# Supplementary material for: Divergent neural circuits for proprioceptive and exteroceptive sensing of the Drosophila leg
Source: Nat Commun. 2025 May 2;16:4105. doi: 10.1038/s41467-025-59302-3 (PMC12048489; doi:10.1038/s41467-025-59302-3)
Supplement: Supplementary file 4 — Source Data [file 41467_2025_59302_MOESM4_ESM.zip]

Archive with 82 entries (66 files):
- source_data/
- source_data/Fig6 FigS7/
- source_data/Fig6 FigS7/connections_princeton_no_threshold.csv
- source_data/Fig6 FigS7/classification783.csv
- source_data/Fig6 FigS7/desktop.ini
- source_data/Fig5/
- source_data/Fig5/Fig5B-E/
- source_data/Fig5/Fig5B-E/club_third_order_postsynaptic_annotation_table.csv
- source_data/Fig5/Fig5B-E/feco_annotation_table.csv
- source_data/Fig5/Fig5B-E/second_order_club_neurons_postsynaptic.csv
- source_data/Fig5/Fig5B-E/desktop.ini
- source_data/Fig5/Fig5A/
- source_data/Fig5/Fig5A/club_postsynaptic_syn_table.csv
- source_data/Fig5/Fig5A/feco_annotation_table.csv
- source_data/Fig5/Fig5A/feco_postsynaptic_syn_table.csv
- source_data/Fig5/Fig5A/desktop.ini
- source_data/Fig5/desktop.ini
- source_data/Fig4/
- source_data/Fig4/feco_annotation_table.csv
- source_data/Fig4/club_postsynaptic_syn_table.csv
- source_data/Fig4/desktop.ini
- source_data/Fig3 FigS5/
- source_data/Fig3 FigS5/t1l_leg_mn_annotation_table.csv
- source_data/Fig3 FigS5/t1l_leg_premotor_annotation_table.csv
- source_data/Fig3 FigS5/wing_motor_neuron_annotation_table.csv
- source_data/Fig3 FigS5/wing_premotor_annotation_table.csv
- source_data/Fig3 FigS5/synapse tables/
- source_data/Fig3 FigS5/synapse tables/01_leg_feco_motor.csv
- source_data/Fig3 FigS5/synapse tables/04a_wing_feco_premotor.csv
- source_data/Fig3 FigS5/synapse tables/05a_wing_feco_postsensory.csv
- source_data/Fig3 FigS5/synapse tables/05c_wing_premotor_motor.csv
- source_data/Fig3 FigS5/synapse tables/05b_wing_postsensory_premotor.csv
- source_data/Fig3 FigS5/synapse tables/03c_leg_premotor_motor.csv
- source_data/Fig3 FigS5/synapse tables/04b_wing_premotor_motor.csv
- source_data/Fig3 FigS5/synapse tables/02a_leg_feco_premotor.csv
- source_data/Fig3 FigS5/synapse tables/02b_leg_premotor_motor.csv
- source_data/Fig3 FigS5/synapse tables/03a_leg_feco_postsensory.csv
- source_data/Fig3 FigS5/synapse tables/03b_leg_postsensory_premotor.csv
- source_data/Fig3 FigS5/synapse tables/desktop.ini
- source_data/Fig3 FigS5/desktop.ini
- source_data/Fig2/
- source_data/Fig2/Fig2B-D,H-I/
- source_data/Fig2/Fig2B-D,H-I/feco_annotation_table.csv
- source_data/Fig2/Fig2B-D,H-I/feco_postsynaptic_syn_table.csv
- source_data/Fig2/Fig2B-D,H-I/downstream_feco_axons_annotation_table.csv
- source_data/Fig2/Fig2B-D,H-I/desktop.ini
- source_data/Fig2/desktop.ini
- source_data/FigS6/
- source_data/FigS6/grouped_sensory_annotation_table.csv
- source_data/FigS6/downstream_feco_axons_annotation_table.csv
- source_data/FigS6/club_third_order_postsynaptic_annotation_table.csv
- source_data/FigS6/feco_annotation_table.csv
- source_data/FigS6/club_postsynaptic_syn_table.csv
- source_data/FigS6/8b_presynaptic_syn_table.csv
- source_data/FigS6/9a_presynaptic_syn_table.csv
- source_data/FigS6/0a_presynaptic_syn_table.csv
- source_data/FigS6/10b_presynaptic_syn_table.csv
- source_data/FigS6/desktop.ini
- source_data/FigS4/
- source_data/FigS4/upstream_feco_annotation_table.csv
- source_data/FigS4/feco_presynaptic_syn_table.csv
- source_data/FigS4/feco_annotation_table.csv
- source_data/FigS4/desktop.ini
- source_data/FigS3/
- source_data/FigS3/feco_postsynaptic_syn_table.csv
- source_data/FigS3/feco_presynaptic_syn_table.csv
- source_data/FigS3/feco_annotation_table.csv
- source_data/FigS3/downstream_feco_axons_annotation_table.csv
- source_data/FigS3/upstream_feco_annotation_table.csv
- source_data/FigS3/desktop.ini
- source_data/FigS1/
- source_data/FigS1/feco_presynaptic_neurons_synapses.csv
- source_data/FigS1/feco_postsynaptic_neurons_synapses.csv
- source_data/FigS1/desktop.ini
- source_data/FigS2/
- source_data/FigS2/desktop.ini
- source_data/Fig1/
- source_data/Fig1/feco_postsynaptic_neurons_synapses.csv
- source_data/Fig1/feco_presynaptic_neurons_synapses.csv
- source_data/Fig1/feco_annotation_table.csv
- source_data/Fig1/desktop.ini
- source_data/desktop.ini
