# Supplementary material for: Divergent neural circuits for proprioceptive and exteroceptive sensing of the Drosophila leg
Source: Nat Commun. 2025 May 2;16:4105. doi: 10.1038/s41467-025-59302-3 (PMC12048489; doi:10.1038/s41467-025-59302-3)
Supplement: Supplementary file 4 — Source Data [file 41467_2025_59302_MOESM4_ESM.zip › source_data/Fig6 FigS7/classification783.csv]

root_id	flow	super_class	class	sub_class	cell_type	hemibrain_type	hemilineage	side	nerve
720575940640144768	intrinsic	optic		L1-5	L1			right
720575940630759755	intrinsic	central			CB1092		LB3	left
720575940637932009	intrinsic	central	Kenyon_Cell			KCg-m	MBp3	left
720575940606131116	intrinsic	optic			Tlp4			left
720575940633723091	intrinsic	optic			Tm4			left
720575940632934751	efferent	descending			DNge094		LB7	right	CV
720575940616978482	intrinsic	optic			Y3			left
720575940618363515	intrinsic	optic			Tm1			right
720575940613793022	intrinsic	central			CB2365		VLPl1_or_VLPl5	right
720575940627317002	intrinsic	optic		L1-5	L3			right
720575940614361263	intrinsic	optic			Tm20			right
720575940617501557	intrinsic	optic		L1-5	L1			left
720575940625765424	intrinsic	central			CB2056		VESa2	left
720575940638574936	intrinsic	optic			Mi9			right
720575940635859354	intrinsic	central				IB008	putative_primary	left
720575940628623872	intrinsic	optic			CB3864			left
720575940611012818	intrinsic	optic			Mi13			left
720575940617717917	intrinsic	central	Kenyon_Cell		KCab	KCab-s	MBp4	left
720575940616072821	intrinsic	optic		columnar	Mi1			left
720575940623803391	intrinsic	central				LAL203	putative_primary	right
720575940636102030	intrinsic	optic			Tm3			right
720575940624019917	intrinsic	optic			Tm20			left
720575940623314184	intrinsic	central			CB1071		DM2_central	left
720575940606212128	intrinsic	optic			Mi9			left
720575940632013610	intrinsic	visual_projection				LC24		left
720575940643228813	intrinsic	optic			TmY15			left
720575940610315310	intrinsic	central			CB0732	PVLP098	VLPp&l1_anterior	right
720575940633244497	afferent	sensory	visual		R7			right
720575940623410961	intrinsic	optic			Dm15			right
720575940623371920	afferent	ascending	AN	AN_GNG	AN_GNG_186			right	CV
720575940607101961	afferent	sensory	mechanosensory	eye_bristle	BM_InOm			left	MxLbN
720575940632775646	intrinsic	optic			TmY3			right
720575940637536141	intrinsic	optic			T3			right
720575940630171770	intrinsic	optic			C3			left
720575940631572141	afferent	sensory	unknown_sensory	pharyngeal_nerve_sensory_group2				left	PhN
720575940644263959	intrinsic	optic		columnar	Mi4			right
720575940631798888	intrinsic	central	Kenyon_Cell			KCg-m	MBp3	right
720575940636929198	intrinsic	optic		columnar	Mi4			left
720575940622629193	intrinsic	central	Kenyon_Cell		KCab	KCab-s	MBp1	left
720575940646775843	intrinsic	optic			Mi2			left
720575940636505445	intrinsic	central	LHLN		CB2729		LHl4_dorsal	left
720575940622745834	afferent	sensory	olfactory			ORN_DP1m		left	AN
720575940616843293	intrinsic	optic			Tm2			right
720575940622835947	intrinsic	central			CB1120		TRdl_b	right
720575940613551400	intrinsic	optic			T4d			left
720575940618956317	intrinsic	optic		L1-5	L5			right
720575940622886925	intrinsic	central	Kenyon_Cell			KCg-m	MBp1	right
720575940613222115	intrinsic	optic			T4b			right
720575940613618915	intrinsic	optic		L1-5	L3			left
720575940632569155	intrinsic	optic			Tm2			right
720575940638720233	intrinsic	visual_centrifugal			OA-AL2i2	hb-1535212969	putative_primary	right
720575940615025058	intrinsic	optic			Tm5Y			left
720575940611325486	afferent	sensory	visual		R1-6			left
720575940626979646	intrinsic	optic						left
720575940622616581	afferent	sensory	visual		R7			left
720575940645105187	intrinsic	optic			CB3823			right
720575940619790808	intrinsic	optic			Dm3			left
720575940615812246	intrinsic	optic		L1-5	L1			left
720575940627284666	intrinsic	optic			Tm9			right
720575940622146032	intrinsic	optic		L1-5	L2			left
720575940640128720	efferent	descending			DNpe015		PSp2	right	CV
720575940613744936	intrinsic	central			CB3427		VLPl&p2_lateral	right
720575940642760392	intrinsic	optic			Dm3			right
720575940613663346	intrinsic	optic						left
720575940641043853	intrinsic	optic			Mi9			left
720575940639342406	intrinsic	optic			CB3836			left
720575940642669787	intrinsic	central			CB1648		SMPad2	left
720575940625256009	intrinsic	optic			Mi2			right
720575940633771033	intrinsic	central				SMP477	DM1_antero_dorsal	left
720575940643077517	afferent	sensory	visual		R1-6			left
720575940629680634	intrinsic	optic			CB3816			left
720575940608911573	intrinsic	optic			Mi13			right
720575940661170817	intrinsic	optic		L1-5	L1			left
720575940626837263	intrinsic	optic			TmY3			right
720575940608088962	intrinsic	optic		L1-5	L1-3			left
720575940617912267	intrinsic	central				PVLP060	LALa1_anterior	right
720575940633015452	intrinsic	central	CX			PFNm,PFNp	DM4_CX_p	left
720575940628842500	intrinsic	optic			Dm9			right
720575940622499879	intrinsic	central				CL301,CL302	PSp3	left
720575940620575568	intrinsic	optic			CB3830			right
720575940615144446	intrinsic	optic						left
720575940611872114	intrinsic	central			CB2797		SLPal2	right
720575940622297980	intrinsic	optic			T2a			right
720575940628647153	intrinsic	optic			T3			left
720575940604926176	intrinsic	optic						left
720575940625375332	intrinsic	optic			CB3848			right
720575940620922790	intrinsic	central	DAN			PAM05	CREa1_dorsal	right
720575940618576286	intrinsic	central			CB2519		DM1_dorsal	left
720575940621422913	intrinsic	optic			Tm3			left
720575940645299735	afferent	sensory	visual	ocellar	ocellar_retinula_cell			right	OCN
720575940626717573	intrinsic	central				LAL126	putative_primary	left
720575940621467819	intrinsic	visual_projection			LPT23			left
720575940633353367	intrinsic	optic			T1			right
720575940626983185	intrinsic	central			CB3695		FLAa3	right
720575940650726390	intrinsic	central	Kenyon_Cell			KCg-d	MBp3	left
720575940634085090	intrinsic	optic			C2			left
720575940632963042	intrinsic	central			CB1291		MX7	right
720575940627648299	intrinsic	central	CX			PFNm,PFNp	DM4_CX_v	right
720575940619019313	intrinsic	optic			T4c			right
720575940621456127	intrinsic	central			CB1966	LHPV2c1	VLPp&l1_anterior	left
720575940623425997	intrinsic	optic			Dm10			left
720575940627429397	intrinsic	optic			Mi9			right
720575940633612236	intrinsic	optic						right
720575940616991931	intrinsic	optic			Pm2			right
720575940618350672	intrinsic	optic			T4a			left
720575940611235794	intrinsic	optic			CB3816			left
720575940626635056	afferent	sensory	visual		R1-6			left
720575940627431848	intrinsic	central	LHLN		CB2880		LHl4_dorsal	right
720575940627891499	intrinsic	visual_projection			MeTu3	MC61,MC64		left
720575940626019197	intrinsic	visual_projection				LT73	VPNp&v1_ventral	left
720575940620442885	intrinsic	central	Kenyon_Cell		KCab	KCab-s	MBp4	left
720575940625264461	intrinsic	optic						right
720575940612294835	intrinsic	optic			Tm1			right
720575940620831949	intrinsic	central	Kenyon_Cell		KCab	KCab-m	MBp2	right
720575940633851731	afferent	sensory	visual		R1-6			left
720575940616747934	intrinsic	central			CB1508		SMPpv1	right
720575940610777806	intrinsic	optic			Pm2			right
720575940630620044	afferent	sensory	mechanosensory	eye_bristle	BM_InOm			left	MxLbN
720575940627847994	intrinsic	optic			Dm3			right
720575940623806157	intrinsic	visual_projection				LPLC4	VPNd1	right
720575940620547419	intrinsic	optic			Tm1			left
720575940610507749	intrinsic	central			CB1685		SLPav2	left
720575940623353821	intrinsic	optic			T1			left
720575940623607443	intrinsic	optic		L1-5	L3			left
720575940633716124	intrinsic	central				SMP033	SLPal5	right
720575940623498634	intrinsic	central			CB1512		LHa3	right
720575940628597291	afferent	sensory	olfactory			ORN_DL5		right	AN
720575940623202045	intrinsic	central				SMP408_c	DM4_dorsal	left
720575940619060549	intrinsic	central				AVLP213	putative_primary	left
720575940639504768	intrinsic	central			CB2706		DM1_antero_dorsal	left
720575940624565040	intrinsic	optic			T4a			left
720575940626953597	intrinsic	optic			T5a			left
720575940625571405	intrinsic	optic			TmY5a			right
720575940623990797	intrinsic	central			CB3532		LHl2_ventral	left
720575940622760105	intrinsic	optic			Tm3			left
720575940629010506	intrinsic	optic			TmY11			left
720575940620187051	intrinsic	optic			Tm6			left
720575940628819399	intrinsic	optic			T4d			left
720575940631260409	intrinsic	optic			C2			left
720575940621444869	intrinsic	optic		columnar	Mi1			left
720575940619952725	intrinsic	central			AVLP147		VLPl&p2_lateral	right
720575940621336596	intrinsic	optic			Dm21			right
720575940627544146	intrinsic	optic			Dm21			right
720575940613726406	afferent	ascending	AN	SA_DMT_DMetaN				right	CV
720575940622979475	intrinsic	central	Kenyon_Cell		KCapbp-ap2	KCab-ap2	MBp3	right
720575940619703256	intrinsic	optic		columnar	Mi4			left
720575940612579053	afferent	sensory	gustatory	sugar/water	LB3			left	MxLbN
720575940614114814	intrinsic	central	ALPN	multiglomerular		M_vPNml72	ALv1	left
720575940624664043	intrinsic	optic		L1-5	L4			left
720575940610618341	intrinsic	central	Kenyon_Cell		KCab	KCab-c	MBp3	left
720575940628797608	afferent	ascending	AN	AN_GNG	AN_GNG_199			right	CV
720575940620619247	intrinsic	optic			T5a			left
720575940639059875	intrinsic	central				WED102,WED103	DM1_antero_ventral	left
720575940618202539	afferent	ascending	AN					right	CV
720575940639688611	intrinsic	central	Kenyon_Cell		KCab	KCab-s	MBp2	right
720575940624955367	intrinsic	visual_projection				LC11	VPNp3	left
720575940628590279	intrinsic	optic			Tm4			left
720575940626425219	intrinsic	optic		columnar	Mi1			right
720575940626998300	intrinsic	optic			Mi10			right
720575940613258994	intrinsic	central				SMP164		right
720575940630389445	intrinsic	optic			T5b			right
720575940626098178	intrinsic	optic			T2			right
720575940620946159	intrinsic	optic			Dm21			right
720575940649810809	intrinsic	optic			C3			left
720575940644733384	afferent	sensory	visual		R1-6			left
720575940614930107	intrinsic	optic			Mi9			right
720575940613835634	intrinsic	optic			Pm2			right
720575940612387251	intrinsic	optic						left
720575940618841179	intrinsic	optic			Tm1			left
720575940624755742	intrinsic	visual_projection				LC11	VPNp3	right
720575940629977959	intrinsic	optic			T5c			right
720575940635042912	afferent	sensory	visual		R8			left
720575940629899523	intrinsic	optic		L1-5	L5			left
720575940622384311	intrinsic	central			CB3591		DM2_central	right
720575940626057998	intrinsic	optic			T4c			left
720575940624894135	intrinsic	optic		L1-5	L5			right
720575940626606108	intrinsic	optic			Tm20			left
720575940637569870	intrinsic	central				AVLP299_b	VLPa1_lateral	right
720575940620223398	intrinsic	central	Kenyon_Cell		KCapbp-ap1	KCab-ap1	MBp1	right
720575940642266509	intrinsic	central			CB0381		VLPl&p2_lateral	left
720575940630250860	intrinsic	central			CB3110		VLPd&p1_posterior	right
720575940606933169	intrinsic	optic			Dm10			right
720575940620754089	intrinsic	central			CB1407		WEDd1	left
720575940621463699	afferent	ascending	AN					left	CV
720575940634215525	intrinsic	central			LHPV4b2		SLPp&v1_posterior	right
720575940626292861	intrinsic	central			CB0943		SMPpm1	right
720575940642741389	afferent	sensory	visual		R1-6			left
720575940637231022	intrinsic	optic			TmY3			right
720575940625694034	intrinsic	central				PVLP004,PVLP005	VLPd&p1_dorsal	right
720575940624117784	afferent	sensory	visual		R8			right
720575940621426300	intrinsic	central				ATL031	putative_primary	left
720575940624081348	intrinsic	optic			CB3833			left
720575940632828755	intrinsic	optic			Tm20			left
720575940610867683	intrinsic	central			CB2668		VLPl&p1_posterior	right
720575940617749332	intrinsic	optic			Tm5Y			right
720575940607695428	afferent	ascending	AN	SA_DMT_DMetaN				right	CV
720575940617784118	intrinsic	central	CX	columnar		hDeltaB	DM1_CX_v	left
720575940638847807	afferent	sensory	visual		R1-6			right
720575940632820271	intrinsic	optic			Mi15			left
720575940617572609	intrinsic	optic			T5a			right
720575940627486601	intrinsic	optic			T5b			left
720575940638353983	intrinsic	optic			Tm5c			right
720575940627703555	intrinsic	optic						right
720575940619847757	intrinsic	optic			T5a			right
720575940643903904	afferent	sensory	mechanosensory	auditory	JO-A			right	AN
720575940647610756	intrinsic	optic			T5a			left
720575940617749538	intrinsic	central	MBON			MBON11	putative_primary	right
720575940622334902	intrinsic	central				ATL043	putative_primary	left
720575940615171467	intrinsic	optic			T4b			right
720575940627307620	intrinsic	visual_projection			MTe01a			right
720575940624456388	afferent	sensory	visual		R1-6			right
720575940630088100	intrinsic	optic			T2a			left
720575940645743908	intrinsic	visual_projection			MTe51	MC62		left
720575940613070565	intrinsic	optic			Tm3			left
720575940621955354	intrinsic	optic		L1-5	L3			right
720575940632657036	intrinsic	optic			Tm1			left
720575940610619182	intrinsic	optic						right
720575940608295726	intrinsic	optic			Tm9			right
720575940633885409	intrinsic	optic			CB3853			left
720575940627409466	intrinsic	optic			Tm1			left
720575940617845538	intrinsic	optic			Tm4			left
720575940621572846	intrinsic	optic						left
720575940607498947	intrinsic	optic			Tm2			left
720575940646480436	intrinsic	optic		columnar	Mi4			left
720575940616223686	intrinsic	optic			Dm3			left
720575940620856144	intrinsic	optic		L1-5	L2			left
720575940627251786	afferent	sensory	olfactory			ORN_DL3		right	AN
720575940620688832	intrinsic	optic		L1-5	L5			right
720575940635905764	intrinsic	central			CB1505		VLPl&d1_lateral	left
720575940633630509	intrinsic	visual_projection				LLPC1		left
720575940628552556	intrinsic	optic			T4a			right
720575940611403493	intrinsic	central			CB1393		SLPad1_posterior	right
720575940615506430	intrinsic	optic		L1-5	L4			left
720575940612303858	intrinsic	optic			Dm10			left
720575940639222205	intrinsic	optic			TmY5a			right
720575940612917105	intrinsic	central			CB1831		DM6_dorso_lateral	right
720575940628860688	intrinsic	optic			Tm20			left
720575940646916148	intrinsic	central			CB1237		LHa2	left
720575940641399259	intrinsic	optic			T4d			right
720575940640205501	intrinsic	central				PS019	AOTUv1_ventral	left
720575940634343007	intrinsic	central	CX	columnar		FS4A,FS4B,FS4C	DM4_CX_d2	left
720575940621291440	intrinsic	optic			T5a			right
720575940617551906	intrinsic	central			CB2524	LHPV5a2	DL2_dorsal	right
720575940620937552	intrinsic	optic						right
720575940630222812	intrinsic	central				PS020	AOTUv1_ventral	left
720575940630778050	intrinsic	visual_projection			MTe19	hb-1746373639		right
720575940624635061	intrinsic	optic						left
720575940630173799	intrinsic	optic		L1-5	L1			left
720575940612827634	intrinsic	optic			Dm21			right
720575940612911765	intrinsic	optic		L1-5	L1			left
720575940609493880	intrinsic	optic			Y3			right
720575940605683046	intrinsic	optic			TmY3			left
720575940606817737	intrinsic	optic			Tm3			left
720575940627371599	intrinsic	visual_projection			LC10a	LC10	VPNd2	left
720575940636685157	intrinsic	optic			T4c			left
720575940613391845	afferent	sensory	visual		R1-6			left
720575940611844787	intrinsic	optic		columnar	Mi4			right
720575940624624392	intrinsic	optic			CB3845			left
720575940620738144	intrinsic	optic			Dm2			right
720575940625077491	intrinsic	optic						right
720575940606168864	intrinsic	optic		tangential	Pm1			left
720575940623786421	intrinsic	central	Kenyon_Cell		KCab	KCab-m	MBp3	left
720575940616403387	intrinsic	optic			Tm3			left
720575940628884854	intrinsic	central			CB1781		LHp2	right
720575940627896634	afferent	sensory	olfactory			ORN_VA1v			AN
720575940616159026	intrinsic	optic			CB3830			left
720575940629026576	intrinsic	optic			Dm15			right
720575940629301248	intrinsic	central	ALPN	uniglomerular		V_l2PN	ALl1_ventral	right
720575940629054736	intrinsic	optic						left
720575940624814261	intrinsic	optic		L1-5	L1-3			left
720575940616812217	intrinsic	central				WEDPN1A	WEDa2	right
720575940605970604	intrinsic	optic		L1-5	L5			right
720575940622717389	intrinsic	optic						right
720575940608945091	intrinsic	optic			TmY4			right
720575940614527185	intrinsic	visual_projection			MTe54	MC62		right
720575940622515188	afferent	sensory	visual		R1-6			right
720575940611625238	intrinsic	optic		columnar	Mi1			right
720575940607861443	intrinsic	visual_projection				LC11	VPNp3	left
720575940629423887	intrinsic	central			CB1610		SLPpl1	left
720575940609843865	intrinsic	central			CB1078		ALl1_ventral	right
720575940634377626	intrinsic	central				WED026	WEDa2	left
720575940631020027	intrinsic	optic			T5c			left
720575940621347092	intrinsic	central				CL121,CL122	PSa1	right
720575940635671470	intrinsic	visual_projection			LC10e	LC10	VPNd2	left
720575940611658962	intrinsic	optic			Dm2			right
720575940622593476	afferent	sensory	mechanosensory	auditory	JO-B			right	AN
720575940626271260	intrinsic	central			CB3371		MD3	left
720575940639161577	intrinsic	optic			Dm21			right
720575940612538538	intrinsic	optic			T5b			left
720575940620778406	intrinsic	optic			T5d			right
720575940632491843	afferent	sensory	visual		R1-6			right
720575940611272914	intrinsic	optic		tangential	CB3832			right
720575940632191652	intrinsic	optic			T5c			right
720575940619825485	intrinsic	optic			T5d			right
720575940630373314	intrinsic	central				SMP184	putative_primary	right
720575940629747218	intrinsic	central				SLP189	SLPav3	right
720575940625047293	intrinsic	optic		L1-5	L3			left
720575940649813369	intrinsic	optic		L1-5	L2			left
720575940608980178	intrinsic	visual_projection				LC12		left
720575940630992121	intrinsic	optic			Dm3			left
720575940620758151	intrinsic	optic			Dm3			left
720575940612122978	intrinsic	optic		L1-5	L2			left
720575940650908793	intrinsic	optic		L1-5	L4			left
720575940608548619	intrinsic	central	CX	tangential	CB.FB6D1	FB6W	AOTUv4_ventral	left
720575940614801055	intrinsic	visual_projection				LC26		left
720575940629369026	intrinsic	optic			T2a			right
720575940640851800	intrinsic	optic			T1			left
720575940620040687	intrinsic	optic			Mi15			right
720575940624584579	intrinsic	central	Kenyon_Cell			KCg-m	MBp3	right
720575940636249524	intrinsic	optic			T5c			left
720575940618569029	intrinsic	optic			T5c			left
720575940639414342	intrinsic	optic			Mi10			right
720575940623420651	intrinsic	optic			Tm2			right
720575940630376443	intrinsic	optic			T4c			left
720575940620183745	intrinsic	optic			Tm1			left
720575940657869953	intrinsic	central	Kenyon_Cell			KCg-m	MBp2	right
720575940643495840	intrinsic	central	Kenyon_Cell		KCab	KCab-c	MBp3	left
720575940620895726	intrinsic	optic			Tm12			left
720575940627265641	intrinsic	optic			CB3852			right
720575940618228800	intrinsic	optic			TmY16			right
720575940642984471	intrinsic	central	CX	columnar		vDeltaA,vDeltaB,vDeltaC,vDeltaD,vDeltaE,vDeltaJ,vDeltaK,vDeltaL,vDeltaM	DM2_CX_p	left
720575940606034609	intrinsic	optic			T4d			left
720575940629942492	intrinsic	optic			TmY5a			right
720575940621668120	afferent	sensory	visual		R7			right
720575940624767434	intrinsic	central			CB1427		MD3	left
720575940622832734	intrinsic	optic			T2a			right
720575940628524872	intrinsic	optic			C2			right
720575940609873016	intrinsic	optic			T2			right
720575940616346507	intrinsic	optic			TmY4			right
720575940632999213	intrinsic	visual_projection			MeTu3	MC61,MC64		left
720575940630839213	afferent	ascending	AN	SA_DMT_DMetaN				left	CV
720575940630104364	intrinsic	optic		columnar	Mi4			left
720575940628534790	intrinsic	optic		columnar	Mi1			left
720575940619379297	intrinsic	optic		tangential	Pm1			right
720575940611329230	intrinsic	optic			T2			right
720575940613282533	afferent	sensory	visual		R1-6			left
720575940639147839	intrinsic	optic		L1-5	L1-3			left
720575940621375471	intrinsic	optic			CB3819			right
720575940613317738	intrinsic	central	Kenyon_Cell		KCab	KCab-c	MBp4	left
720575940617168501	intrinsic	optic		tangential	Li2			left
720575940634575796	intrinsic	central				LHPV5e2	DL1_dorsal	right
720575940620749761	intrinsic	optic			T5d			left
720575940625496590	intrinsic	visual_projection				LPC2		right
720575940625011600	intrinsic	central				AVLP316		left
720575940647199779	afferent	sensory	visual		R1-6			right
720575940633353299	intrinsic	optic			Tm5a			left
720575940618178777	intrinsic	optic			TmY18			right
720575940615839389	intrinsic	optic		columnar	Mi4			right
720575940643846180	intrinsic	central			CB2630		VESa1	left
720575940629991294	intrinsic	optic			TmY3			left
720575940644342688	intrinsic	optic		columnar	Mi1			right
720575940632086242	intrinsic	visual_projection			MeTu4	MC61,MC64		left
720575940634187987	afferent	sensory	visual		R1-6			left
720575940631780679	intrinsic	optic			TmYem1			left
720575940625552272	intrinsic	optic			T3			left
720575940629804026	intrinsic	optic			Tm3			left
720575940609117451	intrinsic	optic			T4d			left
720575940613973475	afferent	sensory	visual		R1-6			right
720575940624312829	intrinsic	optic			Dm8			left
720575940611027246	intrinsic	central			CB2685			right
720575940654607265	intrinsic	central				LAL198	putative_primary	left
720575940653182966	afferent	sensory	visual		R1-6			right
720575940607734194	intrinsic	optic			Tm1			left
720575940622101281	intrinsic	central			CB1539		SLPal5	left
720575940618089045	intrinsic	optic			Tm1			right
720575940620463781	intrinsic	optic			Tm3			right
720575940627514267	intrinsic	central			CB3095		SLPpl1	right
720575940624163878	intrinsic	optic			Tm3			left
720575940621789951	intrinsic	central				SLP102	SIPa1_ventral	right
720575940606683266	afferent	sensory	mechanosensory	eye_bristle	BM_InOm			right	MxLbN
720575940623557356	intrinsic	central			CB1990		SLPal2	left
720575940625585080	afferent	sensory	visual		R1-6			right
720575940619838912	intrinsic	central	ALPN	uniglomerular		VA5_lPN	ALl1_ventral	left
720575940627248386	afferent	sensory	visual		R1-6			left
720575940631625124	afferent	sensory	olfactory			ORN_DL1		left	AN
720575940619435077	intrinsic	optic			Tm4			left
720575940627443996	intrinsic	central			CB0907			right
720575940628019784	intrinsic	optic			Tm12			left
720575940639065690	intrinsic	optic			T5b			left
720575940610945604	intrinsic	optic		L1-5	L5			left
720575940627622287	intrinsic	optic			Mi15			left
720575940655013281	intrinsic	central			CB0292		LB7__prim	left
720575940633873433	intrinsic	optic			Mi2			left
720575940626827024	intrinsic	central	CX	ring_neuron		ER3d	EBa1	right
720575940616907678	intrinsic	central				VES023	PSa1	left
720575940635471540	intrinsic	optic			C2			right
720575940621505775	intrinsic	optic			Mi13			right
720575940619080497	intrinsic	visual_projection			MeTu1	MC61,MC64		right
720575940637300621	intrinsic	optic		L1-5	L4			right
720575940628061968	afferent	sensory	olfactory			ORN_DC2		left	AN
720575940624566453	intrinsic	optic			Dm3			left
720575940619693179	intrinsic	optic			C2			left
720575940621422518	intrinsic	central			CB0460		MX3	right
720575940625489445	intrinsic	optic			T5c			left
720575940620134638	intrinsic	central				SMP482	SMPpv1	left
720575940631615800	afferent	sensory	olfactory			ORN_VA1v		left	AN
720575940619921310	afferent	sensory	visual		R1-6			left
720575940634740378	intrinsic	central			CB1794		DM2_or_DM3_posterior	left
720575940631979587	intrinsic	optic			Dm21			right
720575940621278885	afferent	sensory	visual		R1-6			left
720575940642638024	intrinsic	central	Kenyon_Cell			KCg-m	MBp2	left
720575940623731155	intrinsic	optic			Tm9			left
720575940622516104	intrinsic	optic		columnar	Mi1			right
720575940627490826	intrinsic	optic			CB3851			right
720575940631797048	intrinsic	optic			CB3852			left
720575940646802211	afferent	sensory	visual		R1-6			left
720575940619781229	intrinsic	central	CX			PFNa	DM2_CX_p	right
720575940623398397	intrinsic	central	Kenyon_Cell			KCg-m	MBp3	left
720575940631964371	afferent	sensory	olfactory			ORN_DL5		right	AN
720575940627891849	intrinsic	optic						left
720575940634277880	intrinsic	optic			Dm2			left
720575940631094031	intrinsic	optic			T2			right
720575940621020654	intrinsic	optic			Tm20			left
720575940620514896	intrinsic	optic			Mi13			left
720575940611902577	intrinsic	central	Kenyon_Cell			KCg-m	MBp1	left
720575940616581981	afferent	sensory	olfactory			ORN_DM3		left	AN
720575940647980164	intrinsic	optic			CB3848			left
720575940620968361	intrinsic	optic			T4a			right
720575940631882271	intrinsic	central			CB1978		MD3	right
720575940632889389	afferent	sensory	gustatory	sugar/water	LB3			left	MxLbN
720575940636254839	intrinsic	optic						left
720575940622853011	afferent	sensory	gustatory	low-salt	LB2			right	MxLbN
720575940647300387	intrinsic	optic						left
720575940621815472	afferent	sensory	visual		R1-6			right
720575940625601468	afferent	sensory	visual		R1-6			right
720575940634787508	intrinsic	optic						right
720575940627013157	intrinsic	optic			CB3820			left
720575940620576276	intrinsic	optic			Dm3			right
720575940627532090	intrinsic	optic						left
720575940622665437	intrinsic	optic						left
720575940606785481	intrinsic	optic			T3			left
720575940630204519	intrinsic	optic			Tm3			left
720575940618551041	afferent	sensory	visual		R7			right
720575940612483826	intrinsic	optic			Mi9			right
720575940603333804	intrinsic	optic			T2a			right
720575940620642799	intrinsic	optic			T5b			left
720575940640793944	intrinsic	optic			Am			right
720575940628429318	intrinsic	optic			T2a			left
720575940623354188	afferent	sensory	visual		R1-6			left
720575940630541416	intrinsic	central	CX	columnar		FC1C	DM3_CX_d2	right
720575940614688493	afferent	sensory	visual		R7			right
720575940613348246	intrinsic	central	Kenyon_Cell		KCapbp-m	KCab-m	MBp3	left
720575940637380062	intrinsic	optic			T4d			right
720575940618285085	intrinsic	optic		tangential	CB3832			left
720575940612915418	afferent	sensory	visual		R1-6			right
720575940631408927	intrinsic	visual_projection				LLPC1		right
720575940630592460	intrinsic	central	Kenyon_Cell		KCab	KCab-m	MBp1	right
720575940604222944	intrinsic	central			CB1262		SMPp&v1_posterior	right
720575940634038041	afferent	ascending	AN	AN_GNG_IPS	AN_GNG_IPS_11			right	CV
720575940628495183	intrinsic	optic						right
720575940628787151	intrinsic	central			CB2992		SLPal3_and_SLPal4_dorsal	right
720575940607227826	intrinsic	central				PVLP001		right
720575940609792206	afferent	sensory	hygrosensory			HRN_VP1d		left	AN
720575940629746435	afferent	sensory	visual		R1-6			left
720575940617390429	intrinsic	central			CB1156		LHp2	right
720575940611343853	afferent	sensory	mechanosensory	head_bristle	BM_MaPa			left	MxLbN
720575940629797180	intrinsic	optic			T5c			right
720575940619710191	intrinsic	optic			T1			right
720575940627384582	intrinsic	optic			T4b			left
720575940614046098	intrinsic	central			CB1265		MX3	right
720575940632037418	afferent	sensory	visual		R1-6			right
720575940610010521	efferent	descending				DNp17	PSp2	right	CV
720575940627368250	intrinsic	central			CB1182		VLPl2_posterior	right
720575940628658692	intrinsic	optic			CB3816			right
720575940623951874	intrinsic	central			CB1855		SLPav2	right
720575940627018259	intrinsic	optic			TmY5a			right
720575940627332638	intrinsic	visual_projection				LC24		left
720575940628779752	afferent	sensory	visual		R8			left
720575940640410941	intrinsic	optic		L1-5	L5			left
720575940620341931	intrinsic	central	DAN			PAM07	CREa2_medial	right
720575940611685525	intrinsic	optic			CB3830			left
720575940618140987	afferent	sensory	visual		R1-6			left
720575940612608741	intrinsic	optic		L1-5	L4			right
720575940658141057	intrinsic	visual_projection				LC9	VPNd3	right
720575940614004143	afferent	ascending	AN	AN_GNG	AN_GNG_85			right	CV
720575940623387430	afferent	ascending	AN	AN_GNG_IPS	AN_GNG_IPS_20			right	CV
720575940622001268	afferent	sensory	visual		R1-6			left
720575940626801866	intrinsic	optic		tangential	Pm1			right
720575940626885245	intrinsic	central				PVLP007	VLPd&p1_dorsal	left
720575940631080407	afferent	sensory	visual		R1-6			left
720575940620657286	intrinsic	optic			T2a			left
720575940613665650	intrinsic	optic			CB3851			right
720575940630774332	intrinsic	optic			Mi2			right
720575940625934896	intrinsic	optic			Tm20			right
720575940626986502	intrinsic	optic						right
720575940631281706	intrinsic	optic			T5b			right
720575940631341519	intrinsic	optic			T5a			left
720575940632134227	intrinsic	central			CB3813		putative_primary	left
720575940627475096	intrinsic	optic			Tlp4			right
720575940618342401	intrinsic	optic		tangential	Dm20			right
720575940617254801	intrinsic	optic			T5c			right
720575940634444439	intrinsic	optic		L1-5	L3			right
720575940617916061	intrinsic	central			CB3248		LHp2	left
720575940624062355	intrinsic	visual_projection			LLPC2	LLPC2a,LLPC2b,LLPC2c,LLPC2d		left
720575940616260497	intrinsic	central				CL023	VLPd1	left
720575940628055976	intrinsic	optic			TmY16			left
720575940621175744	intrinsic	optic			Dm11			left
720575940614966323	afferent	sensory	visual		R7			left
720575940615644066	intrinsic	optic			Tm20			right
720575940617985309	intrinsic	visual_centrifugal			cLP02			right
720575940605551038	intrinsic	central	Kenyon_Cell			KCg-m	MBp3	left
720575940609393732	afferent	sensory	olfactory			ORN_VA1v		left	AN
720575940619868075	intrinsic	central			CB2009		AOTUv3_ventral	left
720575940622906867	intrinsic	central	Kenyon_Cell			KCg-m	MBp3	left
720575940628103428	intrinsic	optic		columnar	Mi4			right
720575940631273291	intrinsic	optic						left
720575940622967902	afferent	sensory	visual		R7			left
720575940612760994	intrinsic	central	CX	tangential	CB.FB7E2	FB7A,FB7K	DL1_dorsal	right
720575940622662896	intrinsic	central				LHPV5c3	DL1_dorsal	left
720575940626861401	intrinsic	optic			Y3			left
720575940630485775	intrinsic	central			CB1000		VLPl&d1_lateral	left
720575940632386131	intrinsic	central				AVLP287	VLPa1_lateral	right
720575940618182801	afferent	sensory	visual		R1-6			right
720575940638470622	intrinsic	optic			Tm20			left
720575940633169177	afferent	sensory	visual		R8			right
720575940626430851	intrinsic	visual_projection			MeTu4	MC61,MC64		left
720575940614808844	afferent	sensory	mechanosensory	head_bristle	BM_Taste			left	MxLbN
720575940628304124	intrinsic	optic			T5a			left
720575940631199020	intrinsic	optic			Tm16			right
720575940629995087	intrinsic	optic		L1-5	L1			right
720575940624064294	intrinsic	optic			Tm20			left
720575940612894578	intrinsic	central				LHPV6m1	putative_primary	left
720575940642045147	intrinsic	optic			T4c			right
720575940607640706	intrinsic	optic						right
720575940620464832	intrinsic	optic			T4d			right
720575940627534211	intrinsic	optic			T5c			left
720575940623540557	intrinsic	central	CX	columnar		vDeltaF,vDeltaG,vDeltaH,vDeltaI	DM2_CX_v	left
720575940634290913	intrinsic	visual_centrifugal			cL09		MX3	left
720575940612861842	intrinsic	central	CX			PFNa	DM2_CX_p	left
720575940626310674	intrinsic	optic			Tlp1			right
720575940630409463	intrinsic	optic			Y3			left
720575940613066262	intrinsic	optic			CB3864			left
720575940630264919	intrinsic	optic			T5b			right
720575940608603331	intrinsic	optic			C2			right
720575940622325386	intrinsic	optic			C3			left
720575940607238786	intrinsic	optic			T2			left
720575940615634589	afferent	ascending	AN	SA_DMT_ADMN	SA_DMT_ADMN_11			right	CV
720575940610056149	intrinsic	optic			CB3856			right
720575940628567034	intrinsic	central	CX	columnar		vDeltaF,vDeltaG,vDeltaH,vDeltaI	DM4_CX_p	right
720575940622517161	intrinsic	optic			Tm12			left
720575940623879523	afferent	sensory	visual		R1-6			left
720575940610653230	intrinsic	optic						right
720575940623241727	intrinsic	optic		L1-5	L2			right
720575940624970987	intrinsic	central				PLP106	LHl4_posterior	left
720575940629211960	intrinsic	central				WED057	WEDa1	left
720575940617640821	intrinsic	optic			Dm21			left
720575940631997381	intrinsic	optic		L1-5	L5			right
720575940612251571	intrinsic	optic			TmY18			right
720575940606594766	intrinsic	optic			T5c			left
720575940629986295	intrinsic	optic			Mi9			right
720575940634433887	intrinsic	visual_projection			LC10a	LC10	VPNd2	right
720575940614727903	intrinsic	central	ALPN	uniglomerular		DM3_adPN	ALad1__prim	left
720575940640640627	intrinsic	optic			Dm10			left
720575940620654246	intrinsic	optic			CB3864			left
720575940632218947	intrinsic	optic			T4c			left
720575940633367121	intrinsic	optic	bilateral		LC14a2	LC14	VPNp1_lateral	right
720575940613268531	intrinsic	visual_projection				LC21	VPNp3	right
720575940615495867	efferent	descending			DNge091		LB7	right	CV
720575940614069260	intrinsic	visual_projection			MeTu3	MC61,MC64		left
720575940615928799	intrinsic	visual_projection				LC24		left
720575940616612313	intrinsic	central				WED089	LHp2	right
720575940640739955	intrinsic	central			SMP399a	SMP399	DM4_dorsal	left
720575940624449514	intrinsic	visual_projection				LC15		right
720575940629848015	intrinsic	central				AVLP101	VLPl&p2_lateral	left
720575940615534092	intrinsic	optic		tangential	CB3834			left
720575940612645234	intrinsic	optic			Tm9			right
720575940625807888	intrinsic	optic		columnar	Mi1			left
720575940619741505	intrinsic	optic		columnar	Mi4			right
720575940627163785	intrinsic	optic			C3			left
720575940622169471	intrinsic	central	Kenyon_Cell			KCg-m	MBp4	left
720575940645220718	intrinsic	central	Kenyon_Cell			KCg-m	MBp3	left
720575940624310468	intrinsic	visual_centrifugal			cL14	IB112	putative_primary	left
720575940619258417	intrinsic	central				LHAV3o1	LHa3	right
720575940647964804	intrinsic	optic			Tm20			left
720575940607897801	intrinsic	optic			Dm3			left
720575940621021099	intrinsic	optic			Tm6			right
720575940614754344	intrinsic	optic		L1-5	L3			left
720575940637068400	intrinsic	central	LHLN			LHAV3g1	LHa3	right
720575940615625926	intrinsic	optic			Tlp1			left
720575940630518777	intrinsic	optic			CB3851			right
720575940622355973	intrinsic	optic		L1-5	L4			right
720575940629424983	intrinsic	central			CB1548		CLp1_or_SLPpm2	right
720575940659835265	intrinsic	central			CB1879		LHp3	right
720575940605934001	intrinsic	central	Kenyon_Cell			KCg-m	MBp3	right
720575940609244885	intrinsic	optic			Dm2			right
720575940638579775	intrinsic	optic			Lawf2			left
720575940609356811	intrinsic	optic			Lawf2			left
720575940624623287	intrinsic	central			CB0847		putative_primary	left
720575940612012566	intrinsic	central	CX	tangential	CB.FB8D0	FB8I	AOTUv4_ventral	left
720575940628313052	intrinsic	visual_projection			MTe01a			left
720575940634635115	intrinsic	central			WED164a	WED164	DM5_ventral	right
720575940616832027	intrinsic	central				PS008	SMPad2	right
720575940632764776	intrinsic	optic			Tm6			left
720575940608317362	intrinsic	optic			T4c			right
720575940622939101	intrinsic	visual_projection			VST2	VS	putative_primary	right
720575940629761914	intrinsic	optic			Dm3			left
720575940620007412	intrinsic	central	CX	columnar			DM2_CX_p	left
720575940632936332	intrinsic	central			CB0561		MX7__prim	left
720575940621597110	intrinsic	optic		L1-5	L4			right
720575940621051307	intrinsic	optic			C2			left
720575940636943081	intrinsic	optic			T5d			left
720575940622406271	afferent	sensory	visual		R1-6			right
720575940619028032	intrinsic	optic			Mi15			left
720575940631385337	afferent	sensory	visual		R1-6			right
720575940620682991	intrinsic	optic			Tm2			right
720575940625764221	intrinsic	optic			T2			left
720575940636880350	intrinsic	central					putative_primary	right
720575940632284776	intrinsic	optic			Dm8			left
720575940613232298	intrinsic	optic			Mi2			left
720575940639432782	intrinsic	central			CB0690	hb-5813078104	putative_primary	left
720575940643259336	intrinsic	central	CX	columnar		vDeltaF,vDeltaG,vDeltaH,vDeltaI	DM4_CX_p	left
720575940606654654	intrinsic	optic		L1-5	L1			left
720575940644300068	intrinsic	optic			T2a			left
720575940617970260	intrinsic	optic			T2			right
720575940638302592	intrinsic	central	CX	tangential		FB4A,FB4D,FB4E,FB4F,FB4G,FB4H,FB4I,FB4J	LALv1_dorsal	left
720575940616445323	intrinsic	optic			Tm3			right
720575940604199596	intrinsic	optic			TmY18			left
720575940620453396	intrinsic	optic						right
720575940629782863	intrinsic	optic			Dm15			left
720575940608837070	intrinsic	optic			Mi15			right
720575940625344304	intrinsic	central			CB1087		VESa2	left
720575940617157049	intrinsic	central				LHPV5b1	DL1_dorsal	left
720575940633576868	afferent	sensory	visual		R1-6			left
720575940610694866	afferent	sensory	olfactory		ORN_VM6m	ORN_VC5		left	AN
720575940609759499	intrinsic	optic			C3			left
720575940618273117	intrinsic	optic						left
720575940624661031	intrinsic	central	DAN			PAM10	CREa1_dorsal	right
720575940620701978	intrinsic	optic			Tm4			right
720575940639688064	intrinsic	central			CB2588		LB5	left
720575940609764932	intrinsic	optic			TmY9			left
720575940630127634	intrinsic	central			CB2402		LHl2_ventral	right
720575940622397075	afferent	sensory	mechanosensory	head_bristle	BM_vOcci_vPoOr			left	MxLbN
720575940621321864	intrinsic	optic			Tm1			right
720575940627161406	intrinsic	optic			Dm6			left
720575940632826691	intrinsic	central				AVLP099	VLPl&p2_lateral	left
720575940617379979	intrinsic	optic		columnar	Mi4			left
720575940631189199	intrinsic	optic			T2a			right
720575940604826592	intrinsic	optic			Dm8			left
720575940613606041	intrinsic	central	CX	tangential	CB.FB5E1	FB5Y	DL1_dorsal	right
720575940627681103	intrinsic	optic			T5c			right
720575940625781009	intrinsic	central	Kenyon_Cell			KCg-m	MBp4	left
720575940626457150	intrinsic	optic			T5b			left
720575940605990316	intrinsic	optic		L1-5	L5			left
720575940631848234	intrinsic	optic			Lawf2			right
720575940642224013	intrinsic	optic			T4c			right
720575940633839979	intrinsic	central			CB1086		VESa2	left
720575940613107685	afferent	sensory	visual		R1-6			left
720575940639898958	intrinsic	visual_projection				LC13		left
720575940615348135	intrinsic	optic			Tm5Y			right
720575940623190506	intrinsic	optic			T5c			right
720575940630509354	intrinsic	central			CB3067		VLPl1_or_VLPl5	right
720575940620442817	intrinsic	central	Kenyon_Cell			KCg-m	MBp3	right
720575940627311887	intrinsic	optic			Tm6			right
720575940614727976	afferent	sensory	visual		R1-6			left
720575940631966777	intrinsic	optic		L1-5	L1			right
720575940634071476	intrinsic	central	Kenyon_Cell		KCab	KCab-c	MBp4	left
720575940630439016	intrinsic	optic			Tm3			right
720575940610118083	intrinsic	visual_projection				LC24		right
720575940623509956	intrinsic	optic			Dm2			left
720575940618739796	intrinsic	optic		L1-5	L4			right
720575940609301769	intrinsic	optic		L1-5	L4			left
720575940618029286	intrinsic	visual_projection			MTe54	MC62		left
720575940624893931	intrinsic	optic						left
720575940624140617	intrinsic	optic			T4d			left
720575940626738224	intrinsic	optic			Dm8			right
720575940625805043	intrinsic	optic			Dm2			left
720575940634757015	intrinsic	optic						right
720575940617716566	afferent	ascending	AN	AN_GNG_AMMC	AN_GNG_AMMC_2			left	CV
720575940615629986	intrinsic	optic			T1			right
720575940623017181	intrinsic	optic		L1-5	L1			left
720575940639768053	intrinsic	visual_projection			LTe66	PS273	PSp3	left
720575940633525985	intrinsic	optic			Tm3			right
720575940630442690	intrinsic	optic		L1-5	L1-3			left
720575940627446556	intrinsic	optic			Tm20			left
720575940629763966	intrinsic	optic			Tm16			left
720575940619434887	intrinsic	central	Kenyon_Cell			KCg-m	MBp2	right
720575940610947140	intrinsic	optic		tangential	Pm1			right
720575940611982489	intrinsic	optic			TmY3			right
720575940632003279	intrinsic	optic			C2			right
720575940629390970	afferent	sensory	olfactory		ORN_VM6l	ORN_VC5		right	AN
720575940616565365	intrinsic	central				LHAV3g2	LHa2	left
720575940637526845	intrinsic	central			AVLP309b	AVLP309	VLPa1_lateral	left
720575940633745747	afferent	sensory	visual		R8			left
720575940632930607	intrinsic	optic			Tm4			left
720575940617711133	intrinsic	optic			Tm16			right
720575940606663014	intrinsic	optic			Mi9			right
720575940629028624	intrinsic	optic			TmY11			left
720575940619260470	intrinsic	optic			T5d			left
720575940619513920	intrinsic	optic			Dm3			left
720575940628464527	intrinsic	visual_projection			MeTu1	MC61,MC64		left
720575940627871631	intrinsic	optic			Tm5Y			left
720575940626746969	intrinsic	optic			Tm2			left
720575940623464172	intrinsic	optic						left
720575940609062236	afferent	sensory	visual		R7			right
720575940616942934	intrinsic	optic		columnar	Mi4			left
720575940619502641	intrinsic	optic			Mi15			right
720575940643118221	afferent	sensory	visual		R1-6			right
720575940622413552	intrinsic	visual_projection				LC18	VPNp2	right
720575940621153089	intrinsic	optic			Tm3			left
720575940627932693	intrinsic	optic			Tm2			right
720575940618838875	intrinsic	central			CB2957		WEDa2	left
720575940616975558	intrinsic	optic		L1-5	L4			left
720575940617188923	intrinsic	optic			Tm9			right
720575940624524215	intrinsic	central				AVLP097	VLPl1_or_VLPl5	left
720575940632125154	intrinsic	visual_projection			LC10a	LC10	VPNd2	right
720575940611700942	intrinsic	optic		L1-5	L5			right
720575940616163189	intrinsic	optic			TmY5a			right
720575940628443560	afferent	sensory	visual		R1-6			left
720575940618753565	intrinsic	optic			Tm4			right
720575940621608001	intrinsic	optic			Tm20			left
720575940620665281	intrinsic	optic						left
720575940617012678	intrinsic	optic		L1-5	L1			right
720575940634984860	afferent	sensory	visual		R1-6			left
720575940623017310	afferent	sensory	visual		R1-6			left
720575940622057599	afferent	sensory	visual		R1-6			right
720575940611557017	intrinsic	central			PS117a	PS117	DM1_antero_ventral	right
720575940631498563	efferent	descending				DNa08	WEDd1	left	CV
720575940634201195	intrinsic	visual_projection				LC27		left
720575940653596833	intrinsic	optic						right
720575940621999484	intrinsic	optic			T5a			right
720575940626801753	intrinsic	optic			T5b			left
720575940631129362	intrinsic	central			AOTU063a	AOTU063	putative_primary	left
720575940620349564	intrinsic	central	Kenyon_Cell		KCapbp-m	KCab-m	MBp3	left
720575940632817256	intrinsic	optic			Am			right
720575940608571950	intrinsic	central			CB3162		VLPl&d1_lateral	left
720575940625092391	intrinsic	optic			TmY9			left
720575940624117896	afferent	sensory	visual		R7			right
720575940631299884	intrinsic	optic		L1-5	L1-3			left
720575940628353098	intrinsic	optic		columnar	Mi4			left
720575940605223340	intrinsic	optic			Tm4			right
720575940644326816	intrinsic	optic			TmY5a			left
720575940619699382	intrinsic	optic		L1-5	L5			right
720575940629893367	intrinsic	optic			Tm9			left
720575940620544096	intrinsic	optic			T5a			right
720575940623776806	intrinsic	optic			T3			left
720575940629821483	intrinsic	optic			T5d			right
720575940636339567	intrinsic	optic			Dm4			left
720575940611352538	intrinsic	central				SMP124	SMPad3	right
720575940636068532	intrinsic	visual_projection				LC26		right
720575940618876830	efferent	descending			DNg110_a		LB12	right	CV
720575940638192356	intrinsic	optic			Tm5c			right
720575940637316750	intrinsic	optic						left
720575940630267447	intrinsic	optic			T5a			left
720575940624694857	afferent	sensory	visual		R1-6			right
720575940653223158	afferent	sensory	visual		R8			left
720575940637792112	intrinsic	optic						left
720575940633759661	intrinsic	optic			Tm4			left
720575940636930671	intrinsic	optic			CB3820			left
720575940605675744	afferent	sensory	visual		R1-6			left
720575940630020409	intrinsic	central	CX	columnar		hDeltaJ	DM3_CX_p	right
720575940642040821	intrinsic	visual_projection				LC11	VPNp3	right
720575940628966150	intrinsic	visual_projection			MTe01a			right
720575940632669977	intrinsic	central	CX			PFNa	DM4_CX_p	left
720575940631105836	intrinsic	optic		L1-5	L2			left
720575940638119514	intrinsic	optic			Tm5c			right
720575940608803081	intrinsic	optic			Mi10			right
720575940633959615	intrinsic	central				SMP523,SMP524	DM3_dorso_medial	left
720575940630779407	intrinsic	optic			Y1			right
720575940646073454	intrinsic	optic			Mi13			right
720575940645109124	afferent	ascending	AN	AN_AVLP	AN_AVLP_42			right	CV
720575940623823300	intrinsic	optic			TmY18			left
720575940620501213	intrinsic	optic			Mi14			right
720575940624980723	intrinsic	optic			T2a			right
720575940637271615	intrinsic	visual_projection			LLPC2	LLPC2a,LLPC2b,LLPC2c,LLPC2d		left
720575940621040417	afferent	sensory	mechanosensory	eye_bristle	BM_InOm			right	MxLbN
720575940622873182	afferent	sensory	visual		R7			right
720575940619107451	intrinsic	optic			Tm2			left
720575940620632369	efferent	descending			DNg18_b		LB6	left	CV
720575940617480331	intrinsic	optic						right
720575940617542872	intrinsic	central				PVLP124	VLPl&p2_posterior	left
720575940624221959	intrinsic	optic			Tm2			left
720575940625690092	intrinsic	optic			Dm8			left
720575940631629899	intrinsic	optic			T4c			left
720575940638649822	afferent	sensory	visual		R7			right
720575940628371671	intrinsic	optic			T2a			right
720575940622376083	intrinsic	optic			T5a			left
720575940632535972	intrinsic	visual_projection				LPC1		left
720575940620837102	intrinsic	optic			T4a			left
720575940628932507	intrinsic	optic			Tm9			left
720575940627372184	afferent	sensory	mechanosensory		JO-F			right	AN
720575940616470982	intrinsic	optic		L1-5	L2			right
720575940622375382	intrinsic	optic			Tm9			right
720575940620546940	intrinsic	optic		tangential	CB3829			right
720575940614858151	intrinsic	optic			Mi15			left
720575940623252164	intrinsic	central	Kenyon_Cell		KCapbp-ap2	KCab-ap2	MBp1	right
720575940612217342	intrinsic	central	ALPN	multiglomerular		M_lvPNm37	ALlv1	right
720575940606278944	intrinsic	optic						right
720575940648429956	afferent	sensory	visual		R1-6			left
720575940617937437	intrinsic	central	Kenyon_Cell			KCg-m	MBp3	right
720575940630547420	intrinsic	optic			Mi9			right
720575940633284639	afferent	sensory	visual		R1-6			right
720575940640230205	intrinsic	visual_projection			MTe01b	MC66		right
720575940637511024	intrinsic	optic			Dm2			left
720575940640505917	intrinsic	optic		L1-5	L3			left
720575940617198822	intrinsic	optic			Tm2			right
720575940632440403	intrinsic	optic			Tm5c			right
720575940630176815	intrinsic	central				WED056	WEDa1	right
720575940623130718	intrinsic	optic		columnar	Mi4			right
720575940627795974	intrinsic	optic			Dm3			right
720575940661105793	afferent	sensory	visual		R1-6			left
720575940633329316	intrinsic	optic			T3			left
720575940628427369	intrinsic	central	DAN			PAM09	CREa1_dorsal	left
720575940619058334	intrinsic	central			CB0850		putative_primary	right
720575940621773406	intrinsic	central			CB3257		AOTUv4_dorsal	left
720575940632107940	afferent	sensory	mechanosensory	eye_bristle	BM_InOm			right	MxLbN
720575940618260251	intrinsic	optic		columnar	Mi4			left
720575940616839654	intrinsic	central	CX	columnar		vDeltaA,vDeltaB,vDeltaC,vDeltaD,vDeltaE,vDeltaJ,vDeltaK,vDeltaL,vDeltaM	DM4_CX_v	left
720575940617846941	intrinsic	optic			Tm3			right
720575940637187550	intrinsic	central			CB1891		VESa2	right
720575940629229827	intrinsic	optic			Mi13			right
720575940604914353	intrinsic	central			CB1678		VLPl1_or_VLPl5	right
720575940614298730	intrinsic	central	CX	tangential	CB.FB6C1	FB7F,FB8F	SIPp1	right
720575940632439400	intrinsic	optic			T4c			right
720575940624773066	intrinsic	optic			Tm2			left
720575940605912032	intrinsic	central			CB1698		SLPal3_and_SLPal4_dorsal	right
720575940630093815	intrinsic	optic			Tm3			left
720575940624252969	intrinsic	optic						left
720575940622084212	intrinsic	optic			T5b			left
720575940620460624	afferent	sensory	visual		R1-6			left
720575940632576910	intrinsic	optic			T4c			right
720575940616642790	intrinsic	central	ALLN			lLN13	ALl1_dorsal	left
720575940622138762	afferent	sensory	mechanosensory	eye_bristle	BM_InOm			left	MxLbN
720575940632714543	intrinsic	optic			Y3			right
720575940621258149	intrinsic	optic		L1-5	L1			left
720575940605068576	intrinsic	central				SLP405	DM6_dorso_lateral	right
720575940626321189	intrinsic	optic						right
720575940625285355	intrinsic	optic			Dm21			left
720575940631562124	intrinsic	optic			Tm1			right
720575940624530372	intrinsic	central			CB1199		TRdl_b	left
720575940627175320	afferent	sensory	visual	ocellar	ocellar_retinula_cell			right	OCN
720575940616637533	intrinsic	visual_projection				LC12		left
720575940609528696	intrinsic	optic			Mi9			left
720575940614765777	intrinsic	optic			CB3856			right
720575940619674678	afferent	sensory	visual		R1-6			right
720575940637460837	intrinsic	optic		L1-5	L1-3			left
720575940632903085	intrinsic	optic			T4b			right
720575940612848869	intrinsic	optic			T4d			left
720575940608354434	intrinsic	optic						left
720575940624349990	intrinsic	optic			Tm12			right
720575940632311469	intrinsic	optic			Tlp4			right
720575940625942320	intrinsic	optic			T2a			left
720575940618394397	intrinsic	optic						right
720575940640008400	intrinsic	central	CX	tangential	CB.FB8B1	FB8C	DM6_dorso_medial	left
720575940613545586	afferent	sensory	visual		R1-6			right
720575940626506128	intrinsic	optic						left
720575940614441425	intrinsic	optic			Tm5Y			left
720575940645823028	intrinsic	optic		columnar	Mi1			left
720575940625278216	intrinsic	optic		L1-5	L1			left
720575940626474920	intrinsic	optic						right
720575940621697729	intrinsic	optic		columnar	Mi4			right
720575940621582016	intrinsic	optic			TmY18			right
720575940617971217	intrinsic	optic			T4d			right
720575940625933863	intrinsic	optic			Dm12			right
720575940628635751	afferent	ascending	AN	AN_AVLP_GNG	AN_AVLP_GNG_18			right	CV
720575940617912536	intrinsic	central	CX	columnar		FS4A,FS4B,FS4C	DM4_CX_d1	right
720575940641302736	intrinsic	optic			C3			right
720575940646603555	intrinsic	optic			TmY5a			right
720575940619581204	intrinsic	optic			C2			right
720575940618846228	intrinsic	central			CB2526		TRdl_b	left
720575940640597923	afferent	sensory	visual		R1-6			left
720575940633400986	intrinsic	optic			T5c			right
720575940617658997	intrinsic	central			CB2237			left
720575940610284018	intrinsic	central			CB2127		VLPl2_posterior	left
720575940622781389	intrinsic	central	Kenyon_Cell		KCapbp-ap1	KCab-ap1	MBp3	right
720575940621809276	intrinsic	central			CB1029		DM6_ventral	right
720575940620624879	intrinsic	optic			Tm6			right
720575940620908532	intrinsic	visual_projection			LC10c	LC10	VPNd2	left
720575940629673692	afferent	sensory	olfactory			ORN_DA4l		right	AN
720575940628100395	intrinsic	visual_projection			MeTu4	MC61,MC64		right
720575940616861469	intrinsic	optic			T4a			left
720575940618664152	intrinsic	optic						right
720575940619555638	afferent	sensory	visual	ocellar	ocellar_retinula_cell			right	OCN
720575940630986102	afferent	sensory	visual		R1-6			left
720575940607657138	afferent	sensory	visual	ocellar	ocellar_retinula_cell			center	OCN
720575940636798831	intrinsic	optic			T1			right
720575940618345499	intrinsic	optic			T5d			left
720575940643654935	intrinsic	optic			T2			left
720575940632272012	intrinsic	optic			CB3851			left
720575940635551383	intrinsic	optic		L1-5	L1			left
720575940618661277	afferent	sensory	visual		R8			right
720575940630185342	intrinsic	optic			T4d			right
720575940628972048	intrinsic	central			CB0542		putative_primary	left
720575940621025133	intrinsic	optic			CB3825			right
720575940629540455	intrinsic	optic			Tlp1			right
720575940603688226	intrinsic	optic			T5b			left
720575940646992163	intrinsic	optic			T4c			left
720575940621369468	intrinsic	central			CB1099		VLPl1_or_VLPl5	left
720575940634284954	intrinsic	optic			T4c			right
720575940627795194	intrinsic	central			CB2182		CLp2	left
720575940624803303	intrinsic	optic			C3			right
720575940627221310	afferent	sensory	visual		R1-6			left
720575940624446442	intrinsic	optic			TmY9			left
720575940631686308	intrinsic	central	Kenyon_Cell			KCg-m	MBp4	right
720575940636575845	intrinsic	optic			Tm1			left
720575940611461082	intrinsic	optic			T5c			right
720575940619848533	intrinsic	optic			T3			right
720575940610963576	intrinsic	optic			T2a			left
720575940620150744	intrinsic	optic			C3			left
720575940616008309	intrinsic	central	Kenyon_Cell		KCapbp-ap1	KCab-ap1	MBp4	left
720575940621957485	intrinsic	optic			CB3864			left
720575940650356857	intrinsic	optic		columnar	Mi1			left
720575940618168281	afferent	sensory	visual		R1-6			left
720575940621136404	afferent	sensory	visual		R1-6			left
720575940614714110	intrinsic	optic			Mi9			left
720575940625016807	intrinsic	optic		L1-5	L5			right
720575940625312186	intrinsic	central	Kenyon_Cell			KCg-m	MBp1	left
720575940612508053	intrinsic	central				PVLP020	VLPa2	right
720575940640873891	intrinsic	central			CB2539		DM2_central	left
720575940619039937	intrinsic	optic			T4d			left
720575940611444186	intrinsic	central			CB2251		VLPp&l1_anterior	left
720575940624892474	intrinsic	central			CB1189		VLPl&p2_lateral	right
720575940609246556	intrinsic	optic			Dm21			right
720575940620695489	intrinsic	optic		columnar	Mi4			left
720575940617108274	intrinsic	visual_centrifugal			cLP02			right
720575940612744410	intrinsic	optic			Mi2			right
720575940628350538	intrinsic	optic			C3			right
720575940639680573	intrinsic	optic			T4b			left
720575940629791311	intrinsic	optic			T4d			left
720575940640365621	intrinsic	optic		L1-5	L3			left
720575940630957676	intrinsic	visual_projection			TmY14			left
720575940630452951	intrinsic	optic			Mi14			right
720575940628898759	intrinsic	optic			T1			left
720575940630907679	intrinsic	central			LAL133b	LAL133	DM1_antero_ventral	right
720575940614965691	intrinsic	central			CB0722		putative_primary	left
720575940650160249	intrinsic	optic			Mi2			right
720575940635156159	intrinsic	optic			TmY3			right
720575940623633885	afferent	sensory	visual		R8			right
720575940620556680	afferent	sensory	mechanosensory	head_bristle	BM_Ant			right	AN
720575940630644281	afferent	sensory	hygrosensory			HRN_VP4		left	AN
720575940628755817	intrinsic	optic		L1-5	L5			left
720575940627987210	afferent	sensory	visual		R1-6			left
720575940628460292	intrinsic	optic			T2			right
720575940626741379	intrinsic	central			CB0128		SMPpv2_dorsal	left
720575940645475095	intrinsic	visual_projection			MTe51	MC62		left
720575940626272030	intrinsic	central			CB1956		CREa2_ventral	left
720575940630610169	intrinsic	central				PS008	SMPad2	left
720575940619597989	intrinsic	central				SLP403	putative_primary	left
720575940639904565	intrinsic	visual_projection			MeTu4	MC61,MC64		right
720575940617568216	intrinsic	central			CB1457		SLPad1_posterior	left
720575940615552423	intrinsic	optic		L1-5	L2			right
720575940633565011	intrinsic	optic			Dm11			right
720575940634024403	intrinsic	optic		L1-5	L2			right
720575940605573036	intrinsic	optic			Dm3			left
720575940620656645	intrinsic	central			CB1341		SLPpl3	right
720575940620318958	intrinsic	optic			Lawf2			right
720575940638989658	intrinsic	optic			C3			right
720575940624014669	afferent	sensory	olfactory			ORN_DM5		right	AN
720575940626996252	afferent	sensory	olfactory			ORN_DA4l		right	AN
720575940624717351	intrinsic	optic			Tm5a			left
720575940639975485	intrinsic	optic		L1-5	L4			right
720575940620451916	intrinsic	central	Kenyon_Cell			KCg-m	MBp2	right
720575940607807836	intrinsic	central			CB2517		SLPpm2	left
720575940624821995	intrinsic	optic			Tm5a			left
720575940615370000	intrinsic	optic			Dm2			right
720575940615795871	intrinsic	optic		L1-5	L1			right
720575940611081586	intrinsic	central			CB2751		LB3	left
720575940614061521	intrinsic	optic			Mi15			left
720575940624724455	intrinsic	optic						right
720575940617159797	intrinsic	optic		columnar	Mi4			left
720575940611675854	intrinsic	optic			C2			right
720575940625117735	intrinsic	optic			Y4			left
720575940611609306	intrinsic	optic			TmY4			left
720575940630266983	intrinsic	optic			Dm19			right
720575940610000853	intrinsic	optic			Lawf1			right
720575940626498853	intrinsic	optic			Tm1			left
720575940628800774	intrinsic	optic			TmY18			left
720575940630619719	intrinsic	central			CB2303		TRdl_a	left
720575940628897280	afferent	sensory	olfactory			ORN_VM3		left	AN
720575940624146952	intrinsic	optic			TmY4			left
720575940623018776	intrinsic	optic			Tm3			left
720575940622948872	intrinsic	central	Kenyon_Cell		KCapbp-m	KCab-m	MBp3	right
720575940640106403	intrinsic	optic			T4a			left
720575940627752329	intrinsic	optic			Tm5a			left
720575940638717929	afferent	sensory	visual		R1-6			right
720575940634194783	intrinsic	central			CB2679		LHa2	right
720575940627226609	intrinsic	central				PS005	SMPad2	left
720575940629545744	intrinsic	optic			Tm6			right
720575940623725261	intrinsic	optic			Tm2			right
720575940613763759	intrinsic	visual_projection				LPLC2	VPNd1	left
720575940627295076	intrinsic	optic			Dm10			right
720575940628458001	intrinsic	optic			Tm6			right
720575940619090555	intrinsic	optic			T4a			right
720575940612588145	intrinsic	optic			C3			left
720575940632847672	afferent	sensory	visual		R1-6			left
720575940619944283	intrinsic	optic		tangential	CB3824			right
720575940618418065	intrinsic	optic		L1-5	L1-3			left
720575940611481042	afferent	sensory	visual		R1-6			right
720575940622077052	intrinsic	optic			T5c			right
720575940612601969	intrinsic	optic			Tm4			left
720575940612788337	afferent	sensory	visual		R8			left
720575940631393554	intrinsic	optic		L1-5	L3			right
720575940633891935	intrinsic	optic			Mi9			left
720575940614476199	intrinsic	central			LHAV2a3a	LHAV2a3	LHa2	left
720575940618424645	intrinsic	optic			Tm6			right
720575940610952198	intrinsic	optic		columnar	Mi1			right
720575940625340908	afferent	sensory	visual		R1-6			left
720575940629598449	intrinsic	optic			T1			right
720575940612512409	intrinsic	optic			T5b			left
720575940623950889	intrinsic	optic			T5a			right
720575940615706018	afferent	ascending	AN	AN_GNG_FLA	AN_GNG_AVLP_1			right	CV
720575940616902630	intrinsic	central	Kenyon_Cell			KCg-m	MBp4	left
720575940628405391	intrinsic	optic						right
720575940617825885	intrinsic	optic			T2			left
720575940617641657	intrinsic	optic			T3			left
720575940626436126	intrinsic	central			CB2604		VLPa2	left
720575940633386603	intrinsic	central	Kenyon_Cell			KCg-d	MBp4	left
720575940614669707	intrinsic	central				WED014	LALa1_anterior	right
720575940622336611	intrinsic	central				AVLP342		right
720575940621022555	intrinsic	optic			Tm6			left
720575940650937078	intrinsic	visual_projection				LC16	VPNv2	left
720575940610873237	afferent	sensory	olfactory			ORN_DC2		right	AN
720575940617755793	intrinsic	optic			TmY18			left
720575940630033962	afferent	sensory	olfactory			ORN_DL3		right	AN
720575940630997957	intrinsic	optic			Tm16			right
720575940615013374	intrinsic	optic			Dm10			right
720575940620397598	intrinsic	optic			T5c			left
720575940627347514	intrinsic	optic			Tm5a			left
720575940633553709	afferent	sensory	visual		R1-6			right
720575940627052802	afferent	sensory	visual		R1-6			left
720575940611027930	intrinsic	visual_projection				LC11	VPNp3	right
720575940646209059	intrinsic	optic			Dm12			right
720575940613429733	intrinsic	optic			TmY20			right
720575940625119588	intrinsic	visual_centrifugal			cLP02			right
720575940622331830	intrinsic	optic		tangential	CB3841			right
720575940622727901	intrinsic	optic			T5a			left
720575940633358796	afferent	sensory	visual		R1-6			right
720575940627709583	intrinsic	central				LHPV6c1	LHp2	left
720575940622548487	intrinsic	central	Kenyon_Cell		KCab	KCab-m	MBp3	left
720575940621766680	afferent	sensory	olfactory			ORN_DL1		left	AN
720575940611175982	intrinsic	optic			C2			left
720575940659297153	intrinsic	central	Kenyon_Cell		KCab	KCab-m	MBp1	right
720575940621622694	intrinsic	optic			Dm10			left
720575940626542985	intrinsic	visual_projection				LC16	VPNv2	left
720575940635586405	intrinsic	central			CB2188		VLPl&d1_lateral	right
720575940607460553	intrinsic	optic			T2a			left
720575940625884860	afferent	sensory	visual		R1-6			left
720575940640404021	intrinsic	optic			TmY9			right
720575940640371253	intrinsic	visual_projection			MTe01a			right
720575940622785285	intrinsic	optic			CB3820			left
720575940627232830	intrinsic	optic			TmY18			right
720575940612432602	intrinsic	central	Kenyon_Cell		KCapbp-ap1	KCab-ap1	MBp1	left
720575940653142006	intrinsic	optic			T4c			left
720575940644797732	intrinsic	optic			Tm20			left
720575940615503938	intrinsic	central	LHLN		CB1943		LHl4_dorsal	right
720575940617205179	intrinsic	central	ALLN			lLN2P_c	ALl1_dorsal	left
720575940634389148	intrinsic	optic			T2a			left
720575940622092293	intrinsic	optic			C3			left
720575940623005445	intrinsic	optic			Pm4			left
720575940621853353	intrinsic	central	Kenyon_Cell		KCab	KCab-m	MBp1	left
720575940654921633	intrinsic	optic			T4b			right
720575940618904653	intrinsic	optic			T3			right
720575940639731363	intrinsic	central			CB1725		LHl4_dorsal	left
720575940616295451	intrinsic	central				SLP290	SLPpm1	left
720575940660914561	intrinsic	central	ALON		ALON1		putative_primary	right
720575940643315104	intrinsic	optic		L1-5	L5			right
720575940629689541	afferent	sensory	mechanosensory	eye_bristle	BM_InOm			left	MxLbN
720575940627062291	intrinsic	optic			T5b			right
720575940634356831	intrinsic	central				SMP189	DL2_dorsal	right
720575940623762826	intrinsic	optic			T5b			left
720575940631946447	afferent	sensory	visual		R1-6			left
720575940626312013	intrinsic	optic		L1-5	L1			left
720575940627946512	intrinsic	central			CB0689	hb-1760327095	putative_primary	right
720575940612870952	intrinsic	central	CX	columnar		PFL3	DM4_CX_d2	right
720575940627819397	afferent	sensory	visual	ocellar	ocellar_retinula_cell			left	OCN
720575940633211217	intrinsic	optic			CB3833			right
720575940613470230	intrinsic	optic			CB3854			right
720575940632477348	intrinsic	central			CB3021		LHa3	left
720575940624246730	intrinsic	central			CB2137		DM4_ventral	left
720575940614650920	afferent	sensory	visual		R1-6			left
720575940612121267	intrinsic	optic			T5a			left
720575940628838006	intrinsic	central			CB3174		LHp2	left
720575940630603091	intrinsic	central			CB1542		ALl1_ventral	left
720575940629236183	afferent	sensory	olfactory			ORN_VM4		left	AN
720575940625924618	intrinsic	central	ALPN	uniglomerular		DA3_adPN	ALad1__prim	left
720575940646608180	intrinsic	optic		tangential	CB3829			right
720575940644367008	afferent	sensory	visual		R1-6			left
720575940627565059	intrinsic	central			CB2415		LB19	right
720575940624254186	intrinsic	optic						left
720575940608001547	intrinsic	optic			Tlp4			right
720575940617186875	intrinsic	central			CB2296		VPNl&d1_dorsal	right
720575940642297997	intrinsic	optic		columnar	Mi1			left
720575940622364796	intrinsic	optic			Dm2			right
720575940621780464	intrinsic	optic			Mi15			right
720575940634620314	intrinsic	central			CB1868		SLPal5	left
720575940628789698	intrinsic	central	CX	columnar		vDeltaA,vDeltaB,vDeltaC,vDeltaD,vDeltaE,vDeltaJ,vDeltaK,vDeltaL,vDeltaM	DM3_CX_v	right
720575940616014081	intrinsic	central				PS210	VLPp2	left
720575940628456976	intrinsic	optic			T4c			right
720575940633935661	intrinsic	optic			T1			right
720575940617776273	intrinsic	visual_projection			LC10d	LC10	VPNd2	left
720575940607970946	intrinsic	optic			Tm8			right
720575940620327217	afferent	sensory	visual		R1-6			right
720575940627925564	afferent	ascending	AN	AN_IPS_GNG	AN_IPS_GNG_6			right	CV
720575940616417804	intrinsic	optic			Tm1			left
720575940621588676	intrinsic	optic			CB3849			right
720575940627523584	afferent	sensory	mechanosensory		JO-FDA			left	AN
720575940629934379	intrinsic	optic			Dm8			right
720575940623127053	intrinsic	optic			TmY11			right
720575940620938990	intrinsic	optic			Mi10			right
720575940621092973	intrinsic	optic		columnar	Mi4			left
720575940622939686	intrinsic	optic			Tm2			left
720575940630227200	intrinsic	optic			T2a			left
720575940625063694	afferent	ascending	AN	AN_GNG_SPS	AN_GNG_SPS_1			right	CV
720575940621802406	intrinsic	optic			Tm2			left
720575940618381012	intrinsic	optic			Am			right
720575940617355195	intrinsic	optic		L1-5	L5			left
720575940627862088	intrinsic	optic			CB3845			left
720575940638812531	intrinsic	visual_projection			LLPC2	LLPC2a,LLPC2b,LLPC2c,LLPC2d		left
720575940613171454	afferent	ascending	AN	AN_SPS_IPS	AN_SPS_IPS_2			right	CV
720575940637731758	intrinsic	optic			Tm4			left
720575940637881432	intrinsic	central			CB2382		DM6_central1	left
720575940630424567	intrinsic	optic			Dm21			right
720575940604767618	intrinsic	optic			Tm16			left
720575940634690411	intrinsic	optic			T5a			right
720575940605541920	intrinsic	central	Kenyon_Cell		KCab	KCab-m	MBp4	right
720575940621422016	afferent	sensory	visual		R1-6			left
720575940621340353	intrinsic	optic		L1-5	L1-3			left
720575940620324555	intrinsic	optic			Tm2			right
720575940648454020	intrinsic	optic			Dm3			left
720575940637199472	intrinsic	optic			Dm3			right
720575940614716141	afferent	sensory	visual		R1-6			right
720575940613699442	intrinsic	optic			Mi10			left
720575940610334170	intrinsic	central			CB1892		AOTUv3_ventral	left
720575940620379015	intrinsic	optic		L1-5	L5			right
720575940619831499	intrinsic	optic			Tm9			right
720575940628104841	intrinsic	visual_projection			MeTu4	MC61,MC64		left
720575940624866999	intrinsic	optic			Dm3			left
720575940629423994	afferent	sensory	olfactory			ORN_VM2		right	AN
720575940624336788	intrinsic	optic			Tm1			left
720575940633371873	intrinsic	optic			CB3857			right
720575940631583018	intrinsic	optic			T2a			left
720575940612205938	intrinsic	central				AOTU032,AOTU034	LALa1_posterior	left
720575940645153303	intrinsic	optic		columnar	Mi4			right
720575940630196930	intrinsic	optic		L1-5	L5			right
720575940629568762	intrinsic	optic			TmY11			left
720575940638993853	intrinsic	central	Kenyon_Cell			KCg-m	MBp3	left
720575940610880580	intrinsic	visual_centrifugal			cLP02			left
720575940616042582	intrinsic	central				AVLP563	SMPpv2_ventral	right
720575940652722166	intrinsic	optic						left
720575940635311456	intrinsic	optic			Mi2			left
720575940622319966	intrinsic	optic			Mi15			left
720575940610279875	afferent	sensory	visual		R1-6			right
720575940635632888	afferent	ascending	AN	AN_GNG	AN_GNG_76			right	CV
720575940620332385	intrinsic	central				PS248	DM6_central1	left
720575940621343764	intrinsic	central	CX			PFNv	DM1_CX_p	left
720575940633991263	afferent	sensory	olfactory			ORN_VC4		left	AN
720575940628997163	intrinsic	optic		columnar	Mi1			left
720575940621731248	intrinsic	optic			TmY5a			left
720575940629354737	intrinsic	optic			T2a			right
720575940639550030	intrinsic	optic			TmY9			left
720575940630834647	intrinsic	optic			T4d			left
720575940618253469	intrinsic	optic			Lawf2			left
720575940611197538	intrinsic	optic						right
720575940607199945	intrinsic	optic			Tm3			right
720575940629782072	efferent	descending			DNpe012	DNp16	PSp2	left	CV
720575940628101898	afferent	sensory	visual		R1-6			right
720575940617812273	intrinsic	central	CX	tangential	CB.FB7E2	FB7A,FB7K	DL1_dorsal	right
720575940624780474	intrinsic	central			CB2252		DM6_posterior	left
720575940624135704	intrinsic	optic		L1-5	L2			right
720575940613593809	intrinsic	central			CB3147		VLPd&p1_posterior	right
720575940653135350	intrinsic	central				SLP412	CLp1	right
720575940632666435	afferent	sensory	visual		R7			left
720575940621174893	intrinsic	optic			TmY11			left
720575940650017657	intrinsic	optic			Tm4			left
720575940623171939	intrinsic	optic			Mi9			left
720575940612376690	intrinsic	central						right
720575940602703072	afferent	ascending	AN	AN_FLA_GNG	AN_FLA_GNG_2			right	CV
720575940620465524	intrinsic	visual_projection			MeTu4	MC61,MC64		right
720575940633798099	intrinsic	optic			Mi9			left
720575940623985043	intrinsic	optic			Mi9			left
720575940625579722	afferent	sensory	mechanosensory	eye_bristle	BM_InOm			right	MxLbN
720575940639559758	intrinsic	optic			TmY5a			left
720575940641534349	intrinsic	optic			Tm2			right
720575940644536992	intrinsic	optic			Tm2			left
720575940626698568	afferent	sensory	olfactory			ORN_VC2		left	MxLbN
720575940622255198	intrinsic	optic			Mi10			right
720575940630643164	intrinsic	optic			T4d			left
720575940628339880	intrinsic	optic		L1-5	L5			left
720575940642008205	intrinsic	optic			T5a			right
720575940621259947	intrinsic	optic			TmY4			left
720575940623991333	intrinsic	central	Kenyon_Cell		KCab	KCab-c	MBp1	right
720575940623178995	afferent	sensory	mechanosensory	eye_bristle	BM_InOm			left	MxLbN
720575940633291033	intrinsic	central			CB3519		SLPpm3	right
720575940629131111	intrinsic	optic			Mi9			left
720575940615978802	intrinsic	central	Kenyon_Cell			KCg-m	MBp3	left
720575940617263221	intrinsic	optic		L1-5	L1			right
720575940634999577	intrinsic	optic			Tm5Y			left
720575940622397564	intrinsic	optic			T2			left
720575940605544108	intrinsic	optic		L1-5	L4			right
720575940642224859	afferent	sensory	visual		R1-6			right
720575940618422929	afferent	sensory	visual		R1-6			left
720575940620491629	intrinsic	optic			Tm1			left
720575940610082514	intrinsic	visual_projection				LC21	VPNp3	right
720575940608845525	intrinsic	central	ALPN	uniglomerular	VC5_lvPN	VC3m_lvPN	ALlv1	left
720575940612355301	afferent	sensory	olfactory			ORN_VA1d		right	AN
720575940624851604	intrinsic	optic			Tm4			left
720575940628323215	intrinsic	optic			CB3864			right
720575940617585698	intrinsic	optic			TmY5a			right
720575940628072188	intrinsic	optic		L1-5	L5			right
720575940627544122	intrinsic	optic			T2			left
720575940630664574	afferent	sensory	visual		R1-6			left
720575940619742117	intrinsic	central				PVLP049	VLPl2_posterior	right
720575940630484930	intrinsic	optic			CB3836			left
720575940636156005	intrinsic	optic			T4c			right
720575940622109793	intrinsic	optic			CB3849			right
720575940611550584	afferent	sensory	visual		R1-6			left
720575940626290172	intrinsic	optic		columnar	Mi1			right
720575940606523313	intrinsic	optic			Tm6			left
720575940622734576	intrinsic	central				CL267	DL1_ventral	left
720575940612946686	intrinsic	visual_projection				LC16	VPNv2	left
720575940631475052	intrinsic	optic			Mi13			left
720575940625681456	intrinsic	central	LHCENT			LHCENT13	LHl4_dorsal	left
720575940640789619	intrinsic	visual_centrifugal			aMe17a1	aMe17a	putative_primary	left
720575940627921351	intrinsic	central				SIP089	DL1_ventral	left
720575940629850895	intrinsic	visual_projection				LC27		right
720575940616247197	intrinsic	visual_projection			LC10c	LC10	VPNd2	right
720575940636622959	intrinsic	optic			T5d			left
720575940634157523	afferent	sensory	visual		R8			left
720575940632564536	intrinsic	optic						left
720575940623298696	intrinsic	optic			T2a			left
720575940630365756	intrinsic	optic			Dm21			right
720575940610637786	intrinsic	central				SMP018	AOTUv3_dorsal	right
720575940627469949	intrinsic	optic			C2			left
720575940614853794	intrinsic	optic			T2a			left
720575940661248385	intrinsic	optic			Pm4			right
720575940618159833	intrinsic	optic			Tm2			right
720575940630641402	intrinsic	central			CB2517		SLPpm2	left
720575940626805604	intrinsic	optic		L1-5	L3			right
720575940622647536	intrinsic	optic			Tm4			left
720575940629101840	intrinsic	optic			Mi9			right
720575940630822359	intrinsic	optic			C3			left
720575940610863310	efferent	descending			DNg02_a		LB12	right	CV
720575940643448264	intrinsic	central				SIP066	SIPp1	left
720575940645570327	intrinsic	visual_projection			MeTu1	MC61,MC64		right
720575940624923319	intrinsic	optic		L1-5	L1			left
720575940636399706	intrinsic	central				SLP152	LHd1	left
720575940623253994	intrinsic	central	Kenyon_Cell			KCg-m	MBp3	left
720575940608999492	afferent	sensory	mechanosensory	eye_bristle	BM_InOm			right	MxLbN
720575940624246922	afferent	sensory	visual		R1-6			right
720575940635382975	intrinsic	optic			CB3820			left
720575940625751333	intrinsic	optic			Dm8			right
720575940618492245	afferent	sensory	mechanosensory	eye_bristle	BM_InOm			left	MxLbN
720575940620806571	intrinsic	optic			T4b			left
720575940628080009	intrinsic	optic			Dm8			right
720575940622768266	intrinsic	central	Kenyon_Cell			KCg-m	MBp3	right
720575940627514567	intrinsic	central			VES063a	VES063	VLPp&l1_posterior	left
720575940638818749	intrinsic	optic			T4c			left
720575940633998817	intrinsic	optic			Dm3			right
720575940645124388	intrinsic	optic			T3			right
720575940611463118	intrinsic	optic						left
720575940612237205	intrinsic	optic			T5c			left
720575940623840589	afferent	sensory	mechanosensory	auditory	JO-A			left	AN
720575940623972533	intrinsic	central			CB3185		SLPad1_posterior	right
720575940615099242	intrinsic	optic			Tm1			right
720575940614047026	intrinsic	central			CB2965		VLPl4_dorsal	right
720575940650943865	intrinsic	optic			Tm6			right
720575940631305676	intrinsic	optic			Tm20			right
720575940620370347	intrinsic	optic			T5d			right
720575940636492663	intrinsic	optic		L1-5	L5			right
720575940617944379	intrinsic	visual_projection			MTe04			right
720575940624612656	intrinsic	optic			T4d			left
720575940632387484	intrinsic	central			CB2474		LB3	right
720575940634797679	intrinsic	optic						left
720575940623904747	intrinsic	optic			T4a			left
720575940630858233	intrinsic	optic			CB3852			right
720575940652562081	intrinsic	central	ALLN		v2LN39a		ALv2	left
720575940620762351	intrinsic	optic						right
720575940633156377	intrinsic	central				ATL032	putative_primary	right
720575940632706643	intrinsic	central				AVLP300_a	VLPa1_lateral	left
720575940630950871	intrinsic	optic			Mi2			left
720575940647138595	intrinsic	visual_projection			LC28a	LC28a,LC28b		left
720575940637937498	intrinsic	optic			TmY18			right
720575940618942877	intrinsic	optic						right
720575940631930334	intrinsic	optic			Tm4			right
720575940626744838	intrinsic	central			CB1618		VLPl&p1_posterior	left
720575940622279095	intrinsic	central	Kenyon_Cell		KCab	KCab-m	MBp1	left
720575940618011622	intrinsic	optic			Tm20			left
720575940646401902	intrinsic	optic						left
720575940623379965	intrinsic	optic						right
720575940610970074	intrinsic	optic			Tm2			left
720575940638781417	intrinsic	optic			C2			right
720575940615406226	afferent	sensory	visual		R7			right
720575940611298995	intrinsic	visual_projection			LC10a	LC10	VPNd2	left
720575940625228828	intrinsic	optic		L1-5	L3			right
720575940627168273	intrinsic	central			CB3869		VLPd1	left
720575940628406090	intrinsic	optic						left
720575940634017197	intrinsic	optic			Tm20			left
720575940626143946	intrinsic	optic			T4d			left
720575940613665432	intrinsic	optic			T4d			right
720575940620207952	intrinsic	optic			T5c			right
720575940625193656	intrinsic	optic			T2			left
720575940621327380	intrinsic	optic			Pm4			right
720575940631010578	intrinsic	optic			T4d			right
720575940636507278	intrinsic	optic		L1-5	L2			left
720575940621901744	intrinsic	central				CL328,IB070,IB071	DM5_central	left
720575940641963936	intrinsic	central			CB1585		DM6_central1	left
720575940625262108	intrinsic	central	CX			IbSpsP	DM6_IbSpsP	right
720575940624076168	intrinsic	optic		L1-5	L1			left
720575940633923298	intrinsic	visual_projection			VS8	VS	putative_primary	left
720575940634576480	intrinsic	optic			T2			right
720575940633918803	afferent	sensory	visual		R8			left
720575940630716151	intrinsic	visual_projection			MeTu3	MC61,MC64		left
720575940614905250	intrinsic	optic			Tm1			left
720575940611365166	intrinsic	optic			Dm2			right
720575940616189841	intrinsic	optic			T5b			left
720575940625664236	intrinsic	optic		tangential	Dm20			left
720575940613646545	intrinsic	optic		L1-5	L3			right
720575940620974677	intrinsic	optic			Lawf1			right
720575940636436142	afferent	sensory	mechanosensory	eye_bristle	BM_InOm			right	MxLbN
720575940628589329	intrinsic	optic			T2a			right
720575940635277724	intrinsic	optic			Dm11			right
720575940633903315	afferent	sensory	visual		R1-6			left
720575940637672425	intrinsic	central	DAN			PAM09	CREa2_medial	right
720575940615006943	intrinsic	optic			Tm2			right
720575940610676403	intrinsic	central	Kenyon_Cell		KCab	KCab-s	MBp2	right
720575940632221209	intrinsic	central			LAL043c	LAL043	AOTUv1_medial	right
720575940623436364	intrinsic	central	LHLN		CB1134		SLPpm1	right
720575940624846517	intrinsic	central				WED125	VLPp2	left
720575940612880849	intrinsic	central			CB3054		LHp2	left
720575940629580158	intrinsic	optic			T4b			left
720575940629873451	afferent	sensory	visual		R1-6			left
720575940637538118	intrinsic	visual_projection				LC11	VPNp3	right
720575940631856146	intrinsic	optic			Y1			left
720575940628641847	intrinsic	central	Kenyon_Cell		KCapbp-m	KCab-m	MBp1	left
720575940619517233	intrinsic	central				LHPV2g1	putative_primary	right
720575940618746533	afferent	sensory	mechanosensory	eye_bristle	BM_InOm			left	MxLbN
720575940626787614	intrinsic	optic			T4b			right
720575940612105403	intrinsic	optic			Dm2			right
720575940631077750	intrinsic	optic			T4b			left
720575940636225387	afferent	sensory	visual		R1-6			left
720575940651421686	intrinsic	visual_projection				LPLC4	VPNd1	right
720575940624617756	intrinsic	central			CB1964		VLPl1_or_VLPl5	left
720575940629692155	intrinsic	central				PS209	VLPp2	right
720575940648669060	intrinsic	central	ALIN			AL-MBDL1	putative_primary	left
720575940626293379	intrinsic	optic			T4d			left
720575940619845067	intrinsic	optic			T1			left
720575940628338504	intrinsic	optic						left
720575940606627104	intrinsic	optic			C3			left
720575940622329769	intrinsic	optic			Tm1			right
720575940624233254	afferent	sensory	visual		R1-6			left
720575940635090533	intrinsic	central			CB1764		VLPl2_medial	right
720575940628105353	intrinsic	central	CX	tangential	CB.FB3,4A3	FB4K		left
720575940639858485	intrinsic	optic			C3			right
720575940609447689	intrinsic	optic			Mi15			left
720575940625359433	intrinsic	optic			Tm5Y			left
720575940620077040	intrinsic	central			CB3093		SMPpd1	left
720575940612812434	intrinsic	central				AVLP558	VLPp1	right
720575940634572956	intrinsic	optic			Tm5Y			left
720575940641425293	intrinsic	optic						right
720575940622040486	intrinsic	optic			T1			right
720575940607774898	intrinsic	optic		L1-5	L3			left
720575940614255512	intrinsic	optic		tangential	Pm1			right
720575940647891844	intrinsic	optic			Y1			right
720575940637333737	intrinsic	optic			T4c			right
720575940631161815	intrinsic	optic			CB3851			right
720575940620133022	intrinsic	optic			C2			left
720575940617493597	intrinsic	central			CB0364		TRdm	left
720575940631528495	intrinsic	optic			Tm2			right
720575940630531706	afferent	sensory	visual		R1-6			right
720575940626605211	intrinsic	central	CX	columnar		vDeltaA,vDeltaB,vDeltaC,vDeltaD,vDeltaE,vDeltaJ,vDeltaK,vDeltaL,vDeltaM	DM4_CX_p	right
720575940607967874	afferent	sensory	visual		R1-6			left
720575940632510094	intrinsic	optic			Tm4			right
720575940615089369	afferent	sensory	gustatory	low-salt	LB2			left	MxLbN
720575940628072195	intrinsic	central				SMP293		left
720575940630706572	intrinsic	central			CB1937		LB3	right
720575940616635905	intrinsic	central			CB2826		DM5_ventral	right
720575940635547113	intrinsic	central			CB1078		ALl1_ventral	right
720575940621225910	intrinsic	central	Kenyon_Cell		KCab	KCab-s	MBp2	right
720575940625318163	intrinsic	central	Kenyon_Cell		KCab	KCab-s	MBp3	right
720575940616054843	intrinsic	central			CB0930		VLPl&d1_dorsal	right
720575940623014328	intrinsic	central	Kenyon_Cell		KCapbp-ap1	KCab-ap1	MBp2	right
720575940620298754	intrinsic	optic		columnar	Mi1			right
720575940620628928	intrinsic	optic						left
720575940646253422	afferent	sensory	visual		R1-6			left
720575940622743536	intrinsic	optic			Tm2			right
720575940627005739	intrinsic	optic			Tm2			right
720575940638226910	intrinsic	optic			CB3864			left
720575940616261844	afferent	ascending	AN	SA_DMT_DMetaN				left	CV
720575940638928191	intrinsic	optic		tangential	CB3824			right
720575940636894575	intrinsic	optic						right
720575940621687073	intrinsic	optic			Tm9			right
720575940631764561	intrinsic	optic			Mi9			right
720575940618697967	intrinsic	optic			Mi9			right
720575940632901191	intrinsic	optic			C3			right
720575940611211542	intrinsic	central	CX	columnar		vDeltaA,vDeltaB,vDeltaC,vDeltaD,vDeltaE,vDeltaJ,vDeltaK,vDeltaL,vDeltaM	DM1_CX_v	right
720575940627444721	intrinsic	central			CB2285		SLPad1_anterior	left
720575940620507984	intrinsic	optic			Dm12			right
720575940629616144	intrinsic	optic			Tm1			left
720575940613753007	intrinsic	optic	bilateral		MeMe_e01		VPNl&d1_lateral	right
720575940622999944	intrinsic	central	Kenyon_Cell			KCg-m	MBp4	right
720575940626603151	intrinsic	optic			T5d			right
720575940635164779	afferent	ascending	AN	AN_GNG	AN_GNG_158			right	CV
720575940620935444	intrinsic	optic			T4c			right
720575940621893590	intrinsic	optic			Tm4			right
720575940614368483	intrinsic	central				SMP568	VLPl&p1_posterior	left
720575940616158366	intrinsic	optic			T4a			right
720575940611202914	intrinsic	optic		L1-5	L5			left
720575940631103007	intrinsic	optic		columnar	Mi1			right
720575940622789645	intrinsic	central			PLP042c	PLP042	SLPa&l1_lateral	left
720575940636212660	intrinsic	visual_centrifugal			cM08a			right
720575940629176572	intrinsic	central			CB0958		LB3	right
720575940625514896	intrinsic	optic			Mi15			left
720575940624469188	intrinsic	optic		L1-5	L4			left
720575940631831879	intrinsic	central	TuBu			TuBu03,TuBu04,TuBu05	AOTUv4_dorsal	right
720575940630715518	intrinsic	optic			C3			right
720575940622880244	intrinsic	optic		L1-5	L2			right
720575940626900376	intrinsic	optic			Tm2			right
720575940641254784	intrinsic	central			CB2840		VLPd1	left
720575940612908401	intrinsic	optic			CB3819			right
720575940628735473	intrinsic	optic			T1			left
720575940623042559	intrinsic	central			CL283a	CL283	VPNp&v1_ventral	right
720575940628406600	intrinsic	optic			Tlp4			left
720575940630581754	afferent	sensory	visual		R1-6			left
720575940612884433	intrinsic	central					AOTUv3_ventral	right
720575940636477108	intrinsic	optic			T5a			left
720575940613754527	intrinsic	central	CX			PFNd	DM2_CX_v	left
720575940623725823	afferent	sensory	visual		R1-6			left
720575940612150421	intrinsic	optic			T4c			left
720575940638430686	intrinsic	central				SMP102	SMPad1	right
720575940638934598	intrinsic	optic			Tm2			left
720575940638223174	intrinsic	central			PS117b	PS117	DM1_antero_ventral	right
720575940625656322	intrinsic	optic			Tm9			left
720575940621334804	intrinsic	optic			T1			right
720575940628273468	intrinsic	optic		columnar	Mi1			right
720575940647650180	intrinsic	optic			Tm4			left
720575940614615727	intrinsic	optic						right
720575940625037831	intrinsic	central				AOTU030	AOTUv4_dorsal	left
720575940613689640	intrinsic	optic			Dm3			left
720575940644696430	intrinsic	central				PVLP104	VLPp&l1_anterior	right
720575940604992457	intrinsic	optic			Mi15			right
720575940630896332	intrinsic	optic			Y3			right
720575940641053824	intrinsic	optic			CB3864			left
720575940617161531	intrinsic	optic			T4b			right
720575940629192704	intrinsic	optic			TmY18			right
720575940629251194	intrinsic	optic			T2a			right
720575940624842749	intrinsic	optic			CB3864			right
720575940609748181	afferent	sensory	visual		R1-6			right
720575940612092851	intrinsic	optic			T4c			left
720575940616388027	intrinsic	optic			TmY11			right
720575940638148698	intrinsic	optic			T2a			right
720575940607248514	intrinsic	optic			Tm3			right
720575940633439180	intrinsic	visual_projection				LPC2		left
720575940636812254	intrinsic	visual_projection				LC29	VPNd1	left
720575940618787229	intrinsic	optic			T5d			right
720575940629807354	intrinsic	optic			T5c			right
720575940630870134	intrinsic	optic		L1-5	L2			left
720575940618388153	intrinsic	optic						left
720575940610033394	afferent	ascending	AN					left	CV
720575940622595572	intrinsic	optic			T4a			right
720575940643895712	intrinsic	optic			TmY3			left
720575940624349758	intrinsic	central			CB3482		VLPl&p2_lateral	left
720575940619826846	afferent	sensory	visual		R1-6			right
720575940632769361	intrinsic	optic			Tm4			right
720575940610583108	afferent	sensory	visual		R1-6			left
720575940623772612	intrinsic	optic			TmYem1			right
720575940631013113	intrinsic	optic			C2			left
720575940622767053	intrinsic	optic		L1-5	L3			left
720575940629933354	intrinsic	visual_projection				LC11	VPNp3	right
720575940606498313	intrinsic	central	ALPN	multiglomerular		M_lvPNm41	ALlv1	right
720575940625004807	intrinsic	optic			CB3851			right
720575940631248079	intrinsic	optic			T4a			right
720575940652621558	intrinsic	optic			Dm15			left
720575940618151517	intrinsic	optic			Dm2			right
720575940614633867	intrinsic	central			CB1280		ALl1_ventral	right
720575940616734581	intrinsic	optic			Dm6			right
720575940625365396	intrinsic	optic			Y3			right
720575940620335270	intrinsic	optic			T2a			right
720575940629681411	intrinsic	optic		L1-5	L2			right
720575940628581120	intrinsic	optic			Tm2			right
720575940636674415	intrinsic	optic			C2			right
720575940625408048	intrinsic	optic		L1-5	L3			right
720575940619672128	intrinsic	optic			Lawf2			right
720575940630616442	intrinsic	optic			TmY18			left
720575940640164917	afferent	sensory	visual		R1-6			left
720575940625579022	intrinsic	visual_projection				LC6	VPNd3	left
720575940626087780	intrinsic	central	Kenyon_Cell			KCg-m	MBp1	left
720575940626432458	intrinsic	optic						right
720575940638139364	intrinsic	optic			Tm1			right
720575940627146329	intrinsic	optic						right
720575940629807719	intrinsic	optic			Tm9			left
720575940613598105	intrinsic	central				LAL155	putative_primary	left
720575940613142191	afferent	sensory	mechanosensory		JO-E			right	AN
720575940630201206	intrinsic	optic		columnar	Mi1			right
720575940629513231	intrinsic	optic			TmYem1			right
720575940604825824	intrinsic	optic			Tm6			right
720575940639924131	intrinsic	optic		L1-5	L5			left
720575940630665580	intrinsic	central			CB0655	hb-734814622	putative_primary	right
720575940614529186	afferent	sensory	mechanosensory		JO-F			right	AN
720575940631374843	afferent	sensory	visual		R7			right
720575940618757666	intrinsic	central	ALLN			lLN2T_c	ALl1_dorsal	left
720575940613545634	intrinsic	central				CL006	AOTUv4_dorsal	right
720575940637229198	intrinsic	optic			T4a			left
720575940616110523	intrinsic	optic			T4b			right
720575940621794543	intrinsic	optic			Mi13			right
720575940618494032	afferent	sensory	mechanosensory	eye_bristle	BM_InOm			left	MxLbN
720575940618603179	afferent	sensory	mechanosensory		JO-mz			right	AN
720575940609801483	intrinsic	optic			Mi2			left
720575940625896974	afferent	sensory	visual		R1-6			left
720575940618637632	intrinsic	central					SLPal1	left
720575940621471670	intrinsic	optic			Dm2			right
720575940633375405	intrinsic	optic		L1-5	L4			right
720575940612869555	intrinsic	visual_centrifugal			cLP02			right
720575940612960426	intrinsic	visual_projection			TmY14			left
720575940627285822	intrinsic	optic			Dm1			left
720575940630774871	intrinsic	optic			Mi13			right
720575940626326035	intrinsic	central			CB1460		VLPl1_or_VLPl5	right
720575940634500856	intrinsic	visual_projection				LC11	VPNp3	right
720575940618098132	intrinsic	optic			TmY16			right
720575940630726085	intrinsic	central	Kenyon_Cell			KCg-m	MBp2	left
720575940631161452	intrinsic	optic			TmY20			left
720575940618056005	intrinsic	optic			T4b			right
720575940639030973	intrinsic	central			CB2943		SMPad3	right
720575940629413436	intrinsic	central			CB2140		LHl2_ventral	left
720575940613367789	intrinsic	optic			Tm6			right
720575940633993623	intrinsic	central			CB1951		FLAa2	left
720575940622264298	intrinsic	optic						left
720575940624891284	intrinsic	optic		columnar	Mi4			right
720575940634024599	intrinsic	optic			T2a			right
720575940623225212	intrinsic	visual_centrifugal			cM03		SMPp&v1_ventral	right
720575940626234114	intrinsic	central			CL283c	CL283	VPNp&v1_ventral	right
720575940606015154	intrinsic	central			CB0669	hb-1251511957		right
720575940630070343	afferent	sensory	mechanosensory		JO-CM			left	AN
720575940611063770	intrinsic	visual_projection				LC29	VPNd1	right
720575940624133306	intrinsic	central			PS241b	PS241	DM4_ventral	right
720575940623562534	afferent	sensory	mechanosensory	auditory	JO-B			right	AN
720575940628665416	intrinsic	optic			C2			left
720575940631582762	intrinsic	optic			T2			left
720575940625226506	intrinsic	central			CB3549		VLPa2	right
720575940620882603	afferent	ascending	AN	AN_IPS_GNG	AN_IPS_GNG_5			right	CV
720575940631104965	intrinsic	optic			Tm5Y			right
720575940623082509	intrinsic	central			CB1856		DM4_ventral	left
720575940627743833	intrinsic	visual_projection			LC10a	LC10	VPNd2	left
720575940645372964	intrinsic	central	ALLN		CB3417		ALv2	right
720575940621808225	intrinsic	optic			CB3864			left
720575940633548895	intrinsic	visual_centrifugal			cLP02			right
720575940627043666	intrinsic	central	Kenyon_Cell		KCab	KCab-c	MBp2	right
720575940628976887	afferent	sensory	olfactory			ORN_DP1l		left	AN
720575940604715744	intrinsic	optic			T2a			left
720575940635207822	intrinsic	central			CB2928		SLPpm3	left
720575940613036525	intrinsic	optic			T4b			right
720575940628962759	intrinsic	optic		L1-5	L5			right
720575940623379149	intrinsic	optic			T5d			left
720575940626644016	afferent	sensory	visual		R1-6			left
720575940606432177	intrinsic	central				CL179	SMPp&v1_posterior	right
720575940627920207	intrinsic	central			CB1422		LB19	right
720575940603235500	intrinsic	central			CB1122		VESa1	left
720575940621130356	intrinsic	optic			T4d			right
720575940637533870	intrinsic	optic		L1-5	L1			right
720575940617613017	intrinsic	optic		L1-5	L4			right
720575940621301696	intrinsic	optic			Lawf1			left
720575940626628126	intrinsic	optic			CB3816			left
720575940618518246	afferent	sensory	visual		R8			right
720575940624486729	intrinsic	optic		columnar	Mi4			right
720575940619666541	intrinsic	optic			T5b			left
720575940631683087	intrinsic	optic			Tm16			left
720575940609875524	intrinsic	optic						right
720575940617540411	intrinsic	optic			Dm3			right
720575940635856319	intrinsic	optic		L1-5	L3			left
720575940621594561	afferent	sensory	visual		R1-6			left
720575940611124856	intrinsic	optic			Dm21			left
720575940621395621	afferent	sensory	visual		R1-6			right
720575940628940367	intrinsic	optic			T2			right
720575940624858375	intrinsic	optic		L1-5	L5			right
720575940621747444	intrinsic	central				WEDPN3	WEDa2	right
720575940615193787	intrinsic	central				AOTU007	AOTUv3_dorsal	right
720575940628593482	intrinsic	optic			Tm9			left
720575940634321855	afferent	ascending	AN	AN_FLA	AN_FLA_1			left	CV
720575940628299834	afferent	sensory	visual		R7			right
720575940618215773	intrinsic	optic			Tm3			right
720575940632913100	intrinsic	optic			TmY9			right
720575940632384156	intrinsic	central	CX	columnar		FS1A,FS1B	DM2_CX_d1	left
720575940649577337	intrinsic	central				aMe24	putative_primary	left
720575940615044502	intrinsic	central			CB3659		TRdm	right
720575940649004921	intrinsic	central				LAL085	AOTUv3_ventral	left
720575940627486485	intrinsic	central					SMPad3	right
720575940616791709	intrinsic	central			CB0874		putative_primary	right
720575940623846157	intrinsic	optic						left
720575940642477531	afferent	sensory	visual		R1-6			left
720575940613998790	intrinsic	central				AVLP194	VLPl2_medial	right
720575940639068393	intrinsic	optic		L1-5	L1			left
720575940633425581	intrinsic	optic			TmY5a			right
720575940631498925	efferent	descending			DNg18_b		LB6	right	CV
720575940616784214	intrinsic	central			CB2294		DM6_ventral	right
720575940625831864	intrinsic	optic			Dm11			right
720575940613357743	intrinsic	central				PLP182	VPNp&v1_ventral	right
720575940611343054	intrinsic	central	Kenyon_Cell		KCab	KCab-m	MBp1	right
720575940631018191	intrinsic	optic			Dm2			left
720575940611962226	intrinsic	visual_projection			LC10e	LC10	VPNd2	left
720575940629652379	intrinsic	optic		L1-5	L3			left
720575940616709593	intrinsic	central				CRE019	CREa2_ventral	right
720575940636344030	intrinsic	visual_projection			LC20a	LC20		right
720575940635995614	afferent	sensory	mechanosensory	eye_bristle	BM_InOm			left	MxLbN
720575940611754850	intrinsic	optic			Tm9			right
720575940627646737	intrinsic	optic			Tm20			left
720575940623666320	intrinsic	optic		columnar	Mi1			right
720575940610484931	intrinsic	optic			Am			right
720575940614212258	intrinsic	optic		columnar	Mi1			right
720575940617765862	intrinsic	optic			T5a			left
720575940628694121	intrinsic	optic			T4c			right
720575940627463665	intrinsic	central			CB2328		SMPad3	right
720575940618681168	intrinsic	central	ALLN		CB1285		ALl1_dorsal	left
720575940616289364	intrinsic	optic		L1-5	L5			right
720575940628741864	intrinsic	optic						right
720575940639828285	intrinsic	optic		L1-5	L5			left
720575940620842846	intrinsic	central				SAD016	VLPa2	right
720575940623078057	afferent	sensory	visual		R8			left
720575940631406944	afferent	sensory	mechanosensory		JO-E			right	AN
720575940622556184	intrinsic	optic			Y3			right
720575940624608763	intrinsic	optic			T5a			right
720575940606436384	intrinsic	central	CX	tangential	CB.FB3,4A2	FB4Z	DM6_dorso_medial	right
720575940628504975	intrinsic	optic		L1-5	L1-3			left
720575940622954189	intrinsic	optic		columnar	Mi1			right
720575940637830709	intrinsic	optic			Tm20			right
720575940635178091	intrinsic	optic			T5c			right
720575940632410642	intrinsic	optic			Mi9			right
720575940644013604	intrinsic	central				AVLP028	SLPal2	right
720575940614114735	intrinsic	optic			Dm10			left
720575940629399287	intrinsic	central	CX			PFNm,PFNp	DM4_CX_v	left
720575940642944141	intrinsic	optic		columnar	Mi4			left
720575940634885271	intrinsic	optic			CB3845			left
720575940630638073	intrinsic	optic			Tm9			right
720575940631950866	intrinsic	optic			CB3825			left
720575940609804612	intrinsic	optic		L1-5	L4			right
720575940639761059	intrinsic	optic			C3			right
720575940655608481	intrinsic	optic		columnar	Mi1			right
720575940631785283	intrinsic	central			CB2522		VLPl&p2_lateral	left
720575940616280763	intrinsic	optic		L1-5	L3			right
720575940624902327	intrinsic	optic			Tm1			left
720575940636795620	intrinsic	visual_projection				LPLC1	VPNd1	right
720575940615746722	intrinsic	visual_projection			MeTu4	MC61,MC64		left
720575940619620278	intrinsic	central				LAL151	PSp1	left
720575940626083428	intrinsic	central				SMP345	CLp1	left
720575940625310868	intrinsic	optic						left
720575940622003848	intrinsic	optic		L1-5	L3			left
720575940637072270	intrinsic	optic			C2			left
720575940615615929	intrinsic	central			CB2442		LHa2	right
720575940639778904	intrinsic	central				SMP529	putative_primary	right
720575940628613993	intrinsic	optic			Dm3			right
720575940631765802	intrinsic	optic			Tm5a			left
720575940616346015	afferent	sensory	visual		R1-6			right
720575940626927635	intrinsic	central	TuBu			TuBu08	AOTUv3_dorsal	right
720575940638659416	intrinsic	optic			T2			right
720575940636239211	intrinsic	central			CB3518		VLPl&p1_lateral	left
720575940623946218	intrinsic	optic			Mi2			right
720575940634833806	intrinsic	central	CX	columnar		FS1A,FS1B	DM1_CX_d2	right
720575940608700117	intrinsic	optic		L1-5	L3			left
720575940615099298	intrinsic	optic			T1			left
720575940640463960	intrinsic	optic			CB3830			right
720575940608515164	intrinsic	optic			Dm21			left
720575940608148866	afferent	sensory	visual		R1-6			left
720575940629572507	afferent	sensory	visual		R1-6			left
720575940620052464	afferent	sensory	mechanosensory	eye_bristle	BM_InOm			left	MxLbN
720575940628198759	afferent	sensory	olfactory			ORN_DM6		left	AN
720575940633923885	intrinsic	visual_projection			LC20a	LC20		left
720575940627154313	intrinsic	optic			T4b			right
720575940621312705	intrinsic	optic		L1-5	L1-3			left
720575940624116487	intrinsic	optic		tangential	CB3832			right
720575940621489830	intrinsic	optic		L1-5	L4			left
720575940641610804	intrinsic	optic			T4d			right
720575940616986310	afferent	ascending	AN	AN_PRW_FLA	AN_SAD_FLA_1			left	CV
720575940623011096	intrinsic	optic			T4c			right
720575940636024415	intrinsic	optic		L1-5	L1			left
720575940620170887	intrinsic	central			CB0246		putative_primary	right
720575940606621374	intrinsic	optic			CB3856			right
720575940614066282	intrinsic	optic		columnar	Mi4			left
720575940616411067	afferent	sensory	visual	ocellar	ocellar_retinula_cell			center	OCN
720575940633081169	afferent	sensory	visual		R1-6			left
720575940619096349	intrinsic	optic			T1			right
720575940650635641	intrinsic	central				SMP373	DM6_dorso_lateral	left
720575940623326868	intrinsic	central				TuTuB_a	putative_primary	left
720575940661139073	intrinsic	central	CX	tangential	CB.FB5B1	FB4Z,FB5U,FB5R	DM6_dorso_medial	right
720575940617944916	intrinsic	central			CB3667		VLPl&p2_lateral	left
720575940620993712	intrinsic	central				WED124	VLPp2	left
720575940632395859	intrinsic	optic			T5a			right
720575940626845522	intrinsic	optic			Tm5a			right
720575940619693397	intrinsic	optic			Dm21			left
720575940646427502	intrinsic	optic			Tm6			left
720575940632176012	intrinsic	optic			C3			right
720575940614075390	intrinsic	central			CB2085		MX7	left
720575940626573826	intrinsic	optic						left
720575940609436867	intrinsic	optic			Tm20			left
720575940625349925	intrinsic	central				SMP155	putative_primary	right
720575940631104825	intrinsic	visual_projection				LC18	VPNp2	right
720575940620392984	intrinsic	central			CB3234		VLPl1_or_VLPl5	right
720575940638570559	intrinsic	optic			CB3825			left
720575940621252955	afferent	sensory	visual		R1-6			left
720575940634412407	intrinsic	central			SMP520a	SMP520	DM3_dorso_medial	left
720575940620565339	intrinsic	central				SMP042	putative_primary	left
720575940623724873	intrinsic	optic			T5d			right
720575940617020870	intrinsic	optic		tangential	CB3832			right
720575940630243804	intrinsic	central				PVLP002	putative_primary	left
720575940612115313	intrinsic	optic			C2			right
720575940626916936	intrinsic	visual_projection				LC4		left
720575940612541081	intrinsic	optic			T3			right
720575940615540841	afferent	sensory	mechanosensory	auditory	JO-B			left	AN
720575940620502337	intrinsic	optic			Tm3			left
720575940642306779	intrinsic	optic			TmY3			right
720575940621508006	intrinsic	optic			Dm3			right
720575940621800630	intrinsic	optic		columnar	Mi4			right
720575940637612144	intrinsic	optic			T5d			left
720575940624813129	intrinsic	optic			Tm1			right
720575940610227162	intrinsic	visual_projection			LC10a	LC10	VPNd2	left
720575940619534356	intrinsic	optic			T2			left
720575940630369111	intrinsic	optic			Dm3			left
720575940627329161	intrinsic	optic			Tm5Y			left
720575940632465962	intrinsic	optic		tangential	CB3834			right
720575940628001359	intrinsic	optic						left
720575940627421266	intrinsic	optic			Mi15			left
720575940630424438	intrinsic	optic			CB3864			left
720575940621802934	intrinsic	optic			T4a			left
720575940633172194	intrinsic	optic			T2			left
720575940622972820	afferent	sensory	thermosensory			TRN_VP3b		left	AN
720575940638721001	intrinsic	optic		L1-5	L1			right
720575940632269229	intrinsic	visual_projection			LC10e	LC10	VPNd2	left
720575940612840982	intrinsic	central			VESa1_P02	hb-1663021115	VESa1	left
720575940627020487	intrinsic	central	mAL		mAL	mAL1,mAL2A,mAL2B,mAL3A,mAL3B,mAL4,mAL5A,mAL5B,mAL6	CREa1_ventral	right
720575940633157271	intrinsic	central			CB3025		SLPpm1	right
720575940631036491	intrinsic	optic			Tm12			right
720575940616482610	intrinsic	optic			Mi2			left
720575940637674915	intrinsic	central	CX			SA1	LALv1_dorsal	right
720575940635856229	intrinsic	central			CB1175		SLPal3_and_SLPal4_dorsal	left
720575940615700369	intrinsic	optic		columnar	Mi4			right
720575940611118126	intrinsic	visual_projection				LC25		right
720575940632630343	intrinsic	optic		L1-5	L4			left
720575940636300651	afferent	sensory	visual		R1-6			right
720575940644400164	intrinsic	optic			T5d			right
720575940633351322	intrinsic	visual_projection				LC17	VPNv1	left
720575940618990689	intrinsic	optic		columnar	Mi4			right
720575940635233471	intrinsic	optic			Dm3			right
720575940636730694	intrinsic	central	CX			EPG	DM4_CX_d1	right
720575940627802618	intrinsic	central	Kenyon_Cell			KCg-m	MBp3	left
720575940618965553	intrinsic	central			CB0766		VLPl&p1_lateral	left
720575940649571961	intrinsic	optic			T5d			left
720575940614699262	intrinsic	optic			T2a			left
720575940632880173	afferent	sensory	gustatory	sugar/water	LB3			right	MxLbN
720575940612407002	intrinsic	optic			Dm3			right
720575940630868844	intrinsic	optic			Dm3			left
720575940615343250	afferent	sensory	visual		R1-6			right
720575940626476848	afferent	sensory	visual		R1-6			left
720575940613539813	intrinsic	optic						right
720575940606533321	intrinsic	optic			T4a			left
720575940628440570	intrinsic	central			WED041a	WED041	SLPa&l1_lateral	left
720575940627480842	intrinsic	optic			T5c			left
720575940631043884	intrinsic	optic		L1-5	L1			left
720575940645104919	intrinsic	optic		L1-5	L5			right
720575940612423922	intrinsic	central			CB0889		ALl1_ventral	left
720575940633724243	intrinsic	optic			CB3864			left
720575940610610841	efferent	descending			DNg26		MX0__prim	right	CV
720575940623994346	intrinsic	optic			C3			left
720575940625721744	intrinsic	optic			Tm20			left
720575940621460872	intrinsic	optic			T5b			right
720575940624922807	intrinsic	optic			Tm2			left
720575940631805240	intrinsic	optic			Tm5Y			left
720575940626895997	intrinsic	optic			TmY3			right
720575940620227617	intrinsic	central	Kenyon_Cell			KCg-d	MBp4	left
720575940605656521	efferent	descending			DNge015		LB12	left	CV
720575940635194778	intrinsic	optic			Tm4			right
720575940615776885	intrinsic	optic						right
720575940608516107	intrinsic	optic			Tm2			right
720575940639874493	intrinsic	visual_projection			LTe38c		VPNp&v1_posterior	left
720575940640834768	intrinsic	optic			Tm12			left
720575940624729528	intrinsic	central	Kenyon_Cell			KCg-m	MBp4	right
720575940612706778	afferent	sensory	visual		R1-6			left
720575940628651369	afferent	ascending	AN	SA_DMT_ADMN	SA_DMT_ADMN_5			left	CV
720575940614723495	afferent	sensory	olfactory			ORN_DA4m		right	AN
720575940613865183	intrinsic	optic		columnar	Mi4			right
720575940632675212	afferent	sensory	visual		R1-6			left
720575940628486761	intrinsic	optic		L1-5	L3			right
720575940627150467	intrinsic	optic		L1-5	L4			right
720575940623353284	intrinsic	optic						left
720575940609937762	intrinsic	visual_projection			MTe05			right
720575940631001462	intrinsic	optic			Tm2			left
720575940617674726	intrinsic	optic			Tm3			left
720575940616827222	intrinsic	optic		L1-5	L2			right
720575940623612454	intrinsic	optic			TmY11			left
720575940618380352	intrinsic	optic			T4c			left
720575940615612822	intrinsic	visual_projection				LC37a,LC37b	VPNp&v1_ventral	left
720575940646028142	intrinsic	optic		columnar	Mi1			right
720575940638067782	intrinsic	optic		L1-5	L1			right
720575940636622820	intrinsic	optic			T5c			left
720575940631253719	intrinsic	optic		L1-5	L1			left
720575940609276681	afferent	sensory	visual		R7			right
720575940620689134	intrinsic	optic			C2			right
720575940610721604	intrinsic	optic			Mi9			right
720575940605891756	afferent	sensory	visual		R1-6			right
720575940627410690	intrinsic	optic			C3			right
720575940609442569	afferent	sensory	visual		R1-6			left
720575940624898110	intrinsic	optic			T4c			left
720575940626675185	intrinsic	central				SMP124	SMPad3	left
720575940623991757	intrinsic	optic		L1-5	L2			left
720575940632222381	intrinsic	optic			T4d			right
720575940619381108	afferent	ascending	AN	SA_DMT_DMetaN				left	CV
720575940628694532	intrinsic	optic			Dm21			left
720575940629235047	intrinsic	central	DAN			PAM04	CREa1_dorsal	left
720575940622007361	intrinsic	optic		tangential	CB3832			right
720575940608943115	intrinsic	optic			Dm3			left
720575940639692605	intrinsic	central			CB3288		LHp1	right
720575940609290435	intrinsic	optic			Tm6			right
720575940620267856	intrinsic	visual_projection			TmY14			left
720575940628738728	afferent	sensory	visual		R7			left
720575940626761060	intrinsic	optic			Dm2			left
720575940637536101	intrinsic	visual_projection				LT52	AOTUv2	right
720575940622943207	afferent	sensory	visual		R7			right
720575940621814911	intrinsic	central			CB0495		putative_primary	left
720575940617575541	intrinsic	optic			Tm20			right
720575940617124865	intrinsic	central			CB3651		VLPl&p2_lateral	right
720575940618207803	intrinsic	optic			T2a			left
720575940630917650	intrinsic	optic						left
720575940621473612	intrinsic	central				CL016	SLPav2	right
720575940637991401	intrinsic	optic			T4b			right
720575940632227501	intrinsic	optic			Tm1			right
720575940622271258	intrinsic	optic			T5b			left
720575940622409712	intrinsic	optic			Tm4			right
720575940617350617	intrinsic	optic						right
720575940613052330	intrinsic	optic			Tm9			right
720575940608634837	afferent	sensory	olfactory			ORN_VL1		right	AN
720575940644749347	intrinsic	optic			Dm2			right
720575940623279398	intrinsic	optic			T4c			left
720575940636921828	intrinsic	central			SLP024d	SLP024	SLPal1	right
720575940622632831	intrinsic	optic		tangential	CB3843			left
720575940629618947	intrinsic	optic						right
720575940638616030	intrinsic	central				SMP189	DL2_dorsal	left
720575940639083648	intrinsic	central			CB2340		VLPl1_or_VLPl5	right
720575940627709956	intrinsic	central			CB0101			left
720575940605622658	afferent	sensory	mechanosensory	eye_bristle	BM_InOm			left	MxLbN
720575940613610927	intrinsic	optic			TmY20			right
720575940624925989	intrinsic	central			CB1125		WEDd1	right
720575940645795107	intrinsic	optic						right
720575940627468273	intrinsic	central			CB1060		VLPd&p1_posterior	right
720575940623742096	intrinsic	central			CB1151		SLPad1_posterior	left
720575940609721464	intrinsic	central				AVLP152	VLPl2_medial	left
720575940638924378	intrinsic	optic	bilateral			l-LNv	putative_primary	left
720575940628869648	efferent	descending			DNge077		putative_primary	right	CV
720575940622511507	intrinsic	visual_projection				LC15		left
720575940615322553	afferent	ascending	AN	AN_AVLP_GNG	AN_AVLP_GNG_23			right	CV
720575940631341263	intrinsic	optic			Tm3			right
720575940617339973	intrinsic	visual_projection			MTe02			left
720575940629870458	intrinsic	optic			Tm6			right
720575940634985567	intrinsic	optic			C2			right
720575940620773313	intrinsic	visual_projection			LCe05			left
720575940624077336	intrinsic	optic		tangential	CB3834			right
720575940608559964	intrinsic	optic		L1-5	L2			right
720575940613243089	intrinsic	central			CB0924		VLPl2_medial	left
720575940661029249	intrinsic	optic			Dm8			right
720575940626048100	intrinsic	optic			Dm15			right
720575940613674291	intrinsic	optic			T5b			right
720575940634766176	intrinsic	optic						left
720575940644678344	afferent	sensory	visual		R1-6			left
720575940623412989	intrinsic	optic			Tm4			left
720575940609934019	intrinsic	optic			Tm16			right
720575940609873163	intrinsic	visual_projection				LC12		right
720575940610449587	intrinsic	central	CX			PFNm,PFNp	DM3_CX_p	right
720575940650786294	intrinsic	central	Kenyon_Cell		KCab	KCab-s	MBp4	left
720575940633214381	intrinsic	optic						left
720575940643543496	intrinsic	central			CB0204		putative_primary	right
720575940633446820	afferent	sensory	visual		R1-6			left
720575940611866066	intrinsic	optic			C2			left
720575940626104112	intrinsic	optic			Tm6			left
720575940605707948	intrinsic	optic			Dm8			left
720575940639028799	intrinsic	optic			Dm3			right
720575940626468178	intrinsic	central			CB0176		putative_primary	right
720575940617398358	intrinsic	central				CRE015	CREa2_ventral	left
720575940617035153	efferent	descending			DNg106		MX3	left	CV
720575940622249736	afferent	ascending	AN	SA_DMT_DMetaN				right	CV
720575940615019974	intrinsic	visual_projection				LC22	VPNd1	right
720575940630306775	intrinsic	optic			TmY5a			right
720575940621072832	intrinsic	optic			T5c			left
720575940626865948	intrinsic	optic			T4d			left
720575940612529301	afferent	sensory	visual		R1-6			right
720575940613539478	afferent	sensory	olfactory			ORN_DM2		left	AN
720575940610070596	intrinsic	optic			T5b			right
720575940638469584	intrinsic	central	CX			PEG	DM4_CX_d3	left
720575940625522667	intrinsic	optic			C3			right
720575940606169376	intrinsic	optic						right
720575940627184253	intrinsic	optic						right
720575940630807930	intrinsic	optic						right
720575940622244393	intrinsic	optic			T2			right
720575940625798704	intrinsic	optic			Dm3			left
720575940633194124	intrinsic	optic			Dm10			left
720575940614824095	intrinsic	central	Kenyon_Cell			KCg-m	MBp4	left
720575940633365535	intrinsic	optic			Mi9			right
720575940608104661	intrinsic	central			CB3435		VLPl1_or_VLPl5	left
720575940612725141	afferent	sensory	visual		R1-6			right
720575940628555719	intrinsic	optic			T2			left
720575940627332139	afferent	sensory	mechanosensory	eye_bristle	BM_InOm			left	MxLbN
720575940614736699	afferent	ascending	AN					left	CV
720575940617184315	intrinsic	optic		L1-5	L3			right
720575940607180041	intrinsic	optic			Dm8			right
720575940624601731	intrinsic	central	Kenyon_Cell		KCab	KCab-c	MBp4	right
720575940604031678	intrinsic	central			LAL150a	LAL150	PSp1	right
720575940607339989	intrinsic	central			CB3102		LALa1_posterior	left
720575940628406549	intrinsic	optic		L1-5	L1-3			left
720575940623140051	intrinsic	optic			T4b			left
720575940612679130	afferent	sensory	visual		R1-6			right
720575940628619202	intrinsic	optic			Dm10			left
720575940609857486	intrinsic	central				WED160,WED183	PBp1	right
720575940637823834	intrinsic	optic			T4c			right
720575940627241865	intrinsic	optic			Tm3			right
720575940618154385	afferent	sensory	visual		R1-6			right
720575940631275601	intrinsic	central				SLP236	ALl1_ventral	right
720575940612906098	intrinsic	optic			TmY5a			left
720575940628987751	intrinsic	optic			C2			left
720575940622779742	intrinsic	optic			Dm10			left
720575940619668577	intrinsic	central	Kenyon_Cell		KCab	KCab-s	MBp4	left
720575940639916789	intrinsic	optic			T5c			right
720575940625770644	intrinsic	optic			Tm2			right
720575940628767175	intrinsic	optic			T4a			left
720575940633365730	intrinsic	optic			T4b			left
720575940615951163	intrinsic	central			CB1327		SLPpl2	left
720575940632582807	intrinsic	central	Kenyon_Cell		KCab	KCab-m	MBp4	right
720575940620975040	intrinsic	central				ATL030	DM1_antero_ventral	right
720575940625990146	intrinsic	optic			Tm3			right
720575940617665885	intrinsic	optic			T4b			right
720575940606399068	intrinsic	central	Kenyon_Cell			KCg-m	MBp3	right
720575940616565109	intrinsic	central	LHLN		CB3732		LHl1	left
720575940660952449	intrinsic	optic		L1-5	L2			right
720575940618451285	afferent	sensory	mechanosensory	eye_bristle	BM_InOm			left	MxLbN
720575940628970951	intrinsic	optic			CB3845			left
720575940612918195	intrinsic	optic		L1-5	L2			left
720575940615139326	intrinsic	optic			Mi15			left
720575940645186868	intrinsic	central	Kenyon_Cell			KCg-m	MBp1	left
720575940625523088	intrinsic	optic			Tm6			right
720575940628455038	intrinsic	optic			T4b			right
720575940633689230	intrinsic	optic			Tm12			right
720575940649813113	intrinsic	optic			Dm3			right
720575940620319085	intrinsic	central	ALLN			v2LN4	ALv2	left
720575940605513649	efferent	descending			DNg90		MX3	right	CV
720575940622759059	intrinsic	visual_projection			MeTu1	MC61,MC64		right
720575940638965565	intrinsic	optic			CB3819			right
720575940628210313	intrinsic	optic			Tm3			left
720575940625019144	intrinsic	optic						left
720575940623030861	afferent	sensory	hygrosensory			HRN_VP4		right	AN
720575940628638146	intrinsic	optic			Tm4			right
720575940612472689	intrinsic	visual_projection				LPC2		left
720575940628055272	intrinsic	visual_projection			LLPC2	LLPC2a,LLPC2b,LLPC2c,LLPC2d		left
720575940630316428	intrinsic	optic			Tm2			right
720575940621538428	intrinsic	optic			Tm16			right
720575940612822422	intrinsic	optic		columnar	Mi1			left
720575940610184654	intrinsic	optic			C3			right
720575940626644624	intrinsic	optic			TmY15			left
720575940632408647	intrinsic	optic			Tm4			left
720575940629816320	intrinsic	optic			TmY4			right
720575940625837799	afferent	ascending	AN	AN_GNG_SAD	AN_GNG_SAD_32			right	CV
720575940620964801	intrinsic	optic			C2			left
720575940617166882	afferent	sensory	olfactory			ORN_VM2		right	AN
720575940616078751	intrinsic	visual_projection			MeTu1	MC61,MC64		right
720575940612281086	afferent	ascending	AN	AN_GNG	AN_GNG_175			left	CV
720575940639034596	afferent	sensory	visual		R1-6			left
720575940638138078	intrinsic	optic			Tm4			left
720575940623182156	afferent	sensory	visual		R1-6			right
720575940616830425	intrinsic	optic			Tm5Y			right
720575940622806247	efferent	descending			DNge085		LB6	right	CV
720575940625586788	intrinsic	optic			TmY4			right
720575940637232447	intrinsic	central	mAL		mAL	mAL1,mAL2A,mAL2B,mAL3A,mAL3B,mAL4,mAL5A,mAL5B,mAL6	CREa1_ventral	left
720575940638513205	intrinsic	central			CB2033		AOTUv1_ventral	left
720575940624866452	intrinsic	optic			CB3816			left
720575940626014906	intrinsic	optic		L1-5	L5			left
720575940619477809	intrinsic	central	Kenyon_Cell			KCg-m	MBp2	left
720575940629378347	intrinsic	optic						right
720575940615105711	intrinsic	central			CB1062		SMPad3	left
720575940622915589	intrinsic	optic			T3			left
720575940629330882	intrinsic	optic		columnar	Mi1			left
720575940618565440	intrinsic	optic			Mi9			left
720575940621340592	intrinsic	optic			Dm3			right
720575940628764072	intrinsic	optic			Dm8			left
720575940611476270	intrinsic	optic		L1-5	L1			left
720575940612331362	intrinsic	optic		L1-5	L4			left
720575940629050234	intrinsic	central				SMP058	putative_primary	right
720575940612067546	intrinsic	optic			T5d			left
720575940619676619	intrinsic	optic			T5b			right
720575940617293243	intrinsic	optic			Mi2			left
720575940616637452	afferent	sensory	visual		R1-6			right
720575940625878160	efferent	descending				DNb01	putative_primary	left	CV
720575940613720239	intrinsic	optic			T2a			right
720575940633292113	intrinsic	visual_projection				aMe26		right
720575940632217400	afferent	sensory	visual		R1-6			left
720575940623864759	intrinsic	optic			T5a			right
720575940604694496	intrinsic	optic			T5a			left
720575940618492417	afferent	sensory	visual		R1-6			right
720575940621669997	intrinsic	optic			Mi9			right
720575940616203869	intrinsic	central			CB2644		TRdm	right
720575940616565958	intrinsic	optic			Tm20			right
720575940626840081	intrinsic	central			CB3613		VLPl1_or_VLPl5	left
720575940639508797	intrinsic	optic			Dm3			right
720575940627534723	intrinsic	central				PVLP004,PVLP005	VLPd&p1_dorsal	left
720575940616033346	intrinsic	optic		L1-5	L2			left
720575940615886534	intrinsic	central	LHCENT			LHCENT6	primary	right
720575940613470947	intrinsic	visual_projection				LPLC2	VPNd1	left
720575940625937338	intrinsic	optic			C3			right
720575940621182401	intrinsic	visual_projection			LTe63	PS104	VLPp&l1_anterior	left
720575940629625210	intrinsic	central	Kenyon_Cell			KCg-m	MBp1	left
720575940622033110	intrinsic	optic		columnar	Mi1			right
720575940623050522	intrinsic	optic			C2			left
720575940622055774	intrinsic	optic			T2a			left
720575940618718977	afferent	sensory	visual		R1-6			right
720575940612661873	intrinsic	optic			TmY9			right
720575940609915204	intrinsic	central			CB0807		putative_primary	left
720575940629412139	intrinsic	optic			Mi2			right
720575940615909563	intrinsic	central			CB2937		SLPad1_posterior	left
720575940632116943	afferent	ascending	AN	AN_multi	AN_multi_31			right	CV
[truncated: 137,256 more rows]
