# Supplementary material for: Divergent neural circuits for proprioceptive and exteroceptive sensing of the Drosophila leg
Source: Nat Commun. 2025 May 2;16:4105. doi: 10.1038/s41467-025-59302-3 (PMC12048489; doi:10.1038/s41467-025-59302-3)
Supplement: Supplementary file 4 — Source Data [file 41467_2025_59302_MOESM4_ESM.zip › source_data/Fig5/Fig5B-E/club_third_order_postsynaptic_annotation_table.csv]

root_id	id	cell_type	classification_system	pt_position_x	pt_position_y	pt_position_z
648518346512736926	83	10B	T2L, ascending, intersegmental	188967.8	763370.4	125775
648518346494319099	715	8B	T3L, ascending, intersegmental	147425.5	774468.7	43560
648518346509377402	313	21A	T1L, intersegmental	32404.8	496288.8	88335
648518346483006629	635	uk	T3L, ascending, intersegmental	139449	775345.9	38610
648518346491170851	668	uk	ab, ascending, intersegmental	235055.2	889644.2	52515
648518346517557316	223	10B	T1L, ascending, intersegmental	154477.5	397393.1	135990
648518346499885125	41	0A/0B	T1B, intersegmental	132857.1	519427.1	153495
648518346487004825	725	8B	ab, ascending, intersegmental	140799.2	879332.8	36000
648518346479021520	581	uk	T3R, intersegmental	233786.7	711804.8	12285
648518346495562831	787	9B	T1L, ascending, intersegmental	74643.7	531953	142155
648518346479479953	705	8B	T1L, ascending, intersegmental	129064.5	396563.2	113265
648518346486977761	728	8B	T3R, ascending, intersegmental	231202.4	780123.2	28620
648518346482428308	697	8B	T2R, ascending, intersegmental	221432.8	534795.3	162495
648518346494720277	703	8B	T2L, ascending, intersegmental	82749.2	544771.3	153855
648518346502586791	723	8B	T3R, ascending, intersegmental	243552	755320.8	15120
648518346475537024	290	1B	T1L, local	48224.5	491150.3	140985
648518346494201991	685	8B	T3R, ascending, intersegmental	245272	729348.8	114885
648518346481078874	686	12B	T3L, ascending, intersegmental	184831.2	797804.8	66150
648518346498434097	687	12B	T3R, ascending, intersegmental	215653.6	805235.2	69615
648518346481710273	758	19A	T1L, local	65428.8	491094.4	60975
648518346500232664	689	8B	T3R, ascending, intersegmental	234023.2	735179.6	120285
648518346499724869	690	8B	T3L, ascending, intersegmental	125250.4	761512.8	127755
648518346479298449	691	8B	T3R, ascending, intersegmental	222580.9	779585.7	43155
648518346485733139	688	8B	T3L, ascending, intersegmental	122055.5	779164.3	140400
648518346506702370	693	8B	T3R, ascending, intersegmental	233369.6	770800.8	7740
648518346509388666	82	10B	T2R, ascending, intersegmental	173582.4	547304	170370
648518346504230862	734	12B	T1L, local	93662.6	525851.3	159930
648518346499530587	722	8B	T3L, ascending, intersegmental	130341.6	777956	41670
648518346514235435	699	8B	T3R, ascending, intersegmental	288272	777646.4	116460
648518346492790969	684	8B	T1L, ascending, intersegmental	141384	396262.2	119565
648518346490384411	756	9B	ab, ascending, intersegmental	213447.7	900854.3	47925
648518346495576502	739	13B	T1L, local	144024.2	439687.9	162315
648518346477598684	704	8B	T3L, ascending, intersegmental	158627	839209.5	37890
648518346482563006	706	fragment	T2L, intersegmental	110991.6	549475.5	164790
648518346493265072	757	?	T1L, intersegmental	75198.4	518373.6	57330
648518346493063600	709	fragment	T2L, intersegmental	109770.4	579296	141075
648518346481263717	710	8B	T2L, ascending, intersegmental	137806.4	413075.2	135540
648518346507670393	748	9A	T3R, intersegmental	263237.4	761938.5	17460
648518346489687660	698	12B	T3L, ascending, intersegmental	204417.7	793934.8	109350
648518346486626464	676	uk	T2R, ascending, intersegmental	274374.4	569182.4	88155
648518346507411272	736	9A	T1R, intersegmental	184487.2	396632	89280
648518346486567081	733	8B	T3R, ascending, intersegmental	247645.6	849060.8	43245
648518346483323812	717	8B	T3L, intersegmental	164672.8	833030.4	43425
648518346487038617	735	14A	T1L, local	128931.2	384936	136530
648518346490873773	720	8B	T3R, ascending, intersegmental	241866.4	832996	38655
648518346496982580	726	8B	T3L, ascending, intersegmental	167906.4	799456	46665
648518346466011696	724	8B	T3R, ascending, intersegmental	233507.2	858589.6	51525
648518346486874593	702	8B	T3R, ascending, intersegmental	214428.1	786719.4	113445
648518346480648669	729	8B	ab, ascending, intersegmental	269760.5	864368.8	31815
648518346488065303	557	uk	T3L, ascending, intersegmental	97377.8	704309.9	70110
648518346481508239	752	9B	T3R, ascending, intersegmental	246798.5	802238.1	29880
648518346484904349	711	8B	T3L, ascending, intersegmental	187935.8	735725.7	115695
648518346518631254	769	?	T2B, intersegmental	150981.6	592952.8	177030
648518346481313935	737	13B	T2R, local	116100	549978.6	173250
648518346490181384	740	9A	T3L, intersegmental	131261.8	799391.5	43695
648518346502169673	700	8B	T1L, ascending, intersegmental	138180.5	406345.7	122535
648518346479951589	743	9A	T3L, intersegmental	141095.9	794227.2	44145
648518346496957668	745	9A	T3L, intersegmental	123220.8	782256	42120
648518346487714539	746	9A	T3R, intersegmental	262312.9	780088.8	10215
648518346487768020	747	9A	T3L, intersegmental	126703.8	797082.4	41490
648518346490700797	749	9A	T3R, intersegmental	257974.2	765103.3	20475
648518346513862681	750	9A	T1L, intersegmental	136602.4	783219.2	39330
648518346487961936	751	9A	T3L, intersegmental	118340.3	800212.8	46665
648518346491888913	755	?	T3L, intersegmental	150280.7	767145.8	132930
648518346508881215	753	9B	T3R, ascending, intersegmental	244003.5	735639.7	16065
648518346496074301	754	?	T3L, ascending, intersegmental	179933.5	824615.3	50895
648518346475328056	759	19A	T1L, local	53595.2	467285.3	72900
648518346480946176	760	?	T3L, intersegmental	173616.8	794296	48555
648518346518387030	761	?	T1L, intersegmental	65876	513316.8	155070
648518346488675406	762	?	T2L, intersegmental	94496.8	530607.1	172710
648518346467162631	763	20A	T2L, local	86374.1	680436.3	148995
648518346512701342	764	20A	T2R, local	262420.4	657805.4	184185
648518346497325592	765	20A	T2R, local	264372.6	654090.2	182745
648518346499159873	766	20A	T2R, local	250659.9	675100	191430
648518346514491335	767	20A	T2R, local	246123.4	682573.4	164475
648518346488676280	768	20A	T2R, local	249610.7	653260.3	186210
648518346494810935	770	?	T2L, ascending, intersegmental	142244	642798.4	154935
648518346493301424	738	13B	T1L, local	149098.2	419387.6	119925
648518346491983983	774	8B	T2R, ascending, intersegmentalmental	209943.2	537052.8	160020
648518346479458002	775	8B	T2L, ascending, intersegmentalmental	84933.6	540871.2	140085
648518346497895015	776	9A	T1L, intersegmental	160394.3	346296.2	105480
648518346481345125	777	9A	T3R, intersegmental	312493.9	756954.8	55980
648518346511757424	778	9A	T3L, local	304031.5	735312.9	54090
648518346465075317	779	9A	T1R, intersegmental	205746.4	387963.2	101070
648518346489764403	780	9A	T1L, intersegmental	161714.4	363332.8	118845
648518346480626689	781	9A	T2L, intersegmental	42866.7	554532.3	72090
648518346496896996	782	9A	T3L, intersegmental	84026.3	741117.9	69705
648518346500414012	783	9B	T3R, ascending, intersegmental	220310.5	770160.1	1170
648518346413526764	784	0A/0B	T2B, intersegmental	206597.8	753876	124425
648518346531610650	681	wing preMN	T2L, ascending, intersegmental	91916.8	505301.6	39645
648518346472568329	786	9B	T3R, ascending, intersegmental	225440.4	766900.7	5535
648518346488838734	258	13A	T1L, local	84318.7	402824	149985
648518346487795991	788	8B	T1R, ascending, intersegmental	197185.1	397539.3	136980
648518346502419111	789	9B	ab, ascending, intersegmental	235807.7	816221.7	675
648518346503840462	790	8B	T1L, ascending, intersegmental	124343.1	406104.9	129465
648518346492058386	791	9B	T3R, ascending, intersegmental	243805.7	802380	9315
648518346517652772	696	12B	T2L, ascending, intersegmental	152164.1	758803.8	127350
648518346484920477	731	8B	ab, ascending, intersegmental	137066.8	860060.2	31860
648518346489964505	312	21A	T1L, local	29687.2	508500.8	96120
648518346481958333	692	8B	T3R, ascending, intersegmental	245272	741904.8	120555
648518346509994042	727	8B	ab, ascending, intersegmental	248436.8	882188	7200
648518346488862136	707	8B	T1R, ascending, intersegmental	194441.7	388509.3	120330
648518346466210608	701	8B	T1R, ascending, intersegmental	186826.4	401723.2	122130
648518346484428839	721	8B	T3R, ascending, intersegmental	216664.1	760510.9	450
648518346504949107	730	8B	T3R, ascending, intersegmental	200999.2	774963.2	68085
648518346477105680	771	?	T2R, ascending, intersegmental	160544.8	648268	143280
648518346496175050	712	8B	T3L, ascending, intersegmental	198677.2	782290.4	74205
648518346495747234	78	10B	T3R, ascending, intersegmental	208433.9	763576.8	120420
648518346490188983	713	8B	T3R, ascending, intersegmental	237957.7	759259.6	16695
648518346500711093	683	8B	T1R, ascending, intersegmental	198316	395840.8	118935
648518346500656053	732	8B	ab, ascending, intersegmental	152546.8	879423.1	48330
648518346504983155	719	8B	T3L, ascending, intersegmental	145787.2	786693.6	31410
648518346517452069	150	10B	T1L, ascending, intersegmental	151841.6	394946.4	117945
648518346494749461	695	8B	T3R, ascending, intersegmental	231933.4	780570.4	24255
648518346520382289	716	8B	T3L, ascending, intersegmental	159929.9	800733.1	42300
648518346476722806	785	9B	T3L, ascending, intersegmental	113451.2	791664.4	44145
648518346489002225	694	8B	T3R, intersegmental	240077.6	831895.2	43515
648518346489704556	714	8B	T3L, ascending, intersegmental	165833.8	789578.9	50085
648518346484837965	744	9A	T3R, intersegmental	275986.9	774756.8	17010
648518346488088855	741	9A	T3L, intersegmental	130892	794253	42480
648518346496329789	773	8B	T2R, ascending, intersegmental	242666.2	532163.7	141570
648518346474435437	772	8B	T2L, ascending, intersegmental	80904.5	537852.6	149175
648518346501459811	718	8B	T3L, ascending, intersegmental	153733.6	785661.6	23175
648518346517550122	742	9A	T3R, intersegmental	278188.5	756494.7	17775
648518346489002225	708	8B	T3R, intersegmental	239101.5	831155.6	43245
648518346496961837	607	uk	T3R, ascending, intersegmental	224967.4	824056.3	81045
648518346497151640	77	10B	T1L, ascending, intersegmental	143860.8	408087.2	130815
648518346478791252	402	9A	T1L, local	153892.7	375321.2	109080
648518346486457257	401	9A	T1L, local	133730	398214.4	105525
648518346486228164	408	9A	T1R, intersegmental	197817.2	359879.9	86985
648518346524346373	404	9A	T2R, local	260519.8	559365.5	118395
648518346493980920	411	9A	T1L, local	153862.6	359222	105300
648518346500281087	381	9A	T3L, local	81798.9	793479	121545
648518346495737163	371	8B	T2R, intersegmentalmental	230996	527696	175995
648518346494558485	372	8B	T2R, intersegmental	249885.9	499647.1	56565
648518346486067652	373	9A	T1L, local	162540	354664	106515
648518346495278262	374	9A	T2R, local	280772.8	535023.2	102330
648518346487959326	375	9A	T2R, local	281177	528293.7	114300
648518346486863587	376	9A	T2R, local	265052	544896	113535
648518346512252206	377	9A	T2R, intersegmental	263779.2	532890.4	123840
648518346500498904	378	9A	T1L, local	162574.4	375716.8	114795
648518346502524742	379	9A	T2R, local	277904.7	526633.9	116775
648518346495309750	380	9A	T2R, local	245689.1	544289.7	137340
648518346489787479	382	9A	T1L, local	157552	382459.2	115110
648518346487498387	383	9A	T1L, local	160200.8	363848.8	111690
648518346494161915	384	9A	T2R, local	258245.1	553091.8	125820
648518346491100449	385	9A	T1L, local	152069.5	368892.7	104445
648518346502936051	386	9A	T3R, local	267283.7	738133.7	21870
648518346497297432	387	9A	T1L, local	164397.6	341798.4	101790
648518346477977837	388	9A	T2R, intersegmental	265361.6	527592.8	124470
648518346500834972	389	9A	T2R, local	280329.9	548525.2	102600
648518346494647971	390	9A	T3R, local	307243.6	741672.6	54810
648518346500937116	391	9A	T2R, local	260992.8	553801.3	116415
648518346490327388	392	9A	T3R, local	323192.3	766057.9	87075
648518346495722571	393	9A	T2L, local	39302	539886.5	76635
648518346514141918	394	9A	T1L, local	145580.8	383663.2	111285
648518346517790056	395	9A	T3R, local	306843.7	755484.2	101925
648518346509430659	396	9A	T2L, local	61881.3	549694.8	116415
648518346479460059	397	9A	T3R, intersegmental	84520.8	784952.1	122490
648518346494330856	398	9A	T2R, local	258034.4	534369.6	139770
648518346485925758	399	9A	T1L, local	148702.6	377153	111645
648518346486547121	400	9A	T2R, local	237820.1	551337.4	143100
648518346479299217	403	9A	T1R, local	181881.4	353438.5	97020
648518346490306312	405	9A	T3L, intersegmental	92497.3	768676.6	123030
648518346492304255	406	9A	T1L, local	142244	391678.4	113040
648518346474270573	407	9A	T3L, local	71650.9	797727.4	109125
648518346495311542	409	9A	T2L, intersegmental	42853.8	529639.6	108225
648518346489330521	410	9A	T3R, local	328477	773643.1	84375
648518346459644932	412	9A	T2R, local	251739.2	546925.6	131535
648518346496944612	549	uk	T3R, ascending, intersegmental	294507	767231.8	112995
648518346509953594	546	uk	T1L, ascending, intersegmental	112393.4	498679.6	38385
648518346484795213	531	uk	T1L, ascending, intersegmental	60668.7	526143.7	126630
648518346470603774	520	uk	T2R, intersegmental	291931.3	565802.6	75330
648518346481266010	511	sensory	T1R, sensory	270448.5	384355.5	151110
648518346475974370	503	sensory	T2R, club_64	278863.6	702804.9	173700
648518346488045079	502	sensory	T2R, club_58	281839.2	700521.6	177525
648518346518565462	506	sensory	T2R, club_60	287214.2	705999.8	173655
648518346492280108	537	uk	T3L, ascending, intersegmental	189200	741113.6	116820
648518346517646148	501	sensory	T1R, neck chordotonal	265830.3	388732.9	153495
648518346503904673	509	sensory	T1L, neck chordotonal	50340.1	396739.5	130185
648518346489933273	527	uk	T3R, intersegmental	216616.8	745860.8	3150
648518346490488072	504	sensory	T1L, neck chordotonal	49768.2	398941.1	131310
648518346509951433	539	uk	T3R, intersegmental	210106.6	759552	126630
648518346491930641	544	uk	T2L, local	75284.4	701011.8	120015
648518346499653723	547	uk	T1L, intersegmental	115807.6	511020.6	164385
648518346505020806	532	uk	T1R, intersegmental	171389.4	510831.4	174645
648518346493965048	524	uk	T2R, ascending, intersegmental	209173.5	652482	29430
648518346519038687	543	uk	T2L, ascending, intersegmental	184762.4	722344.1	110565
648518346500153411	515	uk	T1L, ascending, intersegmental	135673.6	397767.2	98640
648518346486553257	523	uk	T2R, ascending, intersegmental	194282.6	663760.9	119970
648518346496080235	513	uk	T2L, ascending, intersegmental	56080.6	545842	58410
648518346481595749	536	uk	T1R, ascending, intersegmental	224356.8	521435.2	155790
648518346498179410	505	sensory	wing_L, sensory	24269.2	519814.1	51930
648518346475407540	507	sensory	wing, sensory	15514.4	514443.4	46575
648518346488054046	508	sensory	T1L, club81	36249	432571.4	168300
648518346506411166	510	sensory	T1R, sensory	268668.3	385206.9	151200
648518346511235381	512	sensory	T1L, club49	41439.1	428370.3	168300
648518346486667469	516	uk	T2L, intersegmental	89302.4	527592.8	167355
648518346413526764	517	uk	T3B, intersegmental	206597.8	753876	124425
648518346491654206	519	uk	T1L, intersegmental	111602.2	399138.9	125415
648518346480453846	521	uk	T3R, local	268332.9	843668.6	60885
648518346524055045	522	uk	T3L, intersegmental	135187.7	746166.1	33030
648518346493160000	528	uk	T2L, intersegmental	89818.4	517823.2	37080
648518346499502942	530	uk	T2L, local	67217.6	671961	158670
648518346480313403	533	uk	T2R, intersegmental	200294	607869.5	31995
648518346483671983	535	uk	T3L, intersegmental	128750.6	734440	26685
648518346492604347	538	uk	T2R, local	278459.4	685067.4	147510
648518346497621238	540	uk	T2L, local	79666.1	536429.3	138690
648518346484402947	548	uk	descending	166547.6	177160	45360
648518346517564708	550	uk	T2R, intersegmental	248118.6	626191.8	66645
648518346489007850	552	uk	T2R, local	257544.2	664848.8	191160
648518346489014001	594	uk	T1R, intersegmental	170662.7	397139.4	119610
648518346521566969	554	uk	T2R, ascending, intersegmental	236487.1	530744.7	151740
648518346486503905	555	uk	T3L, intersegmental	192661.5	797508.1	70380
648518346494523250	571	uk	T2L, intersegmental	72919.4	515634.5	42750
648518346493313778	637	uk	T3R, intersegmental	264742.4	814454.4	10305
648518346485426195	558	uk	T3L, local	92312.4	839936.2	64935
648518346509763459	566	uk	T1L, ascending, intersegmental	113894.1	526014.7	157365
648518346495082930	556	uk	T1L, ascending, intersegmental	142016.1	382162.5	96300
648518346499958156	19	0A/0B	T1B, intersegmental	141865.6	505645.6	166410
648518346492561593	564	uk	T2L, intersegmental	103496.7	633007.3	29880
648518346494916490	565	uk	ab, ascending, intersegmental	214479.7	884325.1	57780
648518346494738743	657	uk	T2L, ascending, intersegmental	146574.1	644496.9	94860
648518346504882054	567	uk	T2R, local	242975.8	673435.9	191340
648518346477519886	568	uk	T2R, intersegmental	265675.5	532004.6	131310
648518346497040180	659	uk	T1B, intersegmental	152981.1	507326.9	166905
648518346496529527	677	uk	T3R, intersegmental	217958.4	787244	43425
648518346489442156	573	uk	T3R, intersegmental	174584.3	759491.8	1800
648518346494118279	575	uk	T3L, ascending, intersegmental	155771.8	796132.1	17730
648518346517254436	576	uk	ab, ascending, intersegmental	156580.2	811169.2	28980
648518346489733215	577	uk	T2L, intersegmental	68567.8	525657.8	141615
648518346482280852	579	uk	T1L, local	138894.3	382712.9	90000
648518346474187373	580	uk	T2R, intersegmental	243165	595274.8	49680
648518346495558223	662	uk	T2R, ascending, intersegmental	184298	644527	90495
648518346487640130	582	uk	T3L, local	161796.1	853416.7	80100
648518346471899803	583	uk	T1L, intersegmental	134125.6	401899.5	129690
648518346486012306	584	uk	ab, ascending, intersegmental	232320.4	867172.4	59085
648518346495025586	647	uk	T3L, intersegmental	137144.2	789488.6	41760
648518346489866935	586	uk	T3R, intersegmental	217674.6	806998.2	86670
648518346494594693	588	uk	T2R, local	250651.3	681218.9	155925
648518346497018776	591	uk	T3L, local	177491.1	861500.7	63945
648518346499323486	592	uk	T3L, ascending, intersegmental	150831.1	819954.1	22230
648518346480928768	595	uk	T3R, ascending, intersegmental	257165.8	765752.6	11250
648518346483269452	596	uk	T2L, intersegmental	115037.9	644101.3	27900
648518346491851887	597	uk	T2L, intersegmental	137681.7	560440.5	165285
648518346511137922	598	uk	T2R, ascending, intersegmental	181894.3	570764.8	180855
648518346490230199	553	uk	ab, ascending, intersegmental	156111.5	885253.9	52875
648518346517415717	612	uk	T3R, ascending, intersegmental	263357.8	827182.4	13005
648518346485657726	601	uk	T2L, intersegmental	96853.2	662939.6	164250
648518346489554629	602	uk	T1R, intersegmental	196505.7	386226	134055
648518346489766487	603	uk	T3R, intersegmental	296270	777659.3	117360
648518346495553974	665	uk	T2L, intersegmental	69182.7	542432.1	126405
648518346497061092	7	0A/0B	T1B, intersegmental	134538.4	525838.4	150930
648518346486870241	609	uk	T3L, ascending, intersegmental	144888.5	838052.8	29655
648518346495560374	593	uk	T3R, ascending, intersegmental	253734.4	800384.8	14850
648518346496603437	610	uk	ab, ascending, intersegmental	210519.4	921335.2	29790
648518346484704845	613	uk	T2R, ascending, intersegmental	170955.1	574454.2	184860
648518346487990302	615	uk	T3R, ascending, intersegmental	216909.2	845831.5	72450
648518346488639727	664	uk	T2R, intersegmental	245452.6	549213.2	125820
648518346492503993	617	uk	T2L, intersegmental	107082.9	637045	29430
648518346494062583	618	uk	T2L, local	60096.8	599351.2	47790
648518346495642274	619	uk	T3L, local	90596.7	836620.9	61380
648518346497493272	643	uk	T3L, ascending, intersegmental	141095.9	800174.1	45990
648518346498424560	621	uk	T3L, intersegmental	118568.2	793018.9	46980
648518346511759728	623	uk	T3R, ascending, intersegmental	246132	780407	22905
648518346483300260	624	uk	ab, ascending, intersegmental	243010.2	893690.5	12060
648518346486562529	625	uk	T3R, intersegmental	237708.3	716074.7	14850
648518346487733570	626	uk	T2R, local	165244.7	642652.2	140265
648518346487861483	608	uk	T2R, intersegmental	173290	658669.7	153765
648518346496588290	629	uk	T1R, intersegmental	233266.4	496125.4	53685
648518346500306182	673	uk	T2L, local	32920.8	567496.8	102330
648518346472763401	636	uk	T2L, intersegmental	115450.7	626793.8	172755
648518346504774278	632	uk	T2B, intersegmental	161912.2	574910	191880
648518346494508914	606	uk	T2L, intersegmental	55040	547820	98280
648518346517395748	634	uk	T2R, intersegmental	158816.2	584284	190935
648518346480812800	638	uk	T3L, ascending, intersegmental	113932.8	738236.9	39015
648518346486141026	639	uk	T2R, intersegmental	275548.3	548009.2	102105
648518346490559741	640	uk	T2L, intersegmental	109538.2	570657.3	174330
648518346492145964	641	uk	T3L, intersegmental	106072.4	871717.5	64485
648518346493182706	642	uk	T1R, intersegmental	177783.5	489361.5	179055
648518346499509479	646	uk	T2L, local	88730.5	706838.3	136395
648518346472659465	667	uk	T3R, ascending, intersegmental	135703.7	736091.2	26010
648518346499905747	648	uk	T2L, local	159259.1	632216.1	149265
648518346501674346	649	uk	T1R, ascending, intersegmental	149141.2	405197.6	121680
648518346502504871	650	uk	T2L, intersegmental	54192.9	521482.5	143460
648518346520791350	562	uk	T1R, intersegmental	193822.5	391003.3	95085
648518346515636298	653	uk	T2R, intersegmental	245134.4	676751.2	85365
648518346486351520	655	uk	T3L, local	166130.5	849310.2	81675
648518346526285783	656	uk	T3L, intersegmental	174786.4	836792.9	76545
648518346495996779	654	uk	T2R, intersegmental	241169.8	676630.8	116460
648518346501086307	661	uk	descending	166453	177160	44640
648518346494801719	669	uk	ab, ascending, intersegmental	170727.2	899792.2	58320
648518346480100069	658	uk	T3L, intersegmental	131038.2	792563.1	46125
648518346521658617	660	uk	T3R, ascending, intersegmental	229409.3	725324	11070
648518346495821474	585	uk	T2R, intersegmental	244756	538325.6	137475
648518346501404438	563	uk	T1L, intersegmental	136150.9	374353.7	121275
648518346504255272	671	uk	T2R, intersegmental	173651.2	637294.4	124830
648518346489661273	560	uk	T2L, ascending, intersegmental	129722.4	586760.8	174240
648518346499891340	674	uk	T2L, ascending, intersegmental	64052.8	522983.2	50490
648518346500738972	675	uk	T3R, ascending, intersegmental	233335.2	742352	120240
648518346495077547	570	uk	T2R, local	41034.9	632461.2	76815
648518346499804135	600	uk	T2R, ascending, intersegmental	180376.4	529046.2	177030
648518346499530331	569	uk	T3R, ascending, intersegmental	227955.9	781929.2	35505
648518346483956117	620	uk	T2R, ascending, intersegmental	149261.6	573138.4	174690
648518346488799325	1	0A/0B	T1B, intersegmental	147911.4	523959.3	164160
648518346489569132	2	0A/0B	T3B, intersegmental	201403.4	805574.9	66870
648518346491945583	3	0A/0B	T3B, intersegmental	186026.6	788809.2	52830
648518346487757122	4	0A/0B	T1B, intersegmental	151704	521710.4	159390
648518346498083994	5	0A/0B	T3B, intersegmental	206748.3	820659.3	70920
648518346490016183	6	0A/0B	T2B, intersegmental	162161.6	638945.6	99900
648518346482260628	8	0A/0B	T3B, intersegmental	198049.4	786947.3	59715
648518346497035928	9	0A/0B	T2B, intersegmental	156825.3	647554.2	110475
648518346494801397	10	0A/0B	T3B, intersegmental	213589.6	818380.3	70605
648518346502508711	11	0A/0B	T1B, intersegmental	140799.2	511218.4	183510
648518346481634463	13	0A/0B	T2B, intersegmental	133265.6	604132.8	177570
648518346490104091	14	0A/0B	T2B, intersegmental	121604	570248.8	177705
648518346479342780	15	0A/0B	T2B, intersegmental	127348.8	573929.6	184635
648518346492697531	16	0A/0B	T1B, intersegmental	156851.1	530013.7	154125
648518346492140076	17	0A/0B	T2B, intersegmental	162677.6	651880	93240
648518346499852243	18	0A/0B	T3B, intersegmental	211749.2	819764.9	78120
648518346486164626	20	0A/0B	T3B, intersegmental	190133.1	820594.8	56565
648518346492148780	21	0A/0B	T3B, intersegmental	203261	815757.3	69570
648518346496171788	22	0A/0B	T2B, intersegmental	155604.1	659473.8	128790
648518346499440615	23	0A/0B	T1B, intersegmental	135364	524402.2	155340
648518346494274951	680	wing preMN	T2R, ascending, intersegmental	249021.6	515312	56115
648518346504960134	614	uk	T2L, intersegmental	140764.8	657590.4	112410
648518346477265168	611	uk	T2R, ascending, intersegmental	245547.2	507124.8	57105
648518346492819131	599	uk	T2R, intersegmental	251274.8	625172.7	71010
648518346515497287	24	0A/0B	T3B, intersegmental	188073.4	803596.9	50760
648518346473363300	574	uk	T2R, intersegmental	260055.4	539650	121050
648518346515851082	628	uk	T2L, ascending, intersegmental	51621.5	550868.7	87840
648518346486436521	589	uk	T2R, ascending, intersegmental	249154.9	554179.7	133425
648518346511312770	682	wing preMN	T2R, ascending, intersegmental	244928	642764	49050
648518346503132147	652	uk	T3L, local	167992.4	742223	118440
648518346486438569	633	uk	T2R, ascending, intersegmental	169733.9	568799.7	185265
648518346490230490	622	uk	T3L, ascending, intersegmental	94565.6	726218.4	59085
648518346483126181	678	uk	T1L, ascending, intersegmental	139904.8	452772.8	166455
648518346481465487	651	uk	T3L, ascending, intersegmental	166788.4	818238.4	450
648518346512148927	604	uk	T3R, ascending, intersegmental	217850.9	836904.7	76275
648518346517430309	627	uk	ab, ascending, intersegmental	219708.5	847977.2	76680
648518346480436390	679	uk	T2L, ascending, intersegmental	76161.6	547888.8	171810
648518346489576281	630	uk	ab, ascending, intersegmental	197838.7	853782.2	72675
648518346472112539	587	uk	T2R, intersegmental	242107.2	550950.4	132795
648518346505082502	645	uk	T3R, ascending, intersegmental	270968.8	723109.5	104040
648518346484413479	666	uk	T3L, ascending, intersegmental	185106.4	751055.2	118890
648518346496433213	578	uk	T3R, local	296364.6	737690.8	98730
648518346495445174	644	uk	ab, ascending, intersegmental	190877	820349.7	50895
648518346493959281	670	uk	ab, ascending, intersegmental	151794.3	854293.9	38970
648518346505084294	590	uk	T2L, intersegmental	94879.5	693568.5	130095
648518346475595136	631	uk	T3L, ascending, intersegmental	136735.7	827337.2	43200
648518346491700154	551	uk	T3L, local	145748.5	862786.4	56880
648518346487597715	572	uk	T3L, ascending, intersegmental	127039.2	801898.4	143370
648518346497036260	672	uk	ab, intersegmental	180187.2	900076	55575
648518346486915836	561	uk	T1L, ascending, intersegmental	141857	370083.8	97470
648518346480115685	559	uk	T3R, ascending, intersegmental	271846	776670.3	15930
648518346506783522	663	uk	T3R, ascending, intersegmental	259539.4	758872.6	17685
648518346479153872	616	uk	ab, ascending, intersegmental	162019.7	904595.3	44550
648518346490143706	605	uk	T1R, ascending, intersegmental	167807.5	362829.7	116190
648518346491215992	12	0A/0B	T1B, intersegmental	151329.9	517354.5	177075
648518346471899547	25	0A/0B	T3B, intersegmental	190266.4	808572	56430
648518346477528284	26	0A/0B	T3B, intersegmental	185373	797387.7	54135
648518346473084516	27	0A/0B	T3B, intersegmental	198075.2	835060	71145
648518346486778876	28	0A/0B	T3B, intersegmental	212359.8	827702.7	74565
648518346494169591	31	0A/0B	T2B, intersegmental	142106.4	564882.4	186300
648518346492136492	32	0A/0B	T1B, intersegmental	148590.8	527627.2	158940
648518346521550329	33	0A/0B	T1B, intersegmental	134366.4	516103.2	176220
648518346497914471	34	0A/0B	T3B, intersegmental	203643.7	836861.7	69255
648518346499902531	35	0A/0B	T1B, intersegmental	132474.4	511837.6	182160
648518346478752884	36	0A/0B	T1B, intersegmental	147653.4	522454.3	172260
648518346494737541	57	0A/0B	T1B, intersegmental	147662	515260.4	168210
648518346515746122	38	0A/0B	T1B, intersegmental	134693.2	586881.2	186525
648518346477562076	39	0A/0B	T1B, intersegmental	133953.6	513420	170865
648518346477866647	30	0A/0B	T1B, intersegmental	153071.4	520601	168705
648518346531406618	42	0A/0B	T3B, intersegmental	193646.2	824370.2	70380
648518346490337290	43	0A/0B	T1B, intersegmental	146337.6	518717.6	174960
648518346500958620	44	0A/0B	T2B, intersegmental	143396.4	591099.5	180990
648518346489968923	45	0A/0B	T3B, intersegmental	198414.9	837803.4	66690
648518346495609195	46	0A/0B	T3B, intersegmental	200728.3	826386.9	79830
648518346509017663	105	10B	T2L, intersegmental	100112.6	563054.9	159390
648518346488657336	50	0A/0B	T2B, intersegmental	136916.3	560092.2	185760
648518346495310671	51	0A/0B	ab, intersegmental	191745.6	839712.6	53775
648518346498271386	179	10B	T2R, ascending, intersegmental	186546.9	529674	182610
648518346496655874	55	0A/0B	T1B, intersegmental	130659.8	519289.5	182250
648518346498578928	56	0A/0B	T1B, intersegmental	123109	513398.5	169875
648518346493111324	59	0A/0B	T1B, intersegmental	152667.2	525012.8	153900
648518346515668474	61	0A/0B	T2B, intersegmental	129408.5	620180.4	173790
648518346491996811	62	0A/0B	T2B, intersegmental	144892.8	605556.1	178110
648518346472253490	63	0A/0B	T2B, intersegmental	132861.4	577214.8	187965
648518346489639641	64	0A/0B	T1B, intersegmental	144204.8	513144.8	179820
648518346494833546	65	0A/0B	T1B, intersegmental	154937.6	516378.4	185220
648518346467495175	47	0A/0B	T1B, intersegmental	143095.4	525107.4	155565
648518346459874052	128	10B	T1L, ascending, intersegmental	149433.6	412232.4	129555
648518346501389453	181	10B	T1L, ascending, intersegmental	149420.7	399835.5	134280
648518346465284981	52	0A/0B	T1B, intersegmental	140042.4	507890.2	173295
648518346499137345	81	10B	T2L, ascending, intersegmental	111800	558724.8	159030
648518346482039485	53	0A/0B	T1B, intersegmental	140799.2	512422.4	176625
648518346489007453	29	0A/0B	T2B, intersegmental	147782.4	613042.4	170595
648518346482497172	109	10B	T1L, intersegmental	153148.8	399418.4	119565
648518346496360533	92	10B	T2R, intersegmental	180290.4	553599.2	186345
648518346491896593	40	0A/0B	T1B, intersegmental	148904.7	528224.9	154125
648518346493825393	95	10B	T1L, intersegmental	152632.8	395462.4	126855
648518346477749655	96	10B	T1L, intersegmental	151394.4	384729.6	124470
648518346499897667	97	10B	T2R, ascending, intersegmental	171449.6	556179.2	162675
648518346517772136	99	10B	T2L, ascending, intersegmental	112900.8	545859.2	156600
648518346499141185	100	10B	T1L, intersegmental	142665.4	396847	139590
648518346489737311	102	10B	T3R, intersegmental	172907.3	816501.2	116280
648518346489044969	103	10B	T2L, intersegmental	112711.6	537672	174465
648518346499864972	104	10B	T2R, intersegmental	170417.6	557039.2	175905
648518346499141441	106	10B	T1L, intersegmental	138683.6	398248.8	131715
648518346493231900	108	10B	T2L, intersegmental	96311.4	555117.1	177885
648518346502756166	60	0A/0B	T1B, intersegmental	146303.2	518752	157545
648518346490658557	110	10B	T2R, intersegmental	168981.4	533393.5	182475
648518346499842444	111	10B	T1L, intersegmental	157758.4	377471.2	126225
648518346488420079	112	10B	T1L, intersegmental	157689.6	401448	128745
648518346493192946	113	10B	T3R, intersegmental	243534.8	815404.7	118035
648518346496198461	114	10B	T2L, intersegmental	100241.6	554119.5	174690
648518346479300753	115	10B	T1L, intersegmental	150684.9	394718.5	135360
648518346479345596	116	10B	T2R, intersegmental	177968.4	537057.1	173790
648518346496891876	117	10B	T1L, intersegmental	141852.7	393931.6	136080
648518346483289420	118	10B	T1L, intersegmental	128187.3	396171.9	137655
648518346491023395	119	10B	T2L, intersegmental	114908.9	529837.4	177165
648518346514384583	120	10B	T2L, intersegmental	148883.2	389201.6	130950
648518346482608681	121	10B	T3R, intersegmental	205802.3	762669.5	124650
648518346485910654	122	10B	T2R, intersegmental	170039.2	529140.8	185850
648518346524268293	177	10B	T1L, ascending, intersegmental	148229.6	381840	128295
648518346472318217	125	10B	T2L, intersegmental	103544	548907.9	167355
648518346495642530	126	10B	T3L, intersegmental	184818.3	801279.2	127125
648518346486850275	129	10B	T1L, intersegmental	156889.8	407975.4	124695
648518346490436956	130	10B	T1L, intersegmental	140627.2	385004.8	128925
648518346479415996	93	10B	T2L, ascending, intersegmental	114345.6	538768.5	162045
648518346493882681	132	10B	T1L, ascending, intersegmental	152564	374375.2	129510
648518346509715514	133	10B	T2R, intersegmental	175887.2	528728	185580
648518346489773655	134	10B	T3R, intersegmental	244351.8	811771.2	110430
648518346490434058	135	10B	T2L, intersegmental	102198.1	545829.1	173385
648518346502483782	136	10B	T1L, intersegmental	141986	402875.6	130185
648518346487524778	137	10B	T1R, intersegmental	172778.3	384893	127215
648518346504007630	138	10B	T2R, intersegmental	172928.8	553289.6	178110
648518346480614401	139	10B	T2R, intersegmental	173823.2	540252	187200
648518346481699517	140	10B	T1L, intersegmental	142957.8	395634.4	132165
648518346502921715	141	10B	T1R, intersegmental	169776.9	375230.9	126000
648518346479465691	142	10B	T3L, intersegmental	171677.5	827565.1	113400
648518346482996710	144	10B	T2R, ascending, intersegmental	184642	537057.1	163755
648518346482992870	145	10B	T3R, intersegmental	223268.9	781073.5	122580
648518346483682965	146	10B	T2L, ascending, intersegmental	116409.6	531101.6	164520
648518346501146253	147	10B	T3R, intersegmental	221170.5	785665.9	121005
648518346489896908	174	10B	T2R, ascending, intersegmental	175483	541533.4	173475
648518346515942650	58	0A/0B	T1B, intersegmental	150087.2	517204	170775
648518346480140020	156	10B	T2R, intersegmental	169729.6	542660	176040
648518346475297336	151	10B	T3L, intersegmental	183128.4	790606.6	130185
648518346517295653	152	10B	T2R, ascending, intersegmental	183283.2	533200	181440
648518346507206472	153	10B	T1R, intersegmental	191040.4	383400.9	144180
648518346497318680	154	10B	T2L, intersegmental	106227.2	561446.7	159210
648518346499496286	155	10B	T1R, intersegmental	183519.7	382042.1	139815
648518346490277659	169	10B	T1L, ascending, intersegmental	152564	381530.4	128295
648518346515738442	157	10B	T2R, intersegmental	182388.8	550193.6	188685
648518346484250407	158	10B	T2R, intersegmental	180772	560307.2	180270
648518346494222075	159	10B	T3R, intersegmental	215705.2	783765.3	126585
648518346474236781	160	10B	T1L, intersegmental	145838.8	399728	131220
648518346487908887	161	10B	T2R, intersegmental	172103.2	536029.4	174015
648518346467254023	162	10B	T1L, intersegmental	136555.1	395118.4	132030
648518346491925359	163	10B	T1R, intersegmental	176558	391153.8	135810
648518346481398927	164	10B	T2L, intersegmental	115932.3	550946.1	162450
648518346489056233	165	10B	T2R, intersegmental	184263.6	542427.8	185715
648518346498571248	167	10B	T1R, intersegmental	170138.1	392276.1	136980
648518346493061552	170	10B	T1R, intersegmental	178269.4	378744	139410
648518346478200021	49	0A/0B	T1B, intersegmental	131094.1	515312	157185
648518346499907539	172	10B	T2R, intersegmental	183506.8	540785.2	187965
648518346512695454	173	10B	T2R, intersegmental	183313.3	555603	187875
648518346499503710	175	10B	T3R, intersegmental	231168	789161.8	124875
648518346478731124	176	10B	T1R, intersegmental	185437.5	403529.2	140220
648518346496067430	180	10B	T2R, intersegmental	189427.9	533784.8	185175
648518346488702136	37	0A/0B	T2B, intersegmental	146225.8	620103	167760
648518346515315271	107	10B	T1R, ascending, intersegmental	161344.6	406448.9	131670
648518346512291118	54	0A/0B	T3B, intersegmental	200728.3	824383.1	70425
648518346489812684	149	10B	T2R, intersegmental	172791.2	538523.4	182205
648518346478825044	48	0A/0B	T3B, intersegmental	202130.1	817877.2	81585
648518346477782679	171	10B	T3L, intersegmental	191302.7	812334.5	116280
648518346492948142	98	10B	T1R, ascending, local	173371.7	399693.6	132570
648518346490499850	148	10B	T2R, intersegmental	179808.8	531273.6	182655
648518346466900846	74	10B	T1R, ascending, intersegmental	158343.2	397801.6	124335
648518346486889185	168	10B	T1L, ascending, intersegmental	155225.7	392031	126315
648518346517577540	166	10B	T1L, ascending, intersegmental	148023.2	385658.4	129375
648518346488551663	127	10B	T1R, ascending, intersegmental	172172	387412.8	133605
648518346511277365	182	10B	T1L, intersegmental	138348.2	379483.6	132165
648518346496388925	309	20A	T2L, local	70244.8	698904.8	133380
648518346515749706	186	10B	T3L, intersegmental	165881.1	826447.1	116055
648518346492917179	255	12A	T3R, ascending, intersegmental	244446.4	681808	89235
648518346477009168	188	10B	T1L, intersegmental	151136.4	378473.1	127170
648518346494555157	189	10B	T3R, intersegmental	242133	810399.5	118755
648518346494663090	191	10B	T2L, ascending, intersegmental	103307.5	538609.4	174240
648518346495438159	192	10B	T3R, intersegmental	177190.1	817688	114435
648518346465071989	194	10B	T2R, intersegmental	177022.4	557520.8	177120
648518346487744066	196	10B	T2L, intersegmental	99136.5	547385.7	170415
648518346496036042	197	10B	T1L, intersegmental	171251.8	379711.5	131580
648518346531620378	328	23B	T3R, ascending, intersegmental	268633.9	720916.5	30465
648518346491930479	200	10B	T1L, intersegmental	188653.9	811126.2	116280
648518346511157813	201	10B	T2R, intersegmental	184018.5	536033.7	187335
648518346480860637	202	10B	T2L, ascending, intersegmental	109443.6	535147.9	174600
648518346487484563	203	10B	T1L, intersegmental	155965.3	374259.1	124830
648518346480319745	204	10B	T2L, intersegmental	94277.5	539959.6	179955
648518346483381182	316	22A	T1L, local	32164	496701.6	101835
648518346493969440	206	10B	T2L, intersegmental	110346.6	557095.1	165150
648518346486880995	207	10B	T1R, intersegmental	186370.6	378451.6	144630
648518346494551541	208	10B	T3L, ascending, intersegmental	172842.8	820074.5	117090
648518346494209000	209	10B	T2L, ascending, intersegmental	110892.7	528272.2	175905
648518346467248647	210	10B	T2R, intersegmental	170796	548439.2	180000
648518346494326841	308	20A	T2L, local	84520.8	692024.8	115920
648518346493263024	298	1B	T1L, local	49673.6	476483	157680
648518346501839210	213	10B	T1L, intersegmental	152908	387034.4	128700
648518346504791686	214	10B	T3R, ascending, intersegmental	230643.4	804336.5	122760
648518346504284712	288	1A	T1R, intersegmental	177766.3	413217.1	124155
648518346467283719	216	10B	T1R, intersegmental	178540.3	393768.2	138780
648518346483296076	218	10B	T1R, intersegmental	171376.5	378288.2	123210
648518346497118436	184	10B	T3R, intersegmental	231524.9	799636.6	114615
648518346489775191	220	10B	T2L, intersegmental	95098.8	541916.1	176220
648518346490644234	217	10B	T2R, ascending, intersegmental	187273.6	539736	188145
648518346480843521	322	23B	T1L, intersegmental	62178	508776	70515
648518346526185175	224	10B	T1R, intersegmental	177362.1	401546.9	135945
648518346481935007	337	23B	T1L, intersegmental	58707.9	507907.4	67410
648518346488820209	226	10B	T1L, ascending, intersegmental	149403.5	392138.5	129150
648518346491478202	227	10B	T2L, intersegmental	104279.3	545343.2	170550
648518346489914967	212	10B	T2R, ascending, intersegmental	176794.5	534584.6	176490
648518346493235264	229	10B	T1R, intersegmental	178536	382631.2	144630
648518346509033850	230	10B	T1R, ascending, intersegmental	183562.7	400119.3	141120
648518346509345155	231	10B	T2L, ascending, intersegmental	106089.6	543692	173970
648518346497148033	232	10B	T2R, intersegmental	179740	559997.6	172620
648518346500414780	233	10B	T1L, intersegmental	151807.2	393088.8	131400
648518346481175008	315	21A	T1L, local	45197.3	473950.3	80010
648518346496014736	326	23B	T1L, intersegmental	79175.9	499655.7	73485
648518346474410605	219	10B	T1L, ascending, intersegmental	135673.6	398868	135720
648518346467401991	282	18B	T2L, ascending, intersegmental	51148.5	549359.4	72810
648518346497267884	294	1B	T1L, local	51496.8	492917.6	154350
648518346491888552	284	18B	T3L, ascending, intersegmental	129756.8	683837.6	20565
648518346488691981	256	12B	ab, intersegmental	194428.8	847788	61830
648518346486874593	221	10B	T3R, ascending, intersegmental	212450.1	787523.5	110205
648518346478859092	198	10B	T3L, ascending, intersegmental	191027.5	776597.2	124200
648518346507298120	193	10B	T3L, ascending, intersegmental	212974.7	750878.9	120825
648518346493364400	190	10B	T3R, ascending, intersegmental	215516	760347.5	127215
648518346494732309	211	10B	T2R, ascending, intersegmental	172206.4	561408	176490
648518346494085367	278	18B	T2L, intersegmental	55431.3	547587.8	74655
648518346486137513	279	18B	T2R, intersegmental	269111.2	550984.8	99585
648518346494899378	280	18B	T2R, intersegmental	265671.2	541559.2	94635
648518346502860531	281	18B	T2L, intersegmental	51565.6	557830.4	70065
648518346476749686	261	13B	T1L, local	149708.8	466223.2	160560
648518346501249368	285	19B	T1R, intersegmental	190885.6	729280	3645
648518346512502174	286	19B	ab, intersegmental	174683.2	727491.2	6570
648518346490998819	287	19B	T1R, intersegmental	225965	517221.2	72720
648518346501114268	225	10B	T2L, ascending, intersegmental	107504.3	531905.7	174825
648518346502378579	291	1B	T1L, loca	64968.7	491877	163125
648518346517575236	187	10B	T3L, ascending, intersegmental	185312.8	800887.9	121410
648518346499393886	295	1B	T1L, local	63915.2	497458.4	163125
648518346471869851	296	1B	T1L, local	82521.3	497363.8	169470
648518346514042649	297	1B	T2R, local	268517.8	657900	180765
648518346483712661	299	1B	T2R, local	271600.9	657779.6	183375
648518346465128053	300	1B	T1L, local	71036	495428.8	166545
648518346499049793	301	1B	T3L, local	173376	863577.6	67455
648518346489761367	302	20_22A	T2R, local	251253.3	663872.7	192285
648518346502968187	303	20_22A	T2R, local	252238	688197.8	153315
648518346515560186	307	20A	T2L, local	90575.2	683459.2	147825
648518346459642628	310	20A_22A	T2R, local	256499.3	673466	191655
648518346489892825	283	18B	T2L, intersegmental	60995.5	522733.8	153540
648518346497163692	205	10B	T1L, intersegmental	132268	396184.8	134910
648518346489609341	314	21A	T2L, local	88098.4	681429.6	120195
648518346474603970	317	22A	T1L, local	30375.2	510908.8	114255
648518346521544953	319	22A	T1L, local	29549.6	504854.4	109575
648518346494477032	320	23B	T2L, intersegmental	70102.9	517634	64035
648518346491839249	222	10B	T1L, ascending, intersegmental	136120.8	402686.4	137385
648518346465266805	318	22A	T1L, local	34030.2	489537.8	127395
648518346500387800	327	23B	T2L, intersegmental	97455.2	652774.4	71280
648518346478565492	329	23B	T1R, intersegmental	243698.2	497269.2	82350
648518346493419292	305	20A	T1L, local	61300.8	502996.8	162450
648518346481690561	185	10B	T1L, ascending, intersegmental	149597	364915.2	108135
648518346473303908	215	10B	T1L, ascending, local	151497.6	377884	133695
648518346500132614	259	13A	T1L, local	103406.4	402961.6	148275
648518346487770434	324	23B	T1L, intersegmental	77984.8	513282.4	71370
648518346482935973	323	23B	T1L, intersegmental	69832	500266.3	69165
648518346488712526	325	23B	T2L, local	130857.6	650848	23310
648518346512226751	306	20A	T1L, local	57310.4	505542.4	158625
648518346496726908	292	1B	T1L, local	70176	491438.4	164070
648518346496339468	321	23B	T2L, intersegmental	247232.8	498524.8	71640
648518346494306039	311	21A	T1L, local	35913.6	492917.6	84015
648518346503017971	289	1B	T1R, local	199158.8	489610.9	184185
648518346484779779	304	20A	T2L, local	92260.8	691784	137430
648518346479677888	335	23B	T1L, local	171165.8	513583.4	161685
648518346498553364	293	1B	T1L, local	49243.6	495050.4	154800
648518346488781496	333	23B	T1L, local	178462.9	511175.4	142380
648518346494734391	183	10B	T1R, ascending, intersegmental	171931.2	398420.8	136395
648518346489686981	355	4B	T1L, local	107134.5	482399.8	168210
648518346493786737	351	4B	T2L, local	93361.6	577128.8	181980
648518346481350543	352	4B	T2L, local	93258.4	572553.6	169155
648518346478873684	491	sensory	T3R, club	291634.6	883224.3	54045
648518346496732461	354	4B	T2L, local	89371.2	579399.2	181530
648518346481562511	469	9A	T2L, local	51651.6	544676.7	92385
648518346494728069	428	9A	T3R, local	292959	718031.2	58545
648518346494996387	477	9A	T1L, local	160028.8	378778.4	111240
648518346511462018	489	giant fiber	descending	179443.3	282002.6	50625
648518346501655896	365	7B	T2R, intersegmental	192360.5	525687.9	177345
648518346497088308	466	9A	T1L, local	127026.3	392078.3	100710
648518346514037017	366	7B	T1L, intersegmentalmental	125525.6	405163.2	135315
648518346482613545	367	7B	T2L, intersegmental	37354.1	540613.2	70020
648518346492983728	368	8B	T2L, intersegmentalmental	77159.2	532787.2	158625
648518346515329786	370	8B	T1R, ascending, intersegmental	170249.9	388027.7	118980
648518346489575788	413	9A	T2L, local	36481.2	531101.6	115515
648518346495592630	450	9A	T1L, local	121393.3	394783	85950
648518346494685429	416	9A	T3R, local	308297.1	741569.4	57915
648518346495313334	417	9A	T3L, local	93976.5	767941.3	118440
648518346490321079	414	9A	T1L, local	136899.1	398180	108225
648518346486563533	419	9A	T1R, intersegmental	200586.4	379346	95715
648518346487724866	420	9A	T2R, local	265348.7	536609.9	116505
648518346493171442	422	9A	T2R, local	238714.5	545515.2	138645
648518346478712436	423	9A	T2R, local	255420	543451.2	126090
648518346477831405	424	9A	T2L, local	51698.9	542780.4	101700
648518346490509309	425	9A	T2L, local	63089.6	542088.1	118350
648518346517439786	426	9A	T3L, local	79046.9	799808.6	118350
648518346470499326	427	9A	T3L, local	91117	766414.8	117135
648518346486161810	429	9A	T1R, local	192485.2	393088.8	104490
648518346515632970	430	9A	T1L, local	193555.9	377583	88020
648518346481506497	431	9A	T1R, local	191857.4	387305.3	104445
648518346496360823	432	9A	T2L, local	64345.2	532929.1	129600
648518346495871819	434	9A	T1R, local	191311.3	351714.2	91395
648518346506689314	435	9A	T2L, local	65020.3	545596.9	121995
648518346479237564	436	9A	T1R, local	192433.6	383581.5	100035
0	437	9A	T1R, local	19186.6	38.7	3998070
648518346494152249	438	9A	T3L, local	82869.6	799860.2	131265
648518346504743795	439	9A	T2L, local	63566.9	534047.1	122625
648518346478957008	440	9A	T3R, intersegmental	271583.7	727998.6	28260
648518346501160982	441	9A	T2R, local	255772.6	557219.8	133200
648518346517443370	442	9A	T3L, local	81841.9	789484.3	124470
648518346459540228	443	9A	T2L, local	48009.5	527399.3	124965
648518346476877584	444	9A	T2L, local	57723.2	532563.6	126045
648518346514041881	445	9A	T1L, local	140395	388113.7	104490
648518346472972388	446	9A	T1R, local	199752.2	386582.9	102195
648518346491924079	447	9A	T1R, local	184745.2	388522.2	99855
648518346495635874	448	9A	T1L, local	127740.1	395561.3	98910
648518346491988875	449	9A	T3R, local	309084	738034.8	61605
648518346465125493	451	9A	T3L, local	100134.1	767812.3	123075
648518346471738267	452	9A	T2L, local	53388.8	550649.4	105210
648518346517322789	453	9A	T3L, local	102821.6	762923.2	126360
648518346520312657	454	9A	T3R, local	281181.3	703037.1	62325
648518346499501150	455	9A	T2L, local	55328.1	556643.6	104760
648518346484501251	456	9A	T2R, local	245654.7	552206	142920
648518346495435599	457	9A	T1R, local	191328.5	375901.7	105345
648518346486677965	458	9A	T1L, local	198217.1	390943.1	106830
648518346486691225	459	9A	T2L, local	55663.5	553448.7	99045
648518346488456585	460	9A	T1R, local	187690.7	382463.5	91800
648518346495436879	461	9A	T1L, local	186882.3	379874.9	104355
648518346489604183	462	9A	T1R, local	197361.4	381745.4	98235
648518346480047270	463	9A	T1R, local	182741.4	372814.3	100440
648518346509895482	464	9A	T1R, local	192356.2	358465.2	90405
648518346471899291	465	9A	T2L, local	61408.3	540170.3	121770
648518346488683342	467	9A	T3L, local	97493.9	778429	133965
648518346491451078	470	9A	T1R, local	199567.3	390788.3	103590
648518346494595461	471	9A	T1R, intersegmental	203097.6	371343.7	87660
648518346479058383	472	9A	T3R, local	325931.4	776270.4	93510
648518346511187330	473	9A	T3L, local	83024.4	781013.3	119925
648518346494239755	433	9A	T3L, local	95829.8	786044.3	135495
648518346517435434	475	9A	T3R, local	308116.5	745779.1	92610
648518346481059930	476	9A	T1L, local	159590.2	381315.4	119430
648518346478759284	478	9A	T2L, local	44371.7	527154.2	112095
648518346509188474	480	9A	T1L, local	144892.8	385211.2	100260
648518346490234460	488	descending	descending	170912.1	373205.6	80865
648518346499506014	490	sensory	T3R, club	291819.5	897100.4	62100
648518346475922085	492	sensory	ab, sensory	159852.5	839501.9	2655
648518346479301521	493	sensory	ab, sensory	156373.8	866243.6	585
648518346490306568	494	sensory	ab, sensory	235872.2	806142.5	2835
648518346474943909	496	sensory	sensory, wing	17561.2	515032.5	47925
648518346475969445	497	sensory	sensory, ab	158222.8	852509.4	765
648518346496043978	498	sensory	T1R, neck chordotonal	270319.5	383994.3	151470
648518346515652346	499	sensory	T2L, club	51999.9	725659.4	169470
648518346476060581	500	sensory	ab, sensory	234066.2	807213.2	1260
648518346500091203	340	23B	T1L, local	65532	520403.2	57150
648518346490909613	339	23B	T1L, local	77675.2	519543.2	48285
648518346490340104	474	9A	T1L, local	162196	354866.1	112410
648518346490535432	369	8B	T1R, ascending, intersegmentalmental	184143.2	362782.4	111870
648518346477252808	418	9A	T2R, local	258851.4	543464.1	113895
648518346494807351	479	9A	T1L, local	158837.7	371833.9	121500
648518346495918155	468	9A	T1L, intersegmental	145180.9	382519.4	105975
648518346479362449	421	9A	T2L, local	44784.5	541094.8	90090
648518346472726219	350	4B	T1L, local	105590.8	482610.5	168210
648518346489122282	353	4B	T1L, local	105956.3	482761	168210
648518346499960531	495	sensory	T2R, club_65	280325.6	703888.5	172890
648518346489658309	415	9A	T3L, local	79949.9	775337.3	110250
