# Supplementary material for: Divergent neural circuits for proprioceptive and exteroceptive sensing of the Drosophila leg
Source: Nat Commun. 2025 May 2;16:4105. doi: 10.1038/s41467-025-59302-3 (PMC12048489; doi:10.1038/s41467-025-59302-3)
Supplement: Supplementary file 4 — Source Data [file 41467_2025_59302_MOESM4_ESM.zip › source_data/Fig5/Fig5B-E/feco_annotation_table.csv]

root_id	id	cell_type	classification_system	pt_position_x	pt_position_y	pt_position_z
648518346489572037	10	hook_ext	T1L	40471.6	436604.8	168300
648518346499541854	117	club_asc	T1L	43610.6	435271.8	168255
648518346492002415	118	club_asc	T1L	42178.7	436566.1	168255
648518346488912397	119	club_asc	T1L	44148.1	435185.8	168255
648518346503767201	26	club	T1L	34352.7	431599.6	168300
648518346476657526	45	hook_flx	T1L	37483.1	437408.9	168300
648518346486753761	42	hook_ext	T1L	40084.6	436118.9	168300
648518346507233352	12	hook_flx	T1L	42058.3	431625.4	168300
648518346481856445	84	hook_ext	T1L	40493.1	436007.1	168300
648518346503137403	116	club_asc	T1L	43442.9	436235	168255
648518346509233018	120	club_asc	T1L	44075	435568.5	168255
648518346492356223	122	club_asc	T2R	177258.9	462366.1	115425
648518346502576454	124	club_asc	T3L	139388.8	471813.2	111015
648518346478788180	125	club_asc	T3L	176962.2	469151.5	115020
648518346494666373	127	club_asc	T3R	175629.2	461957.6	116145
648518346479473874	129	club_asc	T1R	178437.1	465165.4	118035
648518346478167277	123	club_asc	T2R	176128	463939.9	115425
648518346483806357	121	club_asc	T2R	176734.3	462903.6	115425
648518346480125925	2	hook_flx	T1L	41998.1	431423.3	168300
648518346489924111	128	club_asc	T2L	141298	459240	112410
648518346501288024	11	hook_ext	T1L	40411.4	436290.9	168300
648518346472297010	74	claw_ext	T1L	39271.9	435891	168300
648518346514361543	14	claw_ext	T1L	39138.6	433822.7	168300
648518346490596093	15	claw_ext	T1L	39770.7	432270.4	168300
648518346481759933	18	claw_ext	T1L	41439.1	434024.8	168300
648518346514448583	6	hook_flx	T1L	42905.4	434678.4	168300
648518346477034696	85	hook_ext	T1L	40488.8	433577.6	168300
648518346484528131	31	club	T1L	36261.9	430554.7	168300
648518346509569667	7	hook_flx	T1L	42423.8	435658.8	168300
648518346522179866	35	club	T1L	43352.6	432330.6	168300
648518346499385438	34	club	T1L	42135.7	429432.4	168300
648518346500681907	21	claw_flx	T1L	36885.4	436196.3	168300
648518346477963245	90	maybeclub	T1L	41894.9	431986.6	168300
648518346494038560	24	club	T1L	33909.8	432567.1	168300
648518346495414351	23	club	T1L	42957	428464.9	168300
648518346494071307	86	hook_ext	T1L	40153.4	436454.3	168300
648518346490237960	87	hook_flx	T1L	40875.8	438058.2	168300
648518346483783343	70	claw_flx	T1L	38110.9	435658.8	168300
648518346499840723	89	maybeclub	T1L	44169.6	435817.9	168300
648518346486653999	16	claw_flx	T1L	38175.4	436217.8	168300
648518346487912272	39	claw_ext	T1L	39916.9	436832.7	168300
648518346508752447	40	claw_ext	T1L	38927.9	436776.8	168300
648518346493169180	41	hook_ext	T1L	38725.8	437572.3	168300
648518346500641203	43	claw_flx	T1L	37397.1	436566.1	168300
648518346477981653	44	claw_flx	T1L	39822.3	435706.1	168300
648518346488978410	108	club	T1L	35324.5	430533.2	168300
648518346482976742	109	club	T1L	43008.6	430322.5	168300
648518346511235381	49	club	T1L	41439.1	428370.3	168300
648518346500706739	50	club	T1L	41576.7	429011	168300
648518346511819888	29	club	T1L	43322.5	431023.4	168300
648518346503978080	48	claw_ext	T1L	39835.2	435301.9	168300
648518346495765904	57	club	T1L	43602	433586.2	168300
648518346514428359	28	club	T1L	42707.6	430038.7	168300
648518346489569900	113	claw_flx	T1L	38721.5	435766.3	168300
648518346498453780	69	claw_flx	T1L	39873.9	436419.9	168300
648518346488815453	71	claw_ext	T1L	39332.1	433139	168300
648518346484687181	72	claw_flx	T1L	39065.5	435048.2	168300
648518346497833063	114	claw_flx	T1L	39099.9	435435.2	168300
648518346474593218	75	claw_flx	T1L	41129.5	433633.5	168300
648518346499722309	115	claw_flx	T1L	38411.9	434532.2	168300
648518346472537865	27	club	T1L	36752.1	431853.3	168300
648518346487705300	33	club	T1L	35840.5	431720	168300
648518346497858151	25	club	T1L	34993.4	431806	168300
648518346481703327	82	club	T1L	41163.9	428972.3	168300
648518346498554608	30	club	T1L	34666.6	432704.7	168300
648518346496671612	36	hook_flx	T1L	40643.6	435435.2	168300
648518346499893315	32	club	T1L	33819.5	434011.9	168300
648518346494264434	5	hook_flx	T1L	39138.6	438956.9	168300
648518346481068634	92	club	T1L	33866.8	434437.6	168300
648518346494263154	93	club	T1L	38411.9	430610.6	168300
648518346531363354	95	club	T1L	43795.5	436630.6	168300
648518346531374106	91	club	T1L	40510.3	428796	168300
648518346485450515	97	claw_flx	T1L	40424.3	434072.1	168300
648518346514007065	100	club	T1L	33570.1	433306.7	168300
648518346517527332	101	club	T1L	43382.7	436798.3	168300
648518346490136273	102	club	T1L	39517	430064.5	168300
648518346524142085	94	club	T1L	38502.2	430068.8	168300
648518346496335735	73	claw_flx	T1L	39607.3	436256.5	168300
648518346524144133	83	club	T1L	42208.8	428155.3	168300
648518346486545841	80	club	T1L	36980	430829.9	168300
648518346488054046	81	club	T1L	35862	432571.4	168300
648518346474234477	68	club	T2R	251588.7	671866.4	184185
648518346496729980	111	hook_ext	T1L	38304.4	435164.3	168300
648518346480666625	112	hook_flx	T1L	42251.8	431780.2	168300
648518346494932914	110	hook_flx	T1L	43546.1	437795.9	168300
648518346494933426	3	hook_flx	T1L	42737.7	435121.3	168300
648518346494933170	8	hook_ext	T1L	40832.8	434024.8	168300
648518346481857725	4	hook_flx	T1L	40458.7	431530.8	168300
648518346517348645	96	hook_flx	T1L	41856.2	437985.1	168300
648518346488045079	58	club	T2R	281839.2	700521.6	177525
648518346492913070	61	club	T2R	278790.5	700113.1	174060
648518346495993163	59	club	T2R	279607.5	704765.7	174690
648518346502655814	62	club	T2R	284251.5	708528.2	174780
648518346475974370	64	club	T2R	278863.6	702804.9	173700
648518346493225392	66	club	T2R	283739.8	707143.6	173925
648518346494998706	67	club	T2R	276705	700908.6	176895
648518346518565462	60	club	T2R	287214.2	705999.8	173655
648518346477811470	63	club	T2R	286453.1	708158.4	173115
648518346499960531	65	club	T2R	280325.6	703888.5	172890
