# Supplementary material for: Divergent neural circuits for proprioceptive and exteroceptive sensing of the Drosophila leg
Source: Nat Commun. 2025 May 2;16:4105. doi: 10.1038/s41467-025-59302-3 (PMC12048489; doi:10.1038/s41467-025-59302-3)
Supplement: Supplementary file 4 — Source Data [file 41467_2025_59302_MOESM4_ESM.zip › source_data/Fig5/Fig5B-E/second_order_club_neurons_postsynaptic.csv]

	id	created	superceded_id	valid	score	pre_pt_supervoxel_id	pre_pt_root_id	post_pt_supervoxel_id	post_pt_root_id	pre_pt_position	post_pt_position
3	24482535	2022-11-17 14:28:59.843347+00:00		t	38	73046606223781662	648518346499902531	73046606223790336	648518346496198668	[ 30059 115763 2873]	[ 30057 115799 2872]
4	5396899	2022-11-17 14:28:59.843347+00:00		t	61	73398999700743264	648518346524346373	73398999700725408	648518346494738743	[ 39223 131899 2927]	[ 39237 131927 2928]
5	6853520	2022-11-17 14:28:59.843347+00:00		t	26	72906418491445043	648518346489007453	72906418491444999	648518346494738743	[ 26337 132545 2928]	[ 26313 132517 2928]
10	5396929	2022-11-17 14:28:59.843347+00:00		t	34	73398999700702341	648518346480614401	73398999700722983	648518346494738743	[ 39341 131905 2924]	[ 39311 131903 2926]
11	39441744	2022-11-17 14:28:59.843347+00:00		t	14	73046674809118821	648518346492136492	73046674809111329	648518346494738743	[ 30293 117019 2612]	[ 30319 117019 2612]
12	4561721	2022-11-17 14:28:59.843347+00:00		t	40	73399892651074152	648518346496329789	73399892651080819	648518346494738743	[ 40185 158337 2091]	[ 40205 158353 2093]
13	42261097	2022-11-17 14:28:59.843347+00:00		t	13	73468681317126566	648518346517452069	73398312572945660	648518346494738743	[ 40985 110795 3020]	[ 40941 110793 3021]
14	20667644	2022-11-17 14:28:59.843347+00:00		t	30	73469368578889268	648518346524346373	73469368578899018	648518346494738743	[ 41021 132825 3110]	[ 41033 132861 3111]
15	11365410	2022-11-17 14:28:59.843347+00:00		t	28	73469368511537230	648518346486714244	73469368511534779	648518346494738743	[ 41567 131649 2954]	[ 41601 131641 2955]
16	24056259	2022-11-17 14:28:59.843347+00:00		t	29	73258193492879808	648518346500697781	73258193492884727	648518346494738743	[ 35137 129923 2931]	[ 35111 129953 2931]
17	39622805	2022-11-17 14:28:59.843347+00:00		t	20	73398999700477118	648518346489007453	73398999700468294	648518346494738743	[ 40567 132477 2831]	[ 40555 132451 2833]
18	19046943	2022-11-17 14:28:59.843347+00:00		t	62	73399068420009832	648518346486850275	73399068420017676	648518346494738743	[ 40831 133405 2857]	[ 40863 133409 2857]
21	22485732	2022-11-17 14:28:59.843347+00:00		t	27	73398999767720833	648518346480614401	73398999767714212	648518346494738743	[ 39341 131701 3027]	[ 39313 131725 3027]
22	29492142	2022-11-17 14:28:59.843347+00:00		t	12	73257437444247970	648518346499530587	73257437444252822	648518346494738743	[ 36641 107783 2608]	[ 36633 107809 2611]
25	19434457	2022-11-17 14:28:59.843347+00:00		t	34	73258262278967811	648518346482996710	73258262279199856	648518346494738743	[ 36755 131145 2965]	[ 36775 131127 2966]
26	14451987	2022-11-17 14:28:59.843347+00:00		t	36	73257437578396675	648518346517452069	73257437578415477	648518346494738743	[ 36429 108391 2839]	[ 36459 108387 2840]
27	2748279	2022-11-17 14:28:59.843347+00:00		t	25	73047087327299017	648518346496990616	73047087327314908	648518346496198461	[ 29823 129967 3008]	[ 29815 130003 3009]
28	14451973	2022-11-17 14:28:59.843347+00:00		t	24	73257437578418229	648518346517452069	73257437578409313	648518346494738743	[ 36405 108349 2840]	[ 36419 108319 2840]
29	3711173	2022-11-17 14:28:59.843347+00:00		t	36	72976924741565240	648518346490873773	72976924741559882	648518346509017663	[ 27443 135705 3002]	[ 27431 135673 3001]
30	2748315	2022-11-17 14:28:59.843347+00:00		t	42	73047087327288331	648518346496990616	73047087327293751	648518346496198461	[ 29951 129965 2999]	[ 29981 129989 2999]
31	2748333	2022-11-17 14:28:59.843347+00:00		t	54	73047087327206932	648518346490016183	73047087327209737	648518346496198461	[ 30049 129805 2971]	[ 30059 129769 2972]
32	10733995	2022-11-17 14:28:59.843347+00:00		t	14	73047156046762887	648518346490016183	73047156046770800	648518346496198461	[ 30515 131709 2993]	[ 30517 131677 2993]
33	9911474	2022-11-17 14:28:59.843347+00:00		t	42	72695793563540528	648518346477598684	72695793563535720	648518346509017663	[ 19737 146857 3400]	[ 19765 146857 3402]
34	29585081	2022-11-17 14:28:59.843347+00:00		t	32	73047156046801411	648518346490016183	73047156046793703	648518346496198461	[ 28797 132315 3003]	[ 28817 132329 3004]
36	14568967	2022-11-17 14:28:59.843347+00:00		t	23	72695862283085116	648518346490873773	72695862283105763	648518346509017663	[ 18911 147723 3446]	[ 18899 147727 3449]
37	34121366	2022-11-17 14:28:59.843347+00:00		t	13	73117593443392773	648518346492148780	73117593443381020	648518346496198461	[ 31721 133403 2891]	[ 31707 133445 2892]
38	41701869	2022-11-17 14:28:59.843347+00:00		t	17	72976855955223095	648518346490016183	72976855955324421	648518346496198461	[ 27571 133753 2953]	[ 27551 133781 2953]
39	15274007	2022-11-17 14:28:59.843347+00:00		t	24	72625493538907816	648518346477598684	72625493538905427	648518346509017663	[ 18375 148209 3443]	[ 18403 148225 3444]
40	34321265	2022-11-17 14:28:59.843347+00:00		t	58	73047224833385357	648518346492140076	73047224833365257	648518346496198461	[ 29213 133177 3131]	[ 29177 133179 3132]
41	15273970	2022-11-17 14:28:59.843347+00:00		t	16	72625493538930095	648518346477598684	72625493538932981	648518346509017663	[ 18175 148387 3442]	[ 18197 148415 3443]
42	18337380	2022-11-17 14:28:59.843347+00:00		t	21	72906555930297059	648518346492140076	72906555930284104	648518346496198461	[ 26307 136937 2882]	[ 26273 136945 2882]
43	15273976	2022-11-17 14:28:59.843347+00:00		t	39	72625493538932882	648518346477598684	72625493539003698	648518346509017663	[ 18251 148271 3457]	[ 18255 148313 3459]
44	15273989	2022-11-17 14:28:59.843347+00:00		t	27	72625493538916726	648518346477598684	72625493538946663	648518346509017663	[ 18299 148263 3453]	[ 18335 148265 3453]
45	19065370	2022-11-17 14:28:59.843347+00:00		t	63	73117593577504327	648518346481634463	73117593577521698	648518346509017663	[ 31159 133645 3123]	[ 31131 133649 3124]
46	15273889	2022-11-17 14:28:59.843347+00:00		t	30	72625493538853568	648518346496175050	72625493538878018	648518346509017663	[ 17863 147875 3421]	[ 17861 147855 3421]
47	34447546	2022-11-17 14:28:59.843347+00:00		t	53	72695793563460015	648518346477598684	72695793563464727	648518346509017663	[ 20477 145463 3374]	[ 20467 145429 3375]
48	5520366	2022-11-17 14:28:59.843347+00:00		t	37	72694694051959853	648518346497088308	72694694051972500	648518346520791350	[ 19181 113511 3418]	[ 19159 113539 3418]
49	34447530	2022-11-17 14:28:59.843347+00:00		t	38	72695793563470030	648518346479342780	72695793563493290	648518346509017663	[ 20437 146421 3384]	[ 20443 146397 3386]
51	43537552	2022-11-17 14:28:59.843347+00:00		t	26	72625493538944467	648518346477598684	72625493538950485	648518346509017663	[ 17493 148771 3447]	[ 17529 148783 3447]
52	43537556	2022-11-17 14:28:59.843347+00:00		t	23	72625493538898580	648518346490873773	72625493538919258	648518346509017663	[ 17531 148739 3437]	[ 17547 148735 3440]
53	43537560	2022-11-17 14:28:59.843347+00:00		t	21	72625493538917302	648518346490873773	72625493538936242	648518346509017663	[ 17585 149139 3443]	[ 17577 149163 3446]
54	43537570	2022-11-17 14:28:59.843347+00:00		t	27	72625493538930307	648518346477598684	72625493538953911	648518346509017663	[ 17625 148681 3452]	[ 17637 148707 3452]
55	43537578	2022-11-17 14:28:59.843347+00:00		t	50	72625493538896106	648518346490873773	72625493538893576	648518346509017663	[ 17673 148781 3431]	[ 17671 148751 3432]
56	43537579	2022-11-17 14:28:59.843347+00:00		t	44	72625493538884273	648518346490873773	72625493538886711	648518346509017663	[ 17657 148791 3428]	[ 17675 148761 3428]
57	43537581	2022-11-17 14:28:59.843347+00:00		t	26	72625493538917302	648518346490873773	72625493538914989	648518346509017663	[ 17655 149151 3441]	[ 17675 149187 3441]
58	43537583	2022-11-17 14:28:59.843347+00:00		t	33	72625493538896106	648518346490873773	72625493538905913	648518346509017663	[ 17705 148777 3433]	[ 17691 148741 3434]
59	29013743	2022-11-17 14:28:59.843347+00:00		t	19	72766093588220019	648518346490873773	72766093588244949	648518346509017663	[ 21171 144515 3393]	[ 21137 144525 3394]
60	29013748	2022-11-17 14:28:59.843347+00:00		t	17	72766093588220019	648518346490873773	72766093588239799	648518346509017663	[ 21183 144559 3389]	[ 21149 144573 3389]
61	6654625	2022-11-17 14:28:59.843347+00:00		t	30	72905593924564367	648518346489002225	72905593924612697	648518346520791350	[ 26357 108485 2969]	[ 26359 108455 2970]
62	29130677	2022-11-17 14:28:59.843347+00:00		t	30	72624325240722171	648518346497088308	72624325240690414	648518346520791350	[ 17753 113401 3294]	[ 17751 113429 3295]
63	1870774	2022-11-17 14:28:59.843347+00:00		t	42	72906693503108068	648518346490104091	72906693503253370	648518346509017663	[ 25303 139575 3086]	[ 25277 139561 3086]
64	15041540	2022-11-17 14:28:59.843347+00:00		t	21	72694350454426235	648518346499141441	72694350454433472	648518346520791350	[ 18809 104237 3359]	[ 18797 104201 3359]
65	1870777	2022-11-17 14:28:59.843347+00:00		t	42	72906693503319988	648518346490104091	72906693503349178	648518346509017663	[ 25309 139623 3091]	[ 25285 139617 3093]
66	1870794	2022-11-17 14:28:59.843347+00:00		t	63	72906693503361868	648518346490104091	72906693503349178	648518346509017663	[ 25361 139685 3096]	[ 25329 139691 3097]
68	15041603	2022-11-17 14:28:59.843347+00:00		t	38	72694350454402313	648518346499141441	72694350454398795	648518346520791350	[ 18875 104207 3348]	[ 18869 104173 3349]
76	42141927	2022-11-17 14:28:59.843347+00:00		t	38	73259155095743014	648518346502586791	73259155095735525	648518346486164626	[ 35747 159497 2021]	[ 35775 159505 2023]
79	42141577	2022-11-17 14:28:59.843347+00:00		t	31	73259155095791318	648518346492148780	73259155095791330	648518346496896996	[ 35321 159377 2042]	[ 35293 159387 2041]
80	42141515	2022-11-17 14:28:59.843347+00:00		t	32	73259155095767692	648518346490499850	73259155095790709	648518346472659465	[ 35209 158703 2038]	[ 35199 158731 2039]
84	42141946	2022-11-17 14:28:59.843347+00:00		t	16	73259155095728139	648518346502586791	73259155095701292	648518346479479953	[ 35791 159605 2008]	[ 35805 159587 2006]
87	42141626	2022-11-17 14:28:59.843347+00:00		t	30	73259155095698149	648518346490499850	73259155095775326	648518346472659465	[ 35311 158951 2026]	[ 35341 158939 2028]
93	42141958	2022-11-17 14:28:59.843347+00:00		t	33	73259155095708630	648518346515738442	73259155095703391	648518346505101905	[ 35823 158777 2008]	[ 35831 158811 2008]
96	42141682	2022-11-17 14:28:59.843347+00:00		t	34	73259155095832426	648518346492148780	73259155095916342	648518346489569132	[ 35411 158881 2053]	[ 35441 158867 2054]
99	42146501	2022-11-17 14:28:59.843347+00:00		t	104	73398312438707297	648518346477866647	73398312438692811	648518346494274951	[ 39015 111905 2735]	[ 39047 111889 2736]
101	26102253	2022-11-17 14:28:59.843347+00:00		t	24	72694281802057481	648518346497088308	72694281802064144	648518346503172851	[ 20125 101361 3485]	[ 20103 101337 3486]
103	23337443	2022-11-17 14:28:59.843347+00:00		t	17	73538912689324226	648518346487757122	73538912689336006	648518346497061092	[ 43293 108245 3095]	[ 43321 108233 3096]
105	8039130	2022-11-17 14:28:59.843347+00:00		t	14	73187137553805039	648518346487757122	73187137553770618	648518346497061092	[ 34719 108733 2885]	[ 34687 108735 2884]
108	42146518	2022-11-17 14:28:59.843347+00:00		t	33	73398312438629222	648518346499902531	73398312438642967	648518346478752884	[ 39111 112215 2714]	[ 39093 112243 2715]
113	42296492	2022-11-17 14:28:59.843347+00:00		t	23	73116837529153406	648518346487757122	73116837529178075	648518346495918155	[ 31125 111483 2901]	[ 31129 111481 2904]
117	3685397	2022-11-17 14:28:59.843347+00:00		t	41	73538912622493451	648518346487757122	73538912622482889	648518346497151640	[ 43147 108485 3070]	[ 43177 108479 3070]
119	22604724	2022-11-17 14:28:59.843347+00:00		t	24	73539187298787807	648518346487757122	73539187298777471	648518346489687660	[ 43451 115611 2577]	[ 43465 115633 2576]
122	17754143	2022-11-17 14:28:59.843347+00:00		t	38	73046468583959308	648518346487757122	73046468583999494	648518346499897667	[ 30329 112043 2563]	[ 30369 112037 2564]
126	42296757	2022-11-17 14:28:59.843347+00:00		t	45	73116837528989933	648518346487757122	73116837529000121	648518346514141918	[ 31665 111291 2843]	[ 31675 111319 2843]
129	28927898	2022-11-17 14:28:59.843347+00:00		t	12	73468612530304639	648518346487757122	73468612530279152	648518346479663449	[ 42843 109513 2827]	[ 42811 109517 2828]
130	28927902	2022-11-17 14:28:59.843347+00:00		t	31	73468612530304639	648518346487757122	73468612530197490	648518346510155112	[ 42851 109489 2827]	[ 42821 109479 2827]
134	42296489	2022-11-17 14:28:59.843347+00:00		t	55	73116837529153406	648518346487757122	73116837529171025	648518346514141918	[ 31123 111495 2901]	[ 31129 111525 2902]
135	17753989	2022-11-17 14:28:59.843347+00:00		t	23	73046468583780840	648518346487757122	73046468583784044	648518346496990616	[ 30029 112273 2561]	[ 30009 112279 2560]
136	17753994	2022-11-17 14:28:59.843347+00:00		t	32	73046468583808657	648518346487757122	73046468583836554	648518346496990616	[ 30045 112333 2563]	[ 30019 112335 2564]
137	28927702	2022-11-17 14:28:59.843347+00:00		t	20	73468612530198718	648518346487757122	73468612530278922	648518346494201991	[ 42171 109543 2829]	[ 42175 109517 2830]
139	28927990	2022-11-17 14:28:59.843347+00:00		t	20	73468612530276577	648518346487757122	73468612530186379	648518346494201991	[ 42991 109301 2830]	[ 42965 109295 2829]
147	22604726	2022-11-17 14:28:59.843347+00:00		t	15	73539187299015402	648518346487757122	73539187299007786	648518346497061092	[ 43465 115547 2662]	[ 43483 115531 2663]
149	23337323	2022-11-17 14:28:59.843347+00:00		t	34	73538912689208576	648518346487757122	73538912689208283	648518346479237564	[ 43065 108207 3087]	[ 43047 108179 3087]
156	20511242	2022-11-17 14:28:59.843347+00:00		t	37	73539050061210795	648518346487757122	73539050061237402	648518346478565492	[ 44497 110675 2999]	[ 44523 110651 3001]
159	20511040	2022-11-17 14:28:59.843347+00:00		t	23	73538981341721611	648518346487757122	73539050061189508	648518346502921715	[ 44053 110581 2976]	[ 44081 110599 2977]
161	32169034	2022-11-17 14:28:59.843347+00:00		t	22	73046537303245136	648518346487757122	73046537303242526	648518346480648669	[ 28995 113639 2541]	[ 29035 113637 2541]
162	8362875	2022-11-17 14:28:59.843347+00:00		t	14	73116837394975571	648518346487757122	73116837394980330	648518346488420079	[ 30865 111311 2651]	[ 30843 111305 2653]
163	8362886	2022-11-17 14:28:59.843347+00:00		t	17	73116837394980326	648518346487757122	73116837394980330	648518346488420079	[ 30863 111245 2654]	[ 30861 111281 2657]
164	3685363	2022-11-17 14:28:59.843347+00:00		t	38	73538912622288347	648518346487757122	73538912622293225	648518346478565492	[ 43123 107911 2996]	[ 43135 107935 2996]
166	3685384	2022-11-17 14:28:59.843347+00:00		t	22	73538912622493451	648518346487757122	73538912622675656	648518346478565492	[ 43139 108457 3075]	[ 43163 108469 3076]
168	22604797	2022-11-17 14:28:59.843347+00:00		t	18	73539187298879508	648518346487757122	73539187298889813	648518346497061092	[ 43591 115483 2604]	[ 43575 115455 2605]
172	3685344	2022-11-17 14:28:59.843347+00:00		t	12	73538912622308010	648518346487757122	73538912622308089	648518346502508711	[ 43087 107935 2996]	[ 43103 107965 2998]
173	42296623	2022-11-17 14:28:59.843347+00:00		t	43	73116837528995165	648518346487757122	73116837529011133	648518346489787479	[ 31407 111227 2841]	[ 31389 111203 2842]
176	32293664	2022-11-17 14:28:59.843347+00:00		t	45	73609212714135955	648518346487757122	73609212714144974	648518346483169700	[ 45117 105855 3162]	[ 45149 105839 3163]
180	14775157	2022-11-17 14:28:59.843347+00:00		t	130	73327874975165991	648518346487757122	73327874975168413	648518346511268149	[ 37543 109631 2792]	[ 37557 109601 2792]
184	14894351	2022-11-17 14:28:59.843347+00:00		t	29	73398175133897098	648518346487757122	73398175133897115	648518346511268149	[ 39199 106757 2988]	[ 39225 106781 2988]
186	4115038	2022-11-17 14:28:59.843347+00:00		t	23	73468475158797105	648518346487757122	73468475158797066	648518346503017971	[ 42627 105963 3075]	[ 42647 105953 3076]
194	6659477	2022-11-17 14:28:59.843347+00:00		t	64	73468612463475110	648518346487757122	73468612463477298	648518346483169700	[ 42293 110511 2796]	[ 42325 110491 2797]
198	6659498	2022-11-17 14:28:59.843347+00:00		t	26	73468612463475000	648518346487757122	73468612463489750	648518346483169700	[ 42323 110503 2806]	[ 42337 110479 2805]
204	8151464	2022-11-17 14:28:59.843347+00:00		t	37	72976099973634389	648518346487757122	72976099973632074	648518346466900846	[ 28251 111943 2761]	[ 28243 111983 2761]
208	5727959	2022-11-17 14:28:59.843347+00:00		t	71	73327875042204039	648518346487757122	73327875042201593	648518346481263717	[ 38529 109275 2907]	[ 38555 109305 2908]
212	32052768	2022-11-17 14:28:59.843347+00:00		t	28	73257506297915792	648518346487757122	73257506297891305	648518346481891487	[ 36157 108905 2854]	[ 36173 108907 2851]
213	32052883	2022-11-17 14:28:59.843347+00:00		t	27	73257506297960330	648518346487757122	73257506297955378	648518346481891487	[ 36683 109383 2877]	[ 36705 109347 2877]
215	17754009	2022-11-17 14:28:59.843347+00:00		t	25	73046468583777831	648518346487757122	73046468583756730	648518346492136492	[ 30093 112179 2545]	[ 30055 112171 2545]
225	1119705	2022-11-17 14:28:59.843347+00:00		t	26	73116768809702661	648518346487757122	73116768809700191	648518346497061092	[ 31011 109031 2909]	[ 31037 109045 2909]
226	14191161	2022-11-17 14:28:59.843347+00:00		t	32	73468681250100149	648518346487757122	73468681250126213	648518346479237564	[ 42495 111977 2928]	[ 42517 111963 2930]
233	8362999	2022-11-17 14:28:59.843347+00:00		t	36	73116837394970363	648518346487757122	73116837394962647	648518346499724869	[ 31047 110947 2649]	[ 31037 110921 2649]
245	15255204	2022-11-17 14:28:59.843347+00:00		t	69	73398175133914521	648518346487757122	73398175133914557	648518346499496286	[ 40191 108133 2994]	[ 40217 108157 2993]
248	11679600	2022-11-17 14:28:59.843347+00:00		t	33	73116768809593605	648518346487757122	73116768809608835	648518346481891487	[ 32559 109939 2873]	[ 32555 109913 2874]
249	14212456	2022-11-17 14:28:59.843347+00:00		t	35	73116906114390038	648518346487757122	73116906114397286	648518346514141918	[ 31397 113481 2623]	[ 31367 113473 2624]
251	8362975	2022-11-17 14:28:59.843347+00:00		t	30	73116837394980193	648518346487757122	73116837394989161	648518346494734391	[ 30987 111143 2656]	[ 30979 111153 2659]
261	15255108	2022-11-17 14:28:59.843347+00:00		t	52	73398175133950912	648518346487757122	73398175133939285	648518346526185175	[ 40001 108283 3004]	[ 39991 108319 3004]
284	11679593	2022-11-17 14:28:59.843347+00:00		t	51	73116768809583447	648518346487757122	73116768809575626	648518346474236781	[ 32565 109929 2868]	[ 32553 109905 2868]
285	14430029	2022-11-17 14:28:59.843347+00:00		t	40	73539324737812070	648518346487757122	73539324737825094	648518346503017971	[ 44761 119217 2591]	[ 44735 119231 2591]
287	14191332	2022-11-17 14:28:59.843347+00:00		t	34	73468681250094709	648518346487757122	73468681250091850	648518346484920477	[ 42943 112017 2923]	[ 42947 111985 2922]
289	11679272	2022-11-17 14:28:59.843347+00:00		t	37	73116768809655641	648518346487757122	73116768809678026	648518346514141918	[ 32059 109701 2897]	[ 32083 109681 2897]
291	14776591	2022-11-17 14:28:59.843347+00:00		t	23	73187068767287385	648518346487757122	73187068767300636	648518346481263717	[ 33343 107385 2782]	[ 33379 107383 2782]
294	15255393	2022-11-17 14:28:59.843347+00:00		t	34	73398175134030222	648518346487757122	73398175134009954	648518346483169700	[ 40701 107845 3034]	[ 40691 107879 3035]
296	15255200	2022-11-17 14:28:59.843347+00:00		t	40	73398175133926283	648518346487757122	73398175133923939	648518346507206472	[ 40185 108139 2997]	[ 40207 108167 2997]
297	14894352	2022-11-17 14:28:59.843347+00:00		t	26	73398175133920752	648518346487757122	73398175133911418	648518346466900846	[ 39211 106759 2990]	[ 39225 106797 2991]
304	15255391	2022-11-17 14:28:59.843347+00:00		t	32	73398175133981706	648518346487757122	73398175133977362	648518346497151640	[ 40671 107687 3025]	[ 40693 107669 3025]
317	14191158	2022-11-17 14:28:59.843347+00:00		t	52	73468681250084343	648518346487757122	73468681250108173	648518346484920477	[ 42495 111957 2926]	[ 42515 111939 2927]
329	14775138	2022-11-17 14:28:59.843347+00:00		t	21	73327874975223420	648518346487757122	73327874975235081	648518346491924079	[ 37483 109729 2807]	[ 37491 109759 2807]
334	11850300	2022-11-17 14:28:59.843347+00:00		t	35	73046331278919469	648518346487757122	73046331278927044	648518346492136492	[ 30351 108045 2778]	[ 30377 108021 2778]
335	11850314	2022-11-17 14:28:59.843347+00:00		t	16	73046331278898586	648518346487757122	73046331278888842	648518346492136492	[ 30409 108187 2766]	[ 30425 108155 2766]
355	546660	2022-11-17 14:28:59.843347+00:00		t	42	73116905980260011	648518346487757122	73116905980201083	648518346500299580	[ 31065 113099 2437]	[ 31097 113079 2438]
362	9146487	2022-11-17 14:28:59.843347+00:00		t	31	73398175200995648	648518346487757122	73398175200993426	648518346478565492	[ 40349 107703 3115]	[ 40383 107705 3115]
371	9201803	2022-11-17 14:28:59.843347+00:00		t	50	73398106347514879	648518346487757122	73398106347547556	648518346499496286	[ 40067 106311 2944]	[ 40099 106295 2945]
372	1119684	2022-11-17 14:28:59.843347+00:00		t	29	73116768809702661	648518346487757122	73116768809690221	648518346487770434	[ 30991 109045 2908]	[ 31015 109061 2907]
380	18645351	2022-11-17 14:28:59.843347+00:00		t	38	73539256018514281	648518346487757122	73539256018514324	648518346494595461	[ 43931 116939 2660]	[ 43903 116947 2662]
381	11679254	2022-11-17 14:28:59.843347+00:00		t	18	73116768809653025	648518346487757122	73116768809675755	648518346497061092	[ 32045 109785 2894]	[ 32067 109809 2895]
382	27937699	2022-11-17 14:28:59.843347+00:00		t	18	73116837394948398	648518346487757122	73116837394916661	648518346497061092	[ 30831 112459 2631]	[ 30853 112435 2630]
388	7786467	2022-11-17 14:28:59.843347+00:00		t	29	73116700090047781	648518346487757122	73116700090033060	648518346494734391	[ 30893 107577 2835]	[ 30901 107603 2837]
391	27937708	2022-11-17 14:28:59.843347+00:00		t	25	73116837394929370	648518346487757122	73116837394909947	648518346514141918	[ 30837 112491 2630]	[ 30863 112493 2629]
394	18880809	2022-11-17 14:28:59.843347+00:00		t	21	73468612597659041	648518346487757122	73468612597652137	648518346497061092	[ 42809 109129 3020]	[ 42815 109125 3018]
395	22905067	2022-11-17 14:28:59.843347+00:00		t	28	73257437511524005	648518346487757122	73257437511519117	648518346499842444	[ 35107 107851 2799]	[ 35093 107821 2799]
398	22905069	2022-11-17 14:28:59.843347+00:00		t	29	73257437511489054	648518346487757122	73257437511470872	648518346477749655	[ 35123 108125 2785]	[ 35093 108115 2787]
403	22905186	2022-11-17 14:28:59.843347+00:00		t	28	73257437511585139	648518346487757122	73257437511557024	648518346511268149	[ 35283 107849 2813]	[ 35315 107843 2813]
404	24567402	2022-11-17 14:28:59.843347+00:00		t	21	72835225247555322	648518346487757122	72835225247578326	648518346475537024	[ 23037 107723 3114]	[ 23023 107753 3116]
405	18880800	2022-11-17 14:28:59.843347+00:00		t	36	73468612597659084	648518346487757122	73468612597692429	648518346491924079	[ 42789 109321 3028]	[ 42801 109345 3029]
406	18288739	2022-11-17 14:28:59.843347+00:00		t	19	73257506297995362	648518346487757122	73257506297985698	648518346466900846	[ 34849 108783 2892]	[ 34849 108825 2891]
414	15255372	2022-11-17 14:28:59.843347+00:00		t	65	73398175134030222	648518346487757122	73398175134017062	648518346486161810	[ 40673 107833 3035]	[ 40653 107859 3036]
417	13480776	2022-11-17 14:28:59.843347+00:00		t	33	73538912689466612	648518346487757122	73538912689516884	648518346497061092	[ 44993 107101 3157]	[ 45013 107081 3158]
421	13480669	2022-11-17 14:28:59.843347+00:00		t	45	73538912689497180	648518346487757122	73538912689504699	648518346507206472	[ 44805 107231 3161]	[ 44783 107227 3163]
422	13480683	2022-11-17 14:28:59.843347+00:00		t	28	73538912689437851	648518346487757122	73538912689437850	648518346467283719	[ 44843 107183 3138]	[ 44815 107167 3138]
427	15539269	2022-11-17 14:28:59.843347+00:00		t	12	73046606089642388	648518346487757122	73046606089665881	648518346492136492	[ 30249 116421 2623]	[ 30281 116415 2623]
430	5984081	2022-11-17 14:28:59.843347+00:00		t	40	73468681250139699	648518346487757122	73468681250130668	648518346502921715	[ 41615 110997 2936]	[ 41585 110979 2936]
454	6654297	2022-11-17 14:28:59.843347+00:00		t	21	72905593924673155	648518346487757122	72905593924682703	648518346499842444	[ 25961 107857 3000]	[ 25963 107827 3001]
457	6654394	2022-11-17 14:28:59.843347+00:00		t	20	72905593924655378	648518346487757122	72905593924668556	648518346499842444	[ 26043 107917 2995]	[ 26065 107941 2996]
458	6654400	2022-11-17 14:28:59.843347+00:00		t	19	72905593924660679	648518346487757122	72905593924668556	648518346499842444	[ 26061 107929 2992]	[ 26073 107955 2993]
461	19216300	2022-11-17 14:28:59.843347+00:00		t	19	73116700090228257	648518346487757122	73116700090230858	648518346488420079	[ 31885 107621 2911]	[ 31867 107619 2913]
462	19216304	2022-11-17 14:28:59.843347+00:00		t	40	73116700090228257	648518346487757122	73116700090187204	648518346488420079	[ 31893 107653 2903]	[ 31871 107679 2903]
474	6654502	2022-11-17 14:28:59.843347+00:00		t	19	72905593924631968	648518346487757122	72905593924615050	648518346474236781	[ 26191 108385 2976]	[ 26191 108353 2976]
485	28499781	2022-11-17 14:28:59.843347+00:00		t	24	73538912555336308	648518346487757122	73538912555355389	648518346478565492	[ 44385 106851 2930]	[ 44405 106835 2932]
493	28499834	2022-11-17 14:28:59.843347+00:00		t	17	73538912555355543	648518346487757122	73538912555364264	648518346478565492	[ 44447 107055 2932]	[ 44465 107063 2935]
496	13891388	2022-11-17 14:28:59.843347+00:00		t	55	73609281501097104	648518346487757122	73609281500946108	648518346502921715	[ 47081 107059 3335]	[ 47047 107065 3336]
498	13891395	2022-11-17 14:28:59.843347+00:00		t	80	73609281500857601	648518346487757122	73609281500903879	648518346502921715	[ 47089 107025 3335]	[ 47059 107003 3336]
503	22905189	2022-11-17 14:28:59.843347+00:00		t	39	73257437511570705	648518346487757122	73257437511725324	648518346486874593	[ 35287 107845 2816]	[ 35319 107845 2817]
504	7786464	2022-11-17 14:28:59.843347+00:00		t	64	73116700090020550	648518346487757122	73116700089973963	648518346494201991	[ 30867 107839 2837]	[ 30901 107867 2838]
509	38808686	2022-11-17 14:28:59.843347+00:00		t	42	73468543878055191	648518346487757122	73468543878016618	648518346483169700	[ 41365 108049 2961]	[ 41399 108051 2961]
514	7786489	2022-11-17 14:28:59.843347+00:00		t	23	73116700089849202	648518346487757122	73116700089848421	648518346494201991	[ 30901 107717 2828]	[ 30931 107745 2829]
515	7786492	2022-11-17 14:28:59.843347+00:00		t	45	73116700090047781	648518346487757122	73116700090033019	648518346480648669	[ 30911 107559 2836]	[ 30935 107581 2837]
517	7786495	2022-11-17 14:28:59.843347+00:00		t	25	73116700089845549	648518346487757122	73116700089845007	648518346480648669	[ 30905 107705 2828]	[ 30941 107709 2829]
519	18288754	2022-11-17 14:28:59.843347+00:00		t	12	73257506297980271	648518346487757122	73257506297949820	648518346514141918	[ 34927 108659 2876]	[ 34905 108659 2875]
521	22905280	2022-11-17 14:28:59.843347+00:00		t	17	73257437511586727	648518346487757122	73257437511696301	648518346494595461	[ 35741 108381 2824]	[ 35739 108419 2824]
546	6654421	2022-11-17 14:28:59.843347+00:00		t	71	72905593924660679	648518346487757122	72905593924619834	648518346489787479	[ 26077 107927 2990]	[ 26097 107943 2991]
547	35892305	2022-11-17 14:28:59.843347+00:00		t	19	73046468717835088	648518346487757122	73046468717822780	648518346492304255	[ 28915 111891 2767]	[ 28939 111873 2766]
556	17754036	2022-11-17 14:28:59.843347+00:00		t	33	73046468583759445	648518346487757122	73046468583754851	648518346496990616	[ 30133 112543 2540]	[ 30111 112553 2541]
558	36150543	2022-11-17 14:28:59.843347+00:00		t	32	73116837529026175	648518346487757122	73116837529050663	648518346501839210	[ 31861 110601 2854]	[ 31879 110615 2856]
560	17754002	2022-11-17 14:28:59.843347+00:00		t	27	73046468583780840	648518346487757122	73046468583754642	648518346492136492	[ 30073 112289 2544]	[ 30043 112263 2545]
561	17754003	2022-11-17 14:28:59.843347+00:00		t	12	73046468583764307	648518346487757122	73046468583756730	648518346492136492	[ 30075 112111 2545]	[ 30043 112113 2544]
562	17754004	2022-11-17 14:28:59.843347+00:00		t	76	73046468583764307	648518346487757122	73046468583774990	648518346492136492	[ 30077 112049 2548]	[ 30049 112029 2550]
567	24361406	2022-11-17 14:28:59.843347+00:00		t	32	73468818554635265	648518346487757122	73468818554640643	648518346494595461	[ 42789 115673 2585]	[ 42819 115667 2586]
568	19155671	2022-11-17 14:28:59.843347+00:00		t	45	72764856503560534	648518346487757122	72764856503546879	648518346494734391	[ 21647 107141 3184]	[ 21637 107117 3183]
571	26597812	2022-11-17 14:28:59.843347+00:00		t	16	73187137486684948	648518346487757122	73187137486662182	648518346499724869	[ 33959 110105 2738]	[ 33967 110083 2737]
572	23337432	2022-11-17 14:28:59.843347+00:00		t	33	73538912689320450	648518346487757122	73538912689165279	648518346497151640	[ 43287 108245 3093]	[ 43305 108239 3091]
574	26597874	2022-11-17 14:28:59.843347+00:00		t	28	73187206206257778	648518346487757122	73187137486764692	648518346474236781	[ 34143 110603 2790]	[ 34119 110587 2788]
575	26597879	2022-11-17 14:28:59.843347+00:00		t	18	73187206206257876	648518346487757122	73187137486817324	648518346485925758	[ 34153 110593 2790]	[ 34139 110565 2791]
579	26597871	2022-11-17 14:28:59.843347+00:00		t	33	73187206206257778	648518346487757122	73187137486817630	648518346497061092	[ 34137 110605 2791]	[ 34109 110585 2791]
580	42146662	2022-11-17 14:28:59.843347+00:00		t	38	73398312438857618	648518346499958156	73398312438913984	648518346487757122	[ 39353 112235 2812]	[ 39375 112253 2812]
581	22604847	2022-11-17 14:28:59.843347+00:00		t	32	73539187298856452	648518346511268149	73539187298879508	648518346487757122	[ 43783 115467 2601]	[ 43757 115483 2602]
584	36292583	2022-11-17 14:28:59.843347+00:00		t	23	73468681182845503	648518346487757122	73468681182835642	648518346409391865	[ 41823 110835 2728]	[ 41867 110823 2729]
589	8743260	2022-11-17 14:28:59.843347+00:00		t	31	73046605955534270	648518346499958156	73046605955536944	648518346487757122	[ 30087 116445 2416]	[ 30085 116483 2417]
593	42146673	2022-11-17 14:28:59.843347+00:00		t	27	73398312438898404	648518346487757122	73398312439043246	648518346497061092	[ 39349 111795 2823]	[ 39381 111785 2823]
594	19865005	2022-11-17 14:28:59.843347+00:00		t	29	73116837394911910	648518346492697531	73116837394938834	648518346487757122	[ 31741 112373 2636]	[ 31753 112343 2638]
598	28580	2022-11-17 14:28:59.843347+00:00		t	15	73046400065368504	648518346496990616	73046400065361102	648518346487757122	[ 29183 110323 2844]	[ 29161 110341 2843]
600	31027667	2022-11-17 14:28:59.843347+00:00		t	53	73187137419792650	648518346496990616	73187137419792021	648518346487757122	[ 34711 108687 2696]	[ 34709 108651 2697]
601	33407761	2022-11-17 14:28:59.843347+00:00		t	19	73116768675421102	648518346487757122	73116768675437682	648518346492136492	[ 31829 110129 2632]	[ 31817 110099 2633]
602	33407770	2022-11-17 14:28:59.843347+00:00		t	19	73116768675411613	648518346487757122	73116768675416542	648518346492136492	[ 31847 110217 2628]	[ 31843 110249 2628]
603	33407799	2022-11-17 14:28:59.843347+00:00		t	30	73116768675397496	648518346487757122	73116768675395361	648518346492136492	[ 31949 110063 2626]	[ 31937 110035 2626]
604	35465573	2022-11-17 14:28:59.843347+00:00		t	64	73257506230816867	648518346485925758	73257506230804386	648518346487757122	[ 36045 108929 2724]	[ 36073 108945 2724]
605	35465631	2022-11-17 14:28:59.843347+00:00		t	27	73257506230755011	648518346485925758	73257506230777718	648518346487757122	[ 36357 108817 2712]	[ 36347 108855 2713]
608	36292587	2022-11-17 14:28:59.843347+00:00		t	27	73468681182850736	648518346487757122	73468681182832981	648518346409391865	[ 41851 110735 2731]	[ 41873 110727 2730]
610	32248018	2022-11-17 14:28:59.843347+00:00		t	36	73468749835202912	648518346492697531	73468749835200106	648518346487757122	[ 42767 114433 2587]	[ 42793 114427 2586]
611	7786922	2022-11-17 14:28:59.843347+00:00		t	44	73116700090225819	648518346492697531	73116700090233390	648518346487757122	[ 31719 107957 2916]	[ 31721 107989 2916]
614	18288813	2022-11-17 14:28:59.843347+00:00		t	34	73257506297962865	648518346492697531	73257506297942901	648518346487757122	[ 35351 109405 2875]	[ 35357 109383 2874]
616	10390097	2022-11-17 14:28:59.843347+00:00		t	26	73468749835250359	648518346511268149	73468749835264601	648518346487757122	[ 41961 112917 2607]	[ 41941 112939 2609]
617	43179559	2022-11-17 14:28:59.843347+00:00		t	28	73468543811141144	648518346487757122	73468543811188681	648518346492136492	[ 41891 108419 2937]	[ 41877 108449 2939]
619	34317240	2022-11-17 14:28:59.843347+00:00		t	18	72835225180604898	648518346487757122	72835225180650531	648518346482497172	[ 23459 107407 3074]	[ 23461 107413 3076]
620	10555947	2022-11-17 14:28:59.843347+00:00		t	27	73468543878279156	648518346511268149	73468543878271947	648518346487757122	[ 42421 108395 3045]	[ 42431 108361 3047]
621	36292590	2022-11-17 14:28:59.843347+00:00		t	23	73468681182838206	648518346487757122	73468681182835642	648518346409391865	[ 41841 110887 2730]	[ 41877 110881 2730]
622	10919262	2022-11-17 14:28:59.843347+00:00		t	65	72976031321375213	648518346474236781	72976031321355531	648518346487757122	[ 26913 109195 2929]	[ 26881 109221 2930]
624	11679722	2022-11-17 14:28:59.843347+00:00		t	44	73116768809505455	648518346474236781	73116768809532748	648518346487757122	[ 32717 109993 2840]	[ 32699 110009 2843]
625	18642114	2022-11-17 14:28:59.843347+00:00		t	18	73116837461901250	648518346499440615	73116837461936751	648518346487757122	[ 32735 111391 2722]	[ 32709 111423 2724]
633	15467174	2022-11-17 14:28:59.843347+00:00		t	13	73539324671134050	648518346511268149	73539324671132115	648518346487757122	[ 44697 119819 2567]	[ 44725 119813 2566]
634	19641083	2022-11-17 14:28:59.843347+00:00		t	22	73116768809608380	648518346491100449	73116768809585662	648518346487757122	[ 32713 109273 2875]	[ 32723 109265 2873]
636	16737129	2022-11-17 14:28:59.843347+00:00		t	33	73187206206253825	648518346496990616	73187206206253780	648518346487757122	[ 33363 110919 2789]	[ 33397 110913 2788]
637	16737132	2022-11-17 14:28:59.843347+00:00		t	14	73187206205834249	648518346484250407	73187206206042469	648518346487757122	[ 33393 111129 2702]	[ 33401 111093 2704]
638	16737176	2022-11-17 14:28:59.843347+00:00		t	37	73187206206265502	648518346496990616	73187206206270463	648518346487757122	[ 33435 110947 2795]	[ 33459 110955 2795]
639	16736899	2022-11-17 14:28:59.843347+00:00		t	67	73187206206189301	648518346467248647	73187206206162158	648518346487757122	[ 32899 111199 2748]	[ 32929 111213 2748]
640	16736908	2022-11-17 14:28:59.843347+00:00		t	18	73187206206187084	648518346467248647	73187206206162158	648518346487757122	[ 32923 111175 2749]	[ 32953 111181 2748]
641	16736910	2022-11-17 14:28:59.843347+00:00		t	27	73187206206243400	648518346491100449	73187206206235734	648518346487757122	[ 32969 110757 2775]	[ 32961 110723 2775]
642	36292340	2022-11-17 14:28:59.843347+00:00		t	28	73468681182954188	648518346481263717	73468681182977902	648518346487757122	[ 41407 111209 2778]	[ 41411 111205 2780]
644	31483697	2022-11-17 14:28:59.843347+00:00		t	20	73116700023056445	648518346487757122	73116700023076212	648518346492136492	[ 32543 107835 2771]	[ 32573 107851 2772]
645	31483732	2022-11-17 14:28:59.843347+00:00		t	20	73116700023068621	648518346487757122	73116700023076195	648518346492136492	[ 32571 107657 2774]	[ 32607 107647 2774]
648	38337026	2022-11-17 14:28:59.843347+00:00		t	21	73538981274809412	648518346487757122	73538981274822352	648518346499496286	[ 43877 109253 2926]	[ 43911 109241 2926]
653	38336675	2022-11-17 14:28:59.843347+00:00		t	19	73538981274524881	648518346487757122	73538981274570467	648518346492136492	[ 43141 109433 2831]	[ 43173 109435 2831]
654	36292370	2022-11-17 14:28:59.843347+00:00		t	80	73468681182954188	648518346481263717	73468681182959420	648518346487757122	[ 41437 111177 2775]	[ 41465 111153 2776]
655	37016460	2022-11-17 14:28:59.843347+00:00		t	20	73046400065617530	648518346492304255	73046400065579292	648518346487757122	[ 29735 110063 2937]	[ 29743 110041 2936]
661	40191537	2022-11-17 14:28:59.843347+00:00		t	50	73398312438721091	648518346481263717	73398312438721035	648518346487757122	[ 38941 110923 2747]	[ 38927 110913 2749]
662	40191539	2022-11-17 14:28:59.843347+00:00		t	36	73398312438704213	648518346481263717	73398312438711726	648518346487757122	[ 38959 111009 2746]	[ 38927 111035 2747]
663	40199055	2022-11-17 14:28:59.843347+00:00		t	39	73468681115830016	648518346511268149	73468681115825269	648518346487757122	[ 41669 112369 2641]	[ 41663 112415 2641]
664	38523509	2022-11-17 14:28:59.843347+00:00		t	40	73116700090070987	648518346487757122	73116700090044097	648518346499897667	[ 31349 106699 2842]	[ 31385 106707 2843]
665	40199065	2022-11-17 14:28:59.843347+00:00		t	33	73468681115830003	648518346511268149	73468681115825269	648518346487757122	[ 41731 112387 2641]	[ 41711 112427 2641]
667	26389925	2022-11-17 14:28:59.843347+00:00		t	23	73398312505459233	648518346479342780	73398312505613258	648518346487757122	[ 39253 111025 2828]	[ 39225 111047 2829]
668	25896072	2022-11-17 14:28:59.843347+00:00		t	77	73539324737850225	648518346492140076	73539324737825656	648518346487757122	[ 44829 120031 2597]	[ 44865 120017 2598]
675	38523378	2022-11-17 14:28:59.843347+00:00		t	29	73116700090116210	648518346487757122	73116700090093629	648518346477749655	[ 30959 106919 2868]	[ 30969 106889 2868]
679	38523309	2022-11-17 14:28:59.843347+00:00		t	18	73116700090078336	648518346487757122	73116700090082684	648518346492136492	[ 30821 107333 2855]	[ 30799 107313 2856]
680	38523369	2022-11-17 14:28:59.843347+00:00		t	28	73116700090118891	648518346487757122	73116700090127372	648518346492136492	[ 30949 106925 2869]	[ 30943 106893 2870]
683	38523390	2022-11-17 14:28:59.843347+00:00		t	27	73116700090088910	648518346487757122	73116700090091251	648518346494201991	[ 31045 106743 2858]	[ 31009 106739 2858]
685	32183391	2022-11-17 14:28:59.843347+00:00		t	60	73468612396376298	648518346499440615	73468612396373630	648518346487757122	[ 41043 110215 2634]	[ 41075 110203 2634]
686	9860784	2022-11-17 14:28:59.843347+00:00		t	23	73398312371563808	648518346511268149	73468681115764634	648518346487757122	[ 40947 110651 2614]	[ 40985 110647 2614]
687	9860786	2022-11-17 14:28:59.843347+00:00		t	29	73468681115855014	648518346511268149	73468681115852275	648518346487757122	[ 40983 111293 2649]	[ 40989 111257 2649]
688	9860789	2022-11-17 14:28:59.843347+00:00		t	48	73468681115869868	648518346511268149	73468681115852275	648518346487757122	[ 41025 111239 2655]	[ 40989 111239 2655]
689	10510999	2022-11-17 14:28:59.843347+00:00		t	37	73398243652080308	648518346492697531	73398243652056243	648518346487757122	[ 40611 109967 2605]	[ 40615 109999 2607]
690	18641560	2022-11-17 14:28:59.843347+00:00		t	88	73116837461941240	648518346486457257	73116837461916567	648518346487757122	[ 31745 111233 2728]	[ 31779 111223 2728]
691	39929017	2022-11-17 14:28:59.843347+00:00		t	38	73116768608391199	648518346515315271	73116768608386073	648518346487757122	[ 32533 110125 2526]	[ 32519 110117 2525]
692	39929065	2022-11-17 14:28:59.843347+00:00		t	30	73116768608481244	648518346515315271	73116768608541093	648518346487757122	[ 32649 109563 2564]	[ 32665 109589 2566]
693	32248015	2022-11-17 14:28:59.843347+00:00		t	26	73468749835271835	648518346488551663	73468749835273165	648518346487757122	[ 42807 113985 2620]	[ 42789 113965 2620]
694	39929073	2022-11-17 14:28:59.843347+00:00		t	21	73116768608526417	648518346491215992	73116768608510716	648518346487757122	[ 32721 110135 2560]	[ 32715 110113 2560]
695	37340071	2022-11-17 14:28:59.843347+00:00		t	18	73187206139198895	648518346491215992	73187206139186468	648518346487757122	[ 33787 111317 2677]	[ 33767 111295 2676]
696	18288823	2022-11-17 14:28:59.843347+00:00		t	68	73257506297898878	648518346489787479	73257506297906483	648518346487757122	[ 35387 109337 2854]	[ 35387 109305 2855]
697	32507889	2022-11-17 14:28:59.843347+00:00		t	26	73046468717899231	648518346496171788	73046468717928364	648518346487757122	[ 30309 111105 2800]	[ 30305 111097 2803]
698	18669974	2022-11-17 14:28:59.843347+00:00		t	54	73116768742385007	648518346494734391	73116768742266355	648518346487757122	[ 30899 110363 2707]	[ 30909 110373 2709]
699	19865004	2022-11-17 14:28:59.843347+00:00		t	72	73116837394636157	648518346499958156	73116837394789444	648518346487757122	[ 31727 112305 2578]	[ 31761 112285 2578]
700	19865009	2022-11-17 14:28:59.843347+00:00		t	34	73116837394784684	648518346499958156	73116837394789444	648518346487757122	[ 31791 112239 2579]	[ 31763 112261 2580]
701	19155903	2022-11-17 14:28:59.843347+00:00		t	20	72764856503542307	648518346499958156	72764856503517774	648518346487757122	[ 22085 107267 3175]	[ 22093 107255 3173]
702	38523409	2022-11-17 14:28:59.843347+00:00		t	18	73116700090024248	648518346487757122	73116700090024235	648518346499897667	[ 31049 107175 2834]	[ 31061 107145 2835]
703	38523410	2022-11-17 14:28:59.843347+00:00		t	44	73116700090082361	648518346487757122	73116700090103255	648518346486850275	[ 31075 106733 2861]	[ 31067 106715 2863]
709	38523424	2022-11-17 14:28:59.843347+00:00		t	64	73116700090019012	648518346487757122	73116700089983454	648518346492136492	[ 31077 107187 2834]	[ 31103 107163 2834]
710	38523432	2022-11-17 14:28:59.843347+00:00		t	42	73116700090110842	648518346487757122	73116700090100785	648518346492136492	[ 31125 106753 2871]	[ 31115 106719 2870]
712	24361392	2022-11-17 14:28:59.843347+00:00		t	26	73468818554640371	648518346511268149	73468818554615688	648518346487757122	[ 42765 115293 2584]	[ 42793 115295 2584]
713	27392579	2022-11-17 14:28:59.843347+00:00		t	80	73398175133920987	648518346492697531	73468543878172918	648518346487757122	[ 40957 107197 3009]	[ 40969 107183 3011]
714	27651413	2022-11-17 14:28:59.843347+00:00		t	29	73398243853406651	648518346492697531	73398243853411144	648518346487757122	[ 39593 108825 2984]	[ 39605 108861 2985]
715	31007193	2022-11-17 14:28:59.843347+00:00		t	16	73538912689322884	648518346492697531	73538912689344571	648518346487757122	[ 43597 107217 3096]	[ 43565 107209 3097]
716	8743244	2022-11-17 14:28:59.843347+00:00		t	41	73046605955536525	648518346492697531	73046605955572535	648518346487757122	[ 30055 115845 2419]	[ 30069 115813 2420]
717	26098351	2022-11-17 14:28:59.843347+00:00		t	46	73046537303008037	648518346492697531	73046537303028258	648518346487757122	[ 29757 114361 2456]	[ 29781 114391 2456]
718	24361405	2022-11-17 14:28:59.843347+00:00		t	53	73468818554603496	648518346511268149	73468818554620444	648518346487757122	[ 42779 115201 2580]	[ 42815 115213 2580]
719	26389817	2022-11-17 14:28:59.843347+00:00		t	39	73398312505807083	648518346511268149	73398312505796082	648518346487757122	[ 38957 110715 2876]	[ 38979 110703 2875]
720	39033821	2022-11-17 14:28:59.843347+00:00		t	12	73398312438690709	648518346492697531	73398312438693094	648518346487757122	[ 40633 112265 2736]	[ 40637 112227 2736]
721	36943334	2022-11-17 14:28:59.843347+00:00		t	33	73538843969989893	648518346487757122	73538843969992754	648518346483169700	[ 44767 106225 3148]	[ 44761 106267 3148]
722	39033909	2022-11-17 14:28:59.843347+00:00		t	43	73398312438597855	648518346492697531	73398312438503182	648518346487757122	[ 40931 112109 2703]	[ 40955 112139 2703]
723	39929063	2022-11-17 14:28:59.843347+00:00		t	53	73116768608489908	648518346492697531	73116768608482861	648518346487757122	[ 32677 110253 2561]	[ 32649 110241 2561]
724	36452145	2022-11-17 14:28:59.843347+00:00		t	29	73538981408755832	648518346492697531	73538981408557731	648518346487757122	[ 44565 108927 3090]	[ 44557 108929 3088]
725	11048899	2022-11-17 14:28:59.843347+00:00		t	34	73468612530641165	648518346511268149	73468612530743631	648518346487757122	[ 41885 109723 2932]	[ 41853 109721 2933]
726	14212222	2022-11-17 14:28:59.843347+00:00		t	53	73116906114424391	648518346492697531	73116906114440095	648518346487757122	[ 30769 113331 2647]	[ 30769 113363 2646]
727	26597881	2022-11-17 14:28:59.843347+00:00		t	22	73187137486671065	648518346487757122	73187137486655975	648518346494734391	[ 34173 110023 2734]	[ 34153 109997 2734]
728	42500217	2022-11-17 14:28:59.843347+00:00		t	67	73046674742021037	648518346496990616	73046674742028559	648518346487757122	[ 29253 116919 2468]	[ 29231 116909 2470]
729	26098519	2022-11-17 14:28:59.843347+00:00		t	60	73046537303114830	648518346496990616	73046537303104503	648518346487757122	[ 30199 113831 2494]	[ 30233 113813 2494]
730	39929015	2022-11-17 14:28:59.843347+00:00		t	19	73116768608465269	648518346496990616	73116768608468575	648518346487757122	[ 32503 110183 2557]	[ 32515 110155 2557]
731	43107693	2022-11-17 14:28:59.843347+00:00		t	19	73046262626545807	648518346487757122	73046262626584068	648518346497151640	[ 30247 106137 2914]	[ 30279 106121 2915]
732	11379938	2022-11-17 14:28:59.843347+00:00		t	37	73539187298991003	648518346492697531	73539187298993468	648518346487757122	[ 44139 116341 2647]	[ 44151 116375 2647]
733	39033733	2022-11-17 14:28:59.843347+00:00		t	40	73398312438672362	648518346492697531	73398312438674922	648518346487757122	[ 40503 112203 2722]	[ 40471 112217 2723]
734	39033756	2022-11-17 14:28:59.843347+00:00		t	22	73398312438672362	648518346492697531	73398312438643055	648518346487757122	[ 40527 112363 2720]	[ 40501 112363 2719]
735	40072030	2022-11-17 14:28:59.843347+00:00		t	36	72976374650201473	648518346492697531	72976374650216138	648518346487757122	[ 27893 119989 2407]	[ 27861 119985 2408]
736	16722024	2022-11-17 14:28:59.843347+00:00		t	51	73046331211918244	648518346492697531	73046331211944580	648518346487757122	[ 29237 107681 2681]	[ 29225 107701 2683]
737	10919664	2022-11-17 14:28:59.843347+00:00		t	20	72976031321432862	648518346514141918	72976031321457407	648518346487757122	[ 27331 108971 2951]	[ 27373 108951 2952]
738	10919680	2022-11-17 14:28:59.843347+00:00		t	14	72976031321220709	648518346492697531	72976031321189597	648518346487757122	[ 27411 109175 2867]	[ 27395 109205 2866]
739	4094914	2022-11-17 14:28:59.843347+00:00		t	57	73257506230837788	648518346491100449	73257506230849924	648518346487757122	[ 34953 108861 2742]	[ 34969 108835 2742]
740	22811787	2022-11-17 14:28:59.843347+00:00		t	60	73468749835406764	648518346517772136	73468749835406784	648518346487757122	[ 42761 113451 2678]	[ 42759 113483 2678]
741	32248096	2022-11-17 14:28:59.843347+00:00		t	56	73468749835106508	648518346511268149	73468749835020301	648518346487757122	[ 42971 114463 2573]	[ 42943 114487 2574]
742	42188387	2022-11-17 14:28:59.843347+00:00		t	48	73468681249975330	648518346511268149	73468681249980479	648518346487757122	[ 41665 111665 2877]	[ 41631 111669 2878]
743	8127590	2022-11-17 14:28:59.843347+00:00		t	14	73539256018411674	648518346511268149	73539256018407002	648518346487757122	[ 44275 118237 2618]	[ 44317 118241 2619]
744	8468855	2022-11-17 14:28:59.843347+00:00		t	49	73046537370150014	648518346492697531	73046537370128633	648518346487757122	[ 29985 112905 2598]	[ 29969 112879 2599]
745	36943342	2022-11-17 14:28:59.843347+00:00		t	18	73538843969979755	648518346487757122	73538843969992750	648518346499724869	[ 44787 106209 3150]	[ 44801 106233 3152]
746	8897039	2022-11-17 14:28:59.843347+00:00		t	13	72976305997898238	648518346492136492	72976305997903096	648518346487757122	[ 28429 116831 2515]	[ 28425 116797 2515]
747	13260862	2022-11-17 14:28:59.843347+00:00		t	37	73327806255691779	648518346511268149	73327806255669866	648518346487757122	[ 37287 108167 2801]	[ 37319 108187 2801]
748	8558899	2022-11-17 14:28:59.843347+00:00		t	17	73398243786278497	648518346511268149	73398243786270971	648518346487757122	[ 39991 109549 2847]	[ 40023 109541 2847]
749	8558909	2022-11-17 14:28:59.843347+00:00		t	49	73398243786341099	648518346511268149	73398243786270971	648518346487757122	[ 40021 109477 2852]	[ 40055 109459 2853]
750	9394450	2022-11-17 14:28:59.843347+00:00		t	52	73187068767108760	648518346511268149	73187068767108713	648518346487757122	[ 34791 108319 2715]	[ 34815 108289 2715]
751	13401044	2022-11-17 14:28:59.843347+00:00		t	29	73187137553743384	648518346490436956	73187137553743360	648518346487757122	[ 33171 110127 2862]	[ 33143 110107 2864]
753	13401052	2022-11-17 14:28:59.843347+00:00		t	19	73187137553753996	648518346490436956	73187137553759070	648518346487757122	[ 33157 110249 2871]	[ 33159 110287 2871]
754	13401067	2022-11-17 14:28:59.843347+00:00		t	32	73187137553721947	648518346490436956	73187137553751536	648518346487757122	[ 33195 110103 2865]	[ 33173 110077 2866]
755	10389905	2022-11-17 14:28:59.843347+00:00		t	18	73468749835400496	648518346511268149	73468749835408340	648518346487757122	[ 41133 112673 2679]	[ 41125 112645 2680]
756	1569837	2022-11-17 14:28:59.843347+00:00		t	27	73327806322568886	648518346511268149	73327806322566354	648518346487757122	[ 36935 108381 2853]	[ 36939 108423 2853]
757	9394447	2022-11-17 14:28:59.843347+00:00		t	27	73187068766952188	648518346509188474	73187068767100232	648518346487757122	[ 34809 108211 2708]	[ 34811 108243 2711]
758	36943355	2022-11-17 14:28:59.843347+00:00		t	69	73538843970017037	648518346487757122	73538843970017030	648518346489569132	[ 44899 105883 3162]	[ 44865 105873 3162]
759	19936111	2022-11-17 14:28:59.843347+00:00		t	32	73539255951356667	648518346520296785	73539255951375385	648518346487757122	[ 43709 118119 2514]	[ 43689 118143 2514]
760	19936119	2022-11-17 14:28:59.843347+00:00		t	43	73539255951333707	648518346520296785	73539255951380405	648518346487757122	[ 43741 118139 2515]	[ 43729 118167 2516]
761	25895969	2022-11-17 14:28:59.843347+00:00		t	37	73539324737906962	648518346492697531	73539324737899222	648518346487757122	[ 44349 120711 2622]	[ 44379 120717 2622]
763	43179590	2022-11-17 14:28:59.843347+00:00		t	27	73468543811175436	648518346487757122	73468543811391740	648518346494595461	[ 41995 108303 2951]	[ 41971 108291 2953]
764	19936132	2022-11-17 14:28:59.843347+00:00		t	31	73539255951350083	648518346520296785	73539255951360853	648518346487757122	[ 43839 118393 2515]	[ 43823 118423 2517]
765	19936138	2022-11-17 14:28:59.843347+00:00		t	28	73539255951354683	648518346520296785	73539255951363117	648518346487757122	[ 43989 118565 2515]	[ 43981 118593 2516]
766	24361394	2022-11-17 14:28:59.843347+00:00		t	51	73468818554788856	648518346481263717	73468818554786412	648518346487757122	[ 42767 115397 2646]	[ 42797 115411 2647]
767	8896987	2022-11-17 14:28:59.843347+00:00		t	33	72976305997508481	648518346494734391	72976305997736656	648518346487757122	[ 28349 117047 2454]	[ 28369 117073 2455]
768	44536346	2022-11-17 14:28:59.843347+00:00		t	25	73468749768308227	648518346499958156	73468749768303850	648518346487757122	[ 42743 114335 2553]	[ 42743 114375 2554]
770	36943356	2022-11-17 14:28:59.843347+00:00		t	32	73538843969987318	648518346487757122	73538843969961205	648518346489569132	[ 44851 106105 3144]	[ 44871 106071 3144]
771	27059242	2022-11-17 14:28:59.843347+00:00		t	31	73116768675548397	648518346478791252	73116768675558875	648518346487757122	[ 31127 110169 2678]	[ 31131 110209 2679]
772	32183379	2022-11-17 14:28:59.843347+00:00		t	14	73468612396371586	648518346487757122	73468612396398332	648518346489687660	[ 41031 110445 2639]	[ 41055 110435 2641]
774	22254098	2022-11-17 14:28:59.843347+00:00		t	25	73046606022409918	648518346496990616	73046606022461151	648518346487757122	[ 29683 115677 2449]	[ 29657 115653 2449]
775	22254110	2022-11-17 14:28:59.843347+00:00		t	32	73046606022525183	648518346496990616	73046606022538701	648518346487757122	[ 29707 115507 2472]	[ 29673 115499 2473]
776	32183376	2022-11-17 14:28:59.843347+00:00		t	45	73468612396371586	648518346487757122	73468612396373785	648518346484920477	[ 41027 110421 2638]	[ 41053 110395 2638]
782	26879743	2022-11-17 14:28:59.843347+00:00		t	51	73046537369878152	648518346514141918	73046537370089026	648518346487757122	[ 29417 113531 2576]	[ 29407 113501 2577]
784	26879745	2022-11-17 14:28:59.843347+00:00		t	24	73046537370331110	648518346517577540	73046537370313124	648518346487757122	[ 29445 112701 2675]	[ 29415 112715 2675]
785	38131178	2022-11-17 14:28:59.843347+00:00		t	47	73187206273281023	648518346496990616	73187206273273501	648518346487757122	[ 33679 110649 2880]	[ 33699 110629 2880]
786	31320650	2022-11-17 14:28:59.843347+00:00		t	61	73609693415024464	648518346520296785	73609693415034757	648518346487757122	[ 45269 120517 2541]	[ 45269 120515 2543]
787	42146771	2022-11-17 14:28:59.843347+00:00		t	33	73398312438709877	648518346499958156	73398312438717095	648518346487757122	[ 39563 112019 2744]	[ 39569 112045 2746]
789	42146705	2022-11-17 14:28:59.843347+00:00		t	18	73398312438842023	648518346499958156	73398312438832603	648518346480047270	[ 39403 112215 2792]	[ 39431 112241 2793]
792	31498661	2022-11-17 14:28:59.843347+00:00		t	34	73609693481987410	648518346481263717	73609693481992252	648518346487757122	[ 45185 119161 2597]	[ 45153 119173 2598]
796	38251525	2022-11-17 14:28:59.843347+00:00		t	49	72905662577219100	648518346520296785	72905662577205040	648518346487757122	[ 25909 109719 2941]	[ 25881 109689 2942]
797	42146759	2022-11-17 14:28:59.843347+00:00		t	38	73398312438677119	648518346499440615	73398312438677107	648518346486563533	[ 39569 111661 2731]	[ 39537 111651 2731]
798	28683931	2022-11-17 14:28:59.843347+00:00		t	40	73187137419394161	648518346491215992	73187137419306104	648518346487757122	[ 32915 109923 2570]	[ 32877 109919 2571]
801	38321819	2022-11-17 14:28:59.843347+00:00		t	62	73116837461758623	648518346488420079	73116837461758574	648518346487757122	[ 30843 111033 2700]	[ 30805 111035 2700]
804	35637241	2022-11-17 14:28:59.843347+00:00		t	32	73187137419600693	648518346496990616	73187137419615916	648518346487757122	[ 33741 109495 2628]	[ 33773 109495 2628]
806	32183385	2022-11-17 14:28:59.843347+00:00		t	13	73468612396371586	648518346487757122	73468612396359635	648518346481263717	[ 41027 110465 2635]	[ 41063 110469 2635]
814	42146820	2022-11-17 14:28:59.843347+00:00		t	18	73398312438669573	648518346499440615	73398312438679880	648518346480994138	[ 39801 112083 2725]	[ 39773 112071 2725]
825	24986124	2022-11-17 14:28:59.843347+00:00		t	12	73046400132593120	648518346486067652	73046400132615786	648518346487757122	[ 28861 109157 3036]	[ 28873 109181 3038]
826	37545397	2022-11-17 14:28:59.843347+00:00		t	44	72976031388458615	648518346491215992	72976031388436972	648518346487757122	[ 28609 108721 3068]	[ 28587 108701 3068]
830	42146926	2022-11-17 14:28:59.843347+00:00		t	16	73398312438714546	648518346499440615	73398312438730894	648518346481634463	[ 39879 111871 2747]	[ 39913 111861 2747]
833	42146896	2022-11-17 14:28:59.843347+00:00		t	50	73398312438663832	648518346499440615	73398312438647655	648518346492140076	[ 39837 111623 2718]	[ 39877 111623 2718]
836	42146813	2022-11-17 14:28:59.843347+00:00		t	51	73398312438669573	648518346499440615	73398312438674843	648518346499958156	[ 39795 112105 2725]	[ 39761 112117 2727]
837	42146833	2022-11-17 14:28:59.843347+00:00		t	40	73398312438642906	648518346499440615	73398312438655781	648518346499958156	[ 39827 112105 2722]	[ 39797 112093 2722]
839	24430575	2022-11-17 14:28:59.843347+00:00		t	14	72977062516027510	648518346504983155	72977062516045053	648518346502504871	[ 27163 140891 3638]	[ 27151 140921 3639]
840	24430636	2022-11-17 14:28:59.843347+00:00		t	38	72977062516061065	648518346504983155	72977062516047935	648518346502504871	[ 27311 140945 3642]	[ 27291 140979 3642]
852	42155507	2022-11-17 14:28:59.843347+00:00		t	18	73398655969037201	648518346477866647	73398655969029469	648518346493753592	[ 39469 122053 2643]	[ 39459 122019 2647]
854	40754640	2022-11-17 14:28:59.843347+00:00		t	28	72976305997586397	648518346487757122	72976305997753484	648518346500414012	[ 28075 118149 2451]	[ 28101 118135 2452]
856	42159193	2022-11-17 14:28:59.843347+00:00		t	47	73046400333892396	648518346504983155	73116769078090530	648518346486012306	[ 30697 108683 3410]	[ 30725 108685 3409]
858	42159198	2022-11-17 14:28:59.843347+00:00		t	24	73046400333892359	648518346504983155	73116769078113912	648518346486012306	[ 30713 108627 3420]	[ 30735 108607 3419]
866	42166228	2022-11-17 14:28:59.843347+00:00		t	18	72764994143781545	648518346500153411	72764994143774180	648518346497231768	[ 21153 111917 3541]	[ 21117 111913 3542]
869	42166320	2022-11-17 14:28:59.843347+00:00		t	38	72764994143799124	648518346500153411	72764994143809251	648518346497231768	[ 21233 111791 3550]	[ 21197 111785 3551]
875	44819837	2022-11-17 14:28:59.843347+00:00		t	16	73468543811150739	648518346487757122	73468543811136076	648518346481263717	[ 42303 108223 2920]	[ 42335 108211 2919]
876	44819808	2022-11-17 14:28:59.843347+00:00		t	15	73468543811133626	648518346487757122	73468543811136036	648518346492136492	[ 42261 108183 2920]	[ 42263 108153 2921]
878	30708735	2022-11-17 14:28:59.843347+00:00		t	15	72976718516133679	648518346486714244	72976718516138874	648518346499885125	[ 27413 130797 2915]	[ 27441 130805 2915]
879	17129947	2022-11-17 14:28:59.843347+00:00		t	61	73116906181399609	648518346487961936	73116906181421202	648518346499885125	[ 31485 113993 2721]	[ 31473 113973 2722]
880	17129949	2022-11-17 14:28:59.843347+00:00		t	25	73116906181365383	648518346487961936	73116906181345896	648518346499885125	[ 31457 114453 2710]	[ 31475 114469 2710]
884	7788001	2022-11-17 14:28:59.843347+00:00		t	34	73116837395042044	648518346496982580	73116837395050765	648518346499440615	[ 32261 110663 2681]	[ 32279 110677 2683]
889	44819810	2022-11-17 14:28:59.843347+00:00		t	23	73468543811133626	648518346487757122	73468543811110461	648518346498571248	[ 42265 108193 2919]	[ 42273 108163 2919]
891	42183010	2022-11-17 14:28:59.843347+00:00		t	15	73469368578924745	648518346459644932	73469368578918023	648518346491983983	[ 41375 131607 3120]	[ 41353 131633 3121]
900	42181109	2022-11-17 14:28:59.843347+00:00		t	20	73468887408493966	648518346483323812	73468887408496368	648518346493139776	[ 42547 118575 2896]	[ 42551 118609 2895]
903	7788007	2022-11-17 14:28:59.843347+00:00		t	39	73116837395042044	648518346496982580	73116837395077948	648518346492790969	[ 32275 110669 2680]	[ 32301 110697 2681]
904	7788010	2022-11-17 14:28:59.843347+00:00		t	25	73116837394949959	648518346492140076	73116837394947316	648518346496360533	[ 32275 110921 2642]	[ 32311 110907 2642]
905	7788013	2022-11-17 14:28:59.843347+00:00		t	50	73116837394925870	648518346492140076	73116837394933390	648518346487757122	[ 32277 110915 2638]	[ 32319 110917 2638]
913	7788030	2022-11-17 14:28:59.843347+00:00		t	26	73116837394849761	648518346499897667	73116837394835381	648518346487757122	[ 32361 111255 2602]	[ 32371 111251 2601]
917	7788024	2022-11-17 14:28:59.843347+00:00		t	18	73116837394947316	648518346496360533	73116837394935651	648518346489687660	[ 32349 110789 2642]	[ 32353 110781 2640]
918	7788015	2022-11-17 14:28:59.843347+00:00		t	43	73116837394967167	648518346496982580	73116837394972613	648518346509188474	[ 32289 110631 2652]	[ 32327 110641 2652]
922	42183065	2022-11-17 14:28:59.843347+00:00		t	30	73469368578944086	648518346473084516	73469368578951288	648518346487908887	[ 41399 131767 3131]	[ 41427 131745 3132]
926	42183184	2022-11-17 14:28:59.843347+00:00		t	71	73469368578908154	648518346459644932	73469368578900607	648518346498434097	[ 41625 131445 3114]	[ 41663 131443 3114]
928	42183255	2022-11-17 14:28:59.843347+00:00		t	29	73469368578930933	648518346465071989	73469368578912852	648518346494738743	[ 41843 131127 3116]	[ 41843 131161 3117]
935	42183083	2022-11-17 14:28:59.843347+00:00		t	15	73469368579022279	648518346499902531	73469368579027175	648518346496775548	[ 41405 132053 3161]	[ 41453 132047 3161]
936	42183274	2022-11-17 14:28:59.843347+00:00		t	40	73469368578930933	648518346465071989	73469368578910501	648518346486137513	[ 41869 131125 3117]	[ 41887 131157 3116]
938	42183298	2022-11-17 14:28:59.843347+00:00		t	15	73469368578907838	648518346465071989	73469368578919977	648518346467401991	[ 41919 131111 3116]	[ 41931 131143 3116]
940	42183280	2022-11-17 14:28:59.843347+00:00		t	34	73469368579019769	648518346473084516	73469368579019781	648518346499960531	[ 41919 131653 3165]	[ 41903 131689 3166]
941	42183293	2022-11-17 14:28:59.843347+00:00		t	41	73469368579051419	648518346473084516	73469368579046191	648518346488045079	[ 41927 131433 3174]	[ 41927 131407 3175]
942	42183300	2022-11-17 14:28:59.843347+00:00		t	47	73469368579043935	648518346473084516	73469368579036882	648518346488045079	[ 41939 131661 3167]	[ 41937 131699 3167]
945	42183240	2022-11-17 14:28:59.843347+00:00		t	56	73469368578983401	648518346517550122	73469368578958253	648518346486547121	[ 41785 131243 3139]	[ 41813 131227 3140]
946	42183284	2022-11-17 14:28:59.843347+00:00		t	27	73469368578998581	648518346517550122	73469368578986062	648518346479458002	[ 41905 131465 3146]	[ 41907 131451 3148]
947	42183264	2022-11-17 14:28:59.843347+00:00		t	24	73469368578998581	648518346517550122	73469368578981052	648518346499902531	[ 41895 131509 3145]	[ 41855 131539 3145]
948	42183226	2022-11-17 14:28:59.843347+00:00		t	110	73469368578960809	648518346517550122	73469368578968110	648518346517652772	[ 41777 131223 3137]	[ 41789 131193 3138]
952	42183318	2022-11-17 14:28:59.843347+00:00		t	36	73469368579058904	648518346473084516	73469368579046205	648518346478712436	[ 41949 131439 3173]	[ 41969 131411 3174]
958	42183322	2022-11-17 14:28:59.843347+00:00		t	43	73469368579043935	648518346473084516	73469368579049002	648518346494330856	[ 41965 131663 3167]	[ 41979 131701 3167]
963	42183052	2022-11-17 14:28:59.843347+00:00		t	28	73469368578913300	648518346485910654	73469368578934460	648518346496897252	[ 41389 131855 3122]	[ 41405 131885 3123]
964	42183062	2022-11-17 14:28:59.843347+00:00		t	61	73469368578908417	648518346485910654	73469368578934253	648518346490188983	[ 41399 131841 3123]	[ 41427 131841 3124]
966	7788038	2022-11-17 14:28:59.843347+00:00		t	54	73116837394957534	648518346496360533	73116837395008037	648518346499724869	[ 32385 110729 2661]	[ 32389 110701 2663]
967	7788042	2022-11-17 14:28:59.843347+00:00		t	14	73116837394847415	648518346499897667	73116837394833092	648518346487757122	[ 32369 111303 2602]	[ 32389 111293 2601]
972	7788043	2022-11-17 14:28:59.843347+00:00		t	63	73116837394972640	648518346496360533	73116837394969742	648518346499724869	[ 32403 110695 2652]	[ 32393 110663 2652]
973	7788046	2022-11-17 14:28:59.843347+00:00		t	20	73116837394977751	648518346499440615	73116837394982322	648518346496360533	[ 32399 110937 2650]	[ 32399 110903 2651]
976	7788045	2022-11-17 14:28:59.843347+00:00		t	41	73116837394747857	648518346515315271	73116837394796144	648518346496891876	[ 32417 111181 2575]	[ 32399 111219 2576]
977	7788062	2022-11-17 14:28:59.843347+00:00		t	12	73116837394849670	648518346509188474	73116837394835381	648518346487757122	[ 32393 111117 2597]	[ 32425 111139 2597]
978	7788050	2022-11-17 14:28:59.843347+00:00		t	46	73116837394991137	648518346496360533	73116837394995942	648518346499724869	[ 32413 110695 2657]	[ 32409 110665 2658]
981	42188077	2022-11-17 14:28:59.843347+00:00		t	21	73468681249996651	648518346490873773	73468681249980915	648518346479237564	[ 41035 112337 2879]	[ 41057 112363 2879]
982	41936899	2022-11-17 14:28:59.843347+00:00		t	31	73116837461996506	648518346487757122	73116837461998954	648518346492304255	[ 31527 112003 2755]	[ 31489 112001 2755]
983	42188042	2022-11-17 14:28:59.843347+00:00		t	49	73468681249985780	648518346490873773	73468681249983411	648518346499958156	[ 40969 112371 2878]	[ 40987 112397 2878]
984	42188083	2022-11-17 14:28:59.843347+00:00		t	45	73468681249980701	648518346483323812	73468681249962652	648518346497061092	[ 41049 112021 2875]	[ 41069 111999 2876]
996	42188092	2022-11-17 14:28:59.843347+00:00		t	64	73468681249985780	648518346490873773	73468681249965190	648518346483323812	[ 41053 112243 2874]	[ 41081 112227 2875]
997	7788057	2022-11-17 14:28:59.843347+00:00		t	18	73116837394995883	648518346496360533	73116837394952104	648518346509188474	[ 32429 110699 2650]	[ 32421 110673 2650]
1000	7788053	2022-11-17 14:28:59.843347+00:00		t	32	73116837395063083	648518346497895015	73116837395044991	648518346492790969	[ 32431 110713 2689]	[ 32415 110741 2690]
1010	7788068	2022-11-17 14:28:59.843347+00:00		t	113	73116837394995883	648518346496360533	73116837394959563	648518346492790969	[ 32435 110689 2654]	[ 32435 110655 2654]
1013	7788080	2022-11-17 14:28:59.843347+00:00		t	33	73116837395103372	648518346499958156	73116837395103425	648518346500656053	[ 32479 111149 2693]	[ 32455 111133 2693]
1024	7788077	2022-11-17 14:28:59.843347+00:00		t	18	73116837394889036	648518346499440615	73116837394902242	648518346499958156	[ 32445 111587 2621]	[ 32447 111593 2623]
1027	7788104	2022-11-17 14:28:59.843347+00:00		t	30	73116837394955099	648518346499440615	73116837394942625	648518346487757122	[ 32493 110939 2643]	[ 32519 110937 2642]
1028	7788100	2022-11-17 14:28:59.843347+00:00		t	20	73116837394955153	648518346499440615	73116837394938016	648518346500232664	[ 32483 110965 2643]	[ 32491 110969 2640]
1033	42182799	2022-11-17 14:28:59.843347+00:00		t	19	73469368578890819	648518346496982580	73469368578898121	648518346459644932	[ 41015 131461 3112]	[ 41037 131465 3111]
1038	42188517	2022-11-17 14:28:59.843347+00:00		t	53	73468681250177225	648518346497061092	73468681250266188	648518346495436879	[ 41807 112471 2950]	[ 41811 112501 2951]
1043	7788144	2022-11-17 14:28:59.843347+00:00		t	31	73116837394904285	648518346494734391	73116837394876773	648518346500232664	[ 32675 111087 2617]	[ 32695 111061 2618]
1046	7788109	2022-11-17 14:28:59.843347+00:00		t	19	73116837394964720	648518346496360533	73116837394959569	648518346492790969	[ 32583 110623 2648]	[ 32543 110607 2650]
1047	7788116	2022-11-17 14:28:59.843347+00:00		t	20	73116837394952336	648518346509188474	73116837394946937	648518346492790969	[ 32555 110643 2643]	[ 32587 110613 2643]
1049	7788156	2022-11-17 14:28:59.843347+00:00		t	55	73116837394904285	648518346494734391	73116837394899299	648518346487757122	[ 32701 111111 2618]	[ 32729 111089 2618]
1053	7788161	2022-11-17 14:28:59.843347+00:00		t	79	73116837394996597	648518346499958156	73116837394994004	648518346522657239	[ 32705 111559 2664]	[ 32733 111583 2664]
1067	7788173	2022-11-17 14:28:59.843347+00:00		t	37	73187206139264177	648518346496990616	73116837395101420	648518346499958156	[ 32779 110917 2692]	[ 32757 110901 2693]
1070	42188247	2022-11-17 14:28:59.843347+00:00		t	14	73468681250086889	648518346487757122	73468681250097620	648518346467283719	[ 41345 112073 2921]	[ 41319 112089 2923]
1076	42188181	2022-11-17 14:28:59.843347+00:00		t	12	73468681250026544	648518346483323812	73468681250061145	648518346487757122	[ 41187 112419 2900]	[ 41195 112457 2900]
1078	42188138	2022-11-17 14:28:59.843347+00:00		t	50	73468681250063624	648518346490873773	73468681250044135	648518346483323812	[ 41139 112305 2904]	[ 41141 112341 2904]
1079	42188167	2022-11-17 14:28:59.843347+00:00		t	26	73468681250007687	648518346490873773	73468681250007699	648518346483323812	[ 41141 112255 2890]	[ 41171 112261 2891]
1081	42188258	2022-11-17 14:28:59.843347+00:00		t	77	73468681249680863	648518346497061092	73468681249881518	648518346503017971	[ 41331 111639 2841]	[ 41361 111631 2842]
1094	42188357	2022-11-17 14:28:59.843347+00:00		t	23	73468681249871609	648518346511268149	73468681249884830	648518346487757122	[ 41579 111967 2837]	[ 41575 111959 2839]
1103	42188155	2022-11-17 14:28:59.843347+00:00		t	17	73468681249885240	648518346491215992	73468681249879134	648518346497061092	[ 41143 112477 2831]	[ 41157 112451 2831]
1120	42080173	2022-11-17 14:28:59.843347+00:00		t	37	73398175200999895	648518346487757122	73398175201002260	648518346511268149	[ 40557 107431 3117]	[ 40591 107445 3118]
1125	42188567	2022-11-17 14:28:59.843347+00:00		t	19	73468681250161584	648518346497061092	73468681250200409	648518346466900846	[ 41831 112459 2951]	[ 41845 112487 2952]
1127	40883503	2022-11-17 14:28:59.843347+00:00		t	23	73469437298555871	648518346487724866	73469437298568590	648518346488702136	[ 41203 133321 3189]	[ 41197 133355 3190]
1129	40883514	2022-11-17 14:28:59.843347+00:00		t	71	73469437298561732	648518346489569132	73469437298578837	648518346494201991	[ 41225 134157 3186]	[ 41211 134137 3187]
1130	42188439	2022-11-17 14:28:59.843347+00:00		t	26	73468681250071888	648518346487757122	73468681250103273	648518346489569132	[ 41671 112323 2922]	[ 41701 112309 2922]
1135	42188422	2022-11-17 14:28:59.843347+00:00		t	13	73468681250044079	648518346491215992	73468681250056096	648518346517452069	[ 41689 112321 2902]	[ 41679 112347 2904]
1138	42188435	2022-11-17 14:28:59.843347+00:00		t	72	73468681250155124	648518346497061092	73468681250198850	648518346489569132	[ 41721 112245 2948]	[ 41707 112209 2948]
1139	42188634	2022-11-17 14:28:59.843347+00:00		t	38	73468681249940537	648518346521550329	73468681249919380	648518346501674346	[ 41981 112447 2863]	[ 41949 112437 2863]
1148	42188449	2022-11-17 14:28:59.843347+00:00		t	41	73468681250167955	648518346497061092	73468681250234805	648518346480047270	[ 41725 112225 2951]	[ 41709 112191 2952]
1149	42188430	2022-11-17 14:28:59.843347+00:00		t	41	73468681250046801	648518346487757122	73468681250084764	648518346497061092	[ 41669 112497 2912]	[ 41691 112515 2913]
1151	42203943	2022-11-17 14:28:59.843347+00:00		t	63	73187068633145976	648518346481699517	73187068633180356	648518346497040180	[ 32897 107453 2557]	[ 32913 107431 2559]
1153	42203927	2022-11-17 14:28:59.843347+00:00		t	51	73187068633252233	648518346481699517	73187068633406749	648518346466900846	[ 32869 107457 2558]	[ 32867 107423 2559]
1154	42204012	2022-11-17 14:28:59.843347+00:00		t	70	73187068633137032	648518346496329789	73187068633117919	648518346497040180	[ 33257 106785 2546]	[ 33283 106813 2547]
1158	42203965	2022-11-17 14:28:59.843347+00:00		t	61	73187068633118094	648518346481699517	73187068633104940	648518346466900846	[ 32961 107037 2551]	[ 32987 107055 2550]
1166	42204056	2022-11-17 14:28:59.843347+00:00		t	15	73187068633133870	648518346481699517	73187068633156767	648518346481078874	[ 33361 106801 2552]	[ 33351 106831 2552]
1171	42204083	2022-11-17 14:28:59.843347+00:00		t	33	73187068633137305	648518346481699517	73187068633156767	648518346481078874	[ 33459 106911 2553]	[ 33429 106913 2553]
1178	42204021	2022-11-17 14:28:59.843347+00:00		t	16	73187068633156513	648518346481699517	73187068633133862	648518346466900846	[ 33325 106801 2552]	[ 33293 106825 2552]
1181	28509	2022-11-17 14:28:59.843347+00:00		t	25	73046400065504762	648518346487757122	73046400065494113	648518346473303908	[ 29059 110545 2897]	[ 29085 110533 2898]
1188	42206294	2022-11-17 14:28:59.843347+00:00		t	18	73187824614501572	648518346499902531	73187824614524140	648518346483671983	[ 33781 129199 2690]	[ 33763 129189 2690]
1190	42146913	2022-11-17 14:28:59.843347+00:00		t	26	73398312438714546	648518346499440615	73398312438726112	648518346487757122	[ 39867 111873 2748]	[ 39895 111851 2750]
1191	42207057	2022-11-17 14:28:59.843347+00:00		t	12	73398449944950801	648518346521550329	73398449944947840	648518346531265562	[ 40035 115755 2939]	[ 40051 115779 2941]
1207	16203907	2022-11-17 14:28:59.843347+00:00		t	32	72694487826452798	648518346493825393	72694487826464452	648518346493436700	[ 18961 106839 3328]	[ 18975 106811 3329]
1213	25694393	2022-11-17 14:28:59.843347+00:00		t	26	73468749902027766	648518346517772136	73468749902296952	648518346487757122	[ 42563 113183 2718]	[ 42549 113197 2721]
1217	42258421	2022-11-17 14:28:59.843347+00:00		t	56	73188717766316866	648518346499897667	73188717766344716	648518346515497287	[ 33789 156075 2272]	[ 33793 156077 2274]
1239	25694404	2022-11-17 14:28:59.843347+00:00		t	53	73468749902043729	648518346517772136	73468749902290092	648518346487757122	[ 42607 113433 2715]	[ 42573 113439 2717]
1241	42258548	2022-11-17 14:28:59.843347+00:00		t	24	73188717766117893	648518346481634463	73188717766132586	648518346489569132	[ 34225 156647 2194]	[ 34205 156651 2196]
1242	42258556	2022-11-17 14:28:59.843347+00:00		t	63	73188717766145527	648518346482260628	73188717766148371	648518346481634463	[ 34173 156445 2203]	[ 34217 156435 2204]
1243	42258557	2022-11-17 14:28:59.843347+00:00		t	42	73188717766195646	648518346481634463	73188717766198236	648518346489569132	[ 34179 155951 2222]	[ 34217 155951 2223]
1247	42258577	2022-11-17 14:28:59.843347+00:00		t	33	73188717766332273	648518346489002225	73188717766326918	648518346494810935	[ 34245 156295 2275]	[ 34259 156265 2276]
1252	42258535	2022-11-17 14:28:59.843347+00:00		t	54	73188717766123058	648518346482260628	73188717766078347	648518346467401479	[ 34157 156313 2192]	[ 34187 156301 2193]
1253	42258635	2022-11-17 14:28:59.843347+00:00		t	82	73188717766448859	648518346490181384	73188717766414842	648518346517652772	[ 34367 155825 2309]	[ 34355 155779 2310]
1255	42258552	2022-11-17 14:28:59.843347+00:00		t	65	73188717766145527	648518346482260628	73188717766151312	648518346498083994	[ 34177 156471 2203]	[ 34211 156491 2204]
1256	42258605	2022-11-17 14:28:59.843347+00:00		t	13	73188717766423604	648518346479951589	73188717766414810	648518346481078874	[ 34281 155887 2305]	[ 34299 155857 2306]
1258	42258735	2022-11-17 14:28:59.843347+00:00		t	25	73188717766434262	648518346490181384	73188717766415130	648518346517652772	[ 34519 155901 2308]	[ 34525 155885 2306]
1261	42258746	2022-11-17 14:28:59.843347+00:00		t	12	73188717766257686	648518346489569132	73188717766267529	648518346498083994	[ 34555 155811 2249]	[ 34537 155823 2251]
1264	42258676	2022-11-17 14:28:59.843347+00:00		t	33	73188717766322056	648518346489002225	73188717766317060	648518346499852243	[ 34395 156437 2270]	[ 34421 156455 2270]
1269	42258667	2022-11-17 14:28:59.843347+00:00		t	50	73188717766392352	648518346479951589	73188717766376897	648518346491983983	[ 34373 155987 2297]	[ 34407 155973 2296]
1273	42258634	2022-11-17 14:28:59.843347+00:00		t	59	73188717766399438	648518346479951589	73188717766392180	648518346498434097	[ 34319 155907 2301]	[ 34349 155883 2301]
1278	42258660	2022-11-17 14:28:59.843347+00:00		t	42	73188717766434028	648518346490181384	73188717766423324	648518346498434097	[ 34379 155841 2308]	[ 34391 155827 2307]
1280	42258621	2022-11-17 14:28:59.843347+00:00		t	35	73188717766205929	648518346471899547	73188717766215524	648518346499897667	[ 34345 156471 2225]	[ 34319 156489 2227]
1281	42258623	2022-11-17 14:28:59.843347+00:00		t	29	73188717766198605	648518346471899547	73188717766203322	648518346472318217	[ 34343 156489 2223]	[ 34323 156527 2224]
1286	42258532	2022-11-17 14:28:59.843347+00:00		t	32	73188717766132346	648518346482260628	73188717766117286	648518346492148780	[ 34159 156283 2194]	[ 34183 156269 2194]
1287	42258543	2022-11-17 14:28:59.843347+00:00		t	46	73188717766132346	648518346482260628	73188717766132356	648518346506702370	[ 34167 156295 2195]	[ 34201 156287 2195]
1289	42258670	2022-11-17 14:28:59.843347+00:00		t	85	73188717766392352	648518346479951589	73188717766374485	648518346491983983	[ 34379 156019 2295]	[ 34411 156005 2295]
1291	25694425	2022-11-17 14:28:59.843347+00:00		t	35	73468749902047455	648518346517772136	73468749902290092	648518346487757122	[ 42635 113465 2716]	[ 42623 113489 2718]
1295	42258451	2022-11-17 14:28:59.843347+00:00		t	40	73188717766190810	648518346482260628	73188717766195801	648518346499852243	[ 34011 156207 2220]	[ 33983 156213 2222]
1296	3276894	2022-11-17 14:28:59.843347+00:00		t	28	73187206139196302	648518346504007630	73187206139174588	648518346487757122	[ 33861 111235 2672]	[ 33835 111231 2672]
1299	42258479	2022-11-17 14:28:59.843347+00:00		t	40	73188717766230576	648518346499897667	73188717766200817	648518346489569132	[ 34063 156215 2225]	[ 34073 156187 2225]
1300	42258443	2022-11-17 14:28:59.843347+00:00		t	30	73188717766296940	648518346471899547	73188717766324234	648518346479951589	[ 33965 155777 2266]	[ 33967 155809 2267]
1301	42258476	2022-11-17 14:28:59.843347+00:00		t	45	73188717766240162	648518346471899547	73188717766230461	648518346504328326	[ 34109 156055 2235]	[ 34071 156063 2236]
1302	42258468	2022-11-17 14:28:59.843347+00:00		t	21	73188717766160788	648518346492148780	73188717766171112	648518346482260628	[ 34069 155727 2209]	[ 34055 155695 2210]
1308	42258483	2022-11-17 14:28:59.843347+00:00		t	16	73188717766208075	648518346496171788	73188717766186045	648518346481634463	[ 34055 156055 2215]	[ 34079 156075 2216]
1309	42258488	2022-11-17 14:28:59.843347+00:00		t	19	73188717766183661	648518346482260628	73188717766190741	648518346506702370	[ 34075 156169 2218]	[ 34091 156143 2219]
1313	42260912	2022-11-17 14:28:59.843347+00:00		t	98	73398312572600368	648518346497061092	73398312572750157	648518346526185175	[ 40685 111333 2956]	[ 40701 111333 2958]
1316	42261099	2022-11-17 14:28:59.843347+00:00		t	33	73468681317219418	648518346483323812	73398312573049706	648518346500711093	[ 40989 110731 3061]	[ 40951 110725 3062]
1322	42258461	2022-11-17 14:28:59.843347+00:00		t	22	73188717766171216	648518346492148780	73188717766178633	648518346506702370	[ 34061 155753 2210]	[ 34027 155749 2212]
1323	42258464	2022-11-17 14:28:59.843347+00:00		t	38	73188717766200740	648518346496171788	73188717766190741	648518346506702370	[ 34035 156073 2217]	[ 34045 156113 2218]
1324	42258466	2022-11-17 14:28:59.843347+00:00		t	30	73188717766181155	648518346496171788	73188717766173859	648518346506702370	[ 34041 156047 2214]	[ 34051 156071 2214]
1325	42260629	2022-11-17 14:28:59.843347+00:00		t	27	73398312572976710	648518346473084516	73398312572953926	648518346515632970	[ 40015 110937 3028]	[ 40009 110931 3026]
1327	42260648	2022-11-17 14:28:59.843347+00:00		t	50	73398312572959281	648518346473084516	73398312572961659	648518346515632970	[ 40087 110963 3028]	[ 40099 110981 3027]
1333	42260743	2022-11-17 14:28:59.843347+00:00		t	34	73398312572559822	648518346521550329	73398312572556792	648518346491175201	[ 40325 110697 2965]	[ 40353 110679 2966]
1341	42260688	2022-11-17 14:28:59.843347+00:00		t	24	73398312572761623	648518346491215992	73398312572830360	648518346517452069	[ 40211 111237 2968]	[ 40187 111279 2968]
1342	42260702	2022-11-17 14:28:59.843347+00:00		t	42	73398312572761623	648518346491215992	73398312572595952	648518346479237564	[ 40231 111241 2968]	[ 40241 111281 2969]
1344	42260686	2022-11-17 14:28:59.843347+00:00		t	38	73398312572969105	648518346473084516	73398312572966567	648518346515632970	[ 40149 110983 3031]	[ 40181 110999 3031]
1348	42260753	2022-11-17 14:28:59.843347+00:00		t	27	73398312572732788	648518346521550329	73398312572777470	648518346502508711	[ 40347 110747 2959]	[ 40369 110725 2960]
1350	42260727	2022-11-17 14:28:59.843347+00:00		t	13	73398312572913705	648518346491215992	73398312572935118	648518346495553974	[ 40307 110633 3013]	[ 40307 110639 3016]
1352	42260729	2022-11-17 14:28:59.843347+00:00		t	70	73398312572882716	648518346491215992	73398312572919159	648518346482428308	[ 40321 110645 3011]	[ 40325 110683 3012]
1354	14470722	2022-11-17 14:28:59.843347+00:00		t	26	73116631303457148	648518346465075317	73116631303449694	648518346506783522	[ 31915 105885 2721]	[ 31919 105919 2722]
1355	42260693	2022-11-17 14:28:59.843347+00:00		t	43	73398312572873245	648518346521550329	73398312572873283	648518346526185175	[ 40171 111239 2994]	[ 40209 111257 2995]
1359	42260700	2022-11-17 14:28:59.843347+00:00		t	17	73398312572873245	648518346521550329	73398312572870915	648518346526185175	[ 40183 111209 2992]	[ 40225 111199 2993]
1360	3276909	2022-11-17 14:28:59.843347+00:00		t	28	73187206139198748	648518346504007630	73187206139174588	648518346487757122	[ 33923 111181 2669]	[ 33887 111177 2670]
1361	8469220	2022-11-17 14:28:59.843347+00:00		t	40	73046537370214823	648518346492697531	73046537370214793	648518346487757122	[ 30669 113177 2633]	[ 30651 113155 2633]
1363	5687548	2022-11-17 14:28:59.843347+00:00		t	36	73116700022951174	648518346492304255	73116700022957638	648518346506783522	[ 31673 108497 2726]	[ 31675 108535 2727]
1364	5687056	2022-11-17 14:28:59.843347+00:00		t	23	73116700023118631	648518346487484563	73116700023130762	648518346506783522	[ 30889 108239 2786]	[ 30851 108243 2786]
1365	5687146	2022-11-17 14:28:59.843347+00:00		t	55	73116700023125806	648518346487484563	73116700023130735	648518346506783522	[ 31005 108175 2795]	[ 31025 108199 2795]
1366	32986424	2022-11-17 14:28:59.843347+00:00		t	22	73187137486864291	648518346474236781	73187137486860692	648518346506783522	[ 33491 109829 2811]	[ 33523 109819 2811]
1367	32986458	2022-11-17 14:28:59.843347+00:00		t	24	73187137486834125	648518346474236781	73187137486845111	648518346506783522	[ 33613 110377 2802]	[ 33589 110373 2803]
1368	5687158	2022-11-17 14:28:59.843347+00:00		t	41	73116700023150707	648518346487484563	73116700023135368	648518346506783522	[ 31013 108113 2800]	[ 31041 108105 2801]
1372	42263735	2022-11-17 14:28:59.843347+00:00		t	35	73187755961898156	648518346499902531	73187755961910278	648518346486562529	[ 33811 128437 2718]	[ 33767 128423 2717]
1373	42263748	2022-11-17 14:28:59.843347+00:00		t	41	73187755961910336	648518346499902531	73187755961902988	648518346483671983	[ 33825 128477 2718]	[ 33789 128479 2718]
1376	14030973	2022-11-17 14:28:59.843347+00:00		t	23	73187137553788568	648518346467248647	73187137553748949	648518346487757122	[ 34165 110127 2867]	[ 34191 110127 2867]
1381	19640575	2022-11-17 14:28:59.843347+00:00		t	27	73116768809767599	648518346491215992	73116768809771022	648518346499141441	[ 32043 108929 2939]	[ 32015 108941 2938]
1383	19640599	2022-11-17 14:28:59.843347+00:00		t	17	73116768809759042	648518346491215992	73116768809779471	648518346497151640	[ 32055 108935 2939]	[ 32047 108973 2939]
1384	14404616	2022-11-17 14:28:59.843347+00:00		t	35	73116837327827118	648518346492304255	73116837327824654	648518346487757122	[ 31875 111769 2509]	[ 31847 111763 2509]
1385	19640623	2022-11-17 14:28:59.843347+00:00		t	36	73116768809759042	648518346491215992	73116768809799368	648518346501839210	[ 32071 108933 2941]	[ 32085 108969 2941]
1386	26825203	2022-11-17 14:28:59.843347+00:00		t	13	73116700090252896	648518346491215992	73116700090235307	648518346499842444	[ 32489 107435 2913]	[ 32455 107421 2914]
1387	26825211	2022-11-17 14:28:59.843347+00:00		t	36	73116700090271513	648518346491215992	73116700090262120	648518346499842444	[ 32475 107511 2932]	[ 32479 107473 2932]
1388	8065380	2022-11-17 14:28:59.843347+00:00		t	43	72976099973516596	648518346497061092	72976099973535535	648518346506783522	[ 27139 112017 2720]	[ 27163 111997 2721]
1389	11674114	2022-11-17 14:28:59.843347+00:00		t	18	73116768876628374	648518346489002225	73116768876618226	648518346491215992	[ 31551 109651 2969]	[ 31561 109619 2970]
1390	11674134	2022-11-17 14:28:59.843347+00:00		t	15	73116768876528300	648518346489002225	73116768876603196	648518346491215992	[ 31577 109669 2966]	[ 31609 109659 2965]
1392	26825222	2022-11-17 14:28:59.843347+00:00		t	33	73116700090252896	648518346491215992	73116700090228068	648518346474236781	[ 32507 107413 2913]	[ 32503 107383 2913]
1394	26825243	2022-11-17 14:28:59.843347+00:00		t	40	73116700090259859	648518346491215992	73116700090273962	648518346499897667	[ 32515 107517 2932]	[ 32531 107483 2933]
1395	18185238	2022-11-17 14:28:59.843347+00:00		t	87	73046400065319551	648518346514384583	73046400065346180	648518346506783522	[ 29641 109389 2837]	[ 29669 109359 2838]
1397	25694132	2022-11-17 14:28:59.843347+00:00		t	46	73468749902337954	648518346481263717	73468749902337853	648518346487757122	[ 42033 112799 2740]	[ 42039 112841 2742]
1398	7502127	2022-11-17 14:28:59.843347+00:00		t	55	73187893535119899	648518346490873773	73187893535137147	648518346506783522	[ 33545 131483 3016]	[ 33557 131451 3018]
1399	7502136	2022-11-17 14:28:59.843347+00:00		t	20	73187893535158409	648518346477598684	73187893535139449	648518346506783522	[ 33621 131261 3025]	[ 33625 131247 3023]
1400	6088596	2022-11-17 14:28:59.843347+00:00		t	33	73046468650594003	648518346515315271	73046468650583388	648518346496891876	[ 30247 111567 2579]	[ 30245 111607 2579]
1401	19640399	2022-11-17 14:28:59.843347+00:00		t	15	73116768809486389	648518346488420079	73116768809511600	648518346496891876	[ 31795 109053 2834]	[ 31821 109069 2835]
1402	10495950	2022-11-17 14:28:59.843347+00:00		t	37	72905799948831474	648518346490436956	72905799948817230	648518346506783522	[ 26373 114021 2726]	[ 26383 113989 2725]
1403	28216857	2022-11-17 14:28:59.843347+00:00		t	25	73116768876613146	648518346490873773	73116768876606985	648518346491215992	[ 31945 109861 2967]	[ 31967 109873 2966]
1404	19216470	2022-11-17 14:28:59.843347+00:00		t	60	73116700090217840	648518346486067652	73116700090225711	648518346491215992	[ 32277 107759 2913]	[ 32305 107743 2914]
1405	6088678	2022-11-17 14:28:59.843347+00:00		t	38	73046468650753541	648518346514384583	73046468650740911	648518346496891876	[ 30369 111221 2627]	[ 30385 111257 2628]
1406	6088681	2022-11-17 14:28:59.843347+00:00		t	26	73046468650799382	648518346514384583	73046468650809028	648518346496891876	[ 30359 111091 2660]	[ 30393 111089 2661]
1409	14556212	2022-11-17 14:28:59.843347+00:00		t	26	73046331345937035	648518346514384583	73046331345922937	648518346496891876	[ 29191 108395 2867]	[ 29209 108419 2866]
1410	14556231	2022-11-17 14:28:59.843347+00:00		t	21	73046331345950677	648518346514384583	73046331345922937	648518346496891876	[ 29221 108427 2871]	[ 29231 108471 2871]
1412	25694193	2022-11-17 14:28:59.843347+00:00		t	57	73468749902380226	648518346481263717	73468749902354311	648518346487757122	[ 42159 112715 2744]	[ 42189 112739 2744]
1414	29667117	2022-11-17 14:28:59.843347+00:00		t	31	73116837327914326	648518346466011696	73116837327905651	648518346496891876	[ 32317 111237 2539]	[ 32321 111267 2540]
1415	29667131	2022-11-17 14:28:59.843347+00:00		t	21	73116837327945089	648518346466011696	73116837327936829	648518346496891876	[ 32467 111209 2549]	[ 32479 111243 2548]
1416	25694200	2022-11-17 14:28:59.843347+00:00		t	38	73468749902380226	648518346481263717	73468749902377765	648518346487757122	[ 42175 112701 2747]	[ 42203 112713 2748]
1417	11822914	2022-11-17 14:28:59.843347+00:00		t	22	73116768675507901	648518346459874052	73116768675485593	648518346496891876	[ 32051 109373 2662]	[ 32057 109407 2662]
1418	11823000	2022-11-17 14:28:59.843347+00:00		t	24	73116768675420643	648518346504983155	73116768675439591	648518346496891876	[ 32291 109419 2635]	[ 32263 109447 2636]
1420	40104580	2022-11-17 14:28:59.843347+00:00		t	44	73329523906974865	648518346509715514	73329523906961432	648518346486874593	[ 38573 159561 2113]	[ 38597 159557 2115]
1421	40104581	2022-11-17 14:28:59.843347+00:00		t	50	73329523906956219	648518346509715514	73329523906961432	648518346486874593	[ 38571 159603 2110]	[ 38601 159611 2110]
1422	26098496	2022-11-17 14:28:59.843347+00:00		t	35	73046537303270387	648518346489787479	73046537303277518	648518346486874593	[ 30165 114599 2560]	[ 30189 114587 2559]
1423	10500220	2022-11-17 14:28:59.843347+00:00		t	18	73328768395613182	648518346483682965	73328768395544943	648518346497035928	[ 38307 135433 2947]	[ 38285 135445 2949]
1424	16500992	2022-11-17 14:28:59.843347+00:00		t	55	72976305930907026	648518346494734391	72976305930809940	648518346487757122	[ 28087 117503 2427]	[ 28119 117503 2428]
1425	11216229	2022-11-17 14:28:59.843347+00:00		t	19	73046537437140679	648518346502508711	73046537437176909	648518346495918155	[ 29659 113899 2705]	[ 29697 113913 2706]
1427	36427208	2022-11-17 14:28:59.843347+00:00		t	23	72976168693123684	648518346502508711	72976168693123666	648518346466900846	[ 26837 113211 2754]	[ 26817 113183 2755]
1428	25385029	2022-11-17 14:28:59.843347+00:00		t	21	72976031388053243	648518346502508711	72976031388184982	648518346497151640	[ 27177 109453 2957]	[ 27197 109455 2960]
1430	36570227	2022-11-17 14:28:59.843347+00:00		t	22	72976031321353740	648518346487757122	72976031321376181	648518346466900846	[ 27349 110315 2928]	[ 27389 110303 2928]
1431	26182834	2022-11-17 14:28:59.843347+00:00		t	13	73117662028714955	648518346489002225	73117662028751816	648518346497035928	[ 32045 135523 2690]	[ 32047 135569 2692]
1432	13420050	2022-11-17 14:28:59.843347+00:00		t	17	72976993393875133	648518346490873773	72976993393872705	648518346497035928	[ 27589 137917 2855]	[ 27561 137907 2856]
1433	44115229	2022-11-17 14:28:59.843347+00:00		t	18	72976031321276207	648518346502508711	72976031321278941	648518346490321079	[ 28411 108709 2894]	[ 28415 108739 2896]
1434	13420087	2022-11-17 14:28:59.843347+00:00		t	12	72976993393821392	648518346490873773	72976993393824265	648518346497035928	[ 27661 137853 2840]	[ 27627 137829 2841]
1435	25859238	2022-11-17 14:28:59.843347+00:00		t	49	73468681182881066	648518346481263717	73468681182852362	648518346487757122	[ 42033 112609 2747]	[ 42035 112585 2746]
1436	19333240	2022-11-17 14:28:59.843347+00:00		t	40	73258193492678363	648518346483682965	73258193492686036	648518346497035928	[ 35291 130451 2852]	[ 35297 130485 2853]
1437	4258735	2022-11-17 14:28:59.843347+00:00		t	45	73469437365502024	648518346490873773	73469437365513077	648518346497035928	[ 41109 134981 3231]	[ 41137 134967 3232]
1439	25384774	2022-11-17 14:28:59.843347+00:00		t	38	72976031388232863	648518346490436956	72976031388220274	648518346487757122	[ 26627 109451 2974]	[ 26641 109485 2973]
1440	40191591	2022-11-17 14:28:59.843347+00:00		t	23	73398312438757177	648518346502508711	73398312438822276	648518346491215992	[ 39093 111505 2779]	[ 39109 111527 2781]
1443	1569880	2022-11-17 14:28:59.843347+00:00		t	37	73327806322640020	648518346511268149	73327806322642341	648518346487757122	[ 36981 108179 2880]	[ 36997 108149 2880]
1445	36270293	2022-11-17 14:28:59.843347+00:00		t	23	73187137486645847	648518346502508711	73187137486628768	648518346509188474	[ 32969 109215 2718]	[ 32977 109253 2718]
1449	33388713	2022-11-17 14:28:59.843347+00:00		t	45	73469986651746074	648518346482497172	73469986651753818	648518346497035928	[ 42293 150697 2406]	[ 42303 150725 2407]
1451	35923749	2022-11-17 14:28:59.843347+00:00		t	27	72625562258531152	648518346489002225	72625562258531779	648518346497035928	[ 18289 149951 3464]	[ 18317 149947 3464]
1452	44305846	2022-11-17 14:28:59.843347+00:00		t	30	73399137139652609	648518346515738442	73399137139634429	648518346497035928	[ 40107 136883 2924]	[ 40097 136905 2923]
1461	729413	2022-11-17 14:28:59.843347+00:00		t	67	73047293485658073	648518346482996710	73047293485663062	648518346497035928	[ 30441 135783 2978]	[ 30413 135759 2979]
1462	19166902	2022-11-17 14:28:59.843347+00:00		t	36	73117662229923248	648518346482996710	73117662229909889	648518346497035928	[ 31217 135605 2997]	[ 31223 135571 2998]
1464	40191580	2022-11-17 14:28:59.843347+00:00		t	27	73398312438790228	648518346502508711	73398312438797440	648518346489604183	[ 39073 111533 2777]	[ 39073 111577 2778]
1466	16292749	2022-11-17 14:28:59.843347+00:00		t	28	72836393545775708	648518346482996710	72836393545799795	648518346497035928	[ 23545 142303 3238]	[ 23523 142337 3238]
1467	1569890	2022-11-17 14:28:59.843347+00:00		t	35	73327806322647534	648518346511268149	73327806322656671	648518346487757122	[ 36987 108405 2889]	[ 37013 108409 2890]
1468	29284840	2022-11-17 14:28:59.843347+00:00		t	40	73328768529334008	648518346482996710	73328768529236492	648518346497035928	[ 38339 135625 3083]	[ 38365 135655 3083]
1470	1569934	2022-11-17 14:28:59.843347+00:00		t	54	73327806322627346	648518346511268149	73327806322624855	648518346487757122	[ 37049 108265 2872]	[ 37079 108253 2872]
1472	2215741	2022-11-17 14:28:59.843347+00:00		t	32	73187068834228780	648518346502508711	73187068834231340	648518346509188474	[ 33239 107889 2849]	[ 33219 107919 2850]
1473	37799583	2022-11-17 14:28:59.843347+00:00		t	51	73047224497881679	648518346482996710	73047224497897646	648518346497035928	[ 28851 134027 2529]	[ 28867 134005 2530]
1475	26534825	2022-11-17 14:28:59.843347+00:00		t	41	73399205724793417	648518346499530587	73399205724785855	648518346497035928	[ 40415 137789 2620]	[ 40379 137803 2620]
1477	5168763	2022-11-17 14:28:59.843347+00:00		t	116	73539187298851623	648518346511268149	73539187298846145	648518346487757122	[ 43725 116469 2590]	[ 43689 116485 2590]
1479	8641090	2022-11-17 14:28:59.843347+00:00		t	51	73116974833721315	648518346502508711	73116974833743147	648518346514041881	[ 30735 116375 2584]	[ 30725 116337 2585]
1481	27029382	2022-11-17 14:28:59.843347+00:00		t	21	73398999633487369	648518346483323812	73398999633484878	648518346497035928	[ 40047 132715 2737]	[ 40027 132679 2738]
1482	27029423	2022-11-17 14:28:59.843347+00:00		t	12	73398999633464579	648518346483323812	73398999633477293	648518346497035928	[ 40107 132783 2736]	[ 40097 132777 2734]
1483	27029455	2022-11-17 14:28:59.843347+00:00		t	46	73398999633494251	648518346483323812	73398999633462104	648518346497035928	[ 40153 132725 2735]	[ 40177 132707 2735]
1484	2461366	2022-11-17 14:28:59.843347+00:00		t	50	73468475158648255	648518346502508711	73468475158648252	648518346466900846	[ 41633 105055 3010]	[ 41637 105023 3010]
1487	36477181	2022-11-17 14:28:59.843347+00:00		t	30	73399137340934353	648518346483323812	73399137340941743	648518346497035928	[ 40107 136405 3280]	[ 40109 136441 3281]
1488	36477183	2022-11-17 14:28:59.843347+00:00		t	36	73399137340896447	648518346483323812	73399137340901737	648518346497035928	[ 40135 136285 3267]	[ 40111 136279 3270]
1489	5168776	2022-11-17 14:28:59.843347+00:00		t	30	73539187298848917	648518346511268149	73539187298846145	648518346487757122	[ 43743 116507 2588]	[ 43705 116519 2589]
1502	5168796	2022-11-17 14:28:59.843347+00:00		t	31	73539187298862124	648518346511268149	73539187298864547	648518346487757122	[ 43789 116019 2595]	[ 43753 116007 2596]
1520	41159797	2022-11-17 14:28:59.843347+00:00		t	20	72976100040651379	648518346502508711	72976100040651397	648518346509188474	[ 27297 110815 2856]	[ 27331 110827 2857]
1521	24567344	2022-11-17 14:28:59.843347+00:00		t	21	72835225247562172	648518346487757122	72835225247583201	648518346502508711	[ 22999 107677 3114]	[ 22967 107673 3115]
1530	22905287	2022-11-17 14:28:59.843347+00:00		t	21	73257437511411280	648518346502508711	73257437511413795	648518346509188474	[ 35787 107623 2753]	[ 35757 107613 2754]
1531	22905293	2022-11-17 14:28:59.843347+00:00		t	32	73257437511399268	648518346502508711	73257437511395052	648518346496990616	[ 35801 107645 2750]	[ 35777 107639 2749]
1535	8469019	2022-11-17 14:28:59.843347+00:00		t	49	73046537370337613	648518346474236781	73046537370465488	648518346487757122	[ 30331 112991 2684]	[ 30295 112979 2684]
1540	11870828	2022-11-17 14:28:59.843347+00:00		t	60	73046399998301718	648518346474236781	73046399998303938	648518346487757122	[ 30647 110341 2740]	[ 30641 110381 2740]
1543	2556468	2022-11-17 14:28:59.843347+00:00		t	46	73046468852155750	648518346502508711	73046468852153099	648518346490277659	[ 29563 110609 3068]	[ 29569 110641 3068]
1545	37409443	2022-11-17 14:28:59.843347+00:00		t	24	73328699743078528	648518346512252206	73328699743078540	648518346479342780	[ 37027 133211 3030]	[ 37011 133243 3031]
1546	28657	2022-11-17 14:28:59.843347+00:00		t	14	73046400065435791	648518346500498904	73046400065453280	648518346487757122	[ 29293 109627 2876]	[ 29313 109631 2879]
1547	37409448	2022-11-17 14:28:59.843347+00:00		t	47	73328699743034297	648518346512252206	73328699743038819	648518346479342780	[ 37041 133247 3019]	[ 37019 133227 3019]
1548	37409440	2022-11-17 14:28:59.843347+00:00		t	67	73328699743046083	648518346512252206	73328699743050615	648518346492140076	[ 37055 133303 3023]	[ 37021 133325 3023]
1552	32608614	2022-11-17 14:28:59.843347+00:00		t	43	73399068487378639	648518346512252206	73399068487329010	648518346482260628	[ 40441 133869 3073]	[ 40471 133863 3075]
1553	32365214	2022-11-17 14:28:59.843347+00:00		t	14	73468612664835760	648518346502508711	73468612664833341	648518346479237564	[ 41709 108851 3187]	[ 41679 108865 3187]
1558	32608601	2022-11-17 14:28:59.843347+00:00		t	24	73399068487378639	648518346512252206	73399068487396973	648518346492140076	[ 40425 133863 3074]	[ 40457 133849 3077]
1564	36292522	2022-11-17 14:28:59.843347+00:00		t	24	73468681182918610	648518346499440615	73468681182930790	648518346487757122	[ 41779 111209 2765]	[ 41739 111201 2766]
1566	42573748	2022-11-17 14:28:59.843347+00:00		t	22	73046331480173056	648518346502508711	73046331480160447	648518346486436521	[ 29593 108415 3141]	[ 29621 108417 3140]
1568	20770461	2022-11-17 14:28:59.843347+00:00		t	65	73399068554259662	648518346512252206	73399068554258989	648518346494330856	[ 40109 135041 3127]	[ 40143 135053 3128]
1573	20770475	2022-11-17 14:28:59.843347+00:00		t	18	73399068554288620	648518346512252206	73399068554276652	648518346467248647	[ 40147 135071 3136]	[ 40165 135049 3137]
1578	36150558	2022-11-17 14:28:59.843347+00:00		t	15	73116837529260724	648518346500498904	73116837529264539	648518346487757122	[ 31907 111031 2941]	[ 31905 111067 2942]
1579	28818677	2022-11-17 14:28:59.843347+00:00		t	15	73328562371214276	648518346512252206	73328562371218581	648518346509715514	[ 38135 131053 3174]	[ 38101 131043 3174]
1583	14261327	2022-11-17 14:28:59.843347+00:00		t	30	72624050429772218	648518346502508711	72624050429765561	648518346509188474	[ 18347 105523 3368]	[ 18321 105527 3367]
1588	28818731	2022-11-17 14:28:59.843347+00:00		t	64	73328562371230284	648518346512252206	73328562371229869	648518346490658557	[ 38187 131025 3175]	[ 38207 130991 3176]
1590	25541045	2022-11-17 14:28:59.843347+00:00		t	14	73046606022724136	648518346487757122	73046606022724107	648518346502508711	[ 29755 116371 2545]	[ 29757 116339 2543]
1598	8613074	2022-11-17 14:28:59.843347+00:00		t	28	72976374650134225	648518346499958156	72976374650109994	648518346487757122	[ 27695 119643 2370]	[ 27729 119659 2371]
1604	32962914	2022-11-17 14:28:59.843347+00:00		t	21	73398931182442243	648518346512252206	73398931182442256	648518346484250407	[ 38967 130941 3265]	[ 39001 130961 3266]
1605	32962918	2022-11-17 14:28:59.843347+00:00		t	36	73398931182462291	648518346512252206	73398931182452328	648518346478712436	[ 38981 130911 3267]	[ 39011 130905 3268]
1606	32962884	2022-11-17 14:28:59.843347+00:00		t	37	73398931182439219	648518346512252206	73398931182449969	648518346492140076	[ 38919 130811 3269]	[ 38937 130789 3270]
1607	32962895	2022-11-17 14:28:59.843347+00:00		t	36	73398931182444962	648518346512252206	73398931182449984	648518346492140076	[ 38943 130851 3265]	[ 38963 130825 3266]
1608	32962916	2022-11-17 14:28:59.843347+00:00		t	36	73398931182439251	648518346512252206	73398931182415495	648518346492140076	[ 38979 130921 3265]	[ 39009 130921 3265]
1610	29658218	2022-11-17 14:28:59.843347+00:00		t	53	73398999834949941	648518346512252206	73398999834976042	648518346509715514	[ 39271 132989 3200]	[ 39297 132971 3201]
1625	40539054	2022-11-17 14:28:59.843347+00:00		t	22	72905662577134563	648518346502508711	72905662577131989	648518346517577540	[ 25913 109249 2917]	[ 25941 109267 2916]
1627	18717025	2022-11-17 14:28:59.843347+00:00		t	16	73468612597564928	648518346502508711	73468612597545118	648518346467283719	[ 41151 109793 2974]	[ 41127 109763 2974]
1632	40305979	2022-11-17 14:28:59.843347+00:00		t	43	73468681384136873	648518346487757122	73468681384134139	648518346496171788	[ 41371 110855 3109]	[ 41353 110885 3110]
1633	33886790	2022-11-17 14:28:59.843347+00:00		t	42	73328631090672278	648518346512252206	73328631090685939	648518346486863587	[ 37639 132267 3167]	[ 37625 132281 3169]
1635	16721934	2022-11-17 14:28:59.843347+00:00		t	27	73046331211863533	648518346502508711	73046331211898332	648518346493882681	[ 29031 108083 2662]	[ 29027 108087 2664]
1639	42573515	2022-11-17 14:28:59.843347+00:00		t	30	73046331480165561	648518346502508711	73046331480178268	648518346500414012	[ 29341 108369 3138]	[ 29325 108337 3138]
1656	33886826	2022-11-17 14:28:59.843347+00:00		t	21	73328631090544949	648518346512252206	73328631090547179	648518346494330856	[ 37741 132393 3110]	[ 37715 132385 3110]
1664	2001701	2022-11-17 14:28:59.843347+00:00		t	20	72976374784526971	648518346502508711	72976374784539754	648518346494085367	[ 27825 120539 2655]	[ 27833 120551 2657]
1683	35852323	2022-11-17 14:28:59.843347+00:00		t	16	73047224565049758	648518346512252206	73047224565071921	648518346490016183	[ 29303 134965 2687]	[ 29309 134999 2687]
1684	13474410	2022-11-17 14:28:59.843347+00:00		t	27	73398381292392501	648518346502508711	73398381292412353	648518346488195870	[ 40259 112821 3022]	[ 40245 112833 3024]
1685	6311898	2022-11-17 14:28:59.843347+00:00		t	46	73538981476045262	648518346502508711	73538981476032393	648518346494274951	[ 43241 110533 3263]	[ 43255 110503 3263]
1687	6088811	2022-11-17 14:28:59.843347+00:00		t	45	73046468650872686	648518346502508711	73046468650882340	648518346494734391	[ 30533 111529 2688]	[ 30563 111547 2688]
1691	10978388	2022-11-17 14:28:59.843347+00:00		t	32	73116837529209249	648518346502508711	73116837529211886	648518346488551663	[ 31079 112357 2925]	[ 31083 112389 2925]
1692	42717548	2022-11-17 14:28:59.843347+00:00		t	44	72905662644095957	648518346502508711	72905662644070875	648518346488551663	[ 25071 108817 2972]	[ 25097 108845 2972]
1696	40873915	2022-11-17 14:28:59.843347+00:00		t	35	73328631023489883	648518346512252206	73328631023484698	648518346494330856	[ 38205 132967 2991]	[ 38199 133005 2992]
1701	1135981	2022-11-17 14:28:59.843347+00:00		t	41	73468681384264248	648518346502508711	73468681384266851	648518346489604183	[ 42293 110773 3163]	[ 42285 110807 3164]
1702	14173034	2022-11-17 14:28:59.843347+00:00		t	31	73399137340888259	648518346473084516	73399137340908829	648518346512252206	[ 40537 135451 3270]	[ 40503 135451 3270]
1703	14173037	2022-11-17 14:28:59.843347+00:00		t	46	73399137340888259	648518346473084516	73399137340893435	648518346512252206	[ 40547 135471 3267]	[ 40511 135477 3267]
1705	8411859	2022-11-17 14:28:59.843347+00:00		t	15	73398449877747123	648518346502508711	73398449877774670	648518346515632970	[ 39321 115579 2799]	[ 39341 115591 2801]
1707	7916482	2022-11-17 14:28:59.843347+00:00		t	16	73328699743082600	648518346504007630	73328699743035774	648518346512252206	[ 38431 135137 3030]	[ 38453 135165 3030]
1710	15981833	2022-11-17 14:28:59.843347+00:00		t	16	73328699877134941	648518346504007630	73328699877147135	648518346512252206	[ 37667 133527 3234]	[ 37633 133551 3234]
1711	15981839	2022-11-17 14:28:59.843347+00:00		t	44	73328699877142333	648518346504007630	73328699877166394	648518346512252206	[ 37683 133545 3237]	[ 37661 133573 3237]
1712	15981867	2022-11-17 14:28:59.843347+00:00		t	34	73328699877129961	648518346504007630	73328699877147204	648518346512252206	[ 37843 133691 3234]	[ 37823 133707 3236]
1713	17749893	2022-11-17 14:28:59.843347+00:00		t	56	73539943548625764	648518346504007630	73539943548634473	648518346512252206	[ 43675 137641 3239]	[ 43699 137619 3241]
1727	25427167	2022-11-17 14:28:59.843347+00:00		t	94	73046605955480774	648518346502508711	73046605955480820	648518346457257074	[ 29925 115533 2393]	[ 29959 115537 2393]
1729	25427174	2022-11-17 14:28:59.843347+00:00		t	21	73046605955503230	648518346502508711	73046605955515298	648518346457257074	[ 29953 115421 2407]	[ 29967 115433 2408]
1736	19313008	2022-11-17 14:28:59.843347+00:00		t	19	73469506018140550	648518346504007630	73469506018276699	648518346512252206	[ 42751 137025 3207]	[ 42773 137003 3206]
1737	3158229	2022-11-17 14:28:59.843347+00:00		t	42	73328631023603709	648518346504007630	73328631023591586	648518346512252206	[ 37585 132725 3033]	[ 37545 132721 3033]
1745	9200865	2022-11-17 14:28:59.843347+00:00		t	30	73469437097076046	648518346499842444	73469437097078617	648518346512252206	[ 41923 134109 2729]	[ 41905 134083 2729]
1746	21068528	2022-11-17 14:28:59.843347+00:00		t	32	73399137273850225	648518346504007630	73399137273832900	648518346512252206	[ 40819 135275 3174]	[ 40819 135257 3173]
1747	42188044	2022-11-17 14:28:59.843347+00:00		t	16	73468681249895773	648518346517452069	73468681249908394	648518346502508711	[ 41035 112107 2847]	[ 41003 112127 2847]
1749	42188058	2022-11-17 14:28:59.843347+00:00		t	38	73468681249962540	648518346483323812	73468681249950218	648518346502508711	[ 41019 112017 2870]	[ 41031 111985 2870]
1751	40539139	2022-11-17 14:28:59.843347+00:00		t	21	72905662577177210	648518346502508711	72905662577199445	648518346489787479	[ 26053 109519 2938]	[ 26057 109525 2940]
1752	33886848	2022-11-17 14:28:59.843347+00:00		t	42	73328631090527348	648518346512252206	73328631090535046	648518346494595461	[ 37767 132395 3105]	[ 37751 132369 3105]
1753	42188059	2022-11-17 14:28:59.843347+00:00		t	27	73468681249884942	648518346517452069	73468681249709809	648518346502508711	[ 41069 112123 2845]	[ 41039 112149 2845]
1756	33314829	2022-11-17 14:28:59.843347+00:00		t	25	73328081133650738	648518346502508711	73328081133622663	648518346515632970	[ 38787 116015 2820]	[ 38755 116029 2820]
1758	42188080	2022-11-17 14:28:59.843347+00:00		t	46	73468681249884942	648518346517452069	73468681249710663	648518346502508711	[ 41059 112133 2837]	[ 41061 112173 2838]
1769	37723624	2022-11-17 14:28:59.843347+00:00		t	26	73046468784928081	648518346482497172	73046468784920516	648518346502508711	[ 30615 112007 2892]	[ 30587 112019 2893]
1770	28907500	2022-11-17 14:28:59.843347+00:00		t	18	73046468851963311	648518346488551663	73046468851958593	648518346502508711	[ 30279 111255 2992]	[ 30257 111295 2992]
1775	28907316	2022-11-17 14:28:59.843347+00:00		t	27	73046468851699993	648518346488551663	73046468851864824	648518346502508711	[ 29889 111183 2961]	[ 29859 111173 2962]
1777	28907435	2022-11-17 14:28:59.843347+00:00		t	29	73046468851922004	648518346488551663	73046468851914638	648518346502508711	[ 30127 111301 2965]	[ 30159 111305 2965]
1788	36397203	2022-11-17 14:28:59.843347+00:00		t	28	72694487826409300	648518346490873773	72694487826406872	648518346502508711	[ 20053 106631 3299]	[ 20039 106657 3300]
1789	36397211	2022-11-17 14:28:59.843347+00:00		t	22	72694487826195249	648518346482497172	72694487826206702	648518346502508711	[ 20089 106781 3225]	[ 20053 106801 3226]
1792	35861634	2022-11-17 14:28:59.843347+00:00		t	39	73539050061209611	648518346502508711	73539050061200407	648518346481263717	[ 43979 111913 2990]	[ 43991 111939 2990]
1794	35861637	2022-11-17 14:28:59.843347+00:00		t	22	73539050061151227	648518346502508711	73539050061144707	648518346481263717	[ 44029 112123 2965]	[ 43999 112101 2966]
1797	39427110	2022-11-17 14:28:59.843347+00:00		t	86	72976099973746948	648518346477598684	72976099973732561	648518346502508711	[ 27685 111139 2807]	[ 27657 111167 2808]
1802	34602247	2022-11-17 14:28:59.843347+00:00		t	78	73257437511429819	648518346502508711	73257437511434693	648518346495918155	[ 35699 107223 2769]	[ 35679 107247 2769]
1803	43854336	2022-11-17 14:28:59.843347+00:00		t	18	73046468851924623	648518346499530587	73046468851905291	648518346502508711	[ 30115 111669 2968]	[ 30143 111675 2967]
1807	7916558	2022-11-17 14:28:59.843347+00:00		t	24	73328699742955029	648518346512252206	73328699742936822	648518346486863587	[ 38599 134783 2975]	[ 38573 134775 2974]
1809	32597009	2022-11-17 14:28:59.843347+00:00		t	46	73187206206252000	648518346478791252	73187206206231893	648518346502508711	[ 32929 112103 2777]	[ 32925 112069 2778]
1810	31862830	2022-11-17 14:28:59.843347+00:00		t	36	73187137486647943	648518346502508711	73187137486638012	648518346493980920	[ 33969 108787 2729]	[ 33989 108799 2728]
1819	11216337	2022-11-17 14:28:59.843347+00:00		t	12	73046537437357447	648518346521550329	73046537437350180	648518346502508711	[ 29969 113707 2789]	[ 29937 113707 2789]
1820	31862833	2022-11-17 14:28:59.843347+00:00		t	62	73187137486751221	648518346502508711	73187137486759516	648518346493980920	[ 34021 108571 2767]	[ 34009 108573 2770]
1822	34602267	2022-11-17 14:28:59.843347+00:00		t	12	73257437511450828	648518346502508711	73257437511453399	648518346493980920	[ 35737 107231 2769]	[ 35749 107271 2770]
1824	32679209	2022-11-17 14:28:59.843347+00:00		t	30	73046331413154420	648518346499842444	73046331413130342	648518346502508711	[ 30111 106679 3039]	[ 30095 106663 3038]
1826	21038632	2022-11-17 14:28:59.843347+00:00		t	42	73046674742215238	648518346465071989	73046674742207734	648518346502508711	[ 30157 117013 2545]	[ 30155 116989 2544]
1828	19865346	2022-11-17 14:28:59.843347+00:00		t	40	73116837394833569	648518346490277659	73116837394815207	648518346502508711	[ 32699 112195 2594]	[ 32729 112203 2593]
1830	33314840	2022-11-17 14:28:59.843347+00:00		t	54	73328081133663049	648518346502508711	73328081133608181	648518346494595461	[ 38805 115991 2818]	[ 38773 115991 2817]
1833	32597002	2022-11-17 14:28:59.843347+00:00		t	36	73187206206315163	648518346517577540	73187206206356292	648518346502508711	[ 32951 111683 2810]	[ 32917 111711 2810]
1835	36588024	2022-11-17 14:28:59.843347+00:00		t	29	73468818554748710	648518346502586791	73468818554770941	648518346502508711	[ 41593 115643 2640]	[ 41567 115655 2641]
1836	32046041	2022-11-17 14:28:59.843347+00:00		t	18	73046468784956713	648518346488551663	73046468784976088	648518346502508711	[ 29591 112379 2914]	[ 29621 112357 2916]
1842	17242214	2022-11-17 14:28:59.843347+00:00		t	69	73047293351305684	648518346512252206	73047293351219116	648518346482260628	[ 30277 135941 2705]	[ 30271 135969 2706]
1844	17242230	2022-11-17 14:28:59.843347+00:00		t	31	73047293351384189	648518346512252206	73047293351434300	648518346482260628	[ 30309 135909 2709]	[ 30293 135939 2710]
1845	3758102	2022-11-17 14:28:59.843347+00:00		t	48	73328631090504250	648518346512252206	73328631090497826	648518346489569132	[ 38337 132699 3091]	[ 38337 132733 3091]
1847	12458267	2022-11-17 14:28:59.843347+00:00		t	36	73398381225364485	648518346502508711	73398381225373028	648518346486137513	[ 40407 114109 2905]	[ 40435 114127 2905]
1861	4259175	2022-11-17 14:28:59.843347+00:00		t	63	73469437365311881	648518346512252206	73469437365465685	648518346509715514	[ 41907 134921 3217]	[ 41921 134913 3219]
1862	4259179	2022-11-17 14:28:59.843347+00:00		t	31	73469437365313693	648518346512252206	73469437365461000	648518346509715514	[ 41925 134979 3218]	[ 41927 134993 3220]
1864	4259190	2022-11-17 14:28:59.843347+00:00		t	35	73469437365311881	648518346512252206	73469437365460387	648518346492140076	[ 41907 134917 3216]	[ 41937 134887 3217]
1868	9384771	2022-11-17 14:28:59.843347+00:00		t	18	73469368310699004	648518346512252206	73469368310711901	648518346494330856	[ 42819 131795 2685]	[ 42835 131843 2685]
1869	9384776	2022-11-17 14:28:59.843347+00:00		t	34	73469368310707047	648518346512252206	73469368310717505	648518346494330856	[ 42847 131713 2686]	[ 42879 131723 2688]
1872	11699047	2022-11-17 14:28:59.843347+00:00		t	72	73469574535724854	648518346512252206	73469574535723605	648518346480470163	[ 41917 137407 2699]	[ 41895 137391 2699]
1879	8789466	2022-11-17 14:28:59.843347+00:00		t	32	73469437231467290	648518346512252206	73469437231576114	648518346492140076	[ 41097 134147 3061]	[ 41081 134123 3063]
1880	8789566	2022-11-17 14:28:59.843347+00:00		t	51	73469437231447057	648518346512252206	73469437231437232	648518346478712436	[ 41181 134101 3045]	[ 41213 134113 3045]
1885	22963360	2022-11-17 14:28:59.843347+00:00		t	37	73469506084987800	648518346512252206	73469506085001351	648518346500711093	[ 42069 135207 3247]	[ 42101 135203 3248]
1886	27622056	2022-11-17 14:28:59.843347+00:00		t	23	73399068487250596	648518346512252206	73399068487245251	648518346506702370	[ 39061 133497 3039]	[ 39029 133515 3040]
1893	7362730	2022-11-17 14:28:59.843347+00:00		t	41	73610449798934311	648518346512252206	73610449798944564	648518346501459811	[ 46265 141749 3391]	[ 46247 141751 3394]
1894	7362750	2022-11-17 14:28:59.843347+00:00		t	13	73610449798929304	648518346512252206	73610449798951939	648518346501459811	[ 46305 141823 3396]	[ 46293 141815 3398]
1895	7362754	2022-11-17 14:28:59.843347+00:00		t	20	73610449798952026	648518346512252206	73610449798931779	648518346501459811	[ 46349 141889 3386]	[ 46311 141901 3386]
1896	32507552	2022-11-17 14:28:59.843347+00:00		t	27	73046468717765253	648518346489002225	73046468717748741	648518346502508711	[ 29861 111219 2734]	[ 29871 111237 2733]
1898	40539330	2022-11-17 14:28:59.843347+00:00		t	60	72905662577142571	648518346489002225	72905662577147930	648518346502508711	[ 26565 109181 2923]	[ 26573 109221 2924]
1906	14172946	2022-11-17 14:28:59.843347+00:00		t	27	73399137340908404	648518346512252206	73399137340887611	648518346509715514	[ 40295 135177 3269]	[ 40321 135187 3268]
1914	14599140	2022-11-17 14:28:59.843347+00:00		t	36	73469437365294543	648518346512252206	73469437365485895	648518346478712436	[ 42559 134695 3213]	[ 42585 134739 3214]
1916	28386	2022-11-17 14:28:59.843347+00:00		t	33	73046400065475512	648518346502508711	73046400065475528	648518346515851082	[ 28919 109657 2892]	[ 28921 109687 2892]
1919	14599185	2022-11-17 14:28:59.843347+00:00		t	35	73469437365491094	648518346512252206	73469437365499012	648518346494595461	[ 42609 134685 3228]	[ 42633 134673 3229]
1920	14599194	2022-11-17 14:28:59.843347+00:00		t	32	73469437365480349	648518346512252206	73469437365485838	648518346478712436	[ 42611 134729 3224]	[ 42647 134739 3225]
1923	11720932	2022-11-17 14:28:59.843347+00:00		t	37	73328631157645063	648518346512252206	73328631157644991	648518346467248647	[ 38333 131367 3221]	[ 38299 131375 3222]
1924	18040258	2022-11-17 14:28:59.843347+00:00		t	43	73047224632137211	648518346512252206	73047224632163546	648518346488388695	[ 30507 135035 2782]	[ 30493 135067 2783]
1927	42275664	2022-11-17 14:28:59.843347+00:00		t	55	73611067603174588	648518346474236781	73611067603179405	648518346498083994	[ 45103 159937 2129]	[ 45077 159973 2129]
1928	42275667	2022-11-17 14:28:59.843347+00:00		t	25	73611067603112731	648518346483323812	73611067603099215	648518346511757424	[ 45085 160715 2096]	[ 45075 160745 2098]
1932	42275662	2022-11-17 14:28:59.843347+00:00		t	46	73611067603174588	648518346474236781	73611067603169685	648518346486164626	[ 45091 159931 2126]	[ 45071 159963 2126]
1935	42275656	2022-11-17 14:28:59.843347+00:00		t	37	73611067603174588	648518346474236781	73611067603184018	648518346485733139	[ 45081 159921 2129]	[ 45059 159943 2130]
1942	32449146	2022-11-17 14:28:59.843347+00:00		t	29	73469506152160995	648518346512252206	73469506152172657	648518346492790969	[ 42641 137083 3387]	[ 42655 137057 3388]
1946	11728120	2022-11-17 14:28:59.843347+00:00		t	42	73469506085069189	648518346512252206	73469506085086735	648518346500711093	[ 41581 135205 3274]	[ 41589 135173 3275]
1952	34740628	2022-11-17 14:28:59.843347+00:00		t	36	73539049927147446	648518346483323812	73539049927149721	648518346502508711	[ 43591 111467 2783]	[ 43581 111443 2783]
1953	12865313	2022-11-17 14:28:59.843347+00:00		t	27	73469437298419212	648518346512252206	73469437298367020	648518346479298449	[ 41869 134891 3108]	[ 41881 134873 3107]
1954	12865345	2022-11-17 14:28:59.843347+00:00		t	23	73469437298419212	648518346512252206	73469437298367017	648518346479298449	[ 41907 134887 3110]	[ 41923 134871 3109]
1955	12865366	2022-11-17 14:28:59.843347+00:00		t	70	73469437298394798	648518346512252206	73469437298379062	648518346479298449	[ 41931 134863 3113]	[ 41951 134837 3114]
1961	36397158	2022-11-17 14:28:59.843347+00:00		t	45	72694487826399292	648518346486457257	72694487826379500	648518346502508711	[ 19937 106847 3298]	[ 19949 106821 3298]
1962	17242272	2022-11-17 14:28:59.843347+00:00		t	15	73047293351448760	648518346512252206	73047293351443141	648518346489704556	[ 30403 135453 2717]	[ 30369 135433 2716]
1965	11728091	2022-11-17 14:28:59.843347+00:00		t	71	73469506085087100	648518346512252206	73469506085084253	648518346481634463	[ 41547 135213 3278]	[ 41555 135183 3279]
1969	18476448	2022-11-17 14:28:59.843347+00:00		t	39	73117524858008398	648518346490873773	73117524858028332	648518346512252206	[ 32285 131143 3108]	[ 32309 131127 3110]
1970	32449097	2022-11-17 14:28:59.843347+00:00		t	58	73469506152170276	648518346512252206	73469506152158477	648518346504007630	[ 42591 137079 3385]	[ 42575 137049 3386]
1972	19046531	2022-11-17 14:28:59.843347+00:00		t	31	73399068420154664	648518346512252206	73399068420167302	648518346494330856	[ 40065 133993 2904]	[ 40095 134007 2905]
1974	19046476	2022-11-17 14:28:59.843347+00:00		t	31	73399068420167269	648518346512252206	73399068420136890	648518346482260628	[ 40033 134007 2905]	[ 40031 134041 2906]
1977	19046498	2022-11-17 14:28:59.843347+00:00		t	28	73399068420167269	648518346512252206	73399068420162232	648518346482260628	[ 40035 134015 2913]	[ 40053 134035 2912]
1979	19433985	2022-11-17 14:28:59.843347+00:00		t	41	73258262279511510	648518346512252206	73258262279491692	648518346478712436	[ 35993 131629 3068]	[ 35977 131601 3069]
1981	19434061	2022-11-17 14:28:59.843347+00:00		t	23	73258262279416004	648518346490873773	73258262279453812	648518346512252206	[ 36111 131881 3042]	[ 36135 131857 3045]
1982	7951787	2022-11-17 14:28:59.843347+00:00		t	19	73680818543284780	648518346486863587	73680818543436615	648518346512252206	[ 47303 143007 3457]	[ 47275 143005 3458]
1983	7951803	2022-11-17 14:28:59.843347+00:00		t	23	73680818543330504	648518346486863587	73680818543436615	648518346512252206	[ 47331 143079 3461]	[ 47299 143073 3461]
1984	7951813	2022-11-17 14:28:59.843347+00:00		t	21	73680818543258390	648518346486863587	73680818543436615	648518346512252206	[ 47341 143095 3464]	[ 47313 143083 3464]
1985	36377230	2022-11-17 14:28:59.843347+00:00		t	20	73328631090416543	648518346486863587	73328699809948916	648518346512252206	[ 38897 133119 3091]	[ 38907 133131 3094]
1986	903153	2022-11-17 14:28:59.843347+00:00		t	30	73539874762153678	648518346490658557	73539874762161023	648518346512252206	[ 43817 136595 3157]	[ 43791 136577 3157]
1987	903214	2022-11-17 14:28:59.843347+00:00		t	22	73539874762160994	648518346486863587	73539874762161037	648518346512252206	[ 43869 136569 3163]	[ 43853 136599 3163]
1989	11728188	2022-11-17 14:28:59.843347+00:00		t	19	73469506085130986	648518346477598684	73469506085128652	648518346512252206	[ 41677 135347 3300]	[ 41685 135321 3299]
1990	19564165	2022-11-17 14:28:59.843347+00:00		t	15	73469437231153763	648518346492140076	73469437231227875	648518346512252206	[ 41695 134859 2959]	[ 41705 134871 2962]
1993	11728243	2022-11-17 14:28:59.843347+00:00		t	13	73469506085009336	648518346477598684	73469506085006723	648518346512252206	[ 41803 135323 3244]	[ 41815 135283 3243]
1995	23766642	2022-11-17 14:28:59.843347+00:00		t	17	73399068554303981	648518346490658557	73399068554268330	648518346512252206	[ 39257 133499 3140]	[ 39263 133529 3139]
2004	42276091	2022-11-17 14:28:59.843347+00:00		t	25	73611067603276040	648518346493825393	73611067603281944	648518346494647971	[ 45889 160017 2166]	[ 45865 160025 2169]
2005	42276093	2022-11-17 14:28:59.843347+00:00		t	41	73611067603293218	648518346493825393	73611067603281704	648518346494647971	[ 45909 159979 2169]	[ 45877 159963 2170]
2008	42276106	2022-11-17 14:28:59.843347+00:00		t	21	73611067603275878	648518346493825393	73611067603281652	648518346494647971	[ 45959 159927 2170]	[ 45931 159905 2171]
2011	23766806	2022-11-17 14:28:59.843347+00:00		t	53	73399068554355335	648518346509715514	73399068554357928	648518346512252206	[ 39489 133235 3169]	[ 39495 133277 3170]
2012	33490875	2022-11-17 14:28:59.843347+00:00		t	26	73469506152129749	648518346473084516	73469506152127390	648518346512252206	[ 41791 136589 3369]	[ 41767 136593 3370]
2013	32998015	2022-11-17 14:28:59.843347+00:00		t	31	73539874829140967	648518346483323812	73539874829120959	648518346512252206	[ 44063 136955 3221]	[ 44031 136941 3222]
2014	14172915	2022-11-17 14:28:59.843347+00:00		t	97	73399137340870656	648518346483323812	73399137340870456	648518346512252206	[ 40277 135229 3252]	[ 40247 135221 3252]
2015	18040151	2022-11-17 14:28:59.843347+00:00		t	38	73047224632121661	648518346496171788	73047224632132005	648518346512252206	[ 30259 134871 2773]	[ 30261 134913 2773]
2016	42276122	2022-11-17 14:28:59.843347+00:00		t	20	73611067603259566	648518346493825393	73611067603281944	648518346494647971	[ 45983 160135 2167]	[ 45973 160141 2170]
2021	42276132	2022-11-17 14:28:59.843347+00:00		t	17	73611067603249461	648518346493825393	73611067603246917	648518346490327388	[ 46019 160223 2158]	[ 45987 160231 2158]
2030	42276099	2022-11-17 14:28:59.843347+00:00		t	45	73611067603186711	648518346492280108	73611067603182029	648518346479298449	[ 45943 160519 2128]	[ 45903 160517 2128]
2034	42276140	2022-11-17 14:28:59.843347+00:00		t	50	73611067603229672	648518346493825393	73611067603256974	648518346481958333	[ 46035 160249 2156]	[ 46005 160263 2156]
2035	42276094	2022-11-17 14:28:59.843347+00:00		t	41	73611067603094052	648518346477598684	73611067603089020	648518346486164626	[ 45857 160777 2092]	[ 45879 160761 2093]
2036	29658310	2022-11-17 14:28:59.843347+00:00		t	31	73398999834778516	648518346496171788	73398999834793343	648518346512252206	[ 39425 132911 3126]	[ 39421 132945 3128]
2037	27622486	2022-11-17 14:28:59.843347+00:00		t	36	73399068486812033	648518346496171788	73399068487073210	648518346512252206	[ 39679 133615 2968]	[ 39691 133641 2969]
2041	42275760	2022-11-17 14:28:59.843347+00:00		t	20	73611067603297541	648518346471899547	73611067603349249	648518346491245171	[ 45193 159867 2184]	[ 45215 159859 2185]
2043	42275707	2022-11-17 14:28:59.843347+00:00		t	13	73611067603181687	648518346474236781	73611067603190988	648518346512736926	[ 45121 159911 2133]	[ 45141 159905 2135]
2044	42275778	2022-11-17 14:28:59.843347+00:00		t	24	73611067603348520	648518346511268149	73611067603371827	648518346478859092	[ 45271 159767 2180]	[ 45261 159773 2183]
2045	42275798	2022-11-17 14:28:59.843347+00:00		t	28	73611067603403758	648518346511268149	73611067603285451	648518346478859092	[ 45335 160007 2174]	[ 45299 159993 2175]
2046	42275771	2022-11-17 14:28:59.843347+00:00		t	27	73611067603179352	648518346474236781	73611067603172232	648518346499852243	[ 45261 159963 2128]	[ 45243 159995 2128]
2052	42276165	2022-11-17 14:28:59.843347+00:00		t	31	73611067603249461	648518346493825393	73611067603251918	648518346490327388	[ 46061 160321 2156]	[ 46033 160327 2157]
2057	42276161	2022-11-17 14:28:59.843347+00:00		t	60	73611067603262429	648518346493825393	73611067603244913	648518346481958333	[ 46065 160323 2155]	[ 46031 160337 2155]
2061	42275829	2022-11-17 14:28:59.843347+00:00		t	18	73611067603184053	648518346474236781	73611067603172215	648518346479298449	[ 45313 159969 2128]	[ 45341 159977 2127]
2065	42275811	2022-11-17 14:28:59.843347+00:00		t	20	73611067603309606	648518346494801397	73611067603408675	648518346484904349	[ 45295 160165 2180]	[ 45311 160129 2181]
2080	41059522	2022-11-17 14:28:59.843347+00:00		t	108	73468681182838936	648518346481263717	73468681182833808	648518346487757122	[ 41081 112069 2730]	[ 41109 112045 2730]
2085	42275730	2022-11-17 14:28:59.843347+00:00		t	20	73611067603317746	648518346494801397	73611067603326987	648518346494685429	[ 45189 160617 2176]	[ 45165 160635 2177]
2089	42275777	2022-11-17 14:28:59.843347+00:00		t	35	73611067603276128	648518346511268149	73611067603267887	648518346494801397	[ 45297 160127 2171]	[ 45257 160141 2171]
2091	13474531	2022-11-17 14:28:59.843347+00:00		t	36	73398381292400414	648518346502508711	73398381292428818	648518346486137513	[ 40763 112949 3030]	[ 40711 112967 3031]
2093	14106378	2022-11-17 14:28:59.843347+00:00		t	30	73047087193065551	648518346482996710	73047087193060063	648518346489859197	[ 29841 130999 2737]	[ 29871 131021 2738]
2094	25031734	2022-11-17 14:28:59.843347+00:00		t	29	73047155845273169	648518346499902531	73047155845162514	648518346509763459	[ 29689 132315 2572]	[ 29729 132293 2573]
2097	17199148	2022-11-17 14:28:59.843347+00:00		t	34	72906487143819071	648518346482996710	72906487143851845	648518346489859197	[ 25859 133533 2797]	[ 25875 133565 2798]
2103	4754531	2022-11-17 14:28:59.843347+00:00		t	38	73611136322704828	648518346501839210	73611136322720226	648518346498083994	[ 46671 162031 2164]	[ 46633 162045 2164]
2104	4754704	2022-11-17 14:28:59.843347+00:00		t	48	73611136322674588	648518346499432795	73611136322702623	648518346498083994	[ 46883 162447 2151]	[ 46857 162451 2153]
2107	13474537	2022-11-17 14:28:59.843347+00:00		t	16	73398381292414755	648518346502508711	73398381292428818	648518346486137513	[ 40771 112887 3033]	[ 40749 112895 3036]
2110	10031826	2022-11-17 14:28:59.843347+00:00		t	44	73329592626278704	648518346467248647	73329592626305843	648518346498083994	[ 37661 161031 2066]	[ 37679 160995 2067]
2111	17067988	2022-11-17 14:28:59.843347+00:00		t	44	73751942597468639	648518346491969931	73751942597466073	648518346498083994	[ 49481 165469 2213]	[ 49447 165475 2213]
2112	17067854	2022-11-17 14:28:59.843347+00:00		t	77	73751942597458034	648518346501839210	73751942597453190	648518346498083994	[ 49359 165129 2207]	[ 49321 165139 2208]
2114	17067881	2022-11-17 14:28:59.843347+00:00		t	48	73751942597498868	648518346494801397	73751942597511109	648518346498083994	[ 49373 165169 2228]	[ 49341 165197 2229]
2115	17068049	2022-11-17 14:28:59.843347+00:00		t	31	73751942597566505	648518346494801397	73751942597560761	648518346498083994	[ 49501 165589 2254]	[ 49493 165553 2253]
2117	42258585	2022-11-17 14:28:59.843347+00:00		t	14	73188717766156783	648518346481634463	73188717766186208	648518346498083994	[ 34277 156313 2215]	[ 34265 156325 2218]
2119	9125678	2022-11-17 14:28:59.843347+00:00		t	46	73681436414450623	648518346481263717	73681436414452948	648518346498083994	[ 48161 161715 2261]	[ 48157 161753 2262]
2121	5167168	2022-11-17 14:28:59.843347+00:00		t	46	73610998950754812	648518346481263717	73610998950757165	648518346498083994	[ 46157 159521 2242]	[ 46131 159551 2242]
2122	5167200	2022-11-17 14:28:59.843347+00:00		t	51	73610998950754858	648518346481263717	73610998950754896	648518346498083994	[ 46213 159663 2243]	[ 46179 159689 2244]
2123	5167203	2022-11-17 14:28:59.843347+00:00		t	13	73610998950700092	648518346482260628	73610998950697851	648518346498083994	[ 46145 158967 2217]	[ 46179 158973 2217]
2124	42589251	2022-11-17 14:28:59.843347+00:00		t	12	73400167529115366	648518346489569132	73400167529091148	648518346498083994	[ 40617 167437 2155]	[ 40617 167447 2154]
2125	5836581	2022-11-17 14:28:59.843347+00:00		t	42	73751942597511526	648518346489569132	73751942597531287	648518346498083994	[ 51081 165861 2250]	[ 51067 165839 2250]
2127	2362559	2022-11-17 14:28:59.843347+00:00		t	34	73259223882317534	648518346494801397	73259223882330037	648518346498083994	[ 36833 160549 2137]	[ 36805 160571 2137]
2128	5167355	2022-11-17 14:28:59.843347+00:00		t	69	73610998950637307	648518346481263717	73610998950681043	648518346498083994	[ 46431 159681 2211]	[ 46471 159683 2212]
2129	29261570	2022-11-17 14:28:59.843347+00:00		t	21	73540698926198802	648518346483323812	73540698926240010	648518346498083994	[ 44113 159965 2304]	[ 44117 159969 2307]
2130	9125707	2022-11-17 14:28:59.843347+00:00		t	14	73681436414506377	648518346471899547	73681436414517540	648518346498083994	[ 48183 161783 2284]	[ 48219 161773 2286]
2131	4754349	2022-11-17 14:28:59.843347+00:00		t	27	73611136322731844	648518346492148780	73611136322712703	648518346498083994	[ 46297 162207 2172]	[ 46331 162199 2172]
2132	7024867	2022-11-17 14:28:59.843347+00:00		t	17	73188648979903564	648518346492148780	73188648979990763	648518346498083994	[ 33149 154937 2182]	[ 33173 154919 2181]
2133	5167184	2022-11-17 14:28:59.843347+00:00		t	24	73610998950706727	648518346496171788	73610998950718576	648518346498083994	[ 46121 158721 2218]	[ 46153 158749 2218]
2134	10031939	2022-11-17 14:28:59.843347+00:00		t	57	73329592626352338	648518346467248647	73329592626345018	648518346498083994	[ 37813 161151 2088]	[ 37805 161189 2089]
2135	37894137	2022-11-17 14:28:59.843347+00:00		t	15	73329867504255374	648518346489569132	73329867504264963	648518346498083994	[ 38133 169437 2096]	[ 38135 169433 2100]
2137	19184487	2022-11-17 14:28:59.843347+00:00		t	37	73540630139582344	648518346511268149	73540630139562470	648518346498083994	[ 43613 158089 2157]	[ 43587 158091 2157]
2138	5430369	2022-11-17 14:28:59.843347+00:00		t	22	73470055304143533	648518346481263717	73470055304152618	648518346498083994	[ 41745 151707 2293]	[ 41731 151739 2293]
2139	19184496	2022-11-17 14:28:59.843347+00:00		t	46	73540630139572672	648518346511268149	73540630139582430	648518346498083994	[ 43669 158197 2156]	[ 43631 158205 2156]
2141	19184505	2022-11-17 14:28:59.843347+00:00		t	164	73540630139584475	648518346511268149	73540630139572055	648518346498083994	[ 43691 157771 2164]	[ 43667 157751 2164]
2142	42258592	2022-11-17 14:28:59.843347+00:00		t	66	73188717766201081	648518346471899547	73188717766198593	648518346498083994	[ 34309 156461 2221]	[ 34277 156471 2221]
2143	5430409	2022-11-17 14:28:59.843347+00:00		t	32	73470055304141000	648518346482260628	73470055304140988	648518346498083994	[ 41819 151767 2291]	[ 41791 151777 2292]
2144	5211236	2022-11-17 14:28:59.843347+00:00		t	25	73330073796812539	648518346492140076	73330073796790994	648518346498083994	[ 37413 174557 2320]	[ 37377 174575 2320]
2145	42258625	2022-11-17 14:28:59.843347+00:00		t	54	73188717766176256	648518346492148780	73188717766181112	648518346498083994	[ 34309 155945 2212]	[ 34325 155971 2214]
2146	8189308	2022-11-17 14:28:59.843347+00:00		t	16	73118211583122921	648518346482260628	73118211583098664	648518346498083994	[ 31801 152633 2240]	[ 31841 152641 2241]
2148	7732473	2022-11-17 14:28:59.843347+00:00		t	31	73681505066850614	648518346491969931	73681505066855136	648518346498083994	[ 47647 162477 2148]	[ 47631 162509 2149]
2149	7732483	2022-11-17 14:28:59.843347+00:00		t	36	73681505066840567	648518346491969931	73681505066855136	648518346498083994	[ 47663 162601 2143]	[ 47641 162607 2145]
2150	19695181	2022-11-17 14:28:59.843347+00:00		t	36	73399961370569254	648518346492148780	73399961370559728	648518346498083994	[ 40043 161251 2093]	[ 40047 161241 2092]
2151	7732385	2022-11-17 14:28:59.843347+00:00		t	50	73681505066905915	648518346517772136	73681505066919696	648518346498083994	[ 47497 162139 2173]	[ 47459 162145 2173]
2152	7732420	2022-11-17 14:28:59.843347+00:00		t	56	73681505066903441	648518346517772136	73681505066880226	648518346498083994	[ 47571 162219 2165]	[ 47541 162229 2165]
2153	18775559	2022-11-17 14:28:59.843347+00:00		t	15	73188648979708980	648518346494734391	73188648979698642	648518346498083994	[ 33861 155399 2129]	[ 33895 155397 2129]
2154	16596336	2022-11-17 14:28:59.843347+00:00		t	40	73752011316807560	648518346491969931	73752011316896093	648518346498083994	[ 51099 167361 2192]	[ 51069 167377 2193]
2155	16596440	2022-11-17 14:28:59.843347+00:00		t	20	73752011316806575	648518346491969931	73752011316862086	648518346498083994	[ 51179 167359 2193]	[ 51181 167365 2196]
2156	14039181	2022-11-17 14:28:59.843347+00:00		t	21	73118211583026306	648518346494801397	73118211583035385	648518346498083994	[ 31453 152633 2213]	[ 31419 152611 2215]
2157	18775561	2022-11-17 14:28:59.843347+00:00		t	32	73188648979723403	648518346494734391	73188648979721128	648518346498083994	[ 33875 155461 2128]	[ 33909 155447 2128]
2158	20625774	2022-11-17 14:28:59.843347+00:00		t	21	73330005077497018	648518346489569132	73330005077506586	648518346498083994	[ 37795 173913 2391]	[ 37773 173951 2390]
2160	11308511	2022-11-17 14:28:59.843347+00:00		t	30	73329592693406359	648518346494801397	73329592693421028	648518346498083994	[ 37385 161513 2194]	[ 37357 161491 2195]
2161	25835122	2022-11-17 14:28:59.843347+00:00		t	67	73400030090194135	648518346489002225	73400030090177661	648518346498083994	[ 39831 163835 2151]	[ 39853 163807 2151]
2162	15310302	2022-11-17 14:28:59.843347+00:00		t	19	73470055303971320	648518346481263717	73470055303982534	648518346498083994	[ 42587 153467 2230]	[ 42553 153483 2232]
2164	18775582	2022-11-17 14:28:59.843347+00:00		t	30	73188648979752653	648518346494734391	73188648979733893	648518346498083994	[ 33955 155507 2141]	[ 33979 155505 2140]
2165	15310483	2022-11-17 14:28:59.843347+00:00		t	12	73470055303956344	648518346481263717	73470055303958803	648518346498083994	[ 42901 153491 2224]	[ 42921 153485 2227]
2166	37894090	2022-11-17 14:28:59.843347+00:00		t	26	73329867504274809	648518346489569132	73329867504262733	648518346498083994	[ 38039 169821 2097]	[ 38047 169787 2097]
2167	37894742	2022-11-17 14:28:59.843347+00:00		t	25	73329867504392021	648518346467248647	73329867504370916	648518346498083994	[ 38877 169659 2153]	[ 38861 169695 2155]
2169	30522676	2022-11-17 14:28:59.843347+00:00		t	48	73540492700635841	648518346491969931	73540492700648345	648518346498083994	[ 44479 155377 2149]	[ 44455 155387 2150]
2170	30522745	2022-11-17 14:28:59.843347+00:00		t	38	73540492700826281	648518346499432795	73540492700688655	648518346498083994	[ 44537 155393 2169]	[ 44537 155367 2168]
2171	30522762	2022-11-17 14:28:59.843347+00:00		t	53	73540492700648280	648518346491969931	73540492700664135	648518346498083994	[ 44537 155225 2153]	[ 44569 155209 2154]
2172	30522907	2022-11-17 14:28:59.843347+00:00		t	32	73540492700633142	648518346491969931	73540492700648370	648518346498083994	[ 44725 155423 2154]	[ 44761 155415 2155]
2173	31888375	2022-11-17 14:28:59.843347+00:00		t	21	73329730132589213	648518346482260628	73329730132594214	648518346498083994	[ 38155 165107 2300]	[ 38163 165073 2301]
2174	15310490	2022-11-17 14:28:59.843347+00:00		t	40	73470055303965925	648518346494801397	73470055303974032	648518346498083994	[ 42969 153373 2231]	[ 42945 153399 2231]
2175	22844666	2022-11-17 14:28:59.843347+00:00		t	15	73400030090131213	648518346484250407	73400030090120257	648518346498083994	[ 39443 161853 2128]	[ 39409 161843 2128]
2176	30522692	2022-11-17 14:28:59.843347+00:00		t	47	73540492700671850	648518346479342780	73540492700661747	648518346498083994	[ 44447 155441 2160]	[ 44477 155477 2159]
2177	13247524	2022-11-17 14:28:59.843347+00:00		t	70	73187343645209041	648518346502508711	73187343645192922	648518346531610650	[ 33671 115795 2781]	[ 33681 115765 2781]
2178	17351003	2022-11-17 14:28:59.843347+00:00		t	43	73681573786329135	648518346491969931	73681573786316088	648518346498083994	[ 48085 163843 2150]	[ 48067 163863 2150]
2179	20067141	2022-11-17 14:28:59.843347+00:00		t	28	73540355395920154	648518346479342780	73540355395912611	648518346498083994	[ 43303 150039 2416]	[ 43279 150027 2415]
2180	17344418	2022-11-17 14:28:59.843347+00:00		t	25	73610998883734519	648518346492280108	73610998883726710	648518346498083994	[ 45377 159585 2140]	[ 45351 159605 2141]
2181	14636560	2022-11-17 14:28:59.843347+00:00		t	30	73188717766117893	648518346481634463	73188717765934059	648518346498083994	[ 34235 156669 2193]	[ 34219 156705 2195]
2182	36349057	2022-11-17 14:28:59.843347+00:00		t	114	73681505066865011	648518346491969931	73681505066853797	648518346498083994	[ 48093 163729 2152]	[ 48105 163695 2154]
2183	44826799	2022-11-17 14:28:59.843347+00:00		t	14	73400167596114440	648518346489002225	73400167596131238	648518346498083994	[ 39927 167287 2255]	[ 39899 167311 2255]
2184	26128233	2022-11-17 14:28:59.843347+00:00		t	33	73540424048251497	648518346492697531	73540424048248981	648518346498083994	[ 44037 152795 2264]	[ 44067 152803 2264]
2185	16721972	2022-11-17 14:28:59.843347+00:00		t	34	73046331211872049	648518346502508711	73046331211908472	648518346499432795	[ 29099 108071 2660]	[ 29109 108069 2662]
2186	43277589	2022-11-17 14:28:59.843347+00:00		t	37	73469986584705035	648518346481263717	73469986584790069	648518346498083994	[ 41663 151251 2311]	[ 41625 151263 2313]
2187	30854660	2022-11-17 14:28:59.843347+00:00		t	60	73822517500090891	648518346494801397	73822517500084357	648518346498083994	[ 53183 171849 2237]	[ 53179 171817 2237]
2189	12427453	2022-11-17 14:28:59.843347+00:00		t	39	73330005077377390	648518346492140076	73330005077402097	648518346498083994	[ 37993 173365 2336]	[ 38019 173361 2337]
2191	6296327	2022-11-17 14:28:59.843347+00:00		t	29	73259155162700350	648518346492140076	73259155162473041	648518346498083994	[ 35217 158555 2078]	[ 35209 158567 2077]
2192	6296344	2022-11-17 14:28:59.843347+00:00		t	33	73259155162717088	648518346492140076	73259155162705670	648518346498083994	[ 35247 158573 2079]	[ 35257 158607 2079]
2194	998862	2022-11-17 14:28:59.843347+00:00		t	21	73329661345829460	648518346494801397	73329661345829554	648518346498083994	[ 37583 162969 2082]	[ 37591 163001 2083]
2195	33315605	2022-11-17 14:28:59.843347+00:00		t	29	73540561420056023	648518346483323812	73540561420032000	648518346498083994	[ 43287 156767 2120]	[ 43321 156771 2120]
2196	26128846	2022-11-17 14:28:59.843347+00:00		t	76	73540424048148100	648518346520296785	73540424048136269	648518346498083994	[ 44939 153581 2218]	[ 44901 153583 2218]
2197	7716772	2022-11-17 14:28:59.843347+00:00		t	54	73470124023441456	648518346471899547	73470124023443989	648518346498083994	[ 42933 155539 2227]	[ 42945 155561 2229]
2198	21527334	2022-11-17 14:28:59.843347+00:00		t	29	73400236248570724	648518346489569132	73400236248586213	648518346498083994	[ 40477 168791 2155]	[ 40447 168793 2156]
2200	36115366	2022-11-17 14:28:59.843347+00:00		t	60	73681505133954692	648518346471899547	73681505133964965	648518346498083994	[ 48245 161921 2272]	[ 48283 161923 2274]
2201	6296374	2022-11-17 14:28:59.843347+00:00		t	34	73259155162907719	648518346471899547	73259155162915238	648518346498083994	[ 35321 157967 2161]	[ 35333 157945 2162]
2202	22844668	2022-11-17 14:28:59.843347+00:00		t	33	73400030090007974	648518346492148780	73400030090024002	648518346498083994	[ 39401 162495 2086]	[ 39411 162513 2089]
2203	35141641	2022-11-17 14:28:59.843347+00:00		t	27	73329867504448050	648518346489569132	73329867504451019	648518346498083994	[ 37417 168921 2173]	[ 37427 168891 2173]
2204	35141690	2022-11-17 14:28:59.843347+00:00		t	30	73329867504178171	648518346489569132	73329867504165909	648518346498083994	[ 37551 168949 2065]	[ 37519 168949 2065]
2206	35141702	2022-11-17 14:28:59.843347+00:00		t	26	73329867504178015	648518346489569132	73329867504145327	648518346498083994	[ 37561 168897 2064]	[ 37545 168869 2064]
2207	36309300	2022-11-17 14:28:59.843347+00:00		t	23	73752011383895443	648518346492148780	73752011383984883	648518346498083994	[ 50353 166115 2320]	[ 50377 166095 2320]
2208	35141727	2022-11-17 14:28:59.843347+00:00		t	30	73329867504210856	648518346489569132	73329867504218583	648518346498083994	[ 37581 168869 2077]	[ 37587 168875 2079]
2209	19184580	2022-11-17 14:28:59.843347+00:00		t	29	73540630139567497	648518346511268149	73540630139564953	648518346498083994	[ 43793 157979 2156]	[ 43789 157953 2155]
2211	19184596	2022-11-17 14:28:59.843347+00:00		t	41	73540630139595925	648518346511268149	73540630139572821	648518346498083994	[ 43845 158415 2165]	[ 43807 158425 2166]
2212	18867627	2022-11-17 14:28:59.843347+00:00		t	22	73540492767641802	648518346511268149	73540492767647099	648518346498083994	[ 43389 154691 2235]	[ 43427 154701 2236]
2213	35347325	2022-11-17 14:28:59.843347+00:00		t	14	73610930164161985	648518346520296785	73540561419983348	648518346498083994	[ 45057 155919 2101]	[ 45031 155917 2102]
2214	35407480	2022-11-17 14:28:59.843347+00:00		t	59	73540630139486140	648518346501839210	73540630139491210	648518346498083994	[ 43369 159619 2125]	[ 43339 159631 2126]
2215	23599769	2022-11-17 14:28:59.843347+00:00		t	30	73398449877701516	648518346502508711	73398449877722681	648518346515632970	[ 40293 115649 2780]	[ 40325 115663 2780]
2216	35407883	2022-11-17 14:28:59.843347+00:00		t	63	73540630139562969	648518346511268149	73540630139557829	648518346498083994	[ 43965 158757 2156]	[ 43937 158785 2157]
2217	31078903	2022-11-17 14:28:59.843347+00:00		t	39	73540767578394666	648518346494801397	73540767578387308	648518346498083994	[ 44993 162045 2103]	[ 45029 162033 2104]
2218	31078931	2022-11-17 14:28:59.843347+00:00		t	30	73540767578360962	648518346494801397	73540767578387308	648518346498083994	[ 45017 162063 2101]	[ 45049 162055 2102]
2219	20625805	2022-11-17 14:28:59.843347+00:00		t	42	73330005077379801	648518346471899547	73330005077382427	648518346498083994	[ 37845 173233 2333]	[ 37837 173265 2334]
2220	420927	2022-11-17 14:28:59.843347+00:00		t	60	73681505133828669	648518346511268149	73681505133830973	648518346498083994	[ 48249 163489 2213]	[ 48219 163513 2214]
2221	8133653	2022-11-17 14:28:59.843347+00:00		t	42	73046400132449596	648518346502508711	73046400132457421	648518346480843521	[ 29209 110261 2972]	[ 29177 110263 2973]
2222	420936	2022-11-17 14:28:59.843347+00:00		t	25	73681505133843262	648518346511268149	73681505133852639	648518346498083994	[ 48245 163395 2224]	[ 48221 163377 2226]
2223	903422	2022-11-17 14:28:59.843347+00:00		t	19	73610930164166722	648518346520296785	73610930164159388	648518346498083994	[ 45107 155917 2096]	[ 45075 155917 2096]
2224	8344699	2022-11-17 14:28:59.843347+00:00		t	62	73118211583098014	648518346482260628	73118211583098015	648518346498083994	[ 31789 151781 2241]	[ 31813 151759 2241]
2225	30348533	2022-11-17 14:28:59.843347+00:00		t	37	73470124023345467	648518346496171788	73470124023325708	648518346498083994	[ 42949 154353 2202]	[ 42983 154371 2202]
2227	33335598	2022-11-17 14:28:59.843347+00:00		t	30	73469917932300361	648518346482260628	73469917932320650	648518346498083994	[ 41595 148999 2422]	[ 41561 148987 2423]
2228	8345001	2022-11-17 14:28:59.843347+00:00		t	118	73118211583140604	648518346492140076	73118211583122936	648518346498083994	[ 32391 152575 2258]	[ 32405 152541 2259]
2229	18396754	2022-11-17 14:28:59.843347+00:00		t	37	73329592626369532	648518346484250407	73329592626411813	648518346498083994	[ 38393 159901 2103]	[ 38401 159897 2106]
2231	40486974	2022-11-17 14:28:59.843347+00:00		t	29	73259292601807715	648518346499897667	73259292601795635	648518346498083994	[ 35883 162477 2147]	[ 35843 162475 2147]
2232	40104372	2022-11-17 14:28:59.843347+00:00		t	52	73329523907020740	648518346494734391	73329523907034487	648518346498083994	[ 38043 159391 2141]	[ 38069 159419 2141]
2233	18438172	2022-11-17 14:28:59.843347+00:00		t	86	73822380061107184	648518346511268149	73822380061120809	648518346498083994	[ 51555 166197 2223]	[ 51583 166173 2223]
2234	18438190	2022-11-17 14:28:59.843347+00:00		t	30	73822380061135254	648518346511268149	73822380061147285	648518346498083994	[ 51579 166247 2226]	[ 51601 166235 2228]
2235	11088572	2022-11-17 14:28:59.843347+00:00		t	44	73329798784908645	648518346467248647	73329798784908619	648518346498083994	[ 38191 166575 2145]	[ 38179 166549 2147]
2236	11088561	2022-11-17 14:28:59.843347+00:00		t	44	73329798784912847	648518346494801397	73329798784894803	648518346498083994	[ 38199 166209 2144]	[ 38163 166211 2143]
2237	14687495	2022-11-17 14:28:59.843347+00:00		t	42	73329730065280297	648518346467248647	73329730065296222	648518346498083994	[ 37527 164181 2093]	[ 37491 164171 2094]
2240	11648520	2022-11-17 14:28:59.843347+00:00		t	41	73540355395536094	648518346520296785	73540355395539097	648518346498083994	[ 43597 151025 2314]	[ 43585 151057 2315]
2243	11982250	2022-11-17 14:28:59.843347+00:00		t	19	73259292534469776	648518346494801397	73259292534428307	648518346498083994	[ 36153 161947 1938]	[ 36121 161925 1939]
2244	18396693	2022-11-17 14:28:59.843347+00:00		t	15	73329592626318870	648518346492148780	73329592626326288	648518346498083994	[ 38315 160639 2076]	[ 38305 160671 2078]
2245	26604691	2022-11-17 14:28:59.843347+00:00		t	13	73681436481535807	648518346517772136	73681436481557151	648518346498083994	[ 48439 161073 2381]	[ 48475 161089 2381]
2246	11648587	2022-11-17 14:28:59.843347+00:00		t	24	73540355395834170	648518346492148780	73540355395831676	648518346498083994	[ 43615 151453 2381]	[ 43647 151437 2383]
2248	42294044	2022-11-17 14:28:59.843347+00:00		t	17	73046606022776645	648518346487757122	73046606022776559	648518346492304255	[ 29439 116271 2563]	[ 29405 116275 2563]
2250	42294055	2022-11-17 14:28:59.843347+00:00		t	48	73046606022285669	648518346499864972	73046606022374974	648518346486874593	[ 29389 116167 2448]	[ 29419 116153 2449]
2251	13730902	2022-11-17 14:28:59.843347+00:00		t	45	73188717699128540	648518346499897667	73188717699139032	648518346498083994	[ 33251 156763 2115]	[ 33275 156741 2116]
2252	13730927	2022-11-17 14:28:59.843347+00:00		t	23	73188717699090135	648518346499897667	73188717699114995	648518346498083994	[ 33305 156761 2102]	[ 33323 156733 2104]
2253	24517534	2022-11-17 14:28:59.843347+00:00		t	36	73259292601752640	648518346499897667	73259292601763443	648518346498083994	[ 35779 162175 2132]	[ 35741 162197 2132]
2254	42294024	2022-11-17 14:28:59.843347+00:00		t	39	73046606022666998	648518346499440615	73046606022654494	648518346496891876	[ 29351 116151 2522]	[ 29383 116137 2522]
2255	42294059	2022-11-17 14:28:59.843347+00:00		t	30	73046606022687196	648518346490277659	73046606022669657	648518346499958156	[ 29455 115993 2528]	[ 29431 116015 2527]
2257	42294046	2022-11-17 14:28:59.843347+00:00		t	49	73046606022482955	648518346491215992	73046606022490515	648518346490337290	[ 29389 116013 2455]	[ 29413 115995 2457]
2258	42294012	2022-11-17 14:28:59.843347+00:00		t	14	73046606022523364	648518346492697531	73046606022513631	648518346492948142	[ 29383 116315 2473]	[ 29371 116297 2472]
2259	42294008	2022-11-17 14:28:59.843347+00:00		t	18	73046606022731365	648518346492304255	73046606022741786	648518346473084516	[ 29347 116515 2548]	[ 29365 116551 2550]
2261	42294016	2022-11-17 14:28:59.843347+00:00		t	19	73046606022666998	648518346499440615	73046606022649833	648518346505869936	[ 29347 116163 2520]	[ 29373 116157 2520]
2264	26927040	2022-11-17 14:28:59.843347+00:00		t	40	73259223882259036	648518346499897667	73259223882281195	648518346498083994	[ 35501 161373 2118]	[ 35525 161351 2118]
2265	36212200	2022-11-17 14:28:59.843347+00:00		t	39	73188786418551859	648518346499897667	73188786418532147	648518346498083994	[ 34091 158399 2075]	[ 34057 158423 2076]
2266	20625811	2022-11-17 14:28:59.843347+00:00		t	36	73330005077501866	648518346489569132	73330005077506586	648518346498083994	[ 37865 173961 2380]	[ 37849 173989 2381]
2270	42294005	2022-11-17 14:28:59.843347+00:00		t	15	73046606022634889	648518346489787479	73046606022669538	648518346492948142	[ 29351 115945 2519]	[ 29359 115977 2520]
2278	42294034	2022-11-17 14:28:59.843347+00:00		t	22	73046606022666998	648518346499440615	73046606022672076	648518346520382289	[ 29355 116187 2524]	[ 29391 116187 2525]
2279	23023786	2022-11-17 14:28:59.843347+00:00		t	21	73470261395321828	648518346511268149	73470261395338849	648518346498083994	[ 41525 159387 2124]	[ 41557 159415 2125]
2280	29262610	2022-11-17 14:28:59.843347+00:00		t	16	73259223814886042	648518346494801397	73259223815008664	648518346498083994	[ 36139 161549 1934]	[ 36109 161541 1936]
2281	4454587	2022-11-17 14:28:59.843347+00:00		t	56	73540492767565247	648518346481263717	73540492767585668	648518346498083994	[ 43131 153793 2209]	[ 43165 153799 2210]
2282	4454627	2022-11-17 14:28:59.843347+00:00		t	66	73540492767578111	648518346511268149	73540492767588572	648518346498083994	[ 43295 154283 2207]	[ 43259 154265 2208]
2283	4454632	2022-11-17 14:28:59.843347+00:00		t	37	73540492767578111	648518346511268149	73540492767565537	648518346498083994	[ 43289 154313 2205]	[ 43269 154287 2205]
2284	4454641	2022-11-17 14:28:59.843347+00:00		t	25	73540492767669194	648518346482260628	73540492767664224	648518346498083994	[ 43319 153887 2238]	[ 43295 153861 2239]
2285	4454646	2022-11-17 14:28:59.843347+00:00		t	40	73540492767585852	648518346511268149	73540492767603148	648518346498083994	[ 43321 154235 2213]	[ 43301 154201 2213]
2292	42294047	2022-11-17 14:28:59.843347+00:00		t	35	73046606022536611	648518346492697531	73046606022531089	648518346491215992	[ 29401 116317 2474]	[ 29413 116295 2473]
2295	3620246	2022-11-17 14:28:59.843347+00:00		t	22	73538843902970085	648518346483323812	73538843902963699	648518346496171788	[ 43895 106135 3062]	[ 43875 106109 3062]
2298	160834	2022-11-17 14:28:59.843347+00:00		t	26	73329661345956527	648518346494801397	73329661345929314	648518346498083994	[ 37065 162299 2122]	[ 37035 162285 2122]
2299	160857	2022-11-17 14:28:59.843347+00:00		t	28	73329661345803006	648518346494801397	73329661345803063	648518346498083994	[ 37031 162475 2072]	[ 37063 162487 2072]
2302	11592660	2022-11-17 14:28:59.843347+00:00		t	28	73468612597547183	648518346483323812	73468612597527307	648518346491215992	[ 41411 109101 2969]	[ 41451 109129 2970]
2305	8468241	2022-11-17 14:28:59.843347+00:00		t	69	73751942597557671	648518346494801397	73751942597555148	648518346498083994	[ 49447 164873 2248]	[ 49421 164849 2248]
2306	4754681	2022-11-17 14:28:59.843347+00:00		t	59	73611136322764755	648518346494801397	73611136322746300	648518346498083994	[ 46855 162509 2181]	[ 46821 162525 2182]
2307	8468206	2022-11-17 14:28:59.843347+00:00		t	29	73751942597437375	648518346494801397	73751942597429034	648518346498083994	[ 49315 164399 2202]	[ 49327 164393 2200]
2312	41280470	2022-11-17 14:28:59.843347+00:00		t	32	73329867504311760	648518346494801397	73329867504321593	648518346498083994	[ 36885 169191 2121]	[ 36893 169219 2121]
2313	8344782	2022-11-17 14:28:59.843347+00:00		t	29	73118211583112523	648518346492140076	73118211583117485	648518346498083994	[ 31969 151927 2245]	[ 31941 151935 2247]
2314	7361541	2022-11-17 14:28:59.843347+00:00		t	32	73610930164307279	648518346492140076	73610930164294915	648518346498083994	[ 45627 156949 2154]	[ 45593 156951 2154]
2315	7361542	2022-11-17 14:28:59.843347+00:00		t	33	73610930164302218	648518346492140076	73610930164342970	648518346498083994	[ 45617 157069 2161]	[ 45595 157101 2162]
2317	26700439	2022-11-17 14:28:59.843347+00:00		t	32	73681436347406750	648518346483323812	73681436347411698	648518346499724869	[ 48019 161145 2153]	[ 47989 161135 2154]
2319	12427441	2022-11-17 14:28:59.843347+00:00		t	17	73330005077369590	648518346492140076	73330005077379848	648518346498083994	[ 37981 173295 2332]	[ 37961 173277 2335]
2321	15907961	2022-11-17 14:28:59.843347+00:00		t	14	73469917999179372	648518346492140076	73469917999016859	648518346498083994	[ 41673 149231 2447]	[ 41711 149247 2447]
2324	17924609	2022-11-17 14:28:59.843347+00:00		t	15	73822311408794341	648518346483323812	73822311408789401	648518346481078874	[ 51321 164845 2366]	[ 51319 164809 2365]
2326	32192031	2022-11-17 14:28:59.843347+00:00		t	31	73328768529273924	648518346490873773	73328768529463329	648518346483323812	[ 38765 136303 3094]	[ 38765 136339 3095]
2327	13593330	2022-11-17 14:28:59.843347+00:00		t	23	73610861511801226	648518346492140076	73610861511784239	648518346498083994	[ 45259 155267 2226]	[ 45253 155257 2224]
2328	39397893	2022-11-17 14:28:59.843347+00:00		t	40	73611067670204865	648518346492140076	73611067670230150	648518346498083994	[ 46209 160131 2239]	[ 46175 160129 2240]
2329	32159717	2022-11-17 14:28:59.843347+00:00		t	38	73540698858897256	648518346492148780	73540698858897267	648518346498083994	[ 43939 160833 2097]	[ 43945 160861 2097]
2330	18925861	2022-11-17 14:28:59.843347+00:00		t	12	73822448780450419	648518346490873773	73822448780450129	648518346483323812	[ 52545 169947 2190]	[ 52527 169973 2189]
2331	4454656	2022-11-17 14:28:59.843347+00:00		t	18	73540492767772157	648518346496171788	73540492767761728	648518346498083994	[ 43295 153961 2278]	[ 43319 153997 2281]
2332	16721958	2022-11-17 14:28:59.843347+00:00		t	34	73046331211872049	648518346502508711	73046331211890839	648518346495918155	[ 29077 108039 2661]	[ 29081 108037 2663]
2333	17782257	2022-11-17 14:28:59.843347+00:00		t	29	73822448780800150	648518346489569132	73822448780779807	648518346483323812	[ 52787 168855 2298]	[ 52787 168823 2297]
2335	18662348	2022-11-17 14:28:59.843347+00:00		t	51	73610998816737391	648518346489569132	73610998816840340	648518346483323812	[ 46027 159037 2056]	[ 46053 159061 2056]
2352	36482626	2022-11-17 14:28:59.843347+00:00		t	35	73751256208075882	648518346483323812	73751256208032723	648518346490016183	[ 50807 145137 3749]	[ 50777 145157 3750]
2353	8439746	2022-11-17 14:28:59.843347+00:00		t	43	73821693738791532	648518346490873773	73821693738799092	648518346483323812	[ 51631 146565 3878]	[ 51603 146591 3879]
2354	6177511	2022-11-17 14:28:59.843347+00:00		t	21	73610381079519482	648518346490873773	73610381079479228	648518346483323812	[ 45591 139933 3412]	[ 45615 139921 3411]
2361	18422291	2022-11-17 14:28:59.843347+00:00		t	43	73398999901947725	648518346489569132	73398999901932144	648518346483323812	[ 40529 132829 3271]	[ 40495 132829 3271]
2362	15664489	2022-11-17 14:28:59.843347+00:00		t	21	73749950403912510	648518346477598684	73749950403867850	648518346483323812	[ 49871 104989 3546]	[ 49843 104977 3546]
2364	36482807	2022-11-17 14:28:59.843347+00:00		t	28	73751256208200065	648518346483323812	73751256208199981	648518346499864972	[ 51017 145067 3812]	[ 51047 145041 3813]
2365	35607429	2022-11-17 14:28:59.843347+00:00		t	13	73468750170683373	648518346502508711	73468750170698509	648518346511079298	[ 42869 112805 3227]	[ 42883 112831 3228]
2367	27695039	2022-11-17 14:28:59.843347+00:00		t	16	73540424115360021	648518346477598684	73540424115362508	648518346483323812	[ 43755 152523 2398]	[ 43745 152559 2400]
2369	4487935	2022-11-17 14:28:59.843347+00:00		t	33	73399137206788875	648518346477598684	73399137206762311	648518346483323812	[ 39749 136613 3064]	[ 39713 136605 3064]
2373	26374764	2022-11-17 14:28:59.843347+00:00		t	20	73751256141185901	648518346477598684	73751256141153883	648518346483323812	[ 50553 144793 3721]	[ 50557 144827 3720]
2377	37120926	2022-11-17 14:28:59.843347+00:00		t	13	72977062180511573	648518346490104091	72977062180503712	648518346506783522	[ 28661 140365 3006]	[ 28643 140345 3005]
2379	41549529	2022-11-17 14:28:59.843347+00:00		t	36	73539049994280636	648518346483323812	73539049994236759	648518346500711093	[ 44647 111357 2911]	[ 44627 111379 2911]
2393	42294083	2022-11-17 14:28:59.843347+00:00		t	12	73046606022762451	648518346487757122	73046606022741817	648518346480648669	[ 29533 116579 2550]	[ 29505 116589 2550]
2394	42294091	2022-11-17 14:28:59.843347+00:00		t	36	73046606022762451	648518346487757122	73046606022736418	648518346489569132	[ 29545 116595 2551]	[ 29519 116613 2551]
2398	42294112	2022-11-17 14:28:59.843347+00:00		t	18	73046606022467226	648518346496990616	73046606022493577	648518346487757122	[ 29589 115731 2457]	[ 29553 115715 2457]
2400	42294119	2022-11-17 14:28:59.843347+00:00		t	54	73046606022436717	648518346496990616	73046606022461151	648518346487757122	[ 29611 115805 2449]	[ 29581 115787 2449]
2402	42294124	2022-11-17 14:28:59.843347+00:00		t	37	73046606022426051	648518346496990616	73046606022425817	648518346487757122	[ 29629 115835 2447]	[ 29597 115835 2447]
2405	42294118	2022-11-17 14:28:59.843347+00:00		t	16	73046606022768778	648518346487757122	73046606022778448	648518346497151640	[ 29585 116631 2566]	[ 29571 116659 2568]
2412	42294094	2022-11-17 14:28:59.843347+00:00		t	38	73046606022654522	648518346495918155	73046606022664574	648518346490277659	[ 29561 116205 2523]	[ 29525 116203 2524]
2417	42294096	2022-11-17 14:28:59.843347+00:00		t	28	73046606022651953	648518346502508711	73046606022649704	648518346489787479	[ 29559 115917 2518]	[ 29529 115901 2519]
2426	42293774	2022-11-17 14:28:59.843347+00:00		t	24	73046606022924384	648518346490181384	73046606022746854	648518346481078874	[ 28763 115847 2549]	[ 28737 115871 2550]
2441	42293923	2022-11-17 14:28:59.843347+00:00		t	27	73046606022553423	648518346500498904	73046606022595427	648518346487757122	[ 29165 116695 2495]	[ 29159 116665 2495]
2443	42293946	2022-11-17 14:28:59.843347+00:00		t	36	73046606022635120	648518346499440615	73046606022647394	648518346487757122	[ 29213 116329 2516]	[ 29223 116367 2517]
2444	42293947	2022-11-17 14:28:59.843347+00:00		t	39	73046606022662140	648518346499440615	73046606022639802	648518346499958156	[ 29207 116165 2515]	[ 29227 116167 2514]
2445	42293915	2022-11-17 14:28:59.843347+00:00		t	20	73046606022652054	648518346499440615	73046606022662069	648518346505869936	[ 29165 116131 2516]	[ 29145 116111 2516]
2446	42293828	2022-11-17 14:28:59.843347+00:00		t	20	73046606022539489	648518346492697531	73046606022539482	648518346494720277	[ 28857 116583 2478]	[ 28865 116555 2478]
2447	42293917	2022-11-17 14:28:59.843347+00:00		t	41	73046606022674503	648518346499440615	73046606022700342	648518346494720277	[ 29175 115969 2535]	[ 29147 115949 2536]
2449	42293926	2022-11-17 14:28:59.843347+00:00		t	34	73046606022657043	648518346499440615	73046606022647350	648518346514235435	[ 29181 116321 2516]	[ 29169 116357 2518]
2450	42293927	2022-11-17 14:28:59.843347+00:00		t	16	73046606022674503	648518346499440615	73046606022700330	648518346500232664	[ 29189 115951 2535]	[ 29169 115929 2535]
2451	42293928	2022-11-17 14:28:59.843347+00:00		t	15	73046606022652054	648518346499440615	73046606022637378	648518346492697531	[ 29183 116133 2515]	[ 29169 116117 2514]
2452	42293949	2022-11-17 14:28:59.843347+00:00		t	12	73046606022652054	648518346499440615	73046606022632391	648518346505869936	[ 29217 116125 2515]	[ 29229 116111 2514]
2461	42293939	2022-11-17 14:28:59.843347+00:00		t	33	73046606022657043	648518346499440615	73046606022635140	648518346490181384	[ 29205 116335 2514]	[ 29207 116367 2513]
2465	42293825	2022-11-17 14:28:59.843347+00:00		t	22	73046606022574455	648518346492697531	73046606022569261	648518346489704556	[ 28867 116583 2481]	[ 28859 116563 2483]
2471	42293989	2022-11-17 14:28:59.843347+00:00		t	36	73046606022731365	648518346492304255	73046606022726543	648518346515315271	[ 29315 116533 2548]	[ 29329 116565 2549]
2476	42293930	2022-11-17 14:28:59.843347+00:00		t	17	73046606022484363	648518346492697531	73046606022526510	648518346491215992	[ 29191 116667 2466]	[ 29179 116683 2468]
2477	42293944	2022-11-17 14:28:59.843347+00:00		t	17	73046606022566183	648518346492697531	73046606022571788	648518346479300753	[ 29247 116259 2490]	[ 29219 116237 2490]
2480	42293791	2022-11-17 14:28:59.843347+00:00		t	19	73046606022597782	648518346496171788	73046606022595422	648518346472318217	[ 28821 116589 2492]	[ 28781 116591 2492]
2481	42293996	2022-11-17 14:28:59.843347+00:00		t	31	73046606022666998	648518346499440615	73046606022629803	648518346492948142	[ 29329 116141 2520]	[ 29345 116119 2519]
2484	42293955	2022-11-17 14:28:59.843347+00:00		t	30	73046606022597541	648518346492697531	73046606022589984	648518346489704556	[ 29255 116239 2492]	[ 29239 116221 2492]
2486	42293979	2022-11-17 14:28:59.843347+00:00		t	27	73046606022661958	648518346489787479	73046606022661990	648518346499440615	[ 29327 115935 2518]	[ 29311 115977 2519]
2487	42293969	2022-11-17 14:28:59.843347+00:00		t	48	73046606022615111	648518346496171788	73046606022617583	648518346514235435	[ 29253 116479 2503]	[ 29281 116499 2504]
2488	19498725	2022-11-17 14:28:59.843347+00:00		t	30	73540630273578468	648518346490873773	73540630273563642	648518346493192946	[ 44941 159489 2336]	[ 44973 159465 2336]
2489	32316530	2022-11-17 14:28:59.843347+00:00		t	13	74104404659462792	648518346496175050	74104404659473193	648518346493192946	[ 59701 183957 1990]	[ 59669 183951 1990]
2492	36942961	2022-11-17 14:28:59.843347+00:00		t	55	74033967329828193	648518346496175050	74033967329889352	648518346493192946	[ 58019 180963 2191]	[ 57993 180991 2191]
2493	563479	2022-11-17 14:28:59.843347+00:00		t	40	73752080103486409	648518346477598684	73752080103512534	648518346493192946	[ 50521 168017 2326]	[ 50555 168017 2327]
2494	6334989	2022-11-17 14:28:59.843347+00:00		t	33	73470330181770659	648518346477598684	73470330181782556	648518346493192946	[ 43005 160099 2207]	[ 42985 160079 2208]
2495	26128855	2022-11-17 14:28:59.843347+00:00		t	23	73540424048148100	648518346520296785	73540424048155204	648518346491945583	[ 44941 153525 2224]	[ 44907 153521 2225]
2496	36942979	2022-11-17 14:28:59.843347+00:00		t	29	74033967329913725	648518346496175050	74033967329913880	648518346493192946	[ 58047 180979 2194]	[ 58045 181009 2195]
2498	15175537	2022-11-17 14:28:59.843347+00:00		t	40	73399068554262227	648518346509715514	73398999834845210	648518346491945583	[ 39949 133121 3134]	[ 39951 133095 3136]
2499	15175552	2022-11-17 14:28:59.843347+00:00		t	25	73398999834847454	648518346517295653	73398999834835553	648518346491945583	[ 39995 132533 3150]	[ 39971 132549 3150]
2504	42296442	2022-11-17 14:28:59.843347+00:00		t	98	73116837529033480	648518346477598684	73116837529024547	648518346514141918	[ 31091 110903 2846]	[ 31081 110941 2847]
2512	29658639	2022-11-17 14:28:59.843347+00:00		t	65	73398999834873219	648518346496360533	73398999834847766	648518346491945583	[ 39845 133053 3148]	[ 39881 133067 3148]
2513	42296505	2022-11-17 14:28:59.843347+00:00		t	33	73116837528769893	648518346501839210	73116837528769612	648518346490436956	[ 31123 111185 2830]	[ 31153 111187 2830]
2514	42296506	2022-11-17 14:28:59.843347+00:00		t	25	73116837528768721	648518346501839210	73116837528769318	648518346485925758	[ 31125 111193 2827]	[ 31155 111203 2828]
2515	42296508	2022-11-17 14:28:59.843347+00:00		t	38	73116837529038045	648518346501839210	73116837529058410	648518346346588579	[ 31131 111153 2852]	[ 31161 111143 2853]
2517	42296453	2022-11-17 14:28:59.843347+00:00		t	79	73116837529188343	648518346495918155	73116837529193693	648518346480843521	[ 31081 111539 2915]	[ 31083 111573 2916]
2524	42296452	2022-11-17 14:28:59.843347+00:00		t	32	73116837529042635	648518346474236781	73116837529033735	648518346488639727	[ 31063 111387 2854]	[ 31063 111367 2853]
2526	42296516	2022-11-17 14:28:59.843347+00:00		t	35	73116837528769893	648518346501839210	73116837528767636	648518346485925758	[ 31153 111163 2834]	[ 31179 111183 2835]
2529	42296507	2022-11-17 14:28:59.843347+00:00		t	49	73116837529153406	648518346487757122	73116837529158418	648518346501839210	[ 31137 111487 2901]	[ 31159 111499 2903]
2530	42296465	2022-11-17 14:28:59.843347+00:00		t	18	73116837529110685	648518346474236781	73116837529103200	648518346489787479	[ 31067 111221 2884]	[ 31085 111209 2883]
2531	42296469	2022-11-17 14:28:59.843347+00:00		t	71	73116837529090721	648518346474236781	73116837529093208	648518346497061092	[ 31075 111415 2869]	[ 31089 111451 2870]
2533	42296449	2022-11-17 14:28:59.843347+00:00		t	37	73116837529195682	648518346491215992	73116837529190587	648518346517452069	[ 31045 110667 2915]	[ 31063 110697 2915]
2535	42296462	2022-11-17 14:28:59.843347+00:00		t	38	73116837529141718	648518346487757122	73116837529168400	648518346465128053	[ 31097 111497 2901]	[ 31085 111529 2902]
2537	42296445	2022-11-17 14:28:59.843347+00:00		t	44	73116837529031334	648518346501839210	73116837529037974	648518346487498387	[ 31033 111089 2850]	[ 31057 111069 2852]
2538	42296443	2022-11-17 14:28:59.843347+00:00		t	20	73116837529231465	648518346497061092	73116837529231346	648518346492304255	[ 31019 110769 2926]	[ 31055 110757 2926]
2539	42296456	2022-11-17 14:28:59.843347+00:00		t	48	73116837529231465	648518346497061092	73116837529218756	648518346466011696	[ 31047 110875 2930]	[ 31075 110877 2929]
2541	42296446	2022-11-17 14:28:59.843347+00:00		t	28	73116837529140765	648518346509994042	73116837529090273	648518346490903614	[ 31047 110649 2882]	[ 31059 110677 2882]
2544	42296533	2022-11-17 14:28:59.843347+00:00		t	33	73116837528966166	648518346501839210	73116837529019755	648518346514384583	[ 31231 111167 2841]	[ 31215 111195 2842]
2547	42296228	2022-11-17 14:28:59.843347+00:00		t	28	73116837528764261	648518346501839210	73116837529019726	648518346482428308	[ 30797 111127 2844]	[ 30763 111139 2845]
2548	42296193	2022-11-17 14:28:59.843347+00:00		t	13	73046468785001658	648518346490277659	73116837529216441	648518346487757122	[ 30715 111381 2929]	[ 30721 111353 2930]
2551	42296216	2022-11-17 14:28:59.843347+00:00		t	15	73046468784842756	648518346509994042	73116837529065348	648518346490903614	[ 30719 110641 2864]	[ 30751 110669 2864]
2555	42296199	2022-11-17 14:28:59.843347+00:00		t	35	73116837528742497	648518346477598684	73116837528880968	648518346497297432	[ 30763 110783 2828]	[ 30735 110755 2828]
2556	42296200	2022-11-17 14:28:59.843347+00:00		t	56	73116837529141549	648518346491969931	73116837529125590	648518346477562076	[ 30727 111299 2891]	[ 30733 111271 2891]
2568	42296206	2022-11-17 14:28:59.843347+00:00		t	42	73116837529148753	648518346491969931	73116837529168273	648518346497061092	[ 30743 111311 2902]	[ 30739 111301 2905]
2571	42296219	2022-11-17 14:28:59.843347+00:00		t	26	73116837529160760	648518346499432795	73116837529190846	648518346488799325	[ 30753 111117 2907]	[ 30757 111115 2910]
2576	42296576	2022-11-17 14:28:59.843347+00:00		t	53	73116837529208485	648518346501839210	73116837529200900	648518346500498904	[ 31317 111101 2915]	[ 31285 111073 2916]
2579	42296580	2022-11-17 14:28:59.843347+00:00		t	34	73116837529208485	648518346501839210	73116837529180215	648518346488799325	[ 31317 111107 2913]	[ 31295 111089 2913]
2580	42296204	2022-11-17 14:28:59.843347+00:00		t	13	73116837529158075	648518346489787479	73116837529160633	648518346499432795	[ 30753 110881 2895]	[ 30735 110907 2897]
2581	42296232	2022-11-17 14:28:59.843347+00:00		t	36	73116837529022072	648518346501839210	73116837529024448	648518346511277365	[ 30777 110849 2842]	[ 30767 110821 2844]
2582	42296201	2022-11-17 14:28:59.843347+00:00		t	18	73046468784882189	648518346491969931	73116837529110772	648518346466210608	[ 30719 111367 2881]	[ 30733 111339 2881]
2583	42296214	2022-11-17 14:28:59.843347+00:00		t	26	73116837529090683	648518346491969931	73116837529110756	648518346466210608	[ 30737 111365 2878]	[ 30753 111335 2879]
2584	42296231	2022-11-17 14:28:59.843347+00:00		t	39	73116837528742497	648518346477598684	73116837528739498	648518346486067652	[ 30787 110757 2828]	[ 30773 110727 2828]
2585	42296192	2022-11-17 14:28:59.843347+00:00		t	44	73046468784875115	648518346499432795	73116837529110678	648518346494274951	[ 30697 111193 2879]	[ 30723 111181 2880]
2586	42296197	2022-11-17 14:28:59.843347+00:00		t	17	73116837529105661	648518346491969931	73116837529115814	648518346494274951	[ 30733 111339 2887]	[ 30735 111323 2886]
2591	42296651	2022-11-17 14:28:59.843347+00:00		t	24	73116837529017151	648518346487757122	73116837529014163	648518346501839210	[ 31431 111217 2841]	[ 31431 111185 2843]
2605	42296536	2022-11-17 14:28:59.843347+00:00		t	36	73116837529260674	648518346500498904	73116837529257507	648518346492948142	[ 31195 110999 2941]	[ 31217 111031 2942]
2611	42296672	2022-11-17 14:28:59.843347+00:00		t	12	73116837529136616	648518346499432795	73116837529150722	648518346499393886	[ 31479 110817 2896]	[ 31499 110803 2898]
2614	42296677	2022-11-17 14:28:59.843347+00:00		t	32	73116837529058236	648518346500498904	73116837529035704	648518346501839210	[ 31549 110757 2856]	[ 31513 110749 2857]
2623	42296538	2022-11-17 14:28:59.843347+00:00		t	26	73116837529200931	648518346497061092	73116837529190844	648518346495918155	[ 31199 111107 2918]	[ 31217 111101 2917]
2625	42296558	2022-11-17 14:28:59.843347+00:00		t	19	73116837529177906	648518346501839210	73116837529193516	648518346497061092	[ 31273 111193 2917]	[ 31247 111199 2917]
2626	42296565	2022-11-17 14:28:59.843347+00:00		t	44	73116837528765201	648518346501839210	73116837528983270	648518346497061092	[ 31245 111145 2837]	[ 31273 111175 2837]
2630	42296689	2022-11-17 14:28:59.843347+00:00		t	20	73116837529134414	648518346521550329	73116837529153171	648518346509994042	[ 31553 111109 2901]	[ 31529 111095 2900]
2636	42296704	2022-11-17 14:28:59.843347+00:00		t	27	73116837529170699	648518346521550329	73116837529155600	648518346499432795	[ 31567 111095 2902]	[ 31559 111071 2902]
2638	42296715	2022-11-17 14:28:59.843347+00:00		t	17	73116837528791997	648518346514141918	73116837528798144	648518346501839210	[ 31621 111505 2827]	[ 31593 111537 2828]
2640	42296600	2022-11-17 14:28:59.843347+00:00		t	60	73116837529200900	648518346500498904	73116837529193409	648518346497061092	[ 31323 110997 2919]	[ 31345 111021 2919]
2646	42296638	2022-11-17 14:28:59.843347+00:00		t	35	73116837529042552	648518346501839210	73116837529047001	648518346346588579	[ 31395 111143 2852]	[ 31417 111157 2852]
2648	42296522	2022-11-17 14:28:59.843347+00:00		t	42	73116837529306576	648518346477598684	73116837529370405	648518346502508711	[ 31223 110799 2951]	[ 31189 110789 2950]
2649	42296521	2022-11-17 14:28:59.843347+00:00		t	35	73116837529033604	648518346501839210	73116837529038046	648518346487498387	[ 31155 111155 2851]	[ 31185 111149 2852]
2652	42296730	2022-11-17 14:28:59.843347+00:00		t	12	73116768809651425	648518346497061092	73116837529154912	648518346489787479	[ 31661 110589 2898]	[ 31627 110601 2900]
2653	42296645	2022-11-17 14:28:59.843347+00:00		t	33	73116837529042552	648518346501839210	73116837529026912	648518346497061092	[ 31393 111143 2849]	[ 31423 111153 2849]
2656	42296734	2022-11-17 14:28:59.843347+00:00		t	33	73116837529275200	648518346492304255	73116837529224185	648518346502508711	[ 31605 111577 2931]	[ 31635 111591 2931]
2657	42296691	2022-11-17 14:28:59.843347+00:00		t	13	73116837529035079	648518346500498904	73116837529065369	648518346497061092	[ 31561 110777 2858]	[ 31531 110787 2860]
2659	42296742	2022-11-17 14:28:59.843347+00:00		t	22	73116837529092807	648518346501839210	73116837529097868	648518346521550329	[ 31659 110991 2873]	[ 31641 111019 2874]
2660	42296743	2022-11-17 14:28:59.843347+00:00		t	18	73116837529077801	648518346501839210	73116837529077771	648518346346588579	[ 31665 111019 2869]	[ 31643 111041 2869]
2661	42296754	2022-11-17 14:28:59.843347+00:00		t	14	73116837529077801	648518346501839210	73116837529113207	648518346514384583	[ 31677 110997 2872]	[ 31669 111033 2874]
2665	42296644	2022-11-17 14:28:59.843347+00:00		t	36	73116837529168299	648518346495918155	73116837529173265	648518346483289420	[ 31409 111379 2904]	[ 31425 111409 2906]
2669	42296679	2022-11-17 14:28:59.843347+00:00		t	44	73116837529132057	648518346499432795	73116837529155516	648518346489787479	[ 31497 110827 2893]	[ 31529 110819 2895]
2671	42296705	2022-11-17 14:28:59.843347+00:00		t	43	73116837529120596	648518346499432795	73116837529120608	648518346489787479	[ 31549 110909 2884]	[ 31567 110933 2886]
2678	42296503	2022-11-17 14:28:59.843347+00:00		t	46	73116837528927258	648518346501839210	73116837528983457	648518346489787479	[ 31131 111177 2834]	[ 31151 111211 2834]
2679	42296544	2022-11-17 14:28:59.843347+00:00		t	50	73116837528966166	648518346501839210	73116837529004294	648518346489787479	[ 31231 111163 2839]	[ 31225 111199 2839]
2680	42296567	2022-11-17 14:28:59.843347+00:00		t	27	73116837529003901	648518346477598684	73116837529022119	648518346489787479	[ 31269 110887 2844]	[ 31273 110925 2846]
2681	42296582	2022-11-17 14:28:59.843347+00:00		t	52	73116837529031379	648518346501839210	73116837528775341	648518346489787479	[ 31303 111183 2849]	[ 31297 111221 2849]
2682	42296634	2022-11-17 14:28:59.843347+00:00		t	17	73116837528881933	648518346477598684	73116837529019564	648518346489787479	[ 31383 110825 2845]	[ 31411 110845 2845]
2685	42296239	2022-11-17 14:28:59.843347+00:00		t	44	73116837529105661	648518346491969931	73116837529078045	648518346477562076	[ 30769 111381 2869]	[ 30785 111347 2870]
2689	42296248	2022-11-17 14:28:59.843347+00:00		t	40	73116837529022072	648518346501839210	73116837529029089	648518346514141918	[ 30785 110845 2841]	[ 30797 110809 2841]
2692	42296255	2022-11-17 14:28:59.843347+00:00		t	27	73116837528955757	648518346501839210	73116837529000047	648518346502040136	[ 30831 111267 2834]	[ 30803 111275 2835]
2693	42296256	2022-11-17 14:28:59.843347+00:00		t	38	73116837528940112	648518346477598684	73116837528735728	648518346514141918	[ 30819 110747 2829]	[ 30805 110719 2829]
2696	42296261	2022-11-17 14:28:59.843347+00:00		t	33	73116837529029089	648518346514141918	73116837529037905	648518346501839210	[ 30837 110791 2853]	[ 30811 110795 2854]
2699	42296235	2022-11-17 14:28:59.843347+00:00		t	42	73116837529125615	648518346491969931	73116837529123174	648518346466210608	[ 30755 111329 2889]	[ 30775 111307 2889]
2703	42296271	2022-11-17 14:28:59.843347+00:00		t	28	73116837529125560	648518346474236781	73116837529098023	648518346474549186	[ 30843 111231 2879]	[ 30821 111249 2880]
2706	42296278	2022-11-17 14:28:59.843347+00:00		t	29	73116837529103138	648518346474236781	73116837529085771	648518346477562076	[ 30865 111235 2873]	[ 30829 111225 2873]
2710	42296265	2022-11-17 14:28:59.843347+00:00		t	64	73116837529058407	648518346501839210	73116837529038058	648518346482428308	[ 30841 111157 2846]	[ 30819 111187 2846]
2711	42296286	2022-11-17 14:28:59.843347+00:00		t	40	73116837529046873	648518346514141918	73116837529055948	648518346501839210	[ 30871 110789 2857]	[ 30845 110795 2859]
2717	42296775	2022-11-17 14:28:59.843347+00:00		t	16	73116837529190823	648518346501839210	73116837529205964	648518346521550329	[ 31705 111009 2915]	[ 31701 111035 2917]
2732	42296297	2022-11-17 14:28:59.843347+00:00		t	26	73116837529123152	648518346474236781	73116837529083200	648518346474549186	[ 30877 111251 2873]	[ 30853 111275 2873]
2736	42296288	2022-11-17 14:28:59.843347+00:00		t	44	73116837529017140	648518346501839210	73116837529031383	648518346492948142	[ 30849 111181 2844]	[ 30843 111213 2844]
2743	42296310	2022-11-17 14:28:59.843347+00:00		t	37	73116837529136767	648518346474236781	73116837529118252	648518346474549186	[ 30915 111237 2892]	[ 30875 111245 2893]
2744	42296332	2022-11-17 14:28:59.843347+00:00		t	37	73116837529200730	648518346491215992	73116837529185381	648518346466011696	[ 30903 110675 2915]	[ 30915 110703 2914]
2748	42296319	2022-11-17 14:28:59.843347+00:00		t	29	73116837528966728	648518346501839210	73116837528989904	648518346477926101	[ 30883 111275 2834]	[ 30891 111309 2835]
2751	42296317	2022-11-17 14:28:59.843347+00:00		t	16	73116837529155839	648518346497061092	73116837529180488	648518346514141918	[ 30857 111609 2901]	[ 30883 111595 2902]
2754	42296242	2022-11-17 14:28:59.843347+00:00		t	45	73116837529105661	648518346491969931	73116837529088315	648518346497061092	[ 30775 111377 2871]	[ 30789 111345 2872]
2755	42296328	2022-11-17 14:28:59.843347+00:00		t	45	73116837529165746	648518346499432795	73116837529170634	648518346466011696	[ 30875 110979 2906]	[ 30907 111003 2906]
2756	42296263	2022-11-17 14:28:59.843347+00:00		t	28	73116837529044604	648518346514141918	73116837529051319	648518346497061092	[ 30843 110777 2856]	[ 30815 110793 2857]
2758	42296316	2022-11-17 14:28:59.843347+00:00		t	46	73116837529105766	648518346491969931	73116837529108192	648518346497061092	[ 30857 111455 2875]	[ 30883 111471 2875]
2759	42296351	2022-11-17 14:28:59.843347+00:00		t	32	73116837529105666	648518346474236781	73116837529100493	648518346497061092	[ 30951 111395 2879]	[ 30933 111429 2880]
2762	42296335	2022-11-17 14:28:59.843347+00:00		t	18	73116837528772009	648518346501839210	73116837529004336	648518346477926101	[ 30917 111225 2838]	[ 30915 111257 2839]
2765	42296260	2022-11-17 14:28:59.843347+00:00		t	17	73116837529146467	648518346491969931	73116837529153388	648518346487498387	[ 30795 111455 2893]	[ 30809 111475 2896]
2770	42296802	2022-11-17 14:28:59.843347+00:00		t	32	73116837529095238	648518346501839210	73116837529113207	648518346514384583	[ 31753 110957 2877]	[ 31739 110985 2878]
2772	42296801	2022-11-17 14:28:59.843347+00:00		t	52	73116837528783973	648518346514141918	73116837528776912	648518346487757122	[ 31709 111361 2833]	[ 31735 111341 2834]
2773	42296803	2022-11-17 14:28:59.843347+00:00		t	12	73116837528781789	648518346514141918	73116837528776912	648518346487757122	[ 31711 111345 2829]	[ 31737 111315 2828]
2775	42296778	2022-11-17 14:28:59.843347+00:00		t	29	73116837529085309	648518346500498904	73116837529104762	648518346497061092	[ 31709 110667 2872]	[ 31705 110645 2875]
2776	42296766	2022-11-17 14:28:59.843347+00:00		t	23	73116837529127554	648518346487498387	73116837529113132	648518346501839210	[ 31719 110837 2884]	[ 31691 110845 2884]
2780	42296804	2022-11-17 14:28:59.843347+00:00		t	44	73116837529190677	648518346501839210	73116837529180136	648518346489787479	[ 31745 110921 2913]	[ 31743 110931 2911]
2783	42296389	2022-11-17 14:28:59.843347+00:00		t	41	73116837529113472	648518346487757122	73116837529083290	648518346474236781	[ 31019 111479 2880]	[ 30991 111461 2881]
2789	42296380	2022-11-17 14:28:59.843347+00:00		t	20	73116837529044735	648518346501839210	73116837529044684	648518346514384583	[ 31009 111085 2851]	[ 30979 111069 2853]
2792	42296358	2022-11-17 14:28:59.843347+00:00		t	25	73116837529125608	648518346474236781	73116837529123184	648518346487757122	[ 30951 111311 2887]	[ 30943 111343 2888]
2803	42296269	2022-11-17 14:28:59.843347+00:00		t	42	73116837529090683	648518346491969931	73116837529083226	648518346489787479	[ 30797 111395 2871]	[ 30823 111369 2871]
2804	42296275	2022-11-17 14:28:59.843347+00:00		t	39	73116837529031281	648518346501839210	73116837528974414	648518346489787479	[ 30805 110853 2840]	[ 30829 110829 2840]
2805	42296283	2022-11-17 14:28:59.843347+00:00		t	66	73116837528955757	648518346501839210	73116837528983536	648518346489787479	[ 30853 111271 2834]	[ 30839 111299 2835]
2806	42296285	2022-11-17 14:28:59.843347+00:00		t	31	73116837529080465	648518346491969931	73116837529080477	648518346489787479	[ 30793 111425 2869]	[ 30839 111423 2869]
2807	42296302	2022-11-17 14:28:59.843347+00:00		t	44	73116837529031281	648518346501839210	73116837529022105	648518346489787479	[ 30841 110887 2842]	[ 30865 110865 2843]
2808	42296272	2022-11-17 14:28:59.843347+00:00		t	13	73116837529103138	648518346474236781	73116837529077994	648518346494274951	[ 30853 111195 2874]	[ 30823 111189 2874]
2809	42296303	2022-11-17 14:28:59.843347+00:00		t	36	73116837529123282	648518346491969931	73116837529125650	648518346494274951	[ 30835 111377 2890]	[ 30865 111393 2890]
2810	42296311	2022-11-17 14:28:59.843347+00:00		t	56	73116837529105666	648518346474236781	73116837529118301	648518346494274951	[ 30909 111323 2881]	[ 30881 111343 2882]
2811	42296314	2022-11-17 14:28:59.843347+00:00		t	35	73116837529105766	648518346491969931	73116837529085872	648518346494274951	[ 30859 111431 2874]	[ 30883 111441 2873]
2824	42296382	2022-11-17 14:28:59.843347+00:00		t	27	73116837528966728	648518346501839210	73116837528976227	648518346488639727	[ 30969 111261 2837]	[ 30981 111301 2837]
2832	42296397	2022-11-17 14:28:59.843347+00:00		t	18	73116837529203451	648518346497061092	73116837529203396	648518346492304255	[ 30987 110825 2921]	[ 31001 110801 2920]
2833	42296404	2022-11-17 14:28:59.843347+00:00		t	56	73116837529033480	648518346477598684	73116837529037941	648518346514141918	[ 31035 110837 2852]	[ 31011 110867 2853]
2834	42296405	2022-11-17 14:28:59.843347+00:00		t	31	73116837528966728	648518346501839210	73116837528989823	648518346346588579	[ 30981 111251 2837]	[ 31011 111263 2837]
2840	42331519	2022-11-17 14:28:59.843347+00:00		t	23	73116906181327980	648518346499902531	73116906181317846	648518346487961936	[ 31841 113251 2707]	[ 31813 113245 2706]
2845	8036468	2022-11-17 14:28:59.843347+00:00		t	42	73399549255021588	648518346481398927	73399549255017049	648518346494738743	[ 39939 149169 2468]	[ 39905 149193 2469]
2846	4565721	2022-11-17 14:28:59.843347+00:00		t	31	73469299658378358	648518346486547121	73469299658401622	648518346494738743	[ 41827 130941 2818]	[ 41823 130909 2819]
2849	42296412	2022-11-17 14:28:59.843347+00:00		t	20	73116837529044735	648518346501839210	73116837529040278	648518346514141918	[ 31021 111097 2851]	[ 31021 111095 2854]
2851	42296486	2022-11-17 14:28:59.843347+00:00		t	49	73116837529188343	648518346495918155	73116837529208754	648518346473303908	[ 31107 111525 2917]	[ 31121 111553 2918]
2852	5549255	2022-11-17 14:28:59.843347+00:00		t	55	73399549255023648	648518346486850275	73399549255044956	648518346494738743	[ 40943 148529 2480]	[ 40931 148555 2482]
2853	35861625	2022-11-17 14:28:59.843347+00:00		t	20	73539050061178304	648518346502508711	73539050061185847	648518346481263717	[ 43975 112043 2979]	[ 43953 112067 2980]
2862	42331547	2022-11-17 14:28:59.843347+00:00		t	56	73116906181610762	648518346477866647	73116906181639949	648518346488799325	[ 31919 112863 2820]	[ 31895 112857 2821]
2863	42331549	2022-11-17 14:28:59.843347+00:00		t	69	73116906181606935	648518346477866647	73116906181619490	648518346488799325	[ 31927 112855 2815]	[ 31897 112855 2815]
2866	42331596	2022-11-17 14:28:59.843347+00:00		t	19	73116906181131917	648518346499902531	73116906181327810	648518346506351518	[ 32019 113187 2708]	[ 32043 113201 2707]
2867	42331533	2022-11-17 14:28:59.843347+00:00		t	24	73116906181352964	648518346499902531	73116906181386276	648518346478791252	[ 31871 113243 2716]	[ 31849 113241 2718]
2872	42296378	2022-11-17 14:28:59.843347+00:00		t	25	73116837529027211	648518346474236781	73116837529042739	648518346497061092	[ 31009 111557 2853]	[ 30977 111579 2854]
2875	42296478	2022-11-17 14:28:59.843347+00:00		t	36	73116837529112373	648518346509994042	73116837529107686	648518346490903614	[ 31093 110655 2884]	[ 31107 110687 2884]
2876	42296368	2022-11-17 14:28:59.843347+00:00		t	23	73116837529143799	648518346489787479	73116837529146106	648518346497061092	[ 30939 110723 2895]	[ 30961 110729 2896]
2877	42296422	2022-11-17 14:28:59.843347+00:00		t	17	73116837529051544	648518346474236781	73116837529058447	648518346517452069	[ 31039 111351 2857]	[ 31029 111321 2857]
2882	42296482	2022-11-17 14:28:59.843347+00:00		t	66	73116837528927112	648518346501839210	73116837528989823	648518346346588579	[ 31117 111173 2835]	[ 31123 111209 2836]
2884	42331650	2022-11-17 14:28:59.843347+00:00		t	12	73116906181415931	648518346499902531	73116906181441528	648518346494833546	[ 32151 112953 2741]	[ 32159 112977 2742]
2885	42331563	2022-11-17 14:28:59.843347+00:00		t	39	73116906181406360	648518346499902531	73116906181413564	648518346514041881	[ 31965 112987 2730]	[ 31931 112987 2730]
2886	42331592	2022-11-17 14:28:59.843347+00:00		t	70	73116906181131917	648518346499902531	73116906181370293	648518346501571928	[ 31999 113207 2708]	[ 32023 113225 2708]
2887	42331599	2022-11-17 14:28:59.843347+00:00		t	51	73116906181360704	648518346499902531	73116906181370293	648518346501571928	[ 32027 113187 2710]	[ 32057 113207 2711]
2891	42331697	2022-11-17 14:28:59.843347+00:00		t	27	73116906181569487	648518346477866647	73116906181585482	648518346506351518	[ 32215 112805 2799]	[ 32247 112793 2800]
2896	42331489	2022-11-17 14:28:59.843347+00:00		t	26	73116906181370474	648518346499902531	73116906181353175	648518346487961936	[ 31799 113387 2713]	[ 31771 113383 2712]
2907	42296364	2022-11-17 14:28:59.843347+00:00		t	54	73116837529068229	648518346474236781	73116837529051644	648518346483289420	[ 30963 111507 2860]	[ 30963 111537 2860]
2908	42296383	2022-11-17 14:28:59.843347+00:00		t	25	73116837529027211	648518346474236781	73116837529051644	648518346483289420	[ 31007 111527 2851]	[ 30981 111519 2851]
2909	42296363	2022-11-17 14:28:59.843347+00:00		t	29	73116837529134264	648518346489787479	73116837529141261	648518346474236781	[ 30943 110675 2894]	[ 30959 110651 2895]
2911	42296379	2022-11-17 14:28:59.843347+00:00		t	41	73116837529134264	648518346489787479	73116837529148384	648518346493882681	[ 30953 110709 2894]	[ 30985 110711 2895]
2912	42296369	2022-11-17 14:28:59.843347+00:00		t	40	73116837528908884	648518346501839210	73116837529008025	648518346489787479	[ 30957 111221 2839]	[ 30965 111253 2840]
2913	42331471	2022-11-17 14:28:59.843347+00:00		t	53	73116906181388859	648518346499902531	73116906181370421	648518346482497172	[ 31773 113389 2714]	[ 31745 113379 2714]
2914	42331483	2022-11-17 14:28:59.843347+00:00		t	38	73116906181373159	648518346499902531	73116906181386314	648518346478791252	[ 31783 113353 2716]	[ 31767 113331 2717]
2915	42331498	2022-11-17 14:28:59.843347+00:00		t	24	73116906181406663	648518346499902531	73116906181396719	648518346485716499	[ 31787 113389 2722]	[ 31783 113361 2724]
2916	32108052	2022-11-17 14:28:59.843347+00:00		t	13	73259155229928339	648518346471899547	73259155229920955	648518346479298449	[ 35657 159645 2254]	[ 35675 159667 2254]
2918	32108001	2022-11-17 14:28:59.843347+00:00		t	14	73259155229939880	648518346471899547	73259155229932560	648518346486057487	[ 35641 158989 2254]	[ 35615 158951 2255]
2921	32107549	2022-11-17 14:28:59.843347+00:00		t	14	73259155230006031	648518346489569132	73259155229988252	648518346505622609	[ 34829 159103 2280]	[ 34823 159073 2281]
2923	42183305	2022-11-17 14:28:59.843347+00:00		t	36	73469368578907838	648518346465071989	73469368578915444	648518346494738743	[ 41937 131125 3119]	[ 41945 131161 3120]
2924	32107579	2022-11-17 14:28:59.843347+00:00		t	28	73259155230005966	648518346489569132	73259155230025872	648518346504949107	[ 34891 159105 2289]	[ 34905 159079 2290]
2925	42296396	2022-11-17 14:28:59.843347+00:00		t	31	73116837529033452	648518346477598684	73116837529037927	648518346489787479	[ 31027 110837 2850]	[ 31001 110873 2850]
2926	42296398	2022-11-17 14:28:59.843347+00:00		t	35	73116837529035838	648518346501839210	73116837529026936	648518346489787479	[ 30981 111167 2845]	[ 31001 111191 2846]
2927	42296474	2022-11-17 14:28:59.843347+00:00		t	51	73116837529049289	648518346474236781	73116837529035889	648518346489787479	[ 31085 111375 2855]	[ 31099 111351 2855]
2928	42296357	2022-11-17 14:28:59.843347+00:00		t	49	73116837529068229	648518346474236781	73116837529058555	648518346465128053	[ 30963 111503 2861]	[ 30941 111529 2862]
2929	36570402	2022-11-17 14:28:59.843347+00:00		t	31	72976031321122356	648518346502508711	72976031321142913	648518346495558223	[ 27631 109925 2838]	[ 27643 109963 2840]
2930	16721991	2022-11-17 14:28:59.843347+00:00		t	23	73046331211872070	648518346502508711	73046331211861359	648518346487757122	[ 29125 108133 2652]	[ 29157 108137 2653]
2931	18880515	2022-11-17 14:28:59.843347+00:00		t	30	73468612597589743	648518346502508711	73468612597574864	648518346495558223	[ 42155 109433 2987]	[ 42123 109453 2987]
2932	42296375	2022-11-17 14:28:59.843347+00:00		t	69	73116837529027211	648518346474236781	73116837529042690	648518346494274951	[ 31019 111555 2851]	[ 30981 111563 2851]
2936	40074665	2022-11-17 14:28:59.843347+00:00		t	51	73046468717896512	648518346496171788	73046468717920700	648518346466136112	[ 29185 110811 2804]	[ 29199 110783 2804]
2938	38566147	2022-11-17 14:28:59.843347+00:00		t	16	73046399864234100	648518346477866647	73046399864210754	648518346495558223	[ 30285 109985 2537]	[ 30281 109983 2535]
2939	42293881	2022-11-17 14:28:59.843347+00:00		t	17	73046606022684748	648518346487757122	73046606022679721	648518346466136112	[ 29015 116057 2532]	[ 29047 116053 2531]
2940	42293935	2022-11-17 14:28:59.843347+00:00		t	42	73046606022652054	648518346499440615	73046606022659438	648518346466136112	[ 29197 116095 2516]	[ 29189 116069 2516]
2944	42293766	2022-11-17 14:28:59.843347+00:00		t	36	73046606022625039	648518346496171788	73046606022615246	648518346466136112	[ 28731 116599 2509]	[ 28701 116589 2509]
2946	23865892	2022-11-17 14:28:59.843347+00:00		t	26	73469506018042492	648518346515738442	73469506018067220	648518346494738743	[ 41951 136175 3191]	[ 41967 136205 3191]
2948	32108081	2022-11-17 14:28:59.843347+00:00		t	32	73259155229886905	648518346471899547	73259155229858606	648518346496175050	[ 35723 158943 2233]	[ 35735 158979 2233]
2950	18469693	2022-11-17 14:28:59.843347+00:00		t	51	72976855888043372	648518346489007453	72976855888023452	648518346495558223	[ 28211 133497 2798]	[ 28199 133463 2799]
2954	40830412	2022-11-17 14:28:59.843347+00:00		t	13	72553956630773537	648518346500153411	72553956630798126	648518346495799458	[ 15567 113033 3580]	[ 15533 113017 3581]
2961	3127092	2022-11-17 14:28:59.843347+00:00		t	19	73469986651737978	648518346482497172	73469986651748785	648518346494738743	[ 41385 150779 2408]	[ 41341 150801 2408]
2962	25895968	2022-11-17 14:28:59.843347+00:00		t	24	73539324737886099	648518346492697531	73539324737896690	648518346466136112	[ 44349 120647 2624]	[ 44375 120627 2624]
2967	32108105	2022-11-17 14:28:59.843347+00:00		t	93	73259155229886905	648518346471899547	73259155229870552	648518346498083994	[ 35755 158897 2232]	[ 35789 158901 2232]
2968	32108108	2022-11-17 14:28:59.843347+00:00		t	36	73259155229876233	648518346496175050	73259155229863142	648518346489692611	[ 35805 159149 2231]	[ 35807 159123 2230]
2971	32108106	2022-11-17 14:28:59.843347+00:00		t	38	73259155229876233	648518346496175050	73259155229870678	648518346471899547	[ 35797 159137 2232]	[ 35803 159101 2232]
2972	32108110	2022-11-17 14:28:59.843347+00:00		t	20	73259155229884203	648518346471899547	73259155229884213	648518346489704556	[ 35771 158879 2236]	[ 35807 158875 2236]
2973	17776108	2022-11-17 14:28:59.843347+00:00		t	15	73329661278733515	648518346501459811	73329661278759335	648518346495558223	[ 36903 162871 1958]	[ 36913 162891 1961]
2977	32107627	2022-11-17 14:28:59.843347+00:00		t	33	73259155229837094	648518346496175050	73259155229821500	648518346494201991	[ 34995 159243 2213]	[ 35015 159227 2212]
2979	1509730	2022-11-17 14:28:59.843347+00:00		t	19	73398999700758368	648518346487724866	73398999700755168	648518346494738743	[ 39065 132227 2938]	[ 39083 132251 2939]
2981	2313223	2022-11-17 14:28:59.843347+00:00		t	14	73399137072392296	648518346499440615	73399137072254919	648518346466136112	[ 40315 135791 2704]	[ 40283 135781 2705]
2982	2313249	2022-11-17 14:28:59.843347+00:00		t	34	73399137072339247	648518346499440615	73399137072395141	648518346466136112	[ 40343 135843 2706]	[ 40331 135887 2707]
2983	2356136	2022-11-17 14:28:59.843347+00:00		t	17	73540767578429113	648518346506702370	73540767578431254	648518346494738743	[ 44759 163367 2118]	[ 44735 163345 2119]
2984	27665940	2022-11-17 14:28:59.843347+00:00		t	33	73329798784773243	648518346506702370	73329798784761358	648518346495558223	[ 37097 167745 2088]	[ 37087 167781 2088]
2987	16721982	2022-11-17 14:28:59.843347+00:00		t	14	73046331211833972	648518346502508711	73046331211852375	648518346466900846	[ 29109 108147 2643]	[ 29133 108177 2644]
2988	32107642	2022-11-17 14:28:59.843347+00:00		t	70	73259155229824209	648518346496175050	73259155229827119	648518346491930479	[ 35025 159263 2214]	[ 35049 159249 2213]
2989	12879028	2022-11-17 14:28:59.843347+00:00		t	27	73187962187637494	648518346506702370	73187962187637459	648518346466136112	[ 33601 134427 2920]	[ 33593 134403 2920]
2991	13065104	2022-11-17 14:28:59.843347+00:00		t	12	73470330114767697	648518346474236781	73470330114780950	648518346495558223	[ 42257 160633 2111]	[ 42235 160619 2110]
2992	1556211	2022-11-17 14:28:59.843347+00:00		t	19	73469368377788823	648518346486850275	73469368377757903	648518346494738743	[ 41067 132957 2792]	[ 41059 132927 2791]
2993	1556289	2022-11-17 14:28:59.843347+00:00		t	22	73469368377752626	648518346486547121	73469368377737367	648518346494738743	[ 41383 132589 2776]	[ 41349 132587 2777]
2994	2570486	2022-11-17 14:28:59.843347+00:00		t	26	73047293284091984	648518346492790969	73047293284248306	648518346495558223	[ 29639 135725 2572]	[ 29651 135699 2574]
2995	4177861	2022-11-17 14:28:59.843347+00:00		t	12	72976856022028385	648518346482996710	72976856022035903	648518346494738743	[ 26745 133207 2977]	[ 26727 133243 2977]
2996	506067	2022-11-17 14:28:59.843347+00:00		t	28	73046743528593229	648518346474435437	73046743528590658	648518346495558223	[ 29225 118873 2608]	[ 29263 118873 2609]
2997	43891006	2022-11-17 14:28:59.843347+00:00		t	38	73399068487133210	648518346499958156	73399068487161020	648518346495558223	[ 39421 134739 3008]	[ 39451 134719 3009]
2998	32428201	2022-11-17 14:28:59.843347+00:00		t	24	72906487277823243	648518346466210608	72906487277823188	648518346494738743	[ 25217 133629 2976]	[ 25219 133599 2977]
2999	32428220	2022-11-17 14:28:59.843347+00:00		t	27	72906487277823214	648518346466210608	72906487277823188	648518346494738743	[ 25253 133601 2973]	[ 25255 133565 2973]
3000	9720613	2022-11-17 14:28:59.843347+00:00		t	26	72906624716851595	648518346506702370	72906624716832425	648518346495558223	[ 26399 138327 2995]	[ 26375 138305 2996]
3001	13283719	2022-11-17 14:28:59.843347+00:00		t	43	73328768462124556	648518346490016183	73328768462253196	648518346466136112	[ 37199 135647 2957]	[ 37221 135631 2957]
3002	27745514	2022-11-17 14:28:59.843347+00:00		t	34	73470055438113731	648518346481699517	73470055438100445	648518346494738743	[ 41169 151877 2469]	[ 41187 151849 2469]
3004	27745666	2022-11-17 14:28:59.843347+00:00		t	25	73470055438093105	648518346496329789	73470055438075163	648518346494738743	[ 41971 151851 2463]	[ 41959 151893 2464]
3005	5548750	2022-11-17 14:28:59.843347+00:00		t	25	73399549255008874	648518346502483782	73399549255017115	648518346494738743	[ 40175 149477 2471]	[ 40141 149459 2471]
3006	9720653	2022-11-17 14:28:59.843347+00:00		t	30	72906624716869583	648518346506702370	72906624716877811	648518346495558223	[ 26473 138625 3010]	[ 26439 138631 3011]
3007	9720657	2022-11-17 14:28:59.843347+00:00		t	21	72906624716869583	648518346506702370	72906624716872299	648518346466136112	[ 26479 138649 3010]	[ 26449 138669 3011]
3010	32107684	2022-11-17 14:28:59.843347+00:00		t	14	73259155229897475	648518346496175050	73259155229889776	648518346506556753	[ 35129 159467 2242]	[ 35125 159489 2243]
3012	3178498	2022-11-17 14:28:59.843347+00:00		t	61	73046674742034990	648518346480614401	73046674742045637	648518346495558223	[ 29387 118263 2471]	[ 29393 118307 2471]
3013	6434463	2022-11-17 14:28:59.843347+00:00		t	58	73468612597721037	648518346499958156	73468612597718329	648518346495558223	[ 42027 109797 3043]	[ 41991 109797 3044]
3024	32107724	2022-11-17 14:28:59.843347+00:00		t	26	73259155229827285	648518346489002225	73259155229824410	648518346492140076	[ 35213 159507 2214]	[ 35197 159529 2214]
3026	32107704	2022-11-17 14:28:59.843347+00:00		t	18	73259155229892250	648518346496175050	73259155229889776	648518346506556753	[ 35173 159501 2239]	[ 35155 159529 2239]
3035	42365124	2022-11-17 14:28:59.843347+00:00		t	34	73117456004405883	648518346515315271	73117456004398631	648518346499141185	[ 31553 131011 2882]	[ 31583 130993 2882]
3038	26930788	2022-11-17 14:28:59.843347+00:00		t	34	73187481084076427	648518346500153411	73187481084086722	648518346467495175	[ 33245 118855 2748]	[ 33271 118869 2749]
3040	32107815	2022-11-17 14:28:59.843347+00:00		t	39	73259155229786574	648518346477598684	73259155229786724	648518346489569132	[ 35319 159303 2195]	[ 35303 159341 2196]
3041	32107818	2022-11-17 14:28:59.843347+00:00		t	15	73259155229897490	648518346496175050	73259155229900026	648518346486667469	[ 35267 159495 2241]	[ 35303 159505 2242]
3042	32107821	2022-11-17 14:28:59.843347+00:00		t	18	73259155229601039	648518346477598684	73259155229593202	648518346495642530	[ 35315 159081 2191]	[ 35311 159049 2190]
3045	32107833	2022-11-17 14:28:59.843347+00:00		t	53	73259155229842332	648518346489002225	73259155229852381	648518346492356928	[ 35309 159505 2221]	[ 35327 159495 2223]
3053	41269677	2022-11-17 14:28:59.843347+00:00		t	32	73398243786575797	648518346511268149	73398243786540983	648518346488551663	[ 39425 109337 2944]	[ 39445 109375 2945]
3054	32107726	2022-11-17 14:28:59.843347+00:00		t	17	73259155229821617	648518346489002225	73259155229824334	648518346496982580	[ 35227 159429 2211]	[ 35195 159421 2212]
3055	41269916	2022-11-17 14:28:59.843347+00:00		t	16	73398243786310371	648518346502508711	73398243786320976	648518346495435599	[ 39875 108959 2865]	[ 39867 108983 2866]
3057	32107901	2022-11-17 14:28:59.843347+00:00		t	31	73259155229904881	648518346496175050	73259155229907522	648518346492356928	[ 35423 159155 2246]	[ 35413 159121 2245]
3058	32107918	2022-11-17 14:28:59.843347+00:00		t	41	73259155229805475	648518346477598684	73259155229810656	648518346482260628	[ 35415 159179 2209]	[ 35443 159157 2210]
3060	32107921	2022-11-17 14:28:59.843347+00:00		t	31	73259155229805475	648518346477598684	73259155229821506	648518346489002225	[ 35407 159189 2209]	[ 35445 159209 2209]
3064	32107943	2022-11-17 14:28:59.843347+00:00		t	20	73259155229917976	648518346496175050	73259155229935277	648518346471899547	[ 35469 159191 2250]	[ 35489 159181 2252]
3068	32107952	2022-11-17 14:28:59.843347+00:00		t	60	73259155229904881	648518346496175050	73259155229907543	648518346482260628	[ 35491 159171 2246]	[ 35515 159147 2247]
3070	32107971	2022-11-17 14:28:59.843347+00:00		t	26	73259155229878874	648518346496175050	73259155229910291	648518346482260628	[ 35515 159207 2247]	[ 35553 159189 2248]
3080	32107973	2022-11-17 14:28:59.843347+00:00		t	23	73259155229873512	648518346496175050	73259155229863189	648518346471899547	[ 35545 159193 2232]	[ 35557 159181 2230]
3081	32108780	2022-11-17 14:28:59.843347+00:00		t	31	72623981710502785	648518346497088308	72623981710546032	648518346507433247	[ 18049 103949 3465]	[ 18069 103983 3465]
3084	42399003	2022-11-17 14:28:59.843347+00:00		t	27	73539599749874570	648518346496329789	73539599749894702	648518346477866647	[ 43745 127345 2833]	[ 43753 127359 2836]
3085	42389498	2022-11-17 14:28:59.843347+00:00		t	31	73117730614027428	648518346487961936	73117730614184741	648518346521721593	[ 31605 138665 2441]	[ 31573 138669 2441]
3087	32108953	2022-11-17 14:28:59.843347+00:00		t	23	72623981710297306	648518346497061092	72623981710297379	648518346472787403	[ 18279 103795 3368]	[ 18291 103835 3369]
3097	42396096	2022-11-17 14:28:59.843347+00:00		t	21	73468543676923490	648518346496329789	73468543676928578	648518346466900846	[ 41161 107153 2658]	[ 41145 107183 2658]
3099	42392430	2022-11-17 14:28:59.843347+00:00		t	41	73046743327380573	648518346499902531	73046743327404316	648518346499683678	[ 30221 120377 2304]	[ 30187 120363 2305]
3100	42392435	2022-11-17 14:28:59.843347+00:00		t	30	73046743327380573	648518346499902531	73046743327373814	648518346483939503	[ 30219 120387 2302]	[ 30191 120391 2302]
3110	42396144	2022-11-17 14:28:59.843347+00:00		t	34	73468543676942205	648518346496329789	73468543676928584	648518346477866647	[ 41221 107159 2660]	[ 41235 107183 2662]
3111	27591107	2022-11-17 14:28:59.843347+00:00		t	45	73117730613758569	648518346500153411	73117730613758553	648518346511312770	[ 32113 137863 2327]	[ 32143 137845 2328]
3112	12073535	2022-11-17 14:28:59.843347+00:00		t	25	73187274858537401	648518346500153411	73187274858532174	648518346490341147	[ 33799 113857 2621]	[ 33825 113859 2621]
3119	42399055	2022-11-17 14:28:59.843347+00:00		t	12	73539599749881546	648518346496329789	73539599749881526	648518346486714244	[ 43845 127279 2832]	[ 43841 127245 2832]
3120	3085022	2022-11-17 14:28:59.843347+00:00		t	12	73117043620575748	648518346500153411	73117043620642964	648518346476974280	[ 32627 118495 2812]	[ 32601 118521 2812]
3121	42398676	2022-11-17 14:28:59.843347+00:00		t	24	73539599749927376	648518346499902531	73539599749951206	648518346518523990	[ 43149 127049 2861]	[ 43113 127039 2860]
3129	11755655	2022-11-17 14:28:59.843347+00:00		t	35	73187274925730116	648518346500153411	73187274925710349	648518346467266311	[ 33733 113087 2786]	[ 33757 113075 2785]
3132	18691367	2022-11-17 14:28:59.843347+00:00		t	23	73187687242544419	648518346500153411	73187687242548785	648518346499530331	[ 32973 125879 2757]	[ 32953 125907 2758]
3135	26052179	2022-11-17 14:28:59.843347+00:00		t	28	73187274925613564	648518346500153411	73187274925574674	648518346515942650	[ 33615 113655 2726]	[ 33631 113677 2727]
3143	31891642	2022-11-17 14:28:59.843347+00:00		t	64	73188099559281808	648518346500153411	73188099559286426	648518346489639641	[ 33957 137487 2729]	[ 33981 137507 2728]
3148	42573416	2022-11-17 14:28:59.843347+00:00		t	65	73046331480106653	648518346524268293	73046331480109129	648518346500153411	[ 29191 108197 3115]	[ 29177 108189 3118]
3149	42290236	2022-11-17 14:28:59.843347+00:00		t	16	73610174719739450	648518346486863587	73610174719713664	648518346472593202	[ 45905 135095 3026]	[ 45899 135093 3024]
3154	42419026	2022-11-17 14:28:59.843347+00:00		t	14	73539393390382949	648518346517452069	73609762134521017	648518346499958156	[ 45039 121013 2546]	[ 45075 121041 2547]
3162	42419521	2022-11-17 14:28:59.843347+00:00		t	17	73398930981117542	648518346465071989	73398930981115096	648518346499137345	[ 39913 130053 2886]	[ 39893 130031 2886]
3165	27200064	2022-11-17 14:28:59.843347+00:00		t	39	73400305102039005	648518346466011696	73400305102038987	648518346517439786	[ 40405 171173 2318]	[ 40383 171157 2320]
3175	12031342	2022-11-17 14:28:59.843347+00:00		t	37	73539874829322121	648518346483323812	73539874829317392	648518346517652772	[ 44525 135335 3298]	[ 44567 135327 3299]
3178	38259008	2022-11-17 14:28:59.843347+00:00		t	36	73400373821617153	648518346490873773	73400373821622041	648518346517439786	[ 39779 172611 2359]	[ 39811 172591 2361]
3179	28607118	2022-11-17 14:28:59.843347+00:00		t	32	73540630206684132	648518346490873773	73540630206704269	648518346494728069	[ 44291 158803 2261]	[ 44283 158795 2264]
3184	41459616	2022-11-17 14:28:59.843347+00:00		t	19	73611067737251394	648518346477598684	73611067737263109	648518346494728069	[ 46047 160949 2339]	[ 46035 160951 2341]
3185	42419192	2022-11-17 14:28:59.843347+00:00		t	13	73398930981050154	648518346499902531	73398930981026650	648518346465071989	[ 39001 130027 2857]	[ 39007 130001 2857]
3186	42419111	2022-11-17 14:28:59.843347+00:00		t	24	73609762134667979	648518346479342780	73609762134637024	648518346494595461	[ 45323 121357 2566]	[ 45335 121337 2568]
3187	42419198	2022-11-17 14:28:59.843347+00:00		t	15	73398930981050154	648518346499902531	73398930981031620	648518346496339468	[ 39003 130001 2859]	[ 39013 129973 2859]
3188	42419156	2022-11-17 14:28:59.843347+00:00		t	24	73398930981047599	648518346499902531	73398930981042354	648518346486199954	[ 38967 130039 2858]	[ 38951 130017 2857]
3190	42419225	2022-11-17 14:28:59.843347+00:00		t	16	73398930981050178	648518346499902531	73398930981039627	648518346465071989	[ 39057 130035 2858]	[ 39073 130017 2858]
3199	42053682	2022-11-17 14:28:59.843347+00:00		t	81	73610930231275407	648518346489569132	73610930231289935	648518346483323812	[ 45989 156423 2239]	[ 46029 156415 2239]
3204	38992240	2022-11-17 14:28:59.843347+00:00		t	38	73752011384163907	648518346489569132	73752011384163966	648518346483323812	[ 51159 167193 2386]	[ 51129 167203 2386]
3205	3783707	2022-11-17 14:28:59.843347+00:00		t	97	73611205109183059	648518346483323812	73611205109168670	648518346489773655	[ 47081 164457 2247]	[ 47101 164433 2247]
3206	39284738	2022-11-17 14:28:59.843347+00:00		t	35	73892955030574527	648518346489569132	73892955030668131	648518346483323812	[ 53939 172349 2316]	[ 53903 172363 2317]
3208	11728176	2022-11-17 14:28:59.843347+00:00		t	21	73469506085130986	648518346477598684	73469506085123861	648518346483323812	[ 41671 135349 3299]	[ 41669 135329 3298]
3220	17581671	2022-11-17 14:28:59.843347+00:00		t	16	73046468583758902	648518346479951589	73046468583786808	648518346499902531	[ 28915 111707 2547]	[ 28903 111685 2548]
3227	8136725	2022-11-17 14:28:59.843347+00:00		t	37	73117524657013422	648518346479951589	73117524656931125	648518346514235435	[ 31617 131763 2819]	[ 31651 131753 2819]
3228	8136727	2022-11-17 14:28:59.843347+00:00		t	44	73117524656910036	648518346479951589	73117524656931125	648518346514235435	[ 31631 131811 2816]	[ 31663 131795 2817]
3230	8136732	2022-11-17 14:28:59.843347+00:00		t	22	73117524656910036	648518346479951589	73117524656924615	648518346515511889	[ 31631 131853 2816]	[ 31659 131865 2816]
3234	591383	2022-11-17 14:28:59.843347+00:00		t	36	73047155845527964	648518346479951589	73047155845532995	648518346498434097	[ 29235 131453 2665]	[ 29253 131425 2666]
3235	591246	2022-11-17 14:28:59.843347+00:00		t	26	73047155845399792	648518346479951589	73047155845385229	648518346481078874	[ 28935 131087 2611]	[ 28911 131073 2611]
3249	25535055	2022-11-17 14:28:59.843347+00:00		t	22	73610381146477072	648518346483323812	73610381146467069	648518346515738442	[ 46761 140807 3475]	[ 46787 140793 3475]
3260	5216449	2022-11-17 14:28:59.843347+00:00		t	24	73046468583709301	648518346479951589	73046468583714695	648518346408816370	[ 29107 111605 2515]	[ 29121 111583 2517]
3261	5216455	2022-11-17 14:28:59.843347+00:00		t	49	73046468583666524	648518346479951589	73046468583682947	648518346408816370	[ 29103 111593 2511]	[ 29127 111575 2511]
3262	5216457	2022-11-17 14:28:59.843347+00:00		t	21	73046468583709301	648518346479951589	73046468583724870	648518346408816370	[ 29113 111617 2520]	[ 29133 111593 2523]
3277	37805161	2022-11-17 14:28:59.843347+00:00		t	46	73682122736784145	648518346483323812	73682122736771513	648518346486573025	[ 48203 182051 575]	[ 48213 182079 577]
3284	36780979	2022-11-17 14:28:59.843347+00:00		t	24	73539806109695739	648518346483323812	73539806109695559	648518346487724866	[ 43267 134301 3243]	[ 43295 134285 3245]
3285	36780983	2022-11-17 14:28:59.843347+00:00		t	53	73539806109698128	648518346483323812	73539806109706134	648518346481078874	[ 43269 134295 3241]	[ 43295 134277 3242]
3298	42673214	2022-11-17 14:28:59.843347+00:00		t	14	73398931048110023	648518346490873773	73398931048107247	648518346483323812	[ 39439 129089 2971]	[ 39403 129089 2971]
3300	25946948	2022-11-17 14:28:59.843347+00:00		t	19	72976787168399882	648518346479951589	72976787168399933	648518346481078874	[ 27713 131513 2752]	[ 27739 131505 2751]
3304	9397456	2022-11-17 14:28:59.843347+00:00		t	13	72976168558976266	648518346479951589	72976168558983882	648518346481078874	[ 28581 113163 2507]	[ 28603 113159 2509]
3306	30295253	2022-11-17 14:28:59.843347+00:00		t	60	73469437365742947	648518346483323812	73469437365754502	648518346499724869	[ 42561 133873 3325]	[ 42551 133911 3326]
3309	30295389	2022-11-17 14:28:59.843347+00:00		t	88	73469437365586170	648518346483323812	73469437365586103	648518346514235435	[ 42781 133997 3262]	[ 42819 133989 3263]
3322	41701694	2022-11-17 14:28:59.843347+00:00		t	35	72976855954953748	648518346479951589	72976855954956140	648518346517652772	[ 27191 133377 2871]	[ 27199 133351 2871]
3323	41701679	2022-11-17 14:28:59.843347+00:00		t	34	72976855954944309	648518346479951589	72976855954936983	648518346491983983	[ 27149 133705 2865]	[ 27177 133719 2865]
3343	5687345	2022-11-17 14:28:59.843347+00:00		t	34	73116700022911384	648518346479951589	73116700022918540	648518346389698979	[ 31355 107823 2710]	[ 31343 107851 2711]
3344	5687351	2022-11-17 14:28:59.843347+00:00		t	15	73116700022921691	648518346479951589	73116700022932433	648518346389698979	[ 31365 107783 2712]	[ 31351 107811 2714]
3350	8742179	2022-11-17 14:28:59.843347+00:00		t	55	73188923924533319	648518346479951589	73188923924552168	648518346481078874	[ 33729 162913 2205]	[ 33717 162945 2207]
3363	13759472	2022-11-17 14:28:59.843347+00:00		t	30	73116699956040012	648518346479951589	73116699956035270	648518346498434097	[ 31407 108081 2655]	[ 31415 108107 2654]
3369	10829549	2022-11-17 14:28:59.843347+00:00		t	67	73046674808936934	648518346479951589	73046674809032468	648518346481078874	[ 28731 117693 2582]	[ 28763 117685 2582]
3376	5717923	2022-11-17 14:28:59.843347+00:00		t	42	72976787101425986	648518346479951589	72976787101426083	648518346494169591	[ 28107 132677 2656]	[ 28123 132713 2655]
3380	5717939	2022-11-17 14:28:59.843347+00:00		t	30	72976787101428541	648518346479951589	72976787101423452	648518346481078874	[ 28121 132609 2660]	[ 28157 132591 2660]
3382	5717942	2022-11-17 14:28:59.843347+00:00		t	41	72976787101428541	648518346479951589	72976787101414103	648518346481078874	[ 28127 132659 2656]	[ 28161 132663 2657]
3386	14556330	2022-11-17 14:28:59.843347+00:00		t	16	73046331345676950	648518346479951589	73046331345832405	648518346494169591	[ 29315 107917 2829]	[ 29339 107891 2830]
3391	15390687	2022-11-17 14:28:59.843347+00:00		t	13	73116768608419510	648518346479951589	73116768608407960	648518346514235435	[ 32441 109029 2534]	[ 32463 109017 2533]
3393	6388118	2022-11-17 14:28:59.843347+00:00		t	41	73047362003917923	648518346479951589	73047362003929259	648518346481078874	[ 29875 138199 2650]	[ 29873 138197 2653]
3397	23246084	2022-11-17 14:28:59.843347+00:00		t	15	73188786485733185	648518346479951589	73188786485748393	648518346481078874	[ 34187 158057 2252]	[ 34167 158057 2254]
3401	4450728	2022-11-17 14:28:59.843347+00:00		t	27	73329798717852791	648518346479951589	73329798717852785	648518346499530587	[ 37155 167325 2042]	[ 37183 167295 2043]
3403	19616170	2022-11-17 14:28:59.843347+00:00		t	16	73047155912599662	648518346479951589	73047155912607510	648518346514235435	[ 30649 132551 2756]	[ 30623 132579 2757]
3410	16910666	2022-11-17 14:28:59.843347+00:00		t	22	73047155912726743	648518346479951589	73047155912711517	648518346514235435	[ 30045 131403 2799]	[ 30055 131427 2799]
3422	16910680	2022-11-17 14:28:59.843347+00:00		t	30	73047155912789862	648518346479951589	73047155912817108	648518346498434097	[ 30077 131269 2821]	[ 30095 131303 2821]
3427	24691126	2022-11-17 14:28:59.843347+00:00		t	59	73188649046929881	648518346479951589	73188649046916290	648518346481078874	[ 33211 153755 2288]	[ 33227 153771 2290]
3430	11088821	2022-11-17 14:28:59.843347+00:00		t	24	73329798785000889	648518346494801397	73329798785010461	648518346496896996	[ 38659 166039 2180]	[ 38667 166073 2181]
3434	29763549	2022-11-17 14:28:59.843347+00:00		t	16	73259430040682537	648518346479951589	73259430040677492	648518346487398204	[ 35129 166643 2123]	[ 35165 166635 2125]
3436	29763605	2022-11-17 14:28:59.843347+00:00		t	41	73259430040685057	648518346479951589	73259430040704543	648518346498434097	[ 35185 166493 2138]	[ 35215 166477 2138]
3448	40754600	2022-11-17 14:28:59.843347+00:00		t	25	72976305997969823	648518346479951589	72976305997957568	648518346481078874	[ 28073 118537 2535]	[ 28035 118539 2535]
3457	38071290	2022-11-17 14:28:59.843347+00:00		t	46	72976924607339353	648518346479951589	72976924607349823	648518346515511889	[ 27795 136947 2755]	[ 27805 136977 2756]
3461	24691118	2022-11-17 14:28:59.843347+00:00		t	14	73188649046921442	648518346479951589	73188649046929270	648518346509732995	[ 33189 153633 2294]	[ 33209 153605 2295]
3462	35475043	2022-11-17 14:28:59.843347+00:00		t	37	73329729931208374	648518346479951589	73329729931208352	648518346495747234	[ 37417 165637 1880]	[ 37443 165617 1881]
3464	40754609	2022-11-17 14:28:59.843347+00:00		t	37	72976305997967626	648518346479951589	72976305997957624	648518346481078874	[ 28079 118627 2534]	[ 28051 118611 2535]
3468	18403787	2022-11-17 14:28:59.843347+00:00		t	49	73329592760631299	648518346473084516	73329592760636792	648518346517439786	[ 36983 161253 2377]	[ 36965 161279 2377]
3483	40754665	2022-11-17 14:28:59.843347+00:00		t	45	72976305997920826	648518346479951589	72976305997922962	648518346481078874	[ 28139 118677 2522]	[ 28129 118647 2522]
3491	4853826	2022-11-17 14:28:59.843347+00:00		t	53	73469368444773798	648518346484837965	73469368444754067	648518346517652772	[ 41401 132903 2870]	[ 41361 132917 2870]
3492	4853857	2022-11-17 14:28:59.843347+00:00		t	42	73469368444778414	648518346484837965	73469368444761393	648518346517652772	[ 41431 132687 2872]	[ 41393 132679 2872]
3494	9397482	2022-11-17 14:28:59.843347+00:00		t	62	72976168558961262	648518346479951589	72976168558963686	648518346517415717	[ 28647 112821 2507]	[ 28657 112801 2509]
3496	5216410	2022-11-17 14:28:59.843347+00:00		t	57	73046468583796516	648518346479951589	73046468583859864	648518346479458002	[ 29007 111247 2564]	[ 29037 111259 2565]
3499	24748686	2022-11-17 14:28:59.843347+00:00		t	49	73540630206661035	648518346483323812	73540630206658594	648518346498083994	[ 43879 158759 2252]	[ 43855 158763 2251]
3504	13759490	2022-11-17 14:28:59.843347+00:00		t	40	73116699956083404	648518346479951589	73116699956078749	648518346491983983	[ 31447 107977 2670]	[ 31449 107981 2672]
3505	11850395	2022-11-17 14:28:59.843347+00:00		t	23	73046331278762478	648518346479951589	73046331278797724	648518346491983983	[ 30531 108543 2728]	[ 30569 108533 2729]
3506	15390703	2022-11-17 14:28:59.843347+00:00		t	50	73116768608426804	648518346479951589	73116768608421774	648518346491983983	[ 32467 109009 2537]	[ 32495 108987 2537]
3508	32107723	2022-11-17 14:28:59.843347+00:00		t	15	73259155229876471	648518346496175050	73259155229905120	648518346517439786	[ 35213 159523 2240]	[ 35193 159557 2242]
3514	2286717	2022-11-17 14:28:59.843347+00:00		t	45	73540698926057979	648518346483323812	73540698926048376	648518346507631441	[ 43567 161233 2237]	[ 43549 161257 2237]
3517	2286719	2022-11-17 14:28:59.843347+00:00		t	26	73540698926057910	648518346483323812	73540698926057970	648518346490327388	[ 43579 161229 2238]	[ 43557 161245 2239]
3518	2286726	2022-11-17 14:28:59.843347+00:00		t	24	73540698926045659	648518346483323812	73540698926057872	648518346490327388	[ 43603 161147 2238]	[ 43575 161141 2240]
3520	2286739	2022-11-17 14:28:59.843347+00:00		t	21	73540698926042964	648518346483323812	73540698926064770	648518346511757424	[ 43661 160909 2240]	[ 43645 160887 2241]
3521	34585461	2022-11-17 14:28:59.843347+00:00		t	35	73752011384123797	648518346483323812	73752011384116927	648518346486402696	[ 49997 166609 2366]	[ 49989 166633 2366]
3522	2286740	2022-11-17 14:28:59.843347+00:00		t	35	73540698926048130	648518346483323812	73540698926045518	648518346490327388	[ 43653 160903 2235]	[ 43651 160865 2235]
3523	2286744	2022-11-17 14:28:59.843347+00:00		t	62	73540698926048130	648518346483323812	73540698926057673	648518346499852243	[ 43669 160893 2238]	[ 43679 160863 2238]
3525	34585501	2022-11-17 14:28:59.843347+00:00		t	25	73752011384160370	648518346483323812	73752011384157738	648518346484428839	[ 50027 166337 2384]	[ 50035 166303 2384]
3526	27029354	2022-11-17 14:28:59.843347+00:00		t	36	73398999633648951	648518346483323812	73398999633659319	648518346484428839	[ 39977 132861 2801]	[ 39965 132885 2803]
3535	32374158	2022-11-17 14:28:59.843347+00:00		t	24	73611067737128669	648518346483323812	73611067737215338	648518346494647971	[ 46289 161513 2319]	[ 46307 161527 2321]
3537	30348501	2022-11-17 14:28:59.843347+00:00		t	35	73470124023712336	648518346483323812	73470124023769007	648518346484428839	[ 42889 154151 2312]	[ 42895 154183 2312]
3540	34606515	2022-11-17 14:28:59.843347+00:00		t	29	73539874896228420	648518346483323812	73539874896246018	648518346499724869	[ 44777 137023 3358]	[ 44783 136991 3359]
3542	34585529	2022-11-17 14:28:59.843347+00:00		t	31	73752011384160370	648518346483323812	73752011384168248	648518346489773655	[ 50053 166337 2383]	[ 50071 166309 2384]
3547	18177922	2022-11-17 14:28:59.843347+00:00		t	28	73610999017894305	648518346483323812	73610999017889567	648518346499724869	[ 46897 158245 2384]	[ 46921 158263 2384]
3549	18177925	2022-11-17 14:28:59.843347+00:00		t	61	73610999017898913	648518346483323812	73610999017898896	648518346470318345	[ 46897 158237 2386]	[ 46933 158241 2388]
3551	18177862	2022-11-17 14:28:59.843347+00:00		t	19	73610999017898169	648518346483323812	73610999017900502	648518346497914471	[ 46741 157765 2386]	[ 46717 157741 2387]
3554	38992007	2022-11-17 14:28:59.843347+00:00		t	34	73752011384040466	648518346483323812	73752011384046760	648518346506266961	[ 50735 167359 2337]	[ 50715 167387 2338]
3561	14333775	2022-11-17 14:28:59.843347+00:00		t	19	73540561487021060	648518346483323812	73540561487049909	648518346490873773	[ 43645 157057 2216]	[ 43675 157049 2217]
3565	33239839	2022-11-17 14:28:59.843347+00:00		t	20	73611136456720219	648518346483323812	73611136456720513	648518346507507793	[ 46911 163721 2338]	[ 46891 163741 2339]
3568	33239856	2022-11-17 14:28:59.843347+00:00		t	27	73611136456738529	648518346483323812	73611136456745195	648518346494647971	[ 46941 163653 2344]	[ 46935 163619 2344]
3573	32374127	2022-11-17 14:28:59.843347+00:00		t	44	73611067737238165	648518346483323812	73611067737235666	648518346500711093	[ 46195 161501 2335]	[ 46223 161493 2335]
3578	23443645	2022-11-17 14:28:59.843347+00:00		t	18	73540561554218051	648518346483323812	73540561554230702	648518346481078874	[ 43721 155753 2376]	[ 43693 155743 2378]
3593	32569548	2022-11-17 14:28:59.843347+00:00		t	33	73611067670339872	648518346483323812	73611067670339913	648518346494647971	[ 45969 161195 2283]	[ 45971 161227 2284]
3596	14333774	2022-11-17 14:28:59.843347+00:00		t	18	73540561487021060	648518346483323812	73540561487060286	648518346496982580	[ 43637 157087 2220]	[ 43671 157091 2222]
3597	21445672	2022-11-17 14:28:59.843347+00:00		t	29	73540492767705329	648518346483323812	73540492767705402	648518346492697531	[ 44923 154945 2259]	[ 44903 154975 2260]
3598	44687265	2022-11-17 14:28:59.843347+00:00		t	18	73327737603181804	648518346483323812	73327737603237173	648518346492697531	[ 38897 105751 2878]	[ 38873 105735 2880]
3599	44687286	2022-11-17 14:28:59.843347+00:00		t	16	73398106347325859	648518346483323812	73327737603200144	648518346492697531	[ 38939 105877 2874]	[ 38907 105895 2875]
3600	31007353	2022-11-17 14:28:59.843347+00:00		t	21	73538912689322888	648518346483323812	73538912689335281	648518346492697531	[ 44011 107257 3098]	[ 43993 107283 3098]
3602	2286729	2022-11-17 14:28:59.843347+00:00		t	20	73540698926057979	648518346483323812	73540698926043176	648518346494720277	[ 43601 161251 2238]	[ 43581 161279 2239]
3607	24748677	2022-11-17 14:28:59.843347+00:00		t	37	73540630206676222	648518346483323812	73540630206668601	648518346490327388	[ 43857 158789 2255]	[ 43835 158817 2256]
3610	5715929	2022-11-17 14:28:59.843347+00:00		t	81	73610998883572192	648518346483323812	73610998883579309	648518346486164626	[ 46457 159305 2082]	[ 46431 159283 2083]
3616	29261665	2022-11-17 14:28:59.843347+00:00		t	27	73540698926229769	648518346483323812	73540698926206540	648518346499393105	[ 44227 159793 2304]	[ 44255 159781 2304]
3619	29261668	2022-11-17 14:28:59.843347+00:00		t	16	73540698926250313	648518346483323812	73540698926204191	648518346494647971	[ 44235 159805 2307]	[ 44255 159801 2307]
3623	29329105	2022-11-17 14:28:59.843347+00:00		t	28	73611067670374290	648518346483323812	73611067670530380	648518346489773655	[ 46309 161513 2313]	[ 46343 161513 2313]
3624	29329136	2022-11-17 14:28:59.843347+00:00		t	20	73611067670400034	648518346483323812	73611067670492001	648518346489773655	[ 46351 161477 2309]	[ 46383 161479 2311]
3627	2286735	2022-11-17 14:28:59.843347+00:00		t	26	73540698926057910	648518346483323812	73540698926069831	648518346494720277	[ 43625 161219 2242]	[ 43611 161223 2244]
3640	3172806	2022-11-17 14:28:59.843347+00:00		t	15	73822517567223499	648518346483323812	73822517567204741	648518346492140076	[ 52183 170457 2351]	[ 52159 170439 2351]
3641	17924620	2022-11-17 14:28:59.843347+00:00		t	33	73822311408794341	648518346483323812	73822311408789422	648518346498434097	[ 51351 164857 2365]	[ 51383 164831 2366]
3643	17924656	2022-11-17 14:28:59.843347+00:00		t	19	73822311408822169	648518346483323812	73822311408804486	648518346489569132	[ 51487 164779 2376]	[ 51511 164757 2376]
3653	28607104	2022-11-17 14:28:59.843347+00:00		t	23	73540630206720693	648518346483323812	73540630206715968	648518346471899547	[ 44215 159009 2273]	[ 44245 159023 2273]
3654	23443684	2022-11-17 14:28:59.843347+00:00		t	35	73540561554185926	648518346483323812	73540561554206647	648518346491983983	[ 43861 155827 2359]	[ 43875 155799 2358]
3655	23443619	2022-11-17 14:28:59.843347+00:00		t	52	73540561554211035	648518346483323812	73540561554208650	648518346484428839	[ 43663 155781 2363]	[ 43635 155759 2364]
3656	23443632	2022-11-17 14:28:59.843347+00:00		t	33	73540561554211035	648518346483323812	73540561554215823	648518346484428839	[ 43707 155751 2373]	[ 43679 155733 2374]
3657	33227749	2022-11-17 14:28:59.843347+00:00		t	27	73470192676202831	648518346483323812	73470192676022985	648518346484428839	[ 42911 157491 2181]	[ 42885 157467 2182]
3658	33227753	2022-11-17 14:28:59.843347+00:00		t	39	73470192675981591	648518346483323812	73470192675981534	648518346484428839	[ 42921 157537 2179]	[ 42907 157545 2178]
3659	32450901	2022-11-17 14:28:59.843347+00:00		t	29	73540767645350699	648518346483323812	73540767645381550	648518346501459811	[ 44801 162921 2195]	[ 44811 162949 2197]
3664	32374124	2022-11-17 14:28:59.843347+00:00		t	55	73611067737238165	648518346483323812	73611067737256318	648518346494728069	[ 46181 161475 2336]	[ 46199 161445 2337]
3665	32569536	2022-11-17 14:28:59.843347+00:00		t	44	73611067670337573	648518346483323812	73611067670326333	648518346494728069	[ 45951 161203 2281]	[ 45927 161231 2282]
3666	33597930	2022-11-17 14:28:59.843347+00:00		t	39	73611136456692783	648518346483323812	73611136456686538	648518346494728069	[ 45357 161903 2327]	[ 45327 161941 2326]
3669	33597939	2022-11-17 14:28:59.843347+00:00		t	32	73611136456689563	648518346483323812	73611136456717054	648518346494728069	[ 45405 161875 2332]	[ 45395 161907 2333]
3672	5633024	2022-11-17 14:28:59.843347+00:00		t	23	73398999834825412	648518346483323812	73398999834787659	648518346498434097	[ 40769 131745 3131]	[ 40795 131751 3130]
3673	34606519	2022-11-17 14:28:59.843347+00:00		t	66	73539874896228420	648518346483323812	73539874896219327	648518346517652772	[ 44775 137017 3356]	[ 44791 136989 3356]
3674	17924697	2022-11-17 14:28:59.843347+00:00		t	54	73822311408833930	648518346483323812	73822311408838645	648518346490188983	[ 51575 164869 2386]	[ 51605 164855 2387]
3675	5633025	2022-11-17 14:28:59.843347+00:00		t	49	73398999834869682	648518346483323812	73398999834872393	648518346465071989	[ 40771 131763 3164]	[ 40799 131789 3165]
3676	5633035	2022-11-17 14:28:59.843347+00:00		t	18	73398999834827754	648518346483323812	73398999834832581	648518346494201991	[ 40795 131749 3137]	[ 40825 131755 3137]
3678	5633040	2022-11-17 14:28:59.843347+00:00		t	15	73398999834825412	648518346483323812	73398999834810576	648518346498434097	[ 40797 131725 3137]	[ 40823 131705 3137]
3683	5632998	2022-11-17 14:28:59.843347+00:00		t	24	73398999834756728	648518346483323812	73398999834774842	648518346494201991	[ 40709 131901 3120]	[ 40743 131883 3120]
3684	4754385	2022-11-17 14:28:59.843347+00:00		t	19	73611136322587623	648518346483323812	73611136322592559	648518346501459811	[ 46381 162335 2114]	[ 46387 162305 2114]
3685	13480540	2022-11-17 14:28:59.843347+00:00		t	16	73538912689086936	648518346483323812	73538912689256966	648518346498434097	[ 44331 106921 3084]	[ 44303 106953 3085]
3686	13480546	2022-11-17 14:28:59.843347+00:00		t	13	73538912622473872	648518346483323812	73538912689090715	648518346498434097	[ 44331 106903 3081]	[ 44325 106935 3082]
3687	13480554	2022-11-17 14:28:59.843347+00:00		t	24	73538912689455896	648518346483323812	73538912689461291	648518346502921715	[ 44371 107301 3146]	[ 44363 107345 3145]
3688	13480563	2022-11-17 14:28:59.843347+00:00		t	41	73538912689393832	648518346483323812	73538912689393915	648518346502921715	[ 44399 107243 3120]	[ 44421 107277 3120]
3704	20485876	2022-11-17 14:28:59.843347+00:00		t	30	73680818610372923	648518346483323812	73680818610360267	648518346492790969	[ 49101 143165 3579]	[ 49081 143157 3578]
3706	33886525	2022-11-17 14:28:59.843347+00:00		t	61	73328631090576457	648518346483323812	73328631090554264	648518346494801397	[ 37089 132415 3128]	[ 37121 132417 3129]
3719	5715994	2022-11-17 14:28:59.843347+00:00		t	39	73610998883576974	648518346483323812	73610998883574594	648518346498434097	[ 46539 159293 2084]	[ 46549 159257 2085]
3720	5715975	2022-11-17 14:28:59.843347+00:00		t	31	73610998883576974	648518346483323812	73610998883588811	648518346486164626	[ 46539 159299 2086]	[ 46527 159267 2088]
3728	5716104	2022-11-17 14:28:59.843347+00:00		t	18	73610998883588873	648518346483323812	73610998883572169	648518346498434097	[ 46697 159333 2085]	[ 46717 159301 2085]
3736	12371244	2022-11-17 14:28:59.843347+00:00		t	36	73681505200882653	648518346483323812	73681505200890808	648518346507507793	[ 47193 163455 2332]	[ 47193 163417 2333]
3745	11728244	2022-11-17 14:28:59.843347+00:00		t	24	73469506085087195	648518346483323812	73469506085092420	648518346500711093	[ 41823 135263 3285]	[ 41821 135229 3285]
3747	23067959	2022-11-17 14:28:59.843347+00:00		t	44	73398175066775830	648518346483323812	73398175066787174	648518346484428839	[ 39905 106559 2854]	[ 39875 106569 2855]
3748	20483263	2022-11-17 14:28:59.843347+00:00		t	34	73681642572821346	648518346483323812	73681642572824009	648518346481078874	[ 48115 166367 2248]	[ 48085 166393 2249]
3763	22271339	2022-11-17 14:28:59.843347+00:00		t	18	73398106414359432	648518346483323812	73398106414371044	648518346494201991	[ 40883 106145 2968]	[ 40915 106125 2969]
3767	11728258	2022-11-17 14:28:59.843347+00:00		t	22	73469506085198269	648518346483323812	73469506085188519	648518346500711093	[ 41829 135271 3325]	[ 41859 135257 3324]
3769	18867526	2022-11-17 14:28:59.843347+00:00		t	37	73540492767801680	648518346483323812	73540492767817719	648518346486164626	[ 43213 154649 2298]	[ 43201 154687 2299]
3771	15003214	2022-11-17 14:28:59.843347+00:00		t	26	73892886244379311	648518346483323812	73892886244379255	648518346506240081	[ 53779 171749 2276]	[ 53749 171737 2277]
3784	28153423	2022-11-17 14:28:59.843347+00:00		t	16	73540698858914703	648518346483323812	73540698858924255	648518346499852243	[ 44325 161127 2105]	[ 44315 161105 2107]
3785	28208056	2022-11-17 14:28:59.843347+00:00		t	25	73538981207612827	648518346483323812	73538981207634204	648518346491925359	[ 43067 109395 2769]	[ 43063 109391 2771]
3786	28208054	2022-11-17 14:28:59.843347+00:00		t	30	73538981207619979	648518346483323812	73538981207612921	648518346481078874	[ 43059 109427 2764]	[ 43047 109461 2765]
3787	27714431	2022-11-17 14:28:59.843347+00:00		t	34	73469368646140388	648518346483323812	73469368646147870	648518346514235435	[ 42753 132667 3281]	[ 42775 132675 3283]
3788	27714425	2022-11-17 14:28:59.843347+00:00		t	16	73469368646114799	648518346483323812	73469368646096902	648518346494201991	[ 42733 132771 3266]	[ 42771 132753 3267]
3789	27714462	2022-11-17 14:28:59.843347+00:00		t	29	73469368646117171	648518346483323812	73469368646112561	648518346494201991	[ 42773 132825 3269]	[ 42813 132831 3270]
3790	27694904	2022-11-17 14:28:59.843347+00:00		t	45	73540424115346552	648518346483323812	73540424115329605	648518346486164626	[ 43245 151617 2388]	[ 43261 151589 2389]
3791	27695030	2022-11-17 14:28:59.843347+00:00		t	50	73540424115546820	648518346483323812	73540424115499970	648518346486164626	[ 43757 151643 2437]	[ 43737 151617 2437]
3792	20485645	2022-11-17 14:28:59.843347+00:00		t	26	73680818610203525	648518346483323812	73680818610210955	648518346500711093	[ 48237 142621 3515]	[ 48261 142641 3514]
3804	13480606	2022-11-17 14:28:59.843347+00:00		t	54	73538912689412471	648518346483323812	73538912689422045	648518346481958333	[ 44533 107165 3132]	[ 44567 107145 3132]
3805	11728250	2022-11-17 14:28:59.843347+00:00		t	23	73469506085100256	648518346483323812	73469506085123960	648518346495278262	[ 41831 135439 3285]	[ 41841 135477 3287]
3806	11728253	2022-11-17 14:28:59.843347+00:00		t	34	73469506085109710	648518346483323812	73469506085104785	648518346495278262	[ 41845 135259 3287]	[ 41849 135229 3288]
3807	13033762	2022-11-17 14:28:59.843347+00:00		t	42	73611067602928204	648518346483323812	73611067602856922	648518346497296956	[ 46887 161005 2061]	[ 46877 160965 2062]
3808	13033764	2022-11-17 14:28:59.843347+00:00		t	33	73611067602868022	648518346483323812	73611067602996960	648518346497296956	[ 46865 161069 2067]	[ 46875 161105 2067]
3815	23067972	2022-11-17 14:28:59.843347+00:00		t	31	73398175067002981	648518346483323812	73398175066995091	648518346499724869	[ 39963 107167 2951]	[ 39933 107193 2953]
3822	18867540	2022-11-17 14:28:59.843347+00:00		t	38	73540492767801680	648518346483323812	73540492767807244	648518346484428839	[ 43231 154681 2296]	[ 43231 154733 2296]
3823	13480605	2022-11-17 14:28:59.843347+00:00		t	26	73538912689412471	648518346483323812	73538912689445546	648518346491215992	[ 44535 107157 3133]	[ 44567 107135 3135]
3824	11721148	2022-11-17 14:28:59.843347+00:00		t	56	73328631157662502	648518346483323812	73328631157605852	648518346496171788	[ 38823 131507 3219]	[ 38831 131539 3219]
3825	13033777	2022-11-17 14:28:59.843347+00:00		t	14	73611067603032191	648518346483323812	73611067603054072	648518346481078874	[ 46929 160981 2076]	[ 46913 160977 2079]
3826	13355383	2022-11-17 14:28:59.843347+00:00		t	38	73751805225621059	648518346483323812	73751805225602604	648518346494201991	[ 49237 161011 2339]	[ 49251 160985 2340]
3827	13355384	2022-11-17 14:28:59.843347+00:00		t	36	73751805225610436	648518346483323812	73751805225637059	648518346494201991	[ 49265 161139 2335]	[ 49257 161171 2335]
3828	13355375	2022-11-17 14:28:59.843347+00:00		t	20	73751805225610436	648518346483323812	73751805225607906	648518346498434097	[ 49233 161141 2336]	[ 49223 161177 2336]
3831	26401441	2022-11-17 14:28:59.843347+00:00		t	32	73681573920364090	648518346483323812	73611205176214795	648518346494647971	[ 47115 163853 2340]	[ 47101 163861 2342]
3835	7575157	2022-11-17 14:28:59.843347+00:00		t	24	73610381079486731	648518346483323812	73610381079498414	648518346490016183	[ 46129 139569 3414]	[ 46127 139611 3415]
3838	26225893	2022-11-17 14:28:59.843347+00:00		t	42	73469437432593031	648518346483323812	73469437432612510	648518346486863587	[ 42083 134875 3360]	[ 42079 134875 3363]
3845	27694840	2022-11-17 14:28:59.843347+00:00		t	16	73540424115337477	648518346483323812	73540424115304607	648518346482260628	[ 43115 151793 2382]	[ 43107 151813 2381]
3856	3620254	2022-11-17 14:28:59.843347+00:00		t	20	73538843902558413	648518346483323812	73538843902712472	648518346489125259	[ 43891 105935 2959]	[ 43899 105973 2961]
3860	3619863	2022-11-17 14:28:59.843347+00:00		t	26	73538843902752237	648518346483323812	73538843902737518	648518346491925359	[ 43033 106045 2976]	[ 43067 106057 2977]
3861	3581720	2022-11-17 14:28:59.843347+00:00		t	31	73681573786332370	648518346483323812	73681573786332415	648518346499852243	[ 48317 164443 2156]	[ 48307 164483 2157]
3862	3620271	2022-11-17 14:28:59.843347+00:00		t	12	73538843902934970	648518346483323812	73538843902949816	648518346481078874	[ 43983 106145 3055]	[ 43985 106103 3058]
3863	3619851	2022-11-17 14:28:59.843347+00:00		t	49	73538843902562077	648518346483323812	73538843902734916	648518346514235435	[ 43019 106049 2975]	[ 43043 106093 2976]
3864	3619853	2022-11-17 14:28:59.843347+00:00		t	35	73538843902759318	648518346483323812	73538843902759301	648518346514235435	[ 43015 105987 2983]	[ 43043 105965 2984]
3865	3619879	2022-11-17 14:28:59.843347+00:00		t	47	73538843902562077	648518346483323812	73538843902729959	648518346514235435	[ 43061 106013 2963]	[ 43109 106013 2964]
3866	3619868	2022-11-17 14:28:59.843347+00:00		t	19	73538843902734731	648518346483323812	73538843902742419	648518346498434097	[ 43055 105935 2973]	[ 43085 105917 2974]
3867	3620266	2022-11-17 14:28:59.843347+00:00		t	26	73538843902737469	648518346483323812	73538843902722006	648518346498434097	[ 43915 105927 2960]	[ 43949 105943 2960]
3868	3581703	2022-11-17 14:28:59.843347+00:00		t	12	73681573786323140	648518346483323812	73681573786336916	648518346486164626	[ 48267 164327 2156]	[ 48273 164295 2156]
3869	3581765	2022-11-17 14:28:59.843347+00:00		t	39	73681573786332325	648518346483323812	73681573786325288	648518346486164626	[ 48351 164343 2152]	[ 48369 164315 2153]
3871	4535500	2022-11-17 14:28:59.843347+00:00		t	49	73751873945197545	648518346483323812	73751873945197542	648518346498434097	[ 49831 162417 2393]	[ 49815 162383 2393]
3876	27694860	2022-11-17 14:28:59.843347+00:00		t	41	73540424115407788	648518346483323812	73540424115367595	648518346494201991	[ 43157 152369 2406]	[ 43149 152389 2405]
3877	27694864	2022-11-17 14:28:59.843347+00:00		t	21	73540424115354627	648518346483323812	73540424115322336	648518346490873773	[ 43149 151805 2384]	[ 43159 151845 2385]
3878	5632977	2022-11-17 14:28:59.843347+00:00		t	17	73398999834987822	648518346483323812	73398999834988289	648518346499724869	[ 40679 131677 3204]	[ 40697 131705 3204]
3881	5633028	2022-11-17 14:28:59.843347+00:00		t	43	73398999834825412	648518346483323812	73398999834795084	648518346494201991	[ 40777 131755 3133]	[ 40805 131771 3132]
3882	5633030	2022-11-17 14:28:59.843347+00:00		t	25	73398999834869682	648518346483323812	73398999834837279	648518346494201991	[ 40785 131757 3156]	[ 40807 131785 3156]
3886	5633034	2022-11-17 14:28:59.843347+00:00		t	90	73398999834825412	648518346483323812	73398999834815557	648518346498434097	[ 40799 131677 3141]	[ 40819 131665 3139]
3896	4903033	2022-11-17 14:28:59.843347+00:00		t	34	73328562304069312	648518346483323812	73328562304054950	648518346465071989	[ 37947 130835 3014]	[ 37919 130841 3013]
3897	4903045	2022-11-17 14:28:59.843347+00:00		t	24	73328562304052565	648518346483323812	73328562304052602	648518346494201991	[ 37971 130849 3013]	[ 37945 130879 3013]
3908	4903167	2022-11-17 14:28:59.843347+00:00		t	53	73328562303976590	648518346483323812	73328562303965776	648518346494201991	[ 38205 130821 2982]	[ 38241 130827 2982]
3909	4754250	2022-11-17 14:28:59.843347+00:00		t	16	73611136322596760	648518346483323812	73611136322606596	648518346494801397	[ 46095 161907 2113]	[ 46125 161905 2115]
3910	4754253	2022-11-17 14:28:59.843347+00:00		t	15	73611136322612579	648518346483323812	73611136322599857	648518346494801397	[ 46131 162173 2122]	[ 46127 162139 2122]
3912	16582896	2022-11-17 14:28:59.843347+00:00		t	50	73398106347362877	648518346483323812	73398106347382108	648518346483169700	[ 39115 105653 2895]	[ 39123 105615 2896]
3920	16582903	2022-11-17 14:28:59.843347+00:00		t	24	73398106347332975	648518346483323812	73398106347317957	648518346499724869	[ 39127 105663 2878]	[ 39151 105643 2877]
3928	16595797	2022-11-17 14:28:59.843347+00:00		t	27	73752011317095311	648518346483323812	73752011317080770	648518346488971566	[ 50333 167793 2268]	[ 50357 167775 2268]
3931	16595816	2022-11-17 14:28:59.843347+00:00		t	37	73752011317083008	648518346483323812	73752011317087609	648518346500711093	[ 50347 167817 2268]	[ 50375 167815 2268]
3935	16595871	2022-11-17 14:28:59.843347+00:00		t	41	73752011317108509	648518346483323812	73752011317115970	648518346488971566	[ 50477 167817 2281]	[ 50489 167785 2282]
3936	16595912	2022-11-17 14:28:59.843347+00:00		t	18	73752011317143795	648518346483323812	73752011317141100	648518346488971566	[ 50565 167773 2287]	[ 50549 167735 2289]
3937	16595918	2022-11-17 14:28:59.843347+00:00		t	43	73752011317143795	648518346483323812	73752011317138720	648518346488971566	[ 50575 167761 2290]	[ 50567 167725 2290]
3940	16596045	2022-11-17 14:28:59.843347+00:00		t	31	73752011317296887	648518346483323812	73752011317296527	648518346488971566	[ 50761 167555 2312]	[ 50773 167523 2312]
3941	15003366	2022-11-17 14:28:59.843347+00:00		t	95	73892886244441063	648518346483323812	73892886244454804	648518346481078874	[ 53997 171813 2301]	[ 54029 171801 2301]
3943	23067964	2022-11-17 14:28:59.843347+00:00		t	21	73398175066787107	648518346483323812	73398175066804973	648518346479298449	[ 39915 106579 2856]	[ 39889 106587 2858]
3946	28153453	2022-11-17 14:28:59.843347+00:00		t	19	73540698858899965	648518346483323812	73540698858904501	648518346492148780	[ 44421 161023 2097]	[ 44387 161007 2097]
3947	27714453	2022-11-17 14:28:59.843347+00:00		t	58	73469368646117171	648518346483323812	73469368646112455	648518346496171788	[ 42765 132799 3268]	[ 42799 132785 3268]
3948	16555513	2022-11-17 14:28:59.843347+00:00		t	45	73610998883741383	648518346483323812	73610998883738705	648518346486164626	[ 46629 158329 2147]	[ 46623 158299 2148]
3949	16630300	2022-11-17 14:28:59.843347+00:00		t	16	73681504999771248	648518346483323812	73681504999728810	648518346497914471	[ 48523 161837 2001]	[ 48555 161835 2000]
3950	16630051	2022-11-17 14:28:59.843347+00:00		t	29	73681504999733475	648518346483323812	73681504999731168	648518346479826579	[ 48211 161817 1999]	[ 48183 161795 2000]
3953	16630026	2022-11-17 14:28:59.843347+00:00		t	92	73681504999700765	648518346483323812	73681504999687758	648518346499724869	[ 48195 162095 1985]	[ 48177 162119 1985]
3959	16580631	2022-11-17 14:28:59.843347+00:00		t	18	73751805225709202	648518346483323812	73751805225701848	648518346481078874	[ 49205 160271 2370]	[ 49167 160285 2371]
3960	16582910	2022-11-17 14:28:59.843347+00:00		t	45	73398106347392387	648518346483323812	73398106347368416	648518346492697531	[ 39117 105923 2900]	[ 39157 105909 2901]
3961	16595856	2022-11-17 14:28:59.843347+00:00		t	35	73752011317105850	648518346483323812	73752011317092677	648518346500711093	[ 50447 167843 2277]	[ 50459 167813 2277]
3962	16582914	2022-11-17 14:28:59.843347+00:00		t	37	73398106347325795	648518346483323812	73398106347328308	648518346492697531	[ 39145 105777 2877]	[ 39167 105799 2877]
3963	16555507	2022-11-17 14:28:59.843347+00:00		t	83	73610998883728433	648518346483323812	73610998883706293	648518346498434097	[ 46615 158533 2137]	[ 46619 158569 2138]
3966	16492871	2022-11-17 14:28:59.843347+00:00		t	21	73821693738794016	648518346483323812	73821693738798969	648518346502482343	[ 52725 146305 3883]	[ 52759 146307 3883]
3968	16580663	2022-11-17 14:28:59.843347+00:00		t	13	73751805225704258	648518346483323812	73751805225706790	648518346491983983	[ 49227 160303 2369]	[ 49219 160339 2370]
3969	3581793	2022-11-17 14:28:59.843347+00:00		t	58	73681573786332325	648518346483323812	73681573786321177	648518346506702370	[ 48375 164367 2152]	[ 48405 164347 2153]
3970	5251505	2022-11-17 14:28:59.843347+00:00		t	46	73538912622453404	648518346483323812	73538912622454074	648518346486609284	[ 44067 106583 3060]	[ 44051 106615 3061]
3971	5633026	2022-11-17 14:28:59.843347+00:00		t	22	73398999834869682	648518346483323812	73398999834877449	648518346484428839	[ 40777 131749 3160]	[ 40803 131765 3160]
3972	4535473	2022-11-17 14:28:59.843347+00:00		t	25	73751873945209249	648518346483323812	73751873945206752	648518346491650246	[ 49753 162507 2395]	[ 49721 162513 2395]
3973	4535481	2022-11-17 14:28:59.843347+00:00		t	54	73751873945219748	648518346483323812	73751873945206693	648518346491650246	[ 49771 162453 2394]	[ 49749 162431 2394]
3974	4535494	2022-11-17 14:28:59.843347+00:00		t	19	73751873945197545	648518346483323812	73751873945195364	648518346491650246	[ 49813 162439 2393]	[ 49791 162429 2392]
3981	19869350	2022-11-17 14:28:59.843347+00:00		t	48	73469986718799494	648518346483323812	73469986718783664	648518346481078874	[ 41997 150163 2517]	[ 42007 150203 2518]
3982	19879238	2022-11-17 14:28:59.843347+00:00		t	40	73610930231418994	648518346483323812	73610930231416624	648518346498434097	[ 47091 156161 2296]	[ 47099 156127 2297]
3983	26604990	2022-11-17 14:28:59.843347+00:00		t	33	73681436481416999	648518346483323812	73681436481424344	648518346494201991	[ 49147 161093 2327]	[ 49117 161105 2328]
3984	26604999	2022-11-17 14:28:59.843347+00:00		t	38	73751805225605339	648518346483323812	73681436481435961	648518346494201991	[ 49165 161123 2330]	[ 49139 161137 2332]
3985	26604995	2022-11-17 14:28:59.843347+00:00		t	14	73681436481407109	648518346483323812	73681436481412693	648518346498434097	[ 49151 161111 2325]	[ 49127 161137 2326]
3986	26700522	2022-11-17 14:28:59.843347+00:00		t	12	73681436347399379	648518346483323812	73681436347385320	648518346498434097	[ 48123 161133 2145]	[ 48109 161103 2145]
3987	26700456	2022-11-17 14:28:59.843347+00:00		t	22	73681436347387868	648518346483323812	73681436347377961	648518346486164626	[ 48043 161285 2142]	[ 48019 161267 2143]
3988	26700517	2022-11-17 14:28:59.843347+00:00		t	14	73681436347387751	648518346483323812	73681436347392320	648518346486164626	[ 48129 161107 2147]	[ 48103 161079 2148]
3995	28912442	2022-11-17 14:28:59.843347+00:00		t	45	73398174999891824	648518346483323812	73398174999884077	648518346499724869	[ 40077 107871 2806]	[ 40109 107863 2806]
4000	30348333	2022-11-17 14:28:59.843347+00:00		t	58	73470124023487999	648518346483323812	73470124023483099	648518346496982580	[ 42493 153765 2246]	[ 42483 153803 2247]
4001	23865406	2022-11-17 14:28:59.843347+00:00		t	22	73469574737578086	648518346483323812	73469506018098426	648518346496982580	[ 41199 137227 3203]	[ 41169 137209 3203]
4002	29016364	2022-11-17 14:28:59.843347+00:00		t	16	73681367694647890	648518346483323812	73681367694824823	648518346481078874	[ 48611 158691 2187]	[ 48635 158701 2188]
4003	29016370	2022-11-17 14:28:59.843347+00:00		t	17	73681367694649519	648518346483323812	73681367694651692	648518346497914471	[ 48623 158703 2186]	[ 48657 158715 2186]
4006	22093930	2022-11-17 14:28:59.843347+00:00		t	13	73469986718720497	648518346483323812	73469986718722670	648518346486164626	[ 41429 149697 2487]	[ 41391 149703 2486]
4017	31759074	2022-11-17 14:28:59.843347+00:00		t	15	73752080036566986	648518346483323812	73752080036576045	648518346506240081	[ 50091 168901 2279]	[ 50069 168871 2279]
4018	31759101	2022-11-17 14:28:59.843347+00:00		t	17	73752080036552429	648518346483323812	73752080036576045	648518346506240081	[ 50117 168925 2281]	[ 50115 168899 2283]
4020	31758945	2022-11-17 14:28:59.843347+00:00		t	49	73752080036526006	648518346483323812	73752080036542809	648518346498434097	[ 49865 168081 2264]	[ 49877 168047 2265]
4021	31758852	2022-11-17 14:28:59.843347+00:00		t	26	73752080036521491	648518346483323812	73752080036516629	648518346479058383	[ 49753 168277 2261]	[ 49737 168295 2260]
4022	31758895	2022-11-17 14:28:59.843347+00:00		t	27	73752080036537985	648518346483323812	73752080036549691	648518346479058383	[ 49785 168261 2265]	[ 49799 168287 2268]
4024	30348508	2022-11-17 14:28:59.843347+00:00		t	14	73470124023712336	648518346483323812	73470124023679612	648518346498434097	[ 42899 154139 2311]	[ 42919 154163 2310]
4027	22094093	2022-11-17 14:28:59.843347+00:00		t	34	73469986718796928	648518346483323812	73469986718796801	648518346498434097	[ 41751 149879 2518]	[ 41763 149859 2520]
4029	18841177	2022-11-17 14:28:59.843347+00:00		t	34	73538843835936097	648518346483323812	73538843835890028	648518346481078874	[ 43727 105961 2950]	[ 43705 105957 2949]
4030	30348321	2022-11-17 14:28:59.843347+00:00		t	18	73470124023487976	648518346483323812	73470124023472998	648518346486164626	[ 42479 153743 2245]	[ 42463 153771 2245]
4031	30348472	2022-11-17 14:28:59.843347+00:00		t	38	73470124023736063	648518346483323812	73470124023768050	648518346486164626	[ 42845 154137 2312]	[ 42813 154139 2312]
4042	33100538	2022-11-17 14:28:59.843347+00:00		t	25	73538912756188428	648518346483323812	73538912756337224	648518346477598684	[ 45027 106729 3217]	[ 45043 106767 3218]
4043	33100537	2022-11-17 14:28:59.843347+00:00		t	19	73538912756417603	648518346483323812	73538912756430034	648518346490873773	[ 45003 106733 3219]	[ 45025 106733 3222]
4044	32997926	2022-11-17 14:28:59.843347+00:00		t	28	73539874829290662	648518346483323812	73539874829255073	648518346481078874	[ 43859 136395 3271]	[ 43869 136361 3271]
4045	19062806	2022-11-17 14:28:59.843347+00:00		t	31	73398999834782495	648518346483323812	73398999834777521	648518346494201991	[ 39037 131445 3125]	[ 39017 131479 3125]
4046	19062820	2022-11-17 14:28:59.843347+00:00		t	52	73398999834789902	648518346483323812	73398999834797710	648518346494201991	[ 39077 131425 3133]	[ 39075 131467 3134]
4050	27714323	2022-11-17 14:28:59.843347+00:00		t	19	73469368646117223	648518346483323812	73469368646130778	648518346499724869	[ 42625 132775 3277]	[ 42593 132773 3278]
4057	32293708	2022-11-17 14:28:59.843347+00:00		t	79	73609212714074118	648518346483323812	73609212714068923	648518346498434097	[ 45267 106401 3133]	[ 45303 106407 3133]
4059	40139775	2022-11-17 14:28:59.843347+00:00		t	17	73822448847646473	648518346483323812	73822448847625928	648518346489773655	[ 52783 169217 2319]	[ 52797 169239 2319]
4060	40139778	2022-11-17 14:28:59.843347+00:00		t	31	73822448847634696	648518346483323812	73822448847638117	648518346481078874	[ 52785 169237 2321]	[ 52801 169271 2322]
4063	9146302	2022-11-17 14:28:59.843347+00:00		t	18	73398175134099614	648518346483323812	73398175200843536	648518346481634463	[ 39979 108243 3081]	[ 39989 108279 3082]
4064	11592605	2022-11-17 14:28:59.843347+00:00		t	57	73468612597544637	648518346483323812	73468612597559767	648518346497061092	[ 41285 109165 2980]	[ 41265 109201 2980]
4066	27694875	2022-11-17 14:28:59.843347+00:00		t	21	73540424115384915	648518346483323812	73540424115364982	648518346486164626	[ 43189 152371 2405]	[ 43199 152391 2404]
4070	9146379	2022-11-17 14:28:59.843347+00:00		t	51	73398175200863663	648518346483323812	73398175200879985	648518346481634463	[ 40089 108195 3086]	[ 40125 108207 3087]
4082	9146380	2022-11-17 14:28:59.843347+00:00		t	30	73398175200863663	648518346483323812	73398175200905000	648518346492140076	[ 40093 108181 3087]	[ 40127 108163 3087]
4083	36780896	2022-11-17 14:28:59.843347+00:00		t	42	73539806109679969	648518346483323812	73539806109684918	648518346517652772	[ 43093 134299 3239]	[ 43101 134277 3238]
4084	9183308	2022-11-17 14:28:59.843347+00:00		t	41	73681436414469228	648518346483323812	73681436414476843	648518346514235435	[ 48419 160439 2267]	[ 48445 160421 2268]
4085	9183309	2022-11-17 14:28:59.843347+00:00		t	31	73681436414469228	648518346483323812	73681436414472065	648518346498434097	[ 48415 160495 2266]	[ 48441 160521 2266]
4086	23175675	2022-11-17 14:28:59.843347+00:00		t	12	73468543945214175	648518346483323812	73468543945206978	648518346497061092	[ 41435 107789 3126]	[ 41411 107827 3127]
4090	9183380	2022-11-17 14:28:59.843347+00:00		t	25	73681436414466879	648518346483323812	73681436414483955	648518346498434097	[ 48603 160445 2267]	[ 48603 160481 2268]
4094	21522817	2022-11-17 14:28:59.843347+00:00		t	56	73540492767779919	648518346483323812	73540492767782556	648518346499393105	[ 44947 154183 2285]	[ 44913 154175 2285]
4103	40548031	2022-11-17 14:28:59.843347+00:00		t	43	73822517500246842	648518346483323812	73822517500283865	648518346499724869	[ 52987 170443 2306]	[ 53017 170443 2307]
4106	24083258	2022-11-17 14:28:59.843347+00:00		t	20	73469368511873945	648518346483323812	73398999767656340	648518346491896593	[ 40979 131313 3002]	[ 40951 131305 3004]
4107	31759075	2022-11-17 14:28:59.843347+00:00		t	16	73752080036571364	648518346483323812	73752080036571366	648518346500711093	[ 50095 168937 2279]	[ 50067 168939 2280]
4108	4115215	2022-11-17 14:28:59.843347+00:00		t	23	73468475158546295	648518346483323812	73468475158558197	648518346494201991	[ 42943 105945 2980]	[ 42939 105905 2979]
4109	21522834	2022-11-17 14:28:59.843347+00:00		t	19	73540492767756546	648518346483323812	73540492767769853	648518346486164626	[ 44995 154585 2288]	[ 44957 154597 2289]
4110	23175687	2022-11-17 14:28:59.843347+00:00		t	31	73468543945191394	648518346483323812	73468543945199387	648518346497061092	[ 41477 107819 3126]	[ 41463 107855 3126]
4111	25535084	2022-11-17 14:28:59.843347+00:00		t	16	73610381146577873	648518346483323812	73610381146580328	648518346490658557	[ 46855 140945 3508]	[ 46861 140989 3508]
4112	22072149	2022-11-17 14:28:59.843347+00:00		t	23	73469437164166953	648518346483323812	73469437164160503	648518346486863587	[ 41597 134509 2839]	[ 41567 134515 2839]
4116	22072163	2022-11-17 14:28:59.843347+00:00		t	41	73469437164170150	648518346483323812	73469437164175835	648518346486863587	[ 41617 134555 2839]	[ 41589 134567 2840]
4122	23865423	2022-11-17 14:28:59.843347+00:00		t	22	73469506018235891	648518346483323812	73469506018234916	648518346490104091	[ 41187 137101 3208]	[ 41195 137083 3207]
4123	23865428	2022-11-17 14:28:59.843347+00:00		t	25	73469506018109724	648518346483323812	73469506018141174	648518346490104091	[ 41213 137205 3203]	[ 41205 137173 3204]
4124	40139732	2022-11-17 14:28:59.843347+00:00		t	17	73822448847619105	648518346483323812	73822448847656170	648518346500711093	[ 52677 169015 2325]	[ 52665 169037 2327]
4129	8381695	2022-11-17 14:28:59.843347+00:00		t	36	73751873878044058	648518346483323812	73751873878054191	648518346369328788	[ 50203 162197 2232]	[ 50215 162227 2232]
4130	28153475	2022-11-17 14:28:59.843347+00:00		t	12	73540698858888416	648518346483323812	73540698858881580	648518346489687660	[ 44447 161419 2092]	[ 44441 161423 2091]
4133	24863745	2022-11-17 14:28:59.843347+00:00		t	17	73751873945186519	648518346483323812	73751873945174412	648518346478957008	[ 49345 163507 2387]	[ 49379 163501 2388]
4134	24863691	2022-11-17 14:28:59.843347+00:00		t	51	73751873945011251	648518346483323812	73751873945010938	648518346494647971	[ 49239 163825 2317]	[ 49215 163795 2317]
4135	24863712	2022-11-17 14:28:59.843347+00:00		t	25	73751873945011251	648518346483323812	73751873945037333	648518346500711093	[ 49265 163815 2317]	[ 49259 163781 2318]
4144	30348312	2022-11-17 14:28:59.843347+00:00		t	14	73470124023495590	648518346483323812	73470124023470050	648518346479298449	[ 42451 153671 2243]	[ 42447 153671 2242]
4145	26700457	2022-11-17 14:28:59.843347+00:00		t	43	73681436347394581	648518346483323812	73681436347392455	648518346477105680	[ 48041 161307 2143]	[ 48015 161315 2144]
4147	8381688	2022-11-17 14:28:59.843347+00:00		t	62	73751873878091249	648518346483323812	73751873878091257	648518346498434097	[ 50191 161915 2247]	[ 50203 161885 2247]
4148	8381721	2022-11-17 14:28:59.843347+00:00		t	59	73751873878044058	648518346483323812	73751873878049243	648518346497914471	[ 50223 162179 2231]	[ 50253 162193 2231]
4149	28912428	2022-11-17 14:28:59.843347+00:00		t	21	73398174999914949	648518346483323812	73398174999892226	648518346484428839	[ 40055 108403 2810]	[ 40071 108369 2811]
4150	9125709	2022-11-17 14:28:59.843347+00:00		t	83	73681436414345760	648518346483323812	73681436414327963	648518346471899547	[ 48251 161197 2211]	[ 48233 161171 2212]
4151	9125730	2022-11-17 14:28:59.843347+00:00		t	36	73681436414361221	648518346483323812	73681436414371897	648518346471899547	[ 48281 161309 2227]	[ 48257 161337 2227]
4152	4115191	2022-11-17 14:28:59.843347+00:00		t	33	73468475158543873	648518346483323812	73468475158553585	648518346496171788	[ 42895 106077 2965]	[ 42875 106109 2966]
4153	28912431	2022-11-17 14:28:59.843347+00:00		t	65	73398174999894691	648518346483323812	73398174999919019	648518346484428839	[ 40039 108193 2816]	[ 40075 108193 2816]
4154	28912448	2022-11-17 14:28:59.843347+00:00		t	45	73398174999889330	648518346483323812	73398174999894358	648518346484428839	[ 40089 107843 2808]	[ 40123 107827 2809]
4155	10203213	2022-11-17 14:28:59.843347+00:00		t	34	73611205109183059	648518346483323812	73681573853365235	648518346507631441	[ 47089 164455 2249]	[ 47109 164429 2250]
4156	2027596	2022-11-17 14:28:59.843347+00:00		t	18	73398174999893955	648518346483323812	73398174999876417	648518346499724869	[ 40163 107195 2798]	[ 40179 107223 2799]
4157	2027627	2022-11-17 14:28:59.843347+00:00		t	46	73398174999869371	648518346483323812	73398174999878665	648518346499724869	[ 40239 107111 2796]	[ 40265 107089 2797]
4165	15003441	2022-11-17 14:28:59.843347+00:00		t	51	73892886244379166	648518346483323812	73892886244391785	648518346498434097	[ 54145 171591 2274]	[ 54183 171581 2275]
4169	18967291	2022-11-17 14:28:59.843347+00:00		t	39	73892954963881077	648518346483323812	73892954963890324	648518346508978751	[ 54087 172065 2292]	[ 54111 172077 2293]
4170	18841149	2022-11-17 14:28:59.843347+00:00		t	66	73538843835873842	648518346483323812	73538843836031728	648518346479458002	[ 43637 105999 2953]	[ 43619 105973 2953]
4171	8218873	2022-11-17 14:28:59.843347+00:00		t	20	73751873878041544	648518346483323812	73751873878031220	648518346479458002	[ 50027 162109 2226]	[ 50001 162133 2227]
4172	8218875	2022-11-17 14:28:59.843347+00:00		t	61	73751873878046588	648518346483323812	73751873878023296	648518346479458002	[ 50035 162103 2222]	[ 50007 162129 2222]
4173	15640805	2022-11-17 14:28:59.843347+00:00		t	37	73540492834413032	648518346483323812	73540492834641160	648518346484428839	[ 45047 154149 2325]	[ 45023 154171 2327]
4175	27714347	2022-11-17 14:28:59.843347+00:00		t	12	73469368646142915	648518346483323812	73469368646152705	648518346500711093	[ 42651 132661 3284]	[ 42637 132657 3286]
4176	27714422	2022-11-17 14:28:59.843347+00:00		t	31	73469368646142917	648518346483323812	73469368646147842	648518346500711093	[ 42733 132625 3287]	[ 42765 132619 3287]
4177	15003467	2022-11-17 14:28:59.843347+00:00		t	19	73892886244357268	648518346483323812	73892886244369195	648518346498434097	[ 54207 171689 2266]	[ 54239 171703 2266]
4186	15640804	2022-11-17 14:28:59.843347+00:00		t	34	73540492834538984	648518346483323812	73540492834591140	648518346496982580	[ 45049 154117 2324]	[ 45015 154101 2325]
4187	22094092	2022-11-17 14:28:59.843347+00:00		t	42	73469986718796928	648518346483323812	73469986718792235	648518346496982580	[ 41749 149865 2518]	[ 41761 149833 2519]
4196	10203215	2022-11-17 14:28:59.843347+00:00		t	17	73611205109173784	648518346483323812	73681573853375063	648518346507631441	[ 47101 164607 2253]	[ 47111 164587 2254]
4204	6061542	2022-11-17 14:28:59.843347+00:00		t	21	73469368713099105	648518346483323812	73398999968889035	648518346473084516	[ 40969 132271 3349]	[ 40947 132273 3348]
4210	24863735	2022-11-17 14:28:59.843347+00:00		t	62	73751873945186519	648518346483323812	73751873945181664	648518346490188983	[ 49309 163427 2383]	[ 49337 163401 2384]
4213	13593289	2022-11-17 14:28:59.843347+00:00		t	106	73610861511875257	648518346483323812	73610861511880167	648518346475037207	[ 45141 154729 2262]	[ 45173 154721 2261]
4218	13843645	2022-11-17 14:28:59.843347+00:00		t	41	73681367560891517	648518346483323812	73681367560875720	648518346481078874	[ 48005 159599 2044]	[ 47969 159621 2044]
4219	13593323	2022-11-17 14:28:59.843347+00:00		t	65	73610861511884907	648518346483323812	73610861511882518	648518346475037207	[ 45211 154609 2270]	[ 45241 154625 2270]
4228	13593348	2022-11-17 14:28:59.843347+00:00		t	22	73610861511858704	648518346483323812	73610861511843763	648518346486164626	[ 45237 155035 2246]	[ 45275 155051 2247]
4230	9685018	2022-11-17 14:28:59.843347+00:00		t	44	73398999901911435	648518346483323812	73398999901902684	648518346499724869	[ 39483 132435 3258]	[ 39515 132423 3258]
4231	9685027	2022-11-17 14:28:59.843347+00:00		t	35	73398999901916288	648518346483323812	73398999901923997	648518346499724869	[ 39491 132507 3259]	[ 39527 132523 3260]
4232	9684948	2022-11-17 14:28:59.843347+00:00		t	41	73398999901802285	648518346483323812	73398999901756067	648518346468936864	[ 39371 132935 3215]	[ 39379 132905 3215]
4233	9684957	2022-11-17 14:28:59.843347+00:00		t	61	73398999901666697	648518346483323812	73398999901655010	648518346509715514	[ 39395 132945 3215]	[ 39419 132913 3215]
4235	9684971	2022-11-17 14:28:59.843347+00:00		t	22	73398999901833147	648518346483323812	73398999901802123	648518346468936864	[ 39395 132847 3224]	[ 39433 132839 3224]
4237	9684985	2022-11-17 14:28:59.843347+00:00		t	40	73398999901884495	648518346483323812	73398999901893703	648518346468936864	[ 39429 132615 3249]	[ 39457 132629 3249]
4238	14554274	2022-11-17 14:28:59.843347+00:00		t	38	73538912622224335	648518346483323812	73538912622251530	648518346499440615	[ 43099 106953 2971]	[ 43065 106957 2971]
4243	14554427	2022-11-17 14:28:59.843347+00:00		t	22	73538912622292741	648518346483323812	73538912622290378	648518346499724869	[ 43409 107089 2993]	[ 43379 107087 2994]
4244	14554613	2022-11-17 14:28:59.843347+00:00		t	77	73538912622452065	648518346483323812	73538912622457237	648518346499724869	[ 43785 107417 3063]	[ 43763 107449 3062]
4247	6797122	2022-11-17 14:28:59.843347+00:00		t	53	73538981341732752	648518346483323812	73538981341744886	648518346498442792	[ 43293 109103 2983]	[ 43301 109075 2984]
4256	13819302	2022-11-17 14:28:59.843347+00:00		t	17	73751873945140997	648518346483323812	73751873945124279	648518346498434097	[ 50671 162377 2363]	[ 50667 162353 2362]
4258	13819338	2022-11-17 14:28:59.843347+00:00		t	32	73751873945161646	648518346483323812	73751873945164076	648518346498434097	[ 50743 162353 2372]	[ 50753 162327 2373]
4266	14554300	2022-11-17 14:28:59.843347+00:00		t	37	73538912622363931	648518346483323812	73538912622376171	648518346494201991	[ 43117 106901 3032]	[ 43105 106881 3032]
4267	14554666	2022-11-17 14:28:59.843347+00:00		t	46	73538843902924863	648518346483323812	73538912622445716	648518346494201991	[ 43985 106493 3056]	[ 43963 106525 3057]
4268	14554685	2022-11-17 14:28:59.843347+00:00		t	47	73538912622453404	648518346483323812	73538912622454034	648518346494201991	[ 44047 106567 3059]	[ 44017 106595 3059]
4270	7373208	2022-11-17 14:28:59.843347+00:00		t	22	73821693738969148	648518346483323812	73821693738994616	648518346502482343	[ 53171 147427 3959]	[ 53157 147447 3961]
4278	15003278	2022-11-17 14:28:59.843347+00:00		t	42	73892886244454372	648518346483323812	73892886244435941	648518346484428839	[ 53857 171587 2298]	[ 53871 171561 2298]
4279	15310172	2022-11-17 14:28:59.843347+00:00		t	75	73470055304039158	648518346483323812	73470055304057495	648518346500711093	[ 42191 153397 2258]	[ 42177 153367 2258]
4281	13857983	2022-11-17 14:28:59.843347+00:00		t	25	73398175134249029	648518346483323812	73398175134141998	648518346483169700	[ 39919 108189 3072]	[ 39929 108229 3074]
4284	7463895	2022-11-17 14:28:59.843347+00:00		t	38	73539737323254333	648518346483323812	73539737323257000	648518346499724869	[ 43227 132429 3183]	[ 43213 132463 3184]
4287	7463910	2022-11-17 14:28:59.843347+00:00		t	38	73539737323290687	648518346483323812	73539737323294630	648518346514235435	[ 43239 132259 3194]	[ 43239 132219 3194]
4288	7463911	2022-11-17 14:28:59.843347+00:00		t	35	73539737323290687	648518346483323812	73539737323271879	648518346481078874	[ 43237 132267 3192]	[ 43239 132241 3191]
4291	37596454	2022-11-17 14:28:59.843347+00:00		t	26	73468681317176276	648518346483323812	73468681317164137	648518346497061092	[ 42667 111225 3041]	[ 42691 111211 3041]
4292	7463971	2022-11-17 14:28:59.843347+00:00		t	20	73539737323420024	648518346483323812	73539737323319888	648518346497914471	[ 43319 132285 3206]	[ 43351 132263 3206]
4294	29284993	2022-11-17 14:28:59.843347+00:00		t	101	73328768529565186	648518346483323812	73328768529577944	648518346497035928	[ 38627 135541 3148]	[ 38659 135537 3149]
4298	37315549	2022-11-17 14:28:59.843347+00:00		t	79	73398931182442238	648518346483323812	73398931182417744	648518346492140076	[ 40475 130959 3261]	[ 40511 130943 3261]
4303	14172948	2022-11-17 14:28:59.843347+00:00		t	19	73399137340499888	648518346483323812	73399137340779077	648518346520494585	[ 40369 135285 3218]	[ 40329 135289 3219]
4306	14172999	2022-11-17 14:28:59.843347+00:00		t	69	73399137340791100	648518346483323812	73399137340791075	648518346520494585	[ 40411 136161 3225]	[ 40439 136177 3226]
4307	10555866	2022-11-17 14:28:59.843347+00:00		t	61	73468543878345436	648518346483323812	73468543878326329	648518346492697531	[ 42263 107587 3073]	[ 42255 107577 3072]
4309	32407083	2022-11-17 14:28:59.843347+00:00		t	14	73539874829379847	648518346483323812	73539874829373727	648518346481078874	[ 44777 136335 3319]	[ 44767 136295 3320]
4311	32407111	2022-11-17 14:28:59.843347+00:00		t	20	73539874829398953	648518346483323812	73539874829383008	648518346489569132	[ 44803 136521 3321]	[ 44793 136551 3322]
4312	32407125	2022-11-17 14:28:59.843347+00:00		t	62	73539874829313015	648518346483323812	73539874829312998	648518346494201991	[ 44799 136249 3299]	[ 44819 136217 3299]
4320	563466	2022-11-17 14:28:59.843347+00:00		t	38	73752080103624904	648518346483323812	73752080103614343	648518346481078874	[ 50527 168017 2368]	[ 50515 168055 2368]
4321	9684992	2022-11-17 14:28:59.843347+00:00		t	29	73398999901851026	648518346483323812	73398999901860254	648518346468936864	[ 39439 132837 3234]	[ 39469 132839 3235]
4322	9684993	2022-11-17 14:28:59.843347+00:00		t	29	73398999901911512	648518346483323812	73398999901893703	648518346468936864	[ 39445 132599 3252]	[ 39467 132615 3252]
4323	18422118	2022-11-17 14:28:59.843347+00:00		t	15	73398999901953026	648518346483323812	73398999901953393	648518346487724866	[ 40211 133077 3274]	[ 40209 133089 3277]
4326	37596460	2022-11-17 14:28:59.843347+00:00		t	67	73468681316991684	648518346483323812	73468681316898574	648518346497061092	[ 42733 111423 2960]	[ 42707 111407 2960]
4329	18439734	2022-11-17 14:28:59.843347+00:00		t	20	73398175066976478	648518346483323812	73398175066987106	648518346499724869	[ 39985 108355 2934]	[ 39967 108321 2934]
4331	15310183	2022-11-17 14:28:59.843347+00:00		t	34	73470055304033998	648518346483323812	73470055304039123	648518346499724869	[ 42233 153373 2257]	[ 42225 153339 2257]
4335	9685035	2022-11-17 14:28:59.843347+00:00		t	32	73398999901916288	648518346483323812	73398999901913770	648518346482260628	[ 39495 132471 3259]	[ 39529 132463 3259]
4337	14172933	2022-11-17 14:28:59.843347+00:00		t	42	73399137340747487	648518346483323812	73399137340737850	648518346512252206	[ 40317 135355 3213]	[ 40295 135339 3214]
4345	11721123	2022-11-17 14:28:59.843347+00:00		t	32	73328631157389603	648518346483323812	73328631157631299	648518346512252206	[ 38765 131489 3220]	[ 38741 131507 3220]
4349	8170233	2022-11-17 14:28:59.843347+00:00		t	47	73539187299090680	648518346483323812	73539187299074227	648518346361327481	[ 44113 115039 2680]	[ 44089 115067 2680]
4352	8170241	2022-11-17 14:28:59.843347+00:00		t	47	73539187299051058	648518346483323812	73539187299053445	648518346498434097	[ 44137 115135 2675]	[ 44107 115163 2675]
4354	8170244	2022-11-17 14:28:59.843347+00:00		t	45	73539187299077192	648518346483323812	73539187299087174	648518346514235435	[ 44129 115055 2681]	[ 44119 115095 2681]
4359	32407199	2022-11-17 14:28:59.843347+00:00		t	23	73539874829330500	648518346483323812	73539874829355736	648518346496982580	[ 44867 136499 3306]	[ 44863 136537 3307]
4360	8170251	2022-11-17 14:28:59.843347+00:00		t	59	73539187299051058	648518346483323812	73539187299071554	648518346361327481	[ 44149 115141 2676]	[ 44129 115143 2678]
4365	4856150	2022-11-17 14:28:59.843347+00:00		t	40	73539049927018388	648518346483323812	73539049926986214	648518346499440615	[ 44121 111633 2719]	[ 44117 111669 2719]
4366	4856225	2022-11-17 14:28:59.843347+00:00		t	30	73539049927016312	648518346483323812	73539049927009149	648518346498434097	[ 44347 111877 2727]	[ 44319 111867 2727]
4368	4856241	2022-11-17 14:28:59.843347+00:00		t	17	73539049926983756	648518346483323812	73539049926986343	648518346499440615	[ 44397 111895 2714]	[ 44377 111869 2714]
4371	4856259	2022-11-17 14:28:59.843347+00:00		t	21	73539049926988652	648518346483323812	73539049926978064	648518346499440615	[ 44453 111873 2713]	[ 44459 111839 2713]
4373	4856267	2022-11-17 14:28:59.843347+00:00		t	21	73539118646451136	648518346483323812	73539049926978892	648518346491925359	[ 44497 112651 2713]	[ 44507 112617 2713]
4376	1820570	2022-11-17 14:28:59.843347+00:00		t	31	73470055371217109	648518346483323812	73470055371204864	648518346494201991	[ 42985 152229 2412]	[ 42991 152211 2410]
4382	20483247	2022-11-17 14:28:59.843347+00:00		t	34	73681642572854092	648518346483323812	73681642572851599	648518346494647971	[ 48087 166109 2261]	[ 48059 166113 2261]
4386	13080821	2022-11-17 14:28:59.843347+00:00		t	50	73468681316771377	648518346483323812	73539050061074216	648518346492697531	[ 42979 111187 2956]	[ 43013 111189 2957]
4392	13080876	2022-11-17 14:28:59.843347+00:00		t	22	73539050061167213	648518346483323812	73539050061188027	648518346478752884	[ 43093 111453 2977]	[ 43109 111431 2980]
4393	13181535	2022-11-17 14:28:59.843347+00:00		t	14	73539187433058222	648518346483323812	73539187432837253	648518346498434097	[ 44245 115749 2839]	[ 44233 115773 2838]
4400	16177558	2022-11-17 14:28:59.843347+00:00		t	35	73399068621164492	648518346483323812	73399068621252418	648518346498434097	[ 40897 133549 3219]	[ 40931 133555 3219]
4406	8170252	2022-11-17 14:28:59.843347+00:00		t	21	73539187298949911	648518346483323812	73539187298962449	648518346491896593	[ 44101 114797 2623]	[ 44129 114791 2622]
4408	8170257	2022-11-17 14:28:59.843347+00:00		t	45	73539187298954999	648518346483323812	73539187298960040	648518346491896593	[ 44139 114893 2630]	[ 44167 114893 2631]
4411	16474302	2022-11-17 14:28:59.843347+00:00		t	32	73822448847754546	648518346483323812	73822448847734850	648518346481078874	[ 52095 169119 2366]	[ 52079 169107 2365]
4412	16474303	2022-11-17 14:28:59.843347+00:00		t	52	73822448847752282	648518346483323812	73822448847761029	648518346494201991	[ 52065 169011 2375]	[ 52085 168983 2375]
4413	16474308	2022-11-17 14:28:59.843347+00:00		t	15	73822448847740044	648518346483323812	73822448847742509	648518346494201991	[ 52113 169067 2366]	[ 52115 169027 2366]
4416	13080895	2022-11-17 14:28:59.843347+00:00		t	38	73539050061167277	648518346483323812	73539050061188006	648518346500711093	[ 43111 111469 2977]	[ 43141 111451 2978]
4421	25895903	2022-11-17 14:28:59.843347+00:00		t	50	73539324738047923	648518346483323812	73539324738040467	648518346481078874	[ 44153 120447 2684]	[ 44143 120483 2684]
4423	25895905	2022-11-17 14:28:59.843347+00:00		t	72	73539324738010978	648518346483323812	73539324738005813	648518346492697531	[ 44175 120111 2670]	[ 44147 120117 2670]
4425	25895910	2022-11-17 14:28:59.843347+00:00		t	43	73539324738008597	648518346483323812	73539324738000643	648518346492697531	[ 44211 120163 2670]	[ 44193 120187 2670]
4428	7463880	2022-11-17 14:28:59.843347+00:00		t	74	73539737323290687	648518346483323812	73539737323266635	648518346484428839	[ 43215 132265 3193]	[ 43189 132235 3193]
4429	37596453	2022-11-17 14:28:59.843347+00:00		t	21	73468681317204452	648518346483323812	73468681317164108	648518346500711093	[ 42669 111185 3043]	[ 42687 111163 3043]
4430	16474310	2022-11-17 14:28:59.843347+00:00		t	24	73822448847776069	648518346483323812	73822448847780618	648518346499724869	[ 52085 168987 2384]	[ 52119 168977 2385]
4436	18439903	2022-11-17 14:28:59.843347+00:00		t	39	73398175067200639	648518346483323812	73398175066987044	648518346494319099	[ 40313 108193 2939]	[ 40343 108175 2939]
4437	7463990	2022-11-17 14:28:59.843347+00:00		t	30	73539737323249289	648518346483323812	73539737323234655	648518346484428839	[ 43367 132299 3174]	[ 43399 132289 3174]
4440	25895923	2022-11-17 14:28:59.843347+00:00		t	16	73539324738029505	648518346483323812	73539324738008653	648518346492697531	[ 44203 120283 2674]	[ 44237 120279 2673]
4444	16555485	2022-11-17 14:28:59.843347+00:00		t	19	73610998883706193	648518346483323812	73610998883706293	648518346498434097	[ 46593 158503 2134]	[ 46591 158535 2133]
4445	16555493	2022-11-17 14:28:59.843347+00:00		t	31	73610998883685907	648518346483323812	73610998883685863	648518346481078874	[ 46611 158631 2128]	[ 46599 158595 2129]
4446	26414163	2022-11-17 14:28:59.843347+00:00		t	37	73539187433105745	648518346483323812	73539187433108578	648518346497061092	[ 43471 116377 2859]	[ 43481 116411 2859]
4448	16555474	2022-11-17 14:28:59.843347+00:00		t	25	73610998883728433	648518346483323812	73610998883718439	648518346486164626	[ 46597 158519 2139]	[ 46581 158549 2140]
4450	25895921	2022-11-17 14:28:59.843347+00:00		t	14	73539324738034613	648518346483323812	73539324738005954	648518346491925359	[ 44207 120301 2674]	[ 44229 120329 2674]
4451	9125960	2022-11-17 14:28:59.843347+00:00		t	51	73681436414404387	648518346483323812	73681436414404397	648518346498083994	[ 48573 161169 2240]	[ 48605 161175 2241]
4454	26389957	2022-11-17 14:28:59.843347+00:00		t	26	73398312505989554	648518346483323812	73398312505960871	648518346479342780	[ 39389 111115 2939]	[ 39359 111109 2938]
4462	17734282	2022-11-17 14:28:59.843347+00:00		t	40	73681573920425086	648518346483323812	73681573920422901	648518346498083994	[ 48103 164169 2363]	[ 48071 164157 2363]
4464	26414164	2022-11-17 14:28:59.843347+00:00		t	23	73539187433100618	648518346483323812	73539187433090042	648518346491925359	[ 43493 116301 2855]	[ 43481 116271 2856]
4465	26414161	2022-11-17 14:28:59.843347+00:00		t	40	73539187433111218	648518346483323812	73539187433100587	648518346499958156	[ 43483 116249 2859]	[ 43471 116225 2859]
4468	28818752	2022-11-17 14:28:59.843347+00:00		t	49	73328562371225179	648518346483323812	73328562371216171	648518346500711093	[ 38269 131027 3171]	[ 38241 131015 3173]
4469	28818897	2022-11-17 14:28:59.843347+00:00		t	31	73328562371236930	648518346483323812	73328562371187859	648518346500711093	[ 38491 131013 3161]	[ 38507 130997 3160]
4475	16597497	2022-11-17 14:28:59.843347+00:00		t	22	73681504999743181	648518346483323812	73681436280257406	648518346479826579	[ 48489 161799 2000]	[ 48483 161767 2001]
4477	16630249	2022-11-17 14:28:59.843347+00:00		t	38	73681504999743559	648518346483323812	73681504999719738	648518346479826579	[ 48467 161849 1994]	[ 48479 161825 1994]
4480	23766723	2022-11-17 14:28:59.843347+00:00		t	31	73399068554228606	648518346483323812	73399068554243016	648518346479342780	[ 39387 133981 3122]	[ 39345 133977 3123]
4481	23766674	2022-11-17 14:28:59.843347+00:00		t	19	73399068554221233	648518346483323812	73399068554218709	648518346494801397	[ 39325 133865 3120]	[ 39299 133869 3119]
4482	17018134	2022-11-17 14:28:59.843347+00:00		t	95	73610930231205958	648518346483323812	73610930231188185	648518346494201991	[ 46455 157355 2201]	[ 46439 157325 2201]
4491	30808187	2022-11-17 14:28:59.843347+00:00		t	32	73539256085556386	648518346483323812	73539256085530078	648518346481078874	[ 43939 117557 2764]	[ 43913 117569 2764]
4494	21092352	2022-11-17 14:28:59.843347+00:00		t	52	73469368645999126	648518346483323812	73469368646010275	648518346494201991	[ 41915 132401 3233]	[ 41933 132417 3232]
4496	37513543	2022-11-17 14:28:59.843347+00:00		t	76	73539874896260047	648518346483323812	73539874896262593	648518346498434097	[ 43191 135705 3368]	[ 43203 135673 3369]
4503	37513661	2022-11-17 14:28:59.843347+00:00		t	25	73539874896262832	648518346483323812	73539874896242862	648518346494201991	[ 43441 135919 3364]	[ 43467 135935 3364]
4504	37513663	2022-11-17 14:28:59.843347+00:00		t	53	73539874896267450	648518346483323812	73539874896252800	648518346491425512	[ 43447 135877 3366]	[ 43479 135861 3365]
4505	37513666	2022-11-17 14:28:59.843347+00:00		t	49	73539874896262832	648518346483323812	73539874896282584	648518346494201991	[ 43449 135873 3368]	[ 43483 135861 3368]
4507	19074089	2022-11-17 14:28:59.843347+00:00		t	31	73680818610216118	648518346483323812	73680818610188228	648518346476182693	[ 48015 142533 3503]	[ 47989 142549 3503]
4510	15640786	2022-11-17 14:28:59.843347+00:00		t	19	73540492834637544	648518346483323812	73540492834649186	648518346498434097	[ 44967 153827 2327]	[ 44939 153851 2328]
4511	15640787	2022-11-17 14:28:59.843347+00:00		t	27	73540492834646608	648518346483323812	73540492834665986	648518346498434097	[ 44973 153793 2330]	[ 44951 153793 2332]
4513	15640795	2022-11-17 14:28:59.843347+00:00		t	21	73540492834670541	648518346483323812	73540492834658837	648518346498434097	[ 44999 153779 2333]	[ 44971 153775 2335]
4514	16492935	2022-11-17 14:28:59.843347+00:00		t	23	73821693738816485	648518346483323812	73821693738796606	648518346489892825	[ 52853 146333 3891]	[ 52871 146363 3891]
4515	14554661	2022-11-17 14:28:59.843347+00:00		t	75	73538843902924863	648518346483323812	73538912622421481	648518346496171788	[ 43977 106479 3055]	[ 43949 106499 3055]
4516	23766636	2022-11-17 14:28:59.843347+00:00		t	37	73399068554343356	648518346483323812	73399068554348345	648518346491215992	[ 39261 133745 3167]	[ 39257 133771 3166]
4517	9685005	2022-11-17 14:28:59.843347+00:00		t	41	73398999901895726	648518346483323812	73398999901891102	648518346500711093	[ 39451 132563 3251]	[ 39489 132571 3252]
4518	9685017	2022-11-17 14:28:59.843347+00:00		t	65	73398999901916288	648518346483323812	73398999901902756	648518346500711093	[ 39481 132479 3257]	[ 39519 132475 3257]
4519	22093914	2022-11-17 14:28:59.843347+00:00		t	56	73469986718727792	648518346483323812	73469986718722670	648518346486164626	[ 41399 149787 2491]	[ 41365 149795 2491]
4520	22093928	2022-11-17 14:28:59.843347+00:00		t	28	73469986718744811	648518346483323812	73469986718764955	648518346486164626	[ 41417 149829 2498]	[ 41387 149837 2499]
4526	28818854	2022-11-17 14:28:59.843347+00:00		t	33	73328562371236930	648518346483323812	73328562371197188	648518346482260628	[ 38451 131017 3161]	[ 38431 130995 3161]
4528	37547144	2022-11-17 14:28:59.843347+00:00		t	25	73681436347445761	648518346483323812	73681436347445723	648518346498434097	[ 48183 161107 2168]	[ 48155 161081 2169]
4531	37513640	2022-11-17 14:28:59.843347+00:00		t	15	73539874896242781	648518346483323812	73539874896235421	648518346471899547	[ 43357 135883 3359]	[ 43377 135873 3358]
4533	37547176	2022-11-17 14:28:59.843347+00:00		t	35	73681436347433811	648518346483323812	73681436347411516	648518346499724869	[ 48207 161039 2158]	[ 48213 161005 2157]
4536	15640796	2022-11-17 14:28:59.843347+00:00		t	27	73540492834643810	648518346483323812	73540492834661003	648518346498434097	[ 45007 153729 2333]	[ 44985 153701 2333]
4551	39622430	2022-11-17 14:28:59.843347+00:00		t	25	73398999700639074	648518346483323812	73398999700599254	648518346487724866	[ 39985 132137 2876]	[ 39971 132107 2877]
4553	39622437	2022-11-17 14:28:59.843347+00:00		t	56	73398999700631957	648518346483323812	73398999700631943	648518346499440615	[ 39985 132243 2887]	[ 39979 132275 2888]
4554	39622467	2022-11-17 14:28:59.843347+00:00		t	17	73398999700641480	648518346483323812	73398999700591285	648518346498434097	[ 40013 132157 2874]	[ 40015 132143 2873]
4555	39622471	2022-11-17 14:28:59.843347+00:00		t	15	73398999700641480	648518346483323812	73398999700573232	648518346499440615	[ 40013 132201 2876]	[ 40019 132221 2875]
4566	29284953	2022-11-17 14:28:59.843347+00:00		t	58	73328768529545273	648518346483323812	73328768529545235	648518346464976878	[ 38549 135481 3134]	[ 38567 135453 3135]
4567	29284984	2022-11-17 14:28:59.843347+00:00		t	17	73328768529588697	648518346483323812	73328768529562755	648518346464976878	[ 38619 135469 3144]	[ 38641 135447 3143]
4569	29284988	2022-11-17 14:28:59.843347+00:00		t	49	73328768529560417	648518346483323812	73328768529586127	648518346464976878	[ 38617 135565 3150]	[ 38655 135569 3151]
4570	29284992	2022-11-17 14:28:59.843347+00:00		t	52	73328768529588697	648518346483323812	73328768529583320	648518346464976878	[ 38627 135501 3148]	[ 38655 135483 3148]
4572	29285000	2022-11-17 14:28:59.843347+00:00		t	67	73328768529560417	648518346483323812	73328768529565187	648518346476182693	[ 38639 135539 3144]	[ 38671 135535 3144]
4576	23175756	2022-11-17 14:28:59.843347+00:00		t	37	73468543945278646	648518346483323812	73468543945266232	648518346490364680	[ 41609 107985 3153]	[ 41639 107991 3153]
4580	44516348	2022-11-17 14:28:59.843347+00:00		t	21	73751942664614152	648518346483323812	73751942664585477	648518346492140076	[ 49241 165459 2346]	[ 49273 165435 2347]
4583	29495992	2022-11-17 14:28:59.843347+00:00		t	60	73681642572873954	648518346483323812	73681642572871383	648518346481078874	[ 48411 166289 2268]	[ 48439 166309 2268]
4585	29496000	2022-11-17 14:28:59.843347+00:00		t	35	73681642572866278	648518346483323812	73681642572866289	648518346494647971	[ 48423 166269 2268]	[ 48463 166269 2268]
4586	29495919	2022-11-17 14:28:59.843347+00:00		t	28	73681642572856593	648518346483323812	73681642572859055	648518346486164626	[ 48249 166405 2263]	[ 48237 166437 2263]
4587	29496045	2022-11-17 14:28:59.843347+00:00		t	44	73681642572761094	648518346483323812	73681642572753201	648518346507631441	[ 48595 166203 2219]	[ 48589 166167 2219]
4588	29496046	2022-11-17 14:28:59.843347+00:00		t	22	73681642572761094	648518346483323812	73681642572758336	648518346494647971	[ 48593 166237 2220]	[ 48595 166239 2223]
4592	44526556	2022-11-17 14:28:59.843347+00:00		t	33	73469368713094084	648518346483323812	73469368713075882	648518346494201991	[ 41089 132571 3350]	[ 41107 132549 3350]
4597	26225919	2022-11-17 14:28:59.843347+00:00		t	23	73469437432590762	648518346483323812	73469437432600649	648518346497914471	[ 42143 134907 3360]	[ 42167 134883 3361]
4598	26225871	2022-11-17 14:28:59.843347+00:00		t	107	73469437432588437	648518346483323812	73469437432593005	648518346492140076	[ 42049 134871 3357]	[ 42023 134853 3358]
4599	17734292	2022-11-17 14:28:59.843347+00:00		t	24	73681573920411034	648518346483323812	73681573920401566	648518346498083994	[ 48127 164159 2360]	[ 48109 164161 2359]
4602	26445603	2022-11-17 14:28:59.843347+00:00		t	41	73680887396744189	648518346483323812	73680887396746774	648518346499864972	[ 48495 144529 3629]	[ 48469 144567 3630]
4610	30808064	2022-11-17 14:28:59.843347+00:00		t	18	73539256085561614	648518346483323812	73539256085564053	648518346492136492	[ 43561 117439 2769]	[ 43601 117437 2770]
4616	44526580	2022-11-17 14:28:59.843347+00:00		t	72	73469368713088395	648518346483323812	73469368713075740	648518346494201991	[ 41181 132439 3349]	[ 41211 132439 3350]
4617	30808216	2022-11-17 14:28:59.843347+00:00		t	27	73539256085525100	648518346483323812	73539256085515326	648518346481078874	[ 44019 117737 2753]	[ 44009 117725 2752]
4618	30868090	2022-11-17 14:28:59.843347+00:00		t	44	73468887408511619	648518346483323812	73468887408489797	648518346493753592	[ 41829 118761 2900]	[ 41871 118773 2900]
4623	44526589	2022-11-17 14:28:59.843347+00:00		t	12	73469368713093956	648518346483323812	73469368713088352	648518346494201991	[ 41197 132341 3352]	[ 41229 132327 3352]
4624	40548015	2022-11-17 14:28:59.843347+00:00		t	35	73822517500236326	648518346483323812	73822517500242639	648518346499724869	[ 52977 170401 2306]	[ 52991 170375 2307]
4625	34740523	2022-11-17 14:28:59.843347+00:00		t	18	73539049927226990	648518346483323812	73539049927317751	648518346481078874	[ 43407 111449 2813]	[ 43383 111431 2813]
4627	34740528	2022-11-17 14:28:59.843347+00:00		t	56	73539049927215510	648518346483323812	73539049927180033	648518346479672921	[ 43427 111597 2791]	[ 43389 111595 2792]
4629	34740535	2022-11-17 14:28:59.843347+00:00		t	34	73539049927193611	648518346483323812	73539049927198912	648518346479672921	[ 43433 111479 2802]	[ 43401 111465 2802]
4633	34740633	2022-11-17 14:28:59.843347+00:00		t	15	73539049927132978	648518346483323812	73539049927130225	648518346479672921	[ 43623 111529 2775]	[ 43583 111521 2775]
4635	34740651	2022-11-17 14:28:59.843347+00:00		t	29	73539049927193607	648518346483323812	73539049927151982	648518346498434097	[ 43623 111449 2784]	[ 43631 111421 2784]
4638	34740732	2022-11-17 14:28:59.843347+00:00		t	34	73539049927001085	648518346483323812	73539049926986113	648518346494201991	[ 43981 111519 2720]	[ 43973 111507 2719]
4640	34740761	2022-11-17 14:28:59.843347+00:00		t	13	73539049927003795	648518346483323812	73539049927000998	648518346491925359	[ 44013 111503 2720]	[ 44017 111465 2721]
4644	40547931	2022-11-17 14:28:59.843347+00:00		t	17	73822517500407534	648518346483323812	73822517500228798	648518346488809774	[ 52795 170333 2295]	[ 52817 170321 2296]
4648	40547945	2022-11-17 14:28:59.843347+00:00		t	26	73822517500221082	648518346483323812	73822517500228945	648518346488809774	[ 52825 170605 2293]	[ 52851 170621 2293]
4649	40547995	2022-11-17 14:28:59.843347+00:00		t	30	73822517500341630	648518346483323812	73822517500239550	648518346489773655	[ 52951 170615 2301]	[ 52971 170643 2302]
4695	40358488	2022-11-17 14:28:59.843347+00:00		t	35	73609899707703383	648518346483323812	73609899707695297	648518346478085821	[ 46223 126047 2798]	[ 46191 126065 2799]
4696	40358489	2022-11-17 14:28:59.843347+00:00		t	24	73609899707710922	648518346483323812	73609899707708753	648518346478085821	[ 46225 125963 2799]	[ 46193 125961 2799]
4706	18439777	2022-11-17 14:28:59.843347+00:00		t	38	73398175067011827	648518346483323812	73398175066961979	648518346481634463	[ 40053 108437 2935]	[ 40055 108473 2936]
4713	39622424	2022-11-17 14:28:59.843347+00:00		t	16	73398999700641480	648518346483323812	73398999700594066	648518346517652772	[ 39989 132155 2876]	[ 39963 132141 2875]
4714	41750589	2022-11-17 14:28:59.843347+00:00		t	24	73893023683143513	648518346483323812	73893023683138072	648518346486673640	[ 54329 174339 2198]	[ 54369 174327 2199]
4716	32406698	2022-11-17 14:28:59.843347+00:00		t	33	73539874829232919	648518346483323812	73539874829257648	648518346499724869	[ 44013 136563 3267]	[ 44043 136551 3268]
4718	23933313	2022-11-17 14:28:59.843347+00:00		t	31	73469299926553477	648518346483323812	73469299926548614	648518346500711093	[ 41579 130563 3245]	[ 41605 130585 3244]
4720	32406704	2022-11-17 14:28:59.843347+00:00		t	13	73539874829290790	648518346483323812	73539874829257648	648518346499724869	[ 44009 136595 3275]	[ 44045 136599 3275]
4726	14598802	2022-11-17 14:28:59.843347+00:00		t	23	73469437365665106	648518346483323812	73469437365673364	648518346492140076	[ 42051 135163 3300]	[ 42019 135163 3301]
4727	14598818	2022-11-17 14:28:59.843347+00:00		t	52	73469506085123273	648518346483323812	73469437365644107	648518346492140076	[ 42049 135179 3287]	[ 42049 135143 3289]
4730	41790485	2022-11-17 14:28:59.843347+00:00		t	20	73398175200805954	648518346483323812	73398175200797912	648518346498442792	[ 39921 108137 3084]	[ 39897 108123 3085]
4731	41790487	2022-11-17 14:28:59.843347+00:00		t	13	73398175200942480	648518346483323812	73398175200953367	648518346483169700	[ 39933 107975 3091]	[ 39899 107977 3092]
4732	31759113	2022-11-17 14:28:59.843347+00:00		t	73	73752080036571364	648518346483323812	73752080036566962	648518346479058383	[ 50135 168917 2280]	[ 50159 168895 2280]
4737	23175726	2022-11-17 14:28:59.843347+00:00		t	21	73468543945221756	648518346483323812	73468543945221831	648518346498442792	[ 41549 107873 3135]	[ 41567 107917 3136]
4741	23175748	2022-11-17 14:28:59.843347+00:00		t	26	73468543945249429	648518346483323812	73468543945288207	648518346502508711	[ 41591 108109 3154]	[ 41619 108127 3155]
4744	23175740	2022-11-17 14:28:59.843347+00:00		t	68	73468543945237188	648518346483323812	73468543945251708	648518346498442792	[ 41573 107905 3149]	[ 41605 107889 3149]
4752	24082841	2022-11-17 14:28:59.843347+00:00		t	72	73398999767779157	648518346483323812	73398999767774161	648518346517652772	[ 40193 131665 3054]	[ 40169 131641 3054]
4754	11592567	2022-11-17 14:28:59.843347+00:00		t	39	73468612597614846	648518346483323812	73468612597607288	648518346481634463	[ 41203 108923 2999]	[ 41175 108945 3000]
4759	17018141	2022-11-17 14:28:59.843347+00:00		t	30	73610930231205958	648518346483323812	73610930231203445	648518346494201991	[ 46457 157365 2206]	[ 46441 157343 2208]
4761	11592578	2022-11-17 14:28:59.843347+00:00		t	41	73468612597538940	648518346483323812	73468612597547180	648518346509895482	[ 41223 109063 2975]	[ 41193 109077 2975]
4771	17018158	2022-11-17 14:28:59.843347+00:00		t	20	73610930231201232	648518346483323812	73610930231173790	648518346494201991	[ 46529 157453 2193]	[ 46495 157433 2194]
4774	17018190	2022-11-17 14:28:59.843347+00:00		t	19	73610930231164608	648518346483323812	73610930231173748	648518346494201991	[ 46573 157417 2192]	[ 46585 157383 2192]
4776	12031338	2022-11-17 14:28:59.843347+00:00		t	15	73539874829322121	648518346483323812	73539874829299486	648518346514235435	[ 44537 135257 3295]	[ 44535 135239 3294]
4783	14470176	2022-11-17 14:28:59.843347+00:00		t	32	73750568409423581	648518346483323812	73750568409400036	648518346470603774	[ 49483 124191 2655]	[ 49507 124167 2656]
4784	24082848	2022-11-17 14:28:59.843347+00:00		t	50	73398999767817091	648518346483323812	73398999767813785	648518346494201991	[ 40213 131721 3065]	[ 40179 131739 3065]
4786	24082987	2022-11-17 14:28:59.843347+00:00		t	39	73398999767824579	648518346483323812	73398999767820572	648518346494201991	[ 40355 131509 3066]	[ 40367 131483 3067]
4793	23933185	2022-11-17 14:28:59.843347+00:00		t	50	73469299926527410	648518346483323812	73469299926525077	648518346514235435	[ 41497 130643 3236]	[ 41489 130689 3236]
4794	23933188	2022-11-17 14:28:59.843347+00:00		t	19	73469299926567835	648518346483323812	73469299926543578	648518346498434097	[ 41507 130409 3245]	[ 41489 130389 3244]
4800	23933245	2022-11-17 14:28:59.843347+00:00		t	62	73469299926527410	648518346483323812	73469299926524993	648518346499440615	[ 41521 130645 3235]	[ 41545 130663 3235]
4801	23933261	2022-11-17 14:28:59.843347+00:00		t	34	73469299926572603	648518346483323812	73469299926579601	648518346487724866	[ 41521 130515 3252]	[ 41551 130527 3254]
4805	23933271	2022-11-17 14:28:59.843347+00:00		t	38	73469299926553477	648518346483323812	73469299926546212	648518346499440615	[ 41549 130573 3246]	[ 41557 130613 3245]
4807	20066632	2022-11-17 14:28:59.843347+00:00		t	50	73399137273770879	648518346483323812	73399137273794583	648518346481634463	[ 40283 136355 3156]	[ 40301 136327 3157]
4813	41750560	2022-11-17 14:28:59.843347+00:00		t	48	73893023683146248	648518346483323812	73893023683169249	648518346508978751	[ 54321 174429 2208]	[ 54305 174401 2209]
4814	15664368	2022-11-17 14:28:59.843347+00:00		t	25	73749950403730941	648518346483323812	73749950403730956	648518346499958156	[ 49165 105415 3489]	[ 49171 105453 3489]
4815	15664365	2022-11-17 14:28:59.843347+00:00		t	15	73749950403733627	648518346483323812	73749950403722469	648518346500711093	[ 49165 105395 3488]	[ 49165 105413 3487]
4816	17018153	2022-11-17 14:28:59.843347+00:00		t	14	73610930231201148	648518346483323812	73610930231203360	648518346500711093	[ 46469 157347 2207]	[ 46477 157307 2206]
4817	20066683	2022-11-17 14:28:59.843347+00:00		t	17	73399137273780888	648518346483323812	73399137273797141	648518346515894097	[ 40379 136473 3151]	[ 40409 136459 3152]
4820	20066719	2022-11-17 14:28:59.843347+00:00		t	36	73399137273905972	648518346483323812	73399137273941659	648518346499864972	[ 40447 136307 3205]	[ 40475 136299 3204]
4822	20066690	2022-11-17 14:28:59.843347+00:00		t	28	73399137273763554	648518346483323812	73399137273780880	648518346490104091	[ 40389 136493 3146]	[ 40423 136481 3147]
4824	2681602	2022-11-17 14:28:59.843347+00:00		t	44	73539324805167298	648518346483323812	73539324805232430	648518346493753592	[ 45049 120365 2816]	[ 45041 120359 2819]
4830	8944013	2022-11-17 14:28:59.843347+00:00		t	30	73539118579506445	648518346483323812	73539118579501681	648518346481078874	[ 43539 114221 2616]	[ 43511 114241 2617]
4833	30295212	2022-11-17 14:28:59.843347+00:00		t	49	73469437365747681	648518346483323812	73469437365753900	648518346498434097	[ 42487 133695 3325]	[ 42463 133679 3326]
4840	14470150	2022-11-17 14:28:59.843347+00:00		t	28	73750568409495513	648518346483323812	73750568409523497	648518346486573025	[ 49439 124343 2683]	[ 49443 124313 2684]
4845	14470160	2022-11-17 14:28:59.843347+00:00		t	32	73750568409483024	648518346483323812	73750568409485802	648518346367839389	[ 49459 124341 2682]	[ 49471 124313 2682]
4846	14470163	2022-11-17 14:28:59.843347+00:00		t	46	73750568409483024	648518346483323812	73750568409470489	648518346486573025	[ 49463 124323 2678]	[ 49483 124291 2679]
4853	14470186	2022-11-17 14:28:59.843347+00:00		t	26	73750568409460517	648518346483323812	73750568409503550	648518346367839389	[ 49539 124353 2681]	[ 49549 124325 2682]
4854	14470187	2022-11-17 14:28:59.843347+00:00		t	26	73750568409460402	648518346483323812	73750568409475361	648518346367839389	[ 49541 124321 2677]	[ 49549 124295 2678]
4856	8944025	2022-11-17 14:28:59.843347+00:00		t	32	73539118579489948	648518346483323812	73539118579494665	648518346481078874	[ 43599 114355 2615]	[ 43571 114359 2615]
4859	14554619	2022-11-17 14:28:59.843347+00:00		t	43	73538912622452065	648518346483323812	73538912622474350	648518346499958156	[ 43793 107413 3064]	[ 43789 107445 3065]
4861	11448675	2022-11-17 14:28:59.843347+00:00		t	44	73468543878248354	648518346483323812	73468543878248346	648518346486609284	[ 42625 107185 3041]	[ 42611 107211 3041]
4862	24082859	2022-11-17 14:28:59.843347+00:00		t	29	73398999767783900	648518346483323812	73398999767786366	648518346500711093	[ 40231 131779 3056]	[ 40201 131803 3057]
4866	8944105	2022-11-17 14:28:59.843347+00:00		t	24	73539118579501727	648518346483323812	73539118579492338	648518346503402308	[ 43751 114413 2619]	[ 43781 114407 2618]
4873	14470238	2022-11-17 14:28:59.843347+00:00		t	31	73750568409488814	648518346483323812	73750568409503642	648518346367839389	[ 49671 124497 2680]	[ 49659 124515 2682]
4885	11289802	2022-11-17 14:28:59.843347+00:00		t	32	73468956127927648	648518346483323812	73468956127927699	648518346492282297	[ 41839 118953 2903]	[ 41843 118981 2903]
4887	11289809	2022-11-17 14:28:59.843347+00:00		t	12	73468956127937319	648518346483323812	73468956127965625	648518346493139776	[ 41835 118933 2908]	[ 41851 118945 2909]
4890	8944029	2022-11-17 14:28:59.843347+00:00		t	12	73539118579494678	648518346483323812	73539118579497020	648518346485733139	[ 43611 114377 2618]	[ 43587 114399 2618]
4892	8944124	2022-11-17 14:28:59.843347+00:00		t	29	73539118579506531	648518346483323812	73539118579522081	648518346503402308	[ 43799 114429 2624]	[ 43827 114411 2624]
4893	38992053	2022-11-17 14:28:59.843347+00:00		t	18	73752011384044641	648518346483323812	73752011384035995	648518346466237232	[ 50771 167197 2332]	[ 50775 167175 2333]
4894	8944156	2022-11-17 14:28:59.843347+00:00		t	31	73539118579524926	648518346483323812	73539118579549474	648518346498434097	[ 43923 114507 2630]	[ 43927 114477 2631]
4897	8944172	2022-11-17 14:28:59.843347+00:00		t	34	73539118579529255	648518346483323812	73539118579526766	648518346503402308	[ 43945 114521 2630]	[ 43965 114491 2631]
4899	8944183	2022-11-17 14:28:59.843347+00:00		t	19	73539118579529255	648518346483323812	73539118579526831	648518346503402308	[ 43983 114541 2630]	[ 44005 114515 2631]
4901	26445881	2022-11-17 14:28:59.843347+00:00		t	26	73680887396709851	648518346483323812	73680887396746771	648518346500711093	[ 48893 144489 3626]	[ 48921 144491 3626]
4902	42181122	2022-11-17 14:28:59.843347+00:00		t	13	73468887408489092	648518346483323812	73468887408493791	648518346486874829	[ 42607 118419 2892]	[ 42589 118395 2892]
4903	14470337	2022-11-17 14:28:59.843347+00:00		t	30	73750568409460513	648518346483323812	73750568409441385	648518346488894449	[ 49785 124487 2666]	[ 49811 124493 2666]
4906	19388384	2022-11-17 14:28:59.843347+00:00		t	57	73468749969473365	648518346483323812	73468749969475974	648518346491925359	[ 42119 113665 2883]	[ 42151 113681 2883]
4908	19652303	2022-11-17 14:28:59.843347+00:00		t	34	73468818554740298	648518346483323812	73468818554747184	648518346490873773	[ 42983 116487 2630]	[ 42983 116521 2631]
4911	38808739	2022-11-17 14:28:59.843347+00:00		t	43	73468543878031023	648518346483323812	73468543878030874	648518346500711093	[ 41529 107611 2960]	[ 41565 107583 2960]
4913	43662378	2022-11-17 14:28:59.843347+00:00		t	28	73751256140946076	648518346483323812	73751256140971843	648518346500711093	[ 49377 143455 3649]	[ 49407 143439 3649]
4917	43662396	2022-11-17 14:28:59.843347+00:00		t	55	73751256140957075	648518346483323812	73751256140969398	648518346500711093	[ 49405 143539 3649]	[ 49445 143521 3650]
4918	38992099	2022-11-17 14:28:59.843347+00:00		t	14	73752011384057414	648518346483323812	73752011384052894	648518346500711093	[ 50825 167231 2335]	[ 50853 167203 2336]
4920	22392177	2022-11-17 14:28:59.843347+00:00		t	12	73539531030390235	648518346483323812	73539531030411483	648518346485852682	[ 44847 126413 2843]	[ 44817 126387 2844]
4925	38992110	2022-11-17 14:28:59.843347+00:00		t	24	73752011384021144	648518346483323812	73752011383934050	648518346500711093	[ 50831 167403 2323]	[ 50865 167407 2323]
4933	42181126	2022-11-17 14:28:59.843347+00:00		t	26	73468887408466976	648518346483323812	73468887408469935	648518346498434097	[ 42635 118579 2884]	[ 42605 118581 2884]
4934	42181130	2022-11-17 14:28:59.843347+00:00		t	38	73468887408466976	648518346483323812	73468887408508474	648518346493139776	[ 42637 118615 2888]	[ 42625 118643 2888]
4940	9135097	2022-11-17 14:28:59.843347+00:00		t	44	73539187433067272	648518346483323812	73539187433024667	648518346498434097	[ 44329 115427 2837]	[ 44355 115417 2836]
4941	9135101	2022-11-17 14:28:59.843347+00:00		t	12	73539187433060273	648518346483323812	73539187433064992	648518346498434097	[ 44353 115455 2842]	[ 44379 115439 2843]
4943	9135103	2022-11-17 14:28:59.843347+00:00		t	96	73539187433050651	648518346483323812	73539187432814366	648518346492282297	[ 44353 115427 2839]	[ 44391 115425 2839]
4944	9135104	2022-11-17 14:28:59.843347+00:00		t	70	73539187432821948	648518346483323812	73539187433064992	648518346498434097	[ 44357 115491 2841]	[ 44385 115473 2841]
4945	9135105	2022-11-17 14:28:59.843347+00:00		t	24	73539187432821948	648518346483323812	73539187433017244	648518346498434097	[ 44361 115521 2839]	[ 44385 115505 2839]
4950	26445931	2022-11-17 14:28:59.843347+00:00		t	29	73680887396776438	648518346483323812	73680887396799543	648518346476182693	[ 49081 144479 3649]	[ 49095 144453 3649]
4955	42188064	2022-11-17 14:28:59.843347+00:00		t	28	73468681249999333	648518346483323812	73468681249975515	648518346502508711	[ 41039 112003 2874]	[ 41041 111965 2876]
4962	33239873	2022-11-17 14:28:59.843347+00:00		t	23	73611136456738529	648518346483323812	73611136456727174	648518346507507793	[ 46967 163643 2343]	[ 46969 163615 2343]
4963	33239877	2022-11-17 14:28:59.843347+00:00		t	40	73611136456763057	648518346483323812	73611136456767842	648518346493031429	[ 47015 163321 2358]	[ 46997 163359 2359]
4965	43499156	2022-11-17 14:28:59.843347+00:00		t	32	73539943615725437	648518346483323812	73539943615747173	648518346497035928	[ 43873 137621 3358]	[ 43871 137655 3358]
4966	43499157	2022-11-17 14:28:59.843347+00:00		t	37	73539943615739848	648518346483323812	73539943615725502	648518346476182693	[ 43899 137613 3357]	[ 43909 137643 3357]
4969	22604914	2022-11-17 14:28:59.843347+00:00		t	13	73539187299055646	648518346483323812	73539187299041031	648518346498434097	[ 44031 114967 2670]	[ 43999 114955 2671]
4971	22604920	2022-11-17 14:28:59.843347+00:00		t	41	73539187299055713	648518346483323812	73539187299048260	648518346361327481	[ 44047 115013 2669]	[ 44019 115029 2669]
4972	22604921	2022-11-17 14:28:59.843347+00:00		t	33	73539187299036120	648518346483323812	73539187299036174	648518346492697531	[ 44049 114951 2665]	[ 44029 114931 2665]
4982	43499172	2022-11-17 14:28:59.843347+00:00		t	43	73539943615749599	648518346483323812	73539943615770920	648518346476182693	[ 43997 137587 3370]	[ 44001 137619 3371]
4985	43499166	2022-11-17 14:28:59.843347+00:00		t	57	73539943615782140	648518346483323812	73539943615786720	648518346492140076	[ 43939 137415 3382]	[ 43969 137417 3383]
4998	22604895	2022-11-17 14:28:59.843347+00:00		t	45	73539187298970074	648518346483323812	73539187298980174	648518346499958156	[ 43921 114833 2639]	[ 43905 114821 2641]
5003	8127818	2022-11-17 14:28:59.843347+00:00		t	35	73539256018383914	648518346483323812	73539256018397232	648518346498434097	[ 44739 118141 2613]	[ 44769 118159 2614]
5004	30295233	2022-11-17 14:28:59.843347+00:00		t	33	73469437365782169	648518346483323812	73469437365761492	648518346499440615	[ 42535 133853 3324]	[ 42509 133867 3325]
5006	30295458	2022-11-17 14:28:59.843347+00:00		t	31	73469437365666571	648518346483323812	73469437365691756	648518346498434097	[ 42987 133599 3304]	[ 42967 133613 3305]
5008	33886491	2022-11-17 14:28:59.843347+00:00		t	18	73328631090554179	648518346483323812	73328631090558667	648518346500711093	[ 36995 132333 3118]	[ 37023 132307 3119]
5009	33886472	2022-11-17 14:28:59.843347+00:00		t	46	73328631090549529	648518346483323812	73328631090554151	648518346494801397	[ 36971 132311 3116]	[ 36977 132277 3117]
5020	38992041	2022-11-17 14:28:59.843347+00:00		t	22	73752011383863552	648518346483323812	73752011383859140	648518346499852243	[ 50755 167523 2314]	[ 50761 167493 2314]
5023	38992071	2022-11-17 14:28:59.843347+00:00		t	14	73752011384013872	648518346483323812	73752011383909318	648518346494647971	[ 50795 167339 2322]	[ 50803 167315 2321]
5027	38992085	2022-11-17 14:28:59.843347+00:00		t	40	73752011383990267	648518346483323812	73752011383968326	648518346488971566	[ 50803 167367 2321]	[ 50825 167353 2320]
5031	33983508	2022-11-17 14:28:59.843347+00:00		t	26	73468543811196049	648518346483323812	73468543811165501	648518346499724869	[ 41301 107003 2936]	[ 41303 106967 2937]
5033	33983510	2022-11-17 14:28:59.843347+00:00		t	14	73468543811135064	648518346483323812	73468543811132644	648518346499440615	[ 41297 106703 2924]	[ 41317 106727 2925]
5035	33983513	2022-11-17 14:28:59.843347+00:00		t	19	73468543811267668	648518346483323812	73468543811246453	648518346489569132	[ 41351 107039 2949]	[ 41329 107023 2950]
5036	33886500	2022-11-17 14:28:59.843347+00:00		t	24	73328631090549556	648518346483323812	73328631090547223	648518346500711093	[ 37001 132407 3112]	[ 37033 132407 3112]
5037	22604903	2022-11-17 14:28:59.843347+00:00		t	50	73539187298960167	648518346483323812	73539187298952587	648518346479299217	[ 43955 115051 2631]	[ 43947 115083 2631]
5038	8127810	2022-11-17 14:28:59.843347+00:00		t	12	73539256018339589	648518346483323812	73539256018359756	648518346481958333	[ 44739 117967 2591]	[ 44743 117931 2592]
5039	8127833	2022-11-17 14:28:59.843347+00:00		t	88	73539256018389509	648518346483323812	73539256018365232	648518346481958333	[ 44783 118241 2602]	[ 44823 118253 2602]
5040	8127790	2022-11-17 14:28:59.843347+00:00		t	24	73539256018342294	648518346483323812	73539256018319333	648518346484428839	[ 44703 117981 2592]	[ 44669 117963 2593]
5044	36477171	2022-11-17 14:28:59.843347+00:00		t	51	73399137340896447	648518346483323812	73399137340898995	648518346512252206	[ 40123 136289 3265]	[ 40089 136297 3266]
5045	36477214	2022-11-17 14:28:59.843347+00:00		t	12	73399137340934353	648518346483323812	73399137340901812	648518346512252206	[ 40153 136397 3275]	[ 40167 136423 3274]
5046	36477294	2022-11-17 14:28:59.843347+00:00		t	65	73399137340909415	648518346483323812	73399137340919220	648518346512252206	[ 40305 136391 3276]	[ 40285 136415 3278]
5049	36477325	2022-11-17 14:28:59.843347+00:00		t	46	73399137340911964	648518346483323812	73399137340904594	648518346499864972	[ 40335 136417 3275]	[ 40331 136465 3275]
5060	38992065	2022-11-17 14:28:59.843347+00:00		t	19	73752011384044641	648518346483323812	73752011384033655	648518346489773655	[ 50777 167201 2330]	[ 50795 167177 2330]
5062	36376725	2022-11-17 14:28:59.843347+00:00		t	30	73328699810374118	648518346483323812	73328699810250371	648518346490104091	[ 38019 134133 3205]	[ 38061 134129 3205]
5065	36477448	2022-11-17 14:28:59.843347+00:00		t	15	73399137340834660	648518346483323812	73399137340844553	648518346499864972	[ 40637 136591 3246]	[ 40625 136625 3246]
5068	36477484	2022-11-17 14:28:59.843347+00:00		t	22	73399137340834660	648518346483323812	73399137340829909	648518346492713594	[ 40671 136557 3245]	[ 40687 136541 3244]
5069	33239882	2022-11-17 14:28:59.843347+00:00		t	43	73611136456713258	648518346483323812	73611136456720125	648518346507507793	[ 46989 163593 2336]	[ 47001 163561 2337]
5070	33239884	2022-11-17 14:28:59.843347+00:00		t	40	73611136456722370	648518346483323812	73611136456713096	648518346493031429	[ 47037 163447 2335]	[ 47007 163431 2337]
5072	36477209	2022-11-17 14:28:59.843347+00:00		t	32	73399137340931747	648518346483323812	73399137340936791	648518346476182693	[ 40135 136315 3282]	[ 40153 136283 3283]
5075	38992034	2022-11-17 14:28:59.843347+00:00		t	29	73752011384117609	648518346483323812	73752011384124501	648518346486402696	[ 50753 167769 2369]	[ 50761 167743 2368]
5076	9275627	2022-11-17 14:28:59.843347+00:00		t	38	73468749902433339	648518346483323812	73468749902435878	648518346497061092	[ 41233 114159 2774]	[ 41203 114155 2776]
5078	33239888	2022-11-17 14:28:59.843347+00:00		t	13	73611136456762771	648518346483323812	73611136456751197	648518346477598684	[ 47045 162933 2353]	[ 47021 162903 2354]
5079	33239889	2022-11-17 14:28:59.843347+00:00		t	69	73611136456703704	648518346483323812	73611136456708568	648518346494647971	[ 47047 163431 2333]	[ 47025 163401 2334]
5082	33239895	2022-11-17 14:28:59.843347+00:00		t	37	73611136456710825	648518346483323812	73611136456724645	648518346473084516	[ 47049 163425 2332]	[ 47043 163399 2332]
5083	33239899	2022-11-17 14:28:59.843347+00:00		t	55	73611136456762771	648518346483323812	73611136456762756	648518346507179857	[ 47065 162919 2355]	[ 47065 162883 2357]
5084	3058145	2022-11-17 14:28:59.843347+00:00		t	24	73468681317159091	648518346483323812	73468681317149305	648518346481958333	[ 41353 110903 3032]	[ 41317 110907 3033]
5085	3058177	2022-11-17 14:28:59.843347+00:00		t	20	73468681317159070	648518346483323812	73468681317171245	648518346481958333	[ 41409 110993 3046]	[ 41425 111027 3047]
5086	3058191	2022-11-17 14:28:59.843347+00:00		t	34	73468681317193985	648518346483323812	73468681317163787	648518346481958333	[ 41443 110715 3046]	[ 41461 110689 3046]
5087	3058263	2022-11-17 14:28:59.843347+00:00		t	42	73468681317171146	648518346483323812	73468681317151671	648518346481958333	[ 41575 110829 3038]	[ 41591 110801 3038]
5088	8944028	2022-11-17 14:28:59.843347+00:00		t	42	73539118579528933	648518346483323812	73539118579526490	648518346484428839	[ 43593 114071 2629]	[ 43587 114039 2630]
5090	29748977	2022-11-17 14:28:59.843347+00:00		t	12	73681436280348620	648518346483323812	73681436280331468	648518346498434097	[ 48339 160293 2032]	[ 48309 160275 2033]
5094	27029475	2022-11-17 14:28:59.843347+00:00		t	32	73398999633528239	648518346483323812	73398999633523122	648518346471444942	[ 40193 132709 2749]	[ 40227 132709 2749]
5096	27029412	2022-11-17 14:28:59.843347+00:00		t	50	73398999633496664	648518346483323812	73398999633511096	648518346481078874	[ 40083 132631 2741]	[ 40083 132589 2742]
5097	27029421	2022-11-17 14:28:59.843347+00:00		t	29	73398999633491885	648518346483323812	73398999633484837	648518346478623975	[ 40091 132647 2738]	[ 40095 132627 2737]
5101	30852724	2022-11-17 14:28:59.843347+00:00		t	50	73752080036550265	648518346483323812	73752080036588702	648518346499852243	[ 50421 169289 2282]	[ 50459 169299 2282]
5102	30852731	2022-11-17 14:28:59.843347+00:00		t	18	73752080036614821	648518346483323812	73752080036603758	648518346499852243	[ 50437 169255 2290]	[ 50471 169267 2290]
5106	27029456	2022-11-17 14:28:59.843347+00:00		t	17	73398999633494251	648518346483323812	73398999633489811	648518346478623975	[ 40161 132709 2737]	[ 40185 132683 2738]
5107	27029457	2022-11-17 14:28:59.843347+00:00		t	22	73398999633533517	648518346483323812	73398999633536017	648518346471444942	[ 40163 132615 2755]	[ 40191 132613 2756]
5108	27029461	2022-11-17 14:28:59.843347+00:00		t	33	73398999633508808	648518346483323812	73398999633536017	648518346471444942	[ 40181 132565 2752]	[ 40199 132547 2754]
5114	30852721	2022-11-17 14:28:59.843347+00:00		t	14	73752080036550265	648518346483323812	73752080036578699	648518346479058383	[ 50429 169271 2283]	[ 50453 169251 2284]
5115	30852726	2022-11-17 14:28:59.843347+00:00		t	54	73752080036550265	648518346483323812	73752080036564910	648518346486164626	[ 50431 169279 2279]	[ 50461 169267 2279]
5116	30852742	2022-11-17 14:28:59.843347+00:00		t	29	73752080036593892	648518346483323812	73752080036598739	648518346486164626	[ 50457 169225 2290]	[ 50487 169227 2291]
5120	27051628	2022-11-17 14:28:59.843347+00:00		t	30	73681367762038823	648518346483323812	73681367762024374	648518346497914471	[ 48897 158963 2372]	[ 48913 158945 2371]
5121	27051643	2022-11-17 14:28:59.843347+00:00		t	16	73681367762038823	648518346483323812	73681367762045905	648518346497914471	[ 48923 158979 2375]	[ 48949 158965 2376]
5124	30943316	2022-11-17 14:28:59.843347+00:00		t	36	73399068621386497	648518346483323812	73399068621379480	648518346495278262	[ 39797 133777 3246]	[ 39821 133801 3247]
5128	9135108	2022-11-17 14:28:59.843347+00:00		t	12	73539187432821948	648518346483323812	73539187433062621	648518346494169591	[ 44373 115515 2842]	[ 44403 115509 2844]
5129	9135110	2022-11-17 14:28:59.843347+00:00		t	18	73539187433053394	648518346483323812	73539187433047524	648518346492282297	[ 44377 115517 2841]	[ 44409 115503 2842]
5135	31088822	2022-11-17 14:28:59.843347+00:00		t	32	73258193559915844	648518346483323812	73258193559926083	648518346495278262	[ 36857 130357 3032]	[ 36859 130393 3034]
5138	33239886	2022-11-17 14:28:59.843347+00:00		t	18	73611136456738529	648518346483323812	73611136456736467	648518346500711093	[ 46983 163659 2344]	[ 47007 163629 2345]
5149	5532973	2022-11-17 14:28:59.843347+00:00		t	22	73468681115814790	648518346483323812	73468681115822316	648518346481078874	[ 42879 111365 2635]	[ 42853 111371 2637]
5162	5532902	2022-11-17 14:28:59.843347+00:00		t	29	73468681115835965	648518346483323812	73468681115835958	648518346491925359	[ 42543 110807 2644]	[ 42559 110787 2645]
5169	38543375	2022-11-17 14:28:59.843347+00:00		t	50	73398999901876639	648518346483323812	73398999901873936	648518346515738442	[ 39619 131351 3249]	[ 39653 131361 3249]
5173	13884072	2022-11-17 14:28:59.843347+00:00		t	20	73539049927001158	648518346483323812	73539049926993309	648518346494201991	[ 44031 111621 2720]	[ 44005 111651 2720]
5176	38543403	2022-11-17 14:28:59.843347+00:00		t	62	73398999901831697	648518346483323812	73398999901852390	648518346511926865	[ 39707 131351 3228]	[ 39699 131393 3228]
5192	9275621	2022-11-17 14:28:59.843347+00:00		t	58	73468749902365411	648518346483323812	73468749902378721	648518346486609284	[ 41209 114185 2753]	[ 41197 114221 2753]
5194	36477452	2022-11-17 14:28:59.843347+00:00		t	25	73399137340834660	648518346483323812	73399137340827552	648518346489892825	[ 40643 136583 3245]	[ 40631 136597 3244]
5196	38543430	2022-11-17 14:28:59.843347+00:00		t	73	73398999901831697	648518346483323812	73398999901825486	648518346494201991	[ 39725 131343 3227]	[ 39737 131377 3227]
5197	38543435	2022-11-17 14:28:59.843347+00:00		t	31	73398999901857093	648518346483323812	73398999901852390	648518346511926865	[ 39725 131339 3236]	[ 39739 131369 3236]
5199	38543444	2022-11-17 14:28:59.843347+00:00		t	13	73398999901803851	648518346483323812	73398999901772133	648518346511926865	[ 39737 131293 3218]	[ 39751 131327 3217]
5200	38543445	2022-11-17 14:28:59.843347+00:00		t	46	73398999901913281	648518346483323812	73398999901933792	648518346495278262	[ 39729 131521 3266]	[ 39753 131503 3267]
5204	43499127	2022-11-17 14:28:59.843347+00:00		t	45	73539943615770847	648518346483323812	73539943615766217	648518346499724869	[ 43719 137465 3370]	[ 43687 137455 3371]
5209	31088806	2022-11-17 14:28:59.843347+00:00		t	19	73258193559905313	648518346483323812	73258193559944141	648518346500711093	[ 36845 130345 3034]	[ 36833 130375 3036]
5210	43499139	2022-11-17 14:28:59.843347+00:00		t	36	73539943615784557	648518346483323812	73539943615782241	648518346497035928	[ 43767 137435 3381]	[ 43739 137461 3382]
5211	45031544	2022-11-17 14:28:59.843347+00:00		t	38	73539256152565190	648518346483323812	73539256152578624	648518346499885125	[ 44221 118473 2852]	[ 44193 118457 2853]
5213	14378583	2022-11-17 14:28:59.843347+00:00		t	23	73539118713755523	648518346483323812	73539118713773499	648518346497061092	[ 44303 112771 2937]	[ 44295 112805 2939]
5215	14006868	2022-11-17 14:28:59.843347+00:00		t	29	73609693549321096	648518346483323812	73609693549320991	648518346492282297	[ 45185 120285 2812]	[ 45217 120265 2813]
5222	40358493	2022-11-17 14:28:59.843347+00:00		t	22	73609899707716241	648518346483323812	73609899707726945	648518346478085821	[ 46235 126011 2800]	[ 46203 126019 2802]
5234	24447116	2022-11-17 14:28:59.843347+00:00		t	35	73538843969863291	648518346483323812	73538843969848717	648518346494201991	[ 43509 106047 3096]	[ 43523 106015 3097]
5235	24447106	2022-11-17 14:28:59.843347+00:00		t	31	73538843969728126	648518346483323812	73538843969769797	648518346491925359	[ 43537 106213 3085]	[ 43507 106221 3085]
5237	45031526	2022-11-17 14:28:59.843347+00:00		t	21	73539256152565190	648518346483323812	73539256152562825	648518346498434097	[ 44211 118499 2852]	[ 44175 118493 2853]
5244	27622424	2022-11-17 14:28:59.843347+00:00		t	28	73399068487067777	648518346483323812	73399068486827701	648518346512252206	[ 39523 133809 2969]	[ 39555 133787 2968]
5245	32407169	2022-11-17 14:28:59.843347+00:00		t	32	73539874829371214	648518346483323812	73539874829385992	648518346481078874	[ 44815 136361 3322]	[ 44849 136337 3322]
5259	24448825	2022-11-17 14:28:59.843347+00:00		t	27	74033967262949574	648518346483323812	74033967262939090	648518346494801397	[ 58189 182061 2118]	[ 58185 182047 2117]
5263	39321469	2022-11-17 14:28:59.843347+00:00		t	35	73469505950788479	648518346483323812	73469505950807709	648518346492790969	[ 42123 135387 2994]	[ 42119 135359 2996]
5264	39321460	2022-11-17 14:28:59.843347+00:00		t	58	73469505950780272	648518346483323812	73469505950785789	648518346499440615	[ 42127 135375 2992]	[ 42107 135351 2993]
5265	39321463	2022-11-17 14:28:59.843347+00:00		t	39	73469505950769669	648518346483323812	73469505950772138	648518346498434097	[ 42149 135311 2986]	[ 42115 135313 2986]
5269	39321497	2022-11-17 14:28:59.843347+00:00		t	24	73469505950769669	648518346483323812	73469505950757575	648518346499440615	[ 42177 135295 2983]	[ 42141 135299 2983]
5272	39321623	2022-11-17 14:28:59.843347+00:00		t	20	73469505950760708	648518346483323812	73469505950734821	648518346487724866	[ 42293 135443 2976]	[ 42321 135455 2975]
5276	39321600	2022-11-17 14:28:59.843347+00:00		t	30	73469505950788670	648518346483323812	73469505950801158	648518346490104091	[ 42297 135637 2997]	[ 42287 135677 2997]
5280	8127821	2022-11-17 14:28:59.843347+00:00		t	14	73539256018397239	648518346483323812	73539256018397232	648518346498434097	[ 44721 118205 2615]	[ 44775 118213 2615]
5283	8127830	2022-11-17 14:28:59.843347+00:00		t	42	73539256018389509	648518346483323812	73539256018402209	648518346498434097	[ 44783 118249 2604]	[ 44813 118269 2605]
5296	40466322	2022-11-17 14:28:59.843347+00:00		t	19	73469368377632981	648518346483323812	73469368377621183	648518346502524742	[ 42885 131107 2730]	[ 42861 131135 2730]
5304	40515267	2022-11-17 14:28:59.843347+00:00		t	38	73469299658171637	648518346483323812	73469299658216092	648518346494169591	[ 42953 130663 2756]	[ 42963 130631 2757]
5309	39321455	2022-11-17 14:28:59.843347+00:00		t	25	73469505950785160	648518346483323812	73469505950800344	648518346484428839	[ 42141 135237 2992]	[ 42105 135231 2993]
5310	39321622	2022-11-17 14:28:59.843347+00:00		t	33	73469505950812484	648518346483323812	73469505950827671	648518346496171788	[ 42315 135637 3000]	[ 42321 135667 3002]
5311	39321459	2022-11-17 14:28:59.843347+00:00		t	37	73469505950780104	648518346483323812	73469505950790981	648518346484428839	[ 42139 135287 2993]	[ 42105 135291 2994]
5313	8127827	2022-11-17 14:28:59.843347+00:00		t	43	73539256018389339	648518346483323812	73539256018399530	648518346499958156	[ 44769 118085 2612]	[ 44791 118067 2613]
5314	43499128	2022-11-17 14:28:59.843347+00:00		t	37	73539943615770847	648518346483323812	73539943615756924	648518346489892825	[ 43715 137491 3370]	[ 43687 137505 3370]
5315	43499129	2022-11-17 14:28:59.843347+00:00		t	33	73539943615770847	648518346483323812	73539943615775367	648518346489892825	[ 43723 137461 3373]	[ 43689 137465 3374]
5316	38543365	2022-11-17 14:28:59.843347+00:00		t	16	73398999901876639	648518346483323812	73398999901892893	648518346484428839	[ 39607 131367 3249]	[ 39631 131393 3249]
5317	38543425	2022-11-17 14:28:59.843347+00:00		t	48	73398999901876603	648518346483323812	73398999901866486	648518346484428839	[ 39715 131319 3240]	[ 39727 131345 3241]
5318	24447118	2022-11-17 14:28:59.843347+00:00		t	48	73538843969688779	648518346483323812	73538843969691018	648518346484428839	[ 43553 106243 3085]	[ 43535 106271 3085]
5319	8127825	2022-11-17 14:28:59.843347+00:00		t	40	73539256018357634	648518346483323812	73539256018362487	648518346484428839	[ 44769 118257 2601]	[ 44787 118287 2600]
5320	42495456	2022-11-17 14:28:59.843347+00:00		t	34	73468612463541476	648518346483323812	73468612463511562	648518346491925359	[ 42059 108599 2809]	[ 42031 108587 2811]
5321	44066818	2022-11-17 14:28:59.843347+00:00		t	21	73539737323320017	648518346483323812	73539737389967336	648518346484428839	[ 43275 132309 3208]	[ 43275 132299 3211]
5325	40515278	2022-11-17 14:28:59.843347+00:00		t	35	73469299658216139	648518346483323812	73469299658216141	648518346487005160	[ 42981 130713 2756]	[ 43001 130743 2757]
5326	10203245	2022-11-17 14:28:59.843347+00:00		t	47	73681573853360924	648518346483323812	73681573853372633	648518346500711093	[ 47121 164629 2252]	[ 47155 164623 2253]
5327	40706015	2022-11-17 14:28:59.843347+00:00		t	27	73539805975670608	648518346483323812	73539805975693277	648518346499724869	[ 43447 133647 3068]	[ 43405 133653 3068]
5331	39622569	2022-11-17 14:28:59.843347+00:00		t	97	73398999700445390	648518346483323812	73398999700445779	648518346494201991	[ 40193 132697 2832]	[ 40193 132735 2832]
5335	40706024	2022-11-17 14:28:59.843347+00:00		t	45	73539805975681104	648518346483323812	73539805975683761	648518346484428839	[ 43455 133661 3067]	[ 43425 133691 3067]
5336	40706126	2022-11-17 14:28:59.843347+00:00		t	45	73539805975678497	648518346483323812	73539805975663533	648518346517652772	[ 43545 133707 3059]	[ 43573 133739 3060]
5337	40706028	2022-11-17 14:28:59.843347+00:00		t	28	73539805975681104	648518346483323812	73539805975693251	648518346514235435	[ 43461 133667 3069]	[ 43441 133699 3070]
5344	40706040	2022-11-17 14:28:59.843347+00:00		t	37	73539805975510721	648518346483323812	73539805975543091	648518346465071989	[ 43435 133263 3001]	[ 43471 133263 3001]
5351	40706166	2022-11-17 14:28:59.843347+00:00		t	34	73539805975743553	648518346483323812	73539805975701466	648518346498434097	[ 43627 133633 3070]	[ 43647 133635 3072]
5352	4355851	2022-11-17 14:28:59.843347+00:00		t	31	73892886311317861	648518346483323812	73892886311325117	648518346493192946	[ 53267 171903 2331]	[ 53249 171939 2332]
5353	14470095	2022-11-17 14:28:59.843347+00:00		t	28	73750568409483088	648518346483323812	73750568409480522	648518346486199954	[ 49325 124527 2674]	[ 49303 124519 2676]
5354	40706167	2022-11-17 14:28:59.843347+00:00		t	39	73539805975743553	648518346483323812	73539805975693279	648518346514235435	[ 43627 133649 3070]	[ 43649 133671 3070]
5358	24339560	2022-11-17 14:28:59.843347+00:00		t	40	74034035982398057	648518346483323812	74034035982412413	648518346493192946	[ 58919 183091 2093]	[ 58921 183107 2095]
5359	12371287	2022-11-17 14:28:59.843347+00:00		t	34	73681505200933853	648518346483323812	73681505200912945	648518346493192946	[ 47323 163473 2339]	[ 47351 163447 2339]
5360	12371318	2022-11-17 14:28:59.843347+00:00		t	13	73681505201007209	648518346483323812	73681505201016721	648518346493192946	[ 47475 163061 2381]	[ 47469 163063 2383]
5361	18966925	2022-11-17 14:28:59.843347+00:00		t	36	73892954963869184	648518346483323812	73892954963879798	648518346493192946	[ 53437 172709 2287]	[ 53417 172743 2288]
5363	40706190	2022-11-17 14:28:59.843347+00:00		t	19	73539805975675728	648518346483323812	73539805975683719	648518346514235435	[ 43647 133589 3061]	[ 43681 133595 3061]
5364	33239901	2022-11-17 14:28:59.843347+00:00		t	12	73611136456701585	648518346483323812	73611136456729973	648518346493192946	[ 47095 163823 2339]	[ 47069 163827 2342]
5366	40706207	2022-11-17 14:28:59.843347+00:00		t	35	73539805975660914	648518346483323812	73539805975663234	648518346481078874	[ 43731 133435 3053]	[ 43709 133451 3053]
5367	8944060	2022-11-17 14:28:59.843347+00:00		t	17	73539118579517155	648518346483323812	73539118579517153	648518346499724869	[ 43679 114343 2628]	[ 43649 114377 2629]
5369	31088609	2022-11-17 14:28:59.843347+00:00		t	36	73258193559908078	648518346483323812	73258193559908082	648518346499724869	[ 36549 130343 3023]	[ 36519 130351 3023]
5370	3267026	2022-11-17 14:28:59.843347+00:00		t	29	73680887396806694	648518346483323812	73680887396804244	648518346499864972	[ 49121 143609 3656]	[ 49115 143631 3655]
5371	4565757	2022-11-17 14:28:59.843347+00:00		t	23	73469299658216182	648518346483323812	73469299658210815	648518346374846950	[ 41927 130787 2756]	[ 41937 130767 2755]
5372	32998011	2022-11-17 14:28:59.843347+00:00		t	27	73539874829257573	648518346483323812	73539874829243091	648518346499724869	[ 44001 136531 3264]	[ 44023 136509 3264]
5373	4565767	2022-11-17 14:28:59.843347+00:00		t	24	73469299658240060	648518346483323812	73469299658242379	648518346481078874	[ 41931 130587 2764]	[ 41959 130559 2765]
5376	36943400	2022-11-17 14:28:59.843347+00:00		t	20	73538843969953118	648518346483323812	73538843969945215	648518346499724869	[ 45011 106093 3137]	[ 45023 106065 3136]
5378	21869824	2022-11-17 14:28:59.843347+00:00		t	22	73539737121820935	648518346483323812	73539737121810615	648518346499724869	[ 43033 131529 2737]	[ 43013 131541 2738]
5379	37288586	2022-11-17 14:28:59.843347+00:00		t	40	73681504999700683	648518346483323812	73681504999685184	648518346499724869	[ 48133 162023 1984]	[ 48105 162019 1984]
5380	22072212	2022-11-17 14:28:59.843347+00:00		t	18	73469437164409321	648518346483323812	73469437164406377	648518346499724869	[ 41711 134615 2932]	[ 41691 134651 2932]
5381	22072249	2022-11-17 14:28:59.843347+00:00		t	16	73469437164383299	648518346483323812	73469437164383298	648518346499724869	[ 41843 134431 2925]	[ 41819 134411 2924]
5385	34585530	2022-11-17 14:28:59.843347+00:00		t	19	73752011384147417	648518346483323812	73752011384130461	648518346499724869	[ 50055 166323 2381]	[ 50073 166297 2381]
5388	38808787	2022-11-17 14:28:59.843347+00:00		t	32	73468543878163446	648518346483323812	73468543878142606	648518346499724869	[ 41705 108251 3004]	[ 41707 108279 3004]
5390	38808810	2022-11-17 14:28:59.843347+00:00		t	68	73468543878196954	648518346483323812	73468543878165756	648518346499724869	[ 41785 108185 3018]	[ 41813 108159 3018]
5393	38808824	2022-11-17 14:28:59.843347+00:00		t	19	73468543878213152	648518346483323812	73468543878213153	648518346499724869	[ 41795 108489 3028]	[ 41835 108497 3028]
5401	23382079	2022-11-17 14:28:59.843347+00:00		t	17	73328562236939089	648518346483323812	73328562236908754	648518346499885125	[ 38405 130149 2871]	[ 38415 130115 2871]
5411	10035829	2022-11-17 14:28:59.843347+00:00		t	34	73752148756122044	648518346483323812	73752148756189092	648518346499852243	[ 50997 170179 2306]	[ 50967 170175 2307]
5418	27714245	2022-11-17 14:28:59.843347+00:00		t	70	73469368646137799	648518346483323812	73469368646140382	648518346500711093	[ 42467 132513 3283]	[ 42439 132545 3284]
5422	8218982	2022-11-17 14:28:59.843347+00:00		t	17	73751873878072892	648518346483323812	73751873878072902	648518346479458002	[ 50165 162213 2235]	[ 50165 162253 2235]
5427	16595920	2022-11-17 14:28:59.843347+00:00		t	68	73752011317148892	648518346483323812	73752011317126138	648518346491945583	[ 50571 167773 2287]	[ 50567 167741 2287]
5431	27955676	2022-11-17 14:28:59.843347+00:00		t	14	73469368444680399	648518346483323812	73469368444674350	648518346485667028	[ 41947 131599 2840]	[ 41945 131567 2840]
5434	27955689	2022-11-17 14:28:59.843347+00:00		t	21	73469368444680399	648518346483323812	73469368444674354	648518346494201991	[ 41963 131633 2839]	[ 41975 131627 2838]
5435	9125752	2022-11-17 14:28:59.843347+00:00		t	21	73681436414378857	648518346483323812	73681436414386194	648518346451082608	[ 48261 161007 2230]	[ 48281 160983 2230]
5438	23382087	2022-11-17 14:28:59.843347+00:00		t	33	73328562236896858	648518346483323812	73328562236889462	648518346498434097	[ 38445 130213 2863]	[ 38465 130195 2863]
5439	9125729	2022-11-17 14:28:59.843347+00:00		t	51	73681436414345760	648518346483323812	73681436414343339	648518346499724869	[ 48275 161187 2214]	[ 48257 161159 2214]
5441	23382090	2022-11-17 14:28:59.843347+00:00		t	21	73328562236838880	648518346483323812	73328562236832717	648518346474435437	[ 38449 131003 2837]	[ 38467 130979 2839]
5445	9125769	2022-11-17 14:28:59.843347+00:00		t	30	73681436414361225	648518346483323812	73681436414366710	648518346499724869	[ 48301 161321 2227]	[ 48301 161343 2226]
5447	19040600	2022-11-17 14:28:59.843347+00:00		t	63	73399137139475346	648518346483323812	73399137139460921	648518346496982580	[ 39999 135993 2852]	[ 39991 135969 2851]
5454	19040570	2022-11-17 14:28:59.843347+00:00		t	29	73399137139487610	648518346483323812	73399137139482618	648518346502524742	[ 39939 135905 2860]	[ 39961 135883 2860]
5456	42419254	2022-11-17 14:28:59.843347+00:00		t	20	73398930981211700	648518346483323812	73398930981202140	648518346499885125	[ 39133 129859 2922]	[ 39155 129833 2922]
5457	17749970	2022-11-17 14:28:59.843347+00:00		t	43	73539943548836395	648518346483323812	73539943548846421	648518346485733139	[ 43789 137897 3322]	[ 43825 137899 3322]
5458	42419281	2022-11-17 14:28:59.843347+00:00		t	67	73398930981211700	648518346483323812	73398930981202147	648518346499885125	[ 39201 129877 2919]	[ 39219 129853 2919]
5463	19040610	2022-11-17 14:28:59.843347+00:00		t	27	73399137139532128	648518346483323812	73399137139536561	648518346479342780	[ 39957 135957 2881]	[ 39991 135943 2881]
5476	42960964	2022-11-17 14:28:59.843347+00:00		t	32	73469368444693693	648518346483323812	73469368444680507	648518346494201991	[ 42037 131773 2843]	[ 42021 131803 2844]
5477	42960969	2022-11-17 14:28:59.843347+00:00		t	30	73469368444693693	648518346483323812	73469368444680457	648518346474420770	[ 42045 131773 2843]	[ 42039 131797 2842]
5478	42960970	2022-11-17 14:28:59.843347+00:00		t	55	73469368444698093	648518346483323812	73469368444709545	648518346465071989	[ 42045 131397 2852]	[ 42045 131367 2853]
5480	42960975	2022-11-17 14:28:59.843347+00:00		t	50	73469368444715111	648518346483323812	73469368444696015	648518346474420770	[ 42069 131793 2846]	[ 42057 131829 2846]
5491	23382076	2022-11-17 14:28:59.843347+00:00		t	40	73328562236899250	648518346483323812	73328562236896972	648518346498434097	[ 38391 130407 2864]	[ 38409 130421 2863]
5492	17749975	2022-11-17 14:28:59.843347+00:00		t	49	73539943548852494	648518346483323812	73539943548860335	648518346476182693	[ 43809 137829 3323]	[ 43843 137823 3324]
5493	23382056	2022-11-17 14:28:59.843347+00:00		t	57	73328562236921875	648518346483323812	73328562236932085	648518346486199954	[ 38369 130151 2872]	[ 38357 130123 2873]
5495	8381675	2022-11-17 14:28:59.843347+00:00		t	24	73751873878072892	648518346483323812	73751873878065958	648518346369328788	[ 50179 162213 2234]	[ 50179 162241 2233]
5502	42961041	2022-11-17 14:28:59.843347+00:00		t	17	73469368444698255	648518346483323812	73469368444712439	648518346498434097	[ 42221 131749 2852]	[ 42245 131769 2851]
5504	42961055	2022-11-17 14:28:59.843347+00:00		t	49	73469368444712203	648518346483323812	73469368444707051	648518346465071989	[ 42289 131403 2851]	[ 42279 131371 2853]
5512	42961154	2022-11-17 14:28:59.843347+00:00		t	22	73469368444702821	648518346483323812	73469368444707241	648518346498434097	[ 42649 131691 2850]	[ 42629 131727 2850]
5513	13033705	2022-11-17 14:28:59.843347+00:00		t	43	73611067603039919	648518346483323812	73611067603042305	648518346481078874	[ 46839 161061 2071]	[ 46809 161069 2072]
5515	42961169	2022-11-17 14:28:59.843347+00:00		t	43	73469368444707221	648518346483323812	73469368444695915	648518346498434097	[ 42699 131695 2849]	[ 42705 131729 2849]
5516	7551707	2022-11-17 14:28:59.843347+00:00		t	40	73469505816780847	648518346483323812	73469505816790018	648518346490188983	[ 41525 137027 2809]	[ 41553 137005 2811]
5517	7927915	2022-11-17 14:28:59.843347+00:00		t	108	73469368511921429	648518346483323812	73469368511900293	648518346514235435	[ 41497 132363 3016]	[ 41463 132373 3016]
5522	42961173	2022-11-17 14:28:59.843347+00:00		t	29	73469368444693621	648518346483323812	73469368444695864	648518346498434097	[ 42731 131619 2845]	[ 42751 131593 2845]
5536	20030946	2022-11-17 14:28:59.843347+00:00		t	25	73469574670249182	648518346483323812	73469574670256599	648518346497035928	[ 41977 137349 2985]	[ 41979 137313 2986]
5540	24090536	2022-11-17 14:28:59.843347+00:00		t	15	73328562170046834	648518346483323812	73328562170152873	648518346474578597	[ 38145 130743 2822]	[ 38147 130741 2825]
5545	24090539	2022-11-17 14:28:59.843347+00:00		t	44	73328562170074925	648518346483323812	73328562170152873	648518346474578597	[ 38143 130803 2822]	[ 38151 130805 2824]
5550	24090553	2022-11-17 14:28:59.843347+00:00		t	23	73328562169999452	648518346483323812	73328562170152266	648518346474578597	[ 38159 130851 2822]	[ 38187 130825 2824]
5551	147238	2022-11-17 14:28:59.843347+00:00		t	34	73469437164370926	648518346483323812	73469437164375899	648518346498434097	[ 42163 134339 2918]	[ 42167 134311 2918]
5552	27714275	2022-11-17 14:28:59.843347+00:00		t	28	73469368646130598	648518346483323812	73469368646135402	648518346492140076	[ 42483 132527 3282]	[ 42475 132567 3283]
5555	24090573	2022-11-17 14:28:59.843347+00:00		t	32	73328562169977526	648518346483323812	73328562170114868	648518346474578597	[ 38241 130987 2824]	[ 38247 131021 2825]
5569	42419243	2022-11-17 14:28:59.843347+00:00		t	50	73398930981211700	648518346483323812	73398930981197239	648518346498434097	[ 39103 129839 2921]	[ 39127 129815 2921]
5570	42419250	2022-11-17 14:28:59.843347+00:00		t	17	73398930981216070	648518346483323812	73398930981182524	648518346498434097	[ 39143 129971 2914]	[ 39139 130009 2914]
5572	42961049	2022-11-17 14:28:59.843347+00:00		t	37	73469368444720268	648518346483323812	73469368444709713	648518346479458002	[ 42239 131721 2852]	[ 42269 131727 2852]
5573	4903022	2022-11-17 14:28:59.843347+00:00		t	12	73328562303968351	648518346483323812	73328562303973809	648518346494201991	[ 37907 130813 2982]	[ 37889 130809 2985]
5574	42419264	2022-11-17 14:28:59.843347+00:00		t	59	73398930981192548	648518346483323812	73398930981190003	648518346465071989	[ 39173 129969 2914]	[ 39185 130003 2915]
5575	42419265	2022-11-17 14:28:59.843347+00:00		t	16	73398930981192493	648518346483323812	73398930981189832	648518346498434097	[ 39185 129883 2918]	[ 39185 129855 2917]
5582	1432102	2022-11-17 14:28:59.843347+00:00		t	23	73539668402318652	648518346483323812	73539668402316479	648518346481078874	[ 43031 130729 2727]	[ 43069 130733 2729]
5594	42961142	2022-11-17 14:28:59.843347+00:00		t	23	73469368444704834	648518346483323812	73469368444702839	648518346479458002	[ 42581 131695 2850]	[ 42591 131727 2850]
5601	10035831	2022-11-17 14:28:59.843347+00:00		t	23	73752148756040158	648518346483323812	73752148756069895	648518346486402696	[ 50937 170233 2286]	[ 50967 170241 2287]
5603	4903256	2022-11-17 14:28:59.843347+00:00		t	48	73328562304182261	648518346483323812	73328562304167660	648518346499724869	[ 38459 131035 3059]	[ 38431 131061 3060]
5606	4853960	2022-11-17 14:28:59.843347+00:00		t	37	73469368444887908	648518346483323812	73469368444872590	648518346490104091	[ 41543 133041 2920]	[ 41545 133079 2920]
5608	24090572	2022-11-17 14:28:59.843347+00:00		t	54	73328562170048842	648518346483323812	73328562170027281	648518346479458002	[ 38235 130997 2821]	[ 38249 131035 2821]
5609	42960960	2022-11-17 14:28:59.843347+00:00		t	23	73469368444702639	648518346483323812	73469368444702634	648518346491983983	[ 42019 131395 2849]	[ 42017 131363 2849]
5610	42960956	2022-11-17 14:28:59.843347+00:00		t	26	73469368444702639	648518346483323812	73469368444725302	648518346484428839	[ 42019 131399 2853]	[ 42009 131373 2854]
5611	42419306	2022-11-17 14:28:59.843347+00:00		t	40	73398930981199344	648518346483323812	73398930981194697	648518346491896593	[ 39231 129313 2917]	[ 39243 129351 2918]
5615	13153785	2022-11-17 14:28:59.843347+00:00		t	50	73398931115362526	648518346483323812	73398931115355299	648518346492697531	[ 40185 129761 3155]	[ 40161 129789 3155]
5616	4903287	2022-11-17 14:28:59.843347+00:00		t	24	73328562304172697	648518346483323812	73328562304185111	648518346499724869	[ 38487 131033 3062]	[ 38493 131057 3065]
5617	13153822	2022-11-17 14:28:59.843347+00:00		t	16	73398931115330112	648518346483323812	73398931115324794	648518346487724866	[ 40255 129551 3142]	[ 40263 129559 3140]
5624	4903354	2022-11-17 14:28:59.843347+00:00		t	13	73328562304172401	648518346483323812	73328562304177109	648518346489569132	[ 38651 130955 3058]	[ 38645 130993 3059]
5625	7551793	2022-11-17 14:28:59.843347+00:00		t	13	73469505816667004	648518346483323812	73469505816687411	648518346490104091	[ 41905 137131 2763]	[ 41871 137137 2763]
5626	7551831	2022-11-17 14:28:59.843347+00:00		t	20	73469505816691583	648518346483323812	73469505816693561	648518346502524742	[ 41951 137015 2769]	[ 41955 136995 2772]
5627	13153847	2022-11-17 14:28:59.843347+00:00		t	12	73398931115330118	648518346483323812	73398931115337976	648518346492697531	[ 40317 129577 3142]	[ 40319 129623 3144]
5628	13153924	2022-11-17 14:28:59.843347+00:00		t	92	73398931115374423	648518346483323812	73398931115376857	648518346499724869	[ 40521 129673 3156]	[ 40533 129713 3157]
5629	13153925	2022-11-17 14:28:59.843347+00:00		t	12	73398931115374423	648518346483323812	73398931115343171	648518346465071989	[ 40529 129667 3154]	[ 40539 129693 3153]
5630	4903367	2022-11-17 14:28:59.843347+00:00		t	62	73328562304172401	648518346483323812	73328562304159959	648518346494201991	[ 38675 130929 3058]	[ 38707 130917 3058]
5640	27819147	2022-11-17 14:28:59.843347+00:00		t	16	73539668536449984	648518346483323812	73539668536455562	648518346493753592	[ 44287 129369 2965]	[ 44317 129353 2966]
5644	2425462	2022-11-17 14:28:59.843347+00:00		t	28	73539806109830285	648518346483323812	73539806109840406	648518346491425512	[ 43371 133483 3298]	[ 43365 133451 3299]
5647	2425476	2022-11-17 14:28:59.843347+00:00		t	16	73539806109835292	648518346483323812	73539806109842946	648518346487724866	[ 43389 133489 3300]	[ 43385 133469 3302]
5648	14363626	2022-11-17 14:28:59.843347+00:00		t	57	73469437164193921	648518346483323812	73469437164216249	648518346498434097	[ 41255 133161 2854]	[ 41233 133151 2854]
5651	27819110	2022-11-17 14:28:59.843347+00:00		t	34	73539668536439341	648518346483323812	73539668536399683	648518346512408366	[ 44265 129403 2961]	[ 44293 129415 2960]
5653	7551834	2022-11-17 14:28:59.843347+00:00		t	25	73469574536123722	648518346483323812	73469505816652651	648518346484428839	[ 41983 137231 2754]	[ 41961 137213 2754]
5663	14363630	2022-11-17 14:28:59.843347+00:00		t	15	73469437164191311	648518346483323812	73469437164216249	648518346498434097	[ 41265 133151 2858]	[ 41231 133143 2859]
5666	14363646	2022-11-17 14:28:59.843347+00:00		t	37	73469437164219429	648518346483323812	73469437164243058	648518346481078874	[ 41299 133155 2865]	[ 41271 133165 2865]
5668	14363671	2022-11-17 14:28:59.843347+00:00		t	14	73469437164240168	648518346483323812	73469437164243058	648518346481078874	[ 41333 133151 2866]	[ 41317 133145 2869]
5670	14363679	2022-11-17 14:28:59.843347+00:00		t	18	73469437164189770	648518346483323812	73469437164187514	648518346499724869	[ 41323 133297 2847]	[ 41331 133261 2847]
5673	14363699	2022-11-17 14:28:59.843347+00:00		t	22	73469437164224805	648518346483323812	73469437164185118	648518346481078874	[ 41357 133303 2847]	[ 41391 133291 2847]
5675	14363763	2022-11-17 14:28:59.843347+00:00		t	103	73469437164190117	648518346483323812	73469437164196799	648518346499724869	[ 41521 133889 2848]	[ 41501 133927 2848]
5676	8945104	2022-11-17 14:28:59.843347+00:00		t	43	73469574603424008	648518346483323812	73469574603430335	648518346497914471	[ 41835 137363 2941]	[ 41835 137403 2941]
5677	8945142	2022-11-17 14:28:59.843347+00:00		t	36	73469574603413493	648518346483323812	73469574603392767	648518346499440615	[ 41885 137267 2944]	[ 41893 137233 2945]
5681	8945152	2022-11-17 14:28:59.843347+00:00		t	47	73469574603413493	648518346483323812	73469574603542330	648518346497914471	[ 41903 137255 2950]	[ 41917 137223 2952]
5685	14363796	2022-11-17 14:28:59.843347+00:00		t	13	73469437164214695	648518346483323812	73469437164225269	648518346482260628	[ 41583 133763 2861]	[ 41555 133739 2862]
5691	14363802	2022-11-17 14:28:59.843347+00:00		t	40	73469437164214695	648518346483323812	73469437164236015	648518346499724869	[ 41585 133789 2862]	[ 41569 133799 2865]
5694	10926123	2022-11-17 14:28:59.843347+00:00		t	14	73469505816668633	648518346483323812	73469505816663745	648518346416247644	[ 42193 136705 2759]	[ 42213 136685 2760]
5697	10926135	2022-11-17 14:28:59.843347+00:00		t	38	73469505816634220	648518346483323812	73469505816645456	648518346416247644	[ 42303 136685 2748]	[ 42281 136667 2749]
5699	26700483	2022-11-17 14:28:59.843347+00:00		t	31	73681436347404349	648518346483323812	73681436347406958	648518346499724869	[ 48089 161341 2151]	[ 48055 161357 2151]
5702	10926060	2022-11-17 14:28:59.843347+00:00		t	30	73469505816639540	648518346483323812	73469505816613818	648518346490104091	[ 42043 137191 2752]	[ 42019 137167 2753]
5703	10926157	2022-11-17 14:28:59.843347+00:00		t	47	73469505816622725	648518346483323812	73469505816610818	648518346416247644	[ 42379 136917 2734]	[ 42343 136931 2736]
5705	7217844	2022-11-17 14:28:59.843347+00:00		t	32	73398931048315932	648518346483323812	73398931048330322	648518346512408366	[ 40189 129145 3055]	[ 40221 129151 3056]
5707	147228	2022-11-17 14:28:59.843347+00:00		t	17	73469437164370926	648518346483323812	73469437164363137	648518346500711093	[ 42153 134351 2918]	[ 42139 134337 2916]
5714	147237	2022-11-17 14:28:59.843347+00:00		t	19	73469437164363178	648518346483323812	73469437164435338	648518346500711093	[ 42151 134457 2936]	[ 42165 134459 2937]
5723	26700496	2022-11-17 14:28:59.843347+00:00		t	30	73681436347396736	648518346483323812	73681436347399260	648518346499724869	[ 48075 161107 2153]	[ 48079 161071 2154]
5725	9822172	2022-11-17 14:28:59.843347+00:00		t	58	73328562371238410	648518346483323812	73328562371245198	648518346490104091	[ 37045 129697 3181]	[ 37011 129705 3182]
5730	16177507	2022-11-17 14:28:59.843347+00:00		t	30	73399068621062682	648518346483323812	73399068621217478	648518346489569132	[ 40855 133797 3213]	[ 40871 133827 3214]
5733	7218241	2022-11-17 14:28:59.843347+00:00		t	26	73398931048335218	648518346483323812	73398931048354005	648518346497914471	[ 40853 129387 3065]	[ 40843 129401 3068]
5734	26604977	2022-11-17 14:28:59.843347+00:00		t	16	73681436481412128	648518346483323812	73681436481448696	648518346494201991	[ 49111 160915 2330]	[ 49091 160901 2332]
5735	7217840	2022-11-17 14:28:59.843347+00:00		t	41	73398931048315932	648518346483323812	73398931048318767	648518346485852682	[ 40193 129119 3054]	[ 40219 129109 3055]
5739	10926153	2022-11-17 14:28:59.843347+00:00		t	35	73469505816622725	648518346483323812	73469505816629880	648518346494801397	[ 42361 136929 2736]	[ 42329 136941 2738]
5741	10203224	2022-11-17 14:28:59.843347+00:00		t	55	73611205109166015	648518346483323812	73681573853356125	648518346492148780	[ 47093 164497 2246]	[ 47125 164481 2246]
5743	11292484	2022-11-17 14:28:59.843347+00:00		t	56	73399068487268682	648518346483323812	73399068487256563	648518346490104091	[ 40789 135017 3046]	[ 40755 135019 3047]
5744	3580030	2022-11-17 14:28:59.843347+00:00		t	16	73398999633631086	648518346483323812	73398999633648985	648518346496171788	[ 39929 132905 2796]	[ 39917 132945 2798]
5745	18538560	2022-11-17 14:28:59.843347+00:00		t	29	73469368578714194	648518346483323812	73469368578746735	648518346498434097	[ 42899 133077 3083]	[ 42871 133103 3082]
5747	18538575	2022-11-17 14:28:59.843347+00:00		t	30	73469368578852812	648518346483323812	73469368578855990	648518346499724869	[ 42927 132845 3094]	[ 42899 132833 3096]
5748	10035852	2022-11-17 14:28:59.843347+00:00		t	16	73752148756093140	648518346483323812	73752148756086941	648518346506702370	[ 51025 170197 2300]	[ 51001 170183 2299]
5749	18538585	2022-11-17 14:28:59.843347+00:00		t	20	73469368578867147	648518346483323812	73469368578864739	648518346514235435	[ 42931 132869 3095]	[ 42915 132871 3097]
5751	4903133	2022-11-17 14:28:59.843347+00:00		t	12	73328562303979257	648518346483323812	73328562303970916	648518346484920477	[ 38177 130863 2982]	[ 38181 130901 2982]
5756	4903156	2022-11-17 14:28:59.843347+00:00		t	24	73328562303987204	648518346483323812	73328562303979204	648518346484920477	[ 38199 130773 2982]	[ 38229 130753 2982]
5761	27694923	2022-11-17 14:28:59.843347+00:00		t	38	73540424115337391	648518346483323812	73540424115342057	648518346481958333	[ 43269 151645 2389]	[ 43301 151623 2389]
5769	7432096	2022-11-17 14:28:59.843347+00:00		t	20	73539805908464530	648518346483323812	73539805908456747	648518346497914471	[ 43027 134567 2893]	[ 43015 134569 2891]
5770	37186661	2022-11-17 14:28:59.843347+00:00		t	13	73469299792504450	648518346483323812	73469299792493542	648518346479458002	[ 42629 130853 3051]	[ 42597 130847 3051]
5774	24298293	2022-11-17 14:28:59.843347+00:00		t	36	73539806042597364	648518346483323812	73539806042559968	648518346481078874	[ 43523 134805 3109]	[ 43509 134801 3108]
5776	147200	2022-11-17 14:28:59.843347+00:00		t	27	73469437164409368	648518346483323812	73469437164403315	648518346491215992	[ 41981 134633 2930]	[ 42015 134649 2930]
5777	27694933	2022-11-17 14:28:59.843347+00:00		t	36	73540424115319351	648518346483323812	73540424115322168	648518346481958333	[ 43359 151699 2387]	[ 43359 151663 2388]
5778	9822194	2022-11-17 14:28:59.843347+00:00		t	33	73328562371245300	648518346483323812	73328562371249905	648518346501459811	[ 37059 129943 3182]	[ 37097 129933 3183]
5779	24298346	2022-11-17 14:28:59.843347+00:00		t	16	73539806042579754	648518346483323812	73539806042577286	648518346441400804	[ 43647 134919 3109]	[ 43669 134941 3108]
5781	9822210	2022-11-17 14:28:59.843347+00:00		t	15	73328562371245312	648518346483323812	73328562371215417	648518346501459811	[ 37157 130045 3175]	[ 37147 130013 3174]
5782	9822234	2022-11-17 14:28:59.843347+00:00		t	13	73328562371296395	648518346483323812	73328562371296610	648518346501459811	[ 37231 129773 3198]	[ 37215 129801 3200]
5784	42495477	2022-11-17 14:28:59.843347+00:00		t	12	73468612463485987	648518346483323812	73468612463498359	648518346484428839	[ 42101 108613 2806]	[ 42091 108577 2807]
5785	24298384	2022-11-17 14:28:59.843347+00:00		t	26	73539806042619398	648518346483323812	73539806042634265	648518346500711093	[ 43719 134987 3130]	[ 43751 135013 3131]
5786	24298385	2022-11-17 14:28:59.843347+00:00		t	46	73539874762038463	648518346483323812	73539806042565634	648518346495278262	[ 43743 135173 3108]	[ 43763 135153 3107]
[truncated: 75,086 more rows]
