# Supplementary material for: Divergent neural circuits for proprioceptive and exteroceptive sensing of the Drosophila leg
Source: Nat Commun. 2025 May 2;16:4105. doi: 10.1038/s41467-025-59302-3 (PMC12048489; doi:10.1038/s41467-025-59302-3)
Supplement: Supplementary file 4 — Source Data [file 41467_2025_59302_MOESM4_ESM.zip › source_data/Fig5/Fig5A/club_postsynaptic_syn_table.csv]

	id	created	superceded_id	valid	score	pre_pt_supervoxel_id	pre_pt_root_id	post_pt_supervoxel_id	post_pt_root_id	pre_pt_position	post_pt_position
1	37545375	2022-11-17 14:28:59.843347+00:00		t	34	72976031388434762	648518346494038560	72976031388444226	648518346487757122	[ 28541 109217 3064]	[ 28563 109245 3064]
2	36270254	2022-11-17 14:28:59.843347+00:00		t	26	73187137486842154	648518346498554608	73187137486851812	648518346487757122	[ 32921 109001 2809]	[ 32911 109035 2810]
3	36270257	2022-11-17 14:28:59.843347+00:00		t	19	73187137486900146	648518346498554608	73187137486900201	648518346487757122	[ 32949 109309 2818]	[ 32913 109305 2818]
4	32679291	2022-11-17 14:28:59.843347+00:00		t	35	73046331413035267	648518346498554608	73046331413025608	648518346487757122	[ 30325 106777 2992]	[ 30297 106753 2992]
5	32679298	2022-11-17 14:28:59.843347+00:00		t	21	73046331412981631	648518346499385438	73046331412995907	648518346487757122	[ 30311 106647 2979]	[ 30299 106693 2981]
6	37545341	2022-11-17 14:28:59.843347+00:00		t	57	72976031388495382	648518346494038560	72976031388450773	648518346487757122	[ 28467 108769 3067]	[ 28507 108769 3067]
8	37545420	2022-11-17 14:28:59.843347+00:00		t	34	72976031388415550	648518346499385438	72976031388426883	648518346487757122	[ 28609 108617 3054]	[ 28629 108585 3055]
12	42183027	2022-11-17 14:28:59.843347+00:00		t	25	73469368579104049	648518346475974370	73469368579232228	648518346486547121	[ 41389 131539 3208]	[ 41375 131537 3207]
13	42183029	2022-11-17 14:28:59.843347+00:00		t	36	73469368645886755	648518346475974370	73469368579267156	648518346459644932	[ 41397 131549 3210]	[ 41381 131573 3208]
14	42183034	2022-11-17 14:28:59.843347+00:00		t	15	73469368579010627	648518346475974370	73469368579026705	648518346473084516	[ 41373 131247 3168]	[ 41383 131267 3166]
15	42183050	2022-11-17 14:28:59.843347+00:00		t	48	73469368578940792	648518346475974370	73469368578943635	648518346489007453	[ 41389 131085 3127]	[ 41407 131119 3128]
18	42183046	2022-11-17 14:28:59.843347+00:00		t	30	73469368578930875	648518346475974370	73469368578947896	648518346499724869	[ 41379 131073 3129]	[ 41399 131079 3130]
19	42183047	2022-11-17 14:28:59.843347+00:00		t	43	73469368578915126	648518346475974370	73469368578931430	648518346487908887	[ 41385 131093 3125]	[ 41399 131129 3125]
20	42183051	2022-11-17 14:28:59.843347+00:00		t	28	73469368579041402	648518346475974370	73469368579034023	648518346499724869	[ 41379 131233 3168]	[ 41407 131233 3167]
21	42183053	2022-11-17 14:28:59.843347+00:00		t	52	73469368578915126	648518346475974370	73469368578917742	648518346459644932	[ 41393 131089 3121]	[ 41409 131123 3121]
25	42183067	2022-11-17 14:28:59.843347+00:00		t	12	73469368578892556	648518346475974370	73469368578909924	648518346480614401	[ 41399 131079 3117]	[ 41427 131093 3117]
26	42183081	2022-11-17 14:28:59.843347+00:00		t	27	73469299859433359	648518346475974370	73469368578933389	648518346499724869	[ 41427 131067 3124]	[ 41447 131095 3124]
28	42183071	2022-11-17 14:28:59.843347+00:00		t	68	73469368578892556	648518346475974370	73469368578921742	648518346517652772	[ 41411 131075 3120]	[ 41437 131095 3120]
30	42183117	2022-11-17 14:28:59.843347+00:00		t	26	73469368578846762	648518346493225392	73469368578818474	648518346465071989	[ 41519 131673 3089]	[ 41547 131647 3089]
31	42183120	2022-11-17 14:28:59.843347+00:00		t	23	73469368579128646	648518346475974370	73469368579137734	648518346459644932	[ 41517 131647 3205]	[ 41549 131629 3205]
33	42183125	2022-11-17 14:28:59.843347+00:00		t	21	73469368578874081	648518346475974370	73469368578874048	648518346485910654	[ 41551 131927 3099]	[ 41553 131893 3100]
34	42183195	2022-11-17 14:28:59.843347+00:00		t	22	73469368579080006	648518346488045079	73469368579070506	648518346489007453	[ 41701 131475 3183]	[ 41681 131469 3182]
35	42183193	2022-11-17 14:28:59.843347+00:00		t	31	73469368579084676	648518346488045079	73469368579080083	648518346459644932	[ 41693 131501 3184]	[ 41671 131519 3184]
36	42183216	2022-11-17 14:28:59.843347+00:00		t	48	73469368579034091	648518346488045079	73469368579046178	648518346489007453	[ 41793 131359 3166]	[ 41759 131341 3168]
38	42183206	2022-11-17 14:28:59.843347+00:00		t	35	73469368579084676	648518346488045079	73469368579063713	648518346514235435	[ 41711 131501 3183]	[ 41711 131511 3182]
43	42182953	2022-11-17 14:28:59.843347+00:00		t	15	73469368578879245	648518346475974370	73469368578869093	648518346480614401	[ 41301 132065 3097]	[ 41275 132039 3097]
47	42182977	2022-11-17 14:28:59.843347+00:00		t	16	73469368578876599	648518346493225392	73469368578861263	648518346499724869	[ 41311 131845 3103]	[ 41313 131885 3103]
51	42182945	2022-11-17 14:28:59.843347+00:00		t	35	73469368579082235	648518346488045079	73469368579163208	648518346498434097	[ 41263 131475 3203]	[ 41269 131445 3204]
52	42182947	2022-11-17 14:28:59.843347+00:00		t	21	73469368579065961	648518346488045079	73469368579019685	648518346498434097	[ 41235 131479 3165]	[ 41269 131493 3165]
57	42182758	2022-11-17 14:28:59.843347+00:00		t	73	73469368578915839	648518346488045079	73469368578929561	648518346465071989	[ 40981 131861 3118]	[ 40971 131895 3119]
58	42182782	2022-11-17 14:28:59.843347+00:00		t	37	73469368578915839	648518346488045079	73469368578924929	648518346489805273	[ 41001 131869 3118]	[ 41015 131897 3119]
60	42182925	2022-11-17 14:28:59.843347+00:00		t	15	73469368578903258	648518346493225392	73469368578876558	648518346486547121	[ 41273 131827 3103]	[ 41243 131835 3102]
62	42182854	2022-11-17 14:28:59.843347+00:00		t	82	73469368579075375	648518346488045079	73469368579080193	648518346498434097	[ 41151 131675 3187]	[ 41165 131701 3189]
64	42182861	2022-11-17 14:28:59.843347+00:00		t	29	73469368579075375	648518346488045079	73469368579089625	648518346487908887	[ 41149 131681 3184]	[ 41171 131707 3184]
67	42182885	2022-11-17 14:28:59.843347+00:00		t	31	73469368579063809	648518346488045079	73469368579039212	648518346487908887	[ 41181 131635 3173]	[ 41201 131643 3172]
68	42182915	2022-11-17 14:28:59.843347+00:00		t	37	73469368579066051	648518346488045079	73469368579068309	648518346489805273	[ 41193 131635 3174]	[ 41235 131631 3174]
70	42182890	2022-11-17 14:28:59.843347+00:00		t	35	73469368578981055	648518346518565462	73469368578948697	648518346498434097	[ 41235 131533 3140]	[ 41205 131547 3139]
71	42182894	2022-11-17 14:28:59.843347+00:00		t	30	73469368579129427	648518346499960531	73469368579151096	648518346487908887	[ 41233 131869 3206]	[ 41207 131877 3205]
72	42182895	2022-11-17 14:28:59.843347+00:00		t	17	73469368579129427	648518346499960531	73469368579107889	648518346498434097	[ 41231 131871 3208]	[ 41205 131897 3208]
73	42182871	2022-11-17 14:28:59.843347+00:00		t	35	73469368578981055	648518346518565462	73469368578963441	648518346517652772	[ 41213 131507 3139]	[ 41191 131515 3138]
75	42182916	2022-11-17 14:28:59.843347+00:00		t	34	73469368579089670	648518346499960531	73469368579089625	648518346487908887	[ 41263 131767 3187]	[ 41237 131775 3187]
76	42182921	2022-11-17 14:28:59.843347+00:00		t	41	73469368578965961	648518346518565462	73469368578953717	648518346473084516	[ 41247 131541 3139]	[ 41241 131545 3138]
77	42182926	2022-11-17 14:28:59.843347+00:00		t	53	73469368579075444	648518346499960531	73469368579073100	648518346486547121	[ 41279 131849 3184]	[ 41245 131857 3184]
78	42182927	2022-11-17 14:28:59.843347+00:00		t	23	73469368578978683	648518346518565462	73469368578961076	648518346465071989	[ 41259 131561 3139]	[ 41247 131591 3138]
80	42182935	2022-11-17 14:28:59.843347+00:00		t	17	73469368579089670	648518346499960531	73469368579075435	648518346486547121	[ 41277 131785 3185]	[ 41251 131793 3185]
83	42182866	2022-11-17 14:28:59.843347+00:00		t	52	73469368579129427	648518346499960531	73469368579082472	648518346489007453	[ 41225 131857 3208]	[ 41185 131861 3208]
84	42182929	2022-11-17 14:28:59.843347+00:00		t	27	73469368579089670	648518346499960531	73469368579075443	648518346489007453	[ 41285 131813 3189]	[ 41249 131819 3190]
86	32108530	2022-11-17 14:28:59.843347+00:00		t	25	72623981710110546	648518346511819888	72623981710246328	648518346493825393	[ 17513 103915 3343]	[ 17539 103897 3343]
88	32108531	2022-11-17 14:28:59.843347+00:00		t	33	72623981710246442	648518346511819888	72623981710125470	648518346506702370	[ 17523 104079 3345]	[ 17545 104111 3346]
89	10381688	2022-11-17 14:28:59.843347+00:00		t	38	73116768876592299	648518346494038560	73116768876578147	648518346491215992	[ 31879 108915 2963]	[ 31913 108907 2964]
90	10381764	2022-11-17 14:28:59.843347+00:00		t	29	73116768876627292	648518346514428359	73116768876612111	648518346491215992	[ 32103 108605 2970]	[ 32083 108625 2970]
92	28907251	2022-11-17 14:28:59.843347+00:00		t	27	73046468852054273	648518346524144133	73046468852042418	648518346502508711	[ 29717 111165 3025]	[ 29725 111207 3026]
93	28907274	2022-11-17 14:28:59.843347+00:00		t	22	73046468851989127	648518346524144133	73046468851984290	648518346502508711	[ 29807 111187 2999]	[ 29789 111159 2999]
94	28907282	2022-11-17 14:28:59.843347+00:00		t	32	73046468852005994	648518346524144133	73046468852008493	648518346502508711	[ 29819 111283 3002]	[ 29801 111307 3003]
95	28907297	2022-11-17 14:28:59.843347+00:00		t	21	73046468852005994	648518346524144133	73046468852034829	648518346502508711	[ 29833 111245 3009]	[ 29823 111257 3012]
96	28907319	2022-11-17 14:28:59.843347+00:00		t	12	73046468851981801	648518346531363354	73046468851981843	648518346502508711	[ 29881 111147 2994]	[ 29861 111151 2995]
97	34317189	2022-11-17 14:28:59.843347+00:00		t	20	72835225180571927	648518346517527332	72835225180571974	648518346502508711	[ 23395 107259 3052]	[ 23365 107279 3053]
98	43854408	2022-11-17 14:28:59.843347+00:00		t	45	73046468851741362	648518346531363354	73046468851856382	648518346502508711	[ 30205 111937 2956]	[ 30223 111909 2957]
99	18850191	2022-11-17 14:28:59.843347+00:00		t	24	73469368646094038	648518346502655814	73469368646084228	648518346483323812	[ 41979 131991 3261]	[ 41979 131965 3261]
100	18850096	2022-11-17 14:28:59.843347+00:00		t	76	73469368646027582	648518346499960531	73469368646036959	648518346483323812	[ 41775 132045 3240]	[ 41805 132063 3241]
101	20680435	2022-11-17 14:28:59.843347+00:00		t	59	73680749890693977	648518346494998706	73680749890707673	648518346483323812	[ 47627 141177 3509]	[ 47611 141203 3511]
102	26374648	2022-11-17 14:28:59.843347+00:00		t	40	73751256141108620	648518346494998706	73751256141111352	648518346483323812	[ 50245 144695 3707]	[ 50269 144691 3708]
105	32108516	2022-11-17 14:28:59.843347+00:00		t	38	72623981710118741	648518346511819888	72623981710211682	648518346499141441	[ 17489 104081 3344]	[ 17509 104117 3344]
109	32108522	2022-11-17 14:28:59.843347+00:00		t	22	72623981710333463	648518346482976742	72623981710340649	648518346481117207	[ 17521 103993 3387]	[ 17511 103971 3385]
110	32108523	2022-11-17 14:28:59.843347+00:00		t	15	72623981710233883	648518346511819888	72623981710104093	648518346493825393	[ 17487 103895 3341]	[ 17515 103869 3341]
115	32108541	2022-11-17 14:28:59.843347+00:00		t	23	72623981710333463	648518346482976742	72623981710338236	648518346475537024	[ 17535 103995 3386]	[ 17551 103973 3386]
121	32108556	2022-11-17 14:28:59.843347+00:00		t	49	72623981710333463	648518346482976742	72623981710340642	648518346481117207	[ 17553 104011 3387]	[ 17577 103997 3387]
136	32108481	2022-11-17 14:28:59.843347+00:00		t	41	72623981710370301	648518346482976742	72623981710374910	648518346492304255	[ 17433 104167 3398]	[ 17421 104195 3399]
137	32108485	2022-11-17 14:28:59.843347+00:00		t	16	72623981710374857	648518346482976742	72623981710357982	648518346481117207	[ 17441 104107 3400]	[ 17425 104091 3401]
139	32108486	2022-11-17 14:28:59.843347+00:00		t	27	72623981710227959	648518346511819888	72623981710242889	648518346514141918	[ 17403 103913 3345]	[ 17431 103895 3346]
147	32108489	2022-11-17 14:28:59.843347+00:00		t	21	72623981710116931	648518346511819888	72623981710211870	648518346489002225	[ 17419 104135 3341]	[ 17435 104163 3342]
149	32108802	2022-11-17 14:28:59.843347+00:00		t	38	72623981710249795	648518346495414351	72623981710234360	648518346477598684	[ 18117 104243 3347]	[ 18091 104265 3347]
151	32108820	2022-11-17 14:28:59.843347+00:00		t	15	72623981710119861	648518346514007065	72623981710161148	648518346499141441	[ 18155 103999 3339]	[ 18129 103971 3340]
152	32108854	2022-11-17 14:28:59.843347+00:00		t	12	72623981643573371	648518346514428359	72623981710138364	648518346491215992	[ 18177 104441 3337]	[ 18163 104409 3338]
153	32108940	2022-11-17 14:28:59.843347+00:00		t	23	72623981710243153	648518346495414351	72623981710243117	648518346475537024	[ 18287 104133 3345]	[ 18271 104107 3344]
157	32108976	2022-11-17 14:28:59.843347+00:00		t	27	72623981710258445	648518346495414351	72623981710256032	648518346493825393	[ 18319 104169 3350]	[ 18327 104201 3351]
158	32108978	2022-11-17 14:28:59.843347+00:00		t	29	72624050429746816	648518346514428359	72623981710283901	648518346493825393	[ 18311 104455 3362]	[ 18327 104431 3363]
159	32108983	2022-11-17 14:28:59.843347+00:00		t	21	72623981710243183	648518346495414351	72623981710124955	648518346493825393	[ 18311 104155 3343]	[ 18333 104131 3343]
160	32109000	2022-11-17 14:28:59.843347+00:00		t	20	72623981710200418	648518346514007065	72623981710249825	648518346493825393	[ 18377 104283 3350]	[ 18353 104291 3350]
161	32109007	2022-11-17 14:28:59.843347+00:00		t	17	72623981710228432	648518346495414351	72623981710273664	648518346493825393	[ 18347 104137 3354]	[ 18359 104163 3356]
164	42396034	2022-11-17 14:28:59.843347+00:00		t	20	73468543676761578	648518346492356223	73468543676761587	648518346499804135	[ 41081 106939 2584]	[ 41049 106943 2585]
165	42396054	2022-11-17 14:28:59.843347+00:00		t	21	73468543676761578	648518346492356223	73468543676750761	648518346499804135	[ 41091 106975 2582]	[ 41075 106997 2582]
166	42396058	2022-11-17 14:28:59.843347+00:00		t	41	73468543676478884	648518346492356223	73468543676771459	648518346499804135	[ 41115 106891 2587]	[ 41083 106883 2589]
173	42396129	2022-11-17 14:28:59.843347+00:00		t	44	73468543676515105	648518346492356223	73468543676744122	648518346496329789	[ 41217 107401 2578]	[ 41197 107439 2579]
174	42396124	2022-11-17 14:28:59.843347+00:00		t	31	73468543676720933	648518346492356223	73468543676759427	648518346474435437	[ 41207 107373 2579]	[ 41185 107395 2581]
175	42396119	2022-11-17 14:28:59.843347+00:00		t	17	73468543676720933	648518346492356223	73468543676756678	648518346517550122	[ 41205 107337 2580]	[ 41177 107331 2582]
178	16891424	2022-11-17 14:28:59.843347+00:00		t	40	73398999901930938	648518346474234477	73398999901912486	648518346483323812	[ 40139 131211 3262]	[ 40171 131183 3263]
181	37197035	2022-11-17 14:28:59.843347+00:00		t	40	73187137553976861	648518346522179866	73187137553997360	648518346487498387	[ 33615 109015 2948]	[ 33619 109049 2949]
183	42514774	2022-11-17 14:28:59.843347+00:00		t	13	73328562437991437	648518346495993163	73328562437989781	648518346477977837	[ 37305 130703 3213]	[ 37343 130701 3213]
184	27315696	2022-11-17 14:28:59.843347+00:00		t	23	73046331413021374	648518346486545841	73046331413026117	648518346489002225	[ 28775 107679 2996]	[ 28781 107645 2996]
185	38251863	2022-11-17 14:28:59.843347+00:00		t	35	72905662577002065	648518346522179866	72905662576990602	648518346489002225	[ 26531 109885 2865]	[ 26559 109919 2865]
186	38322291	2022-11-17 14:28:59.843347+00:00		t	19	73116837462062385	648518346511819888	73116837462077686	648518346489002225	[ 31643 111271 2789]	[ 31683 111273 2790]
187	38322315	2022-11-17 14:28:59.843347+00:00		t	24	73116837462062370	648518346511819888	73116837462077686	648518346489002225	[ 31719 111225 2788]	[ 31727 111265 2789]
188	40539321	2022-11-17 14:28:59.843347+00:00		t	28	72905662577048981	648518346495765904	72905662577053659	648518346489002225	[ 26571 109103 2881]	[ 26553 109125 2882]
189	40539331	2022-11-17 14:28:59.843347+00:00		t	19	72905662577030255	648518346495765904	72905662576996974	648518346489002225	[ 26585 109093 2878]	[ 26573 109123 2877]
190	40539340	2022-11-17 14:28:59.843347+00:00		t	16	72905662576965919	648518346495765904	72905662576952279	648518346489002225	[ 26609 109005 2857]	[ 26591 109039 2857]
193	24082831	2022-11-17 14:28:59.843347+00:00		t	22	73398999767774361	648518346493225392	73398999767756761	648518346471899547	[ 40147 131925 3050]	[ 40155 131959 3050]
194	3590828	2022-11-17 14:28:59.843347+00:00		t	90	73469437432661248	648518346493225392	73469437432638192	648518346471899547	[ 42281 134019 3380]	[ 42301 133995 3380]
195	24605023	2022-11-17 14:28:59.843347+00:00		t	82	73258262346419587	648518346495993163	73258262346417340	648518346492148780	[ 36443 133075 3127]	[ 36481 133071 3129]
198	30409822	2022-11-17 14:28:59.843347+00:00		t	15	73469574871541900	648518346492913070	73469574871526987	648518346491215992	[ 42825 137511 3351]	[ 42855 137495 3351]
199	18704935	2022-11-17 14:28:59.843347+00:00		t	23	73328631090728590	648518346495993163	73328631090744416	648518346477977837	[ 37483 132021 3193]	[ 37495 131995 3193]
200	20431316	2022-11-17 14:28:59.843347+00:00		t	49	73328562371194335	648518346492913070	73328562371187358	648518346477977837	[ 37411 130107 3157]	[ 37437 130131 3158]
201	43662559	2022-11-17 14:28:59.843347+00:00		t	25	73751256141094003	648518346492913070	73751256141067754	648518346477977837	[ 49739 143647 3690]	[ 49709 143657 3690]
202	24605063	2022-11-17 14:28:59.843347+00:00		t	36	73258262346142542	648518346492913070	73258262346365551	648518346477977837	[ 36629 132135 3109]	[ 36597 132129 3108]
203	5431513	2022-11-17 14:28:59.843347+00:00		t	20	72694419107018643	648518346495414351	72694419106988725	648518346486783620	[ 20081 105677 3314]	[ 20093 105707 3315]
206	24567490	2022-11-17 14:28:59.843347+00:00		t	20	72835225247694047	648518346511819888	72835225247700358	648518346489787479	[ 23113 108069 3175]	[ 23137 108079 3175]
207	28907665	2022-11-17 14:28:59.843347+00:00		t	36	73046468851900070	648518346511819888	73046468851680689	648518346489787479	[ 30541 110801 2958]	[ 30561 110841 2959]
209	42514720	2022-11-17 14:28:59.843347+00:00		t	20	73328562438040817	648518346495993163	73328562438108315	648518346499958156	[ 37083 130973 3219]	[ 37079 130993 3220]
211	24174075	2022-11-17 14:28:59.843347+00:00		t	21	73046331346103620	648518346490136273	73046331346114996	648518346496171788	[ 28961 107037 2944]	[ 28989 107019 2944]
212	1701139	2022-11-17 14:28:59.843347+00:00		t	29	72975962601850858	648518346488054046	72975962601855909	648518346496171788	[ 28289 107653 2920]	[ 28313 107669 2920]
219	23753019	2022-11-17 14:28:59.843347+00:00		t	37	72976031254131566	648518346531363354	72976031254124333	648518346465128053	[ 27985 110425 2759]	[ 27967 110397 2760]
222	39928131	2022-11-17 14:28:59.843347+00:00		t	32	72976031388390970	648518346511819888	72976031388381313	648518346519034591	[ 27617 110095 3038]	[ 27597 110071 3038]
228	42648625	2022-11-17 14:28:59.843347+00:00		t	28	72905593924823122	648518346494038560	72905593924833013	648518346499842444	[ 25203 107265 3055]	[ 25169 107279 3055]
234	42648660	2022-11-17 14:28:59.843347+00:00		t	22	72905593924853691	648518346494038560	72905593924840790	648518346499842444	[ 25257 107405 3066]	[ 25261 107435 3066]
238	42648680	2022-11-17 14:28:59.843347+00:00		t	34	72905593924838178	648518346494038560	72905593924867787	648518346499842444	[ 25279 107411 3069]	[ 25303 107445 3070]
239	42648689	2022-11-17 14:28:59.843347+00:00		t	31	72905593924828138	648518346494038560	72905593924818184	648518346499141441	[ 25281 107275 3054]	[ 25325 107273 3054]
240	42648700	2022-11-17 14:28:59.843347+00:00		t	32	72905593924853649	648518346494038560	72905593924840782	648518346499842444	[ 25331 107361 3062]	[ 25345 107397 3063]
241	42648705	2022-11-17 14:28:59.843347+00:00		t	31	72905593924840730	648518346494038560	72905593924835593	648518346499141441	[ 25323 107333 3060]	[ 25351 107323 3060]
245	42648726	2022-11-17 14:28:59.843347+00:00		t	13	72905593924843316	648518346494038560	72905593924845656	648518346499141441	[ 25363 107313 3064]	[ 25397 107301 3065]
250	42648769	2022-11-17 14:28:59.843347+00:00		t	25	72905593924774252	648518346487705300	72905593924742412	648518346477749655	[ 25553 107227 3038]	[ 25549 107253 3038]
253	42648778	2022-11-17 14:28:59.843347+00:00		t	29	72905593924752878	648518346487705300	72905593924742334	648518346492790969	[ 25613 107127 3026]	[ 25593 107149 3026]
254	42648774	2022-11-17 14:28:59.843347+00:00		t	41	72905593924619508	648518346531363354	72905593924633795	648518346495592630	[ 25567 107517 2980]	[ 25567 107517 2983]
255	42648780	2022-11-17 14:28:59.843347+00:00		t	32	72905593924742252	648518346487705300	72905593924731269	648518346494734391	[ 25599 107075 3026]	[ 25599 107049 3026]
260	26500861	2022-11-17 14:28:59.843347+00:00		t	50	72553612966190666	648518346522179866	72553612966200097	648518346479975141	[ 16199 104093 3411]	[ 16201 104077 3414]
261	2215609	2022-11-17 14:28:59.843347+00:00		t	21	73187068834327396	648518346503767201	73187068834310209	648518346477749655	[ 32815 108349 2881]	[ 32819 108331 2880]
264	2215630	2022-11-17 14:28:59.843347+00:00		t	19	73187068834324847	648518346503767201	73187068834324800	648518346481263717	[ 32887 108361 2882]	[ 32897 108333 2883]
267	2215905	2022-11-17 14:28:59.843347+00:00		t	34	73187068834263337	648518346503767201	73187068834241407	648518346477749655	[ 33643 107753 2852]	[ 33683 107767 2853]
268	2215916	2022-11-17 14:28:59.843347+00:00		t	36	73187068834287252	648518346503767201	73187068834272686	648518346477749655	[ 33749 107793 2865]	[ 33735 107825 2866]
269	2215638	2022-11-17 14:28:59.843347+00:00		t	14	73187068834325292	648518346503767201	73187068834305659	648518346482497172	[ 32969 108481 2876]	[ 32935 108481 2877]
270	2215897	2022-11-17 14:28:59.843347+00:00		t	49	73187068834251299	648518346503767201	73187068834253671	648518346475537024	[ 33631 107769 2852]	[ 33653 107805 2853]
271	2215618	2022-11-17 14:28:59.843347+00:00		t	28	73187068834350227	648518346503767201	73187068834338790	648518346509994042	[ 32841 108353 2892]	[ 32857 108323 2892]
272	2215920	2022-11-17 14:28:59.843347+00:00		t	48	73187068834263333	648518346503767201	73187068834277650	648518346480843521	[ 33753 107793 2863]	[ 33745 107827 2863]
273	2215875	2022-11-17 14:28:59.843347+00:00		t	19	73187068834251299	648518346503767201	73187068834248915	648518346494734391	[ 33625 107769 2853]	[ 33609 107813 2853]
274	6654632	2022-11-17 14:28:59.843347+00:00		t	44	72905593924648449	648518346503767201	72905593924660947	648518346489002225	[ 26355 108501 2992]	[ 26375 108481 2992]
275	6654699	2022-11-17 14:28:59.843347+00:00		t	30	72905593924653216	648518346503767201	72905593924618033	648518346489002225	[ 26529 108451 2990]	[ 26495 108453 2990]
276	6654704	2022-11-17 14:28:59.843347+00:00		t	38	72905593924653216	648518346503767201	72905593924645181	648518346500711093	[ 26527 108435 2991]	[ 26501 108411 2991]
278	19155812	2022-11-17 14:28:59.843347+00:00		t	35	72764856503560548	648518346503767201	72764856503567397	648518346499958156	[ 21949 107153 3189]	[ 21935 107185 3190]
281	32679216	2022-11-17 14:28:59.843347+00:00		t	22	73046331412990926	648518346503767201	73046331412990947	648518346480843521	[ 30115 106775 2980]	[ 30111 106777 2981]
284	37545255	2022-11-17 14:28:59.843347+00:00		t	28	72976031388259903	648518346503767201	72976031388243624	648518346477749655	[ 28373 108705 2983]	[ 28367 108717 2982]
287	37545318	2022-11-17 14:28:59.843347+00:00		t	34	72976031388247173	648518346503767201	72976031388249442	648518346497895015	[ 28445 108553 2982]	[ 28477 108547 2984]
288	37545193	2022-11-17 14:28:59.843347+00:00		t	55	72976031388266634	648518346503767201	72976031388264481	648518346480843521	[ 28251 108607 2987]	[ 28263 108577 2988]
293	26608510	2022-11-17 14:28:59.843347+00:00		t	20	72624050362806589	648518346503767201	72624050362804215	648518346509188474	[ 18253 104893 3304]	[ 18223 104907 3303]
299	26608529	2022-11-17 14:28:59.843347+00:00		t	41	72624050362815327	648518346503767201	72624050362817721	648518346491215992	[ 18279 104895 3305]	[ 18279 104935 3306]
300	26608509	2022-11-17 14:28:59.843347+00:00		t	23	72624050362806589	648518346503767201	72624050362808756	648518346482497172	[ 18253 104889 3305]	[ 18221 104905 3305]
301	34035413	2022-11-17 14:28:59.843347+00:00		t	43	72976031388284430	648518346503767201	72975962668805661	648518346477749655	[ 28161 108561 2999]	[ 28175 108537 3000]
302	34035391	2022-11-17 14:28:59.843347+00:00		t	46	72975962668800968	648518346503767201	72975962668805690	648518346500711093	[ 28135 108541 2998]	[ 28149 108513 2998]
309	44439592	2022-11-17 14:28:59.843347+00:00		t	17	73116631370688778	648518346503767201	73116631370665838	648518346481263717	[ 32649 105765 2899]	[ 32639 105789 2899]
310	44439483	2022-11-17 14:28:59.843347+00:00		t	32	73116631370703334	648518346503767201	73116631370698594	648518346488420079	[ 32481 105923 2906]	[ 32477 105959 2907]
311	44439595	2022-11-17 14:28:59.843347+00:00		t	27	73116631370688778	648518346503767201	73116631370696038	648518346480843521	[ 32645 105769 2901]	[ 32647 105805 2902]
312	44439505	2022-11-17 14:28:59.843347+00:00		t	25	73116631370737157	648518346503767201	73116631370755209	648518346489002225	[ 32499 105757 2923]	[ 32505 105761 2926]
313	44439438	2022-11-17 14:28:59.843347+00:00		t	13	73116631370688867	648518346503767201	73116631370721042	648518346489002225	[ 32451 105899 2907]	[ 32413 105913 2908]
314	6654585	2022-11-17 14:28:59.843347+00:00		t	35	72905593924705742	648518346503767201	72905593924695665	648518346475537024	[ 26263 108341 3008]	[ 26305 108341 3009]
315	26608508	2022-11-17 14:28:59.843347+00:00		t	29	72624050362817607	648518346503767201	72624050362817606	648518346475537024	[ 18249 104721 3303]	[ 18221 104735 3304]
316	19155801	2022-11-17 14:28:59.843347+00:00		t	38	72764856503558371	648518346503767201	72764856503551461	648518346475537024	[ 21935 107135 3186]	[ 21913 107139 3186]
317	42673092	2022-11-17 14:28:59.843347+00:00		t	24	73398931048357797	648518346493225392	73398931048354550	648518346517772136	[ 38993 129971 3069]	[ 39023 129981 3069]
320	42673070	2022-11-17 14:28:59.843347+00:00		t	17	73398931048302446	648518346474234477	73398931048290162	648518346473084516	[ 38969 129809 3053]	[ 38997 129803 3052]
321	42673078	2022-11-17 14:28:59.843347+00:00		t	36	73398931048302446	648518346474234477	73398931048321441	648518346487724866	[ 38973 129803 3054]	[ 39007 129787 3054]
323	42673093	2022-11-17 14:28:59.843347+00:00		t	61	73398931048326088	648518346474234477	73398931048321484	648518346487724866	[ 38999 129865 3055]	[ 39031 129853 3056]
325	42673100	2022-11-17 14:28:59.843347+00:00		t	44	73398931048357797	648518346493225392	73398931048386668	648518346481263717	[ 39003 129965 3071]	[ 39039 129963 3071]
326	42673101	2022-11-17 14:28:59.843347+00:00		t	19	73398931048430363	648518346502655814	73398931048366199	648518346517772136	[ 39045 130069 3073]	[ 39037 130047 3072]
328	42673135	2022-11-17 14:28:59.843347+00:00		t	29	73398931048386512	648518346502655814	73398931048378227	648518346486863587	[ 39089 129915 3074]	[ 39099 129947 3072]
329	10381792	2022-11-17 14:28:59.843347+00:00		t	25	73116768876625497	648518346494038560	73116768876609553	648518346486067652	[ 32159 109165 2966]	[ 32145 109133 2967]
330	37196758	2022-11-17 14:28:59.843347+00:00		t	31	73187137553923316	648518346494038560	73187137553934184	648518346486067652	[ 32963 108697 2939]	[ 32945 108675 2939]
331	37196783	2022-11-17 14:28:59.843347+00:00		t	28	73187137553933536	648518346494038560	73187137553934184	648518346486067652	[ 32987 108569 2935]	[ 32977 108601 2936]
332	19216379	2022-11-17 14:28:59.843347+00:00		t	27	73116700090238658	648518346499385438	73116700090258085	648518346486067652	[ 32153 108493 2923]	[ 32143 108463 2925]
333	19216401	2022-11-17 14:28:59.843347+00:00		t	56	73116700090246222	648518346499385438	73116700090233654	648518346486067652	[ 32187 108465 2921]	[ 32199 108433 2922]
334	19216391	2022-11-17 14:28:59.843347+00:00		t	27	73116700090260215	648518346499893315	73116700090284971	648518346486067652	[ 32153 108359 2930]	[ 32175 108381 2930]
335	19216415	2022-11-17 14:28:59.843347+00:00		t	28	73116700090260215	648518346499893315	73116700090345727	648518346486067652	[ 32181 108347 2934]	[ 32221 108349 2935]
336	19216449	2022-11-17 14:28:59.843347+00:00		t	19	73116700090235862	648518346499893315	73116700090233575	648518346486067652	[ 32255 108281 2919]	[ 32269 108315 2919]
337	34913942	2022-11-17 14:28:59.843347+00:00		t	34	72975962668881329	648518346498554608	72975962668899566	648518346486067652	[ 27069 108437 3034]	[ 27097 108445 3034]
338	34913943	2022-11-17 14:28:59.843347+00:00		t	12	72976031388284327	648518346494038560	72975962668803575	648518346486067652	[ 27067 108545 2992]	[ 27097 108535 2992]
339	34913971	2022-11-17 14:28:59.843347+00:00		t	26	72975962668841803	648518346494038560	72975962668822537	648518346486067652	[ 27141 108503 3009]	[ 27167 108491 3008]
342	29042132	2022-11-17 14:28:59.843347+00:00		t	20	73539806109802102	648518346499960531	73539806109806916	648518346489007453	[ 44321 134877 3287]	[ 44345 134911 3288]
343	29042138	2022-11-17 14:28:59.843347+00:00		t	36	73539806109790238	648518346499960531	73539806109831232	648518346489007453	[ 44347 135053 3294]	[ 44357 135029 3296]
344	3545607	2022-11-17 14:28:59.843347+00:00		t	60	73539806042563469	648518346478167277	73539806042569017	648518346489007453	[ 44169 133173 3105]	[ 44197 133161 3105]
345	3545618	2022-11-17 14:28:59.843347+00:00		t	30	73539806042581022	648518346478167277	73539806042603201	648518346489007453	[ 44185 133241 3106]	[ 44225 133231 3107]
346	3545643	2022-11-17 14:28:59.843347+00:00		t	21	73539806042550475	648518346478167277	73539806042540771	648518346489007453	[ 44251 133637 3098]	[ 44263 133665 3097]
347	29042092	2022-11-17 14:28:59.843347+00:00		t	40	73539806109828777	648518346499960531	73539806109819045	648518346489007453	[ 44229 134839 3292]	[ 44213 134811 3292]
348	29042117	2022-11-17 14:28:59.843347+00:00		t	33	73539806109799549	648518346518565462	73539806109785090	648518346489007453	[ 44341 134503 3276]	[ 44319 134537 3276]
349	29042121	2022-11-17 14:28:59.843347+00:00		t	42	73539806109739909	648518346499960531	73539806109785090	648518346489007453	[ 44319 134589 3271]	[ 44327 134557 3272]
350	29042131	2022-11-17 14:28:59.843347+00:00		t	46	73539806109801919	648518346518565462	73539806109785090	648518346489007453	[ 44371 134571 3281]	[ 44343 134591 3282]
351	3545616	2022-11-17 14:28:59.843347+00:00		t	87	73539806042657857	648518346492356223	73539806042640721	648518346489007453	[ 44193 133377 3138]	[ 44221 133385 3137]
352	3545645	2022-11-17 14:28:59.843347+00:00		t	27	73539806042657857	648518346492356223	73539806042645751	648518346489007453	[ 44241 133235 3137]	[ 44269 133245 3137]
353	9093509	2022-11-17 14:28:59.843347+00:00		t	27	73539806042588964	648518346499960531	73539806042561673	648518346489007453	[ 43547 133607 3103]	[ 43565 133645 3104]
354	9093548	2022-11-17 14:28:59.843347+00:00		t	84	73539806042672659	648518346518565462	73539806042670284	648518346489007453	[ 43609 133833 3146]	[ 43641 133849 3147]
355	18850062	2022-11-17 14:28:59.843347+00:00		t	12	73469368646069760	648518346499960531	73469368646067195	648518346489007453	[ 41699 131963 3254]	[ 41717 131943 3251]
356	18850109	2022-11-17 14:28:59.843347+00:00		t	20	73469368646072627	648518346499960531	73469368646062299	648518346489007453	[ 41805 132099 3253]	[ 41827 132091 3252]
358	26176067	2022-11-17 14:28:59.843347+00:00		t	14	72975962601832504	648518346488054046	72975962601837662	648518346497088308	[ 27213 107527 2912]	[ 27195 107497 2913]
359	42183199	2022-11-17 14:28:59.843347+00:00		t	55	73469368579070636	648518346518565462	73469368579077673	648518346489805273	[ 41671 131629 3185]	[ 41691 131603 3186]
360	42182928	2022-11-17 14:28:59.843347+00:00		t	14	73469368578978683	648518346518565462	73469368578981102	648518346489805273	[ 41261 131567 3140]	[ 41247 131607 3141]
361	42182970	2022-11-17 14:28:59.843347+00:00		t	60	73469368579267012	648518346488045079	73469368579267239	648518346489805273	[ 41277 131555 3207]	[ 41307 131565 3207]
362	42182936	2022-11-17 14:28:59.843347+00:00		t	12	73469368579065961	648518346488045079	73469368579026851	648518346489805273	[ 41231 131499 3166]	[ 41255 131531 3166]
363	2425487	2022-11-17 14:28:59.843347+00:00		t	69	73539806109827782	648518346518565462	73539806109810700	648518346489805273	[ 43443 133261 3295]	[ 43409 133261 3295]
364	34606595	2022-11-17 14:28:59.843347+00:00		t	30	73539874896039759	648518346518565462	73539874896038344	648518346489805273	[ 45051 136501 3343]	[ 45025 136477 3343]
365	36781236	2022-11-17 14:28:59.843347+00:00		t	30	73539806109748903	648518346488045079	73539806109751218	648518346489805273	[ 43749 135021 3266]	[ 43727 135051 3266]
366	22815883	2022-11-17 14:28:59.843347+00:00		t	47	73539943615806834	648518346477811470	73539943615829375	648518346492790969	[ 44735 138321 3400]	[ 44763 138299 3400]
367	1701140	2022-11-17 14:28:59.843347+00:00		t	27	72975962601672545	648518346488054046	72975962601685404	648518346492790969	[ 28295 108033 2851]	[ 28317 108025 2853]
368	1701162	2022-11-17 14:28:59.843347+00:00		t	22	72975962601708492	648518346488054046	72975962601685404	648518346492790969	[ 28379 107891 2859]	[ 28357 107915 2859]
369	19156056	2022-11-17 14:28:59.843347+00:00		t	28	72764856503396265	648518346487705300	72764856503407159	648518346492790969	[ 22383 106599 3126]	[ 22413 106609 3126]
370	37545066	2022-11-17 14:28:59.843347+00:00		t	13	72976031388227714	648518346524144133	72976031388212164	648518346492790969	[ 27767 108981 2969]	[ 27811 108987 2970]
371	39174828	2022-11-17 14:28:59.843347+00:00		t	20	73116700157136848	648518346487705300	73116700157134205	648518346492790969	[ 32339 107375 2970]	[ 32359 107361 2971]
372	1701188	2022-11-17 14:28:59.843347+00:00		t	18	72975962601628826	648518346488054046	72975962601565290	648518346492790969	[ 28425 107775 2829]	[ 28409 107749 2829]
373	1701191	2022-11-17 14:28:59.843347+00:00		t	22	72975962601669940	648518346488054046	72975962601695911	648518346492790969	[ 28393 107909 2856]	[ 28413 107899 2858]
374	10593756	2022-11-17 14:28:59.843347+00:00		t	46	72694419106866480	648518346487705300	72694419106876520	648518346492790969	[ 19023 105209 3252]	[ 19053 105235 3253]
375	19216450	2022-11-17 14:28:59.843347+00:00		t	17	73116700090302845	648518346487705300	73116700090250599	648518346492790969	[ 32253 107793 2926]	[ 32269 107773 2926]
376	19216497	2022-11-17 14:28:59.843347+00:00		t	37	73116700090159259	648518346472537865	73116700090154208	648518346492790969	[ 32319 107949 2882]	[ 32343 107935 2883]
377	11850677	2022-11-17 14:28:59.843347+00:00		t	35	73046331413006907	648518346503767201	73046331413016818	648518346492790969	[ 30029 108167 2985]	[ 30029 108135 2986]
378	11850686	2022-11-17 14:28:59.843347+00:00		t	31	73046331413011984	648518346503767201	73046331413019397	648518346492790969	[ 30051 108471 2995]	[ 30031 108497 2995]
379	11857241	2022-11-17 14:28:59.843347+00:00		t	21	73046400132506734	648518346497858151	73046400132511745	648518346492790969	[ 30497 109805 2996]	[ 30471 109827 2996]
383	42717500	2022-11-17 14:28:59.843347+00:00		t	24	72905662644283531	648518346511819888	72905662644296308	648518346499432795	[ 25063 108589 3052]	[ 25029 108589 3053]
384	42717498	2022-11-17 14:28:59.843347+00:00		t	29	72905662644272013	648518346522179866	72905662644272071	648518346509188474	[ 25035 108789 3051]	[ 25025 108813 3050]
387	2425441	2022-11-17 14:28:59.843347+00:00		t	24	73539806109871756	648518346475974370	73539806109901184	648518346524346373	[ 43359 133915 3318]	[ 43335 133923 3320]
388	2425446	2022-11-17 14:28:59.843347+00:00		t	21	73539806109891584	648518346475974370	73539806110018763	648518346524346373	[ 43371 133861 3318]	[ 43345 133855 3320]
389	2425728	2022-11-17 14:28:59.843347+00:00		t	33	73539806109843113	648518346502655814	73539806109843128	648518346524346373	[ 43973 133747 3302]	[ 43975 133791 3304]
390	11728175	2022-11-17 14:28:59.843347+00:00		t	39	73469506085080345	648518346477811470	73469506085072743	648518346524346373	[ 41683 135705 3273]	[ 41667 135739 3273]
391	7927872	2022-11-17 14:28:59.843347+00:00		t	58	73469368511883895	648518346499960531	73469368511888309	648518346524346373	[ 41389 132293 2999]	[ 41401 132263 3000]
392	5633092	2022-11-17 14:28:59.843347+00:00		t	28	73398999834877294	648518346475974370	73398999834904579	648518346524346373	[ 40925 131495 3170]	[ 40909 131491 3172]
394	22963306	2022-11-17 14:28:59.843347+00:00		t	73	73469506085203305	648518346477811470	73469506085238183	648518346524346373	[ 42029 135793 3330]	[ 42029 135763 3330]
395	42183028	2022-11-17 14:28:59.843347+00:00		t	45	73469368579092318	648518346499960531	73469368579073042	648518346524346373	[ 41351 131729 3185]	[ 41381 131717 3185]
396	4854230	2022-11-17 14:28:59.843347+00:00		t	44	73539806109832913	648518346502655814	73539806109815939	648518346524346373	[ 44159 133725 3289]	[ 44159 133763 3290]
397	4854267	2022-11-17 14:28:59.843347+00:00		t	64	73539806109813538	648518346502655814	73539806109825620	648518346524346373	[ 44315 133747 3293]	[ 44307 133789 3293]
398	29042066	2022-11-17 14:28:59.843347+00:00		t	45	73539806109718460	648518346499960531	73539806109713615	648518346524346373	[ 44167 134577 3250]	[ 44171 134601 3249]
399	38497759	2022-11-17 14:28:59.843347+00:00		t	43	73328631090622081	648518346477811470	73328631090596950	648518346524346373	[ 38181 131667 3136]	[ 38209 131675 3136]
400	36781189	2022-11-17 14:28:59.843347+00:00		t	39	73539806109880608	648518346475974370	73539806109861301	648518346524346373	[ 43665 134443 3311]	[ 43635 134431 3310]
401	36781192	2022-11-17 14:28:59.843347+00:00		t	18	73539806109875005	648518346475974370	73539806109861301	648518346524346373	[ 43663 134409 3312]	[ 43647 134383 3312]
402	18849737	2022-11-17 14:28:59.843347+00:00		t	41	73469368645767648	648518346499960531	73469368645767359	648518346524346373	[ 41273 131855 3214]	[ 41271 131889 3216]
409	38296205	2022-11-17 14:28:59.843347+00:00		t	31	73398999700616981	648518346483806357	73398999700596191	648518346524346373	[ 40835 131373 2879]	[ 40857 131389 2878]
410	30125649	2022-11-17 14:28:59.843347+00:00		t	21	73469368511950463	648518346483806357	73469368511926389	648518346474435437	[ 42145 132643 3027]	[ 42167 132627 3026]
411	30125648	2022-11-17 14:28:59.843347+00:00		t	24	73469368511950463	648518346483806357	73469368511926382	648518346517550122	[ 42147 132609 3028]	[ 42169 132585 3027]
412	30125652	2022-11-17 14:28:59.843347+00:00		t	33	73469368511986289	648518346483806357	73469368511993644	648518346517550122	[ 42201 132823 3049]	[ 42173 132853 3049]
416	31477328	2022-11-17 14:28:59.843347+00:00		t	25	73539187366077137	648518346483806357	73539187366120705	648518346492136492	[ 43033 116691 2783]	[ 43043 116707 2785]
418	38296156	2022-11-17 14:28:59.843347+00:00		t	17	73398999700663673	648518346483806357	73398999700692279	648518346465071989	[ 40715 131483 2910]	[ 40707 131511 2912]
426	38339061	2022-11-17 14:28:59.843347+00:00		t	18	73539187366017498	648518346483806357	73539187366032625	648518346510791193	[ 43949 114787 2743]	[ 43919 114767 2743]
429	38339071	2022-11-17 14:28:59.843347+00:00		t	30	73539187366017498	648518346483806357	73539187366014162	648518346510788121	[ 43959 114813 2750]	[ 43933 114801 2751]
430	38296186	2022-11-17 14:28:59.843347+00:00		t	29	73398999700621832	648518346483806357	73398999700619443	648518346489007453	[ 40785 131497 2887]	[ 40781 131531 2888]
431	21260483	2022-11-17 14:28:59.843347+00:00		t	35	73469368512064298	648518346483806357	73469368512045733	648518346496925954	[ 42037 131369 3064]	[ 42065 131357 3065]
432	21260488	2022-11-17 14:28:59.843347+00:00		t	23	73469368512016865	648518346483806357	73469368512045733	648518346496925954	[ 42041 131325 3062]	[ 42071 131323 3063]
433	21260493	2022-11-17 14:28:59.843347+00:00		t	57	73469368512016865	648518346483806357	73469368512009735	648518346496925954	[ 42067 131283 3058]	[ 42093 131263 3058]
434	21260491	2022-11-17 14:28:59.843347+00:00		t	30	73469368512064298	648518346483806357	73469368512031447	648518346488089111	[ 42053 131407 3063]	[ 42079 131427 3064]
435	21260484	2022-11-17 14:28:59.843347+00:00		t	28	73469368512064298	648518346483806357	73469368512037951	648518346489007453	[ 42041 131407 3065]	[ 42065 131419 3066]
437	11365544	2022-11-17 14:28:59.843347+00:00		t	44	73469368512000188	648518346483806357	73469368511980435	648518346492136492	[ 41923 131383 3046]	[ 41933 131357 3045]
443	27454885	2022-11-17 14:28:59.843347+00:00		t	43	73469299658278355	648518346478167277	73469299658301376	648518346517550122	[ 41203 130023 2789]	[ 41223 130001 2789]
444	27454886	2022-11-17 14:28:59.843347+00:00		t	53	73469299658273567	648518346478167277	73469299658285797	648518346487948500	[ 41203 130047 2784]	[ 41225 130045 2783]
446	42396071	2022-11-17 14:28:59.843347+00:00		t	32	73468543676522262	648518346483806357	73468543676728756	648518346474435437	[ 41091 107363 2574]	[ 41095 107353 2576]
450	30125611	2022-11-17 14:28:59.843347+00:00		t	21	73469368511993481	648518346483806357	73469368511993537	648518346524346373	[ 42109 132737 3050]	[ 42089 132755 3051]
451	11365559	2022-11-17 14:28:59.843347+00:00		t	16	73469368512012179	648518346483806357	73469368512028434	648518346524346373	[ 41999 131421 3062]	[ 41969 131461 3061]
453	23382164	2022-11-17 14:28:59.843347+00:00		t	40	73328562237039711	648518346483806357	73328562237037376	648518346496329789	[ 38797 130875 2920]	[ 38791 130911 2921]
454	14944303	2022-11-17 14:28:59.843347+00:00		t	39	73468887274357011	648518346483806357	73468887274359546	648518346474435437	[ 42607 118231 2676]	[ 42639 118251 2677]
455	14944333	2022-11-17 14:28:59.843347+00:00		t	23	73468887274362065	648518346483806357	73468887274377148	648518346474435437	[ 42651 118087 2682]	[ 42699 118067 2683]
456	14944334	2022-11-17 14:28:59.843347+00:00		t	46	73468887274418328	648518346483806357	73468887274377148	648518346474435437	[ 42661 118121 2680]	[ 42701 118111 2680]
457	11365506	2022-11-17 14:28:59.843347+00:00		t	18	73469368512041739	648518346483806357	73469368512019716	648518346488089111	[ 41845 131463 3062]	[ 41839 131495 3062]
458	11365556	2022-11-17 14:28:59.843347+00:00		t	47	73469368512002519	648518346483806357	73469368511985381	648518346517550122	[ 41947 131399 3045]	[ 41967 131373 3045]
459	30125619	2022-11-17 14:28:59.843347+00:00		t	23	73469368511978856	648518346483806357	73469368511998626	648518346517550122	[ 42131 132761 3052]	[ 42107 132781 3053]
460	30125600	2022-11-17 14:28:59.843347+00:00		t	36	73469368511952898	648518346483806357	73469368511942276	648518346500697781	[ 42077 132561 3032]	[ 42079 132535 3031]
461	30125618	2022-11-17 14:28:59.843347+00:00		t	44	73469368512005867	648518346483806357	73469368512005853	648518346489007453	[ 42127 132767 3050]	[ 42111 132789 3051]
462	30125624	2022-11-17 14:28:59.843347+00:00		t	25	73469368511950463	648518346483806357	73469368511916483	648518346489007453	[ 42127 132619 3029]	[ 42119 132607 3027]
463	4933345	2022-11-17 14:28:59.843347+00:00		t	50	73469299859425264	648518346483806357	73469299859435324	648518346489007453	[ 41359 130621 3115]	[ 41371 130595 3115]
464	4933359	2022-11-17 14:28:59.843347+00:00		t	37	73469299859417948	648518346483806357	73469299859455446	648518346489007453	[ 41401 130689 3113]	[ 41397 130725 3113]
465	4933375	2022-11-17 14:28:59.843347+00:00		t	15	73469299859425264	648518346483806357	73469299859455446	648518346489007453	[ 41417 130705 3117]	[ 41433 130737 3118]
470	14944267	2022-11-17 14:28:59.843347+00:00		t	43	73468887274388703	648518346483806357	73468887274446408	648518346492136492	[ 42619 118021 2693]	[ 42589 118007 2694]
484	11365527	2022-11-17 14:28:59.843347+00:00		t	24	73469368512041739	648518346483806357	73469368512034588	648518346465071989	[ 41883 131483 3064]	[ 41899 131507 3065]
490	3545649	2022-11-17 14:28:59.843347+00:00		t	40	73539806042638097	648518346492356223	73539806042660213	648518346500697781	[ 44245 133215 3138]	[ 44275 133211 3139]
491	27955312	2022-11-17 14:28:59.843347+00:00		t	53	73469368444772841	648518346492356223	73469368444798779	648518346500697781	[ 41067 131659 2882]	[ 41095 131637 2882]
492	27955313	2022-11-17 14:28:59.843347+00:00		t	55	73469368444798769	648518346492356223	73469368444798779	648518346500697781	[ 41085 131661 2888]	[ 41113 131645 2889]
493	27955294	2022-11-17 14:28:59.843347+00:00		t	57	73469368444798769	648518346492356223	73469368444792337	648518346489007453	[ 41053 131635 2888]	[ 41077 131609 2887]
494	42396095	2022-11-17 14:28:59.843347+00:00		t	34	73468543676719612	648518346492356223	73468543676771493	648518346499804135	[ 41145 107009 2589]	[ 41145 107019 2591]
495	30125728	2022-11-17 14:28:59.843347+00:00		t	39	73469368511872070	648518346492356223	73469368511886049	648518346489007453	[ 42323 132249 3004]	[ 42351 132235 3004]
496	38296252	2022-11-17 14:28:59.843347+00:00		t	14	73469368444772927	648518346492356223	73398999700588386	648518346489007453	[ 40967 131749 2876]	[ 40959 131767 2875]
497	42396028	2022-11-17 14:28:59.843347+00:00		t	52	73468543676753738	648518346492356223	73468543676739072	648518346496329789	[ 41079 106955 2579]	[ 41043 106959 2580]
498	3545615	2022-11-17 14:28:59.843347+00:00		t	33	73539806042657857	648518346492356223	73539806042672366	648518346496329789	[ 44199 133353 3147]	[ 44221 133337 3148]
499	4565548	2022-11-17 14:28:59.843347+00:00		t	32	73469299658332795	648518346492356223	73469299658332782	648518346496329789	[ 41297 130251 2807]	[ 41321 130267 2808]
500	27955270	2022-11-17 14:28:59.843347+00:00		t	26	73469368444775347	648518346492356223	73469368444768054	648518346496329789	[ 41001 131747 2877]	[ 41019 131769 2876]
501	30125670	2022-11-17 14:28:59.843347+00:00		t	20	73469368511869644	648518346492356223	73469368511872030	648518346496329789	[ 42175 132207 3001]	[ 42205 132191 3002]
502	38296245	2022-11-17 14:28:59.843347+00:00		t	30	73398999700614438	648518346492356223	73398999700624156	648518346496329789	[ 40917 131535 2885]	[ 40943 131513 2886]
503	42396107	2022-11-17 14:28:59.843347+00:00		t	22	73468543676515105	648518346492356223	73468543676754140	648518346517550122	[ 41199 107397 2578]	[ 41167 107413 2579]
504	27955305	2022-11-17 14:28:59.843347+00:00		t	45	73469368444824444	648518346492356223	73469368444829674	648518346517550122	[ 41065 131633 2899]	[ 41085 131611 2899]
510	27955308	2022-11-17 14:28:59.843347+00:00		t	49	73469368444805184	648518346492356223	73469368444805156	648518346517564708	[ 41063 131621 2896]	[ 41087 131601 2896]
520	38296234	2022-11-17 14:28:59.843347+00:00		t	26	73398999700598883	648518346492356223	73398999700585543	648518346517550122	[ 40907 131431 2871]	[ 40915 131401 2872]
524	1023853	2022-11-17 14:28:59.843347+00:00		t	35	73399205791976063	648518346492356223	73399205791988447	648518346474435437	[ 40351 137955 2765]	[ 40363 137931 2766]
528	4565492	2022-11-17 14:28:59.843347+00:00		t	41	73469299658303680	648518346478167277	73469299658294751	648518346474435437	[ 41165 130201 2784]	[ 41183 130207 2787]
532	43491959	2022-11-17 14:28:59.843347+00:00		t	26	73046331346158821	648518346484528131	73046331346177701	648518346499440615	[ 30637 107621 2949]	[ 30631 107657 2950]
534	43491972	2022-11-17 14:28:59.843347+00:00		t	35	73046331346084777	648518346499893315	73046331346084324	648518346480843521	[ 30637 108525 2935]	[ 30657 108497 2934]
538	24083098	2022-11-17 14:28:59.843347+00:00		t	28	73398999767748599	648518346488045079	73398999767786092	648518346501655896	[ 40599 131537 3053]	[ 40579 131511 3055]
539	24083163	2022-11-17 14:28:59.843347+00:00		t	65	73398999767735669	648518346488045079	73398999767807576	648518346501655896	[ 40707 131529 3057]	[ 40719 131517 3059]
540	24083249	2022-11-17 14:28:59.843347+00:00		t	24	73398999767761326	648518346488045079	73398999767743477	648518346501655896	[ 40937 131441 3047]	[ 40935 131411 3048]
541	24083255	2022-11-17 14:28:59.843347+00:00		t	25	73398999767766318	648518346488045079	73398999767743477	648518346501655896	[ 40927 131455 3041]	[ 40947 131435 3042]
544	7832249	2022-11-17 14:28:59.843347+00:00		t	34	73469437432657147	648518346493225392	73539806176829217	648518346486863587	[ 42989 135067 3386]	[ 43021 135081 3385]
547	7832263	2022-11-17 14:28:59.843347+00:00		t	17	73539806176824725	648518346493225392	73539806176813553	648518346489569132	[ 43035 135109 3387]	[ 43055 135107 3386]
551	7832481	2022-11-17 14:28:59.843347+00:00		t	36	73539806176619381	648518346475974370	73539806176731500	648518346484413479	[ 43761 135023 3346]	[ 43725 135021 3346]
555	7832489	2022-11-17 14:28:59.843347+00:00		t	24	73539806176772849	648518346475974370	73539806176772841	648518346499724869	[ 43769 135045 3354]	[ 43737 135055 3356]
556	7832490	2022-11-17 14:28:59.843347+00:00		t	57	73539806176772849	648518346475974370	73539806176758817	648518346485910654	[ 43779 135029 3354]	[ 43741 135017 3355]
558	7832496	2022-11-17 14:28:59.843347+00:00		t	58	73539806176747522	648518346475974370	73539806176701277	648518346489569132	[ 43767 135083 3351]	[ 43749 135117 3351]
559	7832498	2022-11-17 14:28:59.843347+00:00		t	23	73539806176747522	648518346475974370	73539806176711466	648518346486863587	[ 43777 135059 3345]	[ 43751 135069 3344]
564	42183321	2022-11-17 14:28:59.843347+00:00		t	46	73469368579034091	648518346488045079	73469368579024209	648518346517652772	[ 41945 131361 3167]	[ 41979 131367 3166]
565	27246422	2022-11-17 14:28:59.843347+00:00		t	30	73046262559609746	648518346500706739	73046262559733282	648518346517652772	[ 29923 106251 2824]	[ 29913 106217 2823]
566	20667985	2022-11-17 14:28:59.843347+00:00		t	61	73469368578858837	648518346488045079	73469368578798778	648518346517652772	[ 41545 132483 3095]	[ 41581 132493 3096]
567	20667987	2022-11-17 14:28:59.843347+00:00		t	26	73469368578874389	648518346488045079	73469368578843339	648518346517652772	[ 41551 132471 3103]	[ 41583 132487 3104]
568	2215866	2022-11-17 14:28:59.843347+00:00		t	18	73187068834253549	648518346503767201	73187068834263152	648518346500711093	[ 33577 107589 2857]	[ 33591 107557 2858]
569	11728207	2022-11-17 14:28:59.843347+00:00		t	25	73469506085175335	648518346495993163	73469506085170272	648518346500711093	[ 41691 135811 3317]	[ 41725 135803 3318]
570	11028576	2022-11-17 14:28:59.843347+00:00		t	33	73258193559815544	648518346478167277	73258193559807105	648518346496329789	[ 35497 129279 2984]	[ 35467 129269 2984]
571	11028550	2022-11-17 14:28:59.843347+00:00		t	53	73258193559844742	648518346478167277	73258193559826420	648518346496329789	[ 35439 129223 2992]	[ 35407 129215 2993]
572	23382141	2022-11-17 14:28:59.843347+00:00		t	38	73328562237027881	648518346478167277	73328562237035207	648518346496329789	[ 38683 130909 2918]	[ 38701 130915 2920]
573	23382163	2022-11-17 14:28:59.843347+00:00		t	39	73328562236981598	648518346478167277	73328562236988485	648518346496329789	[ 38779 130947 2902]	[ 38791 130917 2903]
574	9093628	2022-11-17 14:28:59.843347+00:00		t	30	73539806042613362	648518346483806357	73539806042611051	648518346496329789	[ 43829 133217 3124]	[ 43833 133197 3125]
575	40121276	2022-11-17 14:28:59.843347+00:00		t	31	73468612329326230	648518346478167277	73468612329353136	648518346496329789	[ 41585 109661 2560]	[ 41613 109651 2560]
576	17127676	2022-11-17 14:28:59.843347+00:00		t	27	72975962601754062	648518346531363354	72975962601732822	648518346515315271	[ 27201 108365 2876]	[ 27207 108339 2876]
577	25384798	2022-11-17 14:28:59.843347+00:00		t	40	72976031388358647	648518346495765904	72976031388348393	648518346506702370	[ 26679 109089 3029]	[ 26667 109057 3030]
578	25384809	2022-11-17 14:28:59.843347+00:00		t	25	72976031388434461	648518346497858151	72976031388424898	648518346506702370	[ 26671 108633 3058]	[ 26677 108611 3057]
579	32962969	2022-11-17 14:28:59.843347+00:00		t	40	73398931182422782	648518346492913070	73398931182430447	648518346506702370	[ 39213 130229 3251]	[ 39221 130203 3252]
580	10593521	2022-11-17 14:28:59.843347+00:00		t	16	72694419107082540	648518346514007065	72694419107046401	648518346506702370	[ 18557 104609 3323]	[ 18585 104583 3324]
581	10593602	2022-11-17 14:28:59.843347+00:00		t	42	72694419106998558	648518346514007065	72694419107015884	648518346506702370	[ 18703 105207 3305]	[ 18741 105197 3305]
582	11999667	2022-11-17 14:28:59.843347+00:00		t	49	73751256207739198	648518346492913070	73751256207991125	648518346506702370	[ 49821 143693 3727]	[ 49795 143681 3728]
586	3545565	2022-11-17 14:28:59.843347+00:00		t	28	73539806042550072	648518346478167277	73539806042546718	648518346486714244	[ 44101 133141 3098]	[ 44063 133145 3098]
590	3545583	2022-11-17 14:28:59.843347+00:00		t	40	73539806042552385	648518346478167277	73539806042575661	648518346515738442	[ 44151 133157 3105]	[ 44141 133145 3107]
596	3545580	2022-11-17 14:28:59.843347+00:00		t	20	73539806042522259	648518346478167277	73539806042540615	648518346489007453	[ 44151 133583 3094]	[ 44125 133581 3095]
602	3545594	2022-11-17 14:28:59.843347+00:00		t	21	73539806042578959	648518346478167277	73539806042540615	648518346489007453	[ 44193 133677 3103]	[ 44169 133681 3105]
603	3545576	2022-11-17 14:28:59.843347+00:00		t	40	73539806042501568	648518346478167277	73539806042480099	648518346474435437	[ 44123 133577 3091]	[ 44097 133597 3092]
604	3545585	2022-11-17 14:28:59.843347+00:00		t	33	73539806042556248	648518346478167277	73539806042571814	648518346474435437	[ 44183 133677 3101]	[ 44139 133691 3101]
605	3545572	2022-11-17 14:28:59.843347+00:00		t	19	73539806042501568	648518346478167277	73539806042516422	648518346517550122	[ 44117 133565 3091]	[ 44081 133565 3091]
606	3545581	2022-11-17 14:28:59.843347+00:00		t	39	73539806042561596	648518346478167277	73539806042522661	648518346517550122	[ 44151 133593 3092]	[ 44131 133615 3093]
607	21324638	2022-11-17 14:28:59.843347+00:00		t	18	73328562236932248	648518346478167277	73328562236927313	648518346486714244	[ 37787 130463 2872]	[ 37755 130481 2872]
612	3545689	2022-11-17 14:28:59.843347+00:00		t	19	73539806042583739	648518346478167277	73539806042553171	648518346515738442	[ 44341 133583 3101]	[ 44369 133577 3101]
617	4565447	2022-11-17 14:28:59.843347+00:00		t	44	73469299658283652	648518346478167277	73469299658283686	648518346459644932	[ 41031 130369 2779]	[ 41033 130409 2779]
636	21324674	2022-11-17 14:28:59.843347+00:00		t	62	73328562236946686	648518346478167277	73328562236948993	648518346459644932	[ 37871 130395 2881]	[ 37865 130365 2881]
637	4565444	2022-11-17 14:28:59.843347+00:00		t	27	73469299658301580	648518346478167277	73469299658321190	648518346489007453	[ 41023 130175 2796]	[ 41015 130187 2799]
641	11028597	2022-11-17 14:28:59.843347+00:00		t	61	73258193559837370	648518346478167277	73258193559840015	648518346489007453	[ 35491 129421 2997]	[ 35503 129453 2998]
648	35161419	2022-11-17 14:28:59.843347+00:00		t	52	73469368578868645	648518346478167277	73469368578615572	648518346484837965	[ 42483 131253 3088]	[ 42491 131257 3086]
649	4565464	2022-11-17 14:28:59.843347+00:00		t	42	73469299658294762	648518346478167277	73469299658294751	648518346474435437	[ 41095 130157 2795]	[ 41105 130193 2796]
650	35161380	2022-11-17 14:28:59.843347+00:00		t	15	73469368578804865	648518346478167277	73469368578849854	648518346474435437	[ 42449 131173 3089]	[ 42415 131135 3089]
651	4565458	2022-11-17 14:28:59.843347+00:00		t	17	73469299658271290	648518346478167277	73469299658283656	648518346517550122	[ 41077 130369 2779]	[ 41079 130401 2781]
652	35161418	2022-11-17 14:28:59.843347+00:00		t	37	73469368578816759	648518346478167277	73469368578804663	648518346517550122	[ 42495 131173 3088]	[ 42491 131141 3088]
653	27454891	2022-11-17 14:28:59.843347+00:00		t	37	73469299658303680	648518346478167277	73469299658285797	648518346487948500	[ 41211 130057 2790]	[ 41241 130047 2790]
654	21324675	2022-11-17 14:28:59.843347+00:00		t	15	73328562236939327	648518346478167277	73328562236956705	648518346487948500	[ 37887 130477 2887]	[ 37863 130499 2888]
660	3545663	2022-11-17 14:28:59.843347+00:00		t	48	73539806042550143	648518346478167277	73539806042555950	648518346459644932	[ 44269 133363 3100]	[ 44301 133351 3100]
663	3545672	2022-11-17 14:28:59.843347+00:00		t	36	73539806042553028	648518346478167277	73539806042553055	648518346515738442	[ 44305 133401 3102]	[ 44335 133389 3103]
669	3545624	2022-11-17 14:28:59.843347+00:00		t	14	73539806042556246	648518346478167277	73539806042569424	648518346474435437	[ 44241 133711 3104]	[ 44233 133735 3106]
670	3545671	2022-11-17 14:28:59.843347+00:00		t	39	73539806042581143	648518346478167277	73539806042598634	648518346474435437	[ 44317 133389 3115]	[ 44321 133363 3116]
671	3545693	2022-11-17 14:28:59.843347+00:00		t	20	73539806042569329	648518346478167277	73539806042574243	648518346517550122	[ 44347 133661 3104]	[ 44381 133685 3104]
672	37930969	2022-11-17 14:28:59.843347+00:00		t	47	73468955993827149	648518346478167277	73468955993852016	648518346496329789	[ 42771 119045 2681]	[ 42749 119025 2681]
688	4565693	2022-11-17 14:28:59.843347+00:00		t	37	73469299658234939	648518346483806357	73469299658232157	648518346489007453	[ 41637 130827 2767]	[ 41665 130853 2768]
706	4565696	2022-11-17 14:28:59.843347+00:00		t	21	73469299658252359	648518346483806357	73469299658240221	648518346478873428	[ 41655 130817 2766]	[ 41687 130823 2765]
707	4565697	2022-11-17 14:28:59.843347+00:00		t	38	73469299658247324	648518346483806357	73469299658242492	648518346478873428	[ 41655 130743 2766]	[ 41689 130745 2766]
708	4565702	2022-11-17 14:28:59.843347+00:00		t	27	73469299658237777	648518346483806357	73469299658244794	648518346478873428	[ 41683 130715 2768]	[ 41715 130703 2768]
709	4565718	2022-11-17 14:28:59.843347+00:00		t	27	73469299658228843	648518346483806357	73469299658237709	648518346478873428	[ 41785 130481 2762]	[ 41815 130509 2763]
710	42396044	2022-11-17 14:28:59.843347+00:00		t	19	73468543676522908	648518346483806357	73468543676747601	648518346496329789	[ 41099 107479 2576]	[ 41061 107475 2578]
711	42396116	2022-11-17 14:28:59.843347+00:00		t	64	73468543676522908	648518346483806357	73468543676751279	648518346474435437	[ 41147 107501 2576]	[ 41179 107497 2578]
712	3545559	2022-11-17 14:28:59.843347+00:00		t	78	73539806042638461	648518346483806357	73539806042635942	648518346474435437	[ 44069 133699 3131]	[ 44055 133735 3132]
713	9093697	2022-11-17 14:28:59.843347+00:00		t	44	73539806042608481	648518346483806357	73539806042620712	648518346474435437	[ 43925 133305 3126]	[ 43951 133291 3127]
714	9093698	2022-11-17 14:28:59.843347+00:00		t	19	73539806042638379	648518346483806357	73539806042635718	648518346474435437	[ 43963 133491 3133]	[ 43953 133455 3134]
715	3545558	2022-11-17 14:28:59.843347+00:00		t	32	73539806042633211	648518346483806357	73539806042640790	648518346517550122	[ 44055 133517 3134]	[ 44049 133489 3134]
716	9093629	2022-11-17 14:28:59.843347+00:00		t	42	73539806042613362	648518346483806357	73539806042618264	648518346517550122	[ 43835 133221 3125]	[ 43835 133217 3126]
720	3545598	2022-11-17 14:28:59.843347+00:00		t	29	73539806042650742	648518346492356223	73539806042625646	648518346517550122	[ 44167 133377 3131]	[ 44183 133403 3131]
721	3545599	2022-11-17 14:28:59.843347+00:00		t	61	73539806042648393	648518346483806357	73539806042660434	648518346489007453	[ 44195 133487 3133]	[ 44197 133487 3136]
725	27471238	2022-11-17 14:28:59.843347+00:00		t	33	73116700157197054	648518346498554608	73116700157184058	648518346499842444	[ 31101 106599 2996]	[ 31077 106579 2997]
726	29569554	2022-11-17 14:28:59.843347+00:00		t	21	72623981643396393	648518346514007065	72623981643385785	648518346475537024	[ 18313 104015 3328]	[ 18301 104009 3327]
727	28907267	2022-11-17 14:28:59.843347+00:00		t	40	73046468851989127	648518346524144133	73046468851977315	648518346475537024	[ 29795 111275 2998]	[ 29771 111291 2998]
728	11870381	2022-11-17 14:28:59.843347+00:00		t	33	73046399998479530	648518346531363354	73046399998650012	648518346475537024	[ 29991 109983 2824]	[ 29991 109955 2825]
730	3545555	2022-11-17 14:28:59.843347+00:00		t	15	73539806042657935	648518346492356223	73539806042660393	648518346489007453	[ 44057 133457 3140]	[ 44033 133483 3141]
732	10381667	2022-11-17 14:28:59.843347+00:00		t	13	73116768876770831	648518346481068634	73116768876763617	648518346475537024	[ 31839 108811 3032]	[ 31843 108787 3031]
733	10381685	2022-11-17 14:28:59.843347+00:00		t	29	73116768876643430	648518346495414351	73116768876659779	648518346475537024	[ 31865 109477 2984]	[ 31903 109477 2985]
738	3545560	2022-11-17 14:28:59.843347+00:00		t	28	73539806042640914	648518346483806357	73539806042635942	648518346474435437	[ 44069 133667 3135]	[ 44053 133693 3136]
739	3545586	2022-11-17 14:28:59.843347+00:00		t	33	73539806042561596	648518346478167277	73539806042540615	648518346489007453	[ 44181 133635 3100]	[ 44145 133629 3100]
742	3545603	2022-11-17 14:28:59.843347+00:00		t	26	73539806042622619	648518346492356223	73539806042615827	648518346474435437	[ 44171 133153 3129]	[ 44189 133149 3128]
745	3545610	2022-11-17 14:28:59.843347+00:00		t	33	73539806042622619	648518346492356223	73539806042634976	648518346500697781	[ 44179 133147 3131]	[ 44211 133137 3132]
747	3545612	2022-11-17 14:28:59.843347+00:00		t	25	73539806042547758	648518346478167277	73539806042559074	648518346517550122	[ 44221 133715 3102]	[ 44213 133753 3103]
753	3545623	2022-11-17 14:28:59.843347+00:00		t	58	73539806042625519	648518346492356223	73539806042627968	648518346500697781	[ 44201 133311 3126]	[ 44233 133305 3126]
754	3545638	2022-11-17 14:28:59.843347+00:00		t	26	73539806042657857	648518346492356223	73539806042650702	648518346500697781	[ 44211 133361 3139]	[ 44253 133367 3141]
755	3545635	2022-11-17 14:28:59.843347+00:00		t	27	73539806042657857	648518346492356223	73539806042672326	648518346517550122	[ 44219 133213 3143]	[ 44251 133209 3144]
762	3545653	2022-11-17 14:28:59.843347+00:00		t	32	73539806042638294	648518346483806357	73539806042650784	648518346500697781	[ 44261 133477 3133]	[ 44279 133451 3135]
768	3545678	2022-11-17 14:28:59.843347+00:00		t	41	73539806042603572	648518346478167277	73539806042583625	648518346515738442	[ 44373 133405 3116]	[ 44357 133383 3116]
769	3545690	2022-11-17 14:28:59.843347+00:00		t	28	73539806042581143	648518346478167277	73539806042603509	648518346474435437	[ 44387 133401 3116]	[ 44375 133373 3118]
770	27471122	2022-11-17 14:28:59.843347+00:00		t	36	73116700157222895	648518346498554608	73116700157225210	648518346487757122	[ 30765 107501 3009]	[ 30793 107513 3010]
772	27471129	2022-11-17 14:28:59.843347+00:00		t	43	73116700157234193	648518346497858151	73116700157245605	648518346506702370	[ 30821 107429 3012]	[ 30805 107465 3013]
774	27471135	2022-11-17 14:28:59.843347+00:00		t	33	73116700157247731	648518346498554608	73116700157262150	648518346506702370	[ 30833 107385 3021]	[ 30829 107407 3022]
776	32449328	2022-11-17 14:28:59.843347+00:00		t	54	73469506152098600	648518346494998706	73469506152088048	648518346492790969	[ 42971 136427 3359]	[ 42995 136409 3359]
777	27471152	2022-11-17 14:28:59.843347+00:00		t	30	73116700157227263	648518346497858151	73116700157205063	648518346480843521	[ 30859 107347 3004]	[ 30863 107365 3003]
786	27471179	2022-11-17 14:28:59.843347+00:00		t	23	73116700157269269	648518346497858151	73116700157262150	648518346506702370	[ 30941 107337 3022]	[ 30927 107313 3024]
787	27471188	2022-11-17 14:28:59.843347+00:00		t	36	73116700157243274	648518346497858151	73116700157269238	648518346499141441	[ 30947 107315 3021]	[ 30945 107283 3021]
788	27471193	2022-11-17 14:28:59.843347+00:00		t	34	73116700157243274	648518346497858151	73116700157231953	648518346480843521	[ 30947 107321 3019]	[ 30951 107297 3018]
792	27471202	2022-11-17 14:28:59.843347+00:00		t	25	73116700157295239	648518346494038560	73116700157293133	648518346491215992	[ 30939 107413 3040]	[ 30963 107435 3040]
793	27471207	2022-11-17 14:28:59.843347+00:00		t	57	73116700157243274	648518346497858151	73116700157262117	648518346506702370	[ 30975 107301 3020]	[ 30981 107279 3021]
795	27471213	2022-11-17 14:28:59.843347+00:00		t	38	73116700157299320	648518346494038560	73116700157293071	648518346488551663	[ 30957 107373 3039]	[ 30993 107353 3040]
798	27471218	2022-11-17 14:28:59.843347+00:00		t	20	73116700157151839	648518346524142085	73116700157146876	648518346489764403	[ 31021 107183 2973]	[ 31003 107163 2975]
801	27471222	2022-11-17 14:28:59.843347+00:00		t	25	73116700157151839	648518346524142085	73116700157141842	648518346497088308	[ 31033 107165 2972]	[ 31013 107137 2973]
803	27471247	2022-11-17 14:28:59.843347+00:00		t	19	73116700157131496	648518346524142085	73116700157117159	648518346485925758	[ 31121 107439 2971]	[ 31105 107465 2972]
808	27471273	2022-11-17 14:28:59.843347+00:00		t	22	73116700157119672	648518346497858151	73116700157128397	648518346497163692	[ 31193 106775 2969]	[ 31181 106795 2970]
809	27471279	2022-11-17 14:28:59.843347+00:00		t	37	73116700157052889	648518346497858151	73116700157107861	648518346497163692	[ 31205 106685 2965]	[ 31197 106653 2964]
811	27471290	2022-11-17 14:28:59.843347+00:00		t	17	73116700157052889	648518346497858151	73116700157158441	648518346491215992	[ 31217 106695 2966]	[ 31219 106669 2968]
812	27471345	2022-11-17 14:28:59.843347+00:00		t	35	73116700157219594	648518346498554608	73116700157199525	648518346499842444	[ 31357 106557 3000]	[ 31373 106579 3000]
813	3545592	2022-11-17 14:28:59.843347+00:00		t	28	73539806042574017	648518346478167277	73539806042574021	648518346500697781	[ 44163 133219 3107]	[ 44169 133209 3109]
814	3545679	2022-11-17 14:28:59.843347+00:00		t	29	73539806042581143	648518346478167277	73539806042588745	648518346500697781	[ 44345 133379 3113]	[ 44357 133353 3114]
815	11028587	2022-11-17 14:28:59.843347+00:00		t	13	73258193559815648	648518346478167277	73258193559801886	648518346500697781	[ 35509 129401 2985]	[ 35489 129419 2985]
816	14944296	2022-11-17 14:28:59.843347+00:00		t	38	73468887274341533	648518346483806357	73468887274326683	648518346500697781	[ 42595 118171 2674]	[ 42627 118151 2674]
818	34317135	2022-11-17 14:28:59.843347+00:00		t	24	72835225180604556	648518346517527332	72835225180593143	648518346465266805	[ 23237 107195 3062]	[ 23253 107231 3062]
819	34317203	2022-11-17 14:28:59.843347+00:00		t	21	72835225180590380	648518346517527332	72835225180587708	648518346465266805	[ 23425 107079 3059]	[ 23393 107069 3059]
820	34317210	2022-11-17 14:28:59.843347+00:00		t	22	72835225180566907	648518346517527332	72835225180582321	648518346465266805	[ 23405 107243 3054]	[ 23399 107241 3057]
821	10919777	2022-11-17 14:28:59.843347+00:00		t	37	72976031321479858	648518346524144133	72976031321425656	648518346487757122	[ 27527 109323 2946]	[ 27543 109353 2946]
822	10919726	2022-11-17 14:28:59.843347+00:00		t	35	72976031321402523	648518346524144133	72976031321537375	648518346502508711	[ 27485 109239 2952]	[ 27465 109277 2953]
823	10919702	2022-11-17 14:28:59.843347+00:00		t	15	72976031321417931	648518346524144133	72976031321434773	648518346470497278	[ 27455 109249 2950]	[ 27427 109269 2949]
825	25385198	2022-11-17 14:28:59.843347+00:00		t	94	72976031321402523	648518346524144133	72976031388110225	648518346492790969	[ 27515 109247 2952]	[ 27513 109267 2954]
829	8133664	2022-11-17 14:28:59.843347+00:00		t	15	73046400132681283	648518346524144133	73046400132681352	648518346494734391	[ 29221 109759 3070]	[ 29183 109759 3070]
830	2556433	2022-11-17 14:28:59.843347+00:00		t	27	73046468852032264	648518346524144133	73046468852039651	648518346475537024	[ 29509 111017 3018]	[ 29495 110987 3019]
831	2556451	2022-11-17 14:28:59.843347+00:00		t	22	73046468852049297	648518346524144133	73046468852042222	648518346475537024	[ 29561 110859 3023]	[ 29527 110867 3023]
833	2556456	2022-11-17 14:28:59.843347+00:00		t	34	73046468852046954	648518346524144133	73046468852042268	648518346500711093	[ 29557 111017 3021]	[ 29545 110985 3022]
834	2556461	2022-11-17 14:28:59.843347+00:00		t	48	73046468852049423	648518346524144133	73046468852039791	648518346500711093	[ 29569 111141 3019]	[ 29557 111139 3021]
841	2556408	2022-11-17 14:28:59.843347+00:00		t	23	73046468852025132	648518346524144133	73046468852030029	648518346490277659	[ 29487 111195 3016]	[ 29461 111207 3017]
842	2556448	2022-11-17 14:28:59.843347+00:00		t	16	73046468852032264	648518346524144133	73046468852027410	648518346494734391	[ 29523 111009 3017]	[ 29515 110975 3017]
843	2556449	2022-11-17 14:28:59.843347+00:00		t	13	73046468852054152	648518346524144133	73046468852060959	648518346494734391	[ 29553 110815 3026]	[ 29519 110809 3026]
844	10919730	2022-11-17 14:28:59.843347+00:00		t	19	72976031321194664	648518346531363354	72976031321202711	648518346475537024	[ 27449 108759 2864]	[ 27475 108773 2864]
847	10919738	2022-11-17 14:28:59.843347+00:00		t	28	72976031321194705	648518346531363354	72976031321194689	648518346499440615	[ 27459 108741 2863]	[ 27491 108741 2863]
849	11870401	2022-11-17 14:28:59.843347+00:00		t	69	73046399998499107	648518346531363354	73046399998504886	648518346495592630	[ 30023 109993 2823]	[ 30035 109967 2825]
850	11870242	2022-11-17 14:28:59.843347+00:00		t	53	73046399998476579	648518346531363354	73046399998476592	648518346499440615	[ 29825 109939 2809]	[ 29783 109929 2809]
851	11870263	2022-11-17 14:28:59.843347+00:00		t	48	73046399998476579	648518346531363354	73046399998482616	648518346502276936	[ 29825 109911 2808]	[ 29803 109881 2808]
854	11870305	2022-11-17 14:28:59.843347+00:00		t	40	73046399998476579	648518346531363354	73046399998504714	648518346502276936	[ 29841 109923 2812]	[ 29855 109895 2813]
855	11870316	2022-11-17 14:28:59.843347+00:00		t	12	73046399998544130	648518346531363354	73046399998504794	648518346502276936	[ 29847 109935 2819]	[ 29869 109913 2818]
857	11870351	2022-11-17 14:28:59.843347+00:00		t	12	73046399998479530	648518346531363354	73046399998562971	648518346502276936	[ 29959 109983 2823]	[ 29935 109949 2824]
861	10919728	2022-11-17 14:28:59.843347+00:00		t	17	72976031321186729	648518346531363354	72976031321169485	648518346465128053	[ 27451 108779 2858]	[ 27473 108763 2858]
862	10919750	2022-11-17 14:28:59.843347+00:00		t	22	72976031321194705	648518346531363354	72976031321207829	648518346521544953	[ 27479 108689 2866]	[ 27505 108663 2866]
863	11870407	2022-11-17 14:28:59.843347+00:00		t	21	73046399998489736	648518346531363354	73046399998482612	648518346492697531	[ 29999 109913 2809]	[ 30035 109907 2809]
864	10919751	2022-11-17 14:28:59.843347+00:00		t	28	72976031321194705	648518346531363354	72976031321210559	648518346485925758	[ 27463 108729 2866]	[ 27505 108747 2866]
865	2556476	2022-11-17 14:28:59.843347+00:00		t	23	73046468852058618	648518346524144133	73046468852039496	648518346490277659	[ 29601 110761 3020]	[ 29611 110737 3019]
866	2556472	2022-11-17 14:28:59.843347+00:00		t	49	73046468852029989	648518346524144133	73046468852051831	648518346488551663	[ 29595 111211 3017]	[ 29591 111223 3020]
868	2556466	2022-11-17 14:28:59.843347+00:00		t	49	73046468852003561	648518346524144133	73046468852017742	648518346486667469	[ 29533 111119 3006]	[ 29565 111111 3006]
869	17127512	2022-11-17 14:28:59.843347+00:00		t	21	72975962601727844	648518346531363354	72975962601708733	648518346475537024	[ 26947 108241 2870]	[ 26965 108227 2869]
877	17127567	2022-11-17 14:28:59.843347+00:00		t	15	72975962601810346	648518346531363354	72975962601810368	648518346495592630	[ 27047 108043 2901]	[ 27075 108049 2902]
878	17127574	2022-11-17 14:28:59.843347+00:00		t	37	72975962601792109	648518346531363354	72975962601802286	648518346495592630	[ 27045 107987 2899]	[ 27083 107983 2900]
885	17127585	2022-11-17 14:28:59.843347+00:00		t	23	72975962601792109	648518346531363354	72975962601792110	648518346496171788	[ 27059 108025 2899]	[ 27093 108009 2899]
886	17127561	2022-11-17 14:28:59.843347+00:00		t	44	72975962601789627	648518346531363354	72975962601805132	648518346492697531	[ 27037 108185 2897]	[ 27061 108191 2898]
887	17127532	2022-11-17 14:28:59.843347+00:00		t	23	72975962601781829	648518346531363354	72975962601738066	648518346485925758	[ 26973 108261 2873]	[ 27007 108245 2874]
888	17127580	2022-11-17 14:28:59.843347+00:00		t	70	72975962601792211	648518346531363354	72975962601776692	648518346485925758	[ 27067 108187 2888]	[ 27091 108171 2888]
890	37545041	2022-11-17 14:28:59.843347+00:00		t	38	72976031388232622	648518346524144133	72976031388222466	648518346492790969	[ 27755 108969 2975]	[ 27783 108975 2976]
904	21332866	2022-11-17 14:28:59.843347+00:00		t	29	72976099906655581	648518346524144133	72976099906675333	648518346490277659	[ 28157 110633 2687]	[ 28149 110665 2688]
905	32507934	2022-11-17 14:28:59.843347+00:00		t	19	73046468717832332	648518346531363354	73046468717830057	648518346482497172	[ 30425 111437 2769]	[ 30401 111447 2768]
916	7583573	2022-11-17 14:28:59.843347+00:00		t	13	72976099973821200	648518346481068634	72976100040427435	648518346491100449	[ 27925 111583 2825]	[ 27935 111559 2826]
924	32045655	2022-11-17 14:28:59.843347+00:00		t	38	73046468784912802	648518346524144133	73046468784902208	648518346488551663	[ 28801 112417 2884]	[ 28793 112449 2885]
925	39427294	2022-11-17 14:28:59.843347+00:00		t	51	72976099973781638	648518346481068634	72976099973781481	648518346489002225	[ 27877 111583 2818]	[ 27877 111557 2818]
926	39427310	2022-11-17 14:28:59.843347+00:00		t	41	72976099973821200	648518346481068634	72976099973821056	648518346489787479	[ 27891 111581 2822]	[ 27885 111555 2822]
933	42708657	2022-11-17 14:28:59.843347+00:00		t	19	72764856570556593	648518346481068634	72764856570559012	648518346514141918	[ 21575 106959 3286]	[ 21613 106973 3286]
934	43491465	2022-11-17 14:28:59.843347+00:00		t	27	73046331346178201	648518346486545841	73046331346111452	648518346517772136	[ 29901 107711 2944]	[ 29869 107687 2945]
935	43491468	2022-11-17 14:28:59.843347+00:00		t	29	73046331346201147	648518346486545841	73046331346122319	648518346492697531	[ 29913 107739 2942]	[ 29873 107739 2943]
936	44048959	2022-11-17 14:28:59.843347+00:00		t	19	73046399931377041	648518346531374106	73046399931494171	648518346478791252	[ 29823 109897 2694]	[ 29861 109907 2695]
937	44049107	2022-11-17 14:28:59.843347+00:00		t	70	73046399931294438	648518346531374106	73046399931274191	648518346478791252	[ 30237 110413 2649]	[ 30263 110435 2649]
939	44048957	2022-11-17 14:28:59.843347+00:00		t	104	73046399931377041	648518346531374106	73046399931432816	648518346492136492	[ 29831 109875 2691]	[ 29861 109859 2691]
940	44049013	2022-11-17 14:28:59.843347+00:00		t	46	73046399931323855	648518346531374106	73046399931333603	648518346492136492	[ 30045 110435 2663]	[ 30059 110461 2665]
943	44048965	2022-11-17 14:28:59.843347+00:00		t	75	73046399931390365	648518346531374106	73046399931412576	648518346514235435	[ 29837 109895 2689]	[ 29877 109889 2689]
944	44048960	2022-11-17 14:28:59.843347+00:00		t	43	73046399931377041	648518346531374106	73046399931449208	648518346481699517	[ 29831 109897 2692]	[ 29869 109897 2692]
945	44048966	2022-11-17 14:28:59.843347+00:00		t	36	73046399931390365	648518346531374106	73046399931386637	648518346481699517	[ 29849 109893 2684]	[ 29879 109877 2685]
947	44049038	2022-11-17 14:28:59.843347+00:00		t	50	73046399931331029	648518346531374106	73046399931333576	648518346481699517	[ 30093 110411 2664]	[ 30123 110431 2665]
949	42709044	2022-11-17 14:28:59.843347+00:00		t	25	72764856570432167	648518346481068634	72764856570458179	648518346499432795	[ 22135 107123 3245]	[ 22165 107113 3246]
954	44049014	2022-11-17 14:28:59.843347+00:00		t	16	73046399931323855	648518346531374106	73046399931343630	648518346514235435	[ 30057 110421 2664]	[ 30051 110421 2667]
955	44049000	2022-11-17 14:28:59.843347+00:00		t	44	73046399931302005	648518346531374106	73046399931338633	648518346481078874	[ 30009 110469 2662]	[ 30001 110485 2664]
956	42708906	2022-11-17 14:28:59.843347+00:00		t	15	72764856570439943	648518346481068634	72764856570447918	648518346509188474	[ 21971 107015 3240]	[ 22001 106993 3240]
957	44049098	2022-11-17 14:28:59.843347+00:00		t	45	73046399931296965	648518346531374106	73046399931276714	648518346514235435	[ 30203 110499 2649]	[ 30249 110507 2651]
958	44049113	2022-11-17 14:28:59.843347+00:00		t	40	73046399931294438	648518346531374106	73046399931307387	648518346514235435	[ 30241 110409 2651]	[ 30275 110439 2652]
961	44048917	2022-11-17 14:28:59.843347+00:00		t	37	73046399931330807	648518346531374106	73046399931319265	648518346492136492	[ 29735 110057 2663]	[ 29703 110053 2663]
964	2376629	2022-11-17 14:28:59.843347+00:00		t	19	73046331346144576	648518346486545841	73046331346098346	648518346492140076	[ 29881 107487 2948]	[ 29925 107469 2949]
967	2106009	2022-11-17 14:28:59.843347+00:00		t	14	73046331278905386	648518346481703327	73046331278905342	648518346481078874	[ 29929 107041 2768]	[ 29969 107025 2769]
968	2106190	2022-11-17 14:28:59.843347+00:00		t	28	73046331278928497	648518346481703327	73046331278928618	648518346487038617	[ 30399 106551 2783]	[ 30405 106579 2783]
972	11667	2022-11-17 14:28:59.843347+00:00		t	17	72835225314469853	648518346481068634	72835225314475785	648518346485925758	[ 22563 108101 3211]	[ 22567 108131 3212]
974	5687374	2022-11-17 14:28:59.843347+00:00		t	34	73116700023021817	648518346488978410	73116700023024402	648518346499530587	[ 31423 107735 2752]	[ 31397 107707 2752]
975	2961784	2022-11-17 14:28:59.843347+00:00		t	16	73187068834235660	648518346503767201	73187068834250697	648518346511268149	[ 33929 106625 2849]	[ 33911 106653 2850]
977	6088649	2022-11-17 14:28:59.843347+00:00		t	18	73046468650495299	648518346531374106	73046468650581144	648518346478791252	[ 30347 110807 2573]	[ 30359 110825 2573]
978	5687510	2022-11-17 14:28:59.843347+00:00		t	18	73116700023059007	648518346488978410	73116700023068708	648518346495592630	[ 31609 107837 2765]	[ 31631 107853 2764]
985	5687513	2022-11-17 14:28:59.843347+00:00		t	26	73116700023021902	648518346488978410	73116700023027151	648518346494201991	[ 31631 107863 2758]	[ 31633 107887 2759]
986	6278691	2022-11-17 14:28:59.843347+00:00		t	32	72623981710309968	648518346481068634	72623981710312715	648518346480843521	[ 16913 103747 3372]	[ 16885 103735 3373]
987	6088469	2022-11-17 14:28:59.843347+00:00		t	26	73046468650788719	648518346531374106	73046468650796184	648518346517652772	[ 29971 110611 2654]	[ 29971 110607 2656]
989	5887778	2022-11-17 14:28:59.843347+00:00		t	17	72764787851076338	648518346481068634	72764787851071476	648518346506702370	[ 20687 106055 3308]	[ 20687 106031 3309]
993	6088650	2022-11-17 14:28:59.843347+00:00		t	24	73046468650495299	648518346531374106	73046468650352602	648518346481699517	[ 30349 110807 2570]	[ 30361 110831 2571]
995	6278704	2022-11-17 14:28:59.843347+00:00		t	28	72623981710325230	648518346481068634	72623981710333191	648518346490321079	[ 16933 103737 3373]	[ 16909 103727 3375]
996	6278816	2022-11-17 14:28:59.843347+00:00		t	41	72623981710312605	648518346481068634	72623981710333125	648518346490321079	[ 17115 103579 3381]	[ 17133 103579 3383]
997	6088680	2022-11-17 14:28:59.843347+00:00		t	30	73046468650351301	648518346531374106	73046468650468217	648518346481078874	[ 30365 110801 2571]	[ 30391 110807 2571]
998	6278701	2022-11-17 14:28:59.843347+00:00		t	29	72623981710302257	648518346481068634	72623981710312664	648518346493825393	[ 16919 103717 3372]	[ 16901 103693 3374]
999	6278801	2022-11-17 14:28:59.843347+00:00		t	35	72623981710294789	648518346481068634	72623981710297270	648518346493825393	[ 17111 103683 3368]	[ 17089 103715 3368]
1000	6278720	2022-11-17 14:28:59.843347+00:00		t	29	72623981710380010	648518346481068634	72623981710390303	648518346489002225	[ 16977 104427 3406]	[ 16949 104427 3406]
1002	6278834	2022-11-17 14:28:59.843347+00:00		t	43	72623981710322536	648518346481068634	72623981710322548	648518346514141918	[ 17127 103567 3379]	[ 17165 103557 3380]
1005	6654494	2022-11-17 14:28:59.843347+00:00		t	12	72905593924542434	648518346531363354	72905593924581734	648518346496171788	[ 26147 107607 2958]	[ 26181 107597 2958]
1012	6278865	2022-11-17 14:28:59.843347+00:00		t	48	72623981710297178	648518346481068634	72623981710320072	648518346514141918	[ 17197 103605 3366]	[ 17227 103601 3367]
1016	6654450	2022-11-17 14:28:59.843347+00:00		t	22	72905593924542434	648518346531363354	72905593924581739	648518346521544953	[ 26115 107573 2963]	[ 26123 107541 2964]
1017	6654602	2022-11-17 14:28:59.843347+00:00		t	29	72905593924601706	648518346531363354	72905593924604379	648518346521544953	[ 26353 107627 2971]	[ 26327 107625 2973]
1021	5431191	2022-11-17 14:28:59.843347+00:00		t	46	72694419107018840	648518346481068634	72694419107023681	648518346506702370	[ 19511 105939 3310]	[ 19475 105933 3310]
1026	5431511	2022-11-17 14:28:59.843347+00:00		t	37	72694419106929744	648518346481068634	72694419106917281	648518346493825393	[ 20061 106271 3272]	[ 20089 106259 3272]
1032	6372142	2022-11-17 14:28:59.843347+00:00		t	34	72623981710304594	648518346481068634	72623981710312446	648518346475537024	[ 16879 103341 3372]	[ 16867 103361 3372]
1033	8133858	2022-11-17 14:28:59.843347+00:00		t	30	73046400132543895	648518346531363354	73046400132528634	648518346496171788	[ 29455 109771 3003]	[ 29487 109767 3003]
1036	6278818	2022-11-17 14:28:59.843347+00:00		t	45	72623981710312605	648518346481068634	72623981710335620	648518346493825393	[ 17121 103551 3381]	[ 17137 103537 3382]
1037	8133877	2022-11-17 14:28:59.843347+00:00		t	34	73046400132501933	648518346531363354	73046400132519122	648518346475537024	[ 29491 109923 2996]	[ 29517 109939 2996]
1049	6278838	2022-11-17 14:28:59.843347+00:00		t	19	72623981710294740	648518346481068634	72623981710275831	648518346493825393	[ 17149 103597 3362]	[ 17173 103607 3360]
1050	8133879	2022-11-17 14:28:59.843347+00:00		t	42	73046400132501933	648518346531363354	73046400132511785	648518346473303908	[ 29495 109887 2994]	[ 29531 109887 2994]
1051	7988647	2022-11-17 14:28:59.843347+00:00		t	45	72553612966211247	648518346481068634	72553612966216282	648518346480843521	[ 16219 102741 3422]	[ 16209 102775 3422]
1052	6278852	2022-11-17 14:28:59.843347+00:00		t	15	72623981710289720	648518346481068634	72623981710302275	648518346493825393	[ 17177 103645 3368]	[ 17199 103667 3368]
1053	10470624	2022-11-17 14:28:59.843347+00:00		t	28	73116700023063459	648518346494263154	73116700023060935	648518346515315271	[ 31673 106863 2774]	[ 31689 106827 2774]
1054	10133948	2022-11-17 14:28:59.843347+00:00		t	25	72975962668757229	648518346486545841	72975962668757199	648518346499724869	[ 26657 107425 2978]	[ 26627 107409 2978]
1055	10470459	2022-11-17 14:28:59.843347+00:00		t	12	73116700023146726	648518346494263154	73116700023106719	648518346497088308	[ 31331 106569 2797]	[ 31343 106565 2795]
1056	11051432	2022-11-17 14:28:59.843347+00:00		t	26	73046331278965108	648518346494263154	73046331279011495	648518346497088308	[ 29143 106877 2799]	[ 29181 106881 2800]
1057	10470579	2022-11-17 14:28:59.843347+00:00		t	18	73116700023081024	648518346494263154	73116700023073135	648518346497088308	[ 31531 107017 2773]	[ 31557 107043 2773]
1064	10470415	2022-11-17 14:28:59.843347+00:00		t	27	73116700023093591	648518346494263154	73116700023101818	648518346517652772	[ 31273 107061 2777]	[ 31249 107085 2777]
1065	8771597	2022-11-17 14:28:59.843347+00:00		t	33	72624050429813418	648518346481068634	72624050429820483	648518346490321079	[ 16985 104823 3388]	[ 16991 104789 3390]
1068	8762699	2022-11-17 14:28:59.843347+00:00		t	36	73046331278849495	648518346531374106	73046331278804527	648518346478791252	[ 29619 107929 2737]	[ 29603 107951 2736]
1069	10470500	2022-11-17 14:28:59.843347+00:00		t	27	73116700023096120	648518346494263154	73116700023112595	648518346492136492	[ 31425 106947 2785]	[ 31433 106977 2787]
1072	11051371	2022-11-17 14:28:59.843347+00:00		t	32	73046331278974966	648518346494263154	73046331278977401	648518346499440615	[ 29075 106907 2800]	[ 29041 106907 2800]
1075	10470518	2022-11-17 14:28:59.843347+00:00		t	25	73116700023114916	648518346494263154	73116700023112394	648518346514235435	[ 31457 106631 2790]	[ 31449 106605 2790]
1078	10470432	2022-11-17 14:28:59.843347+00:00		t	37	73116700023068313	648518346494263154	73116700023050488	648518346499141185	[ 31321 107125 2768]	[ 31287 107119 2769]
1083	10470457	2022-11-17 14:28:59.843347+00:00		t	48	73116700023091170	648518346494263154	73116700023096215	648518346499141185	[ 31323 107045 2784]	[ 31339 107073 2783]
1084	11051449	2022-11-17 14:28:59.843347+00:00		t	38	73046331278892949	648518346481703327	73046331278883112	648518346481699517	[ 29225 106993 2763]	[ 29209 106965 2763]
1087	11051507	2022-11-17 14:28:59.843347+00:00		t	15	73046331278900414	648518346481703327	73046331278926508	648518346481699517	[ 29335 107081 2767]	[ 29317 107113 2767]
1091	11051544	2022-11-17 14:28:59.843347+00:00		t	39	73046331278890644	648518346481703327	73046331278888258	648518346481699517	[ 29423 107133 2764]	[ 29415 107171 2764]
1093	11051363	2022-11-17 14:28:59.843347+00:00		t	42	73046331278989774	648518346494263154	73046331278992417	648518346459874052	[ 29051 106925 2807]	[ 29017 106937 2807]
1094	11051386	2022-11-17 14:28:59.843347+00:00		t	12	73046331278974966	648518346494263154	73046331278974965	648518346459874052	[ 29081 106913 2799]	[ 29061 106931 2798]
1097	8771598	2022-11-17 14:28:59.843347+00:00		t	51	72624050429813418	648518346481068634	72624050429803697	648518346489002225	[ 17003 104827 3386]	[ 16991 104805 3386]
1099	11051445	2022-11-17 14:28:59.843347+00:00		t	15	73046331278923877	648518346481703327	73046331278915864	648518346514235435	[ 29213 106909 2774]	[ 29197 106875 2775]
1100	11217283	2022-11-17 14:28:59.843347+00:00		t	33	73046468785132067	648518346531363354	73046468785049244	648518346489569132	[ 30125 111541 2953]	[ 30151 111527 2952]
1103	11850022	2022-11-17 14:28:59.843347+00:00		t	26	73046331278838725	648518346531374106	73046331278859355	648518346491983983	[ 29707 107995 2739]	[ 29703 108025 2739]
1105	14555963	2022-11-17 14:28:59.843347+00:00		t	24	73046331346104589	648518346486545841	73046331346104559	648518346489569132	[ 28675 107969 2939]	[ 28681 107945 2941]
1107	12377195	2022-11-17 14:28:59.843347+00:00		t	16	73187068767197042	648518346486545841	73187068767204233	648518346499724869	[ 32795 108393 2750]	[ 32791 108361 2751]
1111	11850645	2022-11-17 14:28:59.843347+00:00		t	15	73046331412842591	648518346486545841	73046331412885785	648518346492140076	[ 29961 107717 2958]	[ 29997 107709 2959]
1113	11850623	2022-11-17 14:28:59.843347+00:00		t	15	73046331412842591	648518346486545841	73046331412865482	648518346488420079	[ 29945 107707 2957]	[ 29963 107685 2957]
1114	11850659	2022-11-17 14:28:59.843347+00:00		t	22	73046331412842591	648518346486545841	73046331412936975	648518346517772136	[ 29971 107737 2961]	[ 30011 107739 2961]
1115	11850016	2022-11-17 14:28:59.843347+00:00		t	26	73046331278838747	648518346531374106	73046331278846868	648518346481078874	[ 29671 107973 2743]	[ 29701 107967 2744]
1116	14776750	2022-11-17 14:28:59.843347+00:00		t	17	73187068767161816	648518346503767201	73187068767174398	648518346500711093	[ 33795 107165 2737]	[ 33759 107187 2737]
1119	17581771	2022-11-17 14:28:59.843347+00:00		t	18	73046468583561139	648518346531374106	73046468583584169	648518346481699517	[ 29465 112087 2469]	[ 29469 112123 2470]
1126	19155678	2022-11-17 14:28:59.843347+00:00		t	15	72764856503541934	648518346486545841	72764856503539590	648518346482497172	[ 21677 106693 3182]	[ 21651 106705 3181]
1128	19827438	2022-11-17 14:28:59.843347+00:00		t	14	72835293966986794	648518346481068634	72835293966989369	648518346475537024	[ 23921 108731 3099]	[ 23917 108765 3099]
1129	22731593	2022-11-17 14:28:59.843347+00:00		t	46	73046399998266515	648518346531374106	73046399998045624	648518346492136492	[ 29183 109747 2722]	[ 29179 109785 2722]
1133	22731905	2022-11-17 14:28:59.843347+00:00		t	31	73046399998261262	648518346494263154	73046399998281949	648518346499440615	[ 29627 109863 2726]	[ 29651 109879 2728]
1137	22731599	2022-11-17 14:28:59.843347+00:00		t	32	73046399998266515	648518346531374106	73046399998276694	648518346481699517	[ 29197 109745 2723]	[ 29185 109767 2725]
1138	19827444	2022-11-17 14:28:59.843347+00:00		t	27	72835293967038101	648518346481068634	72835293967048908	648518346506702370	[ 23907 108729 3118]	[ 23927 108757 3119]
1139	24567138	2022-11-17 14:28:59.843347+00:00		t	30	72835225247730531	648518346481068634	72835225247710193	648518346490321079	[ 22543 107967 3180]	[ 22531 107991 3179]
1140	19827453	2022-11-17 14:28:59.843347+00:00		t	33	72835293966986794	648518346481068634	72835293967024498	648518346506702370	[ 23937 108729 3099]	[ 23949 108761 3099]
1141	24567153	2022-11-17 14:28:59.843347+00:00		t	18	72764856503530682	648518346481068634	72835225247732561	648518346489787479	[ 22521 107873 3191]	[ 22547 107865 3192]
1146	24567143	2022-11-17 14:28:59.843347+00:00		t	16	72835225247730601	648518346481068634	72835225247704429	648518346494899634	[ 22541 108077 3181]	[ 22535 108053 3181]
1150	19827339	2022-11-17 14:28:59.843347+00:00		t	33	72835293967059474	648518346481068634	72835293967040938	648518346500498904	[ 23765 108761 3123]	[ 23765 108799 3122]
1153	26176299	2022-11-17 14:28:59.843347+00:00		t	33	72975962601891969	648518346531374106	72975962601868186	648518346491983983	[ 27625 106599 2929]	[ 27615 106627 2929]
1155	27315636	2022-11-17 14:28:59.843347+00:00		t	28	73046331413033740	648518346486545841	73046331413031325	648518346492140076	[ 28693 107827 2996]	[ 28687 107869 2997]
1158	28651290	2022-11-17 14:28:59.843347+00:00		t	44	72694419106840846	648518346486545841	72694419106830341	648518346492790969	[ 18785 105597 3237]	[ 18813 105573 3237]
1161	31483496	2022-11-17 14:28:59.843347+00:00		t	35	73116768742473684	648518346486545841	73116700022984423	648518346492697531	[ 32299 108549 2737]	[ 32275 108537 2738]
1164	35323756	2022-11-17 14:28:59.843347+00:00		t	19	73187068767341910	648518346503767201	73187068767335092	648518346477749655	[ 34059 107287 2808]	[ 34059 107319 2808]
1165	35323663	2022-11-17 14:28:59.843347+00:00		t	15	73187068767141825	648518346503767201	73187068767161866	648518346496990616	[ 33825 107195 2735]	[ 33803 107221 2735]
1168	34035665	2022-11-17 14:28:59.843347+00:00		t	21	72975962668775533	648518346486545841	72975962668775498	648518346490321079	[ 28655 107687 2987]	[ 28643 107659 2988]
1170	26601305	2022-11-17 14:28:59.843347+00:00		t	16	73257437578436018	648518346498554608	73257437578433562	648518346491100449	[ 35023 107409 2852]	[ 35047 107421 2852]
1175	37196954	2022-11-17 14:28:59.843347+00:00		t	18	73187137553679231	648518346514428359	73187137553442780	648518346491100449	[ 33375 108785 2837]	[ 33389 108755 2836]
1179	825705	2022-11-17 14:28:59.843347+00:00		t	24	72905593924752878	648518346487705300	72905593924734035	648518346494734391	[ 25615 107131 3027]	[ 25613 107165 3027]
1180	268977	2022-11-17 14:28:59.843347+00:00		t	55	73187000047767864	648518346487705300	73187000047763294	648518346492790969	[ 34293 105979 2778]	[ 34329 105973 2779]
1187	2215754	2022-11-17 14:28:59.843347+00:00		t	31	73187068834284698	648518346487705300	73187068834275058	648518346492790969	[ 33299 107711 2865]	[ 33267 107713 2865]
1189	5431650	2022-11-17 14:28:59.843347+00:00		t	16	72694419106841251	648518346487705300	72694419106821717	648518346489002225	[ 20407 106175 3242]	[ 20429 106151 3242]
1192	2215582	2022-11-17 14:28:59.843347+00:00		t	14	73187068834312409	648518346487705300	73187068834307587	648518346487757122	[ 32795 108043 2877]	[ 32771 108039 2877]
1193	2215600	2022-11-17 14:28:59.843347+00:00		t	46	73187068834317139	648518346487705300	73187068834312444	648518346477749655	[ 32813 108081 2878]	[ 32795 108105 2878]
1194	2215757	2022-11-17 14:28:59.843347+00:00		t	14	73187068834284698	648518346487705300	73187068834279900	648518346477749655	[ 33299 107675 2866]	[ 33273 107669 2866]
1195	2215814	2022-11-17 14:28:59.843347+00:00		t	21	73187068834292273	648518346487705300	73187068834289781	648518346477749655	[ 33423 107815 2873]	[ 33445 107845 2873]
1196	2215583	2022-11-17 14:28:59.843347+00:00		t	26	73187068834312409	648518346487705300	73187068834312429	648518346496990616	[ 32795 108063 2878]	[ 32769 108075 2877]
1197	2215659	2022-11-17 14:28:59.843347+00:00		t	26	73187068834317141	648518346487705300	73187068834277783	648518346496990616	[ 32949 108007 2876]	[ 32975 107995 2876]
1198	2215750	2022-11-17 14:28:59.843347+00:00		t	32	73187068834284698	648518346487705300	73187068834287205	648518346497895015	[ 33293 107705 2867]	[ 33259 107697 2867]
1199	2215758	2022-11-17 14:28:59.843347+00:00		t	23	73187068834284698	648518346487705300	73187068834282346	648518346497895015	[ 33307 107631 2866]	[ 33277 107619 2866]
1200	2215817	2022-11-17 14:28:59.843347+00:00		t	25	73187068834299922	648518346487705300	73187068834287195	648518346494734391	[ 33431 107653 2867]	[ 33463 107663 2868]
1201	9394269	2022-11-17 14:28:59.843347+00:00		t	28	73187068767186971	648518346487705300	73187068767154494	648518346477749655	[ 34367 107917 2736]	[ 34373 107945 2737]
1202	9394263	2022-11-17 14:28:59.843347+00:00		t	15	73187068767186971	648518346487705300	73187068767177248	648518346496990616	[ 34365 107895 2738]	[ 34363 107923 2740]
1205	7554248	2022-11-17 14:28:59.843347+00:00		t	17	73116700156956229	648518346487705300	73116700157073341	648518346492697531	[ 32213 107667 2956]	[ 32225 107657 2958]
1206	7554251	2022-11-17 14:28:59.843347+00:00		t	36	73116700157018929	648518346487705300	73116700157098475	648518346492697531	[ 32271 107517 2958]	[ 32235 107527 2959]
1208	268803	2022-11-17 14:28:59.843347+00:00		t	23	73187000047814807	648518346487705300	73187000047812375	648518346481263717	[ 33855 105769 2797]	[ 33843 105789 2798]
1210	268976	2022-11-17 14:28:59.843347+00:00		t	40	73187000047756180	648518346487705300	73187000047753887	648518346477749655	[ 34291 106009 2776]	[ 34311 106021 2776]
1211	268875	2022-11-17 14:28:59.843347+00:00		t	34	73187000047797903	648518346487705300	73187000047807725	648518346500711093	[ 34035 105975 2793]	[ 34029 105985 2795]
1212	268917	2022-11-17 14:28:59.843347+00:00		t	18	73187000047776740	648518346487705300	73187000047770103	648518346500711093	[ 34173 105995 2779]	[ 34137 105989 2779]
1213	268967	2022-11-17 14:28:59.843347+00:00		t	27	73187000047767864	648518346487705300	73187000047790774	648518346496990616	[ 34267 106023 2778]	[ 34275 106053 2779]
1214	268975	2022-11-17 14:28:59.843347+00:00		t	43	73187000047767864	648518346487705300	73187000047774370	648518346497895015	[ 34281 106005 2778]	[ 34311 106019 2779]
1217	7786666	2022-11-17 14:28:59.843347+00:00		t	27	73116700090182317	648518346524142085	73116700090202418	648518346492697531	[ 31249 107719 2898]	[ 31285 107735 2899]
1218	7786907	2022-11-17 14:28:59.843347+00:00		t	41	73116700090148902	648518346524142085	73116700090177221	648518346492697531	[ 31715 107689 2890]	[ 31701 107721 2891]
1219	7786900	2022-11-17 14:28:59.843347+00:00		t	21	73116700090148902	648518346524142085	73116700090166834	648518346492304255	[ 31711 107677 2890]	[ 31689 107691 2891]
1220	19156047	2022-11-17 14:28:59.843347+00:00		t	16	72764856503432856	648518346487705300	72764856503435343	648518346487757122	[ 22367 106863 3139]	[ 22399 106883 3139]
1222	12377232	2022-11-17 14:28:59.843347+00:00		t	43	73187068767110898	648518346524142085	73187068767105957	648518346502586791	[ 32831 108099 2713]	[ 32829 108143 2713]
1225	19155960	2022-11-17 14:28:59.843347+00:00		t	12	72764856503440150	648518346487705300	72764856503425290	648518346492790969	[ 22237 106887 3137]	[ 22209 106883 3136]
1229	19155987	2022-11-17 14:28:59.843347+00:00		t	16	72764856503447240	648518346487705300	72764856503449524	648518346480843521	[ 22255 107027 3142]	[ 22247 107035 3144]
1230	12377230	2022-11-17 14:28:59.843347+00:00		t	22	73187068767119975	648518346487705300	73187068767134612	648518346477749655	[ 32817 107661 2722]	[ 32827 107631 2723]
1231	12377592	2022-11-17 14:28:59.843347+00:00		t	16	73187137486642935	648518346487705300	73187068767130161	648518346477749655	[ 33537 108577 2727]	[ 33543 108537 2727]
1233	12377225	2022-11-17 14:28:59.843347+00:00		t	46	73187068767093488	648518346524142085	73187068766945161	648518346494201991	[ 32831 108109 2710]	[ 32823 108143 2710]
1247	26825200	2022-11-17 14:28:59.843347+00:00		t	22	73116700090287308	648518346487705300	73116700090426736	648518346477749655	[ 32439 107469 2945]	[ 32451 107503 2947]
1248	26825213	2022-11-17 14:28:59.843347+00:00		t	41	73116700090354595	648518346487705300	73116700090330206	648518346496990616	[ 32447 107453 2944]	[ 32479 107449 2944]
1252	19155997	2022-11-17 14:28:59.843347+00:00		t	16	72764856503447240	648518346487705300	72764856503444907	648518346499958156	[ 22265 107039 3140]	[ 22271 107075 3142]
1263	34913719	2022-11-17 14:28:59.843347+00:00		t	26	72975962668839161	648518346487705300	72975962668844074	648518346494734391	[ 26661 108251 3014]	[ 26689 108267 3014]
1264	34913722	2022-11-17 14:28:59.843347+00:00		t	49	72975962668861351	648518346487705300	72975962668865916	648518346500711093	[ 26685 108135 3020]	[ 26697 108109 3020]
1265	34913728	2022-11-17 14:28:59.843347+00:00		t	17	72975962668854406	648518346487705300	72975962668861424	648518346497895015	[ 26665 108233 3016]	[ 26699 108245 3016]
1269	34035490	2022-11-17 14:28:59.843347+00:00		t	18	72975962668822490	648518346487705300	72975962668795631	648518346492790969	[ 28309 108511 3007]	[ 28341 108511 3007]
1271	36021323	2022-11-17 14:28:59.843347+00:00		t	25	73187068700280517	648518346524142085	73187068700328709	648518346492304255	[ 32919 107979 2693]	[ 32885 107985 2693]
1274	36021351	2022-11-17 14:28:59.843347+00:00		t	41	73187068700229861	648518346486545841	73187068700245316	648518346492304255	[ 32965 107973 2680]	[ 32953 108007 2680]
1276	39174831	2022-11-17 14:28:59.843347+00:00		t	34	73116700157113684	648518346487705300	73116700157123398	648518346477749655	[ 32341 107363 2966]	[ 32367 107343 2967]
1277	39174817	2022-11-17 14:28:59.843347+00:00		t	22	73116700157113684	648518346487705300	73116700157104063	648518346499958156	[ 32325 107373 2964]	[ 32333 107355 2963]
1280	43491373	2022-11-17 14:28:59.843347+00:00		t	26	73046331345977301	648518346490136273	73046331345987032	648518346494201991	[ 29751 107943 2887]	[ 29723 107947 2889]
1281	826003	2022-11-17 14:28:59.843347+00:00		t	33	72905593924626158	648518346488054046	72905593924638618	648518346490321079	[ 26529 106911 2982]	[ 26501 106935 2983]
1282	38855073	2022-11-17 14:28:59.843347+00:00		t	38	73046400132496706	648518346487705300	73046400132492335	648518346492697531	[ 29863 108691 2989]	[ 29891 108701 2990]
1283	38855159	2022-11-17 14:28:59.843347+00:00		t	14	73046400132499055	648518346487705300	73046400132494657	648518346489002225	[ 30107 108953 2990]	[ 30111 108969 2990]
1284	44439172	2022-11-17 14:28:59.843347+00:00		t	37	73116631370528583	648518346488054046	73116631370553622	648518346499897667	[ 31935 106329 2839]	[ 31935 106299 2840]
1285	1685061	2022-11-17 14:28:59.843347+00:00		t	30	72975962534856608	648518346486545841	72975962534940614	648518346490321079	[ 28315 107453 2815]	[ 28299 107483 2815]
1287	3225319	2022-11-17 14:28:59.843347+00:00		t	24	73116631370524573	648518346488054046	73116631370399058	648518346486850275	[ 31697 106437 2829]	[ 31675 106441 2828]
1289	1701053	2022-11-17 14:28:59.843347+00:00		t	24	72975962601843042	648518346488054046	72975962601853430	648518346496171788	[ 28167 107725 2916]	[ 28175 107701 2918]
1290	1701128	2022-11-17 14:28:59.843347+00:00		t	39	72975962601682929	648518346488054046	72975962601688199	648518346515315271	[ 28289 108049 2851]	[ 28295 108063 2853]
1294	1701229	2022-11-17 14:28:59.843347+00:00		t	28	72975962601477743	648518346486545841	72975962601542343	648518346480843521	[ 28425 107537 2830]	[ 28455 107559 2830]
1295	1701245	2022-11-17 14:28:59.843347+00:00		t	33	72975962601478400	648518346486545841	72975962601477973	648518346499897667	[ 28509 107609 2829]	[ 28493 107649 2829]
1301	1701183	2022-11-17 14:28:59.843347+00:00		t	30	72975962601622620	648518346486545841	72975962601480188	648518346499897667	[ 28393 107551 2831]	[ 28405 107575 2833]
1302	1701212	2022-11-17 14:28:59.843347+00:00		t	31	72975962601622620	648518346486545841	72975962601628530	648518346486850275	[ 28415 107533 2832]	[ 28439 107557 2833]
1306	17127722	2022-11-17 14:28:59.843347+00:00		t	12	72975962601889779	648518346488054046	72975962601878817	648518346499897667	[ 27267 107581 2930]	[ 27293 107615 2931]
1308	26046658	2022-11-17 14:28:59.843347+00:00		t	92	73116700023081313	648518346488978410	73116700023093823	648518346499724869	[ 32551 107429 2780]	[ 32577 107411 2781]
1309	14470595	2022-11-17 14:28:59.843347+00:00		t	28	73116631303809118	648518346488054046	73116631303809340	648518346486850275	[ 31747 106315 2824]	[ 31775 106297 2824]
1314	26046644	2022-11-17 14:28:59.843347+00:00		t	28	73116700023096377	648518346488978410	73116700023099112	648518346499141185	[ 32517 107389 2782]	[ 32533 107357 2783]
1315	26046657	2022-11-17 14:28:59.843347+00:00		t	56	73116700023081313	648518346488978410	73116700023081303	648518346499141185	[ 32555 107437 2778]	[ 32581 107419 2778]
1318	33940923	2022-11-17 14:28:59.843347+00:00		t	40	72975962601643873	648518346486545841	72975962601654538	648518346486850275	[ 28349 107503 2840]	[ 28359 107519 2842]
1325	38523672	2022-11-17 14:28:59.843347+00:00		t	21	73116631370524573	648518346488054046	73116700089991471	648518346517772136	[ 31713 106481 2831]	[ 31725 106519 2832]
1326	38523664	2022-11-17 14:28:59.843347+00:00		t	12	73116700090079571	648518346488054046	73116700090065416	648518346499141185	[ 31717 106553 2852]	[ 31707 106527 2852]
1331	43491866	2022-11-17 14:28:59.843347+00:00		t	17	73046331346099037	648518346472537865	73046331346112805	648518346494734391	[ 30457 108421 2938]	[ 30495 108433 2939]
1332	43491825	2022-11-17 14:28:59.843347+00:00		t	73	73046331346093681	648518346472537865	73046331346093721	648518346488420079	[ 30427 108427 2937]	[ 30433 108459 2937]
1334	33940939	2022-11-17 14:28:59.843347+00:00		t	39	72975962601541773	648518346486545841	72975962601646605	648518346499897667	[ 28373 107485 2838]	[ 28391 107515 2838]
1336	43271291	2022-11-17 14:28:59.843347+00:00		t	24	72553681685433642	648518346517527332	72553681685513953	648518346502378579	[ 15943 104781 3341]	[ 15951 104781 3344]
1337	33940924	2022-11-17 14:28:59.843347+00:00		t	28	72975962601541773	648518346486545841	72975962601679708	648518346499724869	[ 28357 107483 2840]	[ 28359 107471 2843]
1339	40766327	2022-11-17 14:28:59.843347+00:00		t	27	73187068834246071	648518346472537865	73187068834223026	648518346477749655	[ 32971 107237 2847]	[ 32941 107231 2847]
1340	40766344	2022-11-17 14:28:59.843347+00:00		t	17	73187068834230852	648518346472537865	73187068834217426	648518346477749655	[ 32999 107209 2844]	[ 32975 107213 2843]
1345	40766328	2022-11-17 14:28:59.843347+00:00		t	22	73187068834230923	648518346472537865	73187068834220423	648518346492140076	[ 32975 107273 2848]	[ 32941 107285 2848]
1346	40766338	2022-11-17 14:28:59.843347+00:00		t	40	73187068834230852	648518346472537865	73187068834220353	648518346492140076	[ 32993 107225 2846]	[ 32963 107239 2845]
1348	825950	2022-11-17 14:28:59.843347+00:00		t	14	72905593924718149	648518346472537865	72905593924718157	648518346487757122	[ 26359 107011 3018]	[ 26333 107017 3017]
1366	2215717	2022-11-17 14:28:59.843347+00:00		t	50	73187068834211172	648518346472537865	73187068834026911	648518346494996387	[ 33183 107681 2828]	[ 33163 107659 2827]
1367	2215729	2022-11-17 14:28:59.843347+00:00		t	30	73187068834246316	648518346472537865	73187068834263217	648518346477749655	[ 33173 107675 2857]	[ 33191 107651 2858]
1368	2215713	2022-11-17 14:28:59.843347+00:00		t	33	73187068834211172	648518346472537865	73187068834192150	648518346497895015	[ 33171 107687 2831]	[ 33141 107669 2833]
1370	1730033	2022-11-17 14:28:59.843347+00:00		t	36	72835225180514425	648518346531363354	72835225180493504	648518346482497172	[ 24335 107709 3025]	[ 24361 107741 3025]
1372	1729890	2022-11-17 14:28:59.843347+00:00		t	14	72835225180502721	648518346531363354	72835225180519436	648518346490277659	[ 24189 107609 3024]	[ 24165 107589 3025]
1374	1701368	2022-11-17 14:28:59.843347+00:00		t	35	72975962601920120	648518346472537865	72975962601909602	648518346500711093	[ 28659 108245 2947]	[ 28625 108233 2947]
1378	2376642	2022-11-17 14:28:59.843347+00:00		t	15	73046331346081239	648518346524142085	73046331346100813	648518346482497172	[ 29969 107167 2932]	[ 29957 107151 2934]
1379	1730230	2022-11-17 14:28:59.843347+00:00		t	21	72835225180435880	648518346531363354	72835225180445872	648518346492304255	[ 24541 107679 3001]	[ 24567 107685 3003]
1389	1700827	2022-11-17 14:28:59.843347+00:00		t	17	72975962601881613	648518346524142085	72975962601889731	648518346499440615	[ 27747 107547 2930]	[ 27727 107523 2932]
1392	2961774	2022-11-17 14:28:59.843347+00:00		t	30	73187068834202502	648518346472537865	73187068834190990	648518346492790969	[ 33867 107315 2838]	[ 33883 107301 2839]
1395	4246239	2022-11-17 14:28:59.843347+00:00		t	48	72975962668562509	648518346524142085	72975962668731037	648518346492304255	[ 28515 107297 2959]	[ 28541 107287 2960]
1397	5687346	2022-11-17 14:28:59.843347+00:00		t	13	73116700022948492	648518346494263154	73116700022943788	648518346517652772	[ 31367 107979 2718]	[ 31345 107957 2719]
1399	5687359	2022-11-17 14:28:59.843347+00:00		t	23	73116700022957313	648518346494263154	73116700022967615	648518346515315271	[ 31363 108153 2731]	[ 31371 108191 2732]
1400	5627925	2022-11-17 14:28:59.843347+00:00		t	40	73116699956066161	648518346490136273	73116699956066166	648518346496171788	[ 32503 107203 2670]	[ 32539 107199 2671]
1401	2376680	2022-11-17 14:28:59.843347+00:00		t	27	73046331346083588	648518346524142085	73046331346095601	648518346499724869	[ 29989 107167 2932]	[ 30003 107151 2934]
1402	2376690	2022-11-17 14:28:59.843347+00:00		t	68	73046331346074378	648518346524142085	73046331346076721	648518346486850275	[ 30015 107161 2930]	[ 30031 107131 2930]
1404	2376697	2022-11-17 14:28:59.843347+00:00		t	16	73046331346083588	648518346524142085	73046331346100849	648518346489764403	[ 29997 107175 2931]	[ 30027 107175 2932]
1405	5687578	2022-11-17 14:28:59.843347+00:00		t	25	73116700023091595	648518346472537865	73116700023068711	648518346480843521	[ 31721 107899 2777]	[ 31723 107929 2777]
1407	5687567	2022-11-17 14:28:59.843347+00:00		t	21	73116700023089040	648518346472537865	73116700023086365	648518346495592630	[ 31675 107775 2777]	[ 31707 107777 2777]
1409	5687569	2022-11-17 14:28:59.843347+00:00		t	42	73116700023089040	648518346472537865	73116700023081464	648518346473084516	[ 31675 107753 2778]	[ 31711 107745 2778]
1412	5687355	2022-11-17 14:28:59.843347+00:00		t	16	73116700022959275	648518346494263154	73116700022981727	648518346459874052	[ 31349 108039 2733]	[ 31357 108029 2735]
1418	5687533	2022-11-17 14:28:59.843347+00:00		t	12	73116700022927313	648518346488978410	73116700022906938	648518346486850275	[ 31679 107577 2708]	[ 31659 107605 2709]
1420	5627923	2022-11-17 14:28:59.843347+00:00		t	27	73116699956041886	648518346490136273	73116699956056647	648518346494201991	[ 32499 107365 2656]	[ 32533 107379 2656]
1421	5627942	2022-11-17 14:28:59.843347+00:00		t	24	73116699956066248	648518346490136273	73116699956056647	648518346494201991	[ 32559 107329 2669]	[ 32583 107353 2670]
1427	7561336	2022-11-17 14:28:59.843347+00:00		t	24	73116768742412556	648518346524142085	73116768742439021	648518346499440615	[ 31955 108817 2711]	[ 31937 108837 2713]
1428	7786791	2022-11-17 14:28:59.843347+00:00		t	14	73116700090104147	648518346490136273	73116700090119639	648518346495592630	[ 31543 107999 2867]	[ 31535 108035 2867]
1431	7561307	2022-11-17 14:28:59.843347+00:00		t	72	73116768742420712	648518346524142085	73116768742426641	648518346492697531	[ 31881 108573 2712]	[ 31887 108583 2715]
1434	8762343	2022-11-17 14:28:59.843347+00:00		t	31	73046331279048852	648518346481703327	73046331279026177	648518346481699517	[ 28725 108457 2824]	[ 28697 108469 2824]
1438	7561263	2022-11-17 14:28:59.843347+00:00		t	26	73116768742156795	648518346472537865	73116768742285656	648518346517772136	[ 31761 108725 2703]	[ 31789 108729 2703]
1439	3166252	2022-11-17 14:28:59.843347+00:00		t	30	73046331211795816	648518346488054046	73046331211816102	648518346499897667	[ 30315 107923 2630]	[ 30329 107929 2632]
1440	7561260	2022-11-17 14:28:59.843347+00:00		t	17	73116768742156795	648518346472537865	73116768742351113	648518346489764403	[ 31759 108701 2703]	[ 31777 108681 2703]
1441	7786711	2022-11-17 14:28:59.843347+00:00		t	37	73116700090267125	648518346472537865	73116700090243183	648518346494996387	[ 31327 108155 2928]	[ 31351 108171 2928]
1443	7786722	2022-11-17 14:28:59.843347+00:00		t	45	73116700090257910	648518346472537865	73116700090267079	648518346480843521	[ 31347 108121 2931]	[ 31371 108099 2931]
1450	8762353	2022-11-17 14:28:59.843347+00:00		t	40	73046331279048852	648518346481703327	73046331279160322	648518346481078874	[ 28741 108473 2824]	[ 28719 108495 2825]
1452	5627972	2022-11-17 14:28:59.843347+00:00		t	36	73116699956087640	648518346486545841	73116699956071340	648518346486850275	[ 32731 107447 2672]	[ 32703 107467 2672]
1453	5627970	2022-11-17 14:28:59.843347+00:00		t	22	73116699956080876	648518346486545841	73116699956100200	648518346494201991	[ 32725 107457 2675]	[ 32697 107477 2675]
1464	11822870	2022-11-17 14:28:59.843347+00:00		t	29	73116768675384977	648518346488978410	73116768675366686	648518346494201991	[ 31973 108677 2614]	[ 32007 108663 2614]
1465	11850843	2022-11-17 14:28:59.843347+00:00		t	39	73046331412954919	648518346472537865	73046331412931227	648518346487757122	[ 30321 108053 2963]	[ 30315 108021 2963]
1466	11850813	2022-11-17 14:28:59.843347+00:00		t	29	73046331412989480	648518346472537865	73046331412989473	648518346500711093	[ 30217 108339 2979]	[ 30251 108337 2980]
1468	11850872	2022-11-17 14:28:59.843347+00:00		t	22	73046331412984812	648518346472537865	73046331412982614	648518346500711093	[ 30329 108201 2979]	[ 30361 108229 2978]
1469	11850809	2022-11-17 14:28:59.843347+00:00		t	50	73046331412989480	648518346472537865	73046331412984862	648518346477749655	[ 30211 108349 2977]	[ 30243 108345 2977]
1470	11850850	2022-11-17 14:28:59.843347+00:00		t	23	73046331412984812	648518346472537865	73046331412984846	648518346477749655	[ 30311 108217 2980]	[ 30321 108243 2980]
1471	11850860	2022-11-17 14:28:59.843347+00:00		t	21	73046331412958188	648518346472537865	73046331412914261	648518346477749655	[ 30339 108061 2962]	[ 30345 108033 2961]
1478	11850844	2022-11-17 14:28:59.843347+00:00		t	14	73046331412954919	648518346472537865	73046331412923196	648518346480843521	[ 30311 108057 2962]	[ 30311 108029 2961]
1483	14556073	2022-11-17 14:28:59.843347+00:00		t	15	73046331346069938	648518346524142085	73046331346069905	648518346514384583	[ 28857 107669 2926]	[ 28871 107657 2926]
1487	11850855	2022-11-17 14:28:59.843347+00:00		t	33	73046331413001738	648518346472537865	73046331412999336	648518346494996387	[ 30313 108203 2983]	[ 30335 108223 2984]
1488	14556064	2022-11-17 14:28:59.843347+00:00		t	37	73046331346101546	648518346524142085	73046331346107977	648518346517772136	[ 28829 107935 2938]	[ 28861 107937 2940]
1489	11850805	2022-11-17 14:28:59.843347+00:00		t	36	73046331412989480	648518346472537865	73046331413009574	648518346494734391	[ 30209 108365 2978]	[ 30239 108375 2979]
1490	14556091	2022-11-17 14:28:59.843347+00:00		t	31	73046331346104512	648518346524142085	73046331346104562	648518346517772136	[ 28943 107905 2939]	[ 28919 107921 2941]
1491	11850802	2022-11-17 14:28:59.843347+00:00		t	16	73046331412989480	648518346472537865	73046331412994396	648518346499897667	[ 30207 108333 2979]	[ 30227 108313 2980]
1493	11850817	2022-11-17 14:28:59.843347+00:00		t	12	73046331412977669	648518346472537865	73046331412986977	648518346499897667	[ 30267 108113 2975]	[ 30255 108085 2975]
1494	14556164	2022-11-17 14:28:59.843347+00:00		t	20	73046331345957761	648518346494263154	73046331345971334	648518346499141185	[ 29127 107551 2884]	[ 29109 107571 2883]
1495	11850865	2022-11-17 14:28:59.843347+00:00		t	40	73046331412958188	648518346472537865	73046331412970803	648518346499897667	[ 30349 108047 2964]	[ 30361 108023 2964]
1496	2961768	2022-11-17 14:28:59.843347+00:00		t	32	73187068834182517	648518346472537865	73187068834217176	648518346477749655	[ 33879 107007 2831]	[ 33863 106979 2833]
1497	11850876	2022-11-17 14:28:59.843347+00:00		t	59	73046331412951636	648518346472537865	73046331412797909	648518346497895015	[ 30367 108049 2963]	[ 30385 108025 2962]
1498	14556165	2022-11-17 14:28:59.843347+00:00		t	18	73046331345944697	648518346494263154	73046331345960503	648518346499141185	[ 29101 107649 2878]	[ 29111 107675 2879]
1499	14556186	2022-11-17 14:28:59.843347+00:00		t	27	73046331345894163	648518346494263154	73046331345891914	648518346492304255	[ 29119 107743 2852]	[ 29159 107741 2853]
1501	14776365	2022-11-17 14:28:59.843347+00:00		t	33	73187068767216334	648518346490136273	73187068767237324	648518346490321079	[ 32869 106885 2756]	[ 32889 106907 2758]
1507	12734361	2022-11-17 14:28:59.843347+00:00		t	47	73116768742409856	648518346524142085	73116768742203529	648518346494201991	[ 31411 109445 2707]	[ 31365 109457 2708]
1512	14776374	2022-11-17 14:28:59.843347+00:00		t	25	73187068767213575	648518346490136273	73187068767211070	648518346499724869	[ 32877 106891 2754]	[ 32907 106915 2754]
1513	14776332	2022-11-17 14:28:59.843347+00:00		t	38	73187068767244754	648518346490136273	73187068767244780	648518346499724869	[ 32809 106869 2767]	[ 32835 106863 2768]
1514	14776376	2022-11-17 14:28:59.843347+00:00		t	28	73187068767213575	648518346490136273	73187068767211052	648518346486850275	[ 32881 106877 2755]	[ 32909 106883 2756]
1516	14555966	2022-11-17 14:28:59.843347+00:00		t	17	73046331346240464	648518346472537865	73046331346207256	648518346517772136	[ 28699 108163 2953]	[ 28683 108143 2953]
1517	14556110	2022-11-17 14:28:59.843347+00:00		t	35	73046331345944891	648518346490136273	73046331345936747	648518346459874052	[ 28931 107955 2873]	[ 28961 107939 2873]
1518	16722280	2022-11-17 14:28:59.843347+00:00		t	14	73046331211475276	648518346481703327	73046331211658092	648518346481699517	[ 29691 107811 2572]	[ 29693 107799 2576]
1519	14776343	2022-11-17 14:28:59.843347+00:00		t	24	73187068767191486	648518346490136273	73187068767193924	648518346502483782	[ 32851 106987 2751]	[ 32849 107005 2750]
1520	14776345	2022-11-17 14:28:59.843347+00:00		t	24	73187068767239736	648518346490136273	73187068767249246	648518346494201991	[ 32889 106527 2768]	[ 32851 106533 2768]
1521	14776337	2022-11-17 14:28:59.843347+00:00		t	28	73187068767234706	648518346490136273	73187068767229121	648518346494201991	[ 32829 106735 2762]	[ 32843 106707 2762]
1526	17175817	2022-11-17 14:28:59.843347+00:00		t	42	73046331211745295	648518346481703327	73046331211743393	648518346514235435	[ 30039 107111 2606]	[ 30063 107129 2605]
1532	18618021	2022-11-17 14:28:59.843347+00:00		t	37	73046331144790242	648518346481703327	73046331144919348	648518346481699517	[ 29593 107959 2565]	[ 29581 107933 2567]
1535	18618006	2022-11-17 14:28:59.843347+00:00		t	13	73046331144801859	648518346531374106	73046331144966410	648518346481078874	[ 29395 108153 2563]	[ 29409 108189 2563]
1537	18618033	2022-11-17 14:28:59.843347+00:00		t	30	73046331144783168	648518346481703327	73046331144796146	648518346491983983	[ 29657 108281 2550]	[ 29629 108291 2551]
1538	18618008	2022-11-17 14:28:59.843347+00:00		t	23	73046331144801859	648518346531374106	73046331144819119	648518346489002225	[ 29407 108127 2565]	[ 29415 108157 2567]
1540	15648763	2022-11-17 14:28:59.843347+00:00		t	19	72764787784023953	648518346472537865	72764787784011903	648518346499897667	[ 21515 106309 3177]	[ 21541 106317 3176]
1541	19152535	2022-11-17 14:28:59.843347+00:00		t	20	72764787784054113	648518346472537865	72764787784037630	648518346492697531	[ 21375 106259 3185]	[ 21333 106253 3185]
1544	18618038	2022-11-17 14:28:59.843347+00:00		t	41	73046331144783168	648518346481703327	73046331144793485	648518346514235435	[ 29665 108295 2550]	[ 29667 108309 2552]
1545	18618039	2022-11-17 14:28:59.843347+00:00		t	55	73046331144801868	648518346481703327	73046331144818984	648518346514235435	[ 29705 108095 2558]	[ 29671 108095 2559]
1550	2961796	2022-11-17 14:28:59.843347+00:00		t	18	73187068834238602	648518346472537865	73187068834220467	648518346488420079	[ 33993 107291 2838]	[ 33969 107331 2838]
1552	20262881	2022-11-17 14:28:59.843347+00:00		t	25	72553681618681514	648518346531363354	72553681618675454	648518346482497172	[ 15715 105177 3328]	[ 15687 105181 3328]
1553	2961806	2022-11-17 14:28:59.843347+00:00		t	21	73187068834238602	648518346472537865	73187068834214171	648518346473084516	[ 34003 107293 2839]	[ 34007 107337 2839]
1554	20262880	2022-11-17 14:28:59.843347+00:00		t	40	72553681618681514	648518346531363354	72553681618666173	648518346500413244	[ 15711 105165 3328]	[ 15679 105153 3328]
1555	19216416	2022-11-17 14:28:59.843347+00:00		t	43	73116700090114333	648518346472537865	73116700090133688	648518346494734391	[ 32199 108021 2879]	[ 32225 108037 2878]
1558	23642213	2022-11-17 14:28:59.843347+00:00		t	29	72553612966161169	648518346531363354	72553612966156187	648518346497267884	[ 15061 104389 3398]	[ 15027 104405 3399]
1559	2961810	2022-11-17 14:28:59.843347+00:00		t	41	73187068834230939	648518346472537865	73187068834241213	648518346473084516	[ 34035 107309 2848]	[ 34017 107345 2849]
1571	15032717	2022-11-17 14:28:59.843347+00:00		t	12	72624050362783241	648518346517527332	72624050362780577	648518346483381182	[ 17941 106049 3290]	[ 17963 106033 3291]
1573	15032640	2022-11-17 14:28:59.843347+00:00		t	28	72624050362741603	648518346517527332	72624050362773089	648518346499440615	[ 17781 106089 3284]	[ 17793 106083 3287]
1579	23642357	2022-11-17 14:28:59.843347+00:00		t	15	72553612966176344	648518346531363354	72553612966166085	648518346465128053	[ 15299 104279 3402]	[ 15317 104269 3402]
1580	23642241	2022-11-17 14:28:59.843347+00:00		t	47	72553612966143780	648518346531363354	72553612966148201	648518346497088308	[ 15097 104411 3395]	[ 15067 104409 3395]
1581	23642330	2022-11-17 14:28:59.843347+00:00		t	14	72553612966156241	648518346531363354	72553612966179469	648518346478791252	[ 15239 104433 3406]	[ 15257 104447 3407]
1582	23642371	2022-11-17 14:28:59.843347+00:00		t	49	72553612966188280	648518346531363354	72553612966176331	648518346478791252	[ 15313 104289 3403]	[ 15345 104277 3404]
1583	23642230	2022-11-17 14:28:59.843347+00:00		t	26	72553612966148299	648518346531363354	72553612966161366	648518346495592630	[ 15071 104403 3398]	[ 15049 104433 3399]
1584	23642366	2022-11-17 14:28:59.843347+00:00		t	50	72553612966176344	648518346531363354	72553612966166134	648518346495592630	[ 15307 104307 3402]	[ 15333 104305 3402]
1586	23642346	2022-11-17 14:28:59.843347+00:00		t	29	72553612966176330	648518346531363354	72553612966168657	648518346521544953	[ 15289 104271 3402]	[ 15297 104245 3402]
1587	23642377	2022-11-17 14:28:59.843347+00:00		t	39	72553612966176344	648518346531363354	72553612966176347	648518346500413244	[ 15317 104307 3404]	[ 15353 104309 3404]
1596	26046376	2022-11-17 14:28:59.843347+00:00		t	29	73116700023134802	648518346490136273	73116700023147298	648518346517772136	[ 31777 107271 2803]	[ 31787 107239 2804]
1597	26046371	2022-11-17 14:28:59.843347+00:00		t	12	73116700023134802	648518346490136273	73116700023160367	648518346486850275	[ 31779 107281 2806]	[ 31769 107241 2806]
1619	27315849	2022-11-17 14:28:59.843347+00:00		t	43	73046331412954750	648518346524142085	73046331412922563	648518346492697531	[ 29223 107815 2963]	[ 29201 107799 2963]
1626	15033024	2022-11-17 14:28:59.843347+00:00		t	22	72624050362708653	648518346517527332	72624050362706058	648518346493263024	[ 18343 106235 3265]	[ 18311 106215 3264]
1628	27960559	2022-11-17 14:28:59.843347+00:00		t	27	73187000047837082	648518346472537865	73187000047846059	648518346488420079	[ 33585 105767 2809]	[ 33583 105805 2810]
1634	31483272	2022-11-17 14:28:59.843347+00:00		t	25	73116700023163296	648518346472537865	73116700023139865	648518346492790969	[ 31911 107795 2806]	[ 31887 107771 2807]
1644	34914040	2022-11-17 14:28:59.843347+00:00		t	13	72975962668694097	648518346524142085	72975962668739203	648518346499440615	[ 27407 107597 2967]	[ 27405 107573 2968]
1647	31483262	2022-11-17 14:28:59.843347+00:00		t	29	73116700023163296	648518346472537865	73116700023155520	648518346494734391	[ 31893 107809 2804]	[ 31863 107789 2803]
1648	34914003	2022-11-17 14:28:59.843347+00:00		t	14	72975962668694097	648518346524142085	72975962668681590	648518346499897667	[ 27245 107659 2966]	[ 27283 107665 2966]
1649	31483275	2022-11-17 14:28:59.843347+00:00		t	38	73116700023163203	648518346472537865	73116700023147696	648518346517772136	[ 31903 107791 2804]	[ 31893 107765 2803]
1651	31483528	2022-11-17 14:28:59.843347+00:00		t	39	73116700023194116	648518346472537865	73116700023179461	648518346499897667	[ 32317 107931 2814]	[ 32341 107911 2814]
1653	31483278	2022-11-17 14:28:59.843347+00:00		t	22	73116700023163203	648518346472537865	73116700023169113	648518346488420079	[ 31941 107781 2809]	[ 31913 107767 2810]
1655	31483279	2022-11-17 14:28:59.843347+00:00		t	75	73116700023155460	648518346472537865	73116700023175446	648518346517772136	[ 31937 107759 2809]	[ 31921 107727 2809]
1656	31483286	2022-11-17 14:28:59.843347+00:00		t	21	73116700023163203	648518346472537865	73116700023147697	648518346485925758	[ 31921 107791 2804]	[ 31923 107769 2804]
1659	33941048	2022-11-17 14:28:59.843347+00:00		t	27	72975962601750025	648518346481703327	72975962601758613	648518346481699517	[ 28603 106741 2881]	[ 28639 106733 2883]
1661	15032962	2022-11-17 14:28:59.843347+00:00		t	21	72624050362691838	648518346517527332	72624050362706057	648518346499440615	[ 18253 106223 3255]	[ 18225 106243 3255]
1664	34035187	2022-11-17 14:28:59.843347+00:00		t	53	72975962668841439	648518346472537865	72975962668846387	648518346488420079	[ 27733 107837 3013]	[ 27723 107807 3013]
1666	34035169	2022-11-17 14:28:59.843347+00:00		t	33	72975962668807768	648518346472537865	72975962668819789	648518346485925758	[ 27695 108097 3002]	[ 27669 108117 3002]
1675	36397061	2022-11-17 14:28:59.843347+00:00		t	36	72694487826049462	648518346531363354	72694487826161804	648518346497267884	[ 19789 106705 3214]	[ 19765 106737 3215]
1677	36397039	2022-11-17 14:28:59.843347+00:00		t	14	72694487826048818	648518346531363354	72694487826191278	648518346472787403	[ 19749 106691 3215]	[ 19735 106707 3216]
1678	36397087	2022-11-17 14:28:59.843347+00:00		t	31	72694487826135621	648518346531363354	72694487826191278	648518346472787403	[ 19813 106701 3215]	[ 19807 106713 3217]
1680	35636750	2022-11-17 14:28:59.843347+00:00		t	33	73187137419730245	648518346488978410	73187137419734904	648518346499440615	[ 32815 108583 2677]	[ 32815 108553 2678]
1687	35383150	2022-11-17 14:28:59.843347+00:00		t	25	73116699955948619	648518346490136273	73116699955927795	648518346485925758	[ 32233 107659 2623]	[ 32255 107655 2622]
1688	35383161	2022-11-17 14:28:59.843347+00:00		t	29	73116699956135016	648518346490136273	73116699956118863	648518346499897667	[ 32319 108417 2694]	[ 32291 108411 2694]
1689	15033066	2022-11-17 14:28:59.843347+00:00		t	40	72624050362708653	648518346517527332	72624050362736495	648518346499440615	[ 18365 106225 3265]	[ 18359 106199 3267]
1690	35383166	2022-11-17 14:28:59.843347+00:00		t	51	73116699955963457	648518346490136273	73116699955927887	648518346499897667	[ 32265 107619 2626]	[ 32297 107605 2626]
1691	35383170	2022-11-17 14:28:59.843347+00:00		t	15	73116699955948668	648518346490136273	73116699955927887	648518346499897667	[ 32255 107677 2624]	[ 32307 107667 2625]
1692	34317113	2022-11-17 14:28:59.843347+00:00		t	40	72835225180579665	648518346517527332	72835225180590509	648518346483381182	[ 23209 107199 3062]	[ 23205 107235 3062]
1693	34317107	2022-11-17 14:28:59.843347+00:00		t	39	72835225180604556	648518346517527332	72835225180601683	648518346502508711	[ 23205 107191 3064]	[ 23191 107223 3065]
1694	35383162	2022-11-17 14:28:59.843347+00:00		t	18	73116699956135016	648518346490136273	73116699956248413	648518346486850275	[ 32315 108427 2696]	[ 32283 108429 2697]
1696	34317225	2022-11-17 14:28:59.843347+00:00		t	17	72835225180590445	648518346517527332	72835225180604436	648518346482497172	[ 23435 107069 3062]	[ 23435 107057 3064]
1700	34914044	2022-11-17 14:28:59.843347+00:00		t	17	72975962668858811	648518346472537865	72975962668843729	648518346482497172	[ 27407 107715 3016]	[ 27411 107707 3015]
1702	34914048	2022-11-17 14:28:59.843347+00:00		t	24	72975962668870513	648518346472537865	72975962668849077	648518346480843521	[ 27403 107725 3016]	[ 27423 107735 3015]
1703	15032710	2022-11-17 14:28:59.843347+00:00		t	33	72624050362751444	648518346517527332	72624050362748953	648518346492697531	[ 17931 106079 3281]	[ 17957 106097 3281]
1708	34914022	2022-11-17 14:28:59.843347+00:00		t	43	72975962668870513	648518346472537865	72975962668858777	648518346499897667	[ 27349 107689 3017]	[ 27343 107659 3017]
1709	34913931	2022-11-17 14:28:59.843347+00:00		t	18	72975962668911417	648518346472537865	72975962668911397	648518346488420079	[ 27119 107689 3036]	[ 27079 107687 3038]
1710	34913950	2022-11-17 14:28:59.843347+00:00		t	15	72975962668911401	648518346472537865	72975962668899022	648518346488420079	[ 27151 107701 3033]	[ 27119 107673 3034]
1711	34914051	2022-11-17 14:28:59.843347+00:00		t	27	72975962668861040	648518346472537865	72975962668851513	648518346488420079	[ 27401 107695 3017]	[ 27429 107679 3016]
1713	34913941	2022-11-17 14:28:59.843347+00:00		t	13	72975962668914001	648518346472537865	72975962668921569	648518346489764403	[ 27127 107677 3037]	[ 27095 107643 3038]
1714	38756312	2022-11-17 14:28:59.843347+00:00		t	36	73046331144805226	648518346481703327	73046331144808810	648518346491983983	[ 29725 108137 2558]	[ 29701 108127 2559]
1715	38756318	2022-11-17 14:28:59.843347+00:00		t	23	73046331144783168	648518346481703327	73046331144805300	648518346491983983	[ 29753 108249 2557]	[ 29757 108223 2559]
1721	38454248	2022-11-17 14:28:59.843347+00:00		t	15	72553681685591876	648518346517527332	72553681685597570	648518346495592630	[ 14909 104713 3376]	[ 14877 104733 3376]
1722	38454295	2022-11-17 14:28:59.843347+00:00		t	30	72553681685600197	648518346517527332	72553681685618024	648518346500413244	[ 14941 104729 3377]	[ 14939 104761 3379]
1728	37545156	2022-11-17 14:28:59.843347+00:00		t	17	72976031388279446	648518346472537865	72976031388294371	648518346485925758	[ 28151 108571 3001]	[ 28167 108549 3003]
1730	38756314	2022-11-17 14:28:59.843347+00:00		t	79	73046331144801868	648518346481703327	73046331144866313	648518346481699517	[ 29721 108107 2560]	[ 29721 108099 2561]
1733	38756316	2022-11-17 14:28:59.843347+00:00		t	12	73046331144801868	648518346481703327	73046331144866753	648518346487038617	[ 29725 108125 2560]	[ 29725 108127 2562]
1740	38756321	2022-11-17 14:28:59.843347+00:00		t	16	73046331144801868	648518346481703327	73046331144805125	648518346487038617	[ 29751 108069 2556]	[ 29781 108051 2556]
1741	38756330	2022-11-17 14:28:59.843347+00:00		t	28	73046331144796125	648518346481703327	73046331144799013	648518346481699517	[ 29789 108269 2554]	[ 29827 108273 2554]
1745	39600060	2022-11-17 14:28:59.843347+00:00		t	25	72835225180511706	648518346531363354	72835225180497855	648518346475537024	[ 24021 107197 3025]	[ 24007 107163 3026]
1759	38756335	2022-11-17 14:28:59.843347+00:00		t	20	73046331144812901	648518346481703327	73046331144915790	648518346514235435	[ 29865 107733 2565]	[ 29879 107709 2567]
1762	39174744	2022-11-17 14:28:59.843347+00:00		t	15	73116700156897545	648518346472537865	73116700156898477	648518346494734391	[ 32027 106667 2955]	[ 31993 106671 2955]
1768	28651112	2022-11-17 14:28:59.843347+00:00		t	41	72694419106867020	648518346517527332	72694419106861951	648518346496726908	[ 18435 106079 3251]	[ 18445 106057 3251]
1769	28651118	2022-11-17 14:28:59.843347+00:00		t	28	72694419106867020	648518346517527332	72694419106872048	648518346493263024	[ 18463 106167 3253]	[ 18453 106135 3255]
1773	28651144	2022-11-17 14:28:59.843347+00:00		t	25	72694419106854566	648518346517527332	72694419106869617	648518346499440615	[ 18479 106221 3252]	[ 18481 106261 3253]
1774	28651135	2022-11-17 14:28:59.843347+00:00		t	29	72694419106854521	648518346517527332	72694419106902562	648518346490574940	[ 18469 106177 3253]	[ 18479 106171 3256]
1781	27454893	2022-11-17 14:28:59.843347+00:00		t	29	73469299658273486	648518346478167277	73469299658285797	648518346487948500	[ 41219 130039 2787]	[ 41247 130027 2787]
1790	44675879	2022-11-17 14:28:59.843347+00:00		t	12	72694487759467671	648518346531363354	72694487759453933	648518346490072603	[ 20219 106747 3208]	[ 20255 106727 3208]
1791	42708633	2022-11-17 14:28:59.843347+00:00		t	45	72764856570439957	648518346495765904	72764856570429484	648518346499141441	[ 21569 107067 3239]	[ 21587 107051 3238]
1792	44675899	2022-11-17 14:28:59.843347+00:00		t	17	72694487759443967	648518346531363354	72694487759467183	648518346490072603	[ 20273 106733 3204]	[ 20281 106709 3206]
1794	42708643	2022-11-17 14:28:59.843347+00:00		t	30	72764856570439957	648518346495765904	72764856570429485	648518346491100449	[ 21575 107075 3239]	[ 21597 107097 3238]
1799	42708706	2022-11-17 14:28:59.843347+00:00		t	15	72764856570478337	648518346511819888	72764856570452926	648518346499141441	[ 21709 106979 3254]	[ 21743 106959 3253]
1809	42708676	2022-11-17 14:28:59.843347+00:00		t	20	72764856570465316	648518346497858151	72764856570467222	648518346497061092	[ 21677 106559 3251]	[ 21683 106523 3252]
1811	42708661	2022-11-17 14:28:59.843347+00:00		t	24	72764856570455668	648518346495765904	72764856570453154	648518346491100449	[ 21607 107277 3247]	[ 21631 107299 3247]
1814	42708723	2022-11-17 14:28:59.843347+00:00		t	36	72764856570478552	648518346495765904	72764856570492354	648518346509188474	[ 21759 107289 3263]	[ 21775 107321 3263]
1816	42708656	2022-11-17 14:28:59.843347+00:00		t	26	72764856570554369	648518346495765904	72764856570544218	648518346480843521	[ 21625 107205 3286]	[ 21611 107191 3285]
1819	42708664	2022-11-17 14:28:59.843347+00:00		t	12	72764856570454749	648518346497858151	72764856570449641	648518346493825393	[ 21645 106547 3245]	[ 21643 106519 3244]
1823	42708741	2022-11-17 14:28:59.843347+00:00		t	17	72764856570447943	648518346511819888	72764856570439945	648518346499141441	[ 21787 107049 3240]	[ 21799 107019 3240]
1826	268820	2022-11-17 14:28:59.843347+00:00		t	30	73187000047599827	648518346488054046	73187000047624856	648518346495592630	[ 33859 106301 2710]	[ 33883 106311 2711]
1838	42708786	2022-11-17 14:28:59.843347+00:00		t	53	72764856570544114	648518346511819888	72764856570523178	648518346509188474	[ 21849 107079 3275]	[ 21853 107115 3276]
1839	42708790	2022-11-17 14:28:59.843347+00:00		t	59	72764856570450290	648518346499385438	72764856570426457	648518346493825393	[ 21885 106833 3239]	[ 21859 106823 3238]
1844	14556439	2022-11-17 14:28:59.843347+00:00		t	18	73046331346058744	648518346486545841	73046331346058739	648518346488420079	[ 29549 108297 2921]	[ 29559 108265 2921]
1845	19444118	2022-11-17 14:28:59.843347+00:00		t	22	73187000114766123	648518346486545841	73187000114743040	648518346486850275	[ 33151 105579 2847]	[ 33151 105573 2846]
1847	42708708	2022-11-17 14:28:59.843347+00:00		t	27	72764856570487797	648518346495765904	72764856570509606	648518346475537024	[ 21749 107277 3266]	[ 21745 107307 3267]
1855	27471118	2022-11-17 14:28:59.843347+00:00		t	44	73116700090394134	648518346488978410	73116700156937227	648518346489764403	[ 30765 107277 2951]	[ 30769 107275 2954]
1856	26824923	2022-11-17 14:28:59.843347+00:00		t	35	73116700090163896	648518346486545841	73116700090204778	648518346517772136	[ 31919 107229 2885]	[ 31961 107223 2885]
1868	28216943	2022-11-17 14:28:59.843347+00:00		t	25	73116768876620615	648518346481068634	73116768876652882	648518346499141441	[ 32505 109603 2975]	[ 32507 109641 2975]
1869	35383176	2022-11-17 14:28:59.843347+00:00		t	23	73116699956027061	648518346531374106	73116699956052015	648518346517652772	[ 32319 108075 2655]	[ 32343 108065 2657]
1871	42708792	2022-11-17 14:28:59.843347+00:00		t	44	72764856570417959	648518346499385438	72764856570442637	648518346486667469	[ 21889 106843 3240]	[ 21861 106839 3241]
1877	34015424	2022-11-17 14:28:59.843347+00:00		t	25	73187137620742828	648518346481068634	73187137620732349	648518346474236781	[ 33323 109497 2961]	[ 33315 109477 2960]
1878	34015433	2022-11-17 14:28:59.843347+00:00		t	21	73187137620775503	648518346481068634	73187137620586626	648518346499432795	[ 33409 109401 2959]	[ 33397 109393 2958]
1879	34015419	2022-11-17 14:28:59.843347+00:00		t	22	73187137620762673	648518346481068634	73187137620732575	648518346500498904	[ 33281 109497 2962]	[ 33267 109485 2960]
1880	42708817	2022-11-17 14:28:59.843347+00:00		t	27	72764856570480833	648518346511819888	72764856570492178	648518346477598684	[ 21867 107041 3263]	[ 21903 107061 3264]
1883	42708824	2022-11-17 14:28:59.843347+00:00		t	55	72764856570556715	648518346522179866	72764856570559165	648518346509188474	[ 21931 107171 3289]	[ 21917 107217 3290]
1893	42708795	2022-11-17 14:28:59.843347+00:00		t	30	72764856570417959	648518346499385438	72764856570432106	648518346499141441	[ 21895 106869 3241]	[ 21865 106885 3241]
1903	42708811	2022-11-17 14:28:59.843347+00:00		t	27	72764856570520329	648518346495765904	72764856570523178	648518346509188474	[ 21897 107223 3273]	[ 21899 107189 3274]
1907	42708797	2022-11-17 14:28:59.843347+00:00		t	28	72764856570417959	648518346499385438	72764856570423715	648518346480843521	[ 21901 106869 3237]	[ 21871 106889 3237]
1913	42708844	2022-11-17 14:28:59.843347+00:00		t	33	72764856570544114	648518346511819888	72764856570546570	648518346514141918	[ 21923 107063 3280]	[ 21931 107103 3281]
1923	42708862	2022-11-17 14:28:59.843347+00:00		t	20	72764856570566505	648518346511819888	72764856570576696	648518346514141918	[ 21917 106785 3296]	[ 21955 106785 3296]
1926	42708856	2022-11-17 14:28:59.843347+00:00		t	14	72764856570556715	648518346522179866	72764856570554363	648518346475537024	[ 21939 107181 3287]	[ 21947 107217 3287]
1931	42708889	2022-11-17 14:28:59.843347+00:00		t	38	72764856570487709	648518346495765904	72764856570485443	648518346499141441	[ 21973 107091 3259]	[ 21985 107063 3260]
1934	42708899	2022-11-17 14:28:59.843347+00:00		t	63	72764856570539043	648518346511819888	72764856570541573	648518346509188474	[ 21961 107043 3280]	[ 21993 107051 3281]
1935	42708905	2022-11-17 14:28:59.843347+00:00		t	37	72764856570420866	648518346497858151	72764856570412028	648518346499141441	[ 22033 106887 3230]	[ 22003 106897 3230]
1937	42708911	2022-11-17 14:28:59.843347+00:00		t	27	72764856570487709	648518346495765904	72764856570487697	648518346509188474	[ 21981 107121 3260]	[ 22007 107101 3261]
1941	42708918	2022-11-17 14:28:59.843347+00:00		t	19	72764856570483214	648518346495765904	72764856570485501	648518346499432795	[ 21997 107165 3260]	[ 22015 107145 3261]
1943	42708919	2022-11-17 14:28:59.843347+00:00		t	32	72764856570563931	648518346511819888	72764856570566476	648518346489787479	[ 22011 106779 3290]	[ 22019 106749 3291]
1944	42708865	2022-11-17 14:28:59.843347+00:00		t	36	72764856570563931	648518346511819888	72764856570574172	648518346497061092	[ 21923 106759 3295]	[ 21957 106741 3296]
1949	42708926	2022-11-17 14:28:59.843347+00:00		t	28	72764856570483214	648518346495765904	72764856570487774	648518346509188474	[ 22015 107181 3263]	[ 22029 107157 3264]
1957	42708956	2022-11-17 14:28:59.843347+00:00		t	13	72764856570561730	648518346522179866	72764856570544281	648518346475537024	[ 22087 107181 3283]	[ 22049 107221 3284]
1958	42708959	2022-11-17 14:28:59.843347+00:00		t	57	72764856570379333	648518346497858151	72764856570415012	648518346475537024	[ 22079 106905 3231]	[ 22067 106941 3231]
1961	39599922	2022-11-17 14:28:59.843347+00:00		t	20	72835225180571928	648518346517527332	72835225180552652	648518346500075660	[ 23577 107253 3044]	[ 23611 107277 3044]
1962	39599919	2022-11-17 14:28:59.843347+00:00		t	37	72835225180545407	648518346517527332	72835225180533459	648518346486457257	[ 23571 107225 3041]	[ 23603 107225 3041]
1963	39599913	2022-11-17 14:28:59.843347+00:00		t	25	72835225180545407	648518346517527332	72835225180526604	648518346481248858	[ 23563 107203 3040]	[ 23599 107189 3040]
1966	42708943	2022-11-17 14:28:59.843347+00:00		t	34	72764856570393721	648518346497858151	72764856570384684	648518346493825393	[ 22023 106741 3224]	[ 22045 106715 3224]
1969	42708962	2022-11-17 14:28:59.843347+00:00		t	19	72764856570512102	648518346522179866	72764856570525912	648518346475537024	[ 22097 107227 3274]	[ 22061 107237 3275]
1970	42709012	2022-11-17 14:28:59.843347+00:00		t	31	72764856570400047	648518346495414351	72764856570390817	648518346499141441	[ 22159 106985 3227]	[ 22123 106987 3228]
1972	42708947	2022-11-17 14:28:59.843347+00:00		t	29	72764856570539111	648518346522179866	72764856570541610	648518346509188474	[ 22093 107143 3281]	[ 22049 107149 3282]
1973	42708948	2022-11-17 14:28:59.843347+00:00		t	66	72764856570584950	648518346522179866	72764856570592695	648518346509188474	[ 22015 107101 3301]	[ 22051 107093 3302]
1975	42708928	2022-11-17 14:28:59.843347+00:00		t	35	72764856570420866	648518346497858151	72764856570396903	648518346480843521	[ 22047 106903 3229]	[ 22031 106935 3229]
1976	42708945	2022-11-17 14:28:59.843347+00:00		t	26	72764856570362206	648518346497858151	72764856570396914	648518346480843521	[ 22057 106909 3223]	[ 22045 106935 3223]
1979	42708965	2022-11-17 14:28:59.843347+00:00		t	33	72764856570514632	648518346522179866	72764856570494602	648518346499432795	[ 22079 107059 3265]	[ 22067 107065 3263]
1983	42708972	2022-11-17 14:28:59.843347+00:00		t	24	72764856570420866	648518346497858151	72764856570420905	648518346493825393	[ 22073 106897 3233]	[ 22073 106935 3233]
1984	42708973	2022-11-17 14:28:59.843347+00:00		t	35	72764856570514632	648518346522179866	72764856570539104	648518346509188474	[ 22095 107075 3269]	[ 22077 107105 3270]
1986	42709027	2022-11-17 14:28:59.843347+00:00		t	18	72764856570447961	648518346481068634	72764856570458154	648518346509188474	[ 22131 107117 3246]	[ 22147 107099 3248]
1987	42708977	2022-11-17 14:28:59.843347+00:00		t	56	72764856570512102	648518346522179866	72764856570559207	648518346509188474	[ 22109 107225 3272]	[ 22081 107259 3273]
1992	42709029	2022-11-17 14:28:59.843347+00:00		t	33	72764856570396943	648518346495414351	72764856570406116	648518346493825393	[ 22175 106969 3227]	[ 22153 106941 3228]
1997	42709048	2022-11-17 14:28:59.843347+00:00		t	21	72764856570468129	648518346495414351	72764856570458154	648518346509188474	[ 22181 107039 3249]	[ 22173 107079 3249]
1999	42708991	2022-11-17 14:28:59.843347+00:00		t	39	72764856570382052	648518346497858151	72764856570382013	648518346493825393	[ 22105 106777 3221]	[ 22105 106741 3222]
2002	42708975	2022-11-17 14:28:59.843347+00:00		t	49	72764856570396774	648518346497858151	72764856570411855	648518346497061092	[ 22085 106775 3223]	[ 22081 106739 3224]
2004	42709000	2022-11-17 14:28:59.843347+00:00		t	21	72764856570362206	648518346497858151	72764856570415012	648518346475537024	[ 22097 106911 3226]	[ 22115 106939 3227]
2010	42709007	2022-11-17 14:28:59.843347+00:00		t	18	72764856570379333	648518346497858151	72764856570382167	648518346491215992	[ 22097 106913 3224]	[ 22121 106935 3224]
2012	42709066	2022-11-17 14:28:59.843347+00:00		t	24	72764856570556663	648518346522179866	72764856570564165	648518346514141918	[ 22169 107113 3290]	[ 22197 107103 3291]
2016	42709072	2022-11-17 14:28:59.843347+00:00		t	12	72764856570434778	648518346495414351	72764856570452967	648518346493825393	[ 22199 107041 3247]	[ 22201 107067 3247]
2018	42709073	2022-11-17 14:28:59.843347+00:00		t	18	72764856570627214	648518346482976742	72764856570627221	648518346514141918	[ 22231 106815 3315]	[ 22205 106813 3316]
2022	42709097	2022-11-17 14:28:59.843347+00:00		t	13	72764856570632179	648518346482976742	72764856570634687	648518346467548679	[ 22261 106843 3316]	[ 22245 106873 3317]
2025	42709135	2022-11-17 14:28:59.843347+00:00		t	27	72764856570379334	648518346495414351	72764856570384788	648518346509188474	[ 22279 106917 3221]	[ 22315 106903 3222]
2037	43555874	2022-11-17 14:28:59.843347+00:00		t	14	73046331413003441	648518346488978410	73046331412993473	648518346497088308	[ 28793 106845 2981]	[ 28823 106831 2981]
2039	42709106	2022-11-17 14:28:59.843347+00:00		t	23	72764856570375967	648518346495414351	72764856570379210	648518346493825393	[ 22243 106897 3218]	[ 22265 106877 3217]
2040	42709122	2022-11-17 14:28:59.843347+00:00		t	28	72764856570375967	648518346495414351	72764856570372356	648518346499432795	[ 22255 106919 3219]	[ 22289 106911 3218]
2041	26046354	2022-11-17 14:28:59.843347+00:00		t	48	73116700023146933	648518346488978410	73116700023134429	648518346486850275	[ 31801 106751 2801]	[ 31761 106741 2801]
2043	2376828	2022-11-17 14:28:59.843347+00:00		t	30	73046331346079106	648518346488978410	73046331346074567	648518346492304255	[ 30365 107487 2929]	[ 30379 107519 2929]
2044	268826	2022-11-17 14:28:59.843347+00:00		t	24	73187000047701131	648518346524142085	73187000047696210	648518346480843521	[ 33891 106275 2750]	[ 33893 106301 2751]
2045	268824	2022-11-17 14:28:59.843347+00:00		t	20	73187000047593347	648518346524142085	73187000047624856	648518346495592630	[ 33909 106333 2712]	[ 33891 106323 2713]
2046	268825	2022-11-17 14:28:59.843347+00:00		t	29	73187000047586078	648518346488054046	73187000047614554	648518346459874052	[ 33865 106283 2710]	[ 33895 106271 2711]
2047	268840	2022-11-17 14:28:59.843347+00:00		t	20	73187000047611866	648518346524142085	73187000047605981	648518346482497172	[ 33935 106343 2713]	[ 33921 106307 2714]
2052	8771690	2022-11-17 14:28:59.843347+00:00		t	29	72624050429820522	648518346481068634	72624050429818157	648518346490321079	[ 17111 104983 3390]	[ 17137 104997 3391]
2054	269007	2022-11-17 14:28:59.843347+00:00		t	16	73187000047464525	648518346488054046	73187000047497469	648518346514384583	[ 34425 106295 2698]	[ 34409 106267 2700]
2055	269023	2022-11-17 14:28:59.843347+00:00		t	13	73187000047457683	648518346488054046	73187000047534627	648518346465075317	[ 34473 106135 2699]	[ 34503 106129 2699]
2062	2215827	2022-11-17 14:28:59.843347+00:00		t	18	73187068834253549	648518346503767201	73187068834253544	648518346490321079	[ 33525 107579 2856]	[ 33507 107551 2857]
2063	43491820	2022-11-17 14:28:59.843347+00:00		t	15	73046331346093681	648518346472537865	73046331346096882	648518346490321079	[ 30417 108433 2939]	[ 30419 108473 2940]
2064	9299795	2022-11-17 14:28:59.843347+00:00		t	36	72835225247595549	648518346499385438	72835225247590410	648518346490321079	[ 22675 106725 3128]	[ 22685 106739 3127]
2065	9394151	2022-11-17 14:28:59.843347+00:00		t	43	73187068767216643	648518346487705300	73187068767186852	648518346490321079	[ 34049 107521 2747]	[ 34071 107531 2746]
2067	14776314	2022-11-17 14:28:59.843347+00:00		t	12	73187068767352553	648518346486545841	73187068767337342	648518346499897667	[ 32769 107307 2807]	[ 32783 107283 2806]
2068	1701383	2022-11-17 14:28:59.843347+00:00		t	24	72975962601920120	648518346472537865	72975962601947846	648518346490321079	[ 28669 108217 2948]	[ 28639 108199 2949]
2071	23712458	2022-11-17 14:28:59.843347+00:00		t	26	73186999980780344	648518346488054046	73186999980771504	648518346465075317	[ 34313 106309 2686]	[ 34341 106339 2687]
2076	38523338	2022-11-17 14:28:59.843347+00:00		t	39	73116700090281052	648518346488978410	73116700090283750	648518346515315271	[ 30843 107023 2938]	[ 30859 106997 2938]
2077	38523319	2022-11-17 14:28:59.843347+00:00		t	18	73116700090319306	648518346488978410	73116700090338814	648518346499141185	[ 30829 107031 2939]	[ 30819 107009 2941]
2082	38855188	2022-11-17 14:28:59.843347+00:00		t	37	73046400132201554	648518346499893315	73046400132392986	648518346494734391	[ 30211 108747 2960]	[ 30181 108727 2960]
2083	19155900	2022-11-17 14:28:59.843347+00:00		t	41	72764856503539725	648518346499893315	72764856503534999	648518346490321079	[ 22109 106931 3173]	[ 22093 106969 3174]
2087	40766508	2022-11-17 14:28:59.843347+00:00		t	23	73187068834388614	648518346497858151	73187068834373851	648518346474236781	[ 33411 107133 2905]	[ 33379 107119 2905]
2096	42709033	2022-11-17 14:28:59.843347+00:00		t	41	72764856570399947	648518346497858151	72764856570382108	648518346493825393	[ 22117 106891 3224]	[ 22155 106905 3225]
2097	2961892	2022-11-17 14:28:59.843347+00:00		t	19	73187068834257757	648518346497858151	73187068834279110	648518346492790969	[ 34595 106591 2858]	[ 34599 106573 2860]
2098	2215935	2022-11-17 14:28:59.843347+00:00		t	19	73187068834304906	648518346497858151	73187068834322053	648518346488551663	[ 33797 107585 2878]	[ 33785 107559 2880]
2100	5887811	2022-11-17 14:28:59.843347+00:00		t	25	72764787850961443	648518346497858151	72764787850955663	648518346499141441	[ 20769 106477 3265]	[ 20749 106457 3265]
2103	25384851	2022-11-17 14:28:59.843347+00:00		t	20	72976031388436921	648518346497858151	72976031388436307	648518346488551663	[ 26785 108607 3061]	[ 26785 108575 3061]
2104	44172024	2022-11-17 14:28:59.843347+00:00		t	15	73187000114802734	648518346497858151	73187000114809830	648518346514384583	[ 34153 106387 2869]	[ 34123 106367 2870]
2108	3590851	2022-11-17 14:28:59.843347+00:00		t	30	73469437432656580	648518346493225392	73469437432647354	648518346480614401	[ 42305 134021 3382]	[ 42323 133985 3383]
2111	23644999	2022-11-17 14:28:59.843347+00:00		t	41	73257437578479302	648518346497858151	73257437578457707	648518346474236781	[ 34971 108081 2864]	[ 34983 108103 2864]
2112	7554081	2022-11-17 14:28:59.843347+00:00		t	19	73116700157173178	648518346497858151	73116700157173183	648518346486067652	[ 31761 108127 2991]	[ 31777 108111 2991]
2113	7554070	2022-11-17 14:28:59.843347+00:00		t	23	73116700157166271	648518346497858151	73116700157190504	648518346499842444	[ 31751 108161 2989]	[ 31751 108149 2992]
2120	17158453	2022-11-17 14:28:59.843347+00:00		t	30	73187068834309704	648518346497858151	73187068834314425	648518346511268149	[ 34601 107561 2878]	[ 34569 107571 2878]
2123	26601323	2022-11-17 14:28:59.843347+00:00		t	37	73257437578173436	648518346497858151	73257437578174459	648518346474236781	[ 35241 107219 2827]	[ 35245 107189 2826]
2125	11850676	2022-11-17 14:28:59.843347+00:00		t	18	73046331413170300	648518346497858151	73046331413147866	648518346501459811	[ 29987 108221 3047]	[ 30023 108213 3048]
2126	5406396	2022-11-17 14:28:59.843347+00:00		t	19	72905662644291137	648518346497858151	72905662644295909	648518346499141441	[ 26497 108567 3057]	[ 26533 108555 3057]
2131	40696664	2022-11-17 14:28:59.843347+00:00		t	32	73046400065696618	648518346497858151	73046400065765020	648518346474236781	[ 30609 109069 2953]	[ 30597 109045 2953]
2133	27315761	2022-11-17 14:28:59.843347+00:00		t	37	73046331413113415	648518346497858151	73046331413091821	648518346475537024	[ 28929 108271 3023]	[ 28941 108301 3023]
2134	37545443	2022-11-17 14:28:59.843347+00:00		t	21	73046400132788677	648518346497858151	72976031388477546	648518346491215992	[ 28681 109017 3076]	[ 28661 108989 3077]
2135	37545432	2022-11-17 14:28:59.843347+00:00		t	28	72976031388448447	648518346497858151	72976031388592135	648518346499141441	[ 28669 109041 3080]	[ 28643 109015 3080]
2136	38855310	2022-11-17 14:28:59.843347+00:00		t	14	73046400132219791	648518346497858151	73046400132394417	648518346475537024	[ 30605 109061 2955]	[ 30597 109025 2956]
2137	38855298	2022-11-17 14:28:59.843347+00:00		t	38	73046400132223102	648518346497858151	73046400132220229	648518346480843521	[ 30593 109079 2955]	[ 30573 109059 2956]
2138	3590722	2022-11-17 14:28:59.843347+00:00		t	16	73469437432614398	648518346493225392	73469437432616483	648518346517772136	[ 42015 134131 3369]	[ 42039 134117 3369]
2139	24986042	2022-11-17 14:28:59.843347+00:00		t	13	73046400132788677	648518346497858151	73046400132696798	648518346499141441	[ 28685 109005 3074]	[ 28679 108973 3075]
2146	3590803	2022-11-17 14:28:59.843347+00:00		t	26	73469437432647380	648518346493225392	73469437432635714	648518346499724869	[ 42235 134045 3378]	[ 42243 134013 3378]
2147	3590710	2022-11-17 14:28:59.843347+00:00		t	13	73469437432623332	648518346493225392	73469437432618779	648518346485910654	[ 41995 134123 3370]	[ 41991 134089 3370]
2148	3590721	2022-11-17 14:28:59.843347+00:00		t	24	73469437432614398	648518346493225392	73469437432614306	648518346489569132	[ 42015 134113 3370]	[ 42039 134085 3370]
2152	44439114	2022-11-17 14:28:59.843347+00:00		t	45	73116631370679230	648518346524142085	73116631370676768	648518346495592630	[ 31729 106405 2892]	[ 31759 106389 2893]
2154	19155912	2022-11-17 14:28:59.843347+00:00		t	12	72764856503539725	648518346499893315	72764856503498267	648518346499958156	[ 22141 106951 3167]	[ 22109 106967 3168]
2159	17175985	2022-11-17 14:28:59.843347+00:00		t	26	73046331211815470	648518346488978410	73046331211842693	648518346495592630	[ 30429 107029 2633]	[ 30389 107031 2634]
2160	40696334	2022-11-17 14:28:59.843347+00:00		t	34	73046400065765913	648518346499893315	73046400065767162	648518346492790969	[ 30029 109065 2949]	[ 30013 109095 2950]
2167	1701201	2022-11-17 14:28:59.843347+00:00		t	27	72975962601477743	648518346486545841	72975962601581656	648518346495592630	[ 28411 107545 2830]	[ 28427 107569 2831]
2168	14470583	2022-11-17 14:28:59.843347+00:00		t	22	73116631303809118	648518346488054046	73116631303777161	648518346495592630	[ 31739 106337 2824]	[ 31769 106341 2824]
2169	10134092	2022-11-17 14:28:59.843347+00:00		t	18	72975962668743038	648518346524142085	72975962668740918	648518346495592630	[ 27133 107475 2968]	[ 27103 107469 2968]
2170	14556103	2022-11-17 14:28:59.843347+00:00		t	16	73046331346011352	648518346490136273	73046331346018492	648518346495592630	[ 28917 108053 2902]	[ 28949 108033 2903]
2171	44439202	2022-11-17 14:28:59.843347+00:00		t	32	73116631370551058	648518346488054046	73116631370553816	648518346495592630	[ 31965 106347 2846]	[ 31989 106361 2846]
2172	1701178	2022-11-17 14:28:59.843347+00:00		t	31	72975962601815572	648518346488054046	72975962601830218	648518346495592630	[ 28407 107905 2907]	[ 28387 107931 2907]
2173	14556105	2022-11-17 14:28:59.843347+00:00		t	13	73046331345982278	648518346490136273	73046331346006793	648518346495592630	[ 28929 108109 2898]	[ 28953 108127 2900]
2174	34913823	2022-11-17 14:28:59.843347+00:00		t	34	72975962668805259	648518346499893315	72975962668800480	648518346492790969	[ 26829 108055 2996]	[ 26845 108089 2996]
2175	7786594	2022-11-17 14:28:59.843347+00:00		t	13	73116700090231228	648518346472537865	73116700090233537	648518346495592630	[ 31141 108275 2912]	[ 31159 108293 2914]
2176	34913797	2022-11-17 14:28:59.843347+00:00		t	32	72975962668827153	648518346499893315	72975962668800512	648518346487757122	[ 26789 108149 3000]	[ 26797 108125 2999]
2177	7554114	2022-11-17 14:28:59.843347+00:00		t	43	73116700157161740	648518346497858151	73116700157154680	648518346475537024	[ 31863 108151 2984]	[ 31849 108123 2984]
2178	34913834	2022-11-17 14:28:59.843347+00:00		t	38	72975962668817145	648518346499893315	72975962668790370	648518346487757122	[ 26843 107937 2992]	[ 26869 107917 2992]
2179	34913838	2022-11-17 14:28:59.843347+00:00		t	26	72975962668817145	648518346499893315	72975962668814564	648518346477749655	[ 26839 107941 2993]	[ 26871 107931 2994]
2180	34913846	2022-11-17 14:28:59.843347+00:00		t	12	72975962668838990	648518346499893315	72975962668814569	648518346477749655	[ 26867 107915 3009]	[ 26877 107891 3008]
2187	34913808	2022-11-17 14:28:59.843347+00:00		t	22	72975962668805259	648518346499893315	72975962668814668	648518346480843521	[ 26811 108055 2998]	[ 26819 108093 2998]
2191	1119789	2022-11-17 14:28:59.843347+00:00		t	38	73116768809722657	648518346497858151	73116768809739243	648518346475537024	[ 31191 108965 2923]	[ 31185 108965 2925]
2192	1119792	2022-11-17 14:28:59.843347+00:00		t	25	73116768809724910	648518346497858151	73116768809732252	648518346499842444	[ 31181 108953 2923]	[ 31187 108929 2925]
2195	1119843	2022-11-17 14:28:59.843347+00:00		t	37	73116768809694870	648518346497858151	73116768809690056	648518346499842444	[ 31261 108785 2905]	[ 31285 108765 2905]
2196	1119852	2022-11-17 14:28:59.843347+00:00		t	17	73116768809690098	648518346497858151	73116768809697400	648518346492790969	[ 31281 108779 2908]	[ 31303 108753 2909]
2197	1119767	2022-11-17 14:28:59.843347+00:00		t	33	73116768809720252	648518346497858151	73116768809748835	648518346497061092	[ 31125 108981 2923]	[ 31141 109009 2924]
2199	1119845	2022-11-17 14:28:59.843347+00:00		t	35	73116768809690130	648518346497858151	73116768809694889	648518346496990616	[ 31251 108843 2905]	[ 31293 108843 2905]
2200	1119855	2022-11-17 14:28:59.843347+00:00		t	29	73116768809690098	648518346497858151	73116768809694889	648518346496990616	[ 31269 108813 2906]	[ 31307 108799 2907]
2201	34913835	2022-11-17 14:28:59.843347+00:00		t	30	72975962668817145	648518346499893315	72975962668849289	648518346500711093	[ 26861 107941 3009]	[ 26867 107943 3012]
2206	7554147	2022-11-17 14:28:59.843347+00:00		t	28	73116700157121055	648518346497858151	73116700157137379	648518346477749655	[ 31915 108143 2971]	[ 31925 108117 2973]
2210	10593672	2022-11-17 14:28:59.843347+00:00		t	31	72694419106983768	648518346497858151	72694419106971552	648518346493825393	[ 18869 105197 3294]	[ 18903 105193 3294]
2212	10593662	2022-11-17 14:28:59.843347+00:00		t	27	72694419106921643	648518346497858151	72694419106911665	648518346499958156	[ 18867 105153 3273]	[ 18869 105125 3273]
2214	10593710	2022-11-17 14:28:59.843347+00:00		t	41	72694419106916631	648518346497858151	72694419106911753	648518346499958156	[ 18935 105241 3274]	[ 18963 105229 3274]
2215	2961894	2022-11-17 14:28:59.843347+00:00		t	20	73187068834255473	648518346497858151	73187068834269655	648518346477749655	[ 34583 106653 2858]	[ 34603 106665 2860]
2218	10593703	2022-11-17 14:28:59.843347+00:00		t	56	72694419106916631	648518346497858151	72694419106919133	648518346499141441	[ 18921 105287 3272]	[ 18953 105295 3272]
2219	10593709	2022-11-17 14:28:59.843347+00:00		t	30	72694419106946650	648518346497858151	72694419106924109	648518346499141441	[ 18935 105241 3278]	[ 18963 105227 3278]
2223	38855329	2022-11-17 14:28:59.843347+00:00		t	44	73046400132225587	648518346497858151	73046400132394996	648518346496990616	[ 30639 109189 2954]	[ 30635 109185 2956]
2225	38855359	2022-11-17 14:28:59.843347+00:00		t	19	73046400065629225	648518346497858151	73046400132218521	648518346496990616	[ 30673 109075 2953]	[ 30699 109071 2954]
2227	38855343	2022-11-17 14:28:59.843347+00:00		t	75	73046400132227491	648518346497858151	73046400132383161	648518346493825393	[ 30649 109201 2954]	[ 30661 109215 2956]
2228	27471147	2022-11-17 14:28:59.843347+00:00		t	51	73116700157207665	648518346497858151	73116700157217827	648518346487757122	[ 30851 107359 3005]	[ 30863 107393 3005]
2235	27316020	2022-11-17 14:28:59.843347+00:00		t	23	73046331413080253	648518346497858151	73046331413082365	648518346474236781	[ 29669 108237 3017]	[ 29681 108197 3018]
2239	5887853	2022-11-17 14:28:59.843347+00:00		t	53	72764787851073874	648518346497858151	72764787851047995	648518346475537024	[ 20837 105943 3310]	[ 20843 105903 3312]
2248	5887813	2022-11-17 14:28:59.843347+00:00		t	26	72764787850961443	648518346497858151	72764787850966614	648518346499958156	[ 20763 106449 3267]	[ 20751 106417 3267]
2252	5887875	2022-11-17 14:28:59.843347+00:00		t	26	72764787850995976	648518346497858151	72764787851015043	648518346486067652	[ 20975 106155 3275]	[ 20967 106121 3275]
2254	5887829	2022-11-17 14:28:59.843347+00:00		t	22	72764787851064827	648518346497858151	72764787851086572	648518346506702370	[ 20813 105949 3313]	[ 20783 105941 3315]
2255	5887874	2022-11-17 14:28:59.843347+00:00		t	13	72764787850995976	648518346497858151	72764787850979724	648518346506702370	[ 20975 106155 3274]	[ 20963 106125 3273]
2256	5887812	2022-11-17 14:28:59.843347+00:00		t	45	72764787851045857	648518346497858151	72764787851027074	648518346493825393	[ 20797 106141 3288]	[ 20753 106151 3289]
2257	5887823	2022-11-17 14:28:59.843347+00:00		t	30	72764787850961413	648518346497858151	72764787850988332	648518346493825393	[ 20761 106409 3271]	[ 20769 106377 3272]
2258	5887850	2022-11-17 14:28:59.843347+00:00		t	13	72764787851024864	648518346497858151	72764787851015037	648518346493825393	[ 20835 106127 3287]	[ 20825 106089 3287]
2259	5887871	2022-11-17 14:28:59.843347+00:00		t	12	72764787850974396	648518346497858151	72764787850961052	648518346493825393	[ 20937 106267 3268]	[ 20957 106241 3268]
2260	5887889	2022-11-17 14:28:59.843347+00:00		t	16	72764787850977101	648518346497858151	72764787850982529	648518346493825393	[ 20991 106171 3273]	[ 20991 106153 3272]
2261	5887824	2022-11-17 14:28:59.843347+00:00		t	46	72764787851005941	648518346497858151	72764787851015099	648518346499141441	[ 20815 106249 3284]	[ 20775 106229 3285]
2262	5887832	2022-11-17 14:28:59.843347+00:00		t	24	72764787851045857	648518346497858151	72764787851003348	648518346491215992	[ 20811 106115 3288]	[ 20789 106101 3287]
2263	5887854	2022-11-17 14:28:59.843347+00:00		t	46	72764787851064827	648518346497858151	72764787851088795	648518346509188474	[ 20841 105953 3313]	[ 20847 105925 3314]
2269	17158505	2022-11-17 14:28:59.843347+00:00		t	41	73187068834327127	648518346497858151	73187068834349956	648518346499842444	[ 34739 107925 2891]	[ 34755 107937 2892]
2271	17158523	2022-11-17 14:28:59.843347+00:00		t	37	73187068834314502	648518346497858151	73187068834307457	648518346499842444	[ 34807 107763 2877]	[ 34805 107797 2878]
2272	17158528	2022-11-17 14:28:59.843347+00:00		t	16	73187068834317083	648518346497858151	73187068834319587	648518346499842444	[ 34775 107923 2886]	[ 34809 107921 2886]
2273	17158465	2022-11-17 14:28:59.843347+00:00		t	52	73187068834284655	648518346497858151	73187068834289528	648518346486067652	[ 34601 107573 2871]	[ 34587 107539 2872]
2274	17158512	2022-11-17 14:28:59.843347+00:00		t	49	73187068834334076	648518346497858151	73187068834338574	648518346488551663	[ 34747 107919 2890]	[ 34785 107911 2891]
2275	17158457	2022-11-17 14:28:59.843347+00:00		t	37	73187068834357410	648518346497858151	73187068834357420	648518346496990616	[ 34609 107923 2895]	[ 34579 107925 2895]
2276	17158480	2022-11-17 14:28:59.843347+00:00		t	18	73187068834331618	648518346497858151	73187068834336366	648518346496990616	[ 34671 107917 2883]	[ 34643 107937 2886]
2277	17158524	2022-11-17 14:28:59.843347+00:00		t	34	73187068834317083	648518346497858151	73187068834334081	648518346474236781	[ 34771 107919 2887]	[ 34807 107913 2889]
2278	17158475	2022-11-17 14:28:59.843347+00:00		t	27	73187068834284655	648518346497858151	73187068834294638	648518346509188474	[ 34611 107565 2872]	[ 34619 107539 2872]
2281	42717519	2022-11-17 14:28:59.843347+00:00		t	32	72905662644281282	648518346511819888	72905662644269157	648518346499432795	[ 25087 108569 3050]	[ 25057 108579 3050]
2285	42717555	2022-11-17 14:28:59.843347+00:00		t	19	72905662644199968	648518346522179866	72905662644218641	648518346499432795	[ 25137 109285 3025]	[ 25105 109261 3026]
2286	42717556	2022-11-17 14:28:59.843347+00:00		t	24	72905662644210870	648518346522179866	72905662644226175	648518346509188474	[ 25129 109303 3024]	[ 25107 109293 3024]
2288	23645032	2022-11-17 14:28:59.843347+00:00		t	43	73257437578411758	648518346497858151	73257437578405938	648518346497061092	[ 35079 107649 2841]	[ 35105 107671 2841]
2290	23645017	2022-11-17 14:28:59.843347+00:00		t	33	73257437578455087	648518346497858151	73257437578268127	648518346499842444	[ 35061 107663 2842]	[ 35065 107699 2842]
2296	23645018	2022-11-17 14:28:59.843347+00:00		t	22	73257437578355298	648518346497858151	73257437578196395	648518346474236781	[ 35051 107635 2832]	[ 35071 107631 2831]
2298	42717589	2022-11-17 14:28:59.843347+00:00		t	36	72905662644216151	648518346522179866	72905662644192035	648518346500498904	[ 25149 109287 3023]	[ 25151 109281 3022]
2304	42717581	2022-11-17 14:28:59.843347+00:00		t	44	72905662644248827	648518346511819888	72905662644272071	648518346509188474	[ 25171 108823 3041]	[ 25135 108821 3041]
2307	42717614	2022-11-17 14:28:59.843347+00:00		t	35	72905662644184304	648518346522179866	72905662644192035	648518346500498904	[ 25203 109337 3013]	[ 25183 109325 3013]
2308	42717599	2022-11-17 14:28:59.843347+00:00		t	19	72905662644230886	648518346511819888	72905662644240953	648518346475537024	[ 25183 108807 3038]	[ 25157 108799 3038]
2310	42717601	2022-11-17 14:28:59.843347+00:00		t	18	72905662644230886	648518346511819888	72905662644233290	648518346500498904	[ 25189 108833 3037]	[ 25159 108847 3036]
2313	42717752	2022-11-17 14:28:59.843347+00:00		t	31	72905662644213301	648518346511819888	72905662644208028	648518346506702370	[ 25471 108931 3026]	[ 25463 108973 3026]
2315	42717697	2022-11-17 14:28:59.843347+00:00		t	41	72905662644171606	648518346522179866	72905662644161082	648518346500498904	[ 25331 109337 3007]	[ 25361 109351 3007]
2320	5406387	2022-11-17 14:28:59.843347+00:00		t	36	72905662644181397	648518346494038560	72905662644168614	648518346480843521	[ 26527 108809 3013]	[ 26505 108787 3013]
2327	35323839	2022-11-17 14:28:59.843347+00:00		t	34	73187068767271462	648518346503767201	73187068767266939	648518346480843521	[ 34449 107195 2776]	[ 34433 107171 2776]
2330	23753168	2022-11-17 14:28:59.843347+00:00		t	34	72976099973539162	648518346531363354	72976031254037229	648518346480843521	[ 28221 110593 2723]	[ 28183 110589 2724]
2331	36150667	2022-11-17 14:28:59.843347+00:00		t	31	73116837529029193	648518346481068634	73116837529049195	648518346489787479	[ 32123 111065 2853]	[ 32139 111075 2855]
2332	39427595	2022-11-17 14:28:59.843347+00:00		t	22	72976099973549382	648518346531363354	72976099973554148	648518346480843521	[ 28243 110615 2726]	[ 28219 110609 2728]
2333	38258391	2022-11-17 14:28:59.843347+00:00		t	26	72905662644082668	648518346481068634	72905662644066293	648518346489787479	[ 26559 110157 2971]	[ 26553 110149 2970]
2334	38258363	2022-11-17 14:28:59.843347+00:00		t	31	72905662644119967	648518346481068634	72905662644141854	648518346480843521	[ 26365 110191 2991]	[ 26353 110169 2993]
2335	31862952	2022-11-17 14:28:59.843347+00:00		t	34	73187137486830609	648518346481068634	73187137486866992	648518346514141918	[ 34541 108967 2815]	[ 34517 108993 2815]
2336	31862958	2022-11-17 14:28:59.843347+00:00		t	21	73187137486867034	648518346481068634	73187137486840012	648518346501839210	[ 34579 108997 2806]	[ 34545 109007 2806]
2342	31862956	2022-11-17 14:28:59.843347+00:00		t	39	73187137486846612	648518346481068634	73187137486854213	648518346491100449	[ 34571 108967 2805]	[ 34539 108971 2805]
2343	38258383	2022-11-17 14:28:59.843347+00:00		t	29	72905662643926678	648518346481068634	72905662643930398	648518346497061092	[ 26451 110381 2956]	[ 26467 110407 2956]
2353	44362104	2022-11-17 14:28:59.843347+00:00		t	42	73116631437656770	648518346498554608	73116631437668448	648518346490873773	[ 32239 106095 2966]	[ 32197 106081 2967]
2354	10381709	2022-11-17 14:28:59.843347+00:00		t	31	73116768876635509	648518346498554608	73116768876640576	648518346501839210	[ 31999 108865 2977]	[ 31961 108875 2978]
2355	38258386	2022-11-17 14:28:59.843347+00:00		t	29	72905662644046015	648518346481068634	72905662644025296	648518346509188474	[ 26493 110349 2957]	[ 26523 110355 2957]
2365	42573172	2022-11-17 14:28:59.843347+00:00		t	33	73046331479931007	648518346498554608	73046331479931518	648518346492304255	[ 28873 108435 3082]	[ 28905 108457 3083]
2370	36150614	2022-11-17 14:28:59.843347+00:00		t	20	73116837528771852	648518346481068634	73116837528999994	648518346480843521	[ 32007 111133 2837]	[ 31977 111139 2836]
2375	36150671	2022-11-17 14:28:59.843347+00:00		t	37	73116837529029186	648518346481068634	73116837529022155	648518346499432795	[ 32125 111047 2854]	[ 32147 111035 2855]
2377	6278871	2022-11-17 14:28:59.843347+00:00		t	57	72623981710210054	648518346498554608	72623981710255675	648518346493825393	[ 17249 103783 3343]	[ 17239 103815 3344]
2379	6654344	2022-11-17 14:28:59.843347+00:00		t	57	72905593924860028	648518346498554608	72905593924895328	648518346499141441	[ 26005 107747 3077]	[ 26035 107731 3078]
2380	36150619	2022-11-17 14:28:59.843347+00:00		t	23	73116837529004139	648518346481068634	73116837528966148	648518346500498904	[ 32027 111105 2836]	[ 32001 111099 2835]
2388	26922960	2022-11-17 14:28:59.843347+00:00		t	16	72694419107018318	648518346498554608	72694419107013580	648518346480843521	[ 19629 105235 3315]	[ 19603 105241 3316]
2389	26922947	2022-11-17 14:28:59.843347+00:00		t	36	72694419107003739	648518346498554608	72694419107006189	648518346499958156	[ 19597 105331 3302]	[ 19561 105351 3303]
2391	26923000	2022-11-17 14:28:59.843347+00:00		t	26	72694419107013408	648518346498554608	72694419107030331	648518346493825393	[ 19727 105097 3315]	[ 19735 105069 3316]
2392	26923016	2022-11-17 14:28:59.843347+00:00		t	12	72694419107001167	648518346498554608	72694419107050368	648518346492304255	[ 19839 105217 3320]	[ 19843 105209 3323]
2399	3225310	2022-11-17 14:28:59.843347+00:00		t	63	73116631370823491	648518346498554608	73116631370886833	648518346482497172	[ 31651 105835 2946]	[ 31671 105817 2949]
2401	23644914	2022-11-17 14:28:59.843347+00:00		t	24	73187068834349967	648518346498554608	73257437578547339	648518346497061092	[ 34793 107997 2897]	[ 34827 107993 2898]
2402	10381728	2022-11-17 14:28:59.843347+00:00		t	26	73116768876635509	648518346498554608	73116768876654872	648518346486067652	[ 32019 108861 2979]	[ 32001 108897 2978]
2403	44362109	2022-11-17 14:28:59.843347+00:00		t	73	73116631437656835	648518346498554608	73116631437656837	648518346496990616	[ 32245 106101 2966]	[ 32221 106127 2966]
2404	44362107	2022-11-17 14:28:59.843347+00:00		t	32	73116631437479170	648518346498554608	73116631437483031	648518346511268149	[ 32185 105855 2956]	[ 32215 105873 2956]
2405	2961881	2022-11-17 14:28:59.843347+00:00		t	38	73187068834258253	648518346498554608	73187068834243812	648518346497151640	[ 34509 107473 2853]	[ 34531 107479 2852]
2406	2961897	2022-11-17 14:28:59.843347+00:00		t	14	73187068834294588	648518346498554608	73187068834302219	648518346488551663	[ 34613 107445 2872]	[ 34625 107481 2872]
2409	10593542	2022-11-17 14:28:59.843347+00:00		t	32	72694419107017962	648518346498554608	72694419107017961	648518346499958156	[ 18669 104721 3313]	[ 18639 104739 3313]
2410	10593544	2022-11-17 14:28:59.843347+00:00		t	15	72694419107020431	648518346498554608	72694419107017961	648518346499958156	[ 18645 104641 3314]	[ 18643 104661 3313]
2414	10381744	2022-11-17 14:28:59.843347+00:00		t	24	73116768876630396	648518346498554608	73116768876650010	648518346499842444	[ 32039 108841 2980]	[ 32035 108857 2983]
2422	10381778	2022-11-17 14:28:59.843347+00:00		t	45	73116768876368163	648518346498554608	73116768876612085	648518346499141441	[ 32117 108691 2966]	[ 32123 108655 2965]
2427	11673891	2022-11-17 14:28:59.843347+00:00		t	45	73116768876690644	648518346498554608	73116768876666852	648518346497061092	[ 30909 109621 2998]	[ 30923 109657 2998]
2428	11673884	2022-11-17 14:28:59.843347+00:00		t	34	73116768876704366	648518346498554608	73116768876699829	648518346501459811	[ 30903 109613 3000]	[ 30901 109649 3001]
2429	11673921	2022-11-17 14:28:59.843347+00:00		t	44	73116768876680801	648518346498554608	73116768876666853	648518346492304255	[ 31005 109653 2987]	[ 31001 109685 2986]
2435	10470200	2022-11-17 14:28:59.843347+00:00		t	21	73116700023065754	648518346531374106	73116700023083520	648518346487038617	[ 31015 106895 2774]	[ 30985 106915 2775]
2441	26608433	2022-11-17 14:28:59.843347+00:00		t	44	72624050362806737	648518346481068634	72624050362806753	648518346493825393	[ 17863 105195 3304]	[ 17899 105191 3304]
2442	26608424	2022-11-17 14:28:59.843347+00:00		t	41	72624050362804306	648518346481068634	72624050362790374	648518346509188474	[ 17855 105013 3295]	[ 17875 104995 3296]
2449	5406232	2022-11-17 14:28:59.843347+00:00		t	12	72905662644235841	648518346481068634	72905662644243526	648518346514141918	[ 26109 108741 3039]	[ 26093 108711 3040]
2460	15015325	2022-11-17 14:28:59.843347+00:00		t	20	72905593924774953	648518346481068634	72905593924780382	648518346499141441	[ 25423 108263 3040]	[ 25429 108289 3039]
2461	15015316	2022-11-17 14:28:59.843347+00:00		t	27	72905593924843838	648518346481068634	72905593924841178	648518346509188474	[ 25397 108137 3066]	[ 25419 108111 3066]
2462	15015352	2022-11-17 14:28:59.843347+00:00		t	37	72905593924818652	648518346481068634	72905593924808249	648518346509188474	[ 25461 108303 3052]	[ 25481 108277 3051]
2463	34601950	2022-11-17 14:28:59.843347+00:00		t	34	73187068767198439	648518346481068634	73257437511375730	648518346480843521	[ 34809 106749 2752]	[ 34839 106751 2752]
2464	36270268	2022-11-17 14:28:59.843347+00:00		t	34	73187137486842154	648518346498554608	73187137486846685	648518346499842444	[ 32925 108995 2808]	[ 32935 109015 2806]
2475	6881394	2022-11-17 14:28:59.843347+00:00		t	26	73116768675497550	648518346488978410	73116768675495064	648518346492304255	[ 31409 108809 2664]	[ 31429 108783 2664]
2476	43555877	2022-11-17 14:28:59.843347+00:00		t	32	73046331413030719	648518346488978410	73046331413037683	648518346489764403	[ 28841 107011 2996]	[ 28829 106997 2998]
2482	32169019	2022-11-17 14:28:59.843347+00:00		t	34	73046537303085174	648518346511235381	73046537303094329	648518346481699517	[ 29009 112955 2489]	[ 28995 112941 2488]
2483	32169022	2022-11-17 14:28:59.843347+00:00		t	41	73046537303137086	648518346511235381	73046537303144740	648518346481078874	[ 28993 112683 2506]	[ 29005 112657 2507]
2495	32169063	2022-11-17 14:28:59.843347+00:00		t	85	73046537303096592	648518346511235381	73046537303109164	648518346481699517	[ 29091 112897 2494]	[ 29127 112887 2495]
2496	32169007	2022-11-17 14:28:59.843347+00:00		t	28	73046537303119404	648518346511235381	73046537303124788	648518346515315271	[ 28963 113051 2497]	[ 28979 113085 2499]
2497	32169008	2022-11-17 14:28:59.843347+00:00		t	55	73046537303090002	648518346511235381	73046537303089997	648518346515315271	[ 28965 113059 2491]	[ 28983 113091 2491]
2498	32169039	2022-11-17 14:28:59.843347+00:00		t	47	73046537303152961	648518346511235381	73046537303142916	648518346515315271	[ 29019 112709 2505]	[ 29051 112691 2506]
2499	32169055	2022-11-17 14:28:59.843347+00:00		t	53	73046537303106470	648518346511235381	73046537303119299	648518346515315271	[ 29063 112881 2497]	[ 29091 112885 2499]
2500	32169056	2022-11-17 14:28:59.843347+00:00		t	33	73046537303135227	648518346511235381	73046537303118469	648518346515315271	[ 29065 112731 2502]	[ 29093 112711 2502]
2501	44439183	2022-11-17 14:28:59.843347+00:00		t	13	73116631370551033	648518346488054046	73116631370558429	648518346486850275	[ 31957 106321 2846]	[ 31957 106289 2848]
2502	44439178	2022-11-17 14:28:59.843347+00:00		t	21	73116631370551058	648518346488054046	73116631370389332	648518346485925758	[ 31943 106335 2837]	[ 31949 106325 2836]
2512	11611061	2022-11-17 14:28:59.843347+00:00		t	36	72694419039920866	648518346488054046	72694419039931695	648518346499897667	[ 20177 106017 3197]	[ 20189 105999 3199]
2513	11850785	2022-11-17 14:28:59.843347+00:00		t	15	73046331412951450	648518346488054046	73046331412951461	648518346499897667	[ 30145 107985 2967]	[ 30183 107973 2967]
2514	14556003	2022-11-17 14:28:59.843347+00:00		t	21	73046331346056380	648518346488054046	73046331346028282	648518346499897667	[ 28785 108079 2919]	[ 28761 108097 2918]
2515	11610993	2022-11-17 14:28:59.843347+00:00		t	15	72694419039927381	648518346488054046	72694419039936743	648518346492304255	[ 19973 106089 3197]	[ 19975 106121 3198]
2516	31483738	2022-11-17 14:28:59.843347+00:00		t	40	73116700023130328	648518346488054046	73116700023127911	648518346480843521	[ 32627 107621 2794]	[ 32613 107653 2794]
2523	36270256	2022-11-17 14:28:59.843347+00:00		t	43	73187137486900146	648518346498554608	73187137486883729	648518346517452069	[ 32949 109347 2816]	[ 32913 109345 2817]
2524	31483737	2022-11-17 14:28:59.843347+00:00		t	35	73116700023096360	648518346488054046	73116700023110530	648518346492697531	[ 32593 107507 2790]	[ 32611 107537 2789]
2526	34602165	2022-11-17 14:28:59.843347+00:00		t	18	73257437511576123	648518346498554608	73257437511560481	648518346491100449	[ 35493 107495 2818]	[ 35473 107481 2817]
2530	32169058	2022-11-17 14:28:59.843347+00:00		t	69	73046537303106519	648518346511235381	73046537303114396	648518346492136492	[ 29083 112945 2494]	[ 29105 112981 2495]
2532	34602174	2022-11-17 14:28:59.843347+00:00		t	26	73257437511541164	648518346498554608	73257437511546777	648518346491100449	[ 35501 107381 2804]	[ 35497 107421 2805]
2534	33940686	2022-11-17 14:28:59.843347+00:00		t	32	72975962601849759	648518346531374106	72975962601829369	648518346478791252	[ 27815 106669 2913]	[ 27787 106687 2913]
2535	36270265	2022-11-17 14:28:59.843347+00:00		t	27	73187137486900146	648518346498554608	73187137486883527	648518346474236781	[ 32953 109313 2817]	[ 32935 109295 2816]
2536	33940745	2022-11-17 14:28:59.843347+00:00		t	39	72975962601829390	648518346531374106	72975962601812275	648518346478791252	[ 27919 106729 2905]	[ 27909 106763 2905]
2537	37545440	2022-11-17 14:28:59.843347+00:00		t	29	73046400132696269	648518346498554608	72976031388469673	648518346499141441	[ 28693 108575 3073]	[ 28659 108559 3074]
2538	24174488	2022-11-17 14:28:59.843347+00:00		t	13	73046331345871055	648518346531374106	73046331345855188	648518346481699517	[ 29663 106515 2842]	[ 29667 106557 2842]
2539	2376809	2022-11-17 14:28:59.843347+00:00		t	25	73046331345855295	648518346531374106	73046331345720198	648518346517652772	[ 30345 106725 2829]	[ 30331 106755 2829]
2540	2376799	2022-11-17 14:28:59.843347+00:00		t	18	73046331345834724	648518346531374106	73046331345611626	648518346479458002	[ 30311 106695 2827]	[ 30293 106709 2826]
2541	2376874	2022-11-17 14:28:59.843347+00:00		t	24	73046331345840818	648518346531374106	73046331345852135	648518346481699517	[ 30519 106771 2836]	[ 30521 106767 2839]
2542	24174491	2022-11-17 14:28:59.843347+00:00		t	47	73046331345871055	648518346531374106	73046331345878832	648518346481699517	[ 29663 106501 2848]	[ 29673 106535 2849]
2543	34602058	2022-11-17 14:28:59.843347+00:00		t	39	73257437511467601	648518346498554608	73257437511450723	648518346491215992	[ 35137 107059 2772]	[ 35147 107029 2773]
2548	33940692	2022-11-17 14:28:59.843347+00:00		t	37	72975962601849759	648518346531374106	72975962601842420	648518346481699517	[ 27815 106681 2915]	[ 27801 106713 2916]
2555	2376811	2022-11-17 14:28:59.843347+00:00		t	16	73046331345812069	648518346531374106	73046331345613812	648518346492136492	[ 30327 106697 2828]	[ 30331 106721 2827]
2558	33940770	2022-11-17 14:28:59.843347+00:00		t	30	72975962601831974	648518346531374106	72975962601831999	648518346481699517	[ 27955 106735 2913]	[ 27957 106773 2912]
2560	24174472	2022-11-17 14:28:59.843347+00:00		t	31	73046262626393472	648518346531374106	73046331345881074	648518346517652772	[ 29645 106493 2849]	[ 29635 106529 2850]
2561	15033099	2022-11-17 14:28:59.843347+00:00		t	19	72624050362708679	648518346517527332	72624050362718934	648518346496726908	[ 18369 106243 3265]	[ 18385 106255 3267]
2562	33940713	2022-11-17 14:28:59.843347+00:00		t	25	72975962601829376	648518346531374106	72975962601837194	648518346492136492	[ 27825 106685 2913]	[ 27817 106717 2914]
2563	33940761	2022-11-17 14:28:59.843347+00:00		t	18	72975962601831370	648518346531374106	72975962601852838	648518346489002225	[ 27939 106685 2915]	[ 27933 106713 2917]
2564	33940627	2022-11-17 14:28:59.843347+00:00		t	32	72975962601907746	648518346531374106	72975962602036916	648518346514235435	[ 27655 106531 2945]	[ 27673 106525 2947]
2574	38454606	2022-11-17 14:28:59.843347+00:00		t	28	72553681685532863	648518346517527332	72553681685519372	648518346476330399	[ 15275 104895 3346]	[ 15247 104895 3346]
2575	38454525	2022-11-17 14:28:59.843347+00:00		t	37	72553681685544434	648518346517527332	72553681685530099	648518346495592630	[ 15181 104893 3349]	[ 15167 104933 3350]
2577	17176069	2022-11-17 14:28:59.843347+00:00		t	38	73046331211820707	648518346488978410	73046331211807504	648518346489764403	[ 30565 106843 2635]	[ 30537 106817 2635]
2579	17176079	2022-11-17 14:28:59.843347+00:00		t	31	73046331211820707	648518346488978410	73046331211807478	648518346489764403	[ 30579 106823 2630]	[ 30567 106793 2631]
2580	4246279	2022-11-17 14:28:59.843347+00:00		t	25	72975962668575026	648518346524142085	72975962668711152	648518346495592630	[ 28633 107477 2956]	[ 28627 107489 2959]
2582	43555890	2022-11-17 14:28:59.843347+00:00		t	17	73046331413030719	648518346488978410	73046331413035398	648518346499440615	[ 28883 107035 2997]	[ 28865 107025 2998]
2583	38523625	2022-11-17 14:28:59.843347+00:00		t	15	73116700090204402	648518346524142085	73116700090204416	648518346495592630	[ 31621 106679 2906]	[ 31633 106707 2906]
2584	15033100	2022-11-17 14:28:59.843347+00:00		t	50	72624050362671278	648518346517527332	72624050362666741	648518346499440615	[ 18391 106233 3246]	[ 18395 106267 3246]
2586	38523675	2022-11-17 14:28:59.843347+00:00		t	12	73116700090206930	648518346524142085	73116700090160564	648518346517772136	[ 31699 106647 2890]	[ 31729 106645 2890]
2593	15033116	2022-11-17 14:28:59.843347+00:00		t	15	72624050362682565	648518346517527332	72624050362687342	648518346499440615	[ 18377 106251 3257]	[ 18409 106265 3256]
2594	36021352	2022-11-17 14:28:59.843347+00:00		t	13	73187068700264333	648518346524142085	73187068700329484	648518346517772136	[ 32951 107975 2691]	[ 32953 108009 2690]
2598	4246283	2022-11-17 14:28:59.843347+00:00		t	16	72975962668572540	648518346524142085	72975962668703014	648518346487484563	[ 28645 107459 2956]	[ 28639 107461 2959]
2599	43555914	2022-11-17 14:28:59.843347+00:00		t	35	73046331412998551	648518346488978410	73046331412991070	648518346499141185	[ 28857 106935 2983]	[ 28885 106957 2984]
2606	37128766	2022-11-17 14:28:59.843347+00:00		t	31	72694350387521162	648518346494038560	72694350387518790	648518346499958156	[ 18541 104167 3312]	[ 18533 104205 3313]
2607	37128818	2022-11-17 14:28:59.843347+00:00		t	19	72694350387554223	648518346498554608	72694350387588141	648518346475537024	[ 18885 104413 3330]	[ 18909 104411 3331]
2611	37128808	2022-11-17 14:28:59.843347+00:00		t	35	72694350387544648	648518346498554608	72694350387602744	648518346507411272	[ 18875 104389 3330]	[ 18879 104365 3331]
2613	37128772	2022-11-17 14:28:59.843347+00:00		t	50	72694350387506059	648518346494038560	72694350387513556	648518346499141441	[ 18551 104173 3311]	[ 18571 104201 3312]
2614	37128775	2022-11-17 14:28:59.843347+00:00		t	37	72694350387501547	648518346494038560	72694350387494621	648518346499141441	[ 18633 104241 3308]	[ 18597 104253 3307]
2615	37128788	2022-11-17 14:28:59.843347+00:00		t	27	72694350387526008	648518346494038560	72694350387526014	648518346509188474	[ 18781 104223 3316]	[ 18749 104215 3316]
2618	32169000	2022-11-17 14:28:59.843347+00:00		t	30	73046537303085174	648518346511235381	73046537303092206	648518346515315271	[ 29001 112975 2489]	[ 28973 112981 2489]
2620	37128791	2022-11-17 14:28:59.843347+00:00		t	66	72694350387521212	648518346494038560	72694350387528513	648518346499141441	[ 18783 104267 3315]	[ 18757 104303 3316]
2625	37128806	2022-11-17 14:28:59.843347+00:00		t	28	72694350387508466	648518346494038560	72694350387518882	648518346491100449	[ 18855 104293 3313]	[ 18871 104327 3314]
2630	37128776	2022-11-17 14:28:59.843347+00:00		t	13	72694350387521162	648518346494038560	72694350387521168	648518346497061092	[ 18567 104165 3311]	[ 18601 104169 3312]
2632	37128801	2022-11-17 14:28:59.843347+00:00		t	20	72694350387521227	648518346494038560	72694350387539019	648518346497061092	[ 18847 104271 3315]	[ 18849 104271 3318]
2633	37128787	2022-11-17 14:28:59.843347+00:00		t	49	72694350387521212	648518346494038560	72694350387528522	648518346506702370	[ 18777 104253 3315]	[ 18743 104257 3316]
2636	37128792	2022-11-17 14:28:59.843347+00:00		t	20	72694350387526008	648518346494038560	72694350387518719	648518346497163692	[ 18789 104205 3315]	[ 18767 104183 3315]
2642	5887997	2022-11-17 14:28:59.843347+00:00		t	20	72764787851010372	648518346514007065	72764787851005793	648518346509188474	[ 21229 106113 3277]	[ 21249 106147 3279]
2643	11850778	2022-11-17 14:28:59.843347+00:00		t	26	73046331412951450	648518346488054046	73046331412958244	648518346488420079	[ 30145 107995 2967]	[ 30175 108015 2967]
2644	37545094	2022-11-17 14:28:59.843347+00:00		t	49	72976031388399857	648518346514007065	72976031388390620	648518346499141441	[ 27939 109529 3041]	[ 27913 109547 3042]
2646	14471280	2022-11-17 14:28:59.843347+00:00		t	23	73116631303532649	648518346472537865	73116631303547736	648518346488420079	[ 32579 106419 2759]	[ 32615 106431 2759]
2648	38353339	2022-11-17 14:28:59.843347+00:00		t	55	73116700157109936	648518346524142085	73116700157045449	648518346488420079	[ 31161 107941 2960]	[ 31193 107955 2960]
2649	11850816	2022-11-17 14:28:59.843347+00:00		t	19	73046331412963337	648518346488054046	73046331412958123	648518346488420079	[ 30255 107939 2966]	[ 30255 107971 2966]
2650	17127877	2022-11-17 14:28:59.843347+00:00		t	35	72975962601863762	648518346488054046	72975962601868801	648518346488420079	[ 27591 107815 2923]	[ 27609 107841 2924]
2653	43491587	2022-11-17 14:28:59.843347+00:00		t	35	73046331345936506	648518346490136273	73046331345920072	648518346499440615	[ 30053 107607 2867]	[ 30091 107599 2868]
2659	7928047	2022-11-17 14:28:59.843347+00:00		t	36	73469368511890643	648518346478167277	73469368511881603	648518346500697781	[ 41713 132181 3009]	[ 41681 132159 3009]
2662	7928064	2022-11-17 14:28:59.843347+00:00		t	41	73469368511890643	648518346478167277	73469368511897833	648518346489007453	[ 41723 132225 3010]	[ 41695 132233 3012]
2663	7928045	2022-11-17 14:28:59.843347+00:00		t	32	73469368511934283	648518346518565462	73469368511931578	648518346517652772	[ 41649 132525 3029]	[ 41677 132515 3028]
2664	7928049	2022-11-17 14:28:59.843347+00:00		t	16	73469368511952850	648518346518565462	73469368511945139	648518346481078874	[ 41655 132519 3032]	[ 41677 132489 3032]
2666	7928084	2022-11-17 14:28:59.843347+00:00		t	21	73469368511886041	648518346478167277	73469368511897811	648518346459644932	[ 41737 132223 3011]	[ 41731 132197 3013]
2668	7928106	2022-11-17 14:28:59.843347+00:00		t	16	73469368511986140	648518346483806357	73469368511960823	648518346465071989	[ 41821 132581 3038]	[ 41789 132575 3038]
2676	14556493	2022-11-17 14:28:59.843347+00:00		t	20	73046331346018254	648518346490136273	73046331346038262	648518346488420079	[ 29677 107577 2913]	[ 29639 107595 2914]
2677	43491971	2022-11-17 14:28:59.843347+00:00		t	19	73046331345987098	648518346490136273	73046331345992296	648518346517772136	[ 30651 108127 2891]	[ 30655 108159 2891]
2678	14556512	2022-11-17 14:28:59.843347+00:00		t	29	73046331346038257	648518346490136273	73046331346067540	648518346517772136	[ 29701 107549 2917]	[ 29681 107537 2918]
2685	7928131	2022-11-17 14:28:59.843347+00:00		t	42	73469368511909675	648518346478167277	73469368511931312	648518346500697781	[ 41867 132313 3021]	[ 41879 132293 3023]
2686	12377281	2022-11-17 14:28:59.843347+00:00		t	37	73187068767170257	648518346488978410	73187068767172484	648518346486850275	[ 32949 108141 2738]	[ 32939 108133 2740]
2690	7927793	2022-11-17 14:28:59.843347+00:00		t	35	73469368511855818	648518346499960531	73469368511848707	648518346517652772	[ 41295 132249 2994]	[ 41279 132219 2995]
2694	7928157	2022-11-17 14:28:59.843347+00:00		t	52	73469368511931644	648518346478167277	73469368511942235	648518346500697781	[ 41941 132501 3027]	[ 41953 132481 3029]
2695	7928164	2022-11-17 14:28:59.843347+00:00		t	43	73469368511991213	648518346483806357	73469368511983890	648518346459644932	[ 42009 132695 3044]	[ 41975 132711 3045]
2699	7927822	2022-11-17 14:28:59.843347+00:00		t	48	73469368511843965	648518346499960531	73469368511848707	648518346517652772	[ 41341 132241 2990]	[ 41321 132229 2989]
2700	7928155	2022-11-17 14:28:59.843347+00:00		t	29	73469368511931644	648518346478167277	73469368511942268	648518346489007453	[ 41947 132511 3027]	[ 41939 132515 3029]
2701	7928160	2022-11-17 14:28:59.843347+00:00		t	68	73469368511931644	648518346478167277	73469368511936948	648518346474435437	[ 41959 132505 3026]	[ 41973 132541 3028]
2702	7928167	2022-11-17 14:28:59.843347+00:00		t	26	73469368511950447	648518346483806357	73469368511947808	648518346517550122	[ 41999 132615 3034]	[ 41981 132639 3033]
2705	7928154	2022-11-17 14:28:59.843347+00:00		t	60	73469368511844294	648518346499960531	73469368511844304	648518346487908887	[ 41971 132829 2989]	[ 41939 132849 2989]
2709	7927883	2022-11-17 14:28:59.843347+00:00		t	52	73469368511848790	648518346499960531	73469368511858151	648518346481078874	[ 41395 132291 2997]	[ 41417 132267 2997]
2711	7927895	2022-11-17 14:28:59.843347+00:00		t	47	73469368511872145	648518346499960531	73469368511855879	648518346499902531	[ 41465 132427 2999]	[ 41437 132445 2999]
2712	7927896	2022-11-17 14:28:59.843347+00:00		t	17	73469368511960820	648518346518565462	73469368511986120	648518346481078874	[ 41461 132483 3039]	[ 41433 132459 3039]
2715	7927903	2022-11-17 14:28:59.843347+00:00		t	28	73469368511883905	648518346499960531	73469368511865122	648518346514235435	[ 41417 132327 2997]	[ 41447 132321 2998]
2716	7928159	2022-11-17 14:28:59.843347+00:00		t	29	73469368511844294	648518346499960531	73469368511846812	648518346499902531	[ 41977 132825 2992]	[ 41959 132847 2993]
2719	7927912	2022-11-17 14:28:59.843347+00:00		t	37	73469368511872145	648518346499960531	73469368511881755	648518346498434097	[ 41475 132437 3001]	[ 41453 132463 3002]
2720	7927939	2022-11-17 14:28:59.843347+00:00		t	49	73469368511836744	648518346499960531	73469368511858272	648518346465071989	[ 41473 132407 2993]	[ 41505 132399 2994]
2721	7927920	2022-11-17 14:28:59.843347+00:00		t	23	73469368511995880	648518346518565462	73469368511991110	648518346486547121	[ 41507 132505 3043]	[ 41475 132495 3044]
2723	7927886	2022-11-17 14:28:59.843347+00:00		t	41	73469368512088446	648518346488045079	73469368512163381	648518346473084516	[ 41427 132545 3079]	[ 41423 132571 3079]
2724	7927893	2022-11-17 14:28:59.843347+00:00		t	34	73469368511883905	648518346499960531	73469368511876887	648518346489007453	[ 41409 132313 2999]	[ 41439 132291 3000]
2727	10593586	2022-11-17 14:28:59.843347+00:00		t	32	72694419107006221	648518346514007065	72694419106996329	648518346497061092	[ 18691 105375 3301]	[ 18715 105397 3301]
2730	18539500	2022-11-17 14:28:59.843347+00:00		t	26	72694350387557817	648518346514007065	72694350387568565	648518346490321079	[ 19921 104249 3327]	[ 19943 104223 3327]
2731	10593478	2022-11-17 14:28:59.843347+00:00		t	50	72694419107035128	648518346514007065	72694419107015537	648518346480843521	[ 18503 104701 3311]	[ 18493 104669 3311]
2732	10593535	2022-11-17 14:28:59.843347+00:00		t	18	72694419106990978	648518346514007065	72694419106978949	648518346493825393	[ 18585 105135 3294]	[ 18617 105131 3295]
2733	10593584	2022-11-17 14:28:59.843347+00:00		t	20	72694419106998558	648518346514007065	72694419106993761	648518346493825393	[ 18689 105153 3306]	[ 18713 105137 3306]
2734	10593469	2022-11-17 14:28:59.843347+00:00		t	36	72694419107094534	648518346514007065	72694419107111236	648518346499141441	[ 18465 104567 3337]	[ 18469 104595 3336]
2737	34317268	2022-11-17 14:28:59.843347+00:00		t	19	72835225180543024	648518346517527332	72835225180533451	648518346346019534	[ 23559 107283 3038]	[ 23551 107255 3039]
2741	24986360	2022-11-17 14:28:59.843347+00:00		t	41	73046400132696678	648518346514007065	73046400132675716	648518346501839210	[ 29505 108883 3066]	[ 29523 108915 3066]
2743	32108845	2022-11-17 14:28:59.843347+00:00		t	25	72623981710113763	648518346514007065	72623981710110182	648518346497061092	[ 18177 103997 3338]	[ 18151 103971 3338]
2744	32108561	2022-11-17 14:28:59.843347+00:00		t	29	72623981710270709	648518346514007065	72623981710278303	648518346486783620	[ 17567 103653 3357]	[ 17587 103653 3360]
2746	32109045	2022-11-17 14:28:59.843347+00:00		t	35	72623981710239234	648518346514007065	72623981710256044	648518346493825393	[ 18419 104267 3348]	[ 18423 104269 3351]
2747	37545431	2022-11-17 14:28:59.843347+00:00		t	39	72976031388331525	648518346514007065	72976031388324403	648518346506702370	[ 28613 109273 3019]	[ 28643 109295 3019]
2750	24986349	2022-11-17 14:28:59.843347+00:00		t	33	73046400132641332	648518346514007065	73046400132613679	648518346493825393	[ 29471 109309 3045]	[ 29461 109281 3045]
2755	1578750	2022-11-17 14:28:59.843347+00:00		t	18	72905593857701949	648518346517527332	72905593857710223	648518346495592630	[ 25703 107767 2937]	[ 25675 107747 2938]
2759	39599944	2022-11-17 14:28:59.843347+00:00		t	28	72835225180533366	648518346517527332	72835225180545361	648518346465266805	[ 23683 107189 3037]	[ 23657 107179 3039]
2763	1578790	2022-11-17 14:28:59.843347+00:00		t	17	72905593857696841	648518346517527332	72905593857686546	648518346507433247	[ 25765 107841 2933]	[ 25781 107855 2932]
2765	1578745	2022-11-17 14:28:59.843347+00:00		t	23	72905593857659715	648518346517527332	72905593857674543	648518346499440615	[ 25687 107909 2921]	[ 25669 107939 2923]
2782	39599971	2022-11-17 14:28:59.843347+00:00		t	29	72835225180533490	648518346517527332	72835225180526625	648518346494231543	[ 23695 107285 3034]	[ 23719 107271 3034]
2788	1578765	2022-11-17 14:28:59.843347+00:00		t	18	72905593857701949	648518346517527332	72905593857688947	648518346482497172	[ 25711 107749 2937]	[ 25703 107715 2937]
2791	826049	2022-11-17 14:28:59.843347+00:00		t	28	72975962668782739	648518346486545841	72905593924626416	648518346486850275	[ 26641 107359 2983]	[ 26619 107333 2983]
2794	26824971	2022-11-17 14:28:59.843347+00:00		t	16	73116700090055793	648518346486545841	73116700090044632	648518346495592630	[ 32055 107327 2844]	[ 32039 107349 2843]
2795	3225338	2022-11-17 14:28:59.843347+00:00		t	48	73116631370524573	648518346488054046	73116631370566053	648518346480843521	[ 31703 106401 2841]	[ 31699 106391 2843]
2796	1700783	2022-11-17 14:28:59.843347+00:00		t	12	72975962601843041	648518346488054046	72975962601850955	648518346488420079	[ 27607 107787 2917]	[ 27649 107791 2917]
2797	1700837	2022-11-17 14:28:59.843347+00:00		t	23	72975962601823041	648518346488054046	72975962601825315	648518346494201991	[ 27775 107977 2906]	[ 27745 107983 2907]
2799	1700900	2022-11-17 14:28:59.843347+00:00		t	38	72975962601879027	648518346486545841	72975962601881813	648518346489569132	[ 27841 107863 2930]	[ 27833 107829 2931]
2800	1700876	2022-11-17 14:28:59.843347+00:00		t	29	72975962601892905	648518346486545841	72975962601898203	648518346494201991	[ 27827 107885 2931]	[ 27793 107861 2931]
2801	1700920	2022-11-17 14:28:59.843347+00:00		t	12	72975962601823078	648518346486545841	72975962601805060	648518346492697531	[ 27887 108021 2901]	[ 27853 108041 2901]
2804	27960683	2022-11-17 14:28:59.843347+00:00		t	13	73187000047638862	648518346486545841	73187000047643254	648518346495592630	[ 33739 106227 2731]	[ 33775 106237 2732]
2805	1701029	2022-11-17 14:28:59.843347+00:00		t	24	72975962601866275	648518346486545841	72975962601863803	648518346489764403	[ 28131 107847 2924]	[ 28113 107871 2923]
2808	3225334	2022-11-17 14:28:59.843347+00:00		t	44	73116631370524573	648518346488054046	73116631370548748	648518346499440615	[ 31701 106423 2842]	[ 31691 106455 2842]
2811	27059247	2022-11-17 14:28:59.843347+00:00		t	22	73116768675526834	648518346488054046	73116768675521301	648518346459874052	[ 31145 109923 2672]	[ 31141 109953 2672]
2814	14744932	2022-11-17 14:28:59.843347+00:00		t	29	72976031254224798	648518346524144133	72976031254227069	648518346496726908	[ 27623 110493 2793]	[ 27599 110473 2794]
2815	3225337	2022-11-17 14:28:59.843347+00:00		t	21	73116631370524573	648518346488054046	73116631370528668	648518346486850275	[ 31709 106391 2841]	[ 31695 106361 2841]
2816	14744970	2022-11-17 14:28:59.843347+00:00		t	53	72976031254214987	648518346524144133	72976031254217469	648518346496726908	[ 27651 110493 2791]	[ 27643 110463 2791]
2817	3225327	2022-11-17 14:28:59.843347+00:00		t	23	73116631370524573	648518346488054046	73116631370399764	648518346502483782	[ 31703 106457 2829]	[ 31681 106477 2829]
2835	35892239	2022-11-17 14:28:59.843347+00:00		t	25	73046468717887298	648518346524144133	73046468717897450	648518346492790969	[ 28851 112509 2791]	[ 28837 112479 2792]
2837	10919797	2022-11-17 14:28:59.843347+00:00		t	24	72976031321479858	648518346524144133	72976031321425432	648518346492790969	[ 27537 109319 2945]	[ 27571 109327 2946]
2838	14744925	2022-11-17 14:28:59.843347+00:00		t	42	72976031254264635	648518346524144133	72976031254267755	648518346492790969	[ 27563 110405 2809]	[ 27593 110413 2809]
2848	33941013	2022-11-17 14:28:59.843347+00:00		t	26	72975962601809771	648518346488054046	72975962601822595	648518346499440615	[ 28547 107147 2905]	[ 28545 107133 2907]
2855	14744943	2022-11-17 14:28:59.843347+00:00		t	22	72976031254261732	648518346524144133	72976031254271266	648518346509994042	[ 27575 110381 2811]	[ 27611 110383 2812]
2857	2556506	2022-11-17 14:28:59.843347+00:00		t	20	73046468852054273	648518346524144133	73046468852054309	648518346500711093	[ 29701 111157 3025]	[ 29689 111191 3026]
2858	14744930	2022-11-17 14:28:59.843347+00:00		t	35	72976031254261732	648518346524144133	72976031254251148	648518346497895015	[ 27563 110383 2807]	[ 27599 110375 2807]
2859	14744933	2022-11-17 14:28:59.843347+00:00		t	21	72976031254217526	648518346524144133	72976031254224723	648518346497895015	[ 27625 110505 2791]	[ 27599 110477 2791]
2860	14744940	2022-11-17 14:28:59.843347+00:00		t	35	72976031254217526	648518346524144133	72976031254210299	648518346497895015	[ 27625 110545 2788]	[ 27603 110523 2788]
2861	42717573	2022-11-17 14:28:59.843347+00:00		t	23	72905662644213545	648518346522179866	72905662644176761	648518346475537024	[ 25137 109311 3023]	[ 25125 109309 3022]
2862	42717607	2022-11-17 14:28:59.843347+00:00		t	12	72905662644181830	648518346522179866	72905662644174098	648518346475537024	[ 25193 109375 3013]	[ 25165 109365 3013]
2863	42182798	2022-11-17 14:28:59.843347+00:00		t	41	73469368578973200	648518346488045079	73469368578980849	648518346473084516	[ 41011 131181 3141]	[ 41039 131159 3142]
2864	44578810	2022-11-17 14:28:59.843347+00:00		t	46	73328631023629512	648518346493225392	73328631023622236	648518346473084516	[ 38541 131139 3053]	[ 38509 131139 3053]
2865	14470968	2022-11-17 14:28:59.843347+00:00		t	12	73116631303882523	648518346490136273	73116631303800891	648518346499897667	[ 32221 105733 2825]	[ 32203 105723 2824]
2867	27119457	2022-11-17 14:28:59.843347+00:00		t	36	73046537437336133	648518346524144133	73046537437315748	648518346492790969	[ 28875 112741 2774]	[ 28837 112747 2774]
2868	27119508	2022-11-17 14:28:59.843347+00:00		t	24	73046537437336744	648518346524144133	73046537437366798	648518346502508711	[ 28921 112777 2786]	[ 28927 112767 2789]
2869	32045690	2022-11-17 14:28:59.843347+00:00		t	35	73046468784880506	648518346524144133	73046468784853576	648518346488551663	[ 28893 112481 2870]	[ 28877 112509 2870]
2878	1701024	2022-11-17 14:28:59.843347+00:00		t	16	72975962601866275	648518346486545841	72975962601850983	648518346495592630	[ 28119 107827 2924]	[ 28109 107833 2923]
2879	32045754	2022-11-17 14:28:59.843347+00:00		t	39	73046468784880492	648518346524144133	73046468784868984	648518346486667469	[ 28943 112375 2874]	[ 28971 112367 2874]
2880	27119531	2022-11-17 14:28:59.843347+00:00		t	38	73046537437344032	648518346524144133	73046537437346875	648518346486667469	[ 29009 112661 2783]	[ 29017 112677 2785]
2883	1701258	2022-11-17 14:28:59.843347+00:00		t	12	72975962601929587	648518346486545841	72975962601929588	648518346489002225	[ 28481 107961 2947]	[ 28499 107937 2947]
2884	32045750	2022-11-17 14:28:59.843347+00:00		t	48	73046468784857931	648518346524144133	73046468784851131	648518346494734391	[ 28943 112395 2873]	[ 28969 112413 2875]
2885	35892329	2022-11-17 14:28:59.843347+00:00		t	37	73046468717845467	648518346524144133	73046468717850531	648518346497895015	[ 28967 112533 2770]	[ 28981 112511 2771]
2886	35892347	2022-11-17 14:28:59.843347+00:00		t	35	73046537437338808	648518346524144133	73046468717872854	648518346520296785	[ 29015 112655 2783]	[ 29027 112637 2785]
2887	27119517	2022-11-17 14:28:59.843347+00:00		t	37	73046537437352084	648518346524144133	73046537437366806	648518346520296785	[ 28941 112801 2786]	[ 28963 112801 2788]
2889	15130502	2022-11-17 14:28:59.843347+00:00		t	20	73046400199299217	648518346498554608	73046400199416625	648518346475537024	[ 28879 108599 3086]	[ 28843 108611 3085]
2890	34602081	2022-11-17 14:28:59.843347+00:00		t	36	73257437511460364	648518346498554608	73257437511429773	648518346475537024	[ 35167 107079 2772]	[ 35185 107051 2772]
2891	36270266	2022-11-17 14:28:59.843347+00:00		t	48	73187137486842049	648518346498554608	73187137486851477	648518346475537024	[ 32945 108735 2807]	[ 32937 108695 2808]
2892	24173951	2022-11-17 14:28:59.843347+00:00		t	12	73046331346076806	648518346490136273	73046331346072023	648518346499897667	[ 28725 107315 2926]	[ 28689 107301 2927]
2893	24986378	2022-11-17 14:28:59.843347+00:00		t	30	73046400132696678	648518346514007065	73046400132680666	648518346475537024	[ 29517 108871 3065]	[ 29551 108885 3066]
2894	32109041	2022-11-17 14:28:59.843347+00:00		t	13	72623981710239234	648518346514007065	72623981710222712	648518346475537024	[ 18409 104281 3348]	[ 18409 104303 3350]
2896	29554220	2022-11-17 14:28:59.843347+00:00		t	26	72976099973715534	648518346524144133	72976099973727421	648518346475537024	[ 27491 110781 2798]	[ 27475 110819 2798]
2897	27119692	2022-11-17 14:28:59.843347+00:00		t	17	73046537436951363	648518346524144133	73046537437045249	648518346475537024	[ 29337 113211 2702]	[ 29329 113227 2703]
2898	32045686	2022-11-17 14:28:59.843347+00:00		t	25	73046468784875812	648518346524144133	73046468784873582	648518346475537024	[ 28845 112419 2881]	[ 28873 112441 2881]
2899	32045697	2022-11-17 14:28:59.843347+00:00		t	23	73046468784880506	648518346524144133	73046468784869102	648518346475537024	[ 28899 112481 2871]	[ 28895 112513 2873]
2900	35892296	2022-11-17 14:28:59.843347+00:00		t	37	73046468717857712	648518346524144133	73046468717865146	648518346475537024	[ 28897 112467 2780]	[ 28925 112441 2781]
2901	27119456	2022-11-17 14:28:59.843347+00:00		t	40	73046537437336133	648518346524144133	73046537437336751	648518346475537024	[ 28871 112735 2777]	[ 28835 112719 2778]
2902	37545439	2022-11-17 14:28:59.843347+00:00		t	32	73046400132696269	648518346498554608	72976031388493651	648518346475537024	[ 28693 108603 3074]	[ 28659 108603 3075]
2904	2425327	2022-11-17 14:28:59.843347+00:00		t	34	73539806109757635	648518346499960531	73539806109767227	648518346473084516	[ 43095 133841 3268]	[ 43119 133851 3270]
2905	5755990	2022-11-17 14:28:59.843347+00:00		t	33	72624050429693816	648518346522179866	72624050429641053	648518346475537024	[ 18337 105031 3344]	[ 18335 105005 3344]
2906	9684919	2022-11-17 14:28:59.843347+00:00		t	41	73398999902039139	648518346493225392	73398999902030095	648518346499897667	[ 39291 133071 3310]	[ 39297 133111 3310]
2907	7832258	2022-11-17 14:28:59.843347+00:00		t	29	73539806176839799	648518346493225392	73539806176817920	648518346473084516	[ 43021 134915 3380]	[ 43055 134909 3380]
2908	7832259	2022-11-17 14:28:59.843347+00:00		t	27	73539806176833492	648518346493225392	73539806176829209	648518346473084516	[ 43027 135073 3387]	[ 43057 135073 3386]
2909	16177540	2022-11-17 14:28:59.843347+00:00		t	21	73399068621496667	648518346502655814	73399068621491477	648518346499897667	[ 40907 133187 3295]	[ 40907 133225 3294]
2910	25385294	2022-11-17 14:28:59.843347+00:00		t	23	72976031388388174	648518346481068634	72976031388385821	648518346475537024	[ 27615 109477 3040]	[ 27633 109465 3040]
2911	8771320	2022-11-17 14:28:59.843347+00:00		t	31	72624050429805433	648518346511819888	72624050429790823	648518346475537024	[ 16633 104469 3374]	[ 16649 104497 3374]
2912	8771374	2022-11-17 14:28:59.843347+00:00		t	44	72624050429817974	648518346495765904	72624050429817970	648518346475537024	[ 16687 104605 3387]	[ 16723 104607 3388]
2913	7166665	2022-11-17 14:28:59.843347+00:00		t	35	73398999968904922	648518346493225392	73398999968886749	648518346499897667	[ 40111 131629 3347]	[ 40099 131627 3346]
2914	7166715	2022-11-17 14:28:59.843347+00:00		t	20	73398999968933265	648518346493225392	73398999968917506	648518346499897667	[ 40789 131611 3353]	[ 40777 131601 3352]
2915	8789419	2022-11-17 14:28:59.843347+00:00		t	65	73469437231446378	648518346474234477	73469437231445777	648518346473084516	[ 41047 133159 3051]	[ 41037 133127 3051]
2916	8789430	2022-11-17 14:28:59.843347+00:00		t	19	73469437231446378	648518346474234477	73469437231424962	648518346473084516	[ 41043 133183 3039]	[ 41047 133151 3041]
2917	28216853	2022-11-17 14:28:59.843347+00:00		t	42	73116768876681194	648518346511819888	73116768876688435	648518346475537024	[ 31979 110075 2993]	[ 31955 110071 2994]
2918	9685126	2022-11-17 14:28:59.843347+00:00		t	38	73398999901962647	648518346502655814	73398999901939672	648518346499897667	[ 39711 132627 3273]	[ 39735 132651 3272]
2919	33387599	2022-11-17 14:28:59.843347+00:00		t	52	73399068621466853	648518346502655814	73469437365652789	648518346499897667	[ 40931 133139 3294]	[ 40961 133149 3294]
2920	38002476	2022-11-17 14:28:59.843347+00:00		t	43	73469506152140995	648518346495993163	73469506152143228	648518346473084516	[ 41529 136043 3376]	[ 41543 136083 3377]
2921	33387625	2022-11-17 14:28:59.843347+00:00		t	38	73469437365600317	648518346493225392	73469437365593291	648518346499897667	[ 41045 133675 3265]	[ 41025 133651 3266]
2922	9685142	2022-11-17 14:28:59.843347+00:00		t	23	73398999901924122	648518346474234477	73398999901926525	648518346499897667	[ 39799 132645 3263]	[ 39769 132639 3264]
2923	37315632	2022-11-17 14:28:59.843347+00:00		t	30	73398931182274036	648518346474234477	73398931182210713	648518346473084516	[ 40595 130323 3213]	[ 40623 130307 3212]
2924	9394042	2022-11-17 14:28:59.843347+00:00		t	43	73187068767167744	648518346503767201	73187068767162381	648518346477749655	[ 33843 108069 2737]	[ 33811 108069 2737]
2926	14556320	2022-11-17 14:28:59.843347+00:00		t	12	73046331346065982	648518346486545841	73046331346056968	648518346499897667	[ 29347 108515 2926]	[ 29329 108543 2927]
2933	10133955	2022-11-17 14:28:59.843347+00:00		t	45	72975962668767569	648518346486545841	72975962668759810	648518346499897667	[ 26665 107355 2982]	[ 26651 107333 2981]
2934	10134061	2022-11-17 14:28:59.843347+00:00		t	17	72975962668733243	648518346486545841	72975962668710334	648518346499897667	[ 26991 107291 2962]	[ 26957 107299 2962]
2935	3166176	2022-11-17 14:28:59.843347+00:00		t	35	73046331211782932	648518346488054046	73046331211785697	648518346494201991	[ 30023 107803 2621]	[ 29987 107793 2621]
2936	9394132	2022-11-17 14:28:59.843347+00:00		t	61	73187068767177396	648518346503767201	73187068767165123	648518346477749655	[ 33989 108141 2738]	[ 34013 108179 2739]
2938	10134067	2022-11-17 14:28:59.843347+00:00		t	22	72975962668733258	648518346486545841	72975962668567733	648518346489569132	[ 27007 107337 2963]	[ 26987 107357 2962]
2940	9394325	2022-11-17 14:28:59.843347+00:00		t	46	73187068767184723	648518346503767201	73187068767177327	648518346477749655	[ 34581 108095 2740]	[ 34561 108065 2741]
2941	43491979	2022-11-17 14:28:59.843347+00:00		t	14	73046331346038700	648518346486545841	73046331345980084	648518346494201991	[ 30637 108419 2910]	[ 30667 108435 2911]
2944	9394289	2022-11-17 14:28:59.843347+00:00		t	14	73187068767149662	648518346503767201	73187068767135114	648518346509994042	[ 34485 108225 2728]	[ 34459 108241 2728]
2947	9394374	2022-11-17 14:28:59.843347+00:00		t	53	73187068767147213	648518346503767201	73187068767162414	648518346492790969	[ 34639 108129 2735]	[ 34675 108127 2736]
2949	27059262	2022-11-17 14:28:59.843347+00:00		t	45	73116768675526834	648518346488054046	73116768675551297	648518346478791252	[ 31149 109909 2674]	[ 31165 109945 2675]
2951	3166154	2022-11-17 14:28:59.843347+00:00		t	25	73046331211749980	648518346488054046	73046331211766521	648518346480843521	[ 29957 107931 2614]	[ 29927 107919 2614]
2954	3166221	2022-11-17 14:28:59.843347+00:00		t	20	73046331211818655	648518346488054046	73046331211805677	648518346499897667	[ 30221 107817 2629]	[ 30201 107805 2630]
2958	1701021	2022-11-17 14:28:59.843347+00:00		t	12	72975962601866173	648518346488054046	72975962601881637	648518346495592630	[ 28131 107639 2924]	[ 28107 107655 2926]
2960	34913771	2022-11-17 14:28:59.843347+00:00		t	38	72975962668597804	648518346486545841	72975962668718536	648518346492790969	[ 26765 107949 2960]	[ 26775 107977 2961]
2970	12377322	2022-11-17 14:28:59.843347+00:00		t	17	73187068767240621	648518346488054046	73187068767240537	648518346499897667	[ 33039 107947 2770]	[ 33015 107957 2769]
2971	28651314	2022-11-17 14:28:59.843347+00:00		t	26	72694419106884360	648518346486545841	72694419106876754	648518346482497172	[ 18839 105677 3256]	[ 18867 105667 3255]
2973	14556389	2022-11-17 14:28:59.843347+00:00		t	24	73046331346061122	648518346486545841	73046331346058743	648518346517772136	[ 29487 108317 2919]	[ 29465 108295 2918]
2975	17127735	2022-11-17 14:28:59.843347+00:00		t	27	72975962601881628	648518346488054046	72975962601887046	648518346494201991	[ 27287 107589 2926]	[ 27317 107599 2926]
2977	28651306	2022-11-17 14:28:59.843347+00:00		t	31	72694419106886992	648518346486545841	72694419106881861	648518346499440615	[ 18829 105641 3257]	[ 18851 105619 3256]
2979	28651415	2022-11-17 14:28:59.843347+00:00		t	50	72694419106812934	648518346486545841	72694419106812956	648518346499440615	[ 18995 105779 3230]	[ 19031 105777 3231]
2980	26046677	2022-11-17 14:28:59.843347+00:00		t	37	73116700023124955	648518346488054046	73116700023109850	648518346494201991	[ 32685 106753 2793]	[ 32699 106731 2793]
2982	17127726	2022-11-17 14:28:59.843347+00:00		t	30	72975962601895394	648518346488054046	72975962601850941	648518346489764403	[ 27327 107755 2931]	[ 27309 107785 2931]
2985	14556407	2022-11-17 14:28:59.843347+00:00		t	45	73046331346061122	648518346486545841	73046331346046509	648518346492304255	[ 29505 108311 2918]	[ 29497 108277 2918]
2988	43491582	2022-11-17 14:28:59.843347+00:00		t	30	73046331346025625	648518346524142085	73046331346004288	648518346499724869	[ 30075 107615 2902]	[ 30077 107643 2902]
2990	1685090	2022-11-17 14:28:59.843347+00:00		t	19	72975962534793050	648518346486545841	72975962534804400	648518346499724869	[ 28363 107173 2811]	[ 28375 107151 2813]
2996	34913746	2022-11-17 14:28:59.843347+00:00		t	25	72975962668836330	648518346486545841	72975962668838771	648518346482497172	[ 26763 107531 3010]	[ 26743 107563 3010]
2997	34913770	2022-11-17 14:28:59.843347+00:00		t	41	72975962668797618	648518346486545841	72975962668790242	648518346494201991	[ 26747 107667 2994]	[ 26773 107683 2993]
2998	34913775	2022-11-17 14:28:59.843347+00:00		t	33	72975962668836330	648518346486545841	72975962668846262	648518346492697531	[ 26779 107535 3010]	[ 26777 107573 3011]
3000	2359473	2022-11-17 14:28:59.843347+00:00		t	38	73258193627078708	648518346495993163	73258193627076196	648518346473084516	[ 36439 130355 3185]	[ 36431 130395 3186]
3001	2588763	2022-11-17 14:28:59.843347+00:00		t	35	73539874896245880	648518346502655814	73539874896245917	648518346499724869	[ 43783 136773 3357]	[ 43777 136799 3359]
3002	7786767	2022-11-17 14:28:59.843347+00:00		t	29	73116700090197439	648518346486545841	73116700090210591	648518346495592630	[ 31433 108107 2905]	[ 31457 108131 2906]
3007	33940676	2022-11-17 14:28:59.843347+00:00		t	26	72975962601852226	648518346531374106	72975962601829361	648518346517652772	[ 27773 106591 2913]	[ 27771 106617 2913]
3008	7786351	2022-11-17 14:28:59.843347+00:00		t	41	73116700090248357	648518346486545841	73116700090255674	648518346499897667	[ 30737 108463 2921]	[ 30765 108457 2923]
3009	1685100	2022-11-17 14:28:59.843347+00:00		t	34	72975962534770779	648518346486545841	72975962534775739	648518346499724869	[ 28363 107193 2804]	[ 28391 107197 2804]
3011	7786751	2022-11-17 14:28:59.843347+00:00		t	60	73116700090231027	648518346486545841	73116700090217935	648518346499440615	[ 31387 107941 2910]	[ 31423 107947 2911]
3013	7786701	2022-11-17 14:28:59.843347+00:00		t	38	73116700090215207	648518346486545841	73116700090192008	648518346499897667	[ 31311 107649 2901]	[ 31335 107643 2901]
3014	7786755	2022-11-17 14:28:59.843347+00:00		t	37	73116700090205304	648518346486545841	73116700090238199	648518346499897667	[ 31429 108085 2907]	[ 31427 108075 2909]
3015	7786750	2022-11-17 14:28:59.843347+00:00		t	30	73116700090228346	648518346486545841	73116700090215436	648518346485925758	[ 31389 107915 2911]	[ 31421 107905 2910]
3016	4903038	2022-11-17 14:28:59.843347+00:00		t	30	73328562304164964	648518346494998706	73328562304160001	648518346496360533	[ 37929 130965 3056]	[ 37923 131001 3056]
3017	18422014	2022-11-17 14:28:59.843347+00:00		t	22	73398999901944820	648518346493225392	73398999901934466	648518346499724869	[ 39979 132459 3269]	[ 39949 132477 3269]
3018	33940746	2022-11-17 14:28:59.843347+00:00		t	22	72975962601829390	648518346531374106	72975962601798925	648518346517652772	[ 27925 106711 2902]	[ 27911 106741 2902]
3019	26923019	2022-11-17 14:28:59.843347+00:00		t	12	72694419107053768	648518346498554608	72694419107084822	648518346493825393	[ 19891 105043 3324]	[ 19853 105045 3324]
3020	43499020	2022-11-17 14:28:59.843347+00:00		t	17	73539943615737162	648518346474234477	73539943615725257	648518346496360533	[ 43425 137293 3357]	[ 43419 137327 3357]
3021	2425364	2022-11-17 14:28:59.843347+00:00		t	34	73539806109700357	648518346499960531	73539806109717723	648518346517652772	[ 43221 133321 3247]	[ 43189 133337 3247]
3022	3720204	2022-11-17 14:28:59.843347+00:00		t	14	73398931048343555	648518346488045079	73398931048338556	648518346517652772	[ 40011 130957 3063]	[ 40017 130983 3062]
3023	22963389	2022-11-17 14:28:59.843347+00:00		t	34	73469506085197584	648518346474234477	73469506085233735	648518346499724869	[ 42209 135215 3328]	[ 42179 135205 3328]
3024	9685073	2022-11-17 14:28:59.843347+00:00		t	51	73398999901952888	648518346502655814	73398999901937201	648518346496360533	[ 39587 132851 3271]	[ 39621 132841 3271]
3025	19062706	2022-11-17 14:28:59.843347+00:00		t	22	73328562304146158	648518346474234477	73328562304143670	648518346473084516	[ 37695 129897 3041]	[ 37667 129869 3042]
3026	11728182	2022-11-17 14:28:59.843347+00:00		t	36	73469506085177665	648518346494998706	73469506085211235	648518346496360533	[ 41657 135237 3323]	[ 41685 135249 3324]
3027	7927942	2022-11-17 14:28:59.843347+00:00		t	39	73469368511993426	648518346518565462	73469368511993386	648518346517652772	[ 41519 132521 3044]	[ 41511 132493 3044]
3028	9685208	2022-11-17 14:28:59.843347+00:00		t	20	73398999901932006	648518346474234477	73398999901902954	648518346496360533	[ 39855 132909 3253]	[ 39863 132941 3253]
3029	9685215	2022-11-17 14:28:59.843347+00:00		t	29	73398999901942441	648518346474234477	73398999901937194	648518346485910654	[ 39849 132853 3270]	[ 39871 132853 3272]
3030	9685226	2022-11-17 14:28:59.843347+00:00		t	36	73398999901939778	648518346474234477	73398999901942361	648518346485910654	[ 39873 132837 3265]	[ 39901 132833 3267]
3031	31088235	2022-11-17 14:28:59.843347+00:00		t	44	73258193559970693	648518346502655814	73258193559980771	648518346473084516	[ 35955 130177 3049]	[ 35953 130215 3050]
3032	32608835	2022-11-17 14:28:59.843347+00:00		t	18	73399068487195050	648518346474234477	73399068487192822	648518346499724869	[ 40945 133221 3026]	[ 40911 133231 3025]
3033	26226191	2022-11-17 14:28:59.843347+00:00		t	29	73469437432652616	648518346493225392	73469437432641215	648518346471899547	[ 42957 135047 3384]	[ 42959 135081 3384]
3034	15587480	2022-11-17 14:28:59.843347+00:00		t	40	73610243640490605	648518346488045079	73610243640454705	648518346517652772	[ 45271 137123 3385]	[ 45237 137119 3385]
3035	16177536	2022-11-17 14:28:59.843347+00:00		t	37	73399068621431868	648518346493225392	73399068621413473	648518346496360533	[ 40913 133767 3264]	[ 40905 133757 3263]
3036	16135945	2022-11-17 14:28:59.843347+00:00		t	63	73469437432621155	648518346493225392	73469437432595115	648518346485910654	[ 41879 134301 3360]	[ 41909 134305 3360]
3037	36045402	2022-11-17 14:28:59.843347+00:00		t	24	73328562304103039	648518346502655814	73328562304071521	648518346499724869	[ 36987 130401 3025]	[ 36969 130433 3025]
3038	36781070	2022-11-17 14:28:59.843347+00:00		t	22	73539806109938700	648518346475974370	73539806109891919	648518346459874052	[ 43469 134399 3327]	[ 43443 134413 3327]
3039	33994547	2022-11-17 14:28:59.843347+00:00		t	27	73398999767902358	648518346502655814	73398999767924472	648518346499724869	[ 40863 132297 3078]	[ 40853 132279 3077]
3040	38543320	2022-11-17 14:28:59.843347+00:00		t	42	73398999901834958	648518346474234477	73398999901825955	648518346499724869	[ 39565 131781 3226]	[ 39535 131805 3226]
3041	26225941	2022-11-17 14:28:59.843347+00:00		t	30	73469437432426759	648518346474234477	73469437432569403	648518346496360533	[ 42239 134835 3346]	[ 42221 134831 3348]
3042	21092017	2022-11-17 14:28:59.843347+00:00		t	39	73469368646075126	648518346488045079	73469368646067480	648518346517652772	[ 41403 132307 3248]	[ 41375 132321 3249]
3044	21092140	2022-11-17 14:28:59.843347+00:00		t	40	73469368645803663	648518346488045079	73469368646010315	648518346517652772	[ 41543 132423 3230]	[ 41581 132411 3231]
3045	26225900	2022-11-17 14:28:59.843347+00:00		t	41	73469437432416768	648518346474234477	73469437432421246	648518346485910654	[ 42129 134751 3338]	[ 42107 134777 3338]
3046	21092172	2022-11-17 14:28:59.843347+00:00		t	63	73469368645944260	648518346488045079	73469368645873236	648518346517652772	[ 41581 132385 3219]	[ 41623 132383 3219]
3047	28818605	2022-11-17 14:28:59.843347+00:00		t	26	73328562371045532	648518346502655814	73328562371027521	648518346496360533	[ 37937 130589 3087]	[ 37965 130617 3088]
3048	18445883	2022-11-17 14:28:59.843347+00:00		t	23	72975962534939609	648518346486545841	72975962534877550	648518346492790969	[ 28441 107535 2821]	[ 28421 107567 2822]
3049	27714551	2022-11-17 14:28:59.843347+00:00		t	62	73469368646231053	648518346502655814	73469368646228409	648518346496360533	[ 42925 132367 3327]	[ 42961 132357 3327]
3051	33387665	2022-11-17 14:28:59.843347+00:00		t	28	73469437365626912	648518346502655814	73469437365636813	648518346485910654	[ 41119 133175 3285]	[ 41133 133151 3286]
3052	18446025	2022-11-17 14:28:59.843347+00:00		t	43	72975962534818071	648518346486545841	72975962534843135	648518346486850275	[ 28639 107561 2819]	[ 28643 107591 2819]
3053	27714528	2022-11-17 14:28:59.843347+00:00		t	35	73469368646042460	648518346488045079	73469368646055832	648518346517652772	[ 42889 133059 3250]	[ 42915 133087 3250]
3054	40390054	2022-11-17 14:28:59.843347+00:00		t	24	72694419173734353	648518346511819888	72694419173735845	648518346493825393	[ 18957 105545 3338]	[ 18961 105575 3339]
3056	31483652	2022-11-17 14:28:59.843347+00:00		t	13	73116700022939504	648518346488054046	73116700022941698	648518346517772136	[ 32461 108421 2709]	[ 32493 108401 2709]
3057	36045658	2022-11-17 14:28:59.843347+00:00		t	51	73328562304012615	648518346493225392	73328562303981864	648518346496360533	[ 37557 130761 2988]	[ 37525 130749 2988]
3058	37315530	2022-11-17 14:28:59.843347+00:00		t	35	73398931182373189	648518346474234477	73398931182342855	648518346485910654	[ 40427 130669 3228]	[ 40437 130687 3227]
3059	38296101	2022-11-17 14:28:59.843347+00:00		t	14	73398999700617367	648518346518565462	73398999700596536	648518346517652772	[ 40565 132027 2873]	[ 40591 132021 2872]
3060	6278889	2022-11-17 14:28:59.843347+00:00		t	37	72623981710242754	648518346498554608	72623981710246243	648518346493825393	[ 17277 103761 3344]	[ 17275 103769 3347]
3061	29569566	2022-11-17 14:28:59.843347+00:00		t	31	72623981643396393	648518346514007065	72623981643357420	648518346493825393	[ 18345 104003 3328]	[ 18363 103989 3327]
3062	40766503	2022-11-17 14:28:59.843347+00:00		t	39	73187068834452900	648518346494038560	73187068834447415	648518346509188474	[ 33387 107071 2934]	[ 33369 107045 2935]
3063	40766513	2022-11-17 14:28:59.843347+00:00		t	20	73187068834390972	648518346494038560	73187068834378608	648518346509188474	[ 33415 106785 2908]	[ 33395 106805 2908]
3065	7554354	2022-11-17 14:28:59.843347+00:00		t	40	73187068901373611	648518346495414351	73116700157149883	648518346474236781	[ 32793 108095 2984]	[ 32765 108073 2985]
3066	43499002	2022-11-17 14:28:59.843347+00:00		t	46	73539943615803741	648518346495993163	73539943615786557	648518346511268149	[ 43379 137289 3384]	[ 43389 137257 3385]
3067	10381903	2022-11-17 14:28:59.843347+00:00		t	26	73116768876498910	648518346511819888	73116768876397636	648518346493825393	[ 32559 109129 2957]	[ 32551 109105 2956]
3068	9394096	2022-11-17 14:28:59.843347+00:00		t	12	73187068767149324	648518346503767201	73187068767169976	648518346488420079	[ 33943 107653 2733]	[ 33931 107621 2734]
3069	10381859	2022-11-17 14:28:59.843347+00:00		t	25	73116768876495423	648518346498554608	73116768876578397	648518346493825393	[ 32449 108881 2960]	[ 32423 108897 2960]
3070	10593733	2022-11-17 14:28:59.843347+00:00		t	31	72694419106969065	648518346497858151	72694419106978958	648518346493825393	[ 18981 105233 3297]	[ 19009 105219 3297]
3071	44439435	2022-11-17 14:28:59.843347+00:00		t	13	73116631370720779	648518346503767201	73116631370723466	648518346488420079	[ 32405 105515 2911]	[ 32411 105483 2911]
3072	12377696	2022-11-17 14:28:59.843347+00:00		t	25	73187068767240887	648518346503767201	73187068767240867	648518346511268149	[ 33697 108399 2765]	[ 33717 108389 2764]
3073	7786823	2022-11-17 14:28:59.843347+00:00		t	23	73116700090013690	648518346490136273	73116700090006249	648518346488420079	[ 31617 107557 2832]	[ 31593 107583 2833]
3074	5406099	2022-11-17 14:28:59.843347+00:00		t	14	72905662644204818	648518346514007065	72905662644186413	648518346509188474	[ 25783 108593 3019]	[ 25773 108625 3019]
3075	10593739	2022-11-17 14:28:59.843347+00:00		t	29	72694419107073656	648518346498554608	72694419107082424	648518346493825393	[ 18993 104525 3331]	[ 19015 104555 3332]
3077	12377693	2022-11-17 14:28:59.843347+00:00		t	12	73187068767255439	648518346503767201	73187068767248074	648518346509188474	[ 33691 108429 2764]	[ 33709 108425 2763]
3078	2961778	2022-11-17 14:28:59.843347+00:00		t	30	73187068834253437	648518346503767201	73187068834220482	648518346488420079	[ 33861 107359 2840]	[ 33891 107371 2840]
3079	2961826	2022-11-17 14:28:59.843347+00:00		t	37	73187068834246210	648518346498554608	73187068834238797	648518346511268149	[ 34115 107441 2850]	[ 34093 107473 2850]
3080	10919148	2022-11-17 14:28:59.843347+00:00		t	32	72976031321179396	648518346495765904	72976031321202920	648518346474236781	[ 26669 109023 2856]	[ 26641 109045 2857]
3081	4565466	2022-11-17 14:28:59.843347+00:00		t	20	73469299658325909	648518346492356223	73469299658325945	648518346489007453	[ 41143 130053 2803]	[ 41107 130083 2804]
3082	19444029	2022-11-17 14:28:59.843347+00:00		t	17	73187000114783029	648518346486545841	73187000114785521	648518346488420079	[ 32935 105591 2859]	[ 32935 105557 2860]
3083	2359690	2022-11-17 14:28:59.843347+00:00		t	41	73258193626984692	648518346477811470	73258193626999921	648518346511268149	[ 36845 130633 3150]	[ 36829 130633 3152]
3084	2359716	2022-11-17 14:28:59.843347+00:00		t	41	73258193627036011	648518346495993163	73258193627059438	648518346511268149	[ 36833 130951 3169]	[ 36853 130925 3170]
3085	7786706	2022-11-17 14:28:59.843347+00:00		t	45	73116700090230909	648518346486545841	73116700090187207	648518346488420079	[ 31315 107657 2900]	[ 31345 107661 2899]
3086	14172722	2022-11-17 14:28:59.843347+00:00		t	54	73399137340853952	648518346492913070	73399137340863614	648518346511268149	[ 39993 136061 3257]	[ 40023 136047 3258]
3087	8771256	2022-11-17 14:28:59.843347+00:00		t	14	72624050429850229	648518346522179866	72624050429833184	648518346509188474	[ 16521 104489 3401]	[ 16511 104523 3399]
3088	8771272	2022-11-17 14:28:59.843347+00:00		t	16	72624050429835513	648518346495765904	72624050429833184	648518346509188474	[ 16597 104581 3397]	[ 16565 104583 3397]
3089	10344764	2022-11-17 14:28:59.843347+00:00		t	32	73328699877161924	648518346495993163	73328699877145137	648518346511268149	[ 38383 134117 3237]	[ 38403 134097 3237]
3090	10344831	2022-11-17 14:28:59.843347+00:00		t	36	73328699877114848	648518346492913070	73328699877112035	648518346511268149	[ 38825 133321 3222]	[ 38855 133333 3222]
3091	5755890	2022-11-17 14:28:59.843347+00:00		t	37	72624050429745298	648518346522179866	72624050429750264	648518346509188474	[ 18235 105013 3361]	[ 18209 105005 3361]
3092	41520298	2022-11-17 14:28:59.843347+00:00		t	24	73539943615814030	648518346494998706	73539943615806566	648518346486863587	[ 44491 137893 3391]	[ 44523 137877 3391]
3093	23381861	2022-11-17 14:28:59.843347+00:00		t	38	73328562236946686	648518346478167277	73328562236946663	648518346489007453	[ 37893 130391 2883]	[ 37891 130359 2884]
3094	27315996	2022-11-17 14:28:59.843347+00:00		t	38	73046331413152661	648518346514007065	73046331413162629	648518346474236781	[ 29643 107711 3051]	[ 29623 107743 3051]
3095	24605075	2022-11-17 14:28:59.843347+00:00		t	33	73258262346381899	648518346492913070	73258262346377158	648518346511268149	[ 36645 132137 3110]	[ 36617 132129 3111]
3096	30125668	2022-11-17 14:28:59.843347+00:00		t	37	73469368511996102	648518346483806357	73469368512005853	648518346489007453	[ 42239 132827 3055]	[ 42201 132841 3056]
3097	23766565	2022-11-17 14:28:59.843347+00:00		t	21	73399068554418613	648518346494998706	73399068554424249	648518346511268149	[ 39179 133449 3198]	[ 39179 133439 3196]
3098	23338126	2022-11-17 14:28:59.843347+00:00		t	25	73258262346365435	648518346492913070	73258262346348529	648518346511268149	[ 36721 131937 3103]	[ 36743 131925 3102]
3099	16891391	2022-11-17 14:28:59.843347+00:00		t	46	73398999902052992	648518346493225392	73398999902066410	648518346485910654	[ 40113 131351 3322]	[ 40121 131383 3323]
3100	11728130	2022-11-17 14:28:59.843347+00:00		t	35	73469506085213757	648518346495993163	73469506085192007	648518346512252206	[ 41559 135819 3325]	[ 41601 135827 3324]
3101	11728142	2022-11-17 14:28:59.843347+00:00		t	37	73469506085186217	648518346495993163	73469506085167759	648518346512252206	[ 41597 135825 3312]	[ 41611 135861 3313]
3102	32449313	2022-11-17 14:28:59.843347+00:00		t	12	73469506152187598	648518346494998706	73469506152170278	648518346511268149	[ 42923 137127 3400]	[ 42971 137137 3400]
3103	5633076	2022-11-17 14:28:59.843347+00:00		t	26	73398999834864163	648518346475974370	73398999834892799	648518346485910654	[ 40909 131469 3169]	[ 40883 131445 3169]
3104	11728172	2022-11-17 14:28:59.843347+00:00		t	35	73469506085315519	648518346495993163	73469506085191866	648518346512252206	[ 41639 135617 3325]	[ 41661 135593 3325]
3105	19063049	2022-11-17 14:28:59.843347+00:00		t	28	73398999834738223	648518346493225392	73398999834708283	648518346485910654	[ 39401 131597 3102]	[ 39439 131597 3101]
3106	12470097	2022-11-17 14:28:59.843347+00:00		t	18	73469437432594964	648518346493225392	73469437432590237	648518346486863587	[ 41765 134073 3358]	[ 41765 134051 3357]
3107	12470134	2022-11-17 14:28:59.843347+00:00		t	20	73469437432623340	648518346493225392	73469437432602703	648518346485910654	[ 41847 134109 3363]	[ 41883 134107 3363]
3108	21092154	2022-11-17 14:28:59.843347+00:00		t	29	73469368646042006	648518346488045079	73469368646039496	648518346487908887	[ 41605 132341 3241]	[ 41601 132375 3241]
3109	30295403	2022-11-17 14:28:59.843347+00:00		t	41	73469437365813436	648518346475974370	73469437365734199	648518346485910654	[ 42879 133395 3328]	[ 42849 133405 3328]
3110	30943122	2022-11-17 14:28:59.843347+00:00		t	39	73399068554447540	648518346494998706	73399068621062259	648518346486863587	[ 39485 133881 3208]	[ 39509 133859 3210]
3111	40639564	2022-11-17 14:28:59.843347+00:00		t	30	73328562438221350	648518346492913070	73328562438246498	648518346511268149	[ 38651 130945 3254]	[ 38681 130953 3255]
3112	40639621	2022-11-17 14:28:59.843347+00:00		t	38	73328562438264305	648518346492913070	73328562438248911	648518346511268149	[ 38819 130687 3256]	[ 38837 130725 3257]
3113	23933204	2022-11-17 14:28:59.843347+00:00		t	24	73469299926310615	648518346493225392	73469299926489647	648518346485910654	[ 41501 130301 3216]	[ 41509 130325 3218]
3114	26225964	2022-11-17 14:28:59.843347+00:00		t	14	73469437432631103	648518346493225392	73469437432640870	648518346485910654	[ 42299 134581 3378]	[ 42267 134593 3380]
3115	28818761	2022-11-17 14:28:59.843347+00:00		t	18	73328562371248141	648518346477811470	73328562371246347	648518346496360533	[ 38215 130945 3182]	[ 38251 130953 3181]
3117	35323973	2022-11-17 14:28:59.843347+00:00		t	31	73187068767203637	648518346514428359	73187068767221645	648518346491100449	[ 34719 107327 2755]	[ 34747 107327 2756]
3118	13153779	2022-11-17 14:28:59.843347+00:00		t	28	73398931115340602	648518346474234477	73398931115348020	648518346499897667	[ 40139 129901 3147]	[ 40135 129879 3149]
3119	38543352	2022-11-17 14:28:59.843347+00:00		t	47	73398999901814601	648518346474234477	73398999901818700	648518346499897667	[ 39611 131801 3224]	[ 39613 131835 3224]
3120	38543372	2022-11-17 14:28:59.843347+00:00		t	22	73398999902050607	648518346493225392	73398999902048084	648518346486863587	[ 39641 131553 3318]	[ 39647 131569 3316]
3121	38497723	2022-11-17 14:28:59.843347+00:00		t	17	73328631090685687	648518346494998706	73328631090672037	648518346496360533	[ 38133 131785 3168]	[ 38159 131803 3168]
3122	38497943	2022-11-17 14:28:59.843347+00:00		t	48	73328631090608751	648518346474234477	73328631090596801	648518346496360533	[ 38605 131521 3138]	[ 38597 131551 3138]
3123	37315585	2022-11-17 14:28:59.843347+00:00		t	32	73398931182391963	648518346474234477	73398931182404106	648518346496360533	[ 40547 130335 3247]	[ 40537 130347 3249]
3124	37315623	2022-11-17 14:28:59.843347+00:00		t	56	73398931182274036	648518346474234477	73398931182235112	648518346496360533	[ 40597 130299 3213]	[ 40613 130271 3213]
3125	37315626	2022-11-17 14:28:59.843347+00:00		t	38	73398931182361380	648518346502655814	73398931182348759	648518346496360533	[ 40645 130881 3232]	[ 40617 130869 3232]
3126	31483596	2022-11-17 14:28:59.843347+00:00		t	31	73116700022963563	648518346486545841	73116700022959421	648518346517772136	[ 32419 108381 2729]	[ 32431 108347 2730]
3128	36270389	2022-11-17 14:28:59.843347+00:00		t	14	73187137486614295	648518346488054046	73187137486630525	648518346492304255	[ 33095 108545 2719]	[ 33117 108575 2719]
3129	33940753	2022-11-17 14:28:59.843347+00:00		t	19	72975962601831974	648518346531374106	72975962601826989	648518346492136492	[ 27929 106735 2911]	[ 27919 106765 2911]
3130	31483498	2022-11-17 14:28:59.843347+00:00		t	44	73116700022928096	648518346488054046	73116700022937473	648518346480843521	[ 32311 108469 2711]	[ 32289 108449 2711]
3131	43662507	2022-11-17 14:28:59.843347+00:00		t	35	73751256140999620	648518346494998706	73751256140997160	648518346490658557	[ 49671 143379 3665]	[ 49643 143399 3664]
3132	43662425	2022-11-17 14:28:59.843347+00:00		t	42	73751256140994757	648518346477811470	73751256141008845	648518346490658557	[ 49531 143539 3664]	[ 49511 143521 3665]
3133	43662509	2022-11-17 14:28:59.843347+00:00		t	32	73751256141006238	648518346477811470	73751256140992577	648518346490658557	[ 49617 143819 3661]	[ 49647 143839 3661]
3134	18422029	2022-11-17 14:28:59.843347+00:00		t	26	73398999901931884	648518346474234477	73398999901926471	648518346517772136	[ 39951 132551 3265]	[ 39993 132551 3266]
3135	42514798	2022-11-17 14:28:59.843347+00:00		t	44	73328562438008219	648518346495993163	73328562438005629	648518346490658557	[ 37409 130877 3212]	[ 37447 130859 3212]
3136	5916851	2022-11-17 14:28:59.843347+00:00		t	16	73328631157722477	648518346492913070	73328631157710086	648518346490658557	[ 38393 132793 3248]	[ 38433 132783 3248]
3137	43662566	2022-11-17 14:28:59.843347+00:00		t	27	73751256141000360	648518346477811470	73751256140994965	648518346490658557	[ 49679 143727 3663]	[ 49713 143721 3663]
3138	10470635	2022-11-17 14:28:59.843347+00:00		t	62	73116700023080970	648518346494263154	73116700023065723	648518346492136492	[ 31703 106875 2774]	[ 31727 106845 2775]
3139	43662592	2022-11-17 14:28:59.843347+00:00		t	31	73751256141102346	648518346492913070	73751256141096623	648518346490658557	[ 49771 143709 3701]	[ 49737 143723 3702]
3140	33940846	2022-11-17 14:28:59.843347+00:00		t	29	72975962601814790	648518346531374106	72975962601814836	648518346492136492	[ 28099 106739 2906]	[ 28131 106751 2905]
3141	8762701	2022-11-17 14:28:59.843347+00:00		t	25	73046331278825449	648518346531374106	73046331278888761	648518346492136492	[ 29641 107971 2740]	[ 29619 107997 2739]
3142	8762728	2022-11-17 14:28:59.843347+00:00		t	25	73046331278825449	648518346531374106	73046331278846820	648518346492136492	[ 29647 107969 2745]	[ 29667 107959 2747]
3143	17175774	2022-11-17 14:28:59.843347+00:00		t	52	73046331211812848	648518346531374106	73046331211840483	648518346492136492	[ 29805 107093 2640]	[ 29827 107125 2641]
3144	17175789	2022-11-17 14:28:59.843347+00:00		t	25	73046331211823370	648518346531374106	73046331211833365	648518346492136492	[ 29865 107053 2640]	[ 29885 107081 2641]
3145	17581791	2022-11-17 14:28:59.843347+00:00		t	32	73046468583581297	648518346531374106	73046468583587010	648518346492136492	[ 29531 112083 2469]	[ 29515 112117 2470]
3146	24174217	2022-11-17 14:28:59.843347+00:00		t	35	73046331345878430	648518346531374106	73046331345897836	648518346492136492	[ 29219 106519 2851]	[ 29219 106547 2853]
3148	7372859	2022-11-17 14:28:59.843347+00:00		t	44	73821693738890669	648518346495993163	73821693738893410	648518346490658557	[ 52507 147339 3920]	[ 52479 147323 3920]
3150	12800904	2022-11-17 14:28:59.843347+00:00		t	23	73680818610251631	648518346494998706	73680818610256987	648518346490658557	[ 47919 141547 3525]	[ 47949 141539 3525]
3152	9737262	2022-11-17 14:28:59.843347+00:00		t	26	73751256141089598	648518346494998706	73751256141058655	648518346490658557	[ 50111 144805 3691]	[ 50131 144817 3690]
3153	13239761	2022-11-17 14:28:59.843347+00:00		t	50	73821693671810753	648518346492913070	73821693671787168	648518346490658557	[ 51279 145591 3792]	[ 51297 145571 3791]
3155	13239765	2022-11-17 14:28:59.843347+00:00		t	26	73821693671794832	648518346492913070	73821693671787526	648518346490658557	[ 51303 146199 3793]	[ 51319 146187 3792]
3156	17753851	2022-11-17 14:28:59.843347+00:00		t	53	73046468583673821	648518346500706739	73046468583676208	648518346492136492	[ 29739 111893 2511]	[ 29749 111933 2513]
3157	17753860	2022-11-17 14:28:59.843347+00:00		t	28	73046468583671502	648518346500706739	73046468583669056	648518346492136492	[ 29775 111931 2507]	[ 29773 111907 2507]
3158	42961227	2022-11-17 14:28:59.843347+00:00		t	43	73469368444933178	648518346499960531	73469368444920392	648518346499902531	[ 42909 131919 2953]	[ 42955 131909 2953]
3159	26173351	2022-11-17 14:28:59.843347+00:00		t	28	73821693671852822	648518346492913070	73821693671828258	648518346490658557	[ 51443 146549 3808]	[ 51485 146541 3808]
3160	40639643	2022-11-17 14:28:59.843347+00:00		t	49	73328562438229613	648518346492913070	73328562438243822	648518346490658557	[ 38847 130655 3261]	[ 38881 130647 3261]
3161	20431259	2022-11-17 14:28:59.843347+00:00		t	18	73328562437999995	648518346495993163	73328562371550342	648518346511268149	[ 37287 130823 3211]	[ 37309 130839 3209]
3162	40639635	2022-11-17 14:28:59.843347+00:00		t	39	73328562438264305	648518346492913070	73328562438251272	648518346511268149	[ 38837 130633 3262]	[ 38865 130619 3262]
3163	40639638	2022-11-17 14:28:59.843347+00:00		t	42	73328562438264305	648518346492913070	73328562438251267	648518346511268149	[ 38835 130671 3263]	[ 38871 130677 3263]
3164	12800906	2022-11-17 14:28:59.843347+00:00		t	44	73680818610225443	648518346494998706	73680818610233115	648518346483323812	[ 47911 141577 3525]	[ 47955 141585 3525]
3165	17158187	2022-11-17 14:28:59.843347+00:00		t	29	73187068834246265	648518346503767201	73187068834236326	648518346511268149	[ 33923 107563 2846]	[ 33947 107541 2847]
3166	33941009	2022-11-17 14:28:59.843347+00:00		t	23	72975962601809771	648518346488054046	72975962601822623	648518346499141185	[ 28539 107163 2904]	[ 28537 107161 2907]
3167	33940993	2022-11-17 14:28:59.843347+00:00		t	31	72975962601815159	648518346488054046	72975962601807098	648518346485925758	[ 28529 107161 2904]	[ 28511 107147 2906]
3168	32449111	2022-11-17 14:28:59.843347+00:00		t	41	73469506152177392	648518346477811470	73469506152160884	648518346483323812	[ 42591 136927 3390]	[ 42605 136901 3390]
3169	32449135	2022-11-17 14:28:59.843347+00:00		t	20	73469506152179695	648518346477811470	73469506152160884	648518346483323812	[ 42629 136879 3392]	[ 42641 136857 3392]
3170	32407054	2022-11-17 14:28:59.843347+00:00		t	24	73539874829355714	648518346475974370	73539874829333074	648518346480614401	[ 44697 136563 3301]	[ 44717 136545 3300]
3171	43854392	2022-11-17 14:28:59.843347+00:00		t	27	73046468785015416	648518346531363354	73046468851737824	648518346489569132	[ 30195 111909 2953]	[ 30205 111881 2954]
3172	11727991	2022-11-17 14:28:59.843347+00:00		t	21	73469506085033763	648518346495993163	73469506085063956	648518346504007630	[ 41341 135351 3270]	[ 41361 135351 3272]
3173	11728180	2022-11-17 14:28:59.843347+00:00		t	28	73469506085124098	648518346495993163	73469506085128868	648518346504007630	[ 41673 135759 3299]	[ 41677 135793 3299]
3174	23338157	2022-11-17 14:28:59.843347+00:00		t	35	73258262346611600	648518346495993163	73258262346659634	648518346504007630	[ 36813 131185 3204]	[ 36787 131187 3206]
3175	16839005	2022-11-17 14:28:59.843347+00:00		t	19	73751187488507095	648518346495993163	73751187488497714	648518346504007630	[ 49653 143303 3744]	[ 49609 143303 3744]
3176	26374733	2022-11-17 14:28:59.843347+00:00		t	36	73751256141215685	648518346494998706	73751256141323150	648518346483323812	[ 50443 145165 3718]	[ 50469 145137 3718]
3177	20680486	2022-11-17 14:28:59.843347+00:00		t	18	73680749890884796	648518346495993163	73680749890866632	648518346504007630	[ 47849 141061 3579]	[ 47833 141077 3578]
3178	24082766	2022-11-17 14:28:59.843347+00:00		t	34	73398999767793847	648518346493225392	73398999767813709	648518346483323812	[ 40057 131715 3057]	[ 40069 131697 3059]
3181	17127825	2022-11-17 14:28:59.843347+00:00		t	21	72975962601776422	648518346488054046	72975962601789305	648518346489569132	[ 27529 107657 2893]	[ 27499 107685 2894]
3185	12734532	2022-11-17 14:28:59.843347+00:00		t	29	73116768742418537	648518346472537865	73116768742429190	648518346480843521	[ 31727 108705 2714]	[ 31703 108695 2715]
3189	12734415	2022-11-17 14:28:59.843347+00:00		t	35	73116768742395817	648518346524142085	73116768742315894	648518346502586791	[ 31421 109203 2704]	[ 31431 109169 2704]
3190	12734402	2022-11-17 14:28:59.843347+00:00		t	14	73116768742409856	648518346524142085	73116768742381371	648518346485925758	[ 31423 109449 2706]	[ 31411 109479 2706]
3194	12734330	2022-11-17 14:28:59.843347+00:00		t	18	73116768742406027	648518346524142085	73116768742406156	648518346499897667	[ 31267 109419 2708]	[ 31313 109423 2708]
3196	12734344	2022-11-17 14:28:59.843347+00:00		t	43	73116768742434632	648518346524142085	73116768742409968	648518346494201991	[ 31337 109511 2722]	[ 31339 109537 2722]
3197	9684936	2022-11-17 14:28:59.843347+00:00		t	30	73398999901947584	648518346474234477	73398999901942211	648518346482260628	[ 39367 132613 3274]	[ 39345 132593 3274]
3198	27119525	2022-11-17 14:28:59.843347+00:00		t	14	73046537437344032	648518346524144133	73046537437353950	648518346497895015	[ 28993 112651 2782]	[ 28985 112645 2786]
3206	17581854	2022-11-17 14:28:59.843347+00:00		t	26	73046468583676301	648518346500706739	73046468583704993	648518346492304255	[ 29639 112023 2514]	[ 29661 112037 2515]
3209	17581782	2022-11-17 14:28:59.843347+00:00		t	20	73046468583581297	648518346531374106	73046468583584169	648518346481699517	[ 29525 112095 2476]	[ 29499 112121 2476]
3211	17581856	2022-11-17 14:28:59.843347+00:00		t	36	73046468583635006	648518346531374106	73046468583635001	648518346487038617	[ 29631 111989 2491]	[ 29663 111983 2492]
3212	20431258	2022-11-17 14:28:59.843347+00:00		t	35	73328562371208807	648518346492913070	73328562371226889	648518346496990616	[ 37339 130087 3173]	[ 37307 130095 3174]
3213	12741382	2022-11-17 14:28:59.843347+00:00		t	19	72694419173676249	648518346514007065	72694419173680962	648518346506702370	[ 18443 104559 3338]	[ 18439 104589 3339]
3214	10344816	2022-11-17 14:28:59.843347+00:00		t	42	73328699877252018	648518346495993163	73328699877251895	648518346484250407	[ 38767 133935 3281]	[ 38791 133909 3282]
3215	3720188	2022-11-17 14:28:59.843347+00:00		t	26	73398931048343555	648518346488045079	73398931048338540	648518346489007453	[ 39985 130957 3063]	[ 39975 130999 3064]
3216	17581812	2022-11-17 14:28:59.843347+00:00		t	44	73046468583581297	648518346531374106	73046468583592649	648518346481078874	[ 29559 112089 2474]	[ 29561 112123 2474]
3222	3415620	2022-11-17 14:28:59.843347+00:00		t	26	73046262626405033	648518346500706739	73046262626426776	648518346492304255	[ 29695 106391 2853]	[ 29669 106373 2855]
3223	33994494	2022-11-17 14:28:59.843347+00:00		t	30	73398999767779550	648518346474234477	73398999767781862	648518346499897667	[ 40727 132419 3052]	[ 40745 132419 3051]
3226	44259849	2022-11-17 14:28:59.843347+00:00		t	44	73398931115475337	648518346474234477	73398931115470545	648518346499897667	[ 40559 130213 3194]	[ 40525 130205 3195]
3227	44259846	2022-11-17 14:28:59.843347+00:00		t	31	73398931115455997	648518346474234477	73398931115517570	648518346489569132	[ 40557 130239 3201]	[ 40521 130225 3202]
3228	44259858	2022-11-17 14:28:59.843347+00:00		t	22	73398931115475443	648518346474234477	73398931115446973	648518346494201991	[ 40567 130241 3193]	[ 40539 130235 3192]
3229	43662683	2022-11-17 14:28:59.843347+00:00		t	38	73751256141094302	648518346474234477	73751256141058258	648518346482260628	[ 50147 144139 3689]	[ 50117 144161 3689]
3230	42673079	2022-11-17 14:28:59.843347+00:00		t	36	73398931048326088	648518346474234477	73398931048337790	648518346517772136	[ 38979 129857 3057]	[ 39009 129851 3058]
3231	42673076	2022-11-17 14:28:59.843347+00:00		t	49	73398931048342680	648518346474234477	73398931048311887	648518346473084516	[ 38981 129839 3055]	[ 39001 129825 3054]
3232	2588513	2022-11-17 14:28:59.843347+00:00		t	33	73539874896058935	648518346474234477	73539874896060572	648518346492280108	[ 43311 136751 3339]	[ 43329 136765 3338]
3233	38497952	2022-11-17 14:28:59.843347+00:00		t	33	73328631090608751	648518346474234477	73328631090619726	648518346496360533	[ 38623 131523 3141]	[ 38607 131551 3142]
3238	2588523	2022-11-17 14:28:59.843347+00:00		t	27	73539874896058935	648518346474234477	73539874896058942	648518346496360533	[ 43339 136737 3340]	[ 43367 136745 3340]
3239	2588528	2022-11-17 14:28:59.843347+00:00		t	45	73539874896058935	648518346474234477	73539874896225226	648518346486863587	[ 43387 136689 3347]	[ 43387 136723 3348]
3241	14598925	2022-11-17 14:28:59.843347+00:00		t	35	73469437365740116	648518346474234477	73469437365744898	648518346499724869	[ 42233 135025 3329]	[ 42215 135063 3329]
3242	14598884	2022-11-17 14:28:59.843347+00:00		t	39	73469437365704500	648518346474234477	73469437365664765	648518346496360533	[ 42119 134627 3299]	[ 42127 134599 3299]
3243	14598908	2022-11-17 14:28:59.843347+00:00		t	25	73469437365740116	648518346474234477	73469437365774915	648518346485910654	[ 42217 135007 3329]	[ 42189 135001 3330]
3244	14598931	2022-11-17 14:28:59.843347+00:00		t	56	73469437365749611	648518346474234477	73469437365732329	648518346517772136	[ 42233 134783 3317]	[ 42229 134817 3317]
3245	14598871	2022-11-17 14:28:59.843347+00:00		t	44	73469437365704500	648518346474234477	73469437365672437	648518346486863587	[ 42107 134611 3300]	[ 42107 134579 3300]
3246	23869978	2022-11-17 14:28:59.843347+00:00		t	21	73469506151782051	648518346474234477	73469506151786982	648518346482260628	[ 42623 135291 3344]	[ 42607 135321 3345]
3247	14598909	2022-11-17 14:28:59.843347+00:00		t	56	73469437365740116	648518346474234477	73469437365740175	648518346492140076	[ 42225 135023 3329]	[ 42195 135037 3330]
3248	22810268	2022-11-17 14:28:59.843347+00:00		t	14	73751256141099939	648518346474234477	73751256141102773	648518346492140076	[ 50355 144313 3706]	[ 50323 144331 3706]
3249	14598913	2022-11-17 14:28:59.843347+00:00		t	29	73469437365702262	648518346474234477	73469437365724046	648518346492140076	[ 42203 134767 3317]	[ 42193 134793 3318]
3250	21092324	2022-11-17 14:28:59.843347+00:00		t	44	73469368646060188	648518346474234477	73469368646004997	648518346496360533	[ 41841 132691 3225]	[ 41871 132697 3227]
3252	16177378	2022-11-17 14:28:59.843347+00:00		t	38	73399068621511969	648518346474234477	73399068621509402	648518346483323812	[ 40671 133607 3301]	[ 40697 133587 3302]
3253	16135864	2022-11-17 14:28:59.843347+00:00		t	28	73469437432551821	648518346474234477	73469437432590651	648518346492140076	[ 41611 134703 3360]	[ 41585 134735 3361]
3260	21092347	2022-11-17 14:28:59.843347+00:00		t	21	73469368646042328	648518346474234477	73469368646060237	648518346496360533	[ 41893 132721 3247]	[ 41915 132733 3249]
3261	21092376	2022-11-17 14:28:59.843347+00:00		t	55	73469368646042328	648518346474234477	73469368646047414	648518346496360533	[ 41923 132717 3244]	[ 41957 132711 3245]
3262	21092368	2022-11-17 14:28:59.843347+00:00		t	20	73469368646042328	648518346474234477	73469368646052711	648518346517772136	[ 41919 132745 3243]	[ 41949 132755 3244]
3263	21092327	2022-11-17 14:28:59.843347+00:00		t	22	73469368646028096	648518346474234477	73469368646013147	648518346482260628	[ 41845 132815 3230]	[ 41875 132799 3230]
3264	21092353	2022-11-17 14:28:59.843347+00:00		t	43	73469368646060166	648518346474234477	73469368646032699	648518346482260628	[ 41891 132571 3239]	[ 41927 132557 3239]
3265	21092359	2022-11-17 14:28:59.843347+00:00		t	37	73469368646042328	648518346474234477	73469368646060227	648518346482260628	[ 41911 132725 3246]	[ 41937 132731 3247]
3266	21092371	2022-11-17 14:28:59.843347+00:00		t	17	73469368646050145	648518346474234477	73469368646044698	648518346482260628	[ 41939 132631 3241]	[ 41951 132605 3241]
3267	8184217	2022-11-17 14:28:59.843347+00:00		t	55	73469368646164517	648518346474234477	73469368646147504	648518346499897667	[ 42675 132023 3287]	[ 42689 131989 3288]
3273	16177327	2022-11-17 14:28:59.843347+00:00		t	41	73399068621536300	648518346474234477	73399068621527027	648518346499897667	[ 40599 133783 3308]	[ 40631 133765 3309]
3274	16177363	2022-11-17 14:28:59.843347+00:00		t	30	73399068621522161	648518346474234477	73399068621533852	648518346499897667	[ 40653 133659 3305]	[ 40681 133665 3306]
3275	16177318	2022-11-17 14:28:59.843347+00:00		t	27	73399068621536310	648518346474234477	73399068621524792	648518346486863587	[ 40611 133825 3309]	[ 40623 133829 3309]
3276	16135898	2022-11-17 14:28:59.843347+00:00		t	46	73469437432597688	648518346474234477	73469437432609864	648518346493171442	[ 41669 134539 3359]	[ 41703 134529 3359]
3279	9685141	2022-11-17 14:28:59.843347+00:00		t	49	73398999901909198	648518346474234477	73398999901898143	648518346499724869	[ 39795 132565 3254]	[ 39765 132573 3255]
3280	9685156	2022-11-17 14:28:59.843347+00:00		t	17	73398999901914243	648518346474234477	73398999901937349	648518346496360533	[ 39817 133041 3265]	[ 39785 133043 3267]
3281	9685174	2022-11-17 14:28:59.843347+00:00		t	29	73398999901886863	648518346474234477	73398999901879878	648518346496360533	[ 39845 132767 3248]	[ 39813 132771 3248]
3283	9685205	2022-11-17 14:28:59.843347+00:00		t	32	73398999901932006	648518346474234477	73398999901942464	648518346496360533	[ 39843 132871 3267]	[ 39861 132899 3267]
3284	9685227	2022-11-17 14:28:59.843347+00:00		t	32	73398999901904988	648518346474234477	73398999901893885	648518346517772136	[ 39861 132905 3253]	[ 39903 132919 3253]
3285	9685207	2022-11-17 14:28:59.843347+00:00		t	31	73398999901924122	648518346474234477	73398999901926459	648518346487724866	[ 39853 132603 3265]	[ 39861 132575 3265]
3286	12741415	2022-11-17 14:28:59.843347+00:00		t	36	72694419173884347	648518346511819888	72694419173887377	648518346518636630	[ 18521 105345 3348]	[ 18485 105361 3348]
3296	12741450	2022-11-17 14:28:59.843347+00:00		t	12	72694419173823811	648518346511819888	72694419173726267	648518346493825393	[ 18559 105379 3344]	[ 18537 105403 3344]
3297	12741475	2022-11-17 14:28:59.843347+00:00		t	16	72694419173835222	648518346514428359	72694419173860388	648518346493825393	[ 18577 104673 3340]	[ 18583 104647 3341]
3298	12741473	2022-11-17 14:28:59.843347+00:00		t	29	72694419173793303	648518346514428359	72694419173684205	648518346506702370	[ 18575 104705 3339]	[ 18583 104673 3339]
3301	12741452	2022-11-17 14:28:59.843347+00:00		t	20	72694419173686413	648518346514428359	72694419173683817	648518346491215992	[ 18553 104679 3339]	[ 18547 104657 3339]
3302	22963797	2022-11-17 14:28:59.843347+00:00		t	41	73469506085150258	648518346474234477	73469506085160078	648518346482260628	[ 42945 135475 3298]	[ 42917 135499 3298]
3303	28818939	2022-11-17 14:28:59.843347+00:00		t	32	73328562371094885	648518346474234477	73328562371110295	648518346483323812	[ 38555 130783 3127]	[ 38583 130805 3127]
3304	28818923	2022-11-17 14:28:59.843347+00:00		t	46	73328562371094885	648518346474234477	73328562371119820	648518346499724869	[ 38533 130789 3125]	[ 38549 130825 3126]
3305	28818850	2022-11-17 14:28:59.843347+00:00		t	40	73328562371084447	648518346474234477	73328562371087087	648518346496360533	[ 38433 130697 3119]	[ 38431 130659 3120]
3306	28818928	2022-11-17 14:28:59.843347+00:00		t	27	73328562371094885	648518346474234477	73328562371100123	648518346486863587	[ 38533 130779 3123]	[ 38561 130801 3123]
3307	28818925	2022-11-17 14:28:59.843347+00:00		t	24	73328562371105418	648518346474234477	73328562371117421	648518346473084516	[ 38547 130787 3128]	[ 38553 130815 3129]
3308	44259854	2022-11-17 14:28:59.843347+00:00		t	25	73398931115475337	648518346474234477	73398931115487130	648518346487724866	[ 40559 130217 3197]	[ 40533 130205 3198]
3309	33994530	2022-11-17 14:28:59.843347+00:00		t	33	73398999767822184	648518346474234477	73398999767811628	648518346517772136	[ 40827 132627 3066]	[ 40815 132643 3065]
3310	33994542	2022-11-17 14:28:59.843347+00:00		t	18	73398999767822184	648518346474234477	73398999767818321	648518346517772136	[ 40849 132665 3068]	[ 40835 132693 3068]
3317	37315622	2022-11-17 14:28:59.843347+00:00		t	18	73398931182389532	648518346474234477	73398931182386981	648518346509715514	[ 40587 130471 3243]	[ 40607 130499 3244]
3318	37315602	2022-11-17 14:28:59.843347+00:00		t	51	73398931182339505	648518346474234477	73398931182210486	648518346499897667	[ 40575 130321 3213]	[ 40579 130303 3211]
3319	37315596	2022-11-17 14:28:59.843347+00:00		t	30	73398931182353582	648518346474234477	73398931182361230	648518346517772136	[ 40559 130631 3231]	[ 40553 130643 3232]
3321	37315566	2022-11-17 14:28:59.843347+00:00		t	14	73398931182391963	648518346474234477	73398931182401530	648518346492697531	[ 40541 130331 3246]	[ 40507 130343 3247]
3323	21092382	2022-11-17 14:28:59.843347+00:00		t	23	73469368646075255	648518346474234477	73469368646044650	648518346487724866	[ 41961 132529 3249]	[ 41971 132529 3248]
3328	27714309	2022-11-17 14:28:59.843347+00:00		t	39	73469368646098919	648518346474234477	73469368646096690	648518346496360533	[ 42591 132347 3264]	[ 42557 132345 3264]
3329	27714315	2022-11-17 14:28:59.843347+00:00		t	31	73469368646103344	648518346474234477	73469368646103328	648518346496360533	[ 42589 132293 3267]	[ 42569 132277 3267]
3330	27714337	2022-11-17 14:28:59.843347+00:00		t	27	73469368646101180	648518346474234477	73469368646084526	648518346496360533	[ 42625 132309 3260]	[ 42615 132309 3259]
3331	27714281	2022-11-17 14:28:59.843347+00:00		t	49	73469368646116848	648518346474234477	73469368646127876	648518346499897667	[ 42519 132151 3275]	[ 42499 132125 3276]
3332	27714351	2022-11-17 14:28:59.843347+00:00		t	48	73469368646119051	648518346474234477	73469368646123236	648518346517772136	[ 42623 132277 3273]	[ 42655 132267 3274]
3333	27714348	2022-11-17 14:28:59.843347+00:00		t	44	73469368646112261	648518346474234477	73469368646125672	648518346483323812	[ 42621 132305 3272]	[ 42643 132333 3273]
3334	16891379	2022-11-17 14:28:59.843347+00:00		t	48	73398999901944006	648518346474234477	73398999901946670	648518346492280108	[ 40079 131283 3273]	[ 40107 131269 3274]
3337	16891336	2022-11-17 14:28:59.843347+00:00		t	53	73398999901966608	648518346474234477	73398999901956689	648518346459644932	[ 40027 131231 3278]	[ 40043 131203 3278]
3338	33387626	2022-11-17 14:28:59.843347+00:00		t	33	73469437365538733	648518346474234477	73469437365548600	648518346483323812	[ 41063 133587 3252]	[ 41025 133571 3253]
3339	33387634	2022-11-17 14:28:59.843347+00:00		t	28	73469437365556119	648518346474234477	73469437365556107	648518346486863587	[ 41065 133559 3251]	[ 41041 133535 3252]
3343	38543305	2022-11-17 14:28:59.843347+00:00		t	33	73398999901857364	648518346474234477	73398999901854964	648518346482260628	[ 39445 131797 3237]	[ 39435 131839 3238]
3344	38543332	2022-11-17 14:28:59.843347+00:00		t	27	73398999901850434	648518346474234477	73398999901825982	648518346489569132	[ 39585 131805 3225]	[ 39571 131835 3225]
3345	36045839	2022-11-17 14:28:59.843347+00:00		t	32	73328562304059710	648518346474234477	73328562304087379	648518346483323812	[ 37865 130855 3019]	[ 37879 130823 3020]
3347	36045719	2022-11-17 14:28:59.843347+00:00		t	45	73328562304020391	648518346474234477	73328562304017936	648518346499897667	[ 37639 130963 3000]	[ 37665 130957 3000]
3348	36045715	2022-11-17 14:28:59.843347+00:00		t	30	73328562304025582	648518346474234477	73328562303987719	648518346517772136	[ 37625 131001 3001]	[ 37653 131035 3001]
3349	36045827	2022-11-17 14:28:59.843347+00:00		t	16	73328562304052636	648518346474234477	73328562304028410	648518346517772136	[ 37835 130991 3017]	[ 37857 131033 3017]
3350	36045832	2022-11-17 14:28:59.843347+00:00		t	28	73328562304074248	648518346474234477	73328562304028410	648518346517772136	[ 37851 130973 3022]	[ 37869 131005 3022]
3353	36045672	2022-11-17 14:28:59.843347+00:00		t	37	73328562303997684	648518346474234477	73328562303998034	648518346486863587	[ 37573 130951 2988]	[ 37547 130943 2990]
3354	36045838	2022-11-17 14:28:59.843347+00:00		t	46	73328562304052594	648518346474234477	73328562304054981	648518346494201991	[ 37847 130973 3012]	[ 37877 130965 3012]
3355	13153990	2022-11-17 14:28:59.843347+00:00		t	20	73398931115550506	648518346474234477	73398931115494652	648518346487724866	[ 40691 130041 3202]	[ 40699 130001 3202]
3356	2588545	2022-11-17 14:28:59.843347+00:00		t	44	73539874896353134	648518346493225392	73539874896309491	648518346487724866	[ 43415 136251 3396]	[ 43407 136267 3394]
3361	18493410	2022-11-17 14:28:59.843347+00:00		t	12	73751324927611107	648518346492913070	73751324927603798	648518346499864972	[ 51167 146183 3793]	[ 51133 146197 3794]
3362	3545656	2022-11-17 14:28:59.843347+00:00		t	38	73539806042553028	648518346478167277	73539806042566618	648518346489007453	[ 44269 133343 3102]	[ 44289 133323 3103]
3363	12031312	2022-11-17 14:28:59.843347+00:00		t	48	73539874829339371	648518346518565462	73539874829356872	648518346489007453	[ 44433 135223 3311]	[ 44437 135193 3311]
3364	12031220	2022-11-17 14:28:59.843347+00:00		t	14	73539874829273407	648518346488045079	73539874829254547	648518346489007453	[ 44141 135617 3277]	[ 44159 135605 3276]
3365	20262949	2022-11-17 14:28:59.843347+00:00		t	25	72553681618643023	648518346531363354	72553681618633023	648518346482497172	[ 15907 105159 3318]	[ 15923 105179 3317]
3366	38454686	2022-11-17 14:28:59.843347+00:00		t	17	72553681685544484	648518346517527332	72553681685544421	648518346490277659	[ 15295 104891 3352]	[ 15315 104867 3353]
3367	10133996	2022-11-17 14:28:59.843347+00:00		t	26	72975962668933869	648518346472537865	72975962668921378	648518346492697531	[ 26753 107303 3047]	[ 26769 107333 3047]
3368	2556495	2022-11-17 14:28:59.843347+00:00		t	31	73046468852049288	648518346524144133	73046468852049298	648518346502508711	[ 29623 110789 3022]	[ 29653 110785 3022]
3369	42182990	2022-11-17 14:28:59.843347+00:00		t	46	73469368579043790	648518346488045079	73469368579031785	648518346489007453	[ 41299 131405 3166]	[ 41335 131405 3166]
3370	3545631	2022-11-17 14:28:59.843347+00:00		t	35	73539806042638294	648518346483806357	73539806042660434	648518346489007453	[ 44245 133471 3133]	[ 44245 133451 3135]
3371	21324660	2022-11-17 14:28:59.843347+00:00		t	12	73328562236934660	648518346478167277	73328562236946763	648518346489007453	[ 37811 130561 2881]	[ 37813 130551 2883]
3372	42182975	2022-11-17 14:28:59.843347+00:00		t	57	73469368579111374	648518346488045079	73469368579231963	648518346489007453	[ 41283 131519 3207]	[ 41315 131507 3207]
3375	2425553	2022-11-17 14:28:59.843347+00:00		t	35	73539806109772462	648518346518565462	73539806109784624	648518346489007453	[ 43589 133843 3276]	[ 43569 133853 3275]
3376	10470483	2022-11-17 14:28:59.843347+00:00		t	51	73116700023101769	648518346494263154	73116700023134571	648518346499141185	[ 31381 106977 2784]	[ 31391 106985 2787]
3377	7928122	2022-11-17 14:28:59.843347+00:00		t	40	73469368511909675	648518346478167277	73469368511921408	648518346459644932	[ 41841 132319 3020]	[ 41835 132291 3022]
3378	7928120	2022-11-17 14:28:59.843347+00:00		t	24	73469368511986140	648518346483806357	73469368511960860	648518346459644932	[ 41841 132603 3037]	[ 41825 132627 3039]
3380	7988681	2022-11-17 14:28:59.843347+00:00		t	14	72553612966180538	648518346514007065	72553612966180517	648518346475537024	[ 16349 102905 3408]	[ 16335 102867 3409]
3383	7988676	2022-11-17 14:28:59.843347+00:00		t	44	72553612966197271	648518346495414351	72553612966218639	648518346490321079	[ 16305 103057 3416]	[ 16309 103039 3419]
3384	16891358	2022-11-17 14:28:59.843347+00:00		t	30	73398931182434230	648518346474234477	73398999901951152	648518346459644932	[ 40099 131059 3274]	[ 40077 131093 3276]
3385	40766520	2022-11-17 14:28:59.843347+00:00		t	49	73187068834403217	648518346494038560	73187068834403189	648518346486067652	[ 33445 106873 2915]	[ 33405 106883 2915]
3386	38523667	2022-11-17 14:28:59.843347+00:00		t	23	73116700090168804	648518346524142085	73116700090166214	648518346495592630	[ 31689 106659 2890]	[ 31717 106685 2890]
3387	7928124	2022-11-17 14:28:59.843347+00:00		t	14	73469368511952939	648518346483806357	73469368511960860	648518346459644932	[ 41873 132625 3038]	[ 41851 132641 3040]
3388	7928137	2022-11-17 14:28:59.843347+00:00		t	14	73469368511952930	648518346483806357	73469368511950450	648518346459644932	[ 41905 132593 3033]	[ 41891 132587 3032]
3390	1701199	2022-11-17 14:28:59.843347+00:00		t	20	72975962601672485	648518346488054046	72975962601701004	648518346495592630	[ 28409 107931 2855]	[ 28419 107937 2858]
3413	2425543	2022-11-17 14:28:59.843347+00:00		t	26	73539806109811005	648518346518565462	73539806109779942	648518346487908887	[ 43577 133841 3278]	[ 43551 133831 3278]
3416	42183210	2022-11-17 14:28:59.843347+00:00		t	46	73469368579063843	648518346518565462	73469368579068365	648518346487908887	[ 41701 131811 3181]	[ 41725 131843 3182]
3419	37197006	2022-11-17 14:28:59.843347+00:00		t	32	73187137553785619	648518346495765904	73187137553787993	648518346501839210	[ 33535 109285 2878]	[ 33531 109315 2881]
3421	37197009	2022-11-17 14:28:59.843347+00:00		t	12	73187137553763200	648518346495765904	73187137553760799	648518346501839210	[ 33537 109077 2867]	[ 33541 109033 2868]
3424	37197015	2022-11-17 14:28:59.843347+00:00		t	17	73187137553785619	648518346495765904	73187137553785645	648518346475537024	[ 33559 109283 2878]	[ 33561 109329 2879]
3425	37197020	2022-11-17 14:28:59.843347+00:00		t	12	73187137553976861	648518346522179866	73187137553969528	648518346499432795	[ 33595 109007 2947]	[ 33583 109033 2947]
3429	37197028	2022-11-17 14:28:59.843347+00:00		t	46	73187137553867239	648518346495765904	73187137553857582	648518346491969931	[ 33597 109315 2910]	[ 33605 109349 2910]
3432	37197037	2022-11-17 14:28:59.843347+00:00		t	52	73187137554081405	648518346522179866	73187137553969501	648518346509188474	[ 33621 109003 2946]	[ 33623 109029 2946]
3434	37197042	2022-11-17 14:28:59.843347+00:00		t	42	73187137553721287	648518346511819888	73187137553687894	648518346499432795	[ 33653 109087 2843]	[ 33631 109081 2842]
3435	37197043	2022-11-17 14:28:59.843347+00:00		t	26	73187137553852682	648518346495765904	73187137553850286	648518346474236781	[ 33611 109307 2909]	[ 33633 109327 2908]
3436	37197044	2022-11-17 14:28:59.843347+00:00		t	18	73187137553962412	648518346522179866	73187137553985965	648518346490873773	[ 33667 108943 2949]	[ 33635 108933 2950]
3438	6115651	2022-11-17 14:28:59.843347+00:00		t	49	73258262346328578	648518346495993163	73258262346314193	648518346512252206	[ 35599 131655 3089]	[ 35615 131639 3091]
3439	44439126	2022-11-17 14:28:59.843347+00:00		t	32	73116631370823581	648518346498554608	73116631370833904	648518346480843521	[ 31777 105899 2949]	[ 31795 105881 2950]
3440	7561582	2022-11-17 14:28:59.843347+00:00		t	46	73116768742310406	648518346488054046	73116768742310905	648518346480843521	[ 32371 108663 2702]	[ 32369 108701 2701]
3441	7786603	2022-11-17 14:28:59.843347+00:00		t	29	73116700090233514	648518346472537865	73116700090202840	648518346480843521	[ 31155 108271 2910]	[ 31177 108297 2910]
3447	37196820	2022-11-17 14:28:59.843347+00:00		t	16	73187137553645900	648518346514428359	73187137553459268	648518346499842444	[ 33057 108989 2831]	[ 33055 109017 2830]
3448	37196805	2022-11-17 14:28:59.843347+00:00		t	47	73187137554078046	648518346494038560	73187137553962247	648518346506702370	[ 32999 108823 2945]	[ 33031 108841 2945]
3449	37196811	2022-11-17 14:28:59.843347+00:00		t	15	73187137553703996	648518346514428359	73187137553699601	648518346479342780	[ 33055 108633 2846]	[ 33035 108609 2845]
3451	34914059	2022-11-17 14:28:59.843347+00:00		t	34	72975962668836662	648518346499893315	72975962668843980	648518346480843521	[ 27455 108143 3009]	[ 27453 108145 3011]
3452	37197048	2022-11-17 14:28:59.843347+00:00		t	25	73187137553832988	648518346511819888	73187137553847394	648518346501839210	[ 33631 108959 2902]	[ 33637 108999 2903]
3455	37197055	2022-11-17 14:28:59.843347+00:00		t	16	73187137553852406	648518346511819888	73187137553866859	648518346501839210	[ 33631 108939 2909]	[ 33643 108965 2910]
3456	37197027	2022-11-17 14:28:59.843347+00:00		t	25	73187137553711595	648518346511819888	73187137553693062	648518346489787479	[ 33645 109113 2843]	[ 33603 109129 2843]
3457	37197029	2022-11-17 14:28:59.843347+00:00		t	26	73187137553721287	648518346511819888	73187137553704304	648518346489787479	[ 33639 109077 2844]	[ 33609 109067 2844]
3458	37197036	2022-11-17 14:28:59.843347+00:00		t	37	73187137553813449	648518346511819888	73187137553818350	648518346489787479	[ 33631 108855 2892]	[ 33623 108825 2893]
3459	11051625	2022-11-17 14:28:59.843347+00:00		t	50	73046331278787362	648518346511235381	73046331278796992	648518346480843521	[ 29643 107419 2725]	[ 29625 107391 2727]
3460	14744928	2022-11-17 14:28:59.843347+00:00		t	29	72976031254261732	648518346524144133	72976031254264556	648518346480843521	[ 27561 110355 2809]	[ 27595 110339 2808]
3462	44439162	2022-11-17 14:28:59.843347+00:00		t	15	73116631370574291	648518346488054046	73116631370576153	648518346502483782	[ 31895 106383 2856]	[ 31915 106355 2856]
3463	1701237	2022-11-17 14:28:59.843347+00:00		t	36	72975962601487068	648518346488054046	72975962601543389	648518346480843521	[ 28471 107717 2829]	[ 28473 107681 2828]
3467	38296009	2022-11-17 14:28:59.843347+00:00		t	12	73398999700668657	648518346499960531	73398999700641391	648518346501160982	[ 40355 131887 2897]	[ 40381 131909 2897]
3473	37196650	2022-11-17 14:28:59.843347+00:00		t	56	73116768809720493	648518346497858151	73187137553874852	648518346517452069	[ 32743 109245 2917]	[ 32773 109269 2917]
3474	37196696	2022-11-17 14:28:59.843347+00:00		t	25	73187137553716637	648518346514428359	73187137553711516	648518346479342780	[ 32891 109029 2851]	[ 32863 109017 2853]
3475	37196716	2022-11-17 14:28:59.843347+00:00		t	26	73187137486871270	648518346498554608	73187137553458075	648518346474236781	[ 32889 108973 2824]	[ 32893 108995 2826]
3476	37196727	2022-11-17 14:28:59.843347+00:00		t	18	73187137553731329	648518346514428359	73187137553721120	648518346514141918	[ 32923 108777 2859]	[ 32905 108747 2860]
3480	37196722	2022-11-17 14:28:59.843347+00:00		t	66	73187137553941354	648518346494038560	73187137553934273	648518346497061092	[ 32937 108723 2940]	[ 32905 108709 2940]
3482	37196781	2022-11-17 14:28:59.843347+00:00		t	20	73187137553900755	648518346498554608	73187137553908343	648518346482497172	[ 33013 108953 2925]	[ 32975 108959 2926]
3483	37196745	2022-11-17 14:28:59.843347+00:00		t	14	73187137553941354	648518346494038560	73187137553968987	648518346499842444	[ 32947 108715 2941]	[ 32925 108691 2943]
3488	37196767	2022-11-17 14:28:59.843347+00:00		t	27	73187137553866855	648518346497858151	73187137553877135	648518346499141441	[ 32925 108965 2904]	[ 32955 108985 2905]
3490	37196782	2022-11-17 14:28:59.843347+00:00		t	29	73187137553671796	648518346514428359	73187137553654557	648518346474236781	[ 33009 109013 2834]	[ 32975 109031 2834]
3491	37196756	2022-11-17 14:28:59.843347+00:00		t	29	73187137553908419	648518346497858151	73187137553885480	648518346479342780	[ 32911 109127 2922]	[ 32941 109113 2922]
3492	37196777	2022-11-17 14:28:59.843347+00:00		t	42	73187137553679375	648518346514428359	73187137553654362	648518346479342780	[ 33003 108991 2833]	[ 32971 108997 2832]
3493	37196795	2022-11-17 14:28:59.843347+00:00		t	20	73187137553937715	648518346497858151	73187137553945611	648518346479342780	[ 32973 108907 2938]	[ 33003 108885 2940]
3496	37196837	2022-11-17 14:28:59.843347+00:00		t	61	73187137553703996	648518346514428359	73187137553741661	648518346496990616	[ 33091 108627 2846]	[ 33095 108601 2845]
3497	37196839	2022-11-17 14:28:59.843347+00:00		t	38	73187137553661429	648518346514428359	73187137553606813	648518346511268149	[ 33081 108991 2832]	[ 33091 109017 2832]
3499	37196798	2022-11-17 14:28:59.843347+00:00		t	21	73187137553945664	648518346497858151	73187137553908365	648518346499141441	[ 32977 108951 2934]	[ 33013 108963 2933]
3500	37196799	2022-11-17 14:28:59.843347+00:00		t	33	73187137553800703	648518346498554608	73187137553790338	648518346499141441	[ 33029 109059 2883]	[ 33015 109031 2882]
3503	37196828	2022-11-17 14:28:59.843347+00:00		t	16	73187137553703996	648518346514428359	73187137553701125	648518346486067652	[ 33071 108621 2845]	[ 33071 108589 2845]
3504	37196829	2022-11-17 14:28:59.843347+00:00		t	35	73187137553805766	648518346498554608	73187137553798221	648518346501839210	[ 33079 109029 2885]	[ 33075 108993 2885]
3505	37196864	2022-11-17 14:28:59.843347+00:00		t	29	73187137553703996	648518346514428359	73187137553694903	648518346501839210	[ 33127 108631 2845]	[ 33135 108601 2845]
3508	37196860	2022-11-17 14:28:59.843347+00:00		t	28	73187137553742238	648518346514428359	73187137553744832	648518346486067652	[ 33099 108575 2865]	[ 33129 108551 2865]
3509	37196849	2022-11-17 14:28:59.843347+00:00		t	43	73187137553661429	648518346514428359	73187137553666955	648518346499842444	[ 33089 108991 2834]	[ 33107 109021 2834]
3511	37196861	2022-11-17 14:28:59.843347+00:00		t	42	73187137553661429	648518346514428359	73187137553654476	648518346486067652	[ 33101 108981 2833]	[ 33129 109001 2833]
3512	37196865	2022-11-17 14:28:59.843347+00:00		t	43	73187137553661429	648518346514428359	73187137553452806	648518346496990616	[ 33107 108957 2833]	[ 33135 108959 2832]
3520	37196878	2022-11-17 14:28:59.843347+00:00		t	19	73187137553739917	648518346522179866	73187137553726799	648518346489787479	[ 33201 109479 2854]	[ 33173 109495 2855]
3521	37196871	2022-11-17 14:28:59.843347+00:00		t	64	73187137553739917	648518346522179866	73187137553719179	648518346499432795	[ 33183 109449 2855]	[ 33155 109433 2855]
3533	37196894	2022-11-17 14:28:59.843347+00:00		t	43	73187137553724383	648518346522179866	73187137553724334	648518346489002225	[ 33215 109447 2852]	[ 33193 109433 2852]
3538	37196986	2022-11-17 14:28:59.843347+00:00		t	68	73187137553750888	648518346522179866	73187137553755860	648518346487498387	[ 33451 109303 2872]	[ 33475 109295 2874]
3542	37196999	2022-11-17 14:28:59.843347+00:00		t	23	73187137553751049	648518346522179866	73187137553765884	648518346475537024	[ 33459 109397 2869]	[ 33493 109389 2870]
3546	37196924	2022-11-17 14:28:59.843347+00:00		t	50	73187137553914129	648518346511819888	73187137553890535	648518346501839210	[ 33265 109243 2927]	[ 33287 109265 2926]
3547	37196926	2022-11-17 14:28:59.843347+00:00		t	43	73187137553920376	648518346511819888	73187137553927281	648518346500498904	[ 33267 109245 2932]	[ 33289 109269 2933]
3549	37196932	2022-11-17 14:28:59.843347+00:00		t	69	73187137553914129	648518346511819888	73187137553895858	648518346477598684	[ 33279 109231 2930]	[ 33317 109235 2931]
3550	37196935	2022-11-17 14:28:59.843347+00:00		t	42	73187137553451043	648518346514428359	73187137553660833	648518346511268149	[ 33355 108785 2836]	[ 33341 108759 2836]
3553	37196948	2022-11-17 14:28:59.843347+00:00		t	41	73187137553451043	648518346514428359	73187137553634753	648518346496990616	[ 33367 108787 2834]	[ 33373 108769 2833]
3555	37196966	2022-11-17 14:28:59.843347+00:00		t	18	73187137553763189	648518346522179866	73187137553714114	648518346491969931	[ 33427 109051 2853]	[ 33415 109031 2853]
3556	37196968	2022-11-17 14:28:59.843347+00:00		t	65	73187137553753301	648518346522179866	73187137553778182	648518346501839210	[ 33427 109293 2873]	[ 33427 109279 2876]
3557	37196969	2022-11-17 14:28:59.843347+00:00		t	33	73187137553986105	648518346522179866	73187137554011748	648518346509188474	[ 33459 109065 2953]	[ 33427 109073 2953]
3559	37196974	2022-11-17 14:28:59.843347+00:00		t	29	73187137553785617	648518346495765904	73187137553811052	648518346501839210	[ 33447 109225 2891]	[ 33445 109193 2891]
3561	37196984	2022-11-17 14:28:59.843347+00:00		t	33	73187137553867105	648518346495765904	73187137553877485	648518346500498904	[ 33473 109229 2913]	[ 33461 109259 2913]
3562	37196989	2022-11-17 14:28:59.843347+00:00		t	41	73187137553750888	648518346522179866	73187137553773321	648518346491969931	[ 33449 109309 2872]	[ 33481 109303 2872]
3564	37197072	2022-11-17 14:28:59.843347+00:00		t	33	73187137553852365	648518346511819888	73187137553830430	648518346489787479	[ 33669 108837 2903]	[ 33667 108805 2902]
3565	37197061	2022-11-17 14:28:59.843347+00:00		t	31	73187137553697510	648518346522179866	73187137553699675	648518346490873773	[ 33671 108759 2845]	[ 33653 108799 2845]
3568	37197064	2022-11-17 14:28:59.843347+00:00		t	23	73187137553900736	648518346511819888	73187137553866859	648518346501839210	[ 33647 108925 2914]	[ 33653 108951 2914]
3569	37197065	2022-11-17 14:28:59.843347+00:00		t	44	73187137553813449	648518346511819888	73187137553810800	648518346490873773	[ 33639 108849 2891]	[ 33657 108813 2891]
3572	37197076	2022-11-17 14:28:59.843347+00:00		t	69	73187137553832988	648518346511819888	73187137553830481	648518346509188474	[ 33649 108949 2903]	[ 33671 108975 2904]
3574	37197079	2022-11-17 14:28:59.843347+00:00		t	16	73187137553900736	648518346511819888	73187137553892799	648518346509188474	[ 33655 108923 2916]	[ 33671 108965 2916]
3575	37197080	2022-11-17 14:28:59.843347+00:00		t	30	73187137553813449	648518346511819888	73187137553816040	648518346509188474	[ 33647 108865 2892]	[ 33677 108847 2892]
3581	37197095	2022-11-17 14:28:59.843347+00:00		t	26	73187137553852365	648518346511819888	73187137553869478	648518346474236781	[ 33679 108837 2907]	[ 33693 108813 2908]
3582	37197098	2022-11-17 14:28:59.843347+00:00		t	39	73187137553852406	648518346511819888	73187137553842309	648518346499141441	[ 33667 108933 2903]	[ 33699 108947 2903]
3583	37197099	2022-11-17 14:28:59.843347+00:00		t	18	73187137553828127	648518346511819888	73187137553830481	648518346509188474	[ 33679 108985 2895]	[ 33697 108971 2897]
3586	37197103	2022-11-17 14:28:59.843347+00:00		t	15	73187137553996858	648518346522179866	73187137553976788	648518346487498387	[ 33709 108935 2948]	[ 33703 108919 2947]
3587	37197112	2022-11-17 14:28:59.843347+00:00		t	36	73187137553711328	648518346522179866	73187137553711441	648518346501839210	[ 33703 108781 2845]	[ 33709 108821 2845]
3589	37196993	2022-11-17 14:28:59.843347+00:00		t	46	73187137553785370	648518346522179866	73187137553795594	648518346501839210	[ 33495 108917 2876]	[ 33487 108931 2879]
3590	37196920	2022-11-17 14:28:59.843347+00:00		t	29	73187137553751171	648518346522179866	73187137553763541	648518346481891487	[ 33237 109503 2868]	[ 33267 109527 2869]
3592	37196998	2022-11-17 14:28:59.843347+00:00		t	31	73187137553862312	648518346495765904	73187137553852641	648518346491969931	[ 33493 109225 2912]	[ 33495 109253 2911]
3594	37196917	2022-11-17 14:28:59.843347+00:00		t	51	73187137553751171	648518346522179866	73187137553765994	648518346489787479	[ 33231 109495 2869]	[ 33257 109497 2871]
3595	37196957	2022-11-17 14:28:59.843347+00:00		t	15	73187137553724175	648518346522179866	73187137553704288	648518346489787479	[ 33421 109063 2853]	[ 33393 109053 2852]
3596	37196919	2022-11-17 14:28:59.843347+00:00		t	57	73187137553908483	648518346511819888	73187137553903443	648518346486067652	[ 33247 109257 2928]	[ 33265 109289 2928]
3597	37196929	2022-11-17 14:28:59.843347+00:00		t	30	73187137553914129	648518346511819888	73187137553937909	648518346506702370	[ 33275 109229 2933]	[ 33301 109231 2934]
3598	37196918	2022-11-17 14:28:59.843347+00:00		t	23	73187137553731555	648518346522179866	73187137553721310	648518346489002225	[ 33277 109111 2860]	[ 33263 109115 2859]
3599	37197142	2022-11-17 14:28:59.843347+00:00		t	39	73187137553731470	648518346522179866	73187137553729005	648518346485925758	[ 33751 108987 2859]	[ 33773 109015 2858]
3608	3758085	2022-11-17 14:28:59.843347+00:00		t	37	73328631090710839	648518346492913070	73328631090741421	648518346500711093	[ 38317 132597 3190]	[ 38315 132575 3193]
3609	37197114	2022-11-17 14:28:59.843347+00:00		t	41	73187137553887871	648518346511819888	73187137553877064	648518346490873773	[ 33675 108895 2916]	[ 33709 108887 2917]
3612	37197119	2022-11-17 14:28:59.843347+00:00		t	49	73187137553731470	648518346522179866	73187137553726579	648518346491969931	[ 33731 108987 2858]	[ 33725 109021 2858]
3614	37197136	2022-11-17 14:28:59.843347+00:00		t	24	73187137553731470	648518346522179866	73187137553736900	648518346499393886	[ 33751 108997 2860]	[ 33763 109029 2860]
3615	3758075	2022-11-17 14:28:59.843347+00:00		t	56	73328631090658780	648518346492913070	73328631090661121	648518346492280108	[ 38247 133039 3160]	[ 38285 133029 3160]
3616	3758076	2022-11-17 14:28:59.843347+00:00		t	20	73328631090658754	648518346492913070	73328631090649383	648518346494801397	[ 38263 133087 3161]	[ 38285 133109 3160]
3618	3758134	2022-11-17 14:28:59.843347+00:00		t	36	73328631090686695	648518346492913070	73328631090711003	648518346492280108	[ 38365 132925 3184]	[ 38397 132911 3184]
3619	3758127	2022-11-17 14:28:59.843347+00:00		t	44	73328631090721356	648518346492913070	73328631090735152	648518346478934480	[ 38359 132939 3185]	[ 38387 132943 3186]
3621	3758138	2022-11-17 14:28:59.843347+00:00		t	13	73328631090748321	648518346492913070	73328631090748297	648518346459642628	[ 38423 132555 3195]	[ 38399 132531 3195]
3623	3758503	2022-11-17 14:28:59.843347+00:00		t	50	73328631090710455	648518346502655814	73328631090744519	648518346499724869	[ 38857 132117 3194]	[ 38899 132115 3195]
3625	3758408	2022-11-17 14:28:59.843347+00:00		t	43	73328631090737648	648518346502655814	73328631090731482	648518346524346373	[ 38815 132149 3193]	[ 38793 132123 3193]
3626	3758497	2022-11-17 14:28:59.843347+00:00		t	12	73398999834902601	648518346502655814	73328631090731482	648518346524346373	[ 38913 132123 3182]	[ 38879 132133 3182]
3638	9093579	2022-11-17 14:28:59.843347+00:00		t	14	73539806042670223	648518346499960531	73539806042663065	648518346489007453	[ 43735 133753 3148]	[ 43707 133779 3149]
3643	9394333	2022-11-17 14:28:59.843347+00:00		t	20	73187068767184723	648518346503767201	73187068767187060	648518346497895015	[ 34585 108097 2742]	[ 34579 108065 2743]
3644	35892261	2022-11-17 14:28:59.843347+00:00		t	47	73046468717857712	648518346524144133	73046468717857633	648518346490277659	[ 28875 112461 2777]	[ 28873 112431 2777]
3646	14776764	2022-11-17 14:28:59.843347+00:00		t	12	73187068767156600	648518346503767201	73187068767151397	648518346497895015	[ 33805 107179 2737]	[ 33787 107195 2736]
3647	41159666	2022-11-17 14:28:59.843347+00:00		t	13	72976100040775246	648518346482976742	72976100040789813	648518346514141918	[ 27091 111419 2906]	[ 27071 111427 2908]
3649	22904897	2022-11-17 14:28:59.843347+00:00		t	37	73257437511411376	648518346514428359	73257437511411282	648518346491100449	[ 34835 107753 2757]	[ 34853 107727 2757]
3653	21092152	2022-11-17 14:28:59.843347+00:00		t	20	73469368645944260	648518346488045079	73469368645954994	648518346489805273	[ 41565 132395 3220]	[ 41595 132417 3221]
3654	22904898	2022-11-17 14:28:59.843347+00:00		t	25	73257437511511786	648518346494038560	73257437511536974	648518346491100449	[ 34817 108029 2801]	[ 34855 108033 2802]
3655	30125643	2022-11-17 14:28:59.843347+00:00		t	12	73469368511844354	648518346518565462	73469368511874881	648518346489805273	[ 42165 132897 2990]	[ 42155 132927 2991]
3657	30125702	2022-11-17 14:28:59.843347+00:00		t	36	73469368511928936	648518346499960531	73469368511939613	648518346489805273	[ 42307 132725 3017]	[ 42275 132725 3019]
3658	2588510	2022-11-17 14:28:59.843347+00:00		t	28	73539874896113110	648518346474234477	73539874896114312	648518346486863587	[ 43303 136785 3340]	[ 43321 136815 3341]
3661	33387782	2022-11-17 14:28:59.843347+00:00		t	37	73469437365640217	648518346493225392	73469437365635081	648518346486863587	[ 41267 133699 3278]	[ 41291 133723 3279]
3662	33387792	2022-11-17 14:28:59.843347+00:00		t	27	73469437365655678	648518346502655814	73469437365653023	648518346486863587	[ 41333 133349 3293]	[ 41301 133339 3294]
3663	33387803	2022-11-17 14:28:59.843347+00:00		t	38	73469437365640256	648518346493225392	73469437365664189	648518346486863587	[ 41321 133729 3292]	[ 41315 133763 3293]
3664	16891380	2022-11-17 14:28:59.843347+00:00		t	44	73398999902076901	648518346493225392	73398999902055696	648518346486863587	[ 40103 131347 3325]	[ 40109 131387 3326]
3665	2588531	2022-11-17 14:28:59.843347+00:00		t	43	73539874896260929	648518346474234477	73539874896268249	648518346486863587	[ 43381 137093 3366]	[ 43385 137053 3367]
3667	2588538	2022-11-17 14:28:59.843347+00:00		t	29	73539874896197092	648518346474234477	73539874896225226	648518346486863587	[ 43377 136729 3362]	[ 43393 136759 3362]
3668	1701275	2022-11-17 14:28:59.843347+00:00		t	17	72975962601955318	648518346524142085	72975962601944009	648518346495592630	[ 28539 107587 2947]	[ 28523 107615 2947]
3669	12470129	2022-11-17 14:28:59.843347+00:00		t	16	73469437432602682	648518346493225392	73469437432602659	648518346486863587	[ 41829 134079 3363]	[ 41859 134065 3362]
3670	44439364	2022-11-17 14:28:59.843347+00:00		t	85	73116631370705463	648518346503767201	73116631370723513	648518346487757122	[ 32271 105601 2915]	[ 32275 105571 2915]
3671	40766506	2022-11-17 14:28:59.843347+00:00		t	48	73187068834447456	648518346494038560	73187068834442100	648518346496990616	[ 33403 107097 2933]	[ 33379 107089 2932]
3672	40766446	2022-11-17 14:28:59.843347+00:00		t	18	73187068834470904	648518346494038560	73187068834482548	648518346474236781	[ 33189 106767 2937]	[ 33227 106749 2938]
3674	11850878	2022-11-17 14:28:59.843347+00:00		t	25	73046331413043312	648518346503767201	73046331413043386	648518346487757122	[ 30391 108455 3000]	[ 30385 108491 3000]
3677	11850883	2022-11-17 14:28:59.843347+00:00		t	43	73046331413038546	648518346503767201	73046331413024354	648518346496990616	[ 30405 108447 2998]	[ 30407 108463 2997]
3681	11850556	2022-11-17 14:28:59.843347+00:00		t	44	73046331413160231	648518346494038560	73046331413150151	648518346501459811	[ 29843 107797 3048]	[ 29827 107769 3047]
3682	11850581	2022-11-17 14:28:59.843347+00:00		t	28	73046331413186458	648518346494038560	73046331413177179	648518346474236781	[ 29883 107917 3060]	[ 29877 107945 3059]
3684	2215919	2022-11-17 14:28:59.843347+00:00		t	43	73187068834265765	648518346494038560	73187068834272831	648518346496990616	[ 33721 108107 2863]	[ 33741 108135 2863]
3686	2376847	2022-11-17 14:28:59.843347+00:00		t	13	73046331346140368	648518346494038560	73046331346113669	648518346474236781	[ 30495 106565 2942]	[ 30461 106577 2942]
3687	2215622	2022-11-17 14:28:59.843347+00:00		t	17	73187068834350227	648518346503767201	73187068834302730	648518346480843521	[ 32839 108347 2882]	[ 32859 108325 2881]
3689	10381936	2022-11-17 14:28:59.843347+00:00		t	33	73116768876394171	648518346494038560	73116768876393287	648518346493825393	[ 32741 109091 2957]	[ 32731 109069 2957]
3690	10381941	2022-11-17 14:28:59.843347+00:00		t	21	73116768876578847	648518346494038560	73116768876556812	648518346506702370	[ 32765 109065 2962]	[ 32759 109031 2963]
3691	22904887	2022-11-17 14:28:59.843347+00:00		t	42	73257437511470840	648518346494038560	73257437511481297	648518346487757122	[ 34847 108103 2784]	[ 34835 108133 2785]
3692	22904886	2022-11-17 14:28:59.843347+00:00		t	31	73257437511550084	648518346494038560	73257437511654396	648518346486067652	[ 34823 107983 2820]	[ 34839 107959 2821]
3694	22904913	2022-11-17 14:28:59.843347+00:00		t	15	73257437511577281	648518346494038560	73257437511577372	648518346474236781	[ 34837 108003 2818]	[ 34869 108001 2819]
3695	22904982	2022-11-17 14:28:59.843347+00:00		t	32	73257437511466001	648518346494038560	73257437511481294	648518346480843521	[ 34925 108081 2779]	[ 34953 108073 2779]
3696	32523640	2022-11-17 14:28:59.843347+00:00		t	35	72764856570517148	648518346503767201	72764856570511674	648518346486667469	[ 20561 106677 3270]	[ 20531 106687 3271]
3697	32523650	2022-11-17 14:28:59.843347+00:00		t	33	72764856570536113	648518346503767201	72764856570511737	648518346509188474	[ 20585 106685 3269]	[ 20561 106707 3269]
3698	32523646	2022-11-17 14:28:59.843347+00:00		t	20	72764856570548869	648518346503767201	72764856570546378	648518346475537024	[ 20579 106753 3275]	[ 20549 106771 3276]
3699	7561626	2022-11-17 14:28:59.843347+00:00		t	38	73116768742415690	648518346488054046	73116768742434168	648518346489569132	[ 32459 108661 2712]	[ 32463 108641 2714]
3702	13153978	2022-11-17 14:28:59.843347+00:00		t	43	73398931115475293	648518346474234477	73398931115475200	648518346489569132	[ 40685 130057 3201]	[ 40675 130035 3200]
3703	17127569	2022-11-17 14:28:59.843347+00:00		t	17	72975962601853384	648518346488054046	72975962601853323	648518346489569132	[ 27105 107559 2918]	[ 27077 107543 2919]
3704	17127582	2022-11-17 14:28:59.843347+00:00		t	20	72975962601871061	648518346488054046	72975962601855837	648518346489569132	[ 27113 107545 2923]	[ 27093 107523 2923]
3705	17127587	2022-11-17 14:28:59.843347+00:00		t	13	72975962601853384	648518346488054046	72975962601822868	648518346489569132	[ 27127 107563 2915]	[ 27095 107567 2914]
3706	17127594	2022-11-17 14:28:59.843347+00:00		t	22	72975962601876069	648518346488054046	72975962601903424	648518346489569132	[ 27123 107555 2933]	[ 27101 107579 2934]
3709	5431322	2022-11-17 14:28:59.843347+00:00		t	34	72694419106974257	648518346495414351	72694419106961718	648518346480843521	[ 19655 105559 3295]	[ 19643 105585 3295]
3712	5431329	2022-11-17 14:28:59.843347+00:00		t	48	72694419106974257	648518346495414351	72694419106976729	648518346509188474	[ 19663 105557 3297]	[ 19661 105587 3298]
3717	6371958	2022-11-17 14:28:59.843347+00:00		t	37	72623981710411928	648518346495414351	72623981710426190	648518346509188474	[ 16475 103143 3413]	[ 16455 103165 3414]
3718	10593807	2022-11-17 14:28:59.843347+00:00		t	39	72694419107046484	648518346495414351	72694419107046504	648518346475537024	[ 19177 104795 3322]	[ 19203 104777 3322]
3727	10593798	2022-11-17 14:28:59.843347+00:00		t	22	72694419107046484	648518346495414351	72694419107046488	648518346514141918	[ 19127 104757 3322]	[ 19153 104737 3322]
3732	10593793	2022-11-17 14:28:59.843347+00:00		t	51	72694419107046484	648518346495414351	72694419107030152	648518346499141441	[ 19113 104753 3319]	[ 19145 104735 3319]
3746	27622146	2022-11-17 14:28:59.843347+00:00		t	59	73399068487316529	648518346495993163	73399068487298693	648518346500711093	[ 39177 133805 3068]	[ 39161 133783 3068]
3747	27622150	2022-11-17 14:28:59.843347+00:00		t	16	73399068487494226	648518346495993163	73399068487286822	648518346500711093	[ 39171 134071 3059]	[ 39161 134085 3057]
3748	27622133	2022-11-17 14:28:59.843347+00:00		t	25	73399068487352486	648518346495993163	73399068487352616	648518346509388666	[ 39163 133981 3076]	[ 39133 133995 3077]
3753	27622148	2022-11-17 14:28:59.843347+00:00		t	24	73399068487301702	648518346495993163	73399068487316483	648518346511268149	[ 39179 133809 3072]	[ 39163 133793 3073]
3757	27622184	2022-11-17 14:28:59.843347+00:00		t	37	73399068487301702	648518346495993163	73399068487351122	648518346492790969	[ 39209 133795 3074]	[ 39201 133769 3075]
3761	27622187	2022-11-17 14:28:59.843347+00:00		t	37	73399068487301702	648518346495993163	73399068487377223	648518346492148780	[ 39219 133797 3075]	[ 39201 133779 3077]
3763	12056	2022-11-17 14:28:59.843347+00:00		t	19	72835225314584027	648518346482976742	72835225314518125	648518346494916490	[ 23353 108507 3217]	[ 23373 108531 3217]
3765	12076	2022-11-17 14:28:59.843347+00:00		t	20	72835225314496526	648518346482976742	72835225314559041	648518346494916490	[ 23427 108511 3211]	[ 23421 108515 3213]
3767	44439455	2022-11-17 14:28:59.843347+00:00		t	13	73116631370688867	648518346503767201	73116631370681403	648518346481263717	[ 32453 105899 2901]	[ 32443 105901 2900]
3768	27714341	2022-11-17 14:28:59.843347+00:00		t	48	73469368646112261	648518346474234477	73469368646127989	648518346485910654	[ 42605 132299 3274]	[ 42631 132313 3275]
3770	23933263	2022-11-17 14:28:59.843347+00:00		t	33	73469299926500185	648518346493225392	73469299926474754	648518346485910654	[ 41545 130251 3223]	[ 41553 130287 3223]
3771	44439356	2022-11-17 14:28:59.843347+00:00		t	27	73116631370705463	648518346503767201	73116631370742231	648518346488420079	[ 32259 105603 2916]	[ 32259 105573 2917]
3772	32108508	2022-11-17 14:28:59.843347+00:00		t	18	72623981710353307	648518346482976742	72623981710348630	648518346495576502	[ 17455 104429 3390]	[ 17477 104441 3390]
3775	8038820	2022-11-17 14:28:59.843347+00:00		t	14	73187137553937847	648518346497858151	73187137553914072	648518346497061092	[ 34069 109043 2932]	[ 34063 109075 2931]
3776	44439544	2022-11-17 14:28:59.843347+00:00		t	16	73116631370739789	648518346503767201	73116631370752598	648518346486667469	[ 32513 105741 2923]	[ 32549 105747 2924]
3778	6372295	2022-11-17 14:28:59.843347+00:00		t	42	72623981710309417	648518346482976742	72623981710306949	648518346480843521	[ 17071 103075 3377]	[ 17107 103065 3377]
3779	8038999	2022-11-17 14:28:59.843347+00:00		t	21	73187137553839736	648518346514428359	73187137553832882	648518346474236781	[ 34319 108689 2899]	[ 34327 108735 2899]
3780	44439439	2022-11-17 14:28:59.843347+00:00		t	14	73116631370688867	648518346503767201	73116631370710507	648518346477749655	[ 32451 105893 2909]	[ 32417 105891 2911]
3781	8771802	2022-11-17 14:28:59.843347+00:00		t	28	72624050429822920	648518346482976742	72624050429828029	648518346509188474	[ 17285 104623 3390]	[ 17303 104657 3391]
3782	8771738	2022-11-17 14:28:59.843347+00:00		t	54	72624050429810209	648518346482976742	72624050429822946	648518346509188474	[ 17217 104643 3391]	[ 17233 104677 3392]
3783	44439456	2022-11-17 14:28:59.843347+00:00		t	51	73116631370703334	648518346503767201	73116631370718335	648518346511268149	[ 32463 105911 2907]	[ 32449 105935 2909]
3785	32535733	2022-11-17 14:28:59.843347+00:00		t	17	72483244154835330	648518346482976742	72483244154825679	648518346490321079	[ 13767 103007 3231]	[ 13805 102999 3232]
3787	44439478	2022-11-17 14:28:59.843347+00:00		t	25	73116631370744907	648518346503767201	73116631370742469	648518346511268149	[ 32479 105787 2922]	[ 32475 105817 2923]
3788	32535756	2022-11-17 14:28:59.843347+00:00		t	30	72483244154854162	648518346482976742	72483244154856977	648518346490321079	[ 13875 103017 3249]	[ 13861 103047 3250]
3789	32535757	2022-11-17 14:28:59.843347+00:00		t	17	72483244154815986	648518346482976742	72483244154825611	648518346486275780	[ 13871 102953 3240]	[ 13863 102927 3239]
3790	30581589	2022-11-17 14:28:59.843347+00:00		t	30	73258193627033124	648518346495993163	73258193627040033	648518346511268149	[ 36797 129967 3168]	[ 36817 129955 3170]
3792	3225301	2022-11-17 14:28:59.843347+00:00		t	34	73116631370917214	648518346497858151	73116631370955345	648518346511268149	[ 31641 105873 2953]	[ 31641 105895 2953]
3793	3225268	2022-11-17 14:28:59.843347+00:00		t	28	73116631370815759	648518346498554608	73116631370887015	648518346511268149	[ 31615 105847 2947]	[ 31593 105863 2948]
3794	44439462	2022-11-17 14:28:59.843347+00:00		t	28	73116631370688867	648518346503767201	73116631370701062	648518346500711093	[ 32471 105911 2903]	[ 32455 105945 2903]
3795	8038650	2022-11-17 14:28:59.843347+00:00		t	40	73187137553962138	648518346494038560	73187137553968959	648518346499141441	[ 33899 108699 2943]	[ 33867 108685 2944]
3797	8038626	2022-11-17 14:28:59.843347+00:00		t	13	73187137553849912	648518346497858151	73187137553866765	648518346480843521	[ 33807 108763 2909]	[ 33829 108753 2910]
3798	44439399	2022-11-17 14:28:59.843347+00:00		t	25	73116631370691014	648518346503767201	73116631370712795	648518346480843521	[ 32343 105495 2909]	[ 32339 105481 2911]
3799	8038667	2022-11-17 14:28:59.843347+00:00		t	34	73187137553937792	648518346497858151	73187137553914062	648518346474236781	[ 33909 109091 2934]	[ 33887 109081 2933]
3803	8038695	2022-11-17 14:28:59.843347+00:00		t	32	73187137553852431	648518346497858151	73187137553857136	648518346499141441	[ 33901 108949 2911]	[ 33919 108923 2911]
3804	8038813	2022-11-17 14:28:59.843347+00:00		t	21	73187137553903224	648518346497858151	73187137553905791	648518346474236781	[ 34063 108923 2930]	[ 34047 108897 2931]
3805	8038708	2022-11-17 14:28:59.843347+00:00		t	41	73187137553854923	648518346497858151	73187137553857147	648518346517452069	[ 33915 108977 2911]	[ 33937 108963 2910]
3807	8038908	2022-11-17 14:28:59.843347+00:00		t	15	73187137553949668	648518346494038560	73187137553913837	648518346520296785	[ 34155 108603 2936]	[ 34167 108633 2936]
3808	8038897	2022-11-17 14:28:59.843347+00:00		t	25	73187137553913956	648518346494038560	73187137553905792	648518346487757122	[ 34179 108921 2931]	[ 34151 108929 2929]
3809	8038891	2022-11-17 14:28:59.843347+00:00		t	20	73187137553949668	648518346494038560	73187137553913737	648518346499141441	[ 34143 108597 2935]	[ 34149 108609 2934]
3811	8038855	2022-11-17 14:28:59.843347+00:00		t	46	73187137553923589	648518346497858151	73187137553911198	648518346499842444	[ 34085 109029 2932]	[ 34109 109055 2932]
3813	8038862	2022-11-17 14:28:59.843347+00:00		t	38	73187137553949668	648518346494038560	73187137553945529	648518346509188474	[ 34139 108607 2938]	[ 34115 108647 2939]
3816	8038941	2022-11-17 14:28:59.843347+00:00		t	18	73187137553922798	648518346498554608	73187137553900266	648518346514384583	[ 34245 108551 2929]	[ 34227 108577 2929]
3817	8038935	2022-11-17 14:28:59.843347+00:00		t	21	73187137553913956	648518346494038560	73187137553895609	648518346514384583	[ 34199 108917 2930]	[ 34207 108921 2929]
3821	8038976	2022-11-17 14:28:59.843347+00:00		t	23	73187137553808179	648518346514428359	73187137553818323	648518346501839210	[ 34305 108737 2897]	[ 34285 108759 2898]
3822	19827490	2022-11-17 14:28:59.843347+00:00		t	70	72835293966810067	648518346482976742	72835293966805635	648518346486294468	[ 24235 109475 3089]	[ 24253 109445 3090]
3823	8039140	2022-11-17 14:28:59.843347+00:00		t	21	73187137553446227	648518346481068634	73187137553660766	648518346501839210	[ 34709 108729 2834]	[ 34715 108703 2834]
3824	8039156	2022-11-17 14:28:59.843347+00:00		t	40	73187137553446227	648518346481068634	73187137553685103	648518346514141918	[ 34737 108743 2832]	[ 34759 108725 2834]
3828	12800817	2022-11-17 14:28:59.843347+00:00		t	43	73680818610254315	648518346494998706	73680818610235634	648518346483323812	[ 47781 141383 3525]	[ 47761 141367 3524]
3829	12800815	2022-11-17 14:28:59.843347+00:00		t	43	73680818610240989	648518346494998706	73680818610230444	648518346492140076	[ 47761 141461 3519]	[ 47763 141433 3519]
3833	8039036	2022-11-17 14:28:59.843347+00:00		t	27	73187137553839736	648518346514428359	73187137553830370	648518346486067652	[ 34349 108659 2900]	[ 34389 108673 2900]
3834	12800774	2022-11-17 14:28:59.843347+00:00		t	41	73680818610251001	648518346494998706	73680818610254328	648518346490658557	[ 47733 141447 3529]	[ 47695 141459 3529]
3837	12800833	2022-11-17 14:28:59.843347+00:00		t	18	73680818610266889	648518346477811470	73680818610259521	648518346492790969	[ 47807 141677 3532]	[ 47775 141687 3534]
3840	12800859	2022-11-17 14:28:59.843347+00:00		t	33	73680818610251710	648518346494998706	73680818610251742	648518346492790969	[ 47863 141573 3526]	[ 47831 141599 3525]
3841	12800850	2022-11-17 14:28:59.843347+00:00		t	37	73680818610227796	648518346494998706	73680818610225387	648518346483323812	[ 47783 141457 3519]	[ 47805 141429 3519]
3845	25384977	2022-11-17 14:28:59.843347+00:00		t	58	72976031388353616	648518346495414351	72976031388370767	648518346499432795	[ 27071 109287 3032]	[ 27103 109301 3032]
3846	26046511	2022-11-17 14:28:59.843347+00:00		t	53	73116700022947548	648518346488054046	73116700022938424	648518346494201991	[ 32119 106585 2722]	[ 32099 106551 2722]
3849	11743	2022-11-17 14:28:59.843347+00:00		t	28	72835225314450735	648518346481068634	72835225314449154	648518346493825393	[ 22667 107797 3211]	[ 22645 107791 3211]
3850	26046547	2022-11-17 14:28:59.843347+00:00		t	22	73116700022923698	648518346488054046	73116700022920367	648518346494201991	[ 32233 106573 2714]	[ 32207 106549 2714]
3851	1701247	2022-11-17 14:28:59.843347+00:00		t	22	72975962601955318	648518346524142085	72975962601923377	648518346494201991	[ 28519 107571 2947]	[ 28493 107599 2947]
3853	2588425	2022-11-17 14:28:59.843347+00:00		t	16	73539874896225064	648518346474234477	73539874896228109	648518346492697531	[ 43125 136553 3354]	[ 43113 136581 3354]
3854	2588430	2022-11-17 14:28:59.843347+00:00		t	21	73539874896258223	648518346474234477	73539874896278228	648518346492697531	[ 43109 136819 3369]	[ 43131 136845 3371]
3855	34913785	2022-11-17 14:28:59.843347+00:00		t	44	72975962668797618	648518346486545841	72975962668812040	648518346492697531	[ 26755 107649 2996]	[ 26789 107655 2997]
3856	2588555	2022-11-17 14:28:59.843347+00:00		t	34	73539874896260929	648518346474234477	73539874896261135	648518346492697531	[ 43377 137107 3366]	[ 43417 137097 3368]
3857	39599941	2022-11-17 14:28:59.843347+00:00		t	38	72835225180533545	648518346517527332	72835225180526757	648518346492697531	[ 23643 107345 3038]	[ 23651 107367 3039]
3858	34317217	2022-11-17 14:28:59.843347+00:00		t	35	72835225180552678	648518346517527332	72835225180569454	648518346492697531	[ 23401 107303 3043]	[ 23421 107323 3043]
3859	39599975	2022-11-17 14:28:59.843347+00:00		t	48	72835225180519197	648518346517527332	72835225180540482	648518346492697531	[ 23745 107159 3036]	[ 23735 107149 3039]
3860	39600038	2022-11-17 14:28:59.843347+00:00		t	34	72835225180524239	648518346531363354	72835225180514335	648518346492697531	[ 23993 107399 3026]	[ 23963 107429 3027]
3861	16891356	2022-11-17 14:28:59.843347+00:00		t	44	73398999901961726	648518346474234477	73398999901949159	648518346492697531	[ 40047 131249 3276]	[ 40077 131235 3276]
3862	1730067	2022-11-17 14:28:59.843347+00:00		t	36	72835225180591086	648518346495414351	72835225180591105	648518346493825393	[ 24399 108065 3060]	[ 24391 108101 3060]
3863	10593749	2022-11-17 14:28:59.843347+00:00		t	31	72694419107046703	648518346495414351	72694419107135832	648518346493825393	[ 19069 104887 3334]	[ 19035 104881 3334]
3864	15587492	2022-11-17 14:28:59.843347+00:00		t	54	73610243640457082	648518346499960531	73610243640445353	648518346498434097	[ 45303 137083 3366]	[ 45271 137081 3367]
3865	15587498	2022-11-17 14:28:59.843347+00:00		t	49	73610243640452230	648518346499960531	73610243640454706	648518346498434097	[ 45315 137097 3371]	[ 45289 137107 3371]
3866	42182948	2022-11-17 14:28:59.843347+00:00		t	45	73469368579084900	648518346499960531	73469368579080275	648518346498434097	[ 41301 131861 3185]	[ 41277 131895 3186]
3867	42182974	2022-11-17 14:28:59.843347+00:00		t	39	73469368579048793	648518346488045079	73469368579026752	648518346498434097	[ 41285 131415 3165]	[ 41317 131423 3165]
3868	15587508	2022-11-17 14:28:59.843347+00:00		t	18	73610243640457207	648518346499960531	73610243640477349	648518346498434097	[ 45331 137191 3379]	[ 45303 137183 3380]
3869	34317220	2022-11-17 14:28:59.843347+00:00		t	43	72835225180554923	648518346517527332	72835225180569454	648518346492697531	[ 23427 107295 3049]	[ 23429 107331 3049]
3870	15587481	2022-11-17 14:28:59.843347+00:00		t	15	73610243640490541	648518346488045079	73610243640485538	648518346498434097	[ 45277 137137 3384]	[ 45239 137149 3385]
3871	7786453	2022-11-17 14:28:59.843347+00:00		t	37	73116700090184755	648518346524142085	73116700090212856	648518346485925758	[ 30871 107659 2906]	[ 30885 107697 2907]
3872	43270930	2022-11-17 14:28:59.843347+00:00		t	34	72553681685615442	648518346531363354	72553681685620479	648518346471869851	[ 15607 104769 3382]	[ 15589 104771 3384]
3873	7786557	2022-11-17 14:28:59.843347+00:00		t	24	73116700090177337	648518346486545841	73116700090189900	648518346485925758	[ 31105 108025 2898]	[ 31079 108007 2899]
3874	33940720	2022-11-17 14:28:59.843347+00:00		t	23	72975962601941605	648518346511235381	72975962601965694	648518346489002225	[ 27855 107033 2951]	[ 27829 107007 2952]
3875	39600035	2022-11-17 14:28:59.843347+00:00		t	18	72835225180514295	648518346531363354	72835225180507031	648518346485925758	[ 23981 107387 3026]	[ 23945 107381 3027]
3877	24564412	2022-11-17 14:28:59.843347+00:00		t	36	72835294033994201	648518346482976742	72835294034021469	648518346485925758	[ 23211 108555 3214]	[ 23203 108587 3213]
3878	24564513	2022-11-17 14:28:59.843347+00:00		t	44	72835225314494380	648518346482976742	72835294034080901	648518346485925758	[ 23425 108531 3210]	[ 23435 108551 3211]
3879	37545388	2022-11-17 14:28:59.843347+00:00		t	35	72976031388390338	648518346494038560	72976031388390354	648518346486067652	[ 28573 109083 3040]	[ 28579 109123 3041]
3880	37196760	2022-11-17 14:28:59.843347+00:00		t	35	73187137553908419	648518346497858151	73187137553895750	648518346486067652	[ 32917 109125 2924]	[ 32945 109109 2925]
3881	10381695	2022-11-17 14:28:59.843347+00:00		t	35	73116768809799513	648518346494038560	73116768876384148	648518346486067652	[ 31903 108977 2953]	[ 31927 108951 2954]
3883	22731555	2022-11-17 14:28:59.843347+00:00		t	46	73046399998296463	648518346494263154	73046399998284264	648518346480843521	[ 29167 109685 2730]	[ 29135 109695 2730]
3889	825720	2022-11-17 14:28:59.843347+00:00		t	18	72905593924609307	648518346531363354	72905593924621887	648518346495592630	[ 25627 107425 2977]	[ 25653 107431 2979]
3890	19155944	2022-11-17 14:28:59.843347+00:00		t	31	72764856503503404	648518346503767201	72764856503508362	648518346482497172	[ 22205 107117 3164]	[ 22181 107099 3165]
3891	19155947	2022-11-17 14:28:59.843347+00:00		t	18	72764856503495813	648518346503767201	72764856503485068	648518346482497172	[ 22213 107107 3157]	[ 22181 107109 3157]
3892	39174782	2022-11-17 14:28:59.843347+00:00		t	32	73116700157146733	648518346503767201	73116700157146747	648518346489002225	[ 32275 106961 2979]	[ 32239 106963 2979]
3893	38855216	2022-11-17 14:28:59.843347+00:00		t	19	73046400132571924	648518346499385438	73046400132581697	648518346489002225	[ 30325 108917 3024]	[ 30289 108917 3024]
3907	22731795	2022-11-17 14:28:59.843347+00:00		t	28	73046399998279357	648518346494263154	73046399998261193	648518346492136492	[ 29393 109715 2723]	[ 29421 109699 2723]
3911	3389521	2022-11-17 14:28:59.843347+00:00		t	24	72835225247728505	648518346481068634	72764856503556394	648518346494899634	[ 22529 107957 3181]	[ 22499 107965 3183]
3913	10134012	2022-11-17 14:28:59.843347+00:00		t	34	72975962668933869	648518346472537865	72975962668928796	648518346489764403	[ 26769 107301 3048]	[ 26799 107323 3050]
3914	2425378	2022-11-17 14:28:59.843347+00:00		t	21	73539806109759662	648518346499960531	73539806109772302	648518346473084516	[ 43235 133659 3271]	[ 43211 133657 3273]
3916	21092138	2022-11-17 14:28:59.843347+00:00		t	28	73469368645985258	648518346488045079	73469368645788388	648518346473084516	[ 41587 132193 3223]	[ 41577 132175 3221]
3917	21092159	2022-11-17 14:28:59.843347+00:00		t	37	73469368646022941	648518346488045079	73469368646027681	648518346473084516	[ 41591 132151 3236]	[ 41601 132123 3237]
3918	17127581	2022-11-17 14:28:59.843347+00:00		t	14	72975962601853384	648518346488054046	72975962601845520	648518346495592630	[ 27119 107563 2917]	[ 27087 107561 2917]
3919	36781014	2022-11-17 14:28:59.843347+00:00		t	40	73539806109858670	648518346475974370	73539806109861246	648518346473084516	[ 43385 134235 3313]	[ 43357 134255 3313]
3920	36781051	2022-11-17 14:28:59.843347+00:00		t	45	73539806109938700	648518346475974370	73539806109952262	648518346473084516	[ 43459 134385 3329]	[ 43427 134397 3330]
3921	4258963	2022-11-17 14:28:59.843347+00:00		t	47	73469437365732028	648518346474234477	73469437365803100	648518346473084516	[ 41531 134495 3335]	[ 41553 134471 3335]
3922	21092283	2022-11-17 14:28:59.843347+00:00		t	45	73469368646165211	648518346518565462	73469368646165221	648518346473084516	[ 41809 133033 3293]	[ 41775 133019 3293]
3923	38497637	2022-11-17 14:28:59.843347+00:00		t	16	73328631090715558	648518346477811470	73328631090693182	648518346473084516	[ 37911 131919 3172]	[ 37941 131931 3173]
3924	23933035	2022-11-17 14:28:59.843347+00:00		t	17	73469299926304802	648518346493225392	73469299926304790	648518346473084516	[ 41253 130225 3214]	[ 41223 130211 3214]
3925	5397116	2022-11-17 14:28:59.843347+00:00		t	33	73398999700619743	648518346475974370	73398999700624638	648518346473084516	[ 39933 132041 2885]	[ 39915 132077 2885]
3926	7463769	2022-11-17 14:28:59.843347+00:00		t	69	73539737323223830	648518346488045079	73539737323196365	648518346473084516	[ 43041 132343 3159]	[ 43017 132365 3160]
3927	9685237	2022-11-17 14:28:59.843347+00:00		t	39	73398999901904986	648518346493225392	73398999901898361	648518346473084516	[ 39945 132849 3255]	[ 39929 132829 3255]
3928	8183909	2022-11-17 14:28:59.843347+00:00		t	48	73469368645765282	648518346518565462	73469368645980122	648518346473084516	[ 42037 131843 3213]	[ 42045 131809 3214]
3929	32449101	2022-11-17 14:28:59.843347+00:00		t	49	73469506152199553	648518346495993163	73469506152148076	648518346473084516	[ 42553 136433 3387]	[ 42593 136443 3387]
3930	26374763	2022-11-17 14:28:59.843347+00:00		t	13	73751256141051597	648518346502655814	73751256141070893	648518346473084516	[ 50583 144853 3689]	[ 50551 144853 3691]
3931	30943310	2022-11-17 14:28:59.843347+00:00		t	44	73399068621427677	648518346494998706	73399068621429794	648518346473084516	[ 39769 133921 3268]	[ 39803 133929 3268]
3932	12800854	2022-11-17 14:28:59.843347+00:00		t	19	73680818610227796	648518346494998706	73680818610235740	648518346473084516	[ 47783 141473 3519]	[ 47817 141475 3519]
3933	18850015	2022-11-17 14:28:59.843347+00:00		t	57	73469368646041776	648518346499960531	73469368646029967	648518346473084516	[ 41661 132031 3236]	[ 41623 132037 3237]
3934	32963044	2022-11-17 14:28:59.843347+00:00		t	48	73398931182512944	648518346495993163	73398931182520594	648518346473084516	[ 39907 130531 3290]	[ 39911 130499 3291]
3935	33886905	2022-11-17 14:28:59.843347+00:00		t	24	73328631090718507	648518346477811470	73328631090721203	648518346473084516	[ 37875 132663 3185]	[ 37863 132635 3186]
3936	18850042	2022-11-17 14:28:59.843347+00:00		t	45	73469368646049618	648518346499960531	73469368646032327	648518346473084516	[ 41635 131895 3244]	[ 41667 131889 3244]
3937	14598878	2022-11-17 14:28:59.843347+00:00		t	50	73469437365704500	648518346474234477	73469437365669789	648518346473084516	[ 42111 134607 3302]	[ 42125 134575 3303]
3938	33940967	2022-11-17 14:28:59.843347+00:00		t	20	72975962601832031	648518346511235381	72975962601829541	648518346499141185	[ 28469 106901 2913]	[ 28463 106927 2915]
3939	27315736	2022-11-17 14:28:59.843347+00:00		t	21	73046331413016547	648518346486545841	73046331413003846	648518346492140076	[ 28865 107719 2984]	[ 28857 107693 2984]
3940	27960406	2022-11-17 14:28:59.843347+00:00		t	30	73187000047802793	648518346488978410	73187000047797840	648518346499141185	[ 33161 105857 2795]	[ 33165 105877 2795]
3941	41936738	2022-11-17 14:28:59.843347+00:00		t	13	73116837462096416	648518346511819888	73116837462118672	648518346489002225	[ 31223 112225 2799]	[ 31213 112235 2800]
3943	26046602	2022-11-17 14:28:59.843347+00:00		t	16	73116700023199435	648518346486545841	73116700023229987	648518346492140076	[ 32403 107241 2821]	[ 32373 107225 2821]
3944	41936702	2022-11-17 14:28:59.843347+00:00		t	51	73116837462042141	648518346481068634	73116837462060738	648518346489002225	[ 31097 112443 2776]	[ 31113 112429 2778]
3945	825723	2022-11-17 14:28:59.843347+00:00		t	46	72905593924606891	648518346531363354	72905593924598969	648518346495592630	[ 25625 107459 2971]	[ 25663 107473 2971]
3946	37196955	2022-11-17 14:28:59.843347+00:00		t	45	73187137553765856	648518346522179866	73187137553780670	648518346489002225	[ 33409 109317 2873]	[ 33397 109317 2876]
3947	37196983	2022-11-17 14:28:59.843347+00:00		t	51	73187137553737105	648518346522179866	73187137553775805	648518346489002225	[ 33441 109353 2872]	[ 33461 109357 2873]
3949	26176136	2022-11-17 14:28:59.843347+00:00		t	14	72975962601848244	648518346488054046	72975962601835066	648518346495592630	[ 27283 107429 2914]	[ 27289 107399 2913]
3952	26923063	2022-11-17 14:28:59.843347+00:00		t	38	72694419107013447	648518346494038560	72694419107023324	648518346492304255	[ 20177 105155 3312]	[ 20143 105163 3313]
3953	35383293	2022-11-17 14:28:59.843347+00:00		t	26	73116699956134889	648518346490136273	73116699956146664	648518346492304255	[ 32573 108357 2685]	[ 32591 108333 2686]
3954	26046609	2022-11-17 14:28:59.843347+00:00		t	19	73116700023199435	648518346486545841	73116700023338425	648518346495592630	[ 32411 107223 2821]	[ 32391 107201 2821]
3958	6278956	2022-11-17 14:28:59.843347+00:00		t	45	72623981710363237	648518346482976742	72623981710374971	648518346492304255	[ 17407 104317 3395]	[ 17405 104305 3397]
3959	1701174	2022-11-17 14:28:59.843347+00:00		t	14	72975962601628826	648518346488054046	72975962601543474	648518346495592630	[ 28403 107781 2831]	[ 28381 107757 2831]
3960	14556169	2022-11-17 14:28:59.843347+00:00		t	17	73046331346075116	648518346486545841	73046331346058992	648518346495592630	[ 29127 108533 2933]	[ 29123 108539 2931]
3961	10134044	2022-11-17 14:28:59.843347+00:00		t	15	72975962668745075	648518346486545841	72975962668731155	648518346495592630	[ 26937 107413 2967]	[ 26913 107403 2965]
3962	35323791	2022-11-17 14:28:59.843347+00:00		t	32	73187068767300393	648518346498554608	73187068767271418	648518346477749655	[ 34189 107127 2784]	[ 34169 107125 2782]
3963	8094540	2022-11-17 14:28:59.843347+00:00		t	21	73046399931174583	648518346511235381	73046399931179468	648518346481699517	[ 29695 109177 2603]	[ 29695 109141 2604]
3966	8094324	2022-11-17 14:28:59.843347+00:00		t	39	73046399931320897	648518346511235381	73046399931327804	648518346502586791	[ 29263 109253 2664]	[ 29223 109247 2664]
3970	43270954	2022-11-17 14:28:59.843347+00:00		t	35	72553681685558247	648518346517527332	72553681685553088	648518346495592630	[ 15595 105297 3357]	[ 15615 105321 3357]
3971	8094339	2022-11-17 14:28:59.843347+00:00		t	28	73046399931340376	648518346511235381	73046399931363375	648518346492136492	[ 29277 109241 2666]	[ 29243 109227 2666]
3972	8094434	2022-11-17 14:28:59.843347+00:00		t	29	73046399931352950	648518346511235381	73046399931306421	648518346517652772	[ 29385 109209 2664]	[ 29411 109207 2664]
3975	8094483	2022-11-17 14:28:59.843347+00:00		t	17	73046399931358303	648518346511235381	73046399931337784	648518346517652772	[ 29495 109173 2670]	[ 29525 109157 2670]
3976	8094456	2022-11-17 14:28:59.843347+00:00		t	21	73046399931337732	648518346511235381	73046399931337778	648518346480843521	[ 29429 109189 2667]	[ 29455 109179 2667]
3977	8094492	2022-11-17 14:28:59.843347+00:00		t	42	73046399931286376	648518346500706739	73046399931291446	648518346517652772	[ 29605 109565 2650]	[ 29571 109555 2652]
3979	43271188	2022-11-17 14:28:59.843347+00:00		t	29	72553681685433468	648518346517527332	72553681685514318	648518346495592630	[ 15817 104823 3342]	[ 15839 104829 3344]
3980	19155848	2022-11-17 14:28:59.843347+00:00		t	15	72764856503542159	648518346503767201	72764856503544424	648518346487757122	[ 21989 107003 3182]	[ 21995 106979 3183]
3981	19216385	2022-11-17 14:28:59.843347+00:00		t	16	73116700090111607	648518346472537865	73116700090119477	648518346487757122	[ 32165 107817 2871]	[ 32163 107793 2873]
3983	43271277	2022-11-17 14:28:59.843347+00:00		t	53	72553681685433642	648518346517527332	72553681685499285	648518346495592630	[ 15941 104773 3341]	[ 15925 104757 3343]
3986	36270343	2022-11-17 14:28:59.843347+00:00		t	18	73187137486837676	648518346499385438	73187137486842016	648518346486067652	[ 33067 108691 2801]	[ 33049 108667 2802]
3988	3166187	2022-11-17 14:28:59.843347+00:00		t	15	73046331211790631	648518346488054046	73046331211788287	648518346495592630	[ 30023 107959 2623]	[ 30007 107981 2624]
3989	7786709	2022-11-17 14:28:59.843347+00:00		t	30	73116700090215207	648518346486545841	73116700090225655	648518346485925758	[ 31313 107653 2902]	[ 31347 107649 2904]
3990	10381782	2022-11-17 14:28:59.843347+00:00		t	16	73116768876617973	648518346494038560	73116768876606387	648518346485925758	[ 32153 109179 2967]	[ 32121 109169 2966]
3992	19216396	2022-11-17 14:28:59.843347+00:00		t	34	73116700090260215	648518346499893315	73116700090255616	648518346485925758	[ 32159 108343 2931]	[ 32189 108345 2930]
3993	18641758	2022-11-17 14:28:59.843347+00:00		t	33	73116837462257976	648518346522179866	73116837462112703	648518346466011696	[ 32033 110921 2804]	[ 32069 110915 2804]
3994	19216435	2022-11-17 14:28:59.843347+00:00		t	25	73116700090061428	648518346472537865	73116700089847974	648518346485925758	[ 32233 107825 2835]	[ 32247 107805 2835]
3995	36021622	2022-11-17 14:28:59.843347+00:00		t	18	73187068700111918	648518346488054046	73187068700095624	648518346485925758	[ 33611 108317 2631]	[ 33587 108289 2631]
3996	38258364	2022-11-17 14:28:59.843347+00:00		t	29	72905662644100954	648518346481068634	72905662644122214	648518346485925758	[ 26361 110165 2989]	[ 26353 110133 2989]
3997	5887846	2022-11-17 14:28:59.843347+00:00		t	29	72764787851071189	648518346514007065	72764787851066711	648518346499141441	[ 20803 105609 3308]	[ 20819 105645 3308]
3998	5887873	2022-11-17 14:28:59.843347+00:00		t	13	72764787851066780	648518346495414351	72764787851066735	648518346499141441	[ 20995 105779 3304]	[ 20957 105775 3305]
3999	8038909	2022-11-17 14:28:59.843347+00:00		t	37	73187137553949668	648518346494038560	73187137553941301	648518346499141441	[ 34161 108615 2939]	[ 34171 108655 2939]
4000	10381679	2022-11-17 14:28:59.843347+00:00		t	39	73116768809862740	648518346494038560	73116768876385214	648518346499141441	[ 31885 108959 2953]	[ 31889 108925 2954]
4002	38258394	2022-11-17 14:28:59.843347+00:00		t	29	72905662644071776	648518346481068634	72905662644077301	648518346489787479	[ 26557 110121 2972]	[ 26577 110107 2971]
4004	19216619	2022-11-17 14:28:59.843347+00:00		t	51	73116700090308775	648518346514428359	73116700090298187	648518346474236781	[ 32699 108081 2939]	[ 32681 108119 2939]
4005	19216623	2022-11-17 14:28:59.843347+00:00		t	33	73116700090228538	648518346514428359	73116700090220778	648518346474236781	[ 32665 108179 2914]	[ 32689 108171 2916]
4006	23645001	2022-11-17 14:28:59.843347+00:00		t	14	73257437511652786	648518346514428359	73257437578207545	648518346474236781	[ 34965 107817 2825]	[ 34989 107817 2826]
4007	23644919	2022-11-17 14:28:59.843347+00:00		t	23	73187068834151607	648518346494038560	73257437578270164	648518346474236781	[ 34805 107835 2832]	[ 34837 107823 2832]
4008	27315977	2022-11-17 14:28:59.843347+00:00		t	13	73046331413189122	648518346494038560	73046331413191908	648518346474236781	[ 29587 108289 3063]	[ 29581 108305 3064]
4009	34602065	2022-11-17 14:28:59.843347+00:00		t	15	73257437511483255	648518346481068634	73257437511516203	648518346474236781	[ 35177 107247 2784]	[ 35155 107219 2784]
4010	36270246	2022-11-17 14:28:59.843347+00:00		t	31	73187137486856641	648518346498554608	73187137486856565	648518346474236781	[ 32913 108745 2810]	[ 32897 108723 2809]
4011	26879719	2022-11-17 14:28:59.843347+00:00		t	33	73046537370313822	648518346524144133	73046537370358559	648518346497895015	[ 29333 113109 2672]	[ 29353 113087 2673]
4012	27315867	2022-11-17 14:28:59.843347+00:00		t	12	73046331413062464	648518346499385438	73046331413087093	648518346497895015	[ 29261 108343 3022]	[ 29287 108373 3022]
4013	7786580	2022-11-17 14:28:59.843347+00:00		t	32	73116700090233514	648518346472537865	73116700090235856	648518346497895015	[ 31143 108267 2910]	[ 31141 108311 2911]
4014	14776512	2022-11-17 14:28:59.843347+00:00		t	38	73187068767432068	648518346472537865	73187068767401250	648518346497895015	[ 33217 107207 2820]	[ 33179 107203 2820]
4017	19640906	2022-11-17 14:28:59.843347+00:00		t	36	73116768809685050	648518346498554608	73116768809663060	648518346499141441	[ 32507 109093 2896]	[ 32519 109061 2896]
4018	34913886	2022-11-17 14:28:59.843347+00:00		t	20	72975962668861518	648518346498554608	72975962668863584	648518346499141441	[ 26917 108453 3020]	[ 26949 108453 3020]
4019	34913951	2022-11-17 14:28:59.843347+00:00		t	44	72975962668894368	648518346498554608	72975962668897001	648518346499141441	[ 27085 108419 3033]	[ 27125 108415 3034]
4020	34913910	2022-11-17 14:28:59.843347+00:00		t	22	72975962668866100	648518346494038560	72975962668889015	648518346499141441	[ 27053 108459 3020]	[ 27025 108473 3021]
4021	34913960	2022-11-17 14:28:59.843347+00:00		t	30	72975962668854741	648518346494038560	72975962668861557	648518346499141441	[ 27137 108517 3013]	[ 27151 108503 3015]
4023	15032888	2022-11-17 14:28:59.843347+00:00		t	18	72624050362872575	648518346495765904	72624050362893967	648518346497163692	[ 18141 105477 3330]	[ 18147 105517 3331]
4024	24986063	2022-11-17 14:28:59.843347+00:00		t	27	73046400132692841	648518346514428359	73046400132681008	648518346497163692	[ 28727 109333 3065]	[ 28723 109365 3065]
4025	24986106	2022-11-17 14:28:59.843347+00:00		t	32	73046400132631667	648518346514428359	73046400132636636	648518346497163692	[ 28807 109427 3050]	[ 28835 109419 3050]
4028	33940974	2022-11-17 14:28:59.843347+00:00		t	35	72975962601832031	648518346511235381	72975962601850599	648518346492304255	[ 28471 106917 2912]	[ 28477 106947 2913]
4029	31483207	2022-11-17 14:28:59.843347+00:00		t	47	73116700022950625	648518346494263154	73116700022957119	648518346492304255	[ 31771 107815 2724]	[ 31793 107821 2726]
4030	31483242	2022-11-17 14:28:59.843347+00:00		t	32	73116700022872398	648518346524142085	73116700022898286	648518346492304255	[ 31849 108517 2707]	[ 31831 108493 2707]
4033	10919638	2022-11-17 14:28:59.843347+00:00		t	29	72976031321164442	648518346531363354	72976031321157487	648518346492304255	[ 27351 108731 2848]	[ 27341 108695 2849]
4034	5431347	2022-11-17 14:28:59.843347+00:00		t	40	72694419106956778	648518346495414351	72694419106946839	648518346509188474	[ 19725 105515 3286]	[ 19717 105545 3284]
4035	34035546	2022-11-17 14:28:59.843347+00:00		t	22	72975962668743237	648518346484528131	72975962668747430	648518346489764403	[ 28441 107749 2972]	[ 28449 107787 2972]
4036	8771826	2022-11-17 14:28:59.843347+00:00		t	38	72624050429808395	648518346482976742	72624050429817971	648518346509188474	[ 17317 104607 3389]	[ 17359 104617 3389]
4037	6654393	2022-11-17 14:28:59.843347+00:00		t	49	72905593924740025	648518346499385438	72905593924716198	648518346509188474	[ 26045 107875 3027]	[ 26067 107907 3028]
4043	19827424	2022-11-17 14:28:59.843347+00:00		t	22	72835293967038101	648518346481068634	72835293967038210	648518346500498904	[ 23881 108731 3118]	[ 23887 108761 3120]
4045	16722106	2022-11-17 14:28:59.843347+00:00		t	33	73046331211931279	648518346488054046	73046331211934214	648518346489764403	[ 29431 107643 2687]	[ 29415 107669 2687]
4046	15032838	2022-11-17 14:28:59.843347+00:00		t	17	72624050362858128	648518346495765904	72624050362868552	648518346509188474	[ 18119 105465 3327]	[ 18105 105493 3327]
4047	17158251	2022-11-17 14:28:59.843347+00:00		t	39	73187068834349918	648518346495414351	73187068834357386	648518346509188474	[ 34073 107907 2897]	[ 34067 107871 2897]
4048	17158404	2022-11-17 14:28:59.843347+00:00		t	12	73187068834360220	648518346481068634	73187068834381912	648518346500498904	[ 34399 108363 2905]	[ 34415 108389 2907]
4049	17158274	2022-11-17 14:28:59.843347+00:00		t	36	73187068834357389	648518346495414351	73187068834371973	648518346509188474	[ 34127 107893 2901]	[ 34107 107875 2902]
4050	18618031	2022-11-17 14:28:59.843347+00:00		t	21	73046331144783168	648518346481703327	73046331144773080	648518346487038617	[ 29655 108297 2549]	[ 29625 108315 2550]
4051	19216418	2022-11-17 14:28:59.843347+00:00		t	27	73116700090182716	648518346499385438	73116700090182723	648518346509188474	[ 32225 108399 2896]	[ 32219 108427 2896]
4057	10470484	2022-11-17 14:28:59.843347+00:00		t	15	73116700022929456	648518346500706739	73116700022940957	648518346487038617	[ 31397 106971 2717]	[ 31393 107009 2716]
4058	26500759	2022-11-17 14:28:59.843347+00:00		t	39	72553612966097874	648518346511819888	72553612966086434	648518346509188474	[ 15951 104347 3370]	[ 15955 104377 3370]
4059	26922955	2022-11-17 14:28:59.843347+00:00		t	36	72694419106949398	648518346495414351	72694419106949407	648518346509188474	[ 19627 105467 3286]	[ 19593 105467 3286]
4061	10470472	2022-11-17 14:28:59.843347+00:00		t	32	73116700022936719	648518346500706739	73116700022947856	648518346487038617	[ 31335 107049 2714]	[ 31369 107037 2715]
4064	11685	2022-11-17 14:28:59.843347+00:00		t	28	72835225314625495	648518346495414351	72835225314656321	648518346499141441	[ 22557 107703 3245]	[ 22579 107681 3247]
4066	11713	2022-11-17 14:28:59.843347+00:00		t	19	72835225314609527	648518346495414351	72835225314510611	648518346490321079	[ 22601 107913 3231]	[ 22613 107947 3231]
4067	11716	2022-11-17 14:28:59.843347+00:00		t	26	72835225247734832	648518346481068634	72835225314469620	648518346490321079	[ 22589 108087 3209]	[ 22615 108095 3210]
4070	11744	2022-11-17 14:28:59.843347+00:00		t	56	72835225314609527	648518346495414351	72835225314625617	648518346486783620	[ 22625 107897 3231]	[ 22645 107921 3232]
4072	11772	2022-11-17 14:28:59.843347+00:00		t	53	72835225314609527	648518346495414351	72835225314609488	648518346490321079	[ 22661 107851 3229]	[ 22687 107871 3230]
4073	11787	2022-11-17 14:28:59.843347+00:00		t	36	72835225314591718	648518346495414351	72835225314591630	648518346475537024	[ 22681 107847 3225]	[ 22713 107849 3225]
4081	11791	2022-11-17 14:28:59.843347+00:00		t	32	72835225314609394	648518346495414351	72835225314609395	648518346493825393	[ 22685 107789 3227]	[ 22719 107775 3227]
4086	8133714	2022-11-17 14:28:59.843347+00:00		t	69	73046400132689910	648518346524144133	73046400132681370	648518346494734391	[ 29289 109913 3068]	[ 29251 109907 3068]
4090	8133853	2022-11-17 14:28:59.843347+00:00		t	56	73046400132528576	648518346531363354	73046400132528590	648518346482497172	[ 29445 109743 3003]	[ 29467 109729 3003]
4094	38454521	2022-11-17 14:28:59.843347+00:00		t	27	72553681685544434	648518346517527332	72553681685519402	648518346493263024	[ 15173 104885 3350]	[ 15155 104907 3352]
4097	8133892	2022-11-17 14:28:59.843347+00:00		t	23	73046400132501933	648518346531363354	73046400132516670	648518346496171788	[ 29497 109901 2996]	[ 29545 109911 2996]
4100	40705995	2022-11-17 14:28:59.843347+00:00		t	81	73539805975629766	648518346499960531	73539805975639131	648518346489007453	[ 43333 133167 3040]	[ 43353 133139 3040]
4105	17137467	2022-11-17 14:28:59.843347+00:00		t	32	73469299792523299	648518346518565462	73469299792684510	648518346489007453	[ 40999 131061 3077]	[ 41019 131035 3077]
4106	30125641	2022-11-17 14:28:59.843347+00:00		t	23	73469368511912098	648518346483806357	73469368511926394	648518346489007453	[ 42141 132681 3026]	[ 42155 132661 3025]
4107	30600589	2022-11-17 14:28:59.843347+00:00		t	33	73539874829347460	648518346518565462	73539874829357660	648518346489007453	[ 43713 135397 3310]	[ 43673 135395 3311]
4108	24083090	2022-11-17 14:28:59.843347+00:00		t	58	73398999767740779	648518346518565462	73398999767748431	648518346489007453	[ 40591 131383 3039]	[ 40563 131395 3040]
4109	29042012	2022-11-17 14:28:59.843347+00:00		t	14	73539806109767548	648518346518565462	73539806109760055	648518346489007453	[ 44055 134265 3270]	[ 44081 134257 3270]
4110	29042029	2022-11-17 14:28:59.843347+00:00		t	49	73539806109718460	648518346499960531	73539806109713623	648518346489007453	[ 44147 134575 3250]	[ 44115 134589 3250]
4111	32407248	2022-11-17 14:28:59.843347+00:00		t	25	73539874829398319	648518346499960531	73539874829385904	648518346489007453	[ 44929 136229 3324]	[ 44915 136257 3324]
4113	12031242	2022-11-17 14:28:59.843347+00:00		t	18	73539874829273407	648518346488045079	73539874829254667	648518346489007453	[ 44167 135663 3278]	[ 44197 135671 3278]
4114	35161370	2022-11-17 14:28:59.843347+00:00		t	44	73469368578860850	648518346478167277	73469368578617938	648518346489007453	[ 42435 131291 3089]	[ 42401 131275 3090]
4115	8133756	2022-11-17 14:28:59.843347+00:00		t	21	73046400132572347	648518346495414351	73046400132558860	648518346487498387	[ 29291 109683 3017]	[ 29313 109681 3016]
4119	175095	2022-11-17 14:28:59.843347+00:00		t	12	73116837327900591	648518346511235381	73116837327911932	648518346487038617	[ 30773 110815 2539]	[ 30765 110839 2539]
4120	175105	2022-11-17 14:28:59.843347+00:00		t	14	73116837327907482	648518346511235381	73116837327872821	648518346487038617	[ 30803 110799 2534]	[ 30795 110815 2533]
4122	175128	2022-11-17 14:28:59.843347+00:00		t	36	73116837327907482	648518346511235381	73116837327907503	648518346492136492	[ 30809 110809 2539]	[ 30833 110833 2539]
4125	8184157	2022-11-17 14:28:59.843347+00:00		t	50	73469368646184250	648518346474234477	73469368646198480	648518346515738442	[ 42559 132097 3306]	[ 42561 132069 3306]
4126	8184164	2022-11-17 14:28:59.843347+00:00		t	44	73469368646184250	648518346474234477	73469368646171960	648518346485910654	[ 42567 132107 3304]	[ 42573 132079 3304]
4129	8184212	2022-11-17 14:28:59.843347+00:00		t	14	73469368646164517	648518346474234477	73469368646174392	648518346496360533	[ 42669 132027 3289]	[ 42677 131995 3290]
4130	12031260	2022-11-17 14:28:59.843347+00:00		t	42	73539874829275614	648518346488045079	73539874829275615	648518346489007453	[ 44205 135731 3282]	[ 44229 135707 3282]
4133	8183880	2022-11-17 14:28:59.843347+00:00		t	50	73469368645865192	648518346518565462	73469368645762773	648518346489007453	[ 42011 131859 3214]	[ 41997 131831 3215]
4136	8183898	2022-11-17 14:28:59.843347+00:00		t	54	73469368645984737	648518346518565462	73469368645961604	648518346517652772	[ 42019 131875 3214]	[ 42027 131861 3217]
4137	8183911	2022-11-17 14:28:59.843347+00:00		t	46	73469368645765282	648518346518565462	73469368645968779	648518346487908887	[ 42039 131859 3214]	[ 42041 131831 3216]
4138	8183950	2022-11-17 14:28:59.843347+00:00		t	25	73469368646132673	648518346502655814	73469368646098700	648518346489569132	[ 42159 131967 3271]	[ 42163 131939 3271]
4139	8183951	2022-11-17 14:28:59.843347+00:00		t	21	73469368646125450	648518346502655814	73469368646096515	648518346496360533	[ 42155 131979 3271]	[ 42163 131969 3269]
4140	8183945	2022-11-17 14:28:59.843347+00:00		t	36	73469368645765282	648518346518565462	73469368645968875	648518346517652772	[ 42141 131829 3211]	[ 42133 131795 3211]
4145	8183943	2022-11-17 14:28:59.843347+00:00		t	38	73469368645774566	648518346518565462	73469368645775911	648518346487908887	[ 42125 131939 3213]	[ 42121 131973 3214]
4146	8183946	2022-11-17 14:28:59.843347+00:00		t	38	73469368645774566	648518346518565462	73469368645975223	648518346498434097	[ 42139 131919 3215]	[ 42149 131947 3216]
4147	8183952	2022-11-17 14:28:59.843347+00:00		t	19	73469368645774566	648518346518565462	73469368645775921	648518346514235435	[ 42151 131927 3213]	[ 42165 131967 3214]
4148	8183920	2022-11-17 14:28:59.843347+00:00		t	28	73469368579129094	648518346518565462	73469368645762773	648518346489007453	[ 42053 131833 3209]	[ 42049 131801 3210]
4150	238925	2022-11-17 14:28:59.843347+00:00		t	45	73680818610365019	648518346477811470	73680818610359009	648518346481634463	[ 48199 141753 3573]	[ 48165 141761 3574]
4151	238927	2022-11-17 14:28:59.843347+00:00		t	46	73680818610359044	648518346477811470	73680818610371468	648518346481634463	[ 48217 141787 3575]	[ 48181 141783 3575]
4154	8133764	2022-11-17 14:28:59.843347+00:00		t	31	73046400132579598	648518346495414351	73046400132565840	648518346487498387	[ 29297 109623 3018]	[ 29323 109611 3018]
4155	238932	2022-11-17 14:28:59.843347+00:00		t	15	73680818610322609	648518346477811470	73680818610310492	648518346490658557	[ 48189 141743 3559]	[ 48199 141783 3560]
4156	238933	2022-11-17 14:28:59.843347+00:00		t	40	73680818610371526	648518346477811470	73680818610371498	648518346490658557	[ 48229 141809 3575]	[ 48201 141835 3575]
4159	238938	2022-11-17 14:28:59.843347+00:00		t	27	73680818610368271	648518346477811470	73680818610353652	648518346459642628	[ 48373 141917 3570]	[ 48343 141937 3571]
4163	238921	2022-11-17 14:28:59.843347+00:00		t	34	73680818610341152	648518346477811470	73680818610320223	648518346496175050	[ 48155 141749 3560]	[ 48155 141787 3560]
4166	268799	2022-11-17 14:28:59.843347+00:00		t	38	73187000047611907	648518346488054046	73187000047622536	648518346459874052	[ 33801 106373 2717]	[ 33837 106383 2718]
4171	269001	2022-11-17 14:28:59.843347+00:00		t	78	73187000047805331	648518346494038560	73187000047812545	648518346496990616	[ 34427 106029 2797]	[ 34413 106063 2798]
4172	269028	2022-11-17 14:28:59.843347+00:00		t	22	73187000047742360	648518346498554608	73187000047744639	648518346477749655	[ 34583 105925 2772]	[ 34559 105915 2772]
4175	269033	2022-11-17 14:28:59.843347+00:00		t	38	73187000047715870	648518346494038560	73187000047735060	648518346491215992	[ 34579 105717 2755]	[ 34609 105703 2757]
4178	268974	2022-11-17 14:28:59.843347+00:00		t	38	73187000047703419	648518346494038560	73187000047695972	648518346491215992	[ 34313 105867 2753]	[ 34309 105893 2753]
4182	268797	2022-11-17 14:28:59.843347+00:00		t	24	73187000047611907	648518346488054046	73187000047609101	648518346478791252	[ 33803 106383 2716]	[ 33833 106405 2715]
4183	268881	2022-11-17 14:28:59.843347+00:00		t	27	73187000047797903	648518346487705300	73187000047807648	648518346488420079	[ 34037 105961 2793]	[ 34059 105955 2795]
4185	268884	2022-11-17 14:28:59.843347+00:00		t	51	73187000047790745	648518346487705300	73187000047786130	648518346497895015	[ 34047 106011 2788]	[ 34071 106039 2788]
4186	268885	2022-11-17 14:28:59.843347+00:00		t	42	73187000047797873	648518346487705300	73187000047795526	648518346481263717	[ 34053 105977 2791]	[ 34075 105967 2793]
4188	268876	2022-11-17 14:28:59.843347+00:00		t	26	73187000047774366	648518346487705300	73187000047793293	648518346500711093	[ 34025 106015 2787]	[ 34031 106055 2788]
4189	12741409	2022-11-17 14:28:59.843347+00:00		t	14	72694419173676249	648518346514007065	72694419173791714	648518346497061092	[ 18457 104551 3339]	[ 18473 104573 3339]
4193	4094884	2022-11-17 14:28:59.843347+00:00		t	51	73257506230947436	648518346511819888	73257506230942505	648518346501839210	[ 34879 108903 2777]	[ 34909 108891 2777]
4195	10593590	2022-11-17 14:28:59.843347+00:00		t	27	72694419107008545	648518346514007065	72694419106990993	648518346497061092	[ 18701 105215 3303]	[ 18719 105209 3303]
4196	24986343	2022-11-17 14:28:59.843347+00:00		t	54	73046400132641332	648518346514007065	73046400132636535	648518346497061092	[ 29415 109331 3047]	[ 29401 109303 3047]
4197	24986383	2022-11-17 14:28:59.843347+00:00		t	34	73046400132688514	648518346514007065	73046400132683052	648518346497061092	[ 29535 108755 3068]	[ 29563 108743 3067]
4198	8133796	2022-11-17 14:28:59.843347+00:00		t	52	73046400132591145	648518346495414351	73046400132586617	648518346487498387	[ 29325 109699 3021]	[ 29369 109691 3021]
4200	39972814	2022-11-17 14:28:59.843347+00:00		t	15	72905593991543612	648518346498554608	72905593991543957	648518346497061092	[ 25967 108011 3082]	[ 26001 108029 3083]
4202	5887880	2022-11-17 14:28:59.843347+00:00		t	18	72764787850976941	648518346514007065	72764787850969166	648518346497061092	[ 21011 105949 3270]	[ 20987 105949 3270]
4203	5887888	2022-11-17 14:28:59.843347+00:00		t	45	72764787850955146	648518346498554608	72764787850952636	648518346497061092	[ 20997 105949 3259]	[ 20995 105985 3260]
4204	5887895	2022-11-17 14:28:59.843347+00:00		t	52	72764787850906702	648518346498554608	72764787850909429	648518346497061092	[ 21031 105941 3244]	[ 21013 105979 3245]
4205	5887935	2022-11-17 14:28:59.843347+00:00		t	40	72764787850976998	648518346514007065	72764787850982491	648518346497061092	[ 21109 106041 3272]	[ 21103 106073 3273]
4207	4246006	2022-11-17 14:28:59.843347+00:00		t	20	72975962668757184	648518346484528131	72975962668759897	648518346494201991	[ 28001 107349 2982]	[ 27993 107385 2982]
4210	11673892	2022-11-17 14:28:59.843347+00:00		t	62	73116768876646041	648518346494038560	73116768876650680	648518346497061092	[ 30971 109799 2980]	[ 30933 109801 2980]
4211	4245981	2022-11-17 14:28:59.843347+00:00		t	40	72975962668759786	648518346484528131	72975962668775337	648518346494201991	[ 27973 107317 2983]	[ 27943 107343 2984]
4214	4245992	2022-11-17 14:28:59.843347+00:00		t	23	72975962668762218	648518346484528131	72975962668772756	648518346494201991	[ 27991 107227 2979]	[ 27959 107223 2980]
4215	4245994	2022-11-17 14:28:59.843347+00:00		t	32	72975962668759786	648518346484528131	72975962668764945	648518346486850275	[ 27987 107331 2983]	[ 27971 107359 2984]
4217	4245997	2022-11-17 14:28:59.843347+00:00		t	36	72975962668548325	648518346511235381	72975962668720534	648518346492136492	[ 27979 106967 2963]	[ 27977 106937 2963]
4219	4246017	2022-11-17 14:28:59.843347+00:00		t	15	72975962668635203	648518346511235381	72975962668734969	648518346485925758	[ 28003 106983 2963]	[ 28005 106953 2964]
4220	4246018	2022-11-17 14:28:59.843347+00:00		t	23	72975962668772764	648518346484528131	72975962668777749	648518346494201991	[ 28013 107233 2983]	[ 28007 107219 2984]
4233	4246037	2022-11-17 14:28:59.843347+00:00		t	16	72975962668792418	648518346484528131	72975962668787400	648518346486850275	[ 28057 107251 2990]	[ 28029 107237 2990]
4234	4246128	2022-11-17 14:28:59.843347+00:00		t	23	72975962668574340	648518346488978410	72975962668576709	648518346517652772	[ 28217 107465 2959]	[ 28183 107477 2959]
4238	4246042	2022-11-17 14:28:59.843347+00:00		t	29	72975962668809488	648518346484528131	72975962668799812	648518346515315271	[ 28065 107249 2993]	[ 28035 107225 2993]
4239	4246051	2022-11-17 14:28:59.843347+00:00		t	23	72975962668757184	648518346484528131	72975962668775368	648518346515315271	[ 28023 107347 2982]	[ 28041 107377 2983]
4242	4245979	2022-11-17 14:28:59.843347+00:00		t	17	72975962668548325	648518346511235381	72975962668708931	648518346485925758	[ 27949 106965 2962]	[ 27933 106939 2963]
4243	4245980	2022-11-17 14:28:59.843347+00:00		t	16	72975962668746970	648518346484528131	72975962668759709	648518346489569132	[ 27955 107223 2974]	[ 27935 107189 2975]
4247	4246143	2022-11-17 14:28:59.843347+00:00		t	22	72975962668730638	648518346490136273	72975962668736896	648518346499724869	[ 28235 106917 2965]	[ 28219 106945 2966]
4249	4246154	2022-11-17 14:28:59.843347+00:00		t	26	72975962668725558	648518346488978410	72975962668578692	648518346494201991	[ 28243 107467 2961]	[ 28251 107497 2961]
4259	4246224	2022-11-17 14:28:59.843347+00:00		t	41	72975962668770159	648518346488978410	72975962668780237	648518346499440615	[ 28469 107201 2985]	[ 28483 107225 2986]
4260	4246225	2022-11-17 14:28:59.843347+00:00		t	27	72975962668802275	648518346484528131	72975962668814128	648518346499440615	[ 28459 107217 2997]	[ 28485 107221 2999]
4263	4246230	2022-11-17 14:28:59.843347+00:00		t	19	72975962668567053	648518346524142085	72975962668731014	648518346486850275	[ 28499 107303 2961]	[ 28515 107277 2962]
4264	4246231	2022-11-17 14:28:59.843347+00:00		t	28	72975962668797208	648518346484528131	72975962668792341	648518346489764403	[ 28491 107225 2994]	[ 28527 107221 2995]
4267	4246241	2022-11-17 14:28:59.843347+00:00		t	17	72975962668733413	648518346484528131	72975962668728680	648518346499440615	[ 28551 107545 2962]	[ 28543 107515 2962]
4269	4246258	2022-11-17 14:28:59.843347+00:00		t	21	72975962668782789	648518346484528131	72975962668767586	648518346499440615	[ 28559 107433 2983]	[ 28583 107419 2983]
4277	4258929	2022-11-17 14:28:59.843347+00:00		t	45	73469437365739278	648518346474234477	73469437365728929	648518346481263717	[ 41497 134491 3336]	[ 41487 134463 3337]
4278	4258839	2022-11-17 14:28:59.843347+00:00		t	17	73469437365611368	648518346495993163	73469437365601671	648518346506702370	[ 41315 135153 3275]	[ 41339 135131 3274]
4279	4258996	2022-11-17 14:28:59.843347+00:00		t	15	73469437365702310	648518346494998706	73469437365714576	648518346511268149	[ 41577 134937 3312]	[ 41587 134915 3314]
4284	826035	2022-11-17 14:28:59.843347+00:00		t	29	72905593924608995	648518346488054046	72905593924609027	648518346497088308	[ 26579 106905 2976]	[ 26585 106925 2975]
4288	826046	2022-11-17 14:28:59.843347+00:00		t	34	72905593924608995	648518346488054046	72905593924614161	648518346490321079	[ 26593 106903 2978]	[ 26619 106929 2978]
4298	825700	2022-11-17 14:28:59.843347+00:00		t	22	72905593924619508	648518346531363354	72905593924624222	648518346482497172	[ 25583 107517 2979]	[ 25603 107503 2981]
4305	825993	2022-11-17 14:28:59.843347+00:00		t	25	72905593924731223	648518346472537865	72905593924766037	648518346500711093	[ 26443 107039 3027]	[ 26467 107035 3028]
4308	17753836	2022-11-17 14:28:59.843347+00:00		t	41	73046468583683270	648518346500706739	73046468583690351	648518346481699517	[ 29719 111879 2514]	[ 29715 111909 2515]
4309	17753856	2022-11-17 14:28:59.843347+00:00		t	50	73046468583683270	648518346500706739	73046468583688047	648518346492304255	[ 29743 111873 2514]	[ 29763 111895 2515]
4316	17753844	2022-11-17 14:28:59.843347+00:00		t	32	73046468583683270	648518346500706739	73046468583719865	648518346492136492	[ 29727 111869 2515]	[ 29737 111895 2517]
4326	894317	2022-11-17 14:28:59.843347+00:00		t	39	73046537437305620	648518346481068634	73046537437324098	648518346501459811	[ 29679 112785 2775]	[ 29701 112761 2776]
4327	894363	2022-11-17 14:28:59.843347+00:00		t	40	73046537437157799	648518346522179866	73046537437160962	648518346499432795	[ 29753 113063 2713]	[ 29781 113075 2712]
4328	894374	2022-11-17 14:28:59.843347+00:00		t	80	73046537437204833	648518346522179866	73046537437169220	648518346500498904	[ 29773 113043 2715]	[ 29803 113061 2715]
4329	894381	2022-11-17 14:28:59.843347+00:00		t	26	73046537436954273	648518346522179866	73046537436950435	648518346500498904	[ 29797 113231 2699]	[ 29819 113207 2700]
4330	894383	2022-11-17 14:28:59.843347+00:00		t	34	73046537436954670	648518346522179866	73046537437145131	648518346500498904	[ 29801 113283 2704]	[ 29829 113267 2705]
4332	17753936	2022-11-17 14:28:59.843347+00:00		t	34	73046468583692409	648518346500706739	73046468583701892	648518346492304255	[ 29923 111679 2517]	[ 29911 111687 2519]
4334	37196951	2022-11-17 14:28:59.843347+00:00		t	18	73187137553737188	648518346522179866	73187137553751178	648518346481891487	[ 33371 109527 2864]	[ 33377 109551 2866]
4346	1023886	2022-11-17 14:28:59.843347+00:00		t	14	73399205791926061	648518346492356223	73399205791942320	648518346489007453	[ 40379 138143 2752]	[ 40399 138167 2754]
4351	8133741	2022-11-17 14:28:59.843347+00:00		t	54	73046400132689910	648518346524144133	73046400132720060	648518346475537024	[ 29313 109877 3073]	[ 29283 109877 3074]
4354	1023750	2022-11-17 14:28:59.843347+00:00		t	31	73399205791917827	648518346492356223	73399205791917798	648518346474435437	[ 40257 138163 2744]	[ 40229 138141 2745]
4355	1023766	2022-11-17 14:28:59.843347+00:00		t	24	73399205791920622	648518346492356223	73399205791920630	648518346474435437	[ 40275 138221 2746]	[ 40245 138223 2747]
4356	1023735	2022-11-17 14:28:59.843347+00:00		t	13	73399205791917827	648518346492356223	73399205791917855	648518346517550122	[ 40257 138181 2744]	[ 40217 138175 2744]
4357	1023833	2022-11-17 14:28:59.843347+00:00		t	40	73399205791937041	648518346492356223	73399205791939641	648518346517550122	[ 40345 138165 2750]	[ 40317 138169 2752]
4365	1119753	2022-11-17 14:28:59.843347+00:00		t	31	73116768809732377	648518346494038560	73116768809748835	648518346497061092	[ 31089 109117 2927]	[ 31109 109095 2927]
4366	1119702	2022-11-17 14:28:59.843347+00:00		t	31	73116768809818247	648518346498554608	73116768809844658	648518346499141441	[ 31013 109083 2948]	[ 31037 109071 2950]
4369	1119714	2022-11-17 14:28:59.843347+00:00		t	38	73116768809884490	648518346498554608	73116768809860363	648518346496990616	[ 31025 108787 2953]	[ 31055 108791 2953]
4371	1119733	2022-11-17 14:28:59.843347+00:00		t	27	73116768809744011	648518346494038560	73116768809741665	648518346496990616	[ 31067 109095 2928]	[ 31081 109063 2929]
4382	1119609	2022-11-17 14:28:59.843347+00:00		t	29	73116768809807935	648518346498554608	73116768809791980	648518346496990616	[ 30917 108957 2947]	[ 30895 108951 2946]
4383	1119727	2022-11-17 14:28:59.843347+00:00		t	30	73116768809800040	648518346494038560	73116768809771240	648518346487757122	[ 31105 109229 2938]	[ 31075 109251 2939]
4384	1119799	2022-11-17 14:28:59.843347+00:00		t	52	73116768809751477	648518346494038560	73116768809739243	648518346475537024	[ 31215 109007 2927]	[ 31211 108979 2927]
4389	1119782	2022-11-17 14:28:59.843347+00:00		t	18	73116768809751477	648518346494038560	73116768809736919	648518346497061092	[ 31207 109019 2927]	[ 31173 108997 2928]
4400	8133733	2022-11-17 14:28:59.843347+00:00		t	44	73046400132681357	648518346524144133	73046400132720000	648518346490277659	[ 29295 109835 3073]	[ 29269 109829 3074]
4406	22810253	2022-11-17 14:28:59.843347+00:00		t	19	73751256141060780	648518346474234477	73751256141063209	648518346486863587	[ 50195 144177 3692]	[ 50177 144197 3692]
4409	22810256	2022-11-17 14:28:59.843347+00:00		t	53	73751256141086832	648518346474234477	73751256141068006	648518346486863587	[ 50199 144113 3690]	[ 50215 144085 3690]
4411	22810258	2022-11-17 14:28:59.843347+00:00		t	88	73751256141060780	648518346474234477	73751256141060738	648518346486863587	[ 50223 144153 3687]	[ 50237 144133 3686]
4412	22810259	2022-11-17 14:28:59.843347+00:00		t	26	73751256141264783	648518346474234477	73751256141077056	648518346473084516	[ 50229 144111 3691]	[ 50259 144089 3692]
4415	13000896	2022-11-17 14:28:59.843347+00:00		t	25	72764787851074579	648518346482976742	72764787851096202	648518346467548679	[ 22083 106425 3318]	[ 22065 106405 3319]
4423	22810262	2022-11-17 14:28:59.843347+00:00		t	38	73751256141058411	648518346474234477	73751256141053716	648518346493171442	[ 50269 144313 3689]	[ 50291 144317 3688]
4425	22810270	2022-11-17 14:28:59.843347+00:00		t	52	73751256141307240	648518346474234477	73751256141089359	648518346483323812	[ 50363 144321 3700]	[ 50345 144357 3701]
4427	22810266	2022-11-17 14:28:59.843347+00:00		t	15	73751256141089319	648518346474234477	73751256141060857	648518346482260628	[ 50283 144265 3689]	[ 50319 144257 3689]
4428	22810267	2022-11-17 14:28:59.843347+00:00		t	20	73751256141058411	648518346474234477	73751256141058337	648518346486863587	[ 50281 144291 3689]	[ 50319 144291 3688]
4436	4565521	2022-11-17 14:28:59.843347+00:00		t	19	73469299658303680	648518346478167277	73469299658271219	648518346474435437	[ 41213 130077 2784]	[ 41247 130083 2784]
4437	4565506	2022-11-17 14:28:59.843347+00:00		t	28	73469299658303680	648518346478167277	73469299658307864	648518346477866647	[ 41193 130081 2791]	[ 41209 130107 2791]
4438	4565511	2022-11-17 14:28:59.843347+00:00		t	38	73469299658271225	648518346478167277	73469299658285910	648518346477866647	[ 41189 130193 2784]	[ 41225 130187 2784]
[truncated: 6,800 more rows]
