# Supplementary material for: Divergent neural circuits for proprioceptive and exteroceptive sensing of the Drosophila leg
Source: Nat Commun. 2025 May 2;16:4105. doi: 10.1038/s41467-025-59302-3 (PMC12048489; doi:10.1038/s41467-025-59302-3)
Supplement: Supplementary file 4 — Source Data [file 41467_2025_59302_MOESM4_ESM.zip › source_data/Fig5/Fig5A/feco_postsynaptic_syn_table.csv]

	id	created	superceded_id	valid	score	pre_pt_supervoxel_id	pre_pt_root_id	post_pt_supervoxel_id	post_pt_root_id	pre_pt_position	post_pt_position
0	12347226	2022-11-17 14:28:59.843347+00:00		t	23	72553681551362367	648518346508752447	72553681551364124	648518346496052070	[ 15711 104803 3127]	[ 15725 104811 3129]
1	42127599	2022-11-17 14:28:59.843347+00:00		t	23	72342781074735265	648518346480125925	72342781074737829	648518346502617767	[ 9275 110693 2403]	[ 9251 110663 2404]
10	42127679	2022-11-17 14:28:59.843347+00:00		t	26	72342781074751920	648518346480125925	72342781074771140	648518346489566297	[ 9325 110663 2408]	[ 9323 110625 2409]
17	42127880	2022-11-17 14:28:59.843347+00:00		t	19	72342781074677182	648518346480666625	72342781074669821	648518346489566297	[ 9535 110905 2377]	[ 9537 110885 2376]
19	42127884	2022-11-17 14:28:59.843347+00:00		t	18	72342781074853464	648518346480125925	72342781074866617	648518346465266805	[ 9509 110697 2438]	[ 9543 110695 2439]
22	20833134	2022-11-17 14:28:59.843347+00:00		t	70	72553337752847740	648518346488815453	72553337752837171	648518346482998502	[16371 94475 2800]	[16373 94441 2800]
23	32679291	2022-11-17 14:28:59.843347+00:00		t	35	73046331413035267	648518346498554608	73046331413025608	648518346487757122	[ 30325 106777 2992]	[ 30297 106753 2992]
24	36270254	2022-11-17 14:28:59.843347+00:00		t	26	73187137486842154	648518346498554608	73187137486851812	648518346487757122	[ 32921 109001 2809]	[ 32911 109035 2810]
25	36270257	2022-11-17 14:28:59.843347+00:00		t	19	73187137486900146	648518346498554608	73187137486900201	648518346487757122	[ 32949 109309 2818]	[ 32913 109305 2818]
27	42168006	2022-11-17 14:28:59.843347+00:00		t	19	72624050295556513	648518346474593218	72624050295561555	648518346472722185	[ 17945 105819 3119]	[ 17931 105789 3119]
29	42168039	2022-11-17 14:28:59.843347+00:00		t	34	72624050295683070	648518346494264434	72624050295718410	648518346498238290	[ 17953 106377 3177]	[ 17961 106407 3178]
33	42168018	2022-11-17 14:28:59.843347+00:00		t	43	72624050295677126	648518346486753761	72624050295682582	648518346482964966	[ 17965 105595 3166]	[ 17943 105569 3167]
36	42168027	2022-11-17 14:28:59.843347+00:00		t	22	72624050295713061	648518346496729980	72624050295715482	648518346494220283	[ 17931 105763 3180]	[ 17955 105743 3181]
38	42168040	2022-11-17 14:28:59.843347+00:00		t	23	72624050295522170	648518346499722309	72624050295509567	648518346491041827	[ 17947 105639 3100]	[ 17963 105667 3099]
42	42168049	2022-11-17 14:28:59.843347+00:00		t	28	72624050295713070	648518346496729980	72624050295705442	648518346494220283	[ 17955 105819 3179]	[ 17971 105835 3181]
46	42168082	2022-11-17 14:28:59.843347+00:00		t	30	72624050295687434	648518346486753761	72624050295697480	648518346482964966	[ 18021 105637 3172]	[ 17997 105607 3173]
51	42168099	2022-11-17 14:28:59.843347+00:00		t	22	72624050295611105	648518346500641203	72624050295587635	648518346500132614	[ 18015 105557 3134]	[ 18021 105589 3134]
53	37545375	2022-11-17 14:28:59.843347+00:00		t	34	72976031388434762	648518346494038560	72976031388444226	648518346487757122	[ 28541 109217 3064]	[ 28563 109245 3064]
54	42167865	2022-11-17 14:28:59.843347+00:00		t	27	72624050295712757	648518346477034696	72624050295727664	648518346499996812	[ 17697 105461 3177]	[ 17713 105495 3179]
57	32679298	2022-11-17 14:28:59.843347+00:00		t	21	73046331412981631	648518346499385438	73046331412995907	648518346487757122	[ 30311 106647 2979]	[ 30299 106693 2981]
66	37545341	2022-11-17 14:28:59.843347+00:00		t	57	72976031388495382	648518346494038560	72976031388450773	648518346487757122	[ 28467 108769 3067]	[ 28507 108769 3067]
68	42167732	2022-11-17 14:28:59.843347+00:00		t	30	72624050295549191	648518346484687181	72624050295534618	648518346531401754	[ 17553 105767 3111]	[ 17557 105789 3110]
95	42167637	2022-11-17 14:28:59.843347+00:00		t	23	72624050295765273	648518346494264434	72624050295775028	648518346494996387	[ 17441 106353 3198]	[ 17437 106351 3201]
96	42167705	2022-11-17 14:28:59.843347+00:00		t	16	72624050295751339	648518346494264434	72624050295754112	648518346494996387	[ 17495 106411 3194]	[ 17531 106417 3195]
99	42167789	2022-11-17 14:28:59.843347+00:00		t	34	72624050295747754	648518346501288024	72624050295745129	648518346517457476	[ 17599 105599 3198]	[ 17625 105605 3199]
101	42167793	2022-11-17 14:28:59.843347+00:00		t	29	72624050295740160	648518346501288024	72624050295747764	648518346503022971	[ 17615 105613 3196]	[ 17627 105647 3197]
103	42167755	2022-11-17 14:28:59.843347+00:00		t	38	72624050295549191	648518346484687181	72624050295539267	648518346498397338	[ 17567 105757 3111]	[ 17589 105747 3111]
105	42167794	2022-11-17 14:28:59.843347+00:00		t	33	72624050295730292	648518346496729980	72624050295720390	648518346517457476	[ 17647 105677 3181]	[ 17629 105647 3181]
114	42167849	2022-11-17 14:28:59.843347+00:00		t	22	72624050295727758	648518346496729980	72624050295710285	648518346494220283	[ 17689 105683 3180]	[ 17695 105675 3179]
116	42167661	2022-11-17 14:28:59.843347+00:00		t	13	72624050295761717	648518346517348645	72624050295765161	648518346475413089	[ 17475 106213 3197]	[ 17465 106245 3198]
119	42167704	2022-11-17 14:28:59.843347+00:00		t	29	72624050295763838	648518346481856445	72624050295742510	648518346499996812	[ 17561 105507 3195]	[ 17531 105491 3195]
120	42167645	2022-11-17 14:28:59.843347+00:00		t	26	72624050295765273	648518346494264434	72624050295774934	648518346498002535	[ 17443 106355 3197]	[ 17451 106341 3200]
126	42167655	2022-11-17 14:28:59.843347+00:00		t	24	72624050295504549	648518346484687181	72624050295497112	648518346472722185	[ 17443 105661 3094]	[ 17463 105635 3094]
127	42167717	2022-11-17 14:28:59.843347+00:00		t	24	72624050295549191	648518346484687181	72624050295532265	648518346491041827	[ 17527 105767 3109]	[ 17547 105755 3109]
128	42167624	2022-11-17 14:28:59.843347+00:00		t	23	72624050295507238	648518346484687181	72624050295493995	648518346500132614	[ 17413 105677 3094]	[ 17419 105657 3093]
134	42167840	2022-11-17 14:28:59.843347+00:00		t	67	72624050295740118	648518346501288024	72624050295732664	648518346503022971	[ 17695 105583 3188]	[ 17703 105555 3189]
139	42167756	2022-11-17 14:28:59.843347+00:00		t	43	72624050295740160	648518346501288024	72624050295760978	648518346494588181	[ 17577 105587 3199]	[ 17597 105581 3200]
140	42167830	2022-11-17 14:28:59.843347+00:00		t	19	72624050295747754	648518346501288024	72624050295747729	648518346494588181	[ 17671 105589 3190]	[ 17669 105559 3191]
143	42167807	2022-11-17 14:28:59.843347+00:00		t	34	72624050295745534	648518346517348645	72624050295761705	648518346491839249	[ 17637 106155 3193]	[ 17643 106155 3196]
145	42167867	2022-11-17 14:28:59.843347+00:00		t	24	72624050295740118	648518346501288024	72624050295717817	648518346494033294	[ 17705 105587 3186]	[ 17713 105561 3185]
146	42167766	2022-11-17 14:28:59.843347+00:00		t	26	72624050295618711	648518346474593218	72624050295608862	648518346500132614	[ 17611 106031 3137]	[ 17605 106057 3136]
151	42167786	2022-11-17 14:28:59.843347+00:00		t	22	72624050295579975	648518346489569900	72624050295541580	648518346472722185	[ 17593 105761 3113]	[ 17623 105769 3113]
159	42167901	2022-11-17 14:28:59.843347+00:00		t	13	72624050295740118	648518346501288024	72624050295742549	648518346482964966	[ 17717 105579 3189]	[ 17751 105569 3191]
168	42167924	2022-11-17 14:28:59.843347+00:00		t	44	72624050295692493	648518346486753761	72624050295710249	648518346494588181	[ 17785 105673 3171]	[ 17803 105651 3172]
173	42167995	2022-11-17 14:28:59.843347+00:00		t	34	72624050295677126	648518346486753761	72624050295722838	648518346496359485	[ 17957 105605 3165]	[ 17919 105595 3166]
174	42167887	2022-11-17 14:28:59.843347+00:00		t	13	72624050295677026	648518346477034696	72624050295661280	648518346496359485	[ 17709 105533 3159]	[ 17735 105523 3161]
176	42167877	2022-11-17 14:28:59.843347+00:00		t	16	72624050295536896	648518346499722309	72624050295529638	648518346491041827	[ 17751 105689 3106]	[ 17725 105705 3106]
183	42168127	2022-11-17 14:28:59.843347+00:00		t	30	72624050295732654	648518346501288024	72624050295742535	648518346482964966	[ 18089 105521 3188]	[ 18067 105503 3189]
206	42168182	2022-11-17 14:28:59.843347+00:00		t	30	72624050295732654	648518346501288024	72624050295717778	648518346486538116	[ 18159 105525 3183]	[ 18155 105513 3182]
227	42168222	2022-11-17 14:28:59.843347+00:00		t	35	72624050295712934	648518346501288024	72624050295702626	648518346503022971	[ 18255 105607 3177]	[ 18231 105611 3177]
232	42168163	2022-11-17 14:28:59.843347+00:00		t	22	72624050295522177	648518346484687181	72624050295514503	648518346491041827	[ 18131 105625 3104]	[ 18123 105647 3104]
236	42168200	2022-11-17 14:28:59.843347+00:00		t	27	72624050295727658	648518346501288024	72624050295732601	648518346494588181	[ 18171 105495 3184]	[ 18189 105473 3184]
237	42168203	2022-11-17 14:28:59.843347+00:00		t	26	72624050295715413	648518346501288024	72624050295717824	648518346494588181	[ 18223 105617 3179]	[ 18191 105609 3179]
238	42168152	2022-11-17 14:28:59.843347+00:00		t	17	72624050295611055	648518346500641203	72624050295600327	648518346500132614	[ 18069 105533 3134]	[ 18099 105549 3134]
239	42168161	2022-11-17 14:28:59.843347+00:00		t	31	72624050295522177	648518346484687181	72624050295534522	648518346500132614	[ 18129 105625 3105]	[ 18115 105645 3106]
240	42168164	2022-11-17 14:28:59.843347+00:00		t	25	72624050295613580	648518346497833063	72624050295611122	648518346472722185	[ 18145 105655 3137]	[ 18121 105633 3137]
243	37545420	2022-11-17 14:28:59.843347+00:00		t	34	72976031388415550	648518346499385438	72976031388426883	648518346487757122	[ 28609 108617 3054]	[ 28629 108585 3055]
248	42183027	2022-11-17 14:28:59.843347+00:00		t	25	73469368579104049	648518346475974370	73469368579232228	648518346486547121	[ 41389 131539 3208]	[ 41375 131537 3207]
249	42183029	2022-11-17 14:28:59.843347+00:00		t	36	73469368645886755	648518346475974370	73469368579267156	648518346459644932	[ 41397 131549 3210]	[ 41381 131573 3208]
250	42183034	2022-11-17 14:28:59.843347+00:00		t	15	73469368579010627	648518346475974370	73469368579026705	648518346473084516	[ 41373 131247 3168]	[ 41383 131267 3166]
255	42168240	2022-11-17 14:28:59.843347+00:00		t	22	72624050295656609	648518346494071307	72624050295649568	648518346482964966	[ 18237 105859 3155]	[ 18267 105875 3155]
258	42168247	2022-11-17 14:28:59.843347+00:00		t	27	72624050295687505	648518346501288024	72624050295690168	648518346517457476	[ 18287 105799 3169]	[ 18275 105763 3169]
259	42168251	2022-11-17 14:28:59.843347+00:00		t	48	72624050295712934	648518346501288024	72624050295705282	648518346517457476	[ 18253 105639 3178]	[ 18279 105637 3177]
265	42168280	2022-11-17 14:28:59.843347+00:00		t	32	72624050295654823	648518346486753761	72624050295675058	648518346486538116	[ 18329 106429 3160]	[ 18327 106417 3162]
268	42168273	2022-11-17 14:28:59.843347+00:00		t	17	72624050295661486	648518346501288024	72624050295666538	648518346482964966	[ 18349 105877 3163]	[ 18313 105887 3163]
270	42168275	2022-11-17 14:28:59.843347+00:00		t	35	72624050295661486	648518346501288024	72624050295679901	648518346517457476	[ 18333 105825 3165]	[ 18319 105795 3165]
275	42168289	2022-11-17 14:28:59.843347+00:00		t	21	72624050295677301	648518346501288024	72624050295666524	648518346517457476	[ 18367 105875 3161]	[ 18341 105877 3161]
286	42183050	2022-11-17 14:28:59.843347+00:00		t	48	73469368578940792	648518346475974370	73469368578943635	648518346489007453	[ 41389 131085 3127]	[ 41407 131119 3128]
289	42183046	2022-11-17 14:28:59.843347+00:00		t	30	73469368578930875	648518346475974370	73469368578947896	648518346499724869	[ 41379 131073 3129]	[ 41399 131079 3130]
290	42183047	2022-11-17 14:28:59.843347+00:00		t	43	73469368578915126	648518346475974370	73469368578931430	648518346487908887	[ 41385 131093 3125]	[ 41399 131129 3125]
291	42183051	2022-11-17 14:28:59.843347+00:00		t	28	73469368579041402	648518346475974370	73469368579034023	648518346499724869	[ 41379 131233 3168]	[ 41407 131233 3167]
292	42183053	2022-11-17 14:28:59.843347+00:00		t	52	73469368578915126	648518346475974370	73469368578917742	648518346459644932	[ 41393 131089 3121]	[ 41409 131123 3121]
296	42183067	2022-11-17 14:28:59.843347+00:00		t	12	73469368578892556	648518346475974370	73469368578909924	648518346480614401	[ 41399 131079 3117]	[ 41427 131093 3117]
297	42183081	2022-11-17 14:28:59.843347+00:00		t	27	73469299859433359	648518346475974370	73469368578933389	648518346499724869	[ 41427 131067 3124]	[ 41447 131095 3124]
299	42183071	2022-11-17 14:28:59.843347+00:00		t	68	73469368578892556	648518346475974370	73469368578921742	648518346517652772	[ 41411 131075 3120]	[ 41437 131095 3120]
301	42183117	2022-11-17 14:28:59.843347+00:00		t	26	73469368578846762	648518346493225392	73469368578818474	648518346465071989	[ 41519 131673 3089]	[ 41547 131647 3089]
302	42183120	2022-11-17 14:28:59.843347+00:00		t	23	73469368579128646	648518346475974370	73469368579137734	648518346459644932	[ 41517 131647 3205]	[ 41549 131629 3205]
304	42183125	2022-11-17 14:28:59.843347+00:00		t	21	73469368578874081	648518346475974370	73469368578874048	648518346485910654	[ 41551 131927 3099]	[ 41553 131893 3100]
305	42183195	2022-11-17 14:28:59.843347+00:00		t	22	73469368579080006	648518346488045079	73469368579070506	648518346489007453	[ 41701 131475 3183]	[ 41681 131469 3182]
306	42183193	2022-11-17 14:28:59.843347+00:00		t	31	73469368579084676	648518346488045079	73469368579080083	648518346459644932	[ 41693 131501 3184]	[ 41671 131519 3184]
307	42183216	2022-11-17 14:28:59.843347+00:00		t	48	73469368579034091	648518346488045079	73469368579046178	648518346489007453	[ 41793 131359 3166]	[ 41759 131341 3168]
309	42183206	2022-11-17 14:28:59.843347+00:00		t	35	73469368579084676	648518346488045079	73469368579063713	648518346514235435	[ 41711 131501 3183]	[ 41711 131511 3182]
316	42182953	2022-11-17 14:28:59.843347+00:00		t	15	73469368578879245	648518346475974370	73469368578869093	648518346480614401	[ 41301 132065 3097]	[ 41275 132039 3097]
322	42182758	2022-11-17 14:28:59.843347+00:00		t	73	73469368578915839	648518346488045079	73469368578929561	648518346465071989	[ 40981 131861 3118]	[ 40971 131895 3119]
323	42182782	2022-11-17 14:28:59.843347+00:00		t	37	73469368578915839	648518346488045079	73469368578924929	648518346489805273	[ 41001 131869 3118]	[ 41015 131897 3119]
324	42182925	2022-11-17 14:28:59.843347+00:00		t	15	73469368578903258	648518346493225392	73469368578876558	648518346486547121	[ 41273 131827 3103]	[ 41243 131835 3102]
327	42182977	2022-11-17 14:28:59.843347+00:00		t	16	73469368578876599	648518346493225392	73469368578861263	648518346499724869	[ 41311 131845 3103]	[ 41313 131885 3103]
331	42182945	2022-11-17 14:28:59.843347+00:00		t	35	73469368579082235	648518346488045079	73469368579163208	648518346498434097	[ 41263 131475 3203]	[ 41269 131445 3204]
332	42182947	2022-11-17 14:28:59.843347+00:00		t	21	73469368579065961	648518346488045079	73469368579019685	648518346498434097	[ 41235 131479 3165]	[ 41269 131493 3165]
335	42182854	2022-11-17 14:28:59.843347+00:00		t	82	73469368579075375	648518346488045079	73469368579080193	648518346498434097	[ 41151 131675 3187]	[ 41165 131701 3189]
337	42182861	2022-11-17 14:28:59.843347+00:00		t	29	73469368579075375	648518346488045079	73469368579089625	648518346487908887	[ 41149 131681 3184]	[ 41171 131707 3184]
340	42182885	2022-11-17 14:28:59.843347+00:00		t	31	73469368579063809	648518346488045079	73469368579039212	648518346487908887	[ 41181 131635 3173]	[ 41201 131643 3172]
341	42182915	2022-11-17 14:28:59.843347+00:00		t	37	73469368579066051	648518346488045079	73469368579068309	648518346489805273	[ 41193 131635 3174]	[ 41235 131631 3174]
343	42182890	2022-11-17 14:28:59.843347+00:00		t	35	73469368578981055	648518346518565462	73469368578948697	648518346498434097	[ 41235 131533 3140]	[ 41205 131547 3139]
344	42182894	2022-11-17 14:28:59.843347+00:00		t	30	73469368579129427	648518346499960531	73469368579151096	648518346487908887	[ 41233 131869 3206]	[ 41207 131877 3205]
345	42182895	2022-11-17 14:28:59.843347+00:00		t	17	73469368579129427	648518346499960531	73469368579107889	648518346498434097	[ 41231 131871 3208]	[ 41205 131897 3208]
346	42182871	2022-11-17 14:28:59.843347+00:00		t	35	73469368578981055	648518346518565462	73469368578963441	648518346517652772	[ 41213 131507 3139]	[ 41191 131515 3138]
348	42182916	2022-11-17 14:28:59.843347+00:00		t	34	73469368579089670	648518346499960531	73469368579089625	648518346487908887	[ 41263 131767 3187]	[ 41237 131775 3187]
349	42182921	2022-11-17 14:28:59.843347+00:00		t	41	73469368578965961	648518346518565462	73469368578953717	648518346473084516	[ 41247 131541 3139]	[ 41241 131545 3138]
350	42182926	2022-11-17 14:28:59.843347+00:00		t	53	73469368579075444	648518346499960531	73469368579073100	648518346486547121	[ 41279 131849 3184]	[ 41245 131857 3184]
351	42182927	2022-11-17 14:28:59.843347+00:00		t	23	73469368578978683	648518346518565462	73469368578961076	648518346465071989	[ 41259 131561 3139]	[ 41247 131591 3138]
353	42182935	2022-11-17 14:28:59.843347+00:00		t	17	73469368579089670	648518346499960531	73469368579075435	648518346486547121	[ 41277 131785 3185]	[ 41251 131793 3185]
356	42182866	2022-11-17 14:28:59.843347+00:00		t	52	73469368579129427	648518346499960531	73469368579082472	648518346489007453	[ 41225 131857 3208]	[ 41185 131861 3208]
357	42182929	2022-11-17 14:28:59.843347+00:00		t	27	73469368579089670	648518346499960531	73469368579075443	648518346489007453	[ 41285 131813 3189]	[ 41249 131819 3190]
358	39600062	2022-11-17 14:28:59.843347+00:00		t	22	72835225180397003	648518346481857725	72835225180391073	648518346480843521	[ 23975 106817 2974]	[ 24013 106813 2974]
367	42127716	2022-11-17 14:28:59.843347+00:00		t	14	72342781074705228	648518346480125925	72342781074700764	648518346480843521	[ 9365 110789 2386]	[ 9365 110757 2385]
368	42127574	2022-11-17 14:28:59.843347+00:00		t	21	72342781074723555	648518346480125925	72342781074735329	648518346507233352	[ 9267 110723 2399]	[ 9231 110723 2400]
369	42127773	2022-11-17 14:28:59.843347+00:00		t	30	72342781074756792	648518346480125925	72342781074754379	648518346490738941	[ 9415 110761 2410]	[ 9439 110751 2410]
372	42127847	2022-11-17 14:28:59.843347+00:00		t	19	72342781074730536	648518346480125925	72342781074744933	648518346465266805	[ 9473 110869 2405]	[ 9503 110865 2405]
376	2581362	2022-11-17 14:28:59.843347+00:00		t	37	72483450179179541	648518346490237960	72483450179189481	648518346509763459	[ 13675 108749 3074]	[ 13679 108779 3074]
378	39641590	2022-11-17 14:28:59.843347+00:00		t	12	72483312807237763	648518346480125925	72483312807214044	648518346492416127	[ 14181 105733 3161]	[ 14213 105737 3160]
379	32108530	2022-11-17 14:28:59.843347+00:00		t	25	72623981710110546	648518346511819888	72623981710246328	648518346493825393	[ 17513 103915 3343]	[ 17539 103897 3343]
381	32108531	2022-11-17 14:28:59.843347+00:00		t	33	72623981710246442	648518346511819888	72623981710125470	648518346506702370	[ 17523 104079 3345]	[ 17545 104111 3346]
388	42731094	2022-11-17 14:28:59.843347+00:00		t	33	72342712422351109	648518346480125925	72342712422327393	648518346490738941	[ 9031 109773 2510]	[ 8997 109769 2510]
395	42731249	2022-11-17 14:28:59.843347+00:00		t	33	72342712422427431	648518346480125925	72342712422438040	648518346494034720	[ 9107 109643 2551]	[ 9141 109633 2551]
397	2278051	2022-11-17 14:28:59.843347+00:00		t	30	72905593790609330	648518346480125925	72905593790623171	648518346482497172	[ 26061 107317 2815]	[ 26045 107289 2815]
398	42731210	2022-11-17 14:28:59.843347+00:00		t	31	72342712422329773	648518346480125925	72342712422316264	648518346489566297	[ 9117 109905 2501]	[ 9101 109935 2502]
399	42731234	2022-11-17 14:28:59.843347+00:00		t	29	72342712422435228	648518346480125925	72342712422443907	648518346490365448	[ 9099 109623 2552]	[ 9123 109601 2553]
400	42731134	2022-11-17 14:28:59.843347+00:00		t	31	72342712422417227	648518346480125925	72342712422404403	648518346478125293	[ 9037 109615 2542]	[ 9037 109585 2542]
401	42731135	2022-11-17 14:28:59.843347+00:00		t	28	72342712422374987	648518346480125925	72342712422382108	648518346478125293	[ 9069 109625 2527]	[ 9041 109633 2527]
404	42731133	2022-11-17 14:28:59.843347+00:00		t	42	72342712422422518	648518346480125925	72342712422441082	648518346494034720	[ 9037 109709 2552]	[ 9039 109723 2554]
409	42127722	2022-11-17 14:28:59.843347+00:00		t	25	72342781074744848	648518346480125925	72342781074759177	648518346502617767	[ 9381 110739 2410]	[ 9379 110735 2413]
413	42730881	2022-11-17 14:28:59.843347+00:00		t	48	72342712422450586	648518346480125925	72342712422570712	648518346479956886	[ 8765 109973 2558]	[ 8789 109947 2559]
414	42730908	2022-11-17 14:28:59.843347+00:00		t	26	72342712422438248	648518346480125925	72342712422435466	648518346479956886	[ 8775 109955 2555]	[ 8803 109947 2556]
416	22896318	2022-11-17 14:28:59.843347+00:00		t	34	72905731229367750	648518346480125925	72905731229351478	648518346493196828	[ 25137 111749 2729]	[ 25109 111755 2731]
428	25456018	2022-11-17 14:28:59.843347+00:00		t	43	72342712556488325	648518346480125925	72342712556493351	648518346494034720	[ 9877 110293 2745]	[ 9895 110327 2745]
430	25456055	2022-11-17 14:28:59.843347+00:00		t	35	72342712556495951	648518346480125925	72342712556488303	648518346494034720	[ 9931 110271 2738]	[ 9951 110293 2739]
432	16181071	2022-11-17 14:28:59.843347+00:00		t	19	72342712489529188	648518346480125925	72342712489534077	648518346492381379	[ 9363 110465 2671]	[ 9389 110455 2671]
433	16181082	2022-11-17 14:28:59.843347+00:00		t	13	72342712489564829	648518346480125925	72342712489541365	648518346492381379	[ 9391 110405 2677]	[ 9403 110377 2677]
434	2277990	2022-11-17 14:28:59.843347+00:00		t	26	72905593790597487	648518346480125925	72905593790612046	648518346492416127	[ 26015 107399 2805]	[ 25987 107423 2805]
452	2659457	2022-11-17 14:28:59.843347+00:00		t	38	72483244154784670	648518346480125925	72483244154768937	648518346494996387	[ 13809 103875 3218]	[ 13823 103851 3219]
454	2278005	2022-11-17 14:28:59.843347+00:00		t	33	72905593790536806	648518346480125925	72905593790534342	648518346490365448	[ 25983 106843 2781]	[ 26005 106823 2781]
455	2277709	2022-11-17 14:28:59.843347+00:00		t	22	72905593790527060	648518346480125925	72905593790524730	648518346489847311	[ 25655 106731 2775]	[ 25669 106771 2776]
456	2278308	2022-11-17 14:28:59.843347+00:00		t	49	72905593790614478	648518346480125925	72905593790592595	648518346480843521	[ 26275 107267 2803]	[ 26309 107267 2803]
459	22896314	2022-11-17 14:28:59.843347+00:00		t	23	72905731229367750	648518346480125925	72905731229391350	648518346480963584	[ 25135 111783 2729]	[ 25099 111797 2730]
465	1684941	2022-11-17 14:28:59.843347+00:00		t	16	72975962534757814	648518346480125925	72975962534772907	648518346480963584	[ 27987 106599 2801]	[ 27969 106635 2802]
466	4391899	2022-11-17 14:28:59.843347+00:00		t	43	72342781276091348	648518346480125925	72342781276093267	648518346490365448	[ 10005 110691 2792]	[ 10017 110663 2792]
468	27169423	2022-11-17 14:28:59.843347+00:00		t	29	72905731162389339	648518346480125925	72905731162366980	648518346480963584	[ 25689 111897 2649]	[ 25667 111875 2648]
469	25456046	2022-11-17 14:28:59.843347+00:00		t	36	72342712556495951	648518346480125925	72342712556503605	648518346491361313	[ 9911 110257 2745]	[ 9941 110277 2745]
471	1684989	2022-11-17 14:28:59.843347+00:00		t	27	72975962534747051	648518346480125925	72975962534734534	648518346480843521	[ 28111 106525 2789]	[ 28105 106501 2788]
472	1684983	2022-11-17 14:28:59.843347+00:00		t	38	72975962534757318	648518346480125925	72975962534739313	648518346489847311	[ 28087 106527 2791]	[ 28077 106499 2791]
484	19813313	2022-11-17 14:28:59.843347+00:00		t	30	72905731229334321	648518346480125925	72905731229328748	648518346480843521	[ 26505 111377 2717]	[ 26527 111393 2717]
485	19813314	2022-11-17 14:28:59.843347+00:00		t	39	72905731229334321	648518346480125925	72905731229353619	648518346490365448	[ 26515 111377 2720]	[ 26525 111401 2722]
486	19813374	2022-11-17 14:28:59.843347+00:00		t	19	72905731229339269	648518346480125925	72905731229331667	648518346490365448	[ 26593 111357 2720]	[ 26601 111387 2720]
491	16181113	2022-11-17 14:28:59.843347+00:00		t	12	72342712489548337	648518346480125925	72342712489589745	648518346492381379	[ 9449 110379 2684]	[ 9471 110363 2684]
493	16181121	2022-11-17 14:28:59.843347+00:00		t	13	72342712489548337	648518346480125925	72342712489558436	648518346494034720	[ 9453 110415 2684]	[ 9481 110441 2685]
500	16181129	2022-11-17 14:28:59.843347+00:00		t	31	72342712489629474	648518346480125925	72342712489561429	648518346465266805	[ 9465 110385 2685]	[ 9497 110373 2685]
516	21704310	2022-11-17 14:28:59.843347+00:00		t	21	72976031187107292	648518346480125925	72976031187100031	648518346481059930	[ 27301 109503 2660]	[ 27273 109485 2661]
525	25456105	2022-11-17 14:28:59.843347+00:00		t	26	72342712556495910	648518346480125925	72342712556488303	648518346494034720	[ 9995 110213 2741]	[ 10017 110227 2740]
526	25456002	2022-11-17 14:28:59.843347+00:00		t	21	72342712556488325	648518346480125925	72342712556481105	648518346492381379	[ 9873 110293 2739]	[ 9871 110321 2738]
530	21704357	2022-11-17 14:28:59.843347+00:00		t	32	72976031187097688	648518346480125925	72976031187100031	648518346481059930	[ 27337 109503 2655]	[ 27315 109485 2655]
542	21704448	2022-11-17 14:28:59.843347+00:00		t	13	72976031187095228	648518346480125925	72976031187080536	648518346490365448	[ 27379 109465 2655]	[ 27401 109439 2655]
551	41116908	2022-11-17 14:28:59.843347+00:00		t	40	72342712288012984	648518346480125925	72342712288010382	648518346490738941	[ 9865 109783 2210]	[ 9849 109755 2210]
552	36064235	2022-11-17 14:28:59.843347+00:00		t	87	72413149886139359	648518346480125925	72413149886130722	648518346478125293	[ 10637 110787 2568]	[ 10657 110769 2568]
553	22896341	2022-11-17 14:28:59.843347+00:00		t	46	72905731229331910	648518346480125925	72905731229374959	648518346486457257	[ 25139 111683 2726]	[ 25143 111653 2726]
554	2278132	2022-11-17 14:28:59.843347+00:00		t	36	72905593790573090	648518346480125925	72905593790563381	648518346493196828	[ 26147 107451 2797]	[ 26131 107477 2797]
561	27169427	2022-11-17 14:28:59.843347+00:00		t	18	72905731162389339	648518346480125925	72905731162391815	648518346502236489	[ 25677 111841 2654]	[ 25671 111817 2653]
562	36064232	2022-11-17 14:28:59.843347+00:00		t	69	72413149886097401	648518346480125925	72413149886111920	648518346502236489	[ 10631 111373 2556]	[ 10641 111367 2558]
564	36064243	2022-11-17 14:28:59.843347+00:00		t	23	72413149886090272	648518346480125925	72413149886080906	648518346502236489	[ 10631 111427 2545]	[ 10649 111449 2546]
572	21704312	2022-11-17 14:28:59.843347+00:00		t	16	72976031187163289	648518346480125925	72976031187183074	648518346482497172	[ 27305 109115 2686]	[ 27275 109109 2688]
575	30198883	2022-11-17 14:28:59.843347+00:00		t	20	72835293765721411	648518346480125925	72835293765733472	648518346493041582	[ 24447 110299 2727]	[ 24467 110323 2728]
576	30198748	2022-11-17 14:28:59.843347+00:00		t	19	72835293765770078	648518346480125925	72835293765777817	648518346515421767	[ 24331 110399 2751]	[ 24327 110431 2751]
584	36720954	2022-11-17 14:28:59.843347+00:00		t	22	72905731162622772	648518346480125925	72905731162493087	648518346493041582	[ 25019 112047 2689]	[ 25001 112025 2689]
587	36064131	2022-11-17 14:28:59.843347+00:00		t	15	72413149886085666	648518346480125925	72413149886070993	648518346502236489	[ 10467 111451 2539]	[ 10455 111493 2540]
593	42731085	2022-11-17 14:28:59.843347+00:00		t	44	72342712422429942	648518346480125925	72342712422429983	648518346492381379	[ 9011 109733 2550]	[ 8985 109761 2550]
594	42731167	2022-11-17 14:28:59.843347+00:00		t	17	72342712422344090	648518346480125925	72342712422360693	648518346502617767	[ 9089 109819 2524]	[ 9061 109831 2524]
595	29553759	2022-11-17 14:28:59.843347+00:00		t	12	72905731229353569	648518346480125925	72976099973523743	648518346490365448	[ 26623 111319 2716]	[ 26649 111329 2716]
596	41117018	2022-11-17 14:28:59.843347+00:00		t	24	72342712288031268	648518346480125925	72342712288038707	648518346478715988	[ 10031 109829 2219]	[ 10065 109821 2220]
597	36721329	2022-11-17 14:28:59.843347+00:00		t	24	72905731162387232	648518346480125925	72905731162399022	648518346494148128	[ 25517 112239 2656]	[ 25493 112215 2657]
599	36721374	2022-11-17 14:28:59.843347+00:00		t	17	72905731162389554	648518346480125925	72905731162357305	648518346480963584	[ 25539 112205 2646]	[ 25551 112205 2644]
602	36064239	2022-11-17 14:28:59.843347+00:00		t	18	72413149886097447	648518346480125925	72413149886120580	648518346480843521	[ 10627 111419 2554]	[ 10647 111447 2556]
603	36064186	2022-11-17 14:28:59.843347+00:00		t	44	72413149886099985	648518346480125925	72413149886105200	648518346480843521	[ 10545 111415 2554]	[ 10539 111425 2556]
604	36064147	2022-11-17 14:28:59.843347+00:00		t	60	72413149886097418	648518346480125925	72413149886097472	648518346479956886	[ 10507 111395 2554]	[ 10485 111433 2555]
605	36064245	2022-11-17 14:28:59.843347+00:00		t	49	72413149886090272	648518346480125925	72413149886076160	648518346479956886	[ 10647 111387 2543]	[ 10681 111385 2544]
615	36721339	2022-11-17 14:28:59.843347+00:00		t	32	72905731162372456	648518346480125925	72905731162382419	648518346513923353	[ 25511 112319 2652]	[ 25507 112353 2652]
616	36721340	2022-11-17 14:28:59.843347+00:00		t	38	72905731162387232	648518346480125925	72905731162403514	648518346513923353	[ 25527 112285 2656]	[ 25511 112309 2657]
622	36721387	2022-11-17 14:28:59.843347+00:00		t	17	72905731162389554	648518346480125925	72905731162367268	648518346493196828	[ 25541 112273 2645]	[ 25561 112287 2644]
626	36721384	2022-11-17 14:28:59.843347+00:00		t	36	72905731162387294	648518346480125925	72905731162382411	648518346493041582	[ 25547 112309 2653]	[ 25563 112331 2653]
627	36721416	2022-11-17 14:28:59.843347+00:00		t	28	72905731162387232	648518346480125925	72905731162374866	648518346502236489	[ 25557 112263 2647]	[ 25595 112257 2648]
628	36721402	2022-11-17 14:28:59.843347+00:00		t	19	72905731162420486	648518346480125925	72905731162413013	648518346493196828	[ 25587 111801 2661]	[ 25583 111767 2662]
645	36920897	2022-11-17 14:28:59.843347+00:00		t	20	72342712422066180	648518346480125925	72342712422172063	648518346507233352	[ 9315 110501 2449]	[ 9285 110485 2450]
646	41116946	2022-11-17 14:28:59.843347+00:00		t	23	72342712288000326	648518346480125925	72342712288000287	648518346478715988	[ 9935 109799 2204]	[ 9917 109771 2204]
647	41116880	2022-11-17 14:28:59.843347+00:00		t	25	72342712288050935	648518346480125925	72342712288041000	648518346478125293	[ 9805 109769 2223]	[ 9807 109741 2222]
650	42127815	2022-11-17 14:28:59.843347+00:00		t	36	72342781074730536	648518346480125925	72342781074737852	648518346490738941	[ 9459 110829 2402]	[ 9481 110811 2402]
655	36064192	2022-11-17 14:28:59.843347+00:00		t	14	72413149886114850	648518346480125925	72413149886124178	648518346490365448	[ 10557 110775 2563]	[ 10555 110745 2562]
666	25455913	2022-11-17 14:28:59.843347+00:00		t	37	72342712556471873	648518346480125925	72342712556457661	648518346467034222	[ 9735 110263 2729]	[ 9701 110249 2729]
683	23008779	2022-11-17 14:28:59.843347+00:00		t	16	72624050362649507	648518346480125925	72624050362668341	648518346507233352	[ 16647 105079 3240]	[ 16639 105073 3243]
684	40344138	2022-11-17 14:28:59.843347+00:00		t	57	72413149953059825	648518346508752447	72413149953064765	648518346517437482	[ 10591 111661 2623]	[ 10573 111701 2623]
692	14462000	2022-11-17 14:28:59.843347+00:00		t	26	72694006454410667	648518346488815453	72694006454294172	648518346517437482	[20355 93013 2587]	[20389 93007 2587]
698	23008769	2022-11-17 14:28:59.843347+00:00		t	24	72624050362647159	648518346480125925	72624050362642301	648518346467034222	[ 16641 105085 3238]	[ 16609 105093 3238]
707	32535746	2022-11-17 14:28:59.843347+00:00		t	16	72483244154960980	648518346480125925	72483244154968189	648518346486457257	[ 13817 102869 3292]	[ 13837 102893 3292]
713	4391923	2022-11-17 14:28:59.843347+00:00		t	28	72342781276063635	648518346480125925	72342781276078634	648518346494034720	[ 10019 110635 2780]	[ 10047 110623 2781]
714	4391924	2022-11-17 14:28:59.843347+00:00		t	38	72342781276096265	648518346480125925	72342781276089058	648518346494034720	[ 10019 110781 2789]	[ 10051 110801 2789]
719	4391800	2022-11-17 14:28:59.843347+00:00		t	28	72342781276068200	648518346480125925	72342781276083415	648518346493196828	[ 9903 110719 2784]	[ 9891 110695 2784]
733	2278078	2022-11-17 14:28:59.843347+00:00		t	13	72905593790606900	648518346480125925	72905593790611905	648518346481537125	[ 26081 107289 2811]	[ 26069 107259 2811]
734	4962748	2022-11-17 14:28:59.843347+00:00		t	49	72342712288207522	648518346480125925	72342712288248578	648518346494148128	[ 9181 110549 2293]	[ 9205 110537 2293]
738	25455933	2022-11-17 14:28:59.843347+00:00		t	17	72342712556471873	648518346480125925	72342712556455263	648518346480843521	[ 9749 110289 2729]	[ 9731 110313 2728]
739	10381688	2022-11-17 14:28:59.843347+00:00		t	38	73116768876592299	648518346494038560	73116768876578147	648518346491215992	[ 31879 108915 2963]	[ 31913 108907 2964]
740	35671095	2022-11-17 14:28:59.843347+00:00		t	16	73046262559324725	648518346480125925	73046262559317693	648518346500075660	[ 28907 106257 2739]	[ 28897 106233 2738]
741	39641578	2022-11-17 14:28:59.843347+00:00		t	34	72483312807263127	648518346480125925	72483312807255766	648518346491361313	[ 14201 105789 3169]	[ 14195 105823 3171]
742	14571626	2022-11-17 14:28:59.843347+00:00		t	26	72483381459822317	648518346480125925	72483381459765646	648518346492416127	[ 13951 107763 3077]	[ 13973 107781 3077]
745	2278291	2022-11-17 14:28:59.843347+00:00		t	16	72905593790580464	648518346480125925	72905593790578003	648518346515421767	[ 26267 107067 2798]	[ 26281 107043 2797]
746	4391916	2022-11-17 14:28:59.843347+00:00		t	41	72342781276063635	648518346480125925	72342781276063581	648518346491361313	[ 10017 110637 2780]	[ 10045 110637 2779]
748	41116851	2022-11-17 14:28:59.843347+00:00		t	21	72342712288050935	648518346480125925	72342712288031193	648518346502236489	[ 9801 109789 2222]	[ 9771 109785 2221]
749	43351697	2022-11-17 14:28:59.843347+00:00		t	26	72342781275900180	648518346481857725	72342781275921808	648518346517437482	[ 9005 111061 2717]	[ 9017 111053 2720]
750	10381764	2022-11-17 14:28:59.843347+00:00		t	29	73116768876627292	648518346514428359	73116768876612111	648518346491215992	[ 32103 108605 2970]	[ 32083 108625 2970]
752	43351657	2022-11-17 14:28:59.843347+00:00		t	13	72342781275902490	648518346481857725	72342781275914460	648518346509763459	[ 8931 110971 2716]	[ 8955 110937 2717]
753	17180176	2022-11-17 14:28:59.843347+00:00		t	35	72976649595307403	648518346488912397	72976718314821700	648518346509763459	[ 28291 128997 2555]	[ 28281 129039 2555]
754	34317189	2022-11-17 14:28:59.843347+00:00		t	20	72835225180571927	648518346517527332	72835225180571974	648518346502508711	[ 23395 107259 3052]	[ 23365 107279 3053]
755	43854408	2022-11-17 14:28:59.843347+00:00		t	45	73046468851741362	648518346531363354	73046468851856382	648518346502508711	[ 30205 111937 2956]	[ 30223 111909 2957]
756	28907251	2022-11-17 14:28:59.843347+00:00		t	27	73046468852054273	648518346524144133	73046468852042418	648518346502508711	[ 29717 111165 3025]	[ 29725 111207 3026]
757	28907274	2022-11-17 14:28:59.843347+00:00		t	22	73046468851989127	648518346524144133	73046468851984290	648518346502508711	[ 29807 111187 2999]	[ 29789 111159 2999]
758	28907282	2022-11-17 14:28:59.843347+00:00		t	32	73046468852005994	648518346524144133	73046468852008493	648518346502508711	[ 29819 111283 3002]	[ 29801 111307 3003]
759	28907297	2022-11-17 14:28:59.843347+00:00		t	21	73046468852005994	648518346524144133	73046468852034829	648518346502508711	[ 29833 111245 3009]	[ 29823 111257 3012]
760	28907319	2022-11-17 14:28:59.843347+00:00		t	12	73046468851981801	648518346531363354	73046468851981843	648518346502508711	[ 29881 111147 2994]	[ 29861 111151 2995]
761	29790115	2022-11-17 14:28:59.843347+00:00		t	15	72553612899236324	648518346514448583	72553612899195743	648518346509763459	[ 15191 102767 3328]	[ 15207 102751 3327]
763	34629886	2022-11-17 14:28:59.843347+00:00		t	25	73116699889072124	648518346488912397	73116699889058116	648518346509763459	[ 32253 107565 2563]	[ 32261 107601 2564]
764	584676	2022-11-17 14:28:59.843347+00:00		t	16	72835362418166701	648518346490237960	72835362418174413	648518346509763459	[ 24315 111045 2663]	[ 24295 111033 2664]
765	584698	2022-11-17 14:28:59.843347+00:00		t	13	72835362418138596	648518346490237960	72835362418148912	648518346509763459	[ 24289 111305 2651]	[ 24319 111293 2652]
766	18850191	2022-11-17 14:28:59.843347+00:00		t	24	73469368646094038	648518346502655814	73469368646084228	648518346483323812	[ 41979 131991 3261]	[ 41979 131965 3261]
767	18850096	2022-11-17 14:28:59.843347+00:00		t	76	73469368646027582	648518346499960531	73469368646036959	648518346483323812	[ 41775 132045 3240]	[ 41805 132063 3241]
768	33378607	2022-11-17 14:28:59.843347+00:00		t	26	72342780940558763	648518346481759933	72342780940574553	648518346517437482	[ 9539 110731 2174]	[ 9571 110741 2175]
769	4962644	2022-11-17 14:28:59.843347+00:00		t	44	72342712288209442	648518346481857725	72342712288202252	648518346517437482	[ 9127 110041 2289]	[ 9093 110061 2289]
770	19751966	2022-11-17 14:28:59.843347+00:00		t	12	72483518898469863	648518346472297010	72483518898459416	648518346517437482	[ 12657 111249 2968]	[ 12629 111243 2967]
771	20680435	2022-11-17 14:28:59.843347+00:00		t	59	73680749890693977	648518346494998706	73680749890707673	648518346483323812	[ 47627 141177 3509]	[ 47611 141203 3511]
772	26374648	2022-11-17 14:28:59.843347+00:00		t	40	73751256141108620	648518346494998706	73751256141111352	648518346483323812	[ 50245 144695 3707]	[ 50269 144691 3708]
773	37583337	2022-11-17 14:28:59.843347+00:00		t	17	72694006454503743	648518346488815453	72694006454488663	648518346517437482	[20269 93227 2612]	[20277 93265 2614]
774	42293779	2022-11-17 14:28:59.843347+00:00		t	22	73046606089364642	648518346488912397	73046606022711168	648518346490181384	[ 28743 115777 2570]	[ 28753 115821 2569]
776	42294084	2022-11-17 14:28:59.843347+00:00		t	18	73046606022802460	648518346499840723	73046606022851348	648518346515315271	[ 29539 116083 2569]	[ 29511 116079 2568]
777	40344139	2022-11-17 14:28:59.843347+00:00		t	14	72413149952811003	648518346481759933	72413149952808131	648518346517437482	[ 10563 112005 2573]	[ 10569 111977 2573]
778	44688060	2022-11-17 14:28:59.843347+00:00		t	13	72483175502242203	648518346508752447	72483175502355357	648518346517437482	[ 12769 101519 3341]	[ 12755 101541 3341]
779	30494934	2022-11-17 14:28:59.843347+00:00		t	16	72413150020370418	648518346472297010	72413150020331658	648518346517437482	[ 10851 111449 2807]	[ 10819 111449 2807]
781	33378596	2022-11-17 14:28:59.843347+00:00		t	31	72342780940539880	648518346481759933	72342780940602964	648518346517437482	[ 9571 110637 2175]	[ 9567 110651 2177]
782	19752018	2022-11-17 14:28:59.843347+00:00		t	23	72483518898487525	648518346472297010	72483518898497339	648518346517437482	[ 12691 111255 2977]	[ 12671 111265 2979]
790	20262978	2022-11-17 14:28:59.843347+00:00		t	29	72553681618441763	648518346496729980	72553681618436358	648518346488838734	[ 15981 104641 3234]	[ 15997 104611 3234]
795	42364964	2022-11-17 14:28:59.843347+00:00		t	23	73117456004342703	648518346502576454	73117456004328512	648518346479951589	[ 31131 130829 2852]	[ 31113 130863 2852]
796	42364957	2022-11-17 14:28:59.843347+00:00		t	13	73117456004342703	648518346502576454	73117456004328483	648518346471899291	[ 31115 130821 2853]	[ 31085 130841 2854]
797	32108516	2022-11-17 14:28:59.843347+00:00		t	38	72623981710118741	648518346511819888	72623981710211682	648518346499141441	[ 17489 104081 3344]	[ 17509 104117 3344]
801	32108522	2022-11-17 14:28:59.843347+00:00		t	22	72623981710333463	648518346482976742	72623981710340649	648518346481117207	[ 17521 103993 3387]	[ 17511 103971 3385]
804	32108523	2022-11-17 14:28:59.843347+00:00		t	15	72623981710233883	648518346511819888	72623981710104093	648518346493825393	[ 17487 103895 3341]	[ 17515 103869 3341]
810	32108541	2022-11-17 14:28:59.843347+00:00		t	23	72623981710333463	648518346482976742	72623981710338236	648518346475537024	[ 17535 103995 3386]	[ 17551 103973 3386]
817	32108556	2022-11-17 14:28:59.843347+00:00		t	49	72623981710333463	648518346482976742	72623981710340642	648518346481117207	[ 17553 104011 3387]	[ 17577 103997 3387]
828	32108481	2022-11-17 14:28:59.843347+00:00		t	41	72623981710370301	648518346482976742	72623981710374910	648518346492304255	[ 17433 104167 3398]	[ 17421 104195 3399]
830	32108486	2022-11-17 14:28:59.843347+00:00		t	27	72623981710227959	648518346511819888	72623981710242889	648518346514141918	[ 17403 103913 3345]	[ 17431 103895 3346]
831	32108485	2022-11-17 14:28:59.843347+00:00		t	16	72623981710374857	648518346482976742	72623981710357982	648518346481117207	[ 17441 104107 3400]	[ 17425 104091 3401]
841	32108489	2022-11-17 14:28:59.843347+00:00		t	21	72623981710116931	648518346511819888	72623981710211870	648518346489002225	[ 17419 104135 3341]	[ 17435 104163 3342]
843	32108802	2022-11-17 14:28:59.843347+00:00		t	38	72623981710249795	648518346495414351	72623981710234360	648518346477598684	[ 18117 104243 3347]	[ 18091 104265 3347]
844	32108940	2022-11-17 14:28:59.843347+00:00		t	23	72623981710243153	648518346495414351	72623981710243117	648518346475537024	[ 18287 104133 3345]	[ 18271 104107 3344]
845	32108854	2022-11-17 14:28:59.843347+00:00		t	12	72623981643573371	648518346514428359	72623981710138364	648518346491215992	[ 18177 104441 3337]	[ 18163 104409 3338]
847	32108820	2022-11-17 14:28:59.843347+00:00		t	15	72623981710119861	648518346514007065	72623981710161148	648518346499141441	[ 18155 103999 3339]	[ 18129 103971 3340]
848	32108983	2022-11-17 14:28:59.843347+00:00		t	21	72623981710243183	648518346495414351	72623981710124955	648518346493825393	[ 18311 104155 3343]	[ 18333 104131 3343]
852	32109000	2022-11-17 14:28:59.843347+00:00		t	20	72623981710200418	648518346514007065	72623981710249825	648518346493825393	[ 18377 104283 3350]	[ 18353 104291 3350]
853	32108976	2022-11-17 14:28:59.843347+00:00		t	27	72623981710258445	648518346495414351	72623981710256032	648518346493825393	[ 18319 104169 3350]	[ 18327 104201 3351]
854	32108978	2022-11-17 14:28:59.843347+00:00		t	29	72624050429746816	648518346514428359	72623981710283901	648518346493825393	[ 18311 104455 3362]	[ 18327 104431 3363]
855	32109007	2022-11-17 14:28:59.843347+00:00		t	17	72623981710228432	648518346495414351	72623981710273664	648518346493825393	[ 18347 104137 3354]	[ 18359 104163 3356]
865	42390235	2022-11-17 14:28:59.843347+00:00		t	39	72905731162425315	648518346496671612	72905731162438263	648518346481205338	[ 25677 111595 2668]	[ 25691 111567 2668]
866	42390179	2022-11-17 14:28:59.843347+00:00		t	22	72905731162422764	648518346496671612	72905731162427613	648518346493467932	[ 25633 111581 2665]	[ 25635 111551 2665]
867	42390195	2022-11-17 14:28:59.843347+00:00		t	29	72905731162369356	648518346517348645	72905731162393931	648518346493467932	[ 25649 111585 2647]	[ 25655 111545 2647]
872	42396129	2022-11-17 14:28:59.843347+00:00		t	44	73468543676515105	648518346492356223	73468543676744122	648518346496329789	[ 41217 107401 2578]	[ 41197 107439 2579]
874	42395980	2022-11-17 14:28:59.843347+00:00		t	55	73398174932322653	648518346494666373	73468543676734888	648518346517550122	[ 40939 107313 2577]	[ 40961 107297 2579]
875	42395990	2022-11-17 14:28:59.843347+00:00		t	15	73398174932324583	648518346494666373	73468543676734888	648518346517550122	[ 40947 107279 2576]	[ 40973 107263 2578]
876	42396034	2022-11-17 14:28:59.843347+00:00		t	20	73468543676761578	648518346492356223	73468543676761587	648518346499804135	[ 41081 106939 2584]	[ 41049 106943 2585]
877	42396002	2022-11-17 14:28:59.843347+00:00		t	27	73468543676515718	648518346494666373	73468543676643514	648518346496329789	[ 40969 107445 2573]	[ 40995 107429 2572]
878	42396054	2022-11-17 14:28:59.843347+00:00		t	21	73468543676761578	648518346492356223	73468543676750761	648518346499804135	[ 41091 106975 2582]	[ 41075 106997 2582]
879	42396058	2022-11-17 14:28:59.843347+00:00		t	41	73468543676478884	648518346492356223	73468543676771459	648518346499804135	[ 41115 106891 2587]	[ 41083 106883 2589]
887	42396124	2022-11-17 14:28:59.843347+00:00		t	31	73468543676720933	648518346492356223	73468543676759427	648518346474435437	[ 41207 107373 2579]	[ 41185 107395 2581]
888	42396119	2022-11-17 14:28:59.843347+00:00		t	17	73468543676720933	648518346492356223	73468543676756678	648518346517550122	[ 41205 107337 2580]	[ 41177 107331 2582]
892	16891424	2022-11-17 14:28:59.843347+00:00		t	40	73398999901930938	648518346474234477	73398999901912486	648518346483323812	[ 40139 131211 3262]	[ 40171 131183 3263]
894	37197035	2022-11-17 14:28:59.843347+00:00		t	40	73187137553976861	648518346522179866	73187137553997360	648518346487498387	[ 33615 109015 2948]	[ 33619 109049 2949]
896	42514774	2022-11-17 14:28:59.843347+00:00		t	13	73328562437991437	648518346495993163	73328562437989781	648518346477977837	[ 37305 130703 3213]	[ 37343 130701 3213]
897	38251863	2022-11-17 14:28:59.843347+00:00		t	35	72905662577002065	648518346522179866	72905662576990602	648518346489002225	[ 26531 109885 2865]	[ 26559 109919 2865]
898	27315696	2022-11-17 14:28:59.843347+00:00		t	23	73046331413021374	648518346486545841	73046331413026117	648518346489002225	[ 28775 107679 2996]	[ 28781 107645 2996]
899	38322291	2022-11-17 14:28:59.843347+00:00		t	19	73116837462062385	648518346511819888	73116837462077686	648518346489002225	[ 31643 111271 2789]	[ 31683 111273 2790]
900	40538997	2022-11-17 14:28:59.843347+00:00		t	43	72905662577074599	648518346499840723	72905662577089029	648518346489002225	[ 25833 109271 2899]	[ 25871 109267 2899]
901	40539039	2022-11-17 14:28:59.843347+00:00		t	29	72905662577107297	648518346499840723	72905662577112082	648518346489002225	[ 25947 109239 2909]	[ 25915 109231 2908]
902	14902729	2022-11-17 14:28:59.843347+00:00		t	17	73116699888974820	648518346499541854	73116699889009363	648518346479951589	[ 31715 108101 2543]	[ 31735 108085 2545]
903	38322315	2022-11-17 14:28:59.843347+00:00		t	24	73116837462062370	648518346511819888	73116837462077686	648518346489002225	[ 31719 111225 2788]	[ 31727 111265 2789]
904	24082831	2022-11-17 14:28:59.843347+00:00		t	22	73398999767774361	648518346493225392	73398999767756761	648518346471899547	[ 40147 131925 3050]	[ 40155 131959 3050]
905	40539321	2022-11-17 14:28:59.843347+00:00		t	28	72905662577048981	648518346495765904	72905662577053659	648518346489002225	[ 26571 109103 2881]	[ 26553 109125 2882]
906	40539331	2022-11-17 14:28:59.843347+00:00		t	19	72905662577030255	648518346495765904	72905662576996974	648518346489002225	[ 26585 109093 2878]	[ 26573 109123 2877]
907	40539340	2022-11-17 14:28:59.843347+00:00		t	16	72905662576965919	648518346495765904	72905662576952279	648518346489002225	[ 26609 109005 2857]	[ 26591 109039 2857]
910	13956269	2022-11-17 14:28:59.843347+00:00		t	27	73188717833247036	648518346502576454	73188717833239667	648518346488683342	[ 34795 155787 2333]	[ 34795 155765 2332]
911	24605023	2022-11-17 14:28:59.843347+00:00		t	82	73258262346419587	648518346495993163	73258262346417340	648518346492148780	[ 36443 133075 3127]	[ 36481 133071 3129]
913	3590828	2022-11-17 14:28:59.843347+00:00		t	90	73469437432661248	648518346493225392	73469437432638192	648518346471899547	[ 42281 134019 3380]	[ 42301 133995 3380]
914	5431513	2022-11-17 14:28:59.843347+00:00		t	20	72694419107018643	648518346495414351	72694419106988725	648518346486783620	[ 20081 105677 3314]	[ 20093 105707 3315]
916	18704935	2022-11-17 14:28:59.843347+00:00		t	23	73328631090728590	648518346495993163	73328631090744416	648518346477977837	[ 37483 132021 3193]	[ 37495 131995 3193]
918	30409822	2022-11-17 14:28:59.843347+00:00		t	15	73469574871541900	648518346492913070	73469574871526987	648518346491215992	[ 42825 137511 3351]	[ 42855 137495 3351]
919	11446067	2022-11-17 14:28:59.843347+00:00		t	19	72553612899175250	648518346514448583	72553612899152335	648518346486783620	[ 15455 103003 3310]	[ 15461 102977 3310]
921	42168022	2022-11-17 14:28:59.843347+00:00		t	24	72624050295742957	648518346517348645	72624050295753610	648518346486783620	[ 17947 106213 3192]	[ 17941 106185 3193]
922	20431316	2022-11-17 14:28:59.843347+00:00		t	49	73328562371194335	648518346492913070	73328562371187358	648518346477977837	[ 37411 130107 3157]	[ 37437 130131 3158]
923	43662559	2022-11-17 14:28:59.843347+00:00		t	25	73751256141094003	648518346492913070	73751256141067754	648518346477977837	[ 49739 143647 3690]	[ 49709 143657 3690]
924	24605063	2022-11-17 14:28:59.843347+00:00		t	36	73258262346142542	648518346492913070	73258262346365551	648518346477977837	[ 36629 132135 3109]	[ 36597 132129 3108]
925	11446090	2022-11-17 14:28:59.843347+00:00		t	17	72553612899170204	648518346514448583	72553612899152335	648518346486783620	[ 15475 102951 3314]	[ 15487 102947 3312]
927	18094771	2022-11-17 14:28:59.843347+00:00		t	40	72553681618418106	648518346514448583	72553681618417901	648518346486783620	[ 15733 106447 3227]	[ 15727 106419 3226]
931	23385347	2022-11-17 14:28:59.843347+00:00		t	32	72694487759169627	648518346490237960	72694419039687977	648518346486783620	[ 18673 106505 3100]	[ 18671 106473 3100]
932	44675819	2022-11-17 14:28:59.843347+00:00		t	20	72694487759172930	648518346476657526	72694487759168089	648518346486783620	[ 20123 107055 3096]	[ 20155 107053 3097]
933	24567490	2022-11-17 14:28:59.843347+00:00		t	20	72835225247694047	648518346511819888	72835225247700358	648518346489787479	[ 23113 108069 3175]	[ 23137 108079 3175]
935	28907665	2022-11-17 14:28:59.843347+00:00		t	36	73046468851900070	648518346511819888	73046468851680689	648518346489787479	[ 30541 110801 2958]	[ 30561 110841 2959]
936	11591968	2022-11-17 14:28:59.843347+00:00		t	32	72413081367848097	648518346476657526	72413081367805271	648518346486783620	[ 11149 109923 2885]	[ 11149 109905 2884]
937	34317116	2022-11-17 14:28:59.843347+00:00		t	26	72835225180376911	648518346494933426	72835225180381047	648518346486783620	[ 23189 107421 2971]	[ 23209 107427 2972]
939	23385433	2022-11-17 14:28:59.843347+00:00		t	35	72694419039695419	648518346494264434	72694419039697700	648518346486783620	[ 19011 106243 3105]	[ 18999 106219 3105]
940	34317127	2022-11-17 14:28:59.843347+00:00		t	64	72835225180376911	648518346494933426	72835225180376926	648518346486783620	[ 23203 107443 2968]	[ 23233 107453 2969]
941	13627210	2022-11-17 14:28:59.843347+00:00		t	49	72553750270952868	648518346494933426	72553750270970921	648518346486783620	[ 15031 106569 3148]	[ 15005 106577 3148]
942	34317142	2022-11-17 14:28:59.843347+00:00		t	13	72835225180369918	648518346494933426	72835225180369921	648518346486783620	[ 23227 107449 2965]	[ 23257 107465 2965]
943	34316976	2022-11-17 14:28:59.843347+00:00		t	35	72835225180443163	648518346494933426	72835225180466292	648518346486783620	[ 22741 107373 3007]	[ 22763 107351 3008]
945	30494803	2022-11-17 14:28:59.843347+00:00		t	19	72413150020105072	648518346476657526	72413150020077826	648518346477888526	[ 10609 110877 2715]	[ 10579 110879 2715]
946	42514720	2022-11-17 14:28:59.843347+00:00		t	20	73328562438040817	648518346495993163	73328562438108315	648518346499958156	[ 37083 130973 3219]	[ 37079 130993 3220]
947	13263963	2022-11-17 14:28:59.843347+00:00		t	38	72624119015228716	648518346514448583	72624119015245128	648518346486783620	[ 17565 106991 3200]	[ 17579 106963 3200]
948	30494837	2022-11-17 14:28:59.843347+00:00		t	51	72413150020052514	648518346476657526	72413150020042248	648518346477888526	[ 10645 110877 2704]	[ 10623 110879 2703]
949	5652160	2022-11-17 14:28:59.843347+00:00		t	25	72905593790269835	648518346517348645	72905593790365275	648518346477888526	[ 26577 108211 2704]	[ 26547 108185 2705]
952	5652191	2022-11-17 14:28:59.843347+00:00		t	15	72905593790426336	648518346517348645	72905593790445043	648518346477888526	[ 26593 108119 2739]	[ 26601 108137 2741]
954	14902682	2022-11-17 14:28:59.843347+00:00		t	19	73116699888996441	648518346499541854	73116699889050517	648518346490321079	[ 31483 108455 2561]	[ 31477 108487 2562]
956	14571694	2022-11-17 14:28:59.843347+00:00		t	44	72483381459528822	648518346487912272	72483381459526593	648518346492917179	[ 14085 108155 2980]	[ 14117 108149 2980]
957	38566296	2022-11-17 14:28:59.843347+00:00		t	32	73046399864443503	648518346492002415	73046399864309955	648518346474435437	[ 30669 110367 2563]	[ 30687 110395 2563]
959	9397368	2022-11-17 14:28:59.843347+00:00		t	37	72976168559112922	648518346492002415	72976168559138566	648518346474435437	[ 28409 113539 2560]	[ 28381 113527 2561]
960	1701139	2022-11-17 14:28:59.843347+00:00		t	29	72975962601850858	648518346488054046	72975962601855909	648518346496171788	[ 28289 107653 2920]	[ 28313 107669 2920]
961	24174075	2022-11-17 14:28:59.843347+00:00		t	21	73046331346103620	648518346490136273	73046331346114996	648518346496171788	[ 28961 107037 2944]	[ 28989 107019 2944]
962	9397374	2022-11-17 14:28:59.843347+00:00		t	31	72976168559112922	648518346492002415	72976168559104408	648518346486714244	[ 28413 113519 2554]	[ 28385 113523 2555]
963	9397397	2022-11-17 14:28:59.843347+00:00		t	12	72976168559097858	648518346492002415	72976168559157868	648518346474435437	[ 28447 113391 2565]	[ 28427 113401 2565]
965	9397407	2022-11-17 14:28:59.843347+00:00		t	20	72976168559057695	648518346492002415	72976168559097764	648518346479951589	[ 28485 113385 2552]	[ 28457 113373 2552]
968	9397403	2022-11-17 14:28:59.843347+00:00		t	34	72976168559068619	648518346492002415	72976168559073448	648518346486714244	[ 28481 113553 2550]	[ 28443 113565 2550]
971	9397413	2022-11-17 14:28:59.843347+00:00		t	24	72976168559068609	648518346492002415	72976168559053283	648518346479951589	[ 28495 113531 2548]	[ 28473 113549 2547]
973	6881183	2022-11-17 14:28:59.843347+00:00		t	29	73116768675427633	648518346509233018	73116768675441579	648518346488088855	[ 30819 108839 2643]	[ 30845 108839 2643]
974	6881168	2022-11-17 14:28:59.843347+00:00		t	16	73116768675432680	648518346509233018	73116768675441829	648518346492304255	[ 30789 109093 2635]	[ 30815 109109 2637]
977	6881213	2022-11-17 14:28:59.843347+00:00		t	36	73116768675362209	648518346499541854	73116768675352257	648518346478791252	[ 30903 108997 2608]	[ 30939 108985 2608]
980	33510304	2022-11-17 14:28:59.843347+00:00		t	19	72975756510410071	648518346481759933	72975756510399847	648518346489789015	[ 27971 100591 2998]	[ 27987 100613 2998]
991	38566150	2022-11-17 14:28:59.843347+00:00		t	29	73046468583785547	648518346492002415	73046399864291094	648518346488088855	[ 30305 110609 2557]	[ 30287 110583 2558]
993	18380329	2022-11-17 14:28:59.843347+00:00		t	40	72976168559053442	648518346488912397	72976168559068708	648518346509763459	[ 28499 113731 2547]	[ 28463 113715 2548]
995	14902666	2022-11-17 14:28:59.843347+00:00		t	12	73116699889028323	648518346499541854	73116699888975458	648518346490321079	[ 31413 108491 2555]	[ 31421 108521 2555]
996	14902708	2022-11-17 14:28:59.843347+00:00		t	20	73116699889009421	648518346499541854	73116699888962322	648518346480843521	[ 31605 108235 2541]	[ 31589 108259 2540]
1001	29775278	2022-11-17 14:28:59.843347+00:00		t	51	73046537303240210	648518346488912397	73046537303253098	648518346490181384	[ 28713 113997 2546]	[ 28713 114031 2547]
1008	14902678	2022-11-17 14:28:59.843347+00:00		t	27	73116699889078123	648518346499541854	73116699889098606	648518346497489476	[ 31439 108303 2563]	[ 31471 108287 2564]
1016	14902710	2022-11-17 14:28:59.843347+00:00		t	25	73116699889009421	648518346499541854	73116699889009371	648518346497489476	[ 31625 108249 2552]	[ 31605 108217 2553]
1020	14902700	2022-11-17 14:28:59.843347+00:00		t	28	73116699889009421	648518346499541854	73116699888983407	648518346495918155	[ 31595 108259 2542]	[ 31547 108279 2543]
1024	837403	2022-11-17 14:28:59.843347+00:00		t	26	73046606089576112	648518346503137403	73046606089561342	648518346474435437	[ 28833 116653 2582]	[ 28793 116661 2583]
1026	10829560	2022-11-17 14:28:59.843347+00:00		t	23	73046674809038176	648518346503137403	73046674809041266	648518346490181384	[ 28815 116965 2582]	[ 28793 116979 2583]
1032	19369938	2022-11-17 14:28:59.843347+00:00		t	32	72976374717375259	648518346503137403	72976374717405447	648518346490181384	[ 28581 120231 2496]	[ 28569 120231 2499]
1039	6881196	2022-11-17 14:28:59.843347+00:00		t	22	73116768675417915	648518346509233018	73116768675434724	648518346490181384	[ 30863 108919 2633]	[ 30895 108919 2634]
1040	6881197	2022-11-17 14:28:59.843347+00:00		t	19	73116768675430148	648518346509233018	73116768675422875	648518346492304255	[ 30855 108925 2632]	[ 30895 108935 2632]
1042	29775369	2022-11-17 14:28:59.843347+00:00		t	32	73046537303281905	648518346509233018	73046537303431463	648518346492136492	[ 28873 114193 2567]	[ 28899 114181 2568]
1045	34629804	2022-11-17 14:28:59.843347+00:00		t	23	73116699888962219	648518346509233018	73116699888974835	648518346480843521	[ 31831 108119 2541]	[ 31807 108137 2541]
1048	32168979	2022-11-17 14:28:59.843347+00:00		t	18	73046537303226766	648518346488912397	73046537303231594	648518346490181384	[ 28873 112707 2540]	[ 28907 112715 2540]
1049	27668494	2022-11-17 14:28:59.843347+00:00		t	79	73257437444314834	648518346503137403	73257437444290250	648518346474435437	[ 35565 106771 2633]	[ 35591 106787 2633]
1050	34629823	2022-11-17 14:28:59.843347+00:00		t	28	73116699888980317	648518346509233018	73116699888933207	648518346474435437	[ 31909 107981 2527]	[ 31885 107969 2527]
1057	23753019	2022-11-17 14:28:59.843347+00:00		t	37	72976031254131566	648518346531363354	72976031254124333	648518346465128053	[ 27985 110425 2759]	[ 27967 110397 2760]
1062	4962707	2022-11-17 14:28:59.843347+00:00		t	30	72342712288205127	648518346480125925	72342712288212297	648518346478125293	[ 9155 110539 2293]	[ 9155 110507 2293]
1064	36923367	2022-11-17 14:28:59.843347+00:00		t	28	72553681551424252	648518346489572037	72553681551414386	648518346474410605	[ 15297 106173 3152]	[ 15293 106145 3151]
1067	34316955	2022-11-17 14:28:59.843347+00:00		t	25	72835225180433113	648518346494933426	72835225180435693	648518346480373051	[ 22699 107335 2998]	[ 22701 107307 2998]
1068	34316969	2022-11-17 14:28:59.843347+00:00		t	28	72835225180461247	648518346494933426	72835225180476291	648518346480373051	[ 22737 107421 3010]	[ 22743 107419 3012]
1070	39928131	2022-11-17 14:28:59.843347+00:00		t	32	72976031388390970	648518346511819888	72976031388381313	648518346519034591	[ 27617 110095 3038]	[ 27597 110071 3038]
1071	683048	2022-11-17 14:28:59.843347+00:00		t	15	72342575251908574	648518346494264434	72342575251910789	648518346483445438	[ 8349 106423 3059]	[ 8375 106409 3059]
1073	42648583	2022-11-17 14:28:59.843347+00:00		t	30	72905593924687277	648518346499840723	72905593924702413	648518346502508711	[ 24981 107279 3009]	[ 24983 107275 3011]
1077	42648599	2022-11-17 14:28:59.843347+00:00		t	44	72905593924668080	648518346499840723	72905593924665461	648518346492697531	[ 25093 107173 2997]	[ 25067 107159 2997]
1083	42648625	2022-11-17 14:28:59.843347+00:00		t	28	72905593924823122	648518346494038560	72905593924833013	648518346499842444	[ 25203 107265 3055]	[ 25169 107279 3055]
1086	42648524	2022-11-17 14:28:59.843347+00:00		t	26	72905593924707485	648518346499840723	72905593924705034	648518346480843521	[ 24815 107257 3012]	[ 24775 107263 3012]
1100	42648576	2022-11-17 14:28:59.843347+00:00		t	34	72905593924689791	648518346499840723	72905593924710235	648518346474603970	[ 24963 107277 3008]	[ 24951 107273 3011]
1102	42648579	2022-11-17 14:28:59.843347+00:00		t	21	72905593924689821	648518346499840723	72905593924677545	648518346492304255	[ 24953 107291 3002]	[ 24961 107323 3001]
1105	42648515	2022-11-17 14:28:59.843347+00:00		t	35	72905593924617063	648518346477963245	72905593924631127	648518346478791252	[ 24717 107451 2980]	[ 24733 107457 2982]
1111	42648483	2022-11-17 14:28:59.843347+00:00		t	21	72905593924604242	648518346477963245	72905593924593769	648518346480843521	[ 24607 107435 2971]	[ 24579 107441 2972]
1112	42648726	2022-11-17 14:28:59.843347+00:00		t	13	72905593924843316	648518346494038560	72905593924845656	648518346499141441	[ 25363 107313 3064]	[ 25397 107301 3065]
1117	42648769	2022-11-17 14:28:59.843347+00:00		t	25	72905593924774252	648518346487705300	72905593924742412	648518346477749655	[ 25553 107227 3038]	[ 25549 107253 3038]
1120	42648778	2022-11-17 14:28:59.843347+00:00		t	29	72905593924752878	648518346487705300	72905593924742334	648518346492790969	[ 25613 107127 3026]	[ 25593 107149 3026]
1121	42648774	2022-11-17 14:28:59.843347+00:00		t	41	72905593924619508	648518346531363354	72905593924633795	648518346495592630	[ 25567 107517 2980]	[ 25567 107517 2983]
1122	42648780	2022-11-17 14:28:59.843347+00:00		t	32	72905593924742252	648518346487705300	72905593924731269	648518346494734391	[ 25599 107075 3026]	[ 25599 107049 3026]
1125	42648634	2022-11-17 14:28:59.843347+00:00		t	17	72905593924665525	648518346499840723	72905593924670527	648518346492697531	[ 25213 107199 2997]	[ 25205 107171 2998]
1131	42648660	2022-11-17 14:28:59.843347+00:00		t	22	72905593924853691	648518346494038560	72905593924840790	648518346499842444	[ 25257 107405 3066]	[ 25261 107435 3066]
1136	42648680	2022-11-17 14:28:59.843347+00:00		t	34	72905593924838178	648518346494038560	72905593924867787	648518346499842444	[ 25279 107411 3069]	[ 25303 107445 3070]
1137	42648689	2022-11-17 14:28:59.843347+00:00		t	31	72905593924828138	648518346494038560	72905593924818184	648518346499141441	[ 25281 107275 3054]	[ 25325 107273 3054]
1138	42648700	2022-11-17 14:28:59.843347+00:00		t	32	72905593924853649	648518346494038560	72905593924840782	648518346499842444	[ 25331 107361 3062]	[ 25345 107397 3063]
1139	42648705	2022-11-17 14:28:59.843347+00:00		t	31	72905593924840730	648518346494038560	72905593924835593	648518346499141441	[ 25323 107333 3060]	[ 25351 107323 3060]
1143	42127906	2022-11-17 14:28:59.843347+00:00		t	45	72342781074812908	648518346480666625	72342781074903484	648518346490738941	[ 9553 110741 2434]	[ 9571 110733 2436]
1146	16181128	2022-11-17 14:28:59.843347+00:00		t	32	72342712489443058	648518346509569667	72342712489456842	648518346486783620	[ 9461 109931 2638]	[ 9495 109939 2639]
1147	16181177	2022-11-17 14:28:59.843347+00:00		t	24	72342712489459316	648518346514448583	72342712489456842	648518346486783620	[ 9535 109907 2643]	[ 9553 109919 2641]
1149	23385376	2022-11-17 14:28:59.843347+00:00		t	22	72694419039721882	648518346517348645	72694419039719888	648518346486783620	[ 18827 106477 3115]	[ 18789 106489 3116]
1150	27443183	2022-11-17 14:28:59.843347+00:00		t	23	72553750337824680	648518346509569667	72553750337867860	648518346486783620	[ 15569 106605 3216]	[ 15537 106601 3216]
1152	31302290	2022-11-17 14:28:59.843347+00:00		t	25	72553818990330522	648518346509569667	72553818990359357	648518346486783620	[ 14893 108737 3116]	[ 14879 108713 3117]
1155	6654632	2022-11-17 14:28:59.843347+00:00		t	44	72905593924648449	648518346503767201	72905593924660947	648518346489002225	[ 26355 108501 2992]	[ 26375 108481 2992]
1157	6654699	2022-11-17 14:28:59.843347+00:00		t	30	72905593924653216	648518346503767201	72905593924618033	648518346489002225	[ 26529 108451 2990]	[ 26495 108453 2990]
1158	6654704	2022-11-17 14:28:59.843347+00:00		t	38	72905593924653216	648518346503767201	72905593924645181	648518346500711093	[ 26527 108435 2991]	[ 26501 108411 2991]
1160	26500861	2022-11-17 14:28:59.843347+00:00		t	50	72553612966190666	648518346522179866	72553612966200097	648518346479975141	[ 16199 104093 3411]	[ 16201 104077 3414]
1161	2215609	2022-11-17 14:28:59.843347+00:00		t	21	73187068834327396	648518346503767201	73187068834310209	648518346477749655	[ 32815 108349 2881]	[ 32819 108331 2880]
1164	2215630	2022-11-17 14:28:59.843347+00:00		t	19	73187068834324847	648518346503767201	73187068834324800	648518346481263717	[ 32887 108361 2882]	[ 32897 108333 2883]
1168	2215905	2022-11-17 14:28:59.843347+00:00		t	34	73187068834263337	648518346503767201	73187068834241407	648518346477749655	[ 33643 107753 2852]	[ 33683 107767 2853]
1169	2215916	2022-11-17 14:28:59.843347+00:00		t	36	73187068834287252	648518346503767201	73187068834272686	648518346477749655	[ 33749 107793 2865]	[ 33735 107825 2866]
1170	2215638	2022-11-17 14:28:59.843347+00:00		t	14	73187068834325292	648518346503767201	73187068834305659	648518346482497172	[ 32969 108481 2876]	[ 32935 108481 2877]
1171	2215897	2022-11-17 14:28:59.843347+00:00		t	49	73187068834251299	648518346503767201	73187068834253671	648518346475537024	[ 33631 107769 2852]	[ 33653 107805 2853]
1172	2215618	2022-11-17 14:28:59.843347+00:00		t	28	73187068834350227	648518346503767201	73187068834338790	648518346509994042	[ 32841 108353 2892]	[ 32857 108323 2892]
1173	2215920	2022-11-17 14:28:59.843347+00:00		t	48	73187068834263333	648518346503767201	73187068834277650	648518346480843521	[ 33753 107793 2863]	[ 33745 107827 2863]
1174	2215875	2022-11-17 14:28:59.843347+00:00		t	19	73187068834251299	648518346503767201	73187068834248915	648518346494734391	[ 33625 107769 2853]	[ 33609 107813 2853]
1175	19155812	2022-11-17 14:28:59.843347+00:00		t	35	72764856503560548	648518346503767201	72764856503567397	648518346499958156	[ 21949 107153 3189]	[ 21935 107185 3190]
1176	32679216	2022-11-17 14:28:59.843347+00:00		t	22	73046331412990926	648518346503767201	73046331412990947	648518346480843521	[ 30115 106775 2980]	[ 30111 106777 2981]
1180	37545255	2022-11-17 14:28:59.843347+00:00		t	28	72976031388259903	648518346503767201	72976031388243624	648518346477749655	[ 28373 108705 2983]	[ 28367 108717 2982]
1183	37545318	2022-11-17 14:28:59.843347+00:00		t	34	72976031388247173	648518346503767201	72976031388249442	648518346497895015	[ 28445 108553 2982]	[ 28477 108547 2984]
1184	37545193	2022-11-17 14:28:59.843347+00:00		t	55	72976031388266634	648518346503767201	72976031388264481	648518346480843521	[ 28251 108607 2987]	[ 28263 108577 2988]
1185	42127834	2022-11-17 14:28:59.843347+00:00		t	31	72342781074723564	648518346480125925	72342781074728134	648518346490738941	[ 9461 110747 2395]	[ 9495 110733 2395]
1187	42127875	2022-11-17 14:28:59.843347+00:00		t	35	72342781074966307	648518346480125925	72342781074931261	648518346490738941	[ 9503 110675 2440]	[ 9531 110661 2440]
1191	26608510	2022-11-17 14:28:59.843347+00:00		t	20	72624050362806589	648518346503767201	72624050362804215	648518346509188474	[ 18253 104893 3304]	[ 18223 104907 3303]
1198	26608529	2022-11-17 14:28:59.843347+00:00		t	41	72624050362815327	648518346503767201	72624050362817721	648518346491215992	[ 18279 104895 3305]	[ 18279 104935 3306]
1199	26608509	2022-11-17 14:28:59.843347+00:00		t	23	72624050362806589	648518346503767201	72624050362808756	648518346482497172	[ 18253 104889 3305]	[ 18221 104905 3305]
1200	34035413	2022-11-17 14:28:59.843347+00:00		t	43	72976031388284430	648518346503767201	72975962668805661	648518346477749655	[ 28161 108561 2999]	[ 28175 108537 3000]
1201	34035391	2022-11-17 14:28:59.843347+00:00		t	46	72975962668800968	648518346503767201	72975962668805690	648518346500711093	[ 28135 108541 2998]	[ 28149 108513 2998]
1203	19155801	2022-11-17 14:28:59.843347+00:00		t	38	72764856503558371	648518346503767201	72764856503551461	648518346475537024	[ 21935 107135 3186]	[ 21913 107139 3186]
1205	6654585	2022-11-17 14:28:59.843347+00:00		t	35	72905593924705742	648518346503767201	72905593924695665	648518346475537024	[ 26263 108341 3008]	[ 26305 108341 3009]
1206	26608508	2022-11-17 14:28:59.843347+00:00		t	29	72624050362817607	648518346503767201	72624050362817606	648518346475537024	[ 18249 104721 3303]	[ 18221 104735 3304]
1212	44439592	2022-11-17 14:28:59.843347+00:00		t	17	73116631370688778	648518346503767201	73116631370665838	648518346481263717	[ 32649 105765 2899]	[ 32639 105789 2899]
1213	44439483	2022-11-17 14:28:59.843347+00:00		t	32	73116631370703334	648518346503767201	73116631370698594	648518346488420079	[ 32481 105923 2906]	[ 32477 105959 2907]
1214	44439595	2022-11-17 14:28:59.843347+00:00		t	27	73116631370688778	648518346503767201	73116631370696038	648518346480843521	[ 32645 105769 2901]	[ 32647 105805 2902]
1215	44439505	2022-11-17 14:28:59.843347+00:00		t	25	73116631370737157	648518346503767201	73116631370755209	648518346489002225	[ 32499 105757 2923]	[ 32505 105761 2926]
1216	44439438	2022-11-17 14:28:59.843347+00:00		t	13	73116631370688867	648518346503767201	73116631370721042	648518346489002225	[ 32451 105899 2907]	[ 32413 105913 2908]
1217	24498409	2022-11-17 14:28:59.843347+00:00		t	13	72975756510545798	648518346487912272	72975756510569773	648518346471931035	[ 27435 100835 3055]	[ 27411 100845 3056]
1218	41932511	2022-11-17 14:28:59.843347+00:00		t	22	73187962120538618	648518346502576454	73187962120540832	648518346496329789	[ 34147 133603 2797]	[ 34159 133567 2797]
1219	24498429	2022-11-17 14:28:59.843347+00:00		t	29	72975756510532824	648518346487912272	72975756510525749	648518346471931035	[ 27463 100823 3049]	[ 27461 100833 3048]
1220	42673092	2022-11-17 14:28:59.843347+00:00		t	24	73398931048357797	648518346493225392	73398931048354550	648518346517772136	[ 38993 129971 3069]	[ 39023 129981 3069]
1223	42673070	2022-11-17 14:28:59.843347+00:00		t	17	73398931048302446	648518346474234477	73398931048290162	648518346473084516	[ 38969 129809 3053]	[ 38997 129803 3052]
1224	42673078	2022-11-17 14:28:59.843347+00:00		t	36	73398931048302446	648518346474234477	73398931048321441	648518346487724866	[ 38973 129803 3054]	[ 39007 129787 3054]
1226	42673093	2022-11-17 14:28:59.843347+00:00		t	61	73398931048326088	648518346474234477	73398931048321484	648518346487724866	[ 38999 129865 3055]	[ 39031 129853 3056]
1234	10040099	2022-11-17 14:28:59.843347+00:00		t	40	72976787168575257	648518346489924111	72976787168580950	648518346488712526	[ 28259 132639 2812]	[ 28255 132625 2815]
1235	10040150	2022-11-17 14:28:59.843347+00:00		t	33	72976787168539258	648518346489924111	72976787168536650	648518346496329789	[ 28327 132647 2800]	[ 28357 132667 2800]
1238	19982519	2022-11-17 14:28:59.843347+00:00		t	27	73047087193142015	648518346489924111	73047087193173562	648518346474435437	[ 29647 130459 2773]	[ 29623 130437 2775]
1239	15390649	2022-11-17 14:28:59.843347+00:00		t	17	73116768608315005	648518346489924111	73116768608297885	648518346496329789	[ 32401 108881 2493]	[ 32381 108891 2492]
1242	42673100	2022-11-17 14:28:59.843347+00:00		t	44	73398931048357797	648518346493225392	73398931048386668	648518346481263717	[ 39003 129965 3071]	[ 39039 129963 3071]
1243	42673101	2022-11-17 14:28:59.843347+00:00		t	19	73398931048430363	648518346502655814	73398931048366199	648518346517772136	[ 39045 130069 3073]	[ 39037 130047 3072]
1246	42673135	2022-11-17 14:28:59.843347+00:00		t	29	73398931048386512	648518346502655814	73398931048378227	648518346486863587	[ 39089 129915 3074]	[ 39099 129947 3072]
1249	41701577	2022-11-17 14:28:59.843347+00:00		t	75	72976855954842075	648518346489924111	72976855954886131	648518346506689314	[ 26935 133961 2835]	[ 26945 133959 2838]
1250	41701578	2022-11-17 14:28:59.843347+00:00		t	36	72976855954799088	648518346489924111	72976855954876760	648518346488712526	[ 26937 133923 2836]	[ 26957 133905 2838]
1251	41701604	2022-11-17 14:28:59.843347+00:00		t	39	72976855954842075	648518346489924111	72976855954858654	648518346496329789	[ 26977 133983 2832]	[ 27013 133995 2833]
1253	25832730	2022-11-17 14:28:59.843347+00:00		t	43	72976718381803228	648518346489924111	72976718381816505	648518346489007453	[ 28357 129731 2611]	[ 28341 129729 2613]
1257	8136472	2022-11-17 14:28:59.843347+00:00		t	27	73117524656843565	648518346489924111	73117524656861776	648518346506689314	[ 31005 131511 2787]	[ 31027 131485 2789]
1263	25832751	2022-11-17 14:28:59.843347+00:00		t	30	72976718381832528	648518346489924111	72976718381844835	648518346489007453	[ 28377 129801 2619]	[ 28373 129781 2621]
1271	15390652	2022-11-17 14:28:59.843347+00:00		t	53	73116768608312468	648518346489924111	73116768608307382	648518346474435437	[ 32415 108735 2495]	[ 32393 108707 2495]
1273	15390658	2022-11-17 14:28:59.843347+00:00		t	32	73116768608315005	648518346489924111	73116768608309942	648518346474435437	[ 32415 108905 2495]	[ 32403 108947 2496]
1277	15390676	2022-11-17 14:28:59.843347+00:00		t	41	73116768608315005	648518346489924111	73116768608317779	648518346479951589	[ 32443 108935 2497]	[ 32447 108967 2498]
1278	15390653	2022-11-17 14:28:59.843347+00:00		t	32	73116768608312468	648518346489924111	73116768608330478	648518346479951589	[ 32417 108765 2497]	[ 32393 108753 2499]
1285	16710376	2022-11-17 14:28:59.843347+00:00		t	29	73046674742160979	648518346489924111	73046674742169021	648518346496329789	[ 29711 118297 2523]	[ 29723 118277 2525]
1288	26726310	2022-11-17 14:28:59.843347+00:00		t	36	73047155912711639	648518346492002415	73047155912709254	648518346492136492	[ 28963 131535 2799]	[ 28933 131547 2799]
1291	186468	2022-11-17 14:28:59.843347+00:00		t	13	72905525138185225	648518346481856445	72905525138192561	648518346489543513	[ 25807 105893 2907]	[ 25807 105927 2908]
1293	186422	2022-11-17 14:28:59.843347+00:00		t	30	72905525138098962	648518346494071307	72905525138113658	648518346489543513	[ 25765 106029 2877]	[ 25769 106041 2880]
1294	186432	2022-11-17 14:28:59.843347+00:00		t	21	72905525138147190	648518346501288024	72905525138192728	648518346489543513	[ 25753 106169 2905]	[ 25777 106157 2907]
1295	186447	2022-11-17 14:28:59.843347+00:00		t	34	72905525138128878	648518346501288024	72905525138147044	648518346489543513	[ 25809 106041 2891]	[ 25789 106011 2890]
1296	186453	2022-11-17 14:28:59.843347+00:00		t	14	72905525138091255	648518346494071307	72905525138088671	648518346489543513	[ 25761 106151 2870]	[ 25791 106151 2870]
1297	186469	2022-11-17 14:28:59.843347+00:00		t	13	72905525138147190	648518346501288024	72905525138185387	648518346489543513	[ 25835 106023 2906]	[ 25805 106039 2908]
1298	21038876	2022-11-17 14:28:59.843347+00:00		t	19	73046674742205243	648518346489924111	73046674742210271	648518346479951589	[ 30485 117053 2539]	[ 30485 117049 2542]
1310	36699892	2022-11-17 14:28:59.843347+00:00		t	33	72413150020290628	648518346488815453	72413150020276266	648518346487925314	[ 10589 111881 2796]	[ 10557 111895 2797]
1311	34629893	2022-11-17 14:28:59.843347+00:00		t	57	73116699889022269	648518346488912397	73116699889012118	648518346474435437	[ 32287 107577 2560]	[ 32303 107617 2561]
1313	26726300	2022-11-17 14:28:59.843347+00:00		t	14	73047155912716766	648518346489924111	73047155912732310	648518346477866647	[ 28887 131601 2803]	[ 28903 131569 2805]
1317	186641	2022-11-17 14:28:59.843347+00:00		t	16	72905525137866611	648518346481856445	72905525138022501	648518346480110580	[ 26139 106305 2841]	[ 26121 106271 2842]
1320	19216379	2022-11-17 14:28:59.843347+00:00		t	27	73116700090238658	648518346499385438	73116700090258085	648518346486067652	[ 32153 108493 2923]	[ 32143 108463 2925]
1321	10381792	2022-11-17 14:28:59.843347+00:00		t	25	73116768876625497	648518346494038560	73116768876609553	648518346486067652	[ 32159 109165 2966]	[ 32145 109133 2967]
1322	37196758	2022-11-17 14:28:59.843347+00:00		t	31	73187137553923316	648518346494038560	73187137553934184	648518346486067652	[ 32963 108697 2939]	[ 32945 108675 2939]
1323	37196783	2022-11-17 14:28:59.843347+00:00		t	28	73187137553933536	648518346494038560	73187137553934184	648518346486067652	[ 32987 108569 2935]	[ 32977 108601 2936]
1324	186669	2022-11-17 14:28:59.843347+00:00		t	16	72905525137866042	648518346481856445	72905525137865510	648518346480110580	[ 26135 106259 2831]	[ 26157 106243 2832]
1326	38577667	2022-11-17 14:28:59.843347+00:00		t	29	72483106648994451	648518346508752447	72483106649059431	648518346497891062	[13871 98745 3208]	[13853 98729 3208]
1327	19216401	2022-11-17 14:28:59.843347+00:00		t	56	73116700090246222	648518346499385438	73116700090233654	648518346486067652	[ 32187 108465 2921]	[ 32199 108433 2922]
1328	14902727	2022-11-17 14:28:59.843347+00:00		t	18	73116699888972484	648518346499541854	73116699888954487	648518346480843521	[ 31755 108349 2537]	[ 31723 108357 2537]
1329	14902722	2022-11-17 14:28:59.843347+00:00		t	27	73116699888969757	648518346499541854	73116699888985610	648518346497489476	[ 31707 108095 2543]	[ 31703 108077 2545]
1330	8094432	2022-11-17 14:28:59.843347+00:00		t	14	73046399931416272	648518346492002415	73046399931477863	648518346480843521	[ 29441 108751 2697]	[ 29411 108761 2697]
1331	19216391	2022-11-17 14:28:59.843347+00:00		t	27	73116700090260215	648518346499893315	73116700090284971	648518346486067652	[ 32153 108359 2930]	[ 32175 108381 2930]
1332	19216415	2022-11-17 14:28:59.843347+00:00		t	28	73116700090260215	648518346499893315	73116700090345727	648518346486067652	[ 32181 108347 2934]	[ 32221 108349 2935]
1333	19216449	2022-11-17 14:28:59.843347+00:00		t	19	73116700090235862	648518346499893315	73116700090233575	648518346486067652	[ 32255 108281 2919]	[ 32269 108315 2919]
1334	34913942	2022-11-17 14:28:59.843347+00:00		t	34	72975962668881329	648518346498554608	72975962668899566	648518346486067652	[ 27069 108437 3034]	[ 27097 108445 3034]
1335	4753486	2022-11-17 14:28:59.843347+00:00		t	12	73116699888945365	648518346492002415	73116699888956219	648518346496329789	[ 32479 107043 2531]	[ 32509 107033 2533]
1336	14902655	2022-11-17 14:28:59.843347+00:00		t	25	73116699889099994	648518346499541854	73116699889001552	648518346479951589	[ 31389 108473 2553]	[ 31361 108479 2554]
1340	29945152	2022-11-17 14:28:59.843347+00:00		t	28	73187068633154197	648518346488912397	73187068633154250	648518346479951589	[ 33247 107785 2556]	[ 33255 107817 2557]
1341	34913943	2022-11-17 14:28:59.843347+00:00		t	12	72976031388284327	648518346494038560	72975962668803575	648518346486067652	[ 27067 108545 2992]	[ 27097 108535 2992]
1342	8094450	2022-11-17 14:28:59.843347+00:00		t	17	73046399931416272	648518346492002415	73046399931454695	648518346492136492	[ 29457 108671 2696]	[ 29443 108651 2695]
1345	34913971	2022-11-17 14:28:59.843347+00:00		t	26	72975962668841803	648518346494038560	72975962668822537	648518346486067652	[ 27141 108503 3009]	[ 27167 108491 3008]
1348	26726343	2022-11-17 14:28:59.843347+00:00		t	14	73047155912698945	648518346492002415	73047155912696481	648518346486714244	[ 29043 131375 2795]	[ 29031 131343 2795]
1351	37516432	2022-11-17 14:28:59.843347+00:00		t	18	72976168625908899	648518346499541854	72976168625911654	648518346480843521	[ 28367 113403 2581]	[ 28365 113405 2583]
1356	13759373	2022-11-17 14:28:59.843347+00:00		t	33	73116699955925575	648518346503137403	73116699955917500	648518346479951589	[ 31265 108233 2613]	[ 31263 108257 2613]
1360	10829612	2022-11-17 14:28:59.843347+00:00		t	15	73046674809060714	648518346503137403	73046674809065743	648518346490181384	[ 28963 116781 2593]	[ 28995 116787 2595]
1363	13759292	2022-11-17 14:28:59.843347+00:00		t	25	73116699955963800	648518346503137403	73116699955936244	648518346496329789	[ 31095 108241 2625]	[ 31087 108229 2625]
1364	29838130	2022-11-17 14:28:59.843347+00:00		t	18	73046468583804167	648518346499541854	73046468583874401	648518346488088855	[ 29991 110593 2561]	[ 30025 110599 2562]
1365	6881215	2022-11-17 14:28:59.843347+00:00		t	49	73116768675382723	648518346499541854	73116768675377679	648518346488088855	[ 30907 109023 2609]	[ 30953 109027 2608]
1366	37516423	2022-11-17 14:28:59.843347+00:00		t	29	72976168625908899	648518346499541854	72976168625905982	648518346474435437	[ 28345 113397 2579]	[ 28325 113363 2579]
1367	37516427	2022-11-17 14:28:59.843347+00:00		t	15	72976168625923470	648518346499541854	72976168625921194	648518346474435437	[ 28337 113547 2585]	[ 28331 113549 2588]
1368	37516435	2022-11-17 14:28:59.843347+00:00		t	19	72976168625902815	648518346499541854	72976168625921194	648518346474435437	[ 28369 113537 2584]	[ 28379 113523 2586]
1370	14902676	2022-11-17 14:28:59.843347+00:00		t	19	73116699889019320	648518346499541854	73116699889027874	648518346479951589	[ 31431 108281 2561]	[ 31467 108267 2561]
1371	14902693	2022-11-17 14:28:59.843347+00:00		t	21	73116699889009421	648518346499541854	73116699888985751	648518346479951589	[ 31539 108289 2545]	[ 31513 108315 2545]
1372	14902711	2022-11-17 14:28:59.843347+00:00		t	20	73116699889023363	648518346499541854	73116699889041011	648518346479951589	[ 31595 108323 2558]	[ 31607 108303 2560]
1373	37516418	2022-11-17 14:28:59.843347+00:00		t	23	72976168625862784	648518346499541854	72976168625685355	648518346492304255	[ 28333 113411 2578]	[ 28303 113391 2579]
1375	37516424	2022-11-17 14:28:59.843347+00:00		t	43	72976168625862784	648518346499541854	72976168625908967	648518346490181384	[ 28335 113423 2578]	[ 28329 113435 2581]
1379	13759341	2022-11-17 14:28:59.843347+00:00		t	15	73116699956003581	648518346503137403	73116699955981045	648518346496329789	[ 31183 108053 2644]	[ 31215 108033 2645]
1380	18380392	2022-11-17 14:28:59.843347+00:00		t	25	72976168559064430	648518346503137403	72976168559051613	648518346474435437	[ 28565 114283 2547]	[ 28595 114297 2548]
1395	18380398	2022-11-17 14:28:59.843347+00:00		t	41	72976168559064430	648518346503137403	72976168559051550	648518346490181384	[ 28565 114265 2544]	[ 28603 114253 2544]
1396	3166306	2022-11-17 14:28:59.843347+00:00		t	12	73046331211893592	648518346503137403	73046331211886167	648518346492136492	[ 30707 108373 2668]	[ 30687 108369 2667]
1399	11850020	2022-11-17 14:28:59.843347+00:00		t	51	73046331278869819	648518346488912397	73046331278879183	648518346479951589	[ 29737 108449 2759]	[ 29705 108447 2760]
1400	8762440	2022-11-17 14:28:59.843347+00:00		t	40	73046331278849620	648518346503137403	73046331278830944	648518346490181384	[ 28871 108101 2743]	[ 28889 108077 2743]
1401	11850072	2022-11-17 14:28:59.843347+00:00		t	62	73046331278874451	648518346488912397	73046331278896374	648518346490181384	[ 29783 108349 2767]	[ 29779 108311 2768]
1404	11850089	2022-11-17 14:28:59.843347+00:00		t	47	73046331278874451	648518346488912397	73046331278888900	648518346490181384	[ 29795 108369 2760]	[ 29803 108343 2760]
1408	11850044	2022-11-17 14:28:59.843347+00:00		t	26	73046331278869819	648518346488912397	73046331278867145	648518346492136492	[ 29751 108427 2759]	[ 29739 108401 2759]
1409	11850055	2022-11-17 14:28:59.843347+00:00		t	30	73046331278903732	648518346488912397	73046331278869780	648518346492136492	[ 29773 108375 2762]	[ 29753 108345 2762]
1414	42500025	2022-11-17 14:28:59.843347+00:00		t	67	73046674742279700	648518346499541854	73046674742431300	648518346479951589	[ 28707 117557 2566]	[ 28683 117589 2566]
1415	10829531	2022-11-17 14:28:59.843347+00:00		t	23	73046674808808541	648518346499541854	73046674808934471	648518346490181384	[ 28725 117523 2570]	[ 28719 117505 2572]
1417	8762420	2022-11-17 14:28:59.843347+00:00		t	25	73046331278828356	648518346503137403	73046331278815086	648518346492136492	[ 28793 108111 2737]	[ 28825 108127 2737]
1418	8762425	2022-11-17 14:28:59.843347+00:00		t	20	73046331278852042	648518346503137403	73046331278852023	648518346492136492	[ 28823 108037 2748]	[ 28847 108013 2748]
1422	13759478	2022-11-17 14:28:59.843347+00:00		t	32	73116699955917315	648518346503137403	73116699955943969	648518346515315271	[ 31409 108003 2618]	[ 31427 108027 2619]
1423	10829600	2022-11-17 14:28:59.843347+00:00		t	39	73046674809060714	648518346503137403	73046674809044039	648518346490181384	[ 28911 116819 2586]	[ 28943 116845 2586]
1425	29945159	2022-11-17 14:28:59.843347+00:00		t	35	73187068633149942	648518346488912397	73187068633194995	648518346479951589	[ 33351 107765 2560]	[ 33341 107755 2563]
1426	29945172	2022-11-17 14:28:59.843347+00:00		t	30	73187068633165137	648518346488912397	73187068633165355	648518346479951589	[ 33387 107781 2560]	[ 33407 107823 2560]
1430	29945181	2022-11-17 14:28:59.843347+00:00		t	16	73187068633129239	648518346488912397	73187068633131946	648518346479951589	[ 33421 107749 2547]	[ 33441 107777 2547]
1431	29945196	2022-11-17 14:28:59.843347+00:00		t	22	73187068633158691	648518346488912397	73187068633154170	648518346479951589	[ 33493 107715 2556]	[ 33511 107737 2557]
1432	11850061	2022-11-17 14:28:59.843347+00:00		t	43	73046331278903732	648518346488912397	73046331278901134	648518346480843521	[ 29777 108353 2764]	[ 29759 108323 2765]
1437	13759411	2022-11-17 14:28:59.843347+00:00		t	28	73116699955941504	648518346503137403	73116699955961223	648518346478791252	[ 31285 108121 2622]	[ 31315 108121 2623]
1445	38566275	2022-11-17 14:28:59.843347+00:00		t	21	73046399864301149	648518346488912397	73046399864318707	648518346490181384	[ 30603 109949 2565]	[ 30637 109933 2566]
1447	34629901	2022-11-17 14:28:59.843347+00:00		t	44	73116699889015142	648518346488912397	73116699889145747	648518346477866647	[ 32305 107565 2561]	[ 32335 107577 2562]
1451	11850064	2022-11-17 14:28:59.843347+00:00		t	39	73046331278903732	648518346488912397	73046331278935326	648518346495918155	[ 29779 108385 2770]	[ 29761 108359 2771]
1453	13759358	2022-11-17 14:28:59.843347+00:00		t	22	73116699955976198	648518346503137403	73116699955983352	648518346515315271	[ 31227 107885 2637]	[ 31249 107905 2637]
1454	13759367	2022-11-17 14:28:59.843347+00:00		t	20	73116699955988329	648518346503137403	73116699955995874	648518346478791252	[ 31225 108061 2639]	[ 31255 108055 2641]
1456	11850059	2022-11-17 14:28:59.843347+00:00		t	13	73046331278922447	648518346488912397	73046331278925021	648518346488088855	[ 29759 108437 2772]	[ 29757 108413 2774]
1457	38566264	2022-11-17 14:28:59.843347+00:00		t	37	73046399864301149	648518346488912397	73046399864370362	648518346488088855	[ 30583 109971 2561]	[ 30613 109961 2561]
1458	11850075	2022-11-17 14:28:59.843347+00:00		t	43	73046331278869819	648518346488912397	73046331278874357	648518346496329789	[ 29783 108365 2759]	[ 29781 108337 2758]
1459	38566266	2022-11-17 14:28:59.843347+00:00		t	31	73046399864301149	648518346488912397	73046399864318477	648518346474435437	[ 30591 109953 2563]	[ 30615 109931 2563]
1460	38566243	2022-11-17 14:28:59.843347+00:00		t	21	73046399864407385	648518346492002415	73046399864334292	648518346488088855	[ 30527 110337 2562]	[ 30507 110323 2564]
1461	8897166	2022-11-17 14:28:59.843347+00:00		t	18	72976305998075430	648518346499541854	72976305998036874	648518346479951589	[ 28657 117481 2566]	[ 28621 117489 2565]
1462	38566233	2022-11-17 14:28:59.843347+00:00		t	53	73046399864334442	648518346492002415	73046399864334292	648518346488088855	[ 30499 110385 2562]	[ 30483 110369 2563]
1465	14902718	2022-11-17 14:28:59.843347+00:00		t	38	73116699888972484	648518346499541854	73116699888980582	648518346496957668	[ 31709 108343 2541]	[ 31673 108361 2543]
1466	6881212	2022-11-17 14:28:59.843347+00:00		t	39	73116768675432499	648518346509233018	73116768675434646	648518346488088855	[ 30919 108819 2632]	[ 30939 108793 2634]
1467	8897140	2022-11-17 14:28:59.843347+00:00		t	28	72976305998014497	648518346492002415	72976305998057504	648518346474435437	[ 28605 117391 2563]	[ 28579 117401 2565]
1468	8897118	2022-11-17 14:28:59.843347+00:00		t	23	72976305998004519	648518346492002415	72976305998096977	648518346486714244	[ 28577 117361 2561]	[ 28547 117369 2562]
1469	8897161	2022-11-17 14:28:59.843347+00:00		t	34	72976305998028821	648518346492002415	72976305998159305	648518346474435437	[ 28629 117339 2565]	[ 28611 117321 2566]
1470	8897162	2022-11-17 14:28:59.843347+00:00		t	16	72976305998028962	648518346492002415	72976305998202663	648518346474435437	[ 28637 117435 2565]	[ 28613 117455 2566]
1477	8897113	2022-11-17 14:28:59.843347+00:00		t	42	72976305998073943	648518346492002415	72976305998073309	648518346474435437	[ 28561 117267 2563]	[ 28541 117263 2566]
1484	8897143	2022-11-17 14:28:59.843347+00:00		t	32	72976305998004519	648518346492002415	72976305998096535	648518346486714244	[ 28581 117301 2564]	[ 28583 117287 2567]
1489	6881400	2022-11-17 14:28:59.843347+00:00		t	35	73116768675343505	648518346509233018	73116768675341013	648518346480843521	[ 31405 108597 2599]	[ 31441 108593 2600]
1490	6881220	2022-11-17 14:28:59.843347+00:00		t	27	73116768675377562	648518346509233018	73116768675367515	648518346480843521	[ 30979 108899 2610]	[ 30957 108901 2609]
1492	18445904	2022-11-17 14:28:59.843347+00:00		t	32	72975962534659831	648518346492002415	72975962534676161	648518346490181384	[ 28439 108363 2758]	[ 28451 108391 2758]
1494	8897109	2022-11-17 14:28:59.843347+00:00		t	32	72976305997988332	648518346492002415	72976305998044829	648518346492136492	[ 28539 117195 2562]	[ 28535 117173 2564]
1500	38566214	2022-11-17 14:28:59.843347+00:00		t	30	73046399864302327	648518346492002415	73046399864271713	648518346479951589	[ 30415 110423 2554]	[ 30427 110399 2553]
1512	6881200	2022-11-17 14:28:59.843347+00:00		t	39	73116768675432499	648518346509233018	73116768675434660	648518346492304255	[ 30891 108825 2635]	[ 30913 108803 2636]
1516	6881311	2022-11-17 14:28:59.843347+00:00		t	20	73116768675359623	648518346509233018	73116768675354363	648518346479951589	[ 31231 108605 2602]	[ 31205 108581 2602]
1519	6881354	2022-11-17 14:28:59.843347+00:00		t	30	73116768675305737	648518346509233018	73116768675298675	648518346479951589	[ 31349 108681 2581]	[ 31315 108681 2582]
1526	8762532	2022-11-17 14:28:59.843347+00:00		t	25	73046331278775213	648518346492002415	73046331278772579	648518346490181384	[ 29221 108467 2715]	[ 29183 108457 2716]
1528	8762526	2022-11-17 14:28:59.843347+00:00		t	52	73046331278744528	648518346492002415	73046331278754107	648518346492136492	[ 29195 108541 2710]	[ 29173 108517 2710]
1530	8762542	2022-11-17 14:28:59.843347+00:00		t	18	73046331278759767	648518346492002415	73046331278757016	648518346488088855	[ 29223 108447 2715]	[ 29201 108417 2716]
1533	34629827	2022-11-17 14:28:59.843347+00:00		t	33	73116699888969772	648518346509233018	73116699888972268	648518346479951589	[ 31853 108095 2532]	[ 31887 108089 2533]
1534	6881272	2022-11-17 14:28:59.843347+00:00		t	16	73116768675389147	648518346509233018	73116768675391754	648518346496957668	[ 31105 108597 2616]	[ 31125 108573 2617]
1535	6881279	2022-11-17 14:28:59.843347+00:00		t	27	73116768675356907	648518346509233018	73116768675349271	648518346496957668	[ 31179 108711 2602]	[ 31143 108697 2603]
1538	36973623	2022-11-17 14:28:59.843347+00:00		t	16	72413218672584125	648518346488815453	72413218672572671	648518346491659326	[ 12211 113319 2649]	[ 12243 113331 2649]
1542	33378585	2022-11-17 14:28:59.843347+00:00		t	19	72342780940559399	648518346508752447	72342780940547462	648518346491659326	[ 9539 110903 2161]	[ 9551 110947 2162]
1543	25069707	2022-11-17 14:28:59.843347+00:00		t	25	72553612831961547	648518346481759933	72553612831963965	648518346504092878	[ 16051 102921 3188]	[ 16023 102917 3188]
1544	31793295	2022-11-17 14:28:59.843347+00:00		t	72	72694006521576074	648518346487912272	72694006521573932	648518346514306270	[19483 93127 2751]	[19481 93093 2752]
1545	31793301	2022-11-17 14:28:59.843347+00:00		t	33	72694006521587151	648518346487912272	72694006521593148	648518346514306270	[19491 93127 2755]	[19491 93099 2756]
1548	28488594	2022-11-17 14:28:59.843347+00:00		t	20	72342712221042476	648518346481759933	72342712221042478	648518346504092878	[ 9499 110385 2139]	[ 9495 110417 2140]
1549	31793352	2022-11-17 14:28:59.843347+00:00		t	39	72694006521589093	648518346487912272	72694006521582664	648518346514306270	[19631 93109 2753]	[19631 93071 2754]
1551	29042092	2022-11-17 14:28:59.843347+00:00		t	40	73539806109828777	648518346499960531	73539806109819045	648518346489007453	[ 44229 134839 3292]	[ 44213 134811 3292]
1552	29042132	2022-11-17 14:28:59.843347+00:00		t	20	73539806109802102	648518346499960531	73539806109806916	648518346489007453	[ 44321 134877 3287]	[ 44345 134911 3288]
1553	29042138	2022-11-17 14:28:59.843347+00:00		t	36	73539806109790238	648518346499960531	73539806109831232	648518346489007453	[ 44347 135053 3294]	[ 44357 135029 3296]
1554	3545607	2022-11-17 14:28:59.843347+00:00		t	60	73539806042563469	648518346478167277	73539806042569017	648518346489007453	[ 44169 133173 3105]	[ 44197 133161 3105]
1555	29042117	2022-11-17 14:28:59.843347+00:00		t	33	73539806109799549	648518346518565462	73539806109785090	648518346489007453	[ 44341 134503 3276]	[ 44319 134537 3276]
1556	29042121	2022-11-17 14:28:59.843347+00:00		t	42	73539806109739909	648518346499960531	73539806109785090	648518346489007453	[ 44319 134589 3271]	[ 44327 134557 3272]
1557	29042131	2022-11-17 14:28:59.843347+00:00		t	46	73539806109801919	648518346518565462	73539806109785090	648518346489007453	[ 44371 134571 3281]	[ 44343 134591 3282]
1558	9093509	2022-11-17 14:28:59.843347+00:00		t	27	73539806042588964	648518346499960531	73539806042561673	648518346489007453	[ 43547 133607 3103]	[ 43565 133645 3104]
1559	3545618	2022-11-17 14:28:59.843347+00:00		t	30	73539806042581022	648518346478167277	73539806042603201	648518346489007453	[ 44185 133241 3106]	[ 44225 133231 3107]
1560	3545643	2022-11-17 14:28:59.843347+00:00		t	21	73539806042550475	648518346478167277	73539806042540771	648518346489007453	[ 44251 133637 3098]	[ 44263 133665 3097]
1561	18850062	2022-11-17 14:28:59.843347+00:00		t	12	73469368646069760	648518346499960531	73469368646067195	648518346489007453	[ 41699 131963 3254]	[ 41717 131943 3251]
1562	18850109	2022-11-17 14:28:59.843347+00:00		t	20	73469368646072627	648518346499960531	73469368646062299	648518346489007453	[ 41805 132099 3253]	[ 41827 132091 3252]
1563	35670926	2022-11-17 14:28:59.843347+00:00		t	24	73046262559336833	648518346480125925	73046262559336844	648518346500075660	[ 28731 106307 2746]	[ 28697 106303 2746]
1564	3545616	2022-11-17 14:28:59.843347+00:00		t	87	73539806042657857	648518346492356223	73539806042640721	648518346489007453	[ 44193 133377 3138]	[ 44221 133385 3137]
1565	3545645	2022-11-17 14:28:59.843347+00:00		t	27	73539806042657857	648518346492356223	73539806042645751	648518346489007453	[ 44241 133235 3137]	[ 44269 133245 3137]
1566	9093548	2022-11-17 14:28:59.843347+00:00		t	84	73539806042672659	648518346518565462	73539806042670284	648518346489007453	[ 43609 133833 3146]	[ 43641 133849 3147]
1567	22896469	2022-11-17 14:28:59.843347+00:00		t	18	72905731229323439	648518346507233352	72905731229313842	648518346489847311	[ 25323 111735 2709]	[ 25291 111719 2710]
1571	26176067	2022-11-17 14:28:59.843347+00:00		t	14	72975962601832504	648518346488054046	72975962601837662	648518346497088308	[ 27213 107527 2912]	[ 27195 107497 2913]
1574	14571715	2022-11-17 14:28:59.843347+00:00		t	34	72483381459723356	648518346507233352	72483381459720904	648518346481537125	[ 14143 107947 3069]	[ 14167 107973 3070]
1575	5651698	2022-11-17 14:28:59.843347+00:00		t	23	72905593790467565	648518346490237960	72905593790477158	648518346489732460	[ 25603 107691 2752]	[ 25633 107701 2753]
1576	5651668	2022-11-17 14:28:59.843347+00:00		t	28	72905593790474478	648518346490237960	72905593790491848	648518346489732460	[ 25585 107589 2758]	[ 25611 107597 2760]
1578	42183199	2022-11-17 14:28:59.843347+00:00		t	55	73469368579070636	648518346518565462	73469368579077673	648518346489805273	[ 41671 131629 3185]	[ 41691 131603 3186]
1579	16181170	2022-11-17 14:28:59.843347+00:00		t	13	72342712489545645	648518346496671612	72342712489538517	648518346498002535	[ 9529 109567 2674]	[ 9545 109599 2674]
1580	42182928	2022-11-17 14:28:59.843347+00:00		t	14	73469368578978683	648518346518565462	73469368578981102	648518346489805273	[ 41261 131567 3140]	[ 41247 131607 3141]
1581	42182970	2022-11-17 14:28:59.843347+00:00		t	60	73469368579267012	648518346488045079	73469368579267239	648518346489805273	[ 41277 131555 3207]	[ 41307 131565 3207]
1582	42182936	2022-11-17 14:28:59.843347+00:00		t	12	73469368579065961	648518346488045079	73469368579026851	648518346489805273	[ 41231 131499 3166]	[ 41255 131531 3166]
1583	2425487	2022-11-17 14:28:59.843347+00:00		t	69	73539806109827782	648518346518565462	73539806109810700	648518346489805273	[ 43443 133261 3295]	[ 43409 133261 3295]
1584	32989884	2022-11-17 14:28:59.843347+00:00		t	13	72694487759193839	648518346490237960	72694487759220136	648518346498002535	[ 18657 106535 3120]	[ 18667 106505 3120]
1585	23110769	2022-11-17 14:28:59.843347+00:00		t	17	72342712489463916	648518346517348645	72342712489468915	648518346498002535	[ 9189 109011 2644]	[ 9183 109005 2647]
1586	20552768	2022-11-17 14:28:59.843347+00:00		t	17	72342712489133461	648518346494264434	72342712489297583	648518346498002535	[ 9023 109695 2574]	[ 8987 109687 2575]
1587	36923334	2022-11-17 14:28:59.843347+00:00		t	16	72553681551517658	648518346494264434	72553681551505813	648518346498002535	[ 15279 106163 3190]	[ 15253 106151 3189]
1588	9044290	2022-11-17 14:28:59.843347+00:00		t	26	72975825162889186	648518346474593218	72975825162903344	648518346472722185	[ 26967 103879 2921]	[ 26987 103897 2922]
1590	14571791	2022-11-17 14:28:59.843347+00:00		t	15	72483381459601119	648518346496335735	72483381459615131	648518346472722185	[ 14299 108485 3020]	[ 14329 108509 3020]
1591	34606595	2022-11-17 14:28:59.843347+00:00		t	30	73539874896039759	648518346518565462	73539874896038344	648518346489805273	[ 45051 136501 3343]	[ 45025 136477 3343]
1592	9044323	2022-11-17 14:28:59.843347+00:00		t	18	72975825162751799	648518346486653999	72975825162763892	648518346472722185	[ 27045 104113 2870]	[ 27047 104123 2872]
1593	37619857	2022-11-17 14:28:59.843347+00:00		t	38	72694075308111231	648518346499722309	72694075308118734	648518346472722185	[18735 95347 2852]	[18757 95341 2853]
1594	36781236	2022-11-17 14:28:59.843347+00:00		t	30	73539806109748903	648518346488045079	73539806109751218	648518346489805273	[ 43749 135021 3266]	[ 43727 135051 3266]
1595	34022642	2022-11-17 14:28:59.843347+00:00		t	38	72342781208821601	648518346483783343	72342781208828489	648518346472722185	[ 9903 111961 2595]	[ 9891 111975 2598]
1596	34022671	2022-11-17 14:28:59.843347+00:00		t	26	72342781208864781	648518346486653999	72342781208860207	648518346472722185	[ 9951 112017 2612]	[ 9925 112041 2613]
1597	3941151	2022-11-17 14:28:59.843347+00:00		t	33	72623912789479049	648518346499722309	72623912789484083	648518346472722185	[ 17251 100523 3025]	[ 17283 100519 3025]
1598	8821698	2022-11-17 14:28:59.843347+00:00		t	16	72623912856643103	648518346500641203	72623912856640623	648518346472722185	[ 17371 101507 3127]	[ 17409 101501 3128]
1599	8821702	2022-11-17 14:28:59.843347+00:00		t	12	72623912856633370	648518346500641203	72623912856631040	648518346472722185	[ 17385 101593 3130]	[ 17413 101605 3130]
1600	8821712	2022-11-17 14:28:59.843347+00:00		t	40	72623912856633370	648518346500641203	72623912856638160	648518346472722185	[ 17401 101559 3131]	[ 17435 101541 3131]
1601	22815883	2022-11-17 14:28:59.843347+00:00		t	47	73539943615806834	648518346477811470	73539943615829375	648518346492790969	[ 44735 138321 3400]	[ 44763 138299 3400]
1602	1701140	2022-11-17 14:28:59.843347+00:00		t	27	72975962601672545	648518346488054046	72975962601685404	648518346492790969	[ 28295 108033 2851]	[ 28317 108025 2853]
1603	12187753	2022-11-17 14:28:59.843347+00:00		t	30	72694075308087718	648518346499722309	72694075308111112	648518346472722185	[18865 95155 2844]	[18835 95135 2845]
1604	1701162	2022-11-17 14:28:59.843347+00:00		t	22	72975962601708492	648518346488054046	72975962601685404	648518346492790969	[ 28379 107891 2859]	[ 28357 107915 2859]
1605	19156056	2022-11-17 14:28:59.843347+00:00		t	28	72764856503396265	648518346487705300	72764856503407159	648518346492790969	[ 22383 106599 3126]	[ 22413 106609 3126]
1606	17867247	2022-11-17 14:28:59.843347+00:00		t	21	72694006521459541	648518346500681907	72694006521488190	648518346472722185	[19101 93817 2712]	[19069 93813 2714]
1607	12187789	2022-11-17 14:28:59.843347+00:00		t	18	72694075308087663	648518346499722309	72694075308101184	648518346472722185	[18915 95057 2842]	[18903 95051 2844]
1608	24463416	2022-11-17 14:28:59.843347+00:00		t	42	72905456485804294	648518346496335735	72905456485820867	648518346472722185	[ 26285 103931 3035]	[ 26315 103925 3036]
1609	17867266	2022-11-17 14:28:59.843347+00:00		t	27	72694006521485619	648518346500681907	72694006521465275	648518346472722185	[19111 93811 2708]	[19083 93833 2708]
1610	17867287	2022-11-17 14:28:59.843347+00:00		t	24	72694006521701619	648518346486653999	72694006521699800	648518346472722185	[19095 93557 2813]	[19129 93553 2813]
1611	17867340	2022-11-17 14:28:59.843347+00:00		t	47	72694006521684507	648518346486653999	72694006521684512	648518346472722185	[19181 93577 2804]	[19217 93567 2805]
1612	17867358	2022-11-17 14:28:59.843347+00:00		t	29	72694006521589678	648518346499722309	72694006521599753	648518346472722185	[19243 94013 2757]	[19239 93999 2760]
1613	17867369	2022-11-17 14:28:59.843347+00:00		t	20	72694006521333935	648518346500681907	72694006521459319	648518346472722185	[19241 93621 2700]	[19251 93629 2703]
1614	17867381	2022-11-17 14:28:59.843347+00:00		t	43	72694006521697883	648518346486653999	72694006521723198	648518346472722185	[19241 93617 2817]	[19265 93613 2819]
1615	37545066	2022-11-17 14:28:59.843347+00:00		t	13	72976031388227714	648518346524144133	72976031388212164	648518346492790969	[ 27767 108981 2969]	[ 27811 108987 2970]
1616	3825742	2022-11-17 14:28:59.843347+00:00		t	56	72905456418820343	648518346500681907	72905456418851942	648518346472722185	[ 24695 103317 2951]	[ 24677 103287 2951]
1617	39174828	2022-11-17 14:28:59.843347+00:00		t	20	73116700157136848	648518346487705300	73116700157134205	648518346492790969	[ 32339 107375 2970]	[ 32359 107361 2971]
1618	1701188	2022-11-17 14:28:59.843347+00:00		t	18	72975962601628826	648518346488054046	72975962601565290	648518346492790969	[ 28425 107775 2829]	[ 28409 107749 2829]
1619	10593756	2022-11-17 14:28:59.843347+00:00		t	46	72694419106866480	648518346487705300	72694419106876520	648518346492790969	[ 19023 105209 3252]	[ 19053 105235 3253]
1620	1992211	2022-11-17 14:28:59.843347+00:00		t	18	72413150087175879	648518346500641203	72413150087192233	648518346472722185	[ 11387 111377 2841]	[ 11411 111349 2842]
1621	19216450	2022-11-17 14:28:59.843347+00:00		t	17	73116700090302845	648518346487705300	73116700090250599	648518346492790969	[ 32253 107793 2926]	[ 32269 107773 2926]
1622	19216497	2022-11-17 14:28:59.843347+00:00		t	37	73116700090159259	648518346472537865	73116700090154208	648518346492790969	[ 32319 107949 2882]	[ 32343 107935 2883]
1624	1701191	2022-11-17 14:28:59.843347+00:00		t	22	72975962601669940	648518346488054046	72975962601695911	648518346492790969	[ 28393 107909 2856]	[ 28413 107899 2858]
1626	11481719	2022-11-17 14:28:59.843347+00:00		t	18	72413081300679904	648518346481856445	72413081300661241	648518346496359485	[ 11415 110169 2738]	[ 11449 110185 2739]
1627	11850677	2022-11-17 14:28:59.843347+00:00		t	35	73046331413006907	648518346503767201	73046331413016818	648518346492790969	[ 30029 108167 2985]	[ 30029 108135 2986]
1628	11850686	2022-11-17 14:28:59.843347+00:00		t	31	73046331413011984	648518346503767201	73046331413019397	648518346492790969	[ 30051 108471 2995]	[ 30031 108497 2995]
1631	22973893	2022-11-17 14:28:59.843347+00:00		t	27	72413081300767966	648518346494071307	72413081300760594	648518346479239887	[ 11129 110367 2780]	[ 11113 110343 2780]
1633	11857241	2022-11-17 14:28:59.843347+00:00		t	21	73046400132506734	648518346497858151	73046400132511745	648518346492790969	[ 30497 109805 2996]	[ 30471 109827 2996]
1634	22973936	2022-11-17 14:28:59.843347+00:00		t	13	72413081300767966	648518346494071307	72413081300755450	648518346479239887	[ 11187 110315 2777]	[ 11159 110315 2776]
1636	7056777	2022-11-17 14:28:59.843347+00:00		t	29	72553612898936626	648518346496729980	72553612898925132	648518346496359485	[ 14833 104445 3221]	[ 14801 104439 3222]
1637	5620057	2022-11-17 14:28:59.843347+00:00		t	21	72483450179124610	648518346477034696	72483450179110935	648518346496359485	[ 13577 109833 3040]	[ 13563 109865 3041]
1639	9228789	2022-11-17 14:28:59.843347+00:00		t	17	72764787716978309	648518346501288024	72764787717016276	648518346496359485	[ 20901 105903 3079]	[ 20871 105901 3079]
1641	33729387	2022-11-17 14:28:59.843347+00:00		t	50	72905525071185733	648518346494071307	72905525071272706	648518346492595641	[ 26031 106025 2825]	[ 26009 106003 2825]
1642	27672690	2022-11-17 14:28:59.843347+00:00		t	44	72975756510458965	648518346508752447	72975756510479052	648518346496315594	[ 27721 101713 3027]	[ 27715 101683 3028]
1645	24498519	2022-11-17 14:28:59.843347+00:00		t	21	72975756510545804	648518346487912272	72975756510555277	648518346477301448	[ 27599 100887 3056]	[ 27623 100875 3057]
1647	17473212	2022-11-17 14:28:59.843347+00:00		t	20	72975893949315765	648518346481759933	72975893949291613	648518346490002636	[ 26701 104799 2988]	[ 26725 104787 2988]
1648	18790753	2022-11-17 14:28:59.843347+00:00		t	26	73046125254662225	648518346508752447	73046125254704965	648518346500717528	[ 28789 100839 3040]	[ 28791 100849 3042]
1652	42717500	2022-11-17 14:28:59.843347+00:00		t	24	72905662644283531	648518346511819888	72905662644296308	648518346499432795	[ 25063 108589 3052]	[ 25029 108589 3053]
1653	42717498	2022-11-17 14:28:59.843347+00:00		t	29	72905662644272013	648518346522179866	72905662644272071	648518346509188474	[ 25035 108789 3051]	[ 25025 108813 3050]
1654	29789778	2022-11-17 14:28:59.843347+00:00		t	43	72553612899106581	648518346501288024	72553612899099420	648518346488838734	[ 14617 103061 3284]	[ 14653 103069 3283]
1656	25445809	2022-11-17 14:28:59.843347+00:00		t	21	72764787716875432	648518346496729980	72764787716890163	648518346482930729	[ 22291 105923 3037]	[ 22289 105951 3036]
1658	23688277	2022-11-17 14:28:59.843347+00:00		t	26	72835156461004721	648518346489572037	72835156461020422	648518346482930729	[ 23869 105345 3040]	[ 23903 105365 3040]
1659	24029206	2022-11-17 14:28:59.843347+00:00		t	16	72905525205103061	648518346494071307	72905525205048028	648518346482930729	[ 25413 105489 2960]	[ 25449 105485 2960]
1660	11611056	2022-11-17 14:28:59.843347+00:00		t	51	72694419039517193	648518346494071307	72694419039569443	648518346504230862	[ 20159 105743 3086]	[ 20169 105711 3086]
1661	29790049	2022-11-17 14:28:59.843347+00:00		t	20	72553612899041404	648518346481856445	72553612899046679	648518346488838734	[ 15117 102879 3263]	[ 15135 102855 3264]
1662	29790052	2022-11-17 14:28:59.843347+00:00		t	27	72553612899104256	648518346494933170	72553612899094639	648518346488838734	[ 15125 103171 3286]	[ 15135 103205 3285]
1663	36064040	2022-11-17 14:28:59.843347+00:00		t	29	72413149886115362	648518346494933170	72413149886214065	648518346478935892	[ 10291 111119 2567]	[ 10311 111135 2567]
1664	32518451	2022-11-17 14:28:59.843347+00:00		t	21	72483450179039053	648518346489572037	72483450179049417	648518346499996812	[ 13093 109825 3005]	[ 13087 109809 3007]
1681	5910343	2022-11-17 14:28:59.843347+00:00		t	16	72905525138149242	648518346489572037	72905525138152035	648518346482935973	[ 25673 105421 2894]	[ 25647 105437 2895]
1682	5910325	2022-11-17 14:28:59.843347+00:00		t	52	72905525138133591	648518346489572037	72905525138143699	648518346479847574	[ 25665 105427 2892]	[ 25627 105433 2892]
1683	186440	2022-11-17 14:28:59.843347+00:00		t	12	72905525071263848	648518346489572037	72905525137891183	648518346479847574	[ 25819 105459 2825]	[ 25785 105479 2826]
1686	1889579	2022-11-17 14:28:59.843347+00:00		t	21	72624050295705201	648518346489572037	72624050295679740	648518346479847574	[ 18181 105471 3171]	[ 18169 105453 3171]
1694	24028989	2022-11-17 14:28:59.843347+00:00		t	37	72905525204933429	648518346489572037	72905525204930601	648518346479847574	[ 24661 105529 2954]	[ 24659 105499 2954]
1703	36064059	2022-11-17 14:28:59.843347+00:00		t	13	72413149886085202	648518346477034696	72413149886092192	648518346489543513	[ 10341 110865 2548]	[ 10337 110853 2551]
1704	41156490	2022-11-17 14:28:59.843347+00:00		t	51	72413081367847979	648518346489572037	72413081367850377	648518346482964966	[ 12261 109763 2905]	[ 12229 109753 2906]
1707	41156498	2022-11-17 14:28:59.843347+00:00		t	39	72413081367859726	648518346489572037	72413081367873379	648518346482930729	[ 12271 109757 2911]	[ 12241 109731 2911]
1708	41156491	2022-11-17 14:28:59.843347+00:00		t	21	72413081367843391	648518346489572037	72413081367841143	648518346479239887	[ 12225 109649 2898]	[ 12229 109669 2896]
1709	2425441	2022-11-17 14:28:59.843347+00:00		t	24	73539806109871756	648518346475974370	73539806109901184	648518346524346373	[ 43359 133915 3318]	[ 43335 133923 3320]
1710	44082589	2022-11-17 14:28:59.843347+00:00		t	17	72413149953086374	648518346477034696	72413149953056798	648518346477240264	[ 11155 110767 2633]	[ 11173 110753 2632]
1711	2425446	2022-11-17 14:28:59.843347+00:00		t	21	73539806109891584	648518346475974370	73539806110018763	648518346524346373	[ 43371 133861 3318]	[ 43345 133855 3320]
1712	2425728	2022-11-17 14:28:59.843347+00:00		t	33	73539806109843113	648518346502655814	73539806109843128	648518346524346373	[ 43973 133747 3302]	[ 43975 133791 3304]
1714	5633092	2022-11-17 14:28:59.843347+00:00		t	28	73398999834877294	648518346475974370	73398999834904579	648518346524346373	[ 40925 131495 3170]	[ 40909 131491 3172]
1715	7927872	2022-11-17 14:28:59.843347+00:00		t	58	73469368511883895	648518346499960531	73469368511888309	648518346524346373	[ 41389 132293 2999]	[ 41401 132263 3000]
1716	11728175	2022-11-17 14:28:59.843347+00:00		t	39	73469506085080345	648518346477811470	73469506085072743	648518346524346373	[ 41683 135705 3273]	[ 41667 135739 3273]
1717	29042066	2022-11-17 14:28:59.843347+00:00		t	45	73539806109718460	648518346499960531	73539806109713615	648518346524346373	[ 44167 134577 3250]	[ 44171 134601 3249]
1719	22963306	2022-11-17 14:28:59.843347+00:00		t	73	73469506085203305	648518346477811470	73469506085238183	648518346524346373	[ 42029 135793 3330]	[ 42029 135763 3330]
1720	42183028	2022-11-17 14:28:59.843347+00:00		t	45	73469368579092318	648518346499960531	73469368579073042	648518346524346373	[ 41351 131729 3185]	[ 41381 131717 3185]
1721	38497759	2022-11-17 14:28:59.843347+00:00		t	43	73328631090622081	648518346477811470	73328631090596950	648518346524346373	[ 38181 131667 3136]	[ 38209 131675 3136]
1722	4854230	2022-11-17 14:28:59.843347+00:00		t	44	73539806109832913	648518346502655814	73539806109815939	648518346524346373	[ 44159 133725 3289]	[ 44159 133763 3290]
1723	18380350	2022-11-17 14:28:59.843347+00:00		t	29	72976168559068727	648518346488912397	72976168559068708	648518346509763459	[ 28529 113705 2549]	[ 28511 113689 2551]
1724	18849737	2022-11-17 14:28:59.843347+00:00		t	41	73469368645767648	648518346499960531	73469368645767359	648518346524346373	[ 41273 131855 3214]	[ 41271 131889 3216]
1725	36781189	2022-11-17 14:28:59.843347+00:00		t	39	73539806109880608	648518346475974370	73539806109861301	648518346524346373	[ 43665 134443 3311]	[ 43635 134431 3310]
1726	584699	2022-11-17 14:28:59.843347+00:00		t	29	72835362418113511	648518346490237960	72835362418126279	648518346509763459	[ 24277 111385 2644]	[ 24319 111405 2645]
1727	584710	2022-11-17 14:28:59.843347+00:00		t	17	72835362418156695	648518346490237960	72835362418154087	648518346509763459	[ 24379 110941 2656]	[ 24353 110929 2656]
1728	36781192	2022-11-17 14:28:59.843347+00:00		t	18	73539806109875005	648518346475974370	73539806109861301	648518346524346373	[ 43663 134409 3312]	[ 43647 134383 3312]
1729	17016739	2022-11-17 14:28:59.843347+00:00		t	16	72413149886103124	648518346508752447	72413149886076530	648518346496932836	[ 10523 112013 2553]	[ 10551 112037 2553]
1730	24285619	2022-11-17 14:28:59.843347+00:00		t	37	72342781208988193	648518346494071307	72342781209004703	648518346496932836	[ 9955 110625 2667]	[ 9911 110637 2668]
1733	4854267	2022-11-17 14:28:59.843347+00:00		t	64	73539806109813538	648518346502655814	73539806109825620	648518346524346373	[ 44315 133747 3293]	[ 44307 133789 3293]
1734	36923134	2022-11-17 14:28:59.843347+00:00		t	25	72553681551366860	648518346501288024	72553681551375650	648518346496932836	[ 14987 106269 3131]	[ 15017 106283 3132]
1738	36923103	2022-11-17 14:28:59.843347+00:00		t	26	72553681551400760	648518346496729980	72553681551407232	648518346496932836	[ 15023 106097 3142]	[ 14999 106061 3142]
1740	24761997	2022-11-17 14:28:59.843347+00:00		t	24	72342575386050931	648518346494264434	72342575386055553	648518346507389983	[ 10029 104953 3289]	[ 10015 104949 3291]
1742	8238411	2022-11-17 14:28:59.843347+00:00		t	54	72694006521516751	648518346499722309	72694006521519203	648518346507389983	[19829 93445 2724]	[19861 93445 2724]
1746	20451495	2022-11-17 14:28:59.843347+00:00		t	28	72413150020312435	648518346500681907	72413150020314748	648518346507389983	[ 11785 111495 2804]	[ 11813 111483 2805]
1747	13626950	2022-11-17 14:28:59.843347+00:00		t	21	72553750270849847	648518346501288024	72553750270847196	648518346494588181	[ 14685 106579 3103]	[ 14681 106549 3103]
1748	13626953	2022-11-17 14:28:59.843347+00:00		t	61	72553750270849847	648518346501288024	72553750270854157	648518346494588181	[ 14703 106587 3106]	[ 14691 106571 3108]
1749	13626925	2022-11-17 14:28:59.843347+00:00		t	12	72553681551322917	648518346494933170	72553750270847194	648518346494588181	[ 14603 106481 3104]	[ 14643 106497 3104]
1750	13626973	2022-11-17 14:28:59.843347+00:00		t	15	72553681551302380	648518346496729980	72553750270847196	648518346494588181	[ 14705 106473 3100]	[ 14707 106497 3103]
1752	40554243	2022-11-17 14:28:59.843347+00:00		t	16	72623706563999944	648518346484687181	72623706564004472	648518346507389983	[18155 96179 2880]	[18167 96145 2880]
1753	41116729	2022-11-17 14:28:59.843347+00:00		t	35	72342712287992563	648518346514448583	72342712288015608	648518346494148128	[ 9581 109951 2207]	[ 9607 109933 2207]
1754	15516581	2022-11-17 14:28:59.843347+00:00		t	32	72342369093354909	648518346517348645	72342369093366693	648518346491361313	[ 9615 99785 3000]	[ 9651 99779 3000]
1755	41182171	2022-11-17 14:28:59.843347+00:00		t	21	72272206440397356	648518346490237960	72272206440405860	648518346494148128	[ 7589 104749 2845]	[ 7563 104759 2846]
1756	41182175	2022-11-17 14:28:59.843347+00:00		t	31	72272206440397356	648518346490237960	72272206440400112	648518346494148128	[ 7581 104731 2842]	[ 7567 104703 2843]
1757	36214751	2022-11-17 14:28:59.843347+00:00		t	20	72483450178949644	648518346486753761	72483450178940631	648518346494588181	[ 13151 109097 2963]	[ 13135 109077 2963]
1760	15516607	2022-11-17 14:28:59.843347+00:00		t	28	72342369093314432	648518346517348645	72342369093322119	648518346491361313	[ 9667 99861 2984]	[ 9705 99857 2985]
1761	24069921	2022-11-17 14:28:59.843347+00:00		t	18	72623775350616533	648518346481759933	72623775350618999	648518346490002636	[17015 97799 3023]	[16991 97769 3024]
1762	20552649	2022-11-17 14:28:59.843347+00:00		t	51	72342712489385395	648518346507233352	72342712489394429	648518346491361313	[ 8755 110053 2609]	[ 8777 110037 2610]
1764	2924182	2022-11-17 14:28:59.843347+00:00		t	29	72623775283502549	648518346486653999	72623775283507306	648518346486971900	[17679 97243 2890]	[17653 97223 2890]
1765	13759413	2022-11-17 14:28:59.843347+00:00		t	36	73116699955941504	648518346503137403	73116699955941515	648518346515315271	[ 31293 108129 2621]	[ 31317 108151 2621]
1766	8762429	2022-11-17 14:28:59.843347+00:00		t	37	73046331278825507	648518346503137403	73046331278830944	648518346490181384	[ 28815 108069 2737]	[ 28849 108049 2738]
1768	6923568	2022-11-17 14:28:59.843347+00:00		t	28	72694075308220978	648518346508752447	72694075308199578	648518346498314906	[19661 95105 2888]	[19651 95075 2888]
1770	24761971	2022-11-17 14:28:59.843347+00:00		t	21	72342575385994212	648518346494264434	72342575385971340	648518346497880310	[ 9979 105111 3259]	[ 9967 105093 3258]
1771	14462049	2022-11-17 14:28:59.843347+00:00		t	25	72694006454524953	648518346508752447	72694006454532562	648518346479055568	[20435 92953 2636]	[20453 92937 2636]
1772	17428501	2022-11-17 14:28:59.843347+00:00		t	28	72413149953136184	648518346494071307	72413149953121721	648518346498314906	[ 11291 110633 2654]	[ 11329 110623 2655]
1774	3504568	2022-11-17 14:28:59.843347+00:00		t	42	72905662509996393	648518346481857725	72905662510006066	648518346480843521	[ 26543 110227 2773]	[ 26543 110195 2773]
1775	13264373	2022-11-17 14:28:59.843347+00:00		t	29	72624119015183021	648518346486753761	72624119015185643	648518346496359485	[ 18129 106883 3178]	[ 18129 106901 3179]
1779	34629811	2022-11-17 14:28:59.843347+00:00		t	12	73116699888951584	648518346509233018	73116699888943492	648518346496957668	[ 31867 108009 2529]	[ 31843 107989 2529]
1782	42495548	2022-11-17 14:28:59.843347+00:00		t	26	73468612463323215	648518346479473874	73468612463308520	648518346496329789	[ 42273 109185 2726]	[ 42237 109173 2726]
1783	28927941	2022-11-17 14:28:59.843347+00:00		t	66	73468612530149923	648518346479473874	73468612530338711	648518346496329789	[ 42943 108657 2834]	[ 42909 108655 2835]
1785	4753511	2022-11-17 14:28:59.843347+00:00		t	32	73116699888925312	648518346492002415	73116699888930302	648518346496329789	[ 32727 107117 2524]	[ 32701 107123 2526]
1786	26726269	2022-11-17 14:28:59.843347+00:00		t	63	73047155912693981	648518346489924111	73047155912709238	648518346496329789	[ 28805 131579 2796]	[ 28817 131553 2796]
1787	26726275	2022-11-17 14:28:59.843347+00:00		t	32	73047155912711678	648518346489924111	73047155912709238	648518346496329789	[ 28817 131573 2800]	[ 28827 131541 2800]
1788	28927943	2022-11-17 14:28:59.843347+00:00		t	25	73468612530149071	648518346479473874	73468612530422161	648518346496329789	[ 42943 108571 2839]	[ 42911 108559 2840]
1789	41983775	2022-11-17 14:28:59.843347+00:00		t	20	72553475325924834	648518346503978080	72553475325922067	648518346477240264	[15637 99637 3017]	[15665 99623 3017]
1790	41674537	2022-11-17 14:28:59.843347+00:00		t	24	73399411883285975	648518346494666373	73399411883291187	648518346496329789	[ 39607 143503 2636]	[ 39635 143479 2636]
1791	43130510	2022-11-17 14:28:59.843347+00:00		t	36	72905662509913114	648518346517348645	72905662509913117	648518346497880310	[ 24619 110361 2738]	[ 24583 110375 2739]
1792	43130505	2022-11-17 14:28:59.843347+00:00		t	18	72905662510062139	648518346496671612	72905662510062082	648518346480843521	[ 24603 110011 2799]	[ 24579 109995 2800]
1794	43130509	2022-11-17 14:28:59.843347+00:00		t	44	72905662509913114	648518346517348645	72905662509920720	648518346489023210	[ 24619 110355 2737]	[ 24583 110359 2737]
1795	17867138	2022-11-17 14:28:59.843347+00:00		t	12	72694006521465274	648518346472297010	72694006521477130	648518346526360791	[18799 93851 2706]	[18789 93821 2707]
1796	17017413	2022-11-17 14:28:59.843347+00:00		t	24	72413149886098272	648518346487912272	72413149886100903	648518346477240264	[ 11253 112407 2556]	[ 11249 112373 2555]
1797	17867140	2022-11-17 14:28:59.843347+00:00		t	24	72694006521491122	648518346472297010	72694006521501479	648518346526360791	[18821 93975 2718]	[18787 93967 2719]
1799	21187175	2022-11-17 14:28:59.843347+00:00		t	15	72905525205099584	648518346503978080	72905525205102733	648518346477240264	[ 26289 105015 2968]	[ 26297 105045 2968]
1812	5652016	2022-11-17 14:28:59.843347+00:00		t	39	72905593790542036	648518346480666625	72905593790532471	648518346489847311	[ 26215 107657 2777]	[ 26237 107639 2777]
1815	25455968	2022-11-17 14:28:59.843347+00:00		t	18	72342712556462588	648518346480666625	72342712556474261	648518346480843521	[ 9837 110379 2731]	[ 9819 110345 2731]
1818	25456064	2022-11-17 14:28:59.843347+00:00		t	16	72342712556467191	648518346480666625	72342712556498554	648518346494034720	[ 9959 110357 2736]	[ 9955 110353 2739]
1819	42168004	2022-11-17 14:28:59.843347+00:00		t	39	72624050295713036	648518346496729980	72624050295722838	648518346496359485	[ 17917 105735 3181]	[ 17929 105705 3181]
1822	9229014	2022-11-17 14:28:59.843347+00:00		t	32	72764787716934873	648518346496729980	72764787716924545	648518346517682468	[ 21285 105753 3060]	[ 21287 105721 3060]
1824	42168056	2022-11-17 14:28:59.843347+00:00		t	36	72624050295687434	648518346486753761	72624050295722838	648518346496359485	[ 18005 105645 3171]	[ 17975 105627 3172]
1831	42127725	2022-11-17 14:28:59.843347+00:00		t	23	72342781074716539	648518346480125925	72342781074716486	648518346489566297	[ 9399 110753 2392]	[ 9379 110723 2393]
1847	42168157	2022-11-17 14:28:59.843347+00:00		t	30	72624050295697476	648518346486753761	72624050295687435	648518346486538116	[ 18077 105647 3169]	[ 18107 105647 3169]
1852	42127751	2022-11-17 14:28:59.843347+00:00		t	21	72342781074761449	648518346480666625	72342781074759111	648518346490738941	[ 9413 110617 2413]	[ 9405 110633 2412]
1854	42167862	2022-11-17 14:28:59.843347+00:00		t	26	72624050295750508	648518346481856445	72624050295742510	648518346499996812	[ 17727 105509 3188]	[ 17709 105507 3187]
1855	25445879	2022-11-17 14:28:59.843347+00:00		t	45	72764787716867903	648518346496729980	72764787716867884	648518346486538116	[ 22485 105811 3032]	[ 22469 105779 3032]
1859	42168168	2022-11-17 14:28:59.843347+00:00		t	36	72624050295697481	648518346486753761	72624050295694975	648518346486538116	[ 18097 105643 3172]	[ 18125 105649 3172]
1860	42168159	2022-11-17 14:28:59.843347+00:00		t	22	72624050295697476	648518346486753761	72624050295685158	648518346494588181	[ 18085 105675 3170]	[ 18113 105689 3170]
1868	9229124	2022-11-17 14:28:59.843347+00:00		t	33	72764787716904874	648518346496729980	72764787716897466	648518346517682468	[ 21457 105945 3045]	[ 21433 105971 3045]
1872	42167939	2022-11-17 14:28:59.843347+00:00		t	54	72624050295725392	648518346496729980	72624050295717868	648518346494220283	[ 17827 105715 3180]	[ 17817 105677 3181]
1874	42167956	2022-11-17 14:28:59.843347+00:00		t	47	72624050295713036	648518346496729980	72624050295707782	648518346517457476	[ 17841 105739 3179]	[ 17853 105713 3178]
1876	42167969	2022-11-17 14:28:59.843347+00:00		t	23	72624050295715504	648518346496729980	72624050295710423	648518346517457476	[ 17863 105817 3183]	[ 17877 105841 3183]
1880	42167984	2022-11-17 14:28:59.843347+00:00		t	56	72624050295713036	648518346496729980	72624050295710281	648518346486538116	[ 17905 105743 3179]	[ 17909 105709 3178]
1882	42167999	2022-11-17 14:28:59.843347+00:00		t	36	72624050295713036	648518346496729980	72624050295727842	648518346482964966	[ 17907 105751 3181]	[ 17923 105729 3183]
1883	42167961	2022-11-17 14:28:59.843347+00:00		t	28	72624050295725392	648518346496729980	72624050295710249	648518346494588181	[ 17853 105725 3179]	[ 17863 105691 3179]
1888	36922992	2022-11-17 14:28:59.843347+00:00		t	23	72553681551361005	648518346496729980	72553681551362933	648518346517457476	[ 14881 105993 3122]	[ 14875 105961 3123]
1889	43351590	2022-11-17 14:28:59.843347+00:00		t	25	72342781275899910	648518346507233352	72342781275909685	648518346496077931	[ 8797 110677 2714]	[ 8819 110705 2714]
1896	25445761	2022-11-17 14:28:59.843347+00:00		t	36	72764787716882936	648518346496729980	72764787716867977	648518346482930729	[ 22161 105931 3032]	[ 22173 105965 3032]
1898	11610915	2022-11-17 14:28:59.843347+00:00		t	31	72694419039692642	648518346496729980	72694419039697561	648518346517457476	[ 19679 105991 3104]	[ 19721 105987 3104]
1901	36214809	2022-11-17 14:28:59.843347+00:00		t	54	72483450178995165	648518346496729980	72483450178997743	648518346497317272	[ 13229 109141 2984]	[ 13219 109177 2985]
1905	2187653	2022-11-17 14:28:59.843347+00:00		t	18	72342712422474183	648518346481856445	72342712489115904	648518346478935892	[ 9497 109279 2568]	[ 9475 109293 2570]
1906	34316993	2022-11-17 14:28:59.843347+00:00		t	14	72835225180443163	648518346494933426	72835225180466279	648518346480373051	[ 22747 107337 3005]	[ 22787 107317 3008]
1907	43351583	2022-11-17 14:28:59.843347+00:00		t	31	72342781275883649	648518346507233352	72342781275887333	648518346502617767	[ 8771 110671 2710]	[ 8791 110703 2710]
1910	23008859	2022-11-17 14:28:59.843347+00:00		t	33	72624050362677157	648518346507233352	72624050362674975	648518346480843521	[ 16881 104991 3249]	[ 16847 104983 3249]
1919	4411425	2022-11-17 14:28:59.843347+00:00		t	46	72483244154975371	648518346496729980	72483244154979733	648518346478611060	[ 13209 102591 3299]	[ 13205 102561 3299]
1920	4411427	2022-11-17 14:28:59.843347+00:00		t	27	72483244155008613	648518346496729980	72483244154979733	648518346478611060	[ 13199 102581 3304]	[ 13207 102549 3305]
1921	4411403	2022-11-17 14:28:59.843347+00:00		t	53	72483244155008613	648518346496729980	72483244154986703	648518346496932836	[ 13175 102597 3304]	[ 13157 102571 3304]
1927	9229133	2022-11-17 14:28:59.843347+00:00		t	35	72764787716924683	648518346496729980	72764787716934875	648518346517457476	[ 21439 105813 3056]	[ 21447 105827 3059]
1931	44288370	2022-11-17 14:28:59.843347+00:00		t	22	72342781141629355	648518346481857725	72342781141672759	648518346517437482	[ 9715 110967 2456]	[ 9729 110963 2458]
1932	44288436	2022-11-17 14:28:59.843347+00:00		t	29	72342781141662932	648518346481857725	72342781141640104	648518346517437482	[ 9777 111143 2457]	[ 9805 111145 2456]
1933	13626893	2022-11-17 14:28:59.843347+00:00		t	18	72553750270578603	648518346496729980	72553750270580022	648518346517457476	[ 14613 106575 3083]	[ 14609 106601 3082]
1934	13626868	2022-11-17 14:28:59.843347+00:00		t	21	72553750270578603	648518346496729980	72553750270581406	648518346494588181	[ 14603 106579 3083]	[ 14581 106597 3083]
1936	7056819	2022-11-17 14:28:59.843347+00:00		t	23	72553612899064813	648518346496729980	72553612899057452	648518346486538116	[ 14985 103841 3270]	[ 14969 103817 3269]
1941	11446204	2022-11-17 14:28:59.843347+00:00		t	38	72553612899118538	648518346476657526	72553612899118434	648518346486783620	[ 15677 103237 3293]	[ 15661 103215 3292]
1950	44675900	2022-11-17 14:28:59.843347+00:00		t	37	72694487759233861	648518346481857725	72694487759231270	648518346490909613	[ 20253 106879 3124]	[ 20287 106859 3125]
1965	11446282	2022-11-17 14:28:59.843347+00:00		t	23	72553612899145429	648518346476657526	72553612899150004	648518346486783620	[ 15803 103055 3304]	[ 15771 103033 3304]
1971	41156112	2022-11-17 14:28:59.843347+00:00		t	54	72413081367848461	648518346481857725	72413081367836854	648518346481059930	[ 11505 110513 2896]	[ 11535 110493 2896]
1972	41156115	2022-11-17 14:28:59.843347+00:00		t	56	72413081367848426	648518346481857725	72413081367841594	648518346481059930	[ 11525 110481 2899]	[ 11541 110455 2899]
1983	42731162	2022-11-17 14:28:59.843347+00:00		t	15	72342712422275979	648518346480666625	72342712422275973	648518346502617767	[ 9033 109999 2485]	[ 9055 110015 2485]
1991	44288353	2022-11-17 14:28:59.843347+00:00		t	26	72342781141636723	648518346481857725	72342781141562878	648518346504230862	[ 9677 110973 2445]	[ 9715 110967 2445]
1996	23385534	2022-11-17 14:28:59.843347+00:00		t	30	72694419039706673	648518346496729980	72694419039706658	648518346517457476	[ 19247 105809 3109]	[ 19277 105787 3110]
2008	20262977	2022-11-17 14:28:59.843347+00:00		t	30	72553681618441811	648518346496729980	72553681618436831	648518346517457476	[ 15965 104715 3232]	[ 15995 104731 3232]
2011	20262973	2022-11-17 14:28:59.843347+00:00		t	18	72553681618436808	648518346496729980	72553681618444188	648518346494588181	[ 15957 104671 3231]	[ 15975 104649 3231]
2017	34316941	2022-11-17 14:28:59.843347+00:00		t	27	72835225180506880	648518346481857725	72835225180528843	648518346490230490	[ 22687 107129 3026]	[ 22677 107159 3027]
2019	14744368	2022-11-17 14:28:59.843347+00:00		t	29	72976031254183750	648518346481857725	72976031254190743	648518346486567081	[ 26731 110015 2777]	[ 26751 110029 2779]
2020	15942672	2022-11-17 14:28:59.843347+00:00		t	47	72342712422593434	648518346481856445	72342712422531143	648518346498314906	[ 9775 109153 2564]	[ 9809 109163 2565]
2021	36921009	2022-11-17 14:28:59.843347+00:00		t	24	72342712422278365	648518346507233352	72342712422283090	648518346489566297	[ 9449 110019 2489]	[ 9477 110007 2490]
2047	25455876	2022-11-17 14:28:59.843347+00:00		t	40	72342712556457780	648518346480666625	72342712556469621	648518346494034720	[ 9639 110451 2728]	[ 9619 110425 2729]
2048	25455923	2022-11-17 14:28:59.843347+00:00		t	53	72342712556443407	648518346480666625	72342712556460182	648518346494034720	[ 9705 110413 2725]	[ 9717 110381 2726]
2049	25455934	2022-11-17 14:28:59.843347+00:00		t	33	72342712556443407	648518346480666625	72342712556433554	648518346494034720	[ 9725 110387 2714]	[ 9735 110359 2715]
2072	39600121	2022-11-17 14:28:59.843347+00:00		t	34	72835225180411651	648518346481857725	72835225180425399	648518346492304255	[ 24085 107083 2990]	[ 24091 107101 2991]
2080	21704510	2022-11-17 14:28:59.843347+00:00		t	47	72976031187106914	648518346480666625	72976031187109222	648518346502617767	[ 27537 109029 2665]	[ 27553 109013 2666]
2081	7042326	2022-11-17 14:28:59.843347+00:00		t	12	72342712355123406	648518346494933426	72342712355123554	648518346494148128	[ 9055 110435 2340]	[ 9063 110473 2339]
2082	22896381	2022-11-17 14:28:59.843347+00:00		t	75	72905731229353756	648518346507233352	72905731229353760	648518346490365448	[ 25233 111653 2725]	[ 25199 111641 2725]
2106	24285577	2022-11-17 14:28:59.843347+00:00		t	29	72342781208847842	648518346494933170	72342781208850056	648518346479239887	[ 9833 110853 2604]	[ 9875 110855 2605]
2107	24285581	2022-11-17 14:28:59.843347+00:00		t	12	72342781208882120	648518346494933170	72342781208845591	648518346479239887	[ 9877 110833 2611]	[ 9877 110855 2610]
2108	24285610	2022-11-17 14:28:59.843347+00:00		t	33	72342781208910338	648518346494933170	72342781208920354	648518346479239887	[ 9899 110819 2637]	[ 9903 110791 2637]
2109	24285622	2022-11-17 14:28:59.843347+00:00		t	22	72342781208882120	648518346494933170	72342781208889073	648518346479239887	[ 9903 110783 2618]	[ 9911 110769 2621]
2110	24285623	2022-11-17 14:28:59.843347+00:00		t	28	72342781208877574	648518346494933170	72342781208847905	648518346479239887	[ 9895 110835 2614]	[ 9913 110865 2614]
2112	24285335	2022-11-17 14:28:59.843347+00:00		t	35	72342781208832215	648518346486753761	72342781208865746	648518346479239887	[ 9591 110729 2606]	[ 9573 110709 2605]
2113	44082240	2022-11-17 14:28:59.843347+00:00		t	16	72413149953155168	648518346494933426	72413149953173272	648518346477888526	[ 10605 110907 2670]	[ 10579 110925 2670]
2115	36920874	2022-11-17 14:28:59.843347+00:00		t	41	72342712422300525	648518346481857725	72342712422305262	648518346497059044	[ 9257 110347 2497]	[ 9271 110317 2498]
2118	20552923	2022-11-17 14:28:59.843347+00:00		t	20	72342712489479364	648518346480666625	72342712489476891	648518346497059044	[ 9191 109869 2648]	[ 9189 109835 2648]
2119	2278456	2022-11-17 14:28:59.843347+00:00		t	40	72905593790622966	648518346480666625	72905593790611680	648518346493041582	[ 26479 106953 2807]	[ 26489 106915 2808]
2121	21704511	2022-11-17 14:28:59.843347+00:00		t	44	72976031187111723	648518346480666625	72976031187116423	648518346480843521	[ 27541 109109 2668]	[ 27557 109109 2670]
2122	21704476	2022-11-17 14:28:59.843347+00:00		t	19	72976031187092632	648518346480666625	72976031187078053	648518346481537125	[ 27465 109185 2651]	[ 27491 109197 2652]
2124	11611095	2022-11-17 14:28:59.843347+00:00		t	60	72694419039674561	648518346494933170	72694419039671693	648518346488838734	[ 20291 106199 3096]	[ 20305 106181 3095]
2127	39600106	2022-11-17 14:28:59.843347+00:00		t	21	72835225180397077	648518346481857725	72835225180402535	648518346478791252	[ 24093 107137 2981]	[ 24061 107173 2982]
2129	39600134	2022-11-17 14:28:59.843347+00:00		t	12	72835225180400556	648518346481857725	72835225180400571	648518346490230490	[ 24101 107145 2983]	[ 24103 107189 2984]
2131	36920920	2022-11-17 14:28:59.843347+00:00		t	25	72342712422300525	648518346481857725	72342712422314297	648518346489064541	[ 9281 110369 2498]	[ 9313 110361 2498]
2132	20552676	2022-11-17 14:28:59.843347+00:00		t	30	72342712489450114	648518346480666625	72342712489443160	648518346502236489	[ 8775 110105 2638]	[ 8809 110101 2638]
2137	16569571	2022-11-17 14:28:59.843347+00:00		t	15	72553750270834707	648518346481857725	72553750270836990	648518346492416127	[ 14397 107893 3099]	[ 14433 107879 3099]
2147	14744347	2022-11-17 14:28:59.843347+00:00		t	34	72976031254186126	648518346481857725	72976031254221938	648518346481322729	[ 26727 109987 2779]	[ 26729 109991 2781]
2153	14744337	2022-11-17 14:28:59.843347+00:00		t	47	72976031254192997	648518346481857725	72976031254188298	648518346481322729	[ 26737 109763 2780]	[ 26709 109747 2779]
2162	11892793	2022-11-17 14:28:59.843347+00:00		t	22	72624119082078088	648518346476657526	72624119082087914	648518346467034222	[ 17559 107001 3225]	[ 17561 106997 3228]
2172	16569625	2022-11-17 14:28:59.843347+00:00		t	30	72553750270875747	648518346481857725	72553750270895809	648518346492304255	[ 14475 107991 3120]	[ 14503 107971 3120]
2174	18094872	2022-11-17 14:28:59.843347+00:00		t	18	72553681618435508	648518346481857725	72553681618415496	648518346509763459	[ 15953 106379 3237]	[ 15971 106419 3236]
2181	18094890	2022-11-17 14:28:59.843347+00:00		t	44	72553681618435508	648518346481857725	72553681618455106	648518346509763459	[ 15991 106353 3242]	[ 16021 106381 3242]
2193	7492105	2022-11-17 14:28:59.843347+00:00		t	30	72835225113468223	648518346476657526	72835225113442213	648518346509763459	[ 24409 107271 2903]	[ 24419 107243 2903]
2194	7492163	2022-11-17 14:28:59.843347+00:00		t	23	72835225113303705	648518346476657526	72835225113286750	648518346490230490	[ 24553 107195 2844]	[ 24559 107233 2845]
2195	2278339	2022-11-17 14:28:59.843347+00:00		t	41	72905593790614122	648518346476657526	72905593790619586	648518346480843521	[ 26355 106697 2812]	[ 26353 106705 2814]
2197	11446369	2022-11-17 14:28:59.843347+00:00		t	37	72553612899135828	648518346476657526	72553612899128337	648518346486783620	[ 15889 103207 3304]	[ 15899 103245 3304]
2198	27389790	2022-11-17 14:28:59.843347+00:00		t	34	72553818923351937	648518346481857725	72553818923365170	648518346493196828	[ 15599 108979 3039]	[ 15611 108953 3040]
2200	22973640	2022-11-17 14:28:59.843347+00:00		t	32	72413081300755312	648518346481857725	72413081300762912	648518346475506816	[ 10643 110129 2776]	[ 10649 110097 2776]
2202	7056913	2022-11-17 14:28:59.843347+00:00		t	32	72553612899193399	648518346476657526	72553612899185147	648518346481059930	[ 15203 103561 3326]	[ 15229 103561 3325]
2204	25456206	2022-11-17 14:28:59.843347+00:00		t	25	72342712556483491	648518346481857725	72342712556485976	648518346467034222	[ 10145 110431 2736]	[ 10131 110407 2737]
2206	27389830	2022-11-17 14:28:59.843347+00:00		t	37	72553818923354712	648518346481857725	72553818923351917	648518346495592630	[ 15641 108967 3035]	[ 15657 108943 3036]
2209	42127883	2022-11-17 14:28:59.843347+00:00		t	37	72342781074796988	648518346480666625	72342781074807856	648518346490738941	[ 9545 110611 2426]	[ 9547 110621 2429]
2210	41155979	2022-11-17 14:28:59.843347+00:00		t	28	72413081367857916	648518346481857725	72413081367829656	648518346477888526	[ 11389 110525 2893]	[ 11369 110499 2892]
2217	2581752	2022-11-17 14:28:59.843347+00:00		t	17	72483450179173461	648518346476657526	72483450179181920	648518346492917179	[ 14225 108961 3064]	[ 14201 108967 3066]
2218	8039224	2022-11-17 14:28:59.843347+00:00		t	23	72835225113436896	648518346476657526	72905593857604926	648518346503256435	[ 24571 107343 2900]	[ 24607 107335 2900]
2219	44288557	2022-11-17 14:28:59.843347+00:00		t	13	72342781141707518	648518346481857725	72342781141697226	648518346502617767	[ 9911 111129 2484]	[ 9937 111125 2483]
2220	14744352	2022-11-17 14:28:59.843347+00:00		t	27	72976031254178708	648518346481857725	72976031254178744	648518346472112539	[ 26723 110031 2776]	[ 26729 110069 2777]
2221	18094876	2022-11-17 14:28:59.843347+00:00		t	13	72553681618435508	648518346481857725	72553681618430715	648518346489064541	[ 15961 106375 3237]	[ 15979 106393 3237]
2228	7181401	2022-11-17 14:28:59.843347+00:00		t	35	72835156393839041	648518346476657526	72835156393858358	648518346500132614	[ 24541 105743 2839]	[ 24509 105741 2839]
2230	7492108	2022-11-17 14:28:59.843347+00:00		t	25	72835225113468223	648518346476657526	72835225113464127	648518346503256435	[ 24409 107247 2908]	[ 24421 107217 2909]
2239	11591983	2022-11-17 14:28:59.843347+00:00		t	20	72413081367852774	648518346476657526	72413081367857371	648518346521544953	[ 11185 109701 2902]	[ 11163 109677 2903]
2249	36920905	2022-11-17 14:28:59.843347+00:00		t	20	72342712422404613	648518346481857725	72342712422425085	648518346502617767	[ 9279 109915 2544]	[ 9293 109907 2546]
2254	41116941	2022-11-17 14:28:59.843347+00:00		t	22	72342712288129059	648518346476657526	72342712288131522	648518346478715988	[ 9923 109933 2258]	[ 9905 109909 2257]
2266	32990081	2022-11-17 14:28:59.843347+00:00		t	28	72694487759338243	648518346476657526	72694487759302706	648518346481059930	[ 18941 107051 3157]	[ 18973 107047 3157]
2272	6639893	2022-11-17 14:28:59.843347+00:00		t	16	72975893748161176	648518346476657526	72975893748143951	648518346493196828	[ 28151 106153 2660]	[ 28165 106135 2659]
2276	7401615	2022-11-17 14:28:59.843347+00:00		t	31	72975962534421606	648518346476657526	72975962534424649	648518346509763459	[ 26729 108507 2699]	[ 26707 108487 2699]
2277	30781740	2022-11-17 14:28:59.843347+00:00		t	35	72975893815244376	648518346476657526	72975893815207171	648518346490340104	[ 27127 106297 2781]	[ 27151 106283 2781]
2292	5910892	2022-11-17 14:28:59.843347+00:00		t	41	72905525138160021	648518346476657526	72905525138154763	648518346475527296	[ 26449 105385 2893]	[ 26437 105351 2893]
2294	32989986	2022-11-17 14:28:59.843347+00:00		t	25	72694487759328882	648518346476657526	72694487759313563	648518346493196828	[ 18903 107117 3158]	[ 18877 107133 3158]
2308	5910905	2022-11-17 14:28:59.843347+00:00		t	31	72905525138110859	648518346476657526	72905525138108359	648518346493196828	[ 26479 105427 2876]	[ 26453 105405 2876]
2310	2581755	2022-11-17 14:28:59.843347+00:00		t	14	72483450179161675	648518346476657526	72483450179167551	648518346498238290	[ 14233 108897 3063]	[ 14203 108883 3064]
2320	30010141	2022-11-17 14:28:59.843347+00:00		t	32	72976031187250011	648518346476657526	72976031187315555	648518346490340104	[ 27049 109869 2692]	[ 27019 109851 2693]
2323	34317094	2022-11-17 14:28:59.843347+00:00		t	32	72835225180398891	648518346476657526	72835225180402474	648518346477888526	[ 23179 107093 2980]	[ 23141 107093 2981]
2324	30781771	2022-11-17 14:28:59.843347+00:00		t	24	72975893815244376	648518346476657526	72975893815224125	648518346477888526	[ 27145 106319 2782]	[ 27171 106305 2782]
2325	8039221	2022-11-17 14:28:59.843347+00:00		t	48	72905593857478000	648518346476657526	72905593857458655	648518346479677888	[ 24579 107183 2840]	[ 24597 107207 2840]
2330	16068293	2022-11-17 14:28:59.843347+00:00		t	39	72975893815189570	648518346476657526	72975893815182482	648518346481030400	[ 28497 106075 2761]	[ 28489 106045 2761]
2336	32990083	2022-11-17 14:28:59.843347+00:00		t	52	72694487759255026	648518346476657526	72694487759245217	648518346492917179	[ 18989 106609 3132]	[ 18977 106577 3132]
2345	11675028	2022-11-17 14:28:59.843347+00:00		t	28	72764856436327714	648518346476657526	72764856436335578	648518346494996387	[ 21409 107213 3067]	[ 21423 107241 3066]
2354	44288292	2022-11-17 14:28:59.843347+00:00		t	21	72342781141677512	648518346476657526	72342781141670512	648518346494148128	[ 9657 111177 2465]	[ 9675 111147 2465]
2355	6358985	2022-11-17 14:28:59.843347+00:00		t	28	72483381526542668	648518346476657526	72483381526544592	648518346521544953	[ 14253 107285 3095]	[ 14243 107313 3096]
2364	6640171	2022-11-17 14:28:59.843347+00:00		t	20	72975893748216381	648518346476657526	72975893748279791	648518346481030400	[ 28393 106129 2691]	[ 28413 106103 2692]
2369	11611097	2022-11-17 14:28:59.843347+00:00		t	50	72694419039680123	648518346481856445	72694419039687819	648518346488838734	[ 20321 106143 3100]	[ 20321 106171 3101]
2373	36923232	2022-11-17 14:28:59.843347+00:00		t	35	72553681551539951	648518346494933426	72553681551579274	648518346486741892	[ 15129 106159 3200]	[ 15127 106195 3201]
2374	34317015	2022-11-17 14:28:59.843347+00:00		t	23	72835225180430362	648518346476657526	72835225180447897	648518346480843521	[ 22855 106985 2996]	[ 22835 106963 2996]
2381	32518214	2022-11-17 14:28:59.843347+00:00		t	28	72483450178968317	648518346476657526	72483450178963819	648518346481059930	[ 12679 110147 2970]	[ 12673 110173 2972]
2391	32518150	2022-11-17 14:28:59.843347+00:00		t	19	72483450178839163	648518346476657526	72483450178921585	648518346500132614	[ 12585 110163 2961]	[ 12583 110197 2962]
2393	27389869	2022-11-17 14:28:59.843347+00:00		t	27	72553818923314389	648518346476657526	72553818923319830	648518346480373051	[ 15753 108883 3024]	[ 15715 108891 3025]
2398	30494869	2022-11-17 14:28:59.843347+00:00		t	28	72413150020103114	648518346476657526	72413150020073447	648518346481059930	[ 10679 110919 2717]	[ 10667 110959 2718]
2408	16569545	2022-11-17 14:28:59.843347+00:00		t	38	72553750270869238	648518346476657526	72553750270855007	648518346480843521	[ 14393 108261 3106]	[ 14395 108231 3107]
2413	36923234	2022-11-17 14:28:59.843347+00:00		t	27	72553681551441731	648518346494933426	72553681551452087	648518346479677888	[ 15133 106397 3161]	[ 15127 106385 3164]
2414	20472671	2022-11-17 14:28:59.843347+00:00		t	13	72764856436225542	648518346494933426	72764856436210203	648518346494996387	[ 22009 107217 3020]	[ 21973 107221 3021]
2429	36923269	2022-11-17 14:28:59.843347+00:00		t	32	72553681551533012	648518346494933426	72553681551544735	648518346490230490	[ 15153 106153 3199]	[ 15167 106185 3200]
2457	28876276	2022-11-17 14:28:59.843347+00:00		t	19	72553750271094069	648518346476657526	72553750271168899	648518346480373051	[ 15865 108109 3203]	[ 15859 108077 3204]
2459	28876330	2022-11-17 14:28:59.843347+00:00		t	53	72553750271117998	648518346476657526	72553750271117431	648518346521544953	[ 15965 107973 3202]	[ 15953 107945 3202]
2484	18094731	2022-11-17 14:28:59.843347+00:00		t	41	72553681618450173	648518346476657526	72553681618437705	648518346498238290	[ 15655 106131 3237]	[ 15635 106151 3237]
2502	24285322	2022-11-17 14:28:59.843347+00:00		t	23	72342781208589112	648518346481856445	72342781208687418	648518346499996812	[ 9525 111237 2570]	[ 9557 111227 2571]
2503	24285364	2022-11-17 14:28:59.843347+00:00		t	26	72342781208591721	648518346486753761	72342781208708243	648518346499996812	[ 9643 111279 2572]	[ 9617 111295 2573]
2504	42731049	2022-11-17 14:28:59.843347+00:00		t	53	72342712422384574	648518346507233352	72342712422372590	648518346491361313	[ 8941 109645 2527]	[ 8957 109617 2528]
2515	42731003	2022-11-17 14:28:59.843347+00:00		t	25	72342712422435447	648518346480666625	72342712422417607	648518346492381379	[ 8881 109987 2548]	[ 8903 110005 2548]
2522	36063985	2022-11-17 14:28:59.843347+00:00		t	45	72413149886115362	648518346494933170	72413149886131702	648518346488904888	[ 10245 111097 2561]	[ 10245 111063 2562]
2526	11481700	2022-11-17 14:28:59.843347+00:00		t	19	72413081300880424	648518346494933170	72413081300880522	648518346479239887	[ 11413 110253 2820]	[ 11403 110279 2820]
2531	6639567	2022-11-17 14:28:59.843347+00:00		t	45	72975893748202962	648518346476657526	72975893748202912	648518346477888526	[ 27723 105853 2682]	[ 27723 105825 2683]
2539	42731088	2022-11-17 14:28:59.843347+00:00		t	12	72342712422401838	648518346507233352	72342712422396744	648518346489566297	[ 8969 109685 2536]	[ 8987 109659 2536]
2540	11481621	2022-11-17 14:28:59.843347+00:00		t	24	72413081300645865	648518346481856445	72413081300651089	648518346494588181	[ 11333 110383 2727]	[ 11313 110409 2728]
2543	6639676	2022-11-17 14:28:59.843347+00:00		t	68	72975893748231206	648518346476657526	72975893748368517	648518346477888526	[ 27879 105875 2690]	[ 27867 105847 2691]
2544	6639724	2022-11-17 14:28:59.843347+00:00		t	14	72975893748231616	648518346476657526	72975893748261844	648518346477888526	[ 27971 106083 2692]	[ 27949 106053 2694]
2546	34317161	2022-11-17 14:28:59.843347+00:00		t	23	72835225180391181	648518346476657526	72835225180385085	648518346479677888	[ 23299 107187 2975]	[ 23283 107221 2976]
2547	36922980	2022-11-17 14:28:59.843347+00:00		t	30	72553681551479119	648518346476657526	72553681551464552	648518346479677888	[ 14873 106449 3171]	[ 14865 106483 3172]
2550	11592080	2022-11-17 14:28:59.843347+00:00		t	46	72413081367852763	648518346476657526	72413081367831422	648518346495592630	[ 11247 109701 2899]	[ 11261 109677 2900]
2551	16220529	2022-11-17 14:28:59.843347+00:00		t	40	72553612898969965	648518346481856445	72553612898984052	648518346494588181	[ 15667 103963 3234]	[ 15673 103965 3237]
2552	32990064	2022-11-17 14:28:59.843347+00:00		t	16	72694487759361468	648518346476657526	72694487759336028	648518346490230490	[ 18981 106963 3172]	[ 18959 106949 3172]
2557	4391545	2022-11-17 14:28:59.843347+00:00		t	21	72342781275953551	648518346476657526	72342781275921747	648518346498238290	[ 9385 111011 2723]	[ 9415 111013 2724]
2559	16220578	2022-11-17 14:28:59.843347+00:00		t	27	72553612898977264	648518346481856445	72553612898983924	648518346494588181	[ 15801 103873 3232]	[ 15781 103867 3235]
2562	16180920	2022-11-17 14:28:59.843347+00:00		t	35	72342712489469410	648518346476657526	72342712489474372	648518346501117289	[ 9243 109733 2648]	[ 9237 109769 2649]
2563	5778805	2022-11-17 14:28:59.843347+00:00		t	18	72623844069998109	648518346500681907	72623844070021797	648518346498397338	[17381 98823 3010]	[17403 98823 3012]
2565	41540542	2022-11-17 14:28:59.843347+00:00		t	30	72905593857686558	648518346494932914	72905593857694193	648518346486667469	[ 24643 107789 2935]	[ 24625 107763 2936]
2567	41540574	2022-11-17 14:28:59.843347+00:00		t	20	72905593857686456	648518346494932914	72905593857694071	648518346486667469	[ 24749 107623 2933]	[ 24743 107593 2934]
2568	42731203	2022-11-17 14:28:59.843347+00:00		t	22	72342712422435228	648518346480125925	72342712422441083	648518346501404438	[ 9071 109675 2553]	[ 9093 109689 2555]
2574	42731250	2022-11-17 14:28:59.843347+00:00		t	13	72342712422432630	648518346480666625	72342712422427510	648518346494034720	[ 9103 109809 2552]	[ 9139 109807 2552]
2580	1992621	2022-11-17 14:28:59.843347+00:00		t	30	72413150087338652	648518346476657526	72413150087380133	648518346477888014	[ 12101 110623 2918]	[ 12083 110657 2919]
2581	30781780	2022-11-17 14:28:59.843347+00:00		t	18	72975893815251248	648518346476657526	72975893815263281	648518346477888526	[ 27147 106321 2797]	[ 27177 106317 2798]
2582	7492029	2022-11-17 14:28:59.843347+00:00		t	38	72835225113452256	648518346476657526	72835225113454397	648518346477888526	[ 24359 107269 2907]	[ 24329 107245 2907]
2583	16068259	2022-11-17 14:28:59.843347+00:00		t	22	72975893815189570	648518346476657526	72975893815194453	648518346515421767	[ 28459 106097 2761]	[ 28441 106077 2761]
2585	7492158	2022-11-17 14:28:59.843347+00:00		t	29	72835225113454408	648518346476657526	72835225113454395	648518346477888526	[ 24533 107283 2905]	[ 24551 107263 2906]
2600	2278071	2022-11-17 14:28:59.843347+00:00		t	23	72905593790620031	648518346480125925	72905593790631934	648518346494996387	[ 26085 107311 2818]	[ 26065 107285 2819]
2602	2278222	2022-11-17 14:28:59.843347+00:00		t	30	72905593790642925	648518346476657526	72905593790636124	648518346467034222	[ 26231 106557 2818]	[ 26201 106551 2820]
2605	2278327	2022-11-17 14:28:59.843347+00:00		t	14	72905593790587843	648518346507233352	72905593790573032	648518346480843521	[ 26371 107299 2798]	[ 26333 107309 2799]
2607	2278338	2022-11-17 14:28:59.843347+00:00		t	32	72905593790582965	648518346480666625	72905593790554023	648518346493196828	[ 26387 107101 2794]	[ 26349 107095 2795]
2611	2278325	2022-11-17 14:28:59.843347+00:00		t	24	72905593790597393	648518346507233352	72905593790572990	648518346493196828	[ 26367 107299 2795]	[ 26331 107313 2796]
2612	2581276	2022-11-17 14:28:59.843347+00:00		t	16	72483450179049166	648518346494933170	72483450179064081	648518346489543513	[ 13479 109389 3011]	[ 13497 109393 3013]
2617	2581230	2022-11-17 14:28:59.843347+00:00		t	53	72483450179049166	648518346494933170	72483450179054151	648518346517457476	[ 13465 109383 3010]	[ 13457 109351 3011]
2618	2581196	2022-11-17 14:28:59.843347+00:00		t	22	72483450179073765	648518346486753761	72483450179082806	648518346489813335	[ 13417 109351 3021]	[ 13405 109375 3022]
2619	17016944	2022-11-17 14:28:59.843347+00:00		t	20	72413149886063287	648518346481856445	72413149886066082	648518346496932836	[ 10739 111905 2540]	[ 10749 111939 2541]
2620	2581577	2022-11-17 14:28:59.843347+00:00		t	34	72483450179258323	648518346494933426	72483450179285960	648518346480373051	[ 13941 109127 3076]	[ 13965 109151 3076]
2623	2581756	2022-11-17 14:28:59.843347+00:00		t	46	72483450179137122	648518346494933170	72483450179124372	648518346517457476	[ 14197 109559 3039]	[ 14203 109527 3040]
2645	13626888	2022-11-17 14:28:59.843347+00:00		t	25	72553750270831487	648518346494933170	72553750270816929	648518346486538116	[ 14579 106701 3094]	[ 14605 106685 3095]
2664	18094701	2022-11-17 14:28:59.843347+00:00		t	19	72553681618432836	648518346476657526	72553681618435247	648518346480373051	[ 15613 105997 3231]	[ 15585 106023 3232]
2673	36923145	2022-11-17 14:28:59.843347+00:00		t	24	72553681551365101	648518346494933170	72553681551359141	648518346486538116	[ 15033 106445 3123]	[ 15023 106415 3123]
2685	17016668	2022-11-17 14:28:59.843347+00:00		t	62	72413149886050997	648518346494933170	72413149886034404	648518346496932836	[ 10447 112005 2531]	[ 10461 112035 2532]
2686	42730748	2022-11-17 14:28:59.843347+00:00		t	28	72342712422478127	648518346480125925	72342712422470030	648518346479956886	[ 8573 110309 2560]	[ 8587 110335 2560]
2687	2278515	2022-11-17 14:28:59.843347+00:00		t	29	72905593790599576	648518346480666625	72905593790594790	648518346492416127	[ 26587 106961 2805]	[ 26595 106939 2805]
2691	2277923	2022-11-17 14:28:59.843347+00:00		t	23	72905593790646008	648518346480666625	72905593790655766	648518346492416127	[ 25937 107467 2819]	[ 25913 107441 2820]
2693	11481678	2022-11-17 14:28:59.843347+00:00		t	19	72413081300855518	648518346494933170	72413081300847947	648518346489543513	[ 11365 110121 2815]	[ 11363 110093 2816]
2704	42731299	2022-11-17 14:28:59.843347+00:00		t	27	72342712422422606	648518346481857725	72342712422430004	648518346502617767	[ 9207 109889 2548]	[ 9203 109853 2549]
2706	2278273	2022-11-17 14:28:59.843347+00:00		t	14	72905593790588055	648518346507233352	72905593790554290	648518346489847311	[ 26293 107523 2790]	[ 26261 107501 2791]
2707	2278295	2022-11-17 14:28:59.843347+00:00		t	66	72905593790556630	648518346507233352	72905593790554270	648518346489847311	[ 26303 107511 2787]	[ 26295 107489 2787]
2709	44288508	2022-11-17 14:28:59.843347+00:00		t	36	72342781141852833	648518346486753761	72342781141998129	648518346491067565	[ 9867 111039 2544]	[ 9881 111011 2545]
2711	18336660	2022-11-17 14:28:59.843347+00:00		t	18	72553750270910690	648518346494933170	72553750270908151	648518346486538116	[ 15695 106547 3130]	[ 15719 106531 3130]
2721	22973514	2022-11-17 14:28:59.843347+00:00		t	18	72413081300708391	648518346481857725	72413081300684832	648518346481775387	[ 10431 110183 2753]	[ 10415 110175 2752]
2735	14225039	2022-11-17 14:28:59.843347+00:00		t	30	72483450112072307	648518346494933170	72483450112062743	648518346496359485	[ 12447 109787 2935]	[ 12453 109765 2934]
2737	9108662	2022-11-17 14:28:59.843347+00:00		t	44	72553818923477969	648518346494933426	72553818923430889	648518346498238290	[ 15031 108841 3066]	[ 15039 108867 3067]
2743	5620138	2022-11-17 14:28:59.843347+00:00		t	37	72483450179173836	648518346494933426	72483450179175938	648518346524268293	[ 13803 109687 3065]	[ 13807 109721 3065]
2744	9108671	2022-11-17 14:28:59.843347+00:00		t	43	72553818923477969	648518346494933426	72553818923526982	648518346509763459	[ 15033 108855 3070]	[ 15045 108879 3070]
2759	7042353	2022-11-17 14:28:59.843347+00:00		t	25	72342712355123406	648518346494933426	72342712355125779	648518346517586756	[ 9059 110417 2338]	[ 9093 110429 2338]
2783	22974029	2022-11-17 14:28:59.843347+00:00		t	31	72413081300555423	648518346494933170	72413081300555576	648518346498314906	[ 11185 110287 2702]	[ 11209 110305 2702]
2784	22974039	2022-11-17 14:28:59.843347+00:00		t	28	72413081300455243	648518346494933170	72413081300457071	648518346498314906	[ 11191 110263 2698]	[ 11211 110245 2698]
2799	14225066	2022-11-17 14:28:59.843347+00:00		t	16	72483450112091393	648518346486753761	72483450112106289	648518346496359485	[ 12567 109603 2941]	[ 12589 109629 2942]
2822	23541521	2022-11-17 14:28:59.843347+00:00		t	28	72624119015160509	648518346494933426	72624119015153213	648518346481059930	[ 16395 106969 3167]	[ 16421 106987 3166]
2823	18336790	2022-11-17 14:28:59.843347+00:00		t	14	72553750271014516	648518346494933426	72553750271012095	648518346486741892	[ 16221 107219 3175]	[ 16245 107225 3175]
2828	10206526	2022-11-17 14:28:59.843347+00:00		t	56	72553681551480371	648518346481856445	72553681551465773	648518346486538116	[ 15057 104851 3172]	[ 15083 104829 3172]
2849	11409575	2022-11-17 14:28:59.843347+00:00		t	18	72835156460933670	648518346481856445	72835156460921986	648518346479847574	[ 23435 105515 3009]	[ 23415 105491 3009]
2852	11409621	2022-11-17 14:28:59.843347+00:00		t	16	72835156460955189	648518346481856445	72835156460940986	648518346495560374	[ 23519 105595 3012]	[ 23501 105619 3012]
2856	11481603	2022-11-17 14:28:59.843347+00:00		t	48	72413081300613719	648518346486753761	72413081300606504	648518346496359485	[ 11293 110205 2719]	[ 11293 110175 2719]
2857	11481589	2022-11-17 14:28:59.843347+00:00		t	39	72413081300833906	648518346494933170	72413081300841653	648518346492595641	[ 11293 110145 2810]	[ 11283 110113 2810]
2861	23541526	2022-11-17 14:28:59.843347+00:00		t	13	72624119015257454	648518346476657526	72624119015354470	648518346494996387	[ 16445 107135 3206]	[ 16421 107163 3208]
2862	23542027	2022-11-17 14:28:59.843347+00:00		t	32	72624119015267944	648518346481857725	72624119015326758	648518346489648837	[ 17071 107425 3208]	[ 17085 107463 3209]
2864	19047729	2022-11-17 14:28:59.843347+00:00		t	21	72975962534687672	648518346481856445	72975962534682619	648518346501414166	[ 26893 106971 2769]	[ 26863 106979 2768]
2867	11481669	2022-11-17 14:28:59.843347+00:00		t	19	72413081300616149	648518346481856445	72413081300621023	648518346482930729	[ 11351 110379 2722]	[ 11345 110415 2723]
2876	11481674	2022-11-17 14:28:59.843347+00:00		t	25	72413081300669049	648518346481856445	72413081300653499	648518346496359485	[ 11367 110161 2740]	[ 11355 110135 2740]
2910	10206434	2022-11-17 14:28:59.843347+00:00		t	39	72553681551502435	648518346494933170	72553681551497524	648518346496059082	[ 14867 105001 3183]	[ 14891 104991 3183]
2912	16180935	2022-11-17 14:28:59.843347+00:00		t	33	72342712489481757	648518346480666625	72342712489477025	648518346491361313	[ 9255 109993 2651]	[ 9245 110017 2651]
2913	11611117	2022-11-17 14:28:59.843347+00:00		t	25	72694419039525042	648518346494933170	72694419039613163	648518346496359485	[ 20393 105901 3083]	[ 20423 105925 3083]
2914	23385322	2022-11-17 14:28:59.843347+00:00		t	25	72694419039778191	648518346486753761	72694419039797889	648518346499996812	[ 18621 105799 3142]	[ 18629 105785 3144]
2916	11610967	2022-11-17 14:28:59.843347+00:00		t	26	72694419039731883	648518346486753761	72694419039726863	648518346488838734	[ 19929 106221 3116]	[ 19901 106211 3116]
2922	23008834	2022-11-17 14:28:59.843347+00:00		t	15	72624050362658639	648518346507233352	72624050362653991	648518346480843521	[ 16813 104695 3242]	[ 16781 104717 3242]
2923	10206493	2022-11-17 14:28:59.843347+00:00		t	31	72553681551480371	648518346481856445	72553681551463425	648518346496932836	[ 15029 104843 3170]	[ 15043 104815 3170]
2925	10206481	2022-11-17 14:28:59.843347+00:00		t	29	72553681551461556	648518346494933170	72553681551463719	648518346496059082	[ 15031 105449 3169]	[ 15021 105415 3169]
2942	11481665	2022-11-17 14:28:59.843347+00:00		t	19	72413081300669105	648518346481856445	72413081300661225	648518346496932836	[ 11361 110199 2738]	[ 11341 110183 2739]
2943	11481680	2022-11-17 14:28:59.843347+00:00		t	29	72413081300669049	648518346481856445	72413081300677095	648518346494588181	[ 11383 110125 2742]	[ 11367 110095 2742]
2944	5620130	2022-11-17 14:28:59.843347+00:00		t	28	72483450179163841	648518346494933426	72483450179135206	648518346479677888	[ 13771 109627 3048]	[ 13789 109657 3049]
2951	22896451	2022-11-17 14:28:59.843347+00:00		t	19	72905731229323439	648518346507233352	72905731229300450	648518346490365448	[ 25297 111819 2704]	[ 25267 111807 2704]
2957	9108581	2022-11-17 14:28:59.843347+00:00		t	32	72553818923420710	648518346494933170	72553818923415562	648518346499996812	[ 14995 109131 3060]	[ 14971 109109 3061]
2976	16181003	2022-11-17 14:28:59.843347+00:00		t	23	72342712489481781	648518346480666625	72342712489489116	648518346494034720	[ 9303 109987 2653]	[ 9323 110017 2654]
2980	16181100	2022-11-17 14:28:59.843347+00:00		t	20	72342712489504812	648518346480666625	72342712489491215	648518346494034720	[ 9431 109713 2656]	[ 9431 109689 2655]
2996	16068258	2022-11-17 14:28:59.843347+00:00		t	59	72975893815189570	648518346476657526	72975893815197087	648518346481030400	[ 28477 106097 2763]	[ 28463 106073 2764]
3000	16067961	2022-11-17 14:28:59.843347+00:00		t	27	72975893815271098	648518346480125925	72975893815303306	648518346493041582	[ 28079 106477 2807]	[ 28083 106447 2808]
3008	16181059	2022-11-17 14:28:59.843347+00:00		t	44	72342712489466922	648518346476657526	72342712489466938	648518346521544953	[ 9349 109659 2645]	[ 9379 109655 2645]
3012	16181180	2022-11-17 14:28:59.843347+00:00		t	23	72342712489387325	648518346481857725	72342712489391937	648518346494034720	[ 9567 109679 2612]	[ 9555 109713 2613]
3013	16181020	2022-11-17 14:28:59.843347+00:00		t	17	72342712489474342	648518346476657526	72342712489466911	648518346501117289	[ 9331 109649 2646]	[ 9341 109623 2647]
3014	16181060	2022-11-17 14:28:59.843347+00:00		t	31	72342712489461700	648518346476657526	72342712489452149	648518346501117289	[ 9347 109657 2642]	[ 9381 109665 2641]
3025	16220655	2022-11-17 14:28:59.843347+00:00		t	34	72553612898986282	648518346481856445	72553612898965227	648518346496359485	[ 15899 103945 3234]	[ 15927 103931 3233]
3027	16220615	2022-11-17 14:28:59.843347+00:00		t	16	72553612899111643	648518346494933426	72553612899075054	648518346493196828	[ 15857 103805 3280]	[ 15831 103793 3279]
3044	16180962	2022-11-17 14:28:59.843347+00:00		t	23	72342712489481757	648518346480666625	72342712489479469	648518346492381379	[ 9267 110003 2653]	[ 9275 110037 2653]
3046	20552627	2022-11-17 14:28:59.843347+00:00		t	37	72342712489385395	648518346507233352	72342712489389796	648518346494034720	[ 8737 110047 2612]	[ 8749 110021 2612]
3051	16181227	2022-11-17 14:28:59.843347+00:00		t	34	72342712489359879	648518346481857725	72342712489373679	648518346467034222	[ 9631 109653 2605]	[ 9673 109669 2606]
3052	24285542	2022-11-17 14:28:59.843347+00:00		t	37	72342781208839231	648518346481856445	72342781208823433	648518346491114157	[ 9851 111051 2594]	[ 9833 111029 2594]
3072	24285740	2022-11-17 14:28:59.843347+00:00		t	18	72342781208864057	648518346494933170	72342781208839061	648518346488904888	[ 10003 110845 2607]	[ 10015 110827 2604]
3073	24285552	2022-11-17 14:28:59.843347+00:00		t	12	72342781208946586	648518346481856445	72342781208948967	648518346496932836	[ 9855 110691 2650]	[ 9847 110717 2650]
3074	24285531	2022-11-17 14:28:59.843347+00:00		t	21	72342781208818684	648518346481856445	72342781208798363	648518346479847574	[ 9811 111107 2589]	[ 9823 111073 2589]
3079	16181213	2022-11-17 14:28:59.843347+00:00		t	25	72342712489385043	648518346481857725	72342712489391927	648518346495592630	[ 9611 109675 2612]	[ 9631 109705 2612]
3081	23688123	2022-11-17 14:28:59.843347+00:00		t	45	72835156460948046	648518346481856445	72835156460966963	648518346517457476	[ 23597 105297 3021]	[ 23597 105297 3023]
3086	23688155	2022-11-17 14:28:59.843347+00:00		t	34	72835156460948046	648518346481856445	72835156460959594	648518346482930729	[ 23625 105275 3019]	[ 23659 105283 3020]
3090	24285431	2022-11-17 14:28:59.843347+00:00		t	29	72342781208779846	648518346486753761	72342781208791683	648518346495481014	[ 9663 110725 2582]	[ 9703 110717 2582]
3096	24285684	2022-11-17 14:28:59.843347+00:00		t	24	72342781208780341	648518346486753761	72342781208788566	648518346517457476	[ 9941 111001 2582]	[ 9969 111001 2583]
3104	24285770	2022-11-17 14:28:59.843347+00:00		t	13	72342781208571756	648518346494933170	72342781208704962	648518346488904888	[ 10007 110847 2572]	[ 10039 110855 2573]
3106	24285646	2022-11-17 14:28:59.843347+00:00		t	38	72342781208873004	648518346494933170	72342781208889038	648518346496932836	[ 9909 110747 2614]	[ 9929 110729 2615]
3107	24285659	2022-11-17 14:28:59.843347+00:00		t	28	72342781208896019	648518346494933170	72342781208882186	648518346496932836	[ 9935 110899 2626]	[ 9943 110925 2626]
3109	24285693	2022-11-17 14:28:59.843347+00:00		t	21	72342781208780341	648518346486753761	72342781208791938	648518346496932836	[ 9949 110947 2583]	[ 9975 110937 2584]
3110	24285708	2022-11-17 14:28:59.843347+00:00		t	20	72342781208857020	648518346481856445	72342781208879906	648518346496932836	[ 9993 110977 2615]	[ 9985 110989 2618]
3111	24285733	2022-11-17 14:28:59.843347+00:00		t	41	72342781208571756	648518346494933170	72342781208684119	648518346496932836	[ 10003 110835 2572]	[ 10007 110863 2573]
3121	20552854	2022-11-17 14:28:59.843347+00:00		t	21	72342712489489010	648518346494933426	72342712489493660	648518346477888526	[ 9079 109785 2654]	[ 9101 109777 2656]
3133	20552636	2022-11-17 14:28:59.843347+00:00		t	32	72342712489385395	648518346507233352	72342712489396621	648518346489847311	[ 8741 110059 2612]	[ 8763 110049 2613]
3140	24285575	2022-11-17 14:28:59.843347+00:00		t	12	72342781208780506	648518346486753761	72342781208687464	648518346486538116	[ 9865 111201 2575]	[ 9867 111233 2575]
3145	24285300	2022-11-17 14:28:59.843347+00:00		t	22	72342781208811393	648518346486753761	72342781208813699	648518346486538116	[ 9561 110769 2591]	[ 9533 110765 2590]
3157	24285781	2022-11-17 14:28:59.843347+00:00		t	24	72342781208859414	648518346481856445	72342781208882235	648518346517457476	[ 10019 110977 2611]	[ 10051 111003 2612]
3159	24285522	2022-11-17 14:28:59.843347+00:00		t	28	72342781208780229	648518346494933170	72342781208788523	648518346498314906	[ 9773 110917 2582]	[ 9805 110935 2583]
3167	24285627	2022-11-17 14:28:59.843347+00:00		t	18	72342781208780341	648518346486753761	72342781208801186	648518346498314906	[ 9929 110947 2583]	[ 9913 110921 2585]
3168	24285405	2022-11-17 14:28:59.843347+00:00		t	27	72342781208801400	648518346481856445	72342781208804183	648518346482964966	[ 9693 111205 2589]	[ 9675 111177 2589]
3171	16220390	2022-11-17 14:28:59.843347+00:00		t	34	72553612899210307	648518346494933426	72553612899229064	648518346467364359	[ 15391 103639 3329]	[ 15423 103635 3329]
3179	24285530	2022-11-17 14:28:59.843347+00:00		t	23	72342781208859301	648518346494933170	72342781208861690	648518346489543513	[ 9857 110747 2614]	[ 9821 110721 2614]
3180	24285585	2022-11-17 14:28:59.843347+00:00		t	24	72342781208873004	648518346494933170	72342781208872981	648518346489543513	[ 9887 110763 2618]	[ 9887 110733 2620]
3181	24285808	2022-11-17 14:28:59.843347+00:00		t	32	72342781208875182	648518346486753761	72342781208891265	648518346489543513	[ 10111 110751 2617]	[ 10079 110737 2617]
3187	19813308	2022-11-17 14:28:59.843347+00:00		t	24	72905731229339018	648518346481857725	72905731229341417	648518346492304255	[ 26535 110961 2717]	[ 26521 110939 2718]
3231	28876050	2022-11-17 14:28:59.843347+00:00		t	33	72553750270944644	648518346476657526	72553750270937552	648518346493467932	[ 15573 108121 3144]	[ 15541 108109 3144]
3233	28876127	2022-11-17 14:28:59.843347+00:00		t	35	72553750271064658	648518346494933426	72553750271027355	648518346494996387	[ 15615 108239 3190]	[ 15635 108263 3190]
3236	28876068	2022-11-17 14:28:59.843347+00:00		t	25	72553750270953811	648518346476657526	72553750270944564	648518346493196828	[ 15579 108107 3145]	[ 15565 108083 3145]
3240	32990346	2022-11-17 14:28:59.843347+00:00		t	56	72694487759207745	648518346494933426	72694487759215945	648518346509763459	[ 19375 107051 3118]	[ 19401 107081 3118]
3250	24285909	2022-11-17 14:28:59.843347+00:00		t	44	72342781208828032	648518346486753761	72342781208832577	648518346517457476	[ 10199 111143 2600]	[ 10225 111135 2601]
3255	28876016	2022-11-17 14:28:59.843347+00:00		t	28	72553750271086702	648518346494933426	72553750271080461	648518346490703613	[ 15531 108111 3202]	[ 15505 108103 3203]
3256	28876018	2022-11-17 14:28:59.843347+00:00		t	30	72553750271039156	648518346494933426	72553750271050079	648518346490703613	[ 15541 108227 3191]	[ 15507 108225 3191]
3257	28876034	2022-11-17 14:28:59.843347+00:00		t	44	72553750271047996	648518346494933426	72553750271052515	648518346490703613	[ 15553 108257 3193]	[ 15523 108275 3193]
3258	28876076	2022-11-17 14:28:59.843347+00:00		t	21	72553750271104664	648518346494933426	72553750271202713	648518346490703613	[ 15595 108073 3209]	[ 15567 108051 3208]
3259	28876107	2022-11-17 14:28:59.843347+00:00		t	27	72553750271056901	648518346494933426	72553750271141397	648518346500132614	[ 15611 108137 3203]	[ 15607 108171 3203]
3273	25445680	2022-11-17 14:28:59.843347+00:00		t	40	72764787716897269	648518346486753761	72764787716894724	648518346486538116	[ 22037 105639 3044]	[ 22067 105621 3044]
3278	25445694	2022-11-17 14:28:59.843347+00:00		t	27	72764787716917057	648518346486753761	72764787716902077	648518346517457476	[ 22085 105617 3054]	[ 22089 105593 3053]
3285	25445729	2022-11-17 14:28:59.843347+00:00		t	47	72764787716924496	648518346486753761	72764787716919587	648518346486538116	[ 22121 105649 3054]	[ 22143 105673 3055]
3286	25445730	2022-11-17 14:28:59.843347+00:00		t	36	72764787716924496	648518346486753761	72764787716907262	648518346486538116	[ 22117 105669 3050]	[ 22143 105657 3051]
3293	25445743	2022-11-17 14:28:59.843347+00:00		t	29	72764787716890071	648518346486753761	72764787716890037	648518346486538116	[ 22149 105723 3038]	[ 22159 105699 3039]
3299	25445765	2022-11-17 14:28:59.843347+00:00		t	15	72764787716882865	648518346486753761	72764787716909781	648518346492595641	[ 22153 105757 3042]	[ 22183 105743 3043]
3307	24285886	2022-11-17 14:28:59.843347+00:00		t	25	72342781208584968	648518346494933170	72342781208775958	648518346495481014	[ 10183 111133 2572]	[ 10197 111117 2574]
3313	29790065	2022-11-17 14:28:59.843347+00:00		t	44	72553612899041404	648518346481856445	72553612899033574	648518346496359485	[ 15131 102897 3262]	[ 15147 102871 3262]
3323	29790016	2022-11-17 14:28:59.843347+00:00		t	39	72553612899106605	648518346494933170	72553612899113569	648518346504230862	[ 15091 103127 3290]	[ 15105 103101 3291]
3326	25455696	2022-11-17 14:28:59.843347+00:00		t	38	72342712556561407	648518346507233352	72342712556573971	648518346491361313	[ 9257 110345 2769]	[ 9237 110317 2770]
3330	26820912	2022-11-17 14:28:59.843347+00:00		t	47	72905525137973189	648518346476657526	72905525137841216	648518346497885957	[ 24759 105795 2829]	[ 24791 105793 2829]
3332	26820831	2022-11-17 14:28:59.843347+00:00		t	52	72905525138004077	648518346476657526	72905525138004119	648518346475527296	[ 24603 105909 2839]	[ 24631 105933 2839]
3337	29553819	2022-11-17 14:28:59.843347+00:00		t	29	72976099973532598	648518346481857725	72976099973515818	648518346492304255	[ 26707 110951 2713]	[ 26735 110935 2714]
3351	29789729	2022-11-17 14:28:59.843347+00:00		t	39	72553612899147583	648518346476657526	72553612899169989	648518346501117289	[ 14577 102789 3311]	[ 14567 102769 3312]
3352	24285876	2022-11-17 14:28:59.843347+00:00		t	71	72342781208578702	648518346494933170	72342781208580179	648518346499996812	[ 10157 110957 2570]	[ 10193 110957 2570]
3366	29789717	2022-11-17 14:28:59.843347+00:00		t	31	72553612899213647	648518346494933426	72553612899205380	648518346476291487	[ 14517 102717 3328]	[ 14549 102731 3328]
3373	29789677	2022-11-17 14:28:59.843347+00:00		t	19	72553612899209046	648518346494933426	72553612899225848	648518346500132614	[ 14467 102629 3331]	[ 14463 102595 3331]
3376	34317062	2022-11-17 14:28:59.843347+00:00		t	19	72835225180453407	648518346481857725	72835225180453500	648518346492304255	[ 22989 107309 3004]	[ 22975 107351 3004]
3395	43351750	2022-11-17 14:28:59.843347+00:00		t	17	72342781275879233	648518346507233352	72342781275899473	648518346493196828	[ 9095 110715 2717]	[ 9071 110705 2719]
3397	29789835	2022-11-17 14:28:59.843347+00:00		t	33	72553612899104177	648518346486753761	72553612899096878	648518346486538116	[ 14757 103015 3283]	[ 14727 103007 3284]
3401	29789884	2022-11-17 14:28:59.843347+00:00		t	14	72553612899193031	648518346494933426	72553612899198826	648518346476291487	[ 14853 102917 3324]	[ 14861 102935 3326]
3402	29789909	2022-11-17 14:28:59.843347+00:00		t	19	72553612899099373	648518346486753761	72553612899099380	648518346498563568	[ 14921 103011 3287]	[ 14945 102995 3288]
3403	29789913	2022-11-17 14:28:59.843347+00:00		t	38	72553612899113544	648518346486753761	72553612899118386	648518346486538116	[ 14917 103039 3290]	[ 14949 103025 3290]
3407	29789786	2022-11-17 14:28:59.843347+00:00		t	27	72553612899195742	648518346494933426	72553612899195732	648518346500132614	[ 14667 102761 3323]	[ 14669 102727 3324]
3409	29789890	2022-11-17 14:28:59.843347+00:00		t	13	72553612899274270	648518346494933426	72553612899226838	648518346500132614	[ 14905 102761 3334]	[ 14891 102793 3334]
3412	29789973	2022-11-17 14:28:59.843347+00:00		t	19	72553612899069358	648518346481856445	72553612899079702	648518346498563568	[ 15053 102989 3275]	[ 15027 102985 3274]
3417	24285442	2022-11-17 14:28:59.843347+00:00		t	34	72342781208827722	648518346486753761	72342781208838957	648518346489543513	[ 9697 110731 2603]	[ 9723 110751 2604]
3419	25455990	2022-11-17 14:28:59.843347+00:00		t	32	72342712556462606	648518346480666625	72342712556464962	648518346481537125	[ 9845 110373 2726]	[ 9851 110341 2727]
3426	24285913	2022-11-17 14:28:59.843347+00:00		t	14	72342781208586015	648518346494933170	72342781208661754	648518346488838734	[ 10197 111135 2571]	[ 10227 111131 2572]
3428	24285443	2022-11-17 14:28:59.843347+00:00		t	30	72342781208806665	648518346481856445	72342781208804170	648518346501414166	[ 9727 111187 2590]	[ 9721 111159 2590]
3429	36064342	2022-11-17 14:28:59.843347+00:00		t	34	72413149886120029	648518346480666625	72413149886115567	648518346491361313	[ 10769 111253 2559]	[ 10797 111257 2560]
3431	30495143	2022-11-17 14:28:59.843347+00:00		t	33	72413150020233661	648518346486753761	72413150020238317	648518346496932836	[ 11109 110631 2775]	[ 11121 110601 2775]
3445	32066685	2022-11-17 14:28:59.843347+00:00		t	24	72413081233792976	648518346494933170	72413081233855752	648518346496059082	[ 11001 110419 2694]	[ 10995 110393 2694]
3453	36165971	2022-11-17 14:28:59.843347+00:00		t	29	72975962467675107	648518346476657526	72975962467709702	648518346509763459	[ 26783 108467 2688]	[ 26755 108477 2689]
3464	31302114	2022-11-17 14:28:59.843347+00:00		t	26	72553818990317495	648518346494933426	72553818990304113	648518346495592630	[ 14677 108809 3109]	[ 14667 108779 3109]
3469	36923183	2022-11-17 14:28:59.843347+00:00		t	23	72553681551421276	648518346494933170	72553681551433964	648518346486538116	[ 15111 105631 3157]	[ 15077 105623 3156]
3472	36923095	2022-11-17 14:28:59.843347+00:00		t	27	72553681551365101	648518346494933170	72553681551359121	648518346496932836	[ 15007 106451 3126]	[ 14991 106417 3127]
3473	36923177	2022-11-17 14:28:59.843347+00:00		t	12	72553681551438812	648518346494933170	72553681551416326	648518346496059082	[ 15107 105651 3157]	[ 15067 105647 3158]
3474	36923222	2022-11-17 14:28:59.843347+00:00		t	12	72553681551438812	648518346494933170	72553681551446325	648518346517457476	[ 15135 105683 3159]	[ 15117 105699 3161]
3482	26820901	2022-11-17 14:28:59.843347+00:00		t	29	72905525137843793	648518346476657526	72905525137843797	648518346496344893	[ 24743 105803 2827]	[ 24773 105819 2827]
3483	31302141	2022-11-17 14:28:59.843347+00:00		t	20	72553818990322559	648518346494933426	72553818990312337	648518346515421767	[ 14661 108897 3106]	[ 14695 108885 3106]
3484	34316906	2022-11-17 14:28:59.843347+00:00		t	32	72835225180440735	648518346494933426	72835225180427978	648518346515421767	[ 22621 107279 3001]	[ 22611 107247 3001]
3507	36923236	2022-11-17 14:28:59.843347+00:00		t	36	72553681551446492	648518346494933170	72553681551443914	648518346496932836	[ 15163 105811 3160]	[ 15129 105807 3160]
3508	36923398	2022-11-17 14:28:59.843347+00:00		t	32	72553681551437028	648518346494933426	72553681551439456	648518346500132614	[ 15291 106457 3162]	[ 15327 106455 3162]
3510	39600226	2022-11-17 14:28:59.843347+00:00		t	21	72835225180394901	648518346480666625	72835225180407813	648518346481537125	[ 24215 106787 2976]	[ 24219 106757 2978]
3539	30158285	2022-11-17 14:28:59.843347+00:00		t	26	72835156460879843	648518346486753761	72835156460879826	648518346486538116	[ 24455 105677 2985]	[ 24485 105687 2986]
3546	33729627	2022-11-17 14:28:59.843347+00:00		t	15	72905525070934170	648518346481856445	72905525070914589	648518346479239887	[ 26215 106057 2720]	[ 26235 106063 2719]
3554	36214676	2022-11-17 14:28:59.843347+00:00		t	20	72483450178952126	648518346494933170	72483450178956577	648518346486538116	[ 13051 109399 2968]	[ 13025 109367 2969]
3558	39641599	2022-11-17 14:28:59.843347+00:00		t	36	72483312807248458	648518346480125925	72483312807240501	648518346491361313	[ 14193 105755 3164]	[ 14223 105749 3164]
3562	44288163	2022-11-17 14:28:59.843347+00:00		t	35	72342781141643285	648518346481857725	72342781141619830	648518346494034720	[ 9569 111023 2446]	[ 9539 111007 2447]
3570	44288045	2022-11-17 14:28:59.843347+00:00		t	14	72342781141923814	648518346481856445	72342781142029288	648518346501414166	[ 9405 110921 2564]	[ 9375 110933 2565]
3572	44288388	2022-11-17 14:28:59.843347+00:00		t	23	72342781141636655	648518346481857725	72342781141579819	648518346475999937	[ 9717 110915 2450]	[ 9743 110905 2449]
3583	39600213	2022-11-17 14:28:59.843347+00:00		t	25	72835225180400457	648518346480666625	72835225180384853	648518346493041582	[ 24193 106787 2972]	[ 24195 106761 2972]
3584	40033405	2022-11-17 14:28:59.843347+00:00		t	17	72342712556444029	648518346480666625	72342712556476506	648518346497059044	[ 8993 110587 2727]	[ 8979 110551 2728]
3586	30158200	2022-11-17 14:28:59.843347+00:00		t	34	72835156460868755	648518346494933170	72835156460881475	648518346488904888	[ 24157 105617 2979]	[ 24139 105595 2981]
3593	36214741	2022-11-17 14:28:59.843347+00:00		t	40	72483450178960904	648518346486753761	72483450178954211	648518346494588181	[ 13129 109195 2968]	[ 13119 109163 2969]
3599	30495124	2022-11-17 14:28:59.843347+00:00		t	30	72413150020233661	648518346486753761	72413150020265789	648518346482964966	[ 11073 110679 2780]	[ 11081 110671 2782]
3609	30010184	2022-11-17 14:28:59.843347+00:00		t	20	72976031187168056	648518346476657526	72976031187249244	648518346495592630	[ 27075 109831 2692]	[ 27057 109805 2692]
3610	25455911	2022-11-17 14:28:59.843347+00:00		t	12	72342712556553604	648518346480666625	72342712556566382	648518346490738941	[ 9667 110343 2763]	[ 9695 110353 2763]
3611	30158056	2022-11-17 14:28:59.843347+00:00		t	15	72835156460945929	648518346481856445	72835156460924641	648518346499996812	[ 23635 105577 3011]	[ 23659 105595 3010]
3612	30010188	2022-11-17 14:28:59.843347+00:00		t	23	72976031187140771	648518346480666625	72976031187128138	648518346489847311	[ 27095 109609 2675]	[ 27061 109593 2676]
3641	39641596	2022-11-17 14:28:59.843347+00:00		t	35	72483312807232127	648518346480666625	72483312807232229	648518346492416127	[ 14191 105977 3159]	[ 14221 105979 3160]
3642	44288318	2022-11-17 14:28:59.843347+00:00		t	19	72342781141639141	648518346507233352	72342781141657692	648518346490365448	[ 9685 110673 2453]	[ 9691 110695 2455]
3644	44288568	2022-11-17 14:28:59.843347+00:00		t	15	72342781141852833	648518346486753761	72342781141816850	648518346498314906	[ 9907 111079 2539]	[ 9949 111081 2540]
3645	44288577	2022-11-17 14:28:59.843347+00:00		t	20	72342781141860067	648518346486753761	72342781141876691	648518346498314906	[ 9927 111113 2547]	[ 9963 111105 2548]
3646	36923211	2022-11-17 14:28:59.843347+00:00		t	17	72553681551441731	648518346494933426	72553681551432230	648518346515421767	[ 15121 106419 3161]	[ 15107 106419 3163]
3647	44288269	2022-11-17 14:28:59.843347+00:00		t	26	72342781141901020	648518346486753761	72342781141901135	648518346491067565	[ 9669 110781 2561]	[ 9659 110817 2561]
3651	41116914	2022-11-17 14:28:59.843347+00:00		t	17	72342712288000326	648518346480125925	72342712288002905	648518346490365448	[ 9899 109841 2204]	[ 9859 109857 2204]
3657	44288280	2022-11-17 14:28:59.843347+00:00		t	23	72342781141668160	648518346476657526	72342781141679751	648518346494933426	[ 9659 111241 2465]	[ 9671 111267 2466]
3658	2581242	2022-11-17 14:28:59.843347+00:00		t	18	72483450179156408	648518346481857725	72483450179156399	648518346515421767	[ 13479 109035 3056]	[ 13455 109017 3056]
3664	36214646	2022-11-17 14:28:59.843347+00:00		t	31	72483450112137880	648518346486753761	72483450178800213	648518346489543513	[ 13007 109267 2953]	[ 12985 109239 2954]
3666	11446263	2022-11-17 14:28:59.843347+00:00		t	13	72553612899167903	648518346494933426	72553612899118612	648518346476657526	[ 15741 103345 3305]	[ 15737 103333 3304]
3673	28876142	2022-11-17 14:28:59.843347+00:00		t	32	72553750271064658	648518346494933426	72553750271050076	648518346476657526	[ 15631 108237 3191]	[ 15657 108253 3192]
3699	36922883	2022-11-17 14:28:59.843347+00:00		t	24	72553681551322917	648518346494933170	72553681551320871	648518346517457476	[ 14635 106479 3106]	[ 14671 106493 3106]
3702	36849681	2022-11-17 14:28:59.843347+00:00		t	13	72905593790612404	648518346476657526	72905593790614953	648518346490230490	[ 25255 107963 2811]	[ 25247 107925 2811]
3704	36214553	2022-11-17 14:28:59.843347+00:00		t	30	72483450178958687	648518346501288024	72483450178954326	648518346488838734	[ 12825 109493 2966]	[ 12833 109467 2966]
3708	44717695	2022-11-17 14:28:59.843347+00:00		t	39	72342781141595025	648518346476657526	72342781141629662	648518346494094705	[ 9179 111209 2453]	[ 9159 111229 2453]
3709	41116498	2022-11-17 14:28:59.843347+00:00		t	44	72342712288278361	648518346481857725	72342712288268219	648518346491382581	[ 9335 109797 2306]	[ 9337 109769 2306]
3720	34629834	2022-11-17 14:28:59.843347+00:00		t	30	73116699888959313	648518346509233018	73116699888928454	648518346480843521	[ 31953 107881 2525]	[ 31923 107895 2524]
3721	34629797	2022-11-17 14:28:59.843347+00:00		t	12	73116699888969846	648518346509233018	73116699888996325	648518346492136492	[ 31791 108175 2539]	[ 31781 108157 2540]
3722	13759335	2022-11-17 14:28:59.843347+00:00		t	19	73116699956003581	648518346503137403	73116699956013755	648518346478791252	[ 31175 108077 2645]	[ 31199 108063 2647]
3723	6413931	2022-11-17 14:28:59.843347+00:00		t	24	73046399931392111	648518346503137403	73046399931415873	648518346474435437	[ 30553 108615 2690]	[ 30531 108619 2692]
3724	38566095	2022-11-17 14:28:59.843347+00:00		t	16	73046399864236921	648518346503137403	73046399864262395	648518346474435437	[ 30131 110501 2541]	[ 30139 110495 2542]
3728	17180132	2022-11-17 14:28:59.843347+00:00		t	21	72976718314822824	648518346509233018	72976718314914324	648518346474435437	[ 28187 129427 2562]	[ 28219 129427 2563]
3734	41155946	2022-11-17 14:28:59.843347+00:00		t	33	72413081367734484	648518346494933170	72413081367746984	648518346479847574	[ 11347 110089 2858]	[ 11335 110123 2859]
3737	41156062	2022-11-17 14:28:59.843347+00:00		t	29	72413081367766762	648518346494933170	72413081367771668	648518346482964966	[ 11481 110305 2868]	[ 11473 110283 2869]
3739	41156089	2022-11-17 14:28:59.843347+00:00		t	18	72413081367848461	648518346481857725	72413081367860220	648518346494034720	[ 11525 110499 2906]	[ 11509 110469 2905]
3751	41156083	2022-11-17 14:28:59.843347+00:00		t	16	72413081367554957	648518346494933170	72413081367724387	648518346494588181	[ 11481 110131 2848]	[ 11503 110111 2849]
3752	41156131	2022-11-17 14:28:59.843347+00:00		t	13	72413081300851823	648518346494933170	72413081367554287	648518346494588181	[ 11521 110145 2825]	[ 11559 110139 2826]
3753	41156051	2022-11-17 14:28:59.843347+00:00		t	29	72413081367554957	648518346494933170	72413081367724408	648518346496059082	[ 11471 110141 2848]	[ 11461 110139 2851]
3756	44675800	2022-11-17 14:28:59.843347+00:00		t	21	72694487759168124	648518346476657526	72694487759162882	648518346509763459	[ 20111 107005 3095]	[ 20129 106973 3096]
3758	44675805	2022-11-17 14:28:59.843347+00:00		t	36	72694487759172930	648518346476657526	72694487759151300	648518346509763459	[ 20113 107057 3094]	[ 20137 107049 3094]
3765	41156162	2022-11-17 14:28:59.843347+00:00		t	30	72413081367551739	648518346494933170	72413081367686435	648518346494588181	[ 11557 110089 2834]	[ 11585 110095 2834]
3766	41156229	2022-11-17 14:28:59.843347+00:00		t	15	72413081367709547	648518346481856445	72413081367729354	648518346479847574	[ 11699 110047 2849]	[ 11671 110027 2850]
3768	41156396	2022-11-17 14:28:59.843347+00:00		t	13	72413081367924642	648518346494933170	72413081367919896	648518346405441198	[ 11997 109943 2927]	[ 11995 109975 2928]
3769	41156398	2022-11-17 14:28:59.843347+00:00		t	25	72413081367929295	648518346494933170	72413081367919772	648518346517457476	[ 12003 109827 2931]	[ 11997 109793 2932]
3770	41156222	2022-11-17 14:28:59.843347+00:00		t	23	72413081367709547	648518346481856445	72413081367719366	648518346491114157	[ 11699 110067 2848]	[ 11665 110071 2848]
3773	41156415	2022-11-17 14:28:59.843347+00:00		t	27	72413081367934123	648518346494933170	72413081367939353	648518346517457476	[ 12047 109869 2936]	[ 12031 109869 2939]
3774	17473519	2022-11-17 14:28:59.843347+00:00		t	24	72975893949074422	648518346488815453	72975893949071607	648518346494033294	[ 27073 104829 2954]	[ 27083 104797 2955]
3778	41373588	2022-11-17 14:28:59.843347+00:00		t	44	72553681551402934	648518346486753761	72553681551407223	648518346517457476	[ 15547 105997 3146]	[ 15583 105993 3146]
3783	17473542	2022-11-17 14:28:59.843347+00:00		t	16	72975893949231492	648518346488815453	72975893949231439	648518346487925314	[ 27113 104899 2967]	[ 27105 104867 2966]
3791	17473557	2022-11-17 14:28:59.843347+00:00		t	18	72975893882467393	648518346488815453	72975893949073899	648518346486345888	[ 27095 104835 2953]	[ 27117 104811 2954]
3795	41156225	2022-11-17 14:28:59.843347+00:00		t	23	72413081367709547	648518346481856445	72413081367709508	648518346498314906	[ 11699 110053 2844]	[ 11667 110049 2844]
3799	17473592	2022-11-17 14:28:59.843347+00:00		t	33	72975893949150590	648518346488815453	72975893949236060	648518346490002636	[ 27147 104895 2968]	[ 27153 104861 2968]
3800	17473577	2022-11-17 14:28:59.843347+00:00		t	22	72975893949150667	648518346488815453	72975893949228721	648518346486345888	[ 27111 104955 2964]	[ 27135 104963 2964]
3801	17473103	2022-11-17 14:28:59.843347+00:00		t	37	72975893949296404	648518346481759933	72975893949291781	648518346480822749	[ 26659 105011 2993]	[ 26625 105019 2993]
3805	17473118	2022-11-17 14:28:59.843347+00:00		t	22	72975893949296404	648518346481759933	72975893949308774	648518346487925314	[ 26667 105021 2995]	[ 26641 105057 2995]
3806	17473111	2022-11-17 14:28:59.843347+00:00		t	17	72905525204900766	648518346503978080	72975893949171270	648518346479677888	[ 26607 104903 2955]	[ 26631 104931 2956]
3807	17473593	2022-11-17 14:28:59.843347+00:00		t	22	72975893949082811	648518346508752447	72975893949238283	648518346518741215	[ 27161 104973 2957]	[ 27153 104977 2960]
3813	17473158	2022-11-17 14:28:59.843347+00:00		t	24	72975893949296404	648518346481759933	72975893949301475	648518346496052070	[ 26679 105033 2994]	[ 26673 105069 2995]
3815	17473627	2022-11-17 14:28:59.843347+00:00		t	23	72975893949242251	648518346503978080	72975893949235937	648518346494033294	[ 27207 104675 2965]	[ 27193 104643 2966]
3819	17473181	2022-11-17 14:28:59.843347+00:00		t	21	72975893949322832	648518346481759933	72975893949330366	648518346489565548	[ 26723 104591 3003]	[ 26695 104577 3003]
3828	17473208	2022-11-17 14:28:59.843347+00:00		t	25	72975893949325533	648518346481759933	72975893949333144	648518346496052070	[ 26741 105015 3005]	[ 26719 105031 3006]
3831	17473672	2022-11-17 14:28:59.843347+00:00		t	28	72975893949078634	648518346508752447	72975893949081033	648518346518741215	[ 27209 104939 2954]	[ 27239 104951 2955]
3832	17473220	2022-11-17 14:28:59.843347+00:00		t	20	72975893949303614	648518346481759933	72975893949306115	648518346486141124	[ 26769 104627 2991]	[ 26733 104623 2992]
3838	17473238	2022-11-17 14:28:59.843347+00:00		t	26	72975893949303614	648518346481759933	72975893949286791	648518346501071209	[ 26783 104611 2991]	[ 26753 104585 2992]
3840	17473247	2022-11-17 14:28:59.843347+00:00		t	30	72975893949303614	648518346481759933	72975893949286810	648518346489565548	[ 26791 104603 2990]	[ 26763 104581 2990]
3841	17473244	2022-11-17 14:28:59.843347+00:00		t	23	72975893949315843	648518346481759933	72975893949340517	648518346487925314	[ 26757 105007 3005]	[ 26755 105009 3008]
3846	17473263	2022-11-17 14:28:59.843347+00:00		t	28	72975893949306229	648518346481759933	72975893949308629	648518346486141124	[ 26753 104793 2993]	[ 26775 104779 2993]
3855	17473279	2022-11-17 14:28:59.843347+00:00		t	30	72975893949315843	648518346481759933	72975893949335609	648518346496052070	[ 26775 105017 3004]	[ 26789 105043 3006]
3861	29790174	2022-11-17 14:28:59.843347+00:00		t	45	72553612898962004	648518346481759933	72553612898937598	648518346496195084	[ 15315 102629 3229]	[ 15285 102617 3228]
3862	17473341	2022-11-17 14:28:59.843347+00:00		t	29	72975893949207797	648518346488815453	72975893949231662	648518346500717528	[ 26869 104981 2962]	[ 26853 105021 2962]
3873	17473375	2022-11-17 14:28:59.843347+00:00		t	14	72975893949356461	648518346508752447	72975893949359366	648518346489543513	[ 26879 104483 3018]	[ 26887 104519 3019]
3874	2277997	2022-11-17 14:28:59.843347+00:00		t	30	72905593790646008	648518346480666625	72905593790645792	648518346503970977	[ 25979 107463 2819]	[ 25991 107439 2819]
3875	5651970	2022-11-17 14:28:59.843347+00:00		t	34	72905593790752005	648518346507233352	72905593790627952	648518346503970977	[ 26087 107727 2816]	[ 26099 107699 2817]
3883	38296205	2022-11-17 14:28:59.843347+00:00		t	31	73398999700616981	648518346483806357	73398999700596191	648518346524346373	[ 40835 131373 2879]	[ 40857 131389 2878]
3884	37335923	2022-11-17 14:28:59.843347+00:00		t	12	72975825229806207	648518346477981653	72975825229797762	648518346494799159	[ 27849 103051 2970]	[ 27815 103049 2969]
3885	1992557	2022-11-17 14:28:59.843347+00:00		t	25	72413150087191863	648518346486653999	72413150087178077	648518346494799159	[ 11967 110793 2843]	[ 12007 110787 2844]
3886	21260483	2022-11-17 14:28:59.843347+00:00		t	35	73469368512064298	648518346483806357	73469368512045733	648518346496925954	[ 42037 131369 3064]	[ 42065 131357 3065]
3887	21260488	2022-11-17 14:28:59.843347+00:00		t	23	73469368512016865	648518346483806357	73469368512045733	648518346496925954	[ 42041 131325 3062]	[ 42071 131323 3063]
3888	21260493	2022-11-17 14:28:59.843347+00:00		t	57	73469368512016865	648518346483806357	73469368512009735	648518346496925954	[ 42067 131283 3058]	[ 42093 131263 3058]
3889	21260491	2022-11-17 14:28:59.843347+00:00		t	30	73469368512064298	648518346483806357	73469368512031447	648518346488089111	[ 42053 131407 3063]	[ 42079 131427 3064]
3890	21260484	2022-11-17 14:28:59.843347+00:00		t	28	73469368512064298	648518346483806357	73469368512037951	648518346489007453	[ 42041 131407 3065]	[ 42065 131419 3066]
3891	30125649	2022-11-17 14:28:59.843347+00:00		t	21	73469368511950463	648518346483806357	73469368511926389	648518346474435437	[ 42145 132643 3027]	[ 42167 132627 3026]
3893	34892187	2022-11-17 14:28:59.843347+00:00		t	30	72623844070153809	648518346477981653	72623844070150171	648518346494799159	[17493 99807 3076]	[17465 99789 3076]
3896	30125648	2022-11-17 14:28:59.843347+00:00		t	24	73469368511950463	648518346483806357	73469368511926382	648518346517550122	[ 42147 132609 3028]	[ 42169 132585 3027]
3898	11365544	2022-11-17 14:28:59.843347+00:00		t	44	73469368512000188	648518346483806357	73469368511980435	648518346492136492	[ 41923 131383 3046]	[ 41933 131357 3045]
3899	30125652	2022-11-17 14:28:59.843347+00:00		t	33	73469368511986289	648518346483806357	73469368511993644	648518346517550122	[ 42201 132823 3049]	[ 42173 132853 3049]
3906	42495607	2022-11-17 14:28:59.843347+00:00		t	43	73468612463310849	648518346479473874	73468612463313197	648518346517550122	[ 42331 109189 2729]	[ 42363 109189 2730]
3910	13310493	2022-11-17 14:28:59.843347+00:00		t	39	73259636333270705	648518346502576454	73259636333251251	648518346488088855	[ 36777 172767 2349]	[ 36809 172779 2349]
3912	31477328	2022-11-17 14:28:59.843347+00:00		t	25	73539187366077137	648518346483806357	73539187366120705	648518346492136492	[ 43033 116691 2783]	[ 43043 116707 2785]
3913	41437278	2022-11-17 14:28:59.843347+00:00		t	42	72976787235507642	648518346502576454	72976787235487145	648518346477866647	[ 27199 131161 2871]	[ 27219 131147 2870]
3915	38296156	2022-11-17 14:28:59.843347+00:00		t	17	73398999700663673	648518346483806357	73398999700692279	648518346465071989	[ 40715 131483 2910]	[ 40707 131511 2912]
3916	41437316	2022-11-17 14:28:59.843347+00:00		t	30	72976787235507643	648518346502576454	72976787235507649	648518346477866647	[ 27227 131169 2876]	[ 27257 131155 2877]
3917	41437306	2022-11-17 14:28:59.843347+00:00		t	43	72976787235552044	648518346502576454	72976787235552034	648518346489007453	[ 27201 131205 2901]	[ 27239 131209 2901]
3918	44820061	2022-11-17 14:28:59.843347+00:00		t	69	73468543810971336	648518346479473874	73468543810980802	648518346496329789	[ 42971 108377 2863]	[ 42949 108357 2862]
3920	13956227	2022-11-17 14:28:59.843347+00:00		t	12	73188717833276607	648518346502576454	73188717833293223	648518346474435437	[ 34609 155787 2347]	[ 34603 155821 2349]
3921	13956235	2022-11-17 14:28:59.843347+00:00		t	33	73188717833271453	648518346502576454	73188717833256974	648518346496329789	[ 34675 155725 2342]	[ 34649 155707 2342]
3922	13956249	2022-11-17 14:28:59.843347+00:00		t	25	73188717833271435	648518346502576454	73188717833256534	648518346496329789	[ 34713 155743 2338]	[ 34689 155731 2337]
3923	13956264	2022-11-17 14:28:59.843347+00:00		t	36	73188717833254599	648518346502576454	73188717833246957	648518346496329789	[ 34793 155759 2334]	[ 34767 155735 2335]
3925	41437201	2022-11-17 14:28:59.843347+00:00		t	92	72976787235586009	648518346502576454	72976787235537934	648518346496329789	[ 27135 131135 2900]	[ 27155 131117 2900]
3927	41437225	2022-11-17 14:28:59.843347+00:00		t	12	72976787235516717	648518346502576454	72976787235537934	648518346496329789	[ 27141 131151 2887]	[ 27159 131131 2888]
3930	41437293	2022-11-17 14:28:59.843347+00:00		t	19	72976787235541463	648518346502576454	72976787235538674	648518346474435437	[ 27203 131235 2893]	[ 27225 131261 2894]
3932	41437315	2022-11-17 14:28:59.843347+00:00		t	15	72976787235581410	648518346502576454	72976787235586055	648518346474435437	[ 27221 131199 2905]	[ 27253 131223 2906]
3934	38339061	2022-11-17 14:28:59.843347+00:00		t	18	73539187366017498	648518346483806357	73539187366032625	648518346510791193	[ 43949 114787 2743]	[ 43919 114767 2743]
3938	38339071	2022-11-17 14:28:59.843347+00:00		t	30	73539187366017498	648518346483806357	73539187366014162	648518346510788121	[ 43959 114813 2750]	[ 43933 114801 2751]
3939	38296186	2022-11-17 14:28:59.843347+00:00		t	29	73398999700621832	648518346483806357	73398999700619443	648518346489007453	[ 40785 131497 2887]	[ 40781 131531 2888]
3940	42395997	2022-11-17 14:28:59.843347+00:00		t	68	73398174932509632	648518346494666373	73468543676734933	648518346496329789	[ 40951 107337 2576]	[ 40989 107337 2576]
3941	12211241	2022-11-17 14:28:59.843347+00:00		t	41	73398174932564512	648518346494666373	73398174932560298	648518346496329789	[ 40763 107445 2592]	[ 40757 107415 2593]
3942	32493458	2022-11-17 14:28:59.843347+00:00		t	34	73188923924676438	648518346502576454	73188923924694871	648518346494727813	[ 33887 161819 2265]	[ 33915 161833 2266]
3945	13956253	2022-11-17 14:28:59.843347+00:00		t	23	73188717833268426	648518346502576454	73188717833263428	648518346488683342	[ 34723 155707 2340]	[ 34719 155675 2340]
3946	13956265	2022-11-17 14:28:59.843347+00:00		t	15	73188717833252087	648518346502576454	73188717833263428	648518346488683342	[ 34807 155697 2335]	[ 34779 155669 2336]
3955	13956262	2022-11-17 14:28:59.843347+00:00		t	24	73188717833252107	648518346502576454	73188717833251872	648518346486778876	[ 34789 155707 2336]	[ 34755 155691 2336]
3960	32493463	2022-11-17 14:28:59.843347+00:00		t	30	73188923924702250	648518346502576454	73188923924690524	648518346343047173	[ 33883 162137 2264]	[ 33915 162141 2264]
3962	41023	2022-11-17 14:28:59.843347+00:00		t	46	73187893401088910	648518346502576454	73187893401091018	648518346474435437	[ 32873 132995 2802]	[ 32903 132989 2802]
3963	13310483	2022-11-17 14:28:59.843347+00:00		t	32	73259636333226735	648518346502576454	73259636333229233	648518346474435437	[ 36729 172647 2344]	[ 36761 172625 2344]
3964	17924714	2022-11-17 14:28:59.843347+00:00		t	22	73822311408809326	648518346494666373	73822311408771915	648518346474435437	[ 51669 164279 2365]	[ 51675 164283 2363]
3966	13310476	2022-11-17 14:28:59.843347+00:00		t	18	73259636333193775	648518346502576454	73259636333189750	648518346494239755	[ 36743 172511 2320]	[ 36733 172545 2321]
3969	32493456	2022-11-17 14:28:59.843347+00:00		t	20	73188923924672795	648518346502576454	73188923924668197	648518346479951589	[ 33871 162231 2258]	[ 33905 162227 2259]
3973	16710419	2022-11-17 14:28:59.843347+00:00		t	43	73046674742176847	648518346502576454	73046674742196288	648518346490181384	[ 29875 118479 2529]	[ 29893 118475 2531]
3978	41437287	2022-11-17 14:28:59.843347+00:00		t	30	72976787235583693	648518346502576454	72976787235559409	648518346490876392	[ 27187 131217 2899]	[ 27221 131235 2899]
3980	13956248	2022-11-17 14:28:59.843347+00:00		t	28	73188717833271453	648518346502576454	73188717833261427	648518346487768020	[ 34709 155729 2339]	[ 34689 155711 2338]
3981	13819355	2022-11-17 14:28:59.843347+00:00		t	23	73751873945138506	648518346494666373	73751873945143051	648518346474435437	[ 50789 162157 2369]	[ 50781 162129 2369]
3982	44996658	2022-11-17 14:28:59.843347+00:00		t	33	73469368377656420	648518346494666373	73469368377658909	648518346496329789	[ 41267 131373 2742]	[ 41231 131373 2741]
3984	3787834	2022-11-17 14:28:59.843347+00:00		t	32	73047087125835803	648518346502576454	73047087125810798	648518346488712526	[ 29059 130749 2580]	[ 29039 130783 2580]
3990	13956216	2022-11-17 14:28:59.843347+00:00		t	51	73188717833276607	648518346502576454	73188717833279133	648518346490181384	[ 34597 155799 2344]	[ 34571 155821 2344]
3991	10178865	2022-11-17 14:28:59.843347+00:00		t	32	73681367762065132	648518346494666373	73681367762060226	648518346474435437	[ 47871 158097 2387]	[ 47847 158105 2386]
3997	41674608	2022-11-17 14:28:59.843347+00:00		t	54	73399411883304004	648518346494666373	73399411883306306	648518346486842265	[ 39789 143745 2642]	[ 39809 143719 2642]
4004	17924744	2022-11-17 14:28:59.843347+00:00		t	24	73822311408750677	648518346478788180	73822311408757607	648518346474435437	[ 51833 164811 2350]	[ 51797 164817 2351]
4005	27454885	2022-11-17 14:28:59.843347+00:00		t	43	73469299658278355	648518346478167277	73469299658301376	648518346517550122	[ 41203 130023 2789]	[ 41223 130001 2789]
4006	17924743	2022-11-17 14:28:59.843347+00:00		t	26	73822311408750634	648518346478788180	73822311408732858	648518346517550122	[ 51819 164809 2343]	[ 51797 164833 2342]
4007	10178883	2022-11-17 14:28:59.843347+00:00		t	50	73681367762104408	648518346494666373	73681367762099472	648518346474435437	[ 47961 158189 2401]	[ 47957 158155 2402]
4008	5743100	2022-11-17 14:28:59.843347+00:00		t	48	73892748805551089	648518346478788180	73892748805533413	648518346517550122	[ 53277 167513 2304]	[ 53309 167497 2304]
4009	27454886	2022-11-17 14:28:59.843347+00:00		t	53	73469299658273567	648518346478167277	73469299658285797	648518346487948500	[ 41203 130047 2784]	[ 41225 130045 2783]
4010	17924710	2022-11-17 14:28:59.843347+00:00		t	19	73822311408757381	648518346478788180	73822311408720637	648518346481186138	[ 51703 164327 2352]	[ 51665 164321 2352]
4011	17924751	2022-11-17 14:28:59.843347+00:00		t	37	73822311408715772	648518346478788180	73822311408707965	648518346481186138	[ 51847 164599 2333]	[ 51861 164563 2334]
4021	17924742	2022-11-17 14:28:59.843347+00:00		t	27	73822311408750634	648518346478788180	73822311408757557	648518346483323812	[ 51799 164727 2346]	[ 51795 164737 2349]
4023	12211212	2022-11-17 14:28:59.843347+00:00		t	12	73398174932550808	648518346494666373	73398174932564528	648518346474435437	[ 40705 107483 2593]	[ 40675 107467 2594]
4025	5743102	2022-11-17 14:28:59.843347+00:00		t	27	73892748805517905	648518346478788180	73892748805507425	648518346494685429	[ 53331 167917 2303]	[ 53313 167913 2302]
4030	10178889	2022-11-17 14:28:59.843347+00:00		t	52	73681367762079786	648518346494666373	73681367762070105	648518346491650246	[ 47993 158455 2389]	[ 48007 158495 2390]
4034	42396071	2022-11-17 14:28:59.843347+00:00		t	32	73468543676522262	648518346483806357	73468543676728756	648518346474435437	[ 41091 107363 2574]	[ 41095 107353 2576]
4056	3545649	2022-11-17 14:28:59.843347+00:00		t	40	73539806042638097	648518346492356223	73539806042660213	648518346500697781	[ 44245 133215 3138]	[ 44275 133211 3139]
4057	27955312	2022-11-17 14:28:59.843347+00:00		t	53	73469368444772841	648518346492356223	73469368444798779	648518346500697781	[ 41067 131659 2882]	[ 41095 131637 2882]
4058	38296234	2022-11-17 14:28:59.843347+00:00		t	26	73398999700598883	648518346492356223	73398999700585543	648518346517550122	[ 40907 131431 2871]	[ 40915 131401 2872]
4060	30125611	2022-11-17 14:28:59.843347+00:00		t	21	73469368511993481	648518346483806357	73469368511993537	648518346524346373	[ 42109 132737 3050]	[ 42089 132755 3051]
4061	11365559	2022-11-17 14:28:59.843347+00:00		t	16	73469368512012179	648518346483806357	73469368512028434	648518346524346373	[ 41999 131421 3062]	[ 41969 131461 3061]
4062	27955313	2022-11-17 14:28:59.843347+00:00		t	55	73469368444798769	648518346492356223	73469368444798779	648518346500697781	[ 41085 131661 2888]	[ 41113 131645 2889]
4063	27955294	2022-11-17 14:28:59.843347+00:00		t	57	73469368444798769	648518346492356223	73469368444792337	648518346489007453	[ 41053 131635 2888]	[ 41077 131609 2887]
4064	42396095	2022-11-17 14:28:59.843347+00:00		t	34	73468543676719612	648518346492356223	73468543676771493	648518346499804135	[ 41145 107009 2589]	[ 41145 107019 2591]
4065	30125728	2022-11-17 14:28:59.843347+00:00		t	39	73469368511872070	648518346492356223	73469368511886049	648518346489007453	[ 42323 132249 3004]	[ 42351 132235 3004]
4066	38296252	2022-11-17 14:28:59.843347+00:00		t	14	73469368444772927	648518346492356223	73398999700588386	648518346489007453	[ 40967 131749 2876]	[ 40959 131767 2875]
4067	42396028	2022-11-17 14:28:59.843347+00:00		t	52	73468543676753738	648518346492356223	73468543676739072	648518346496329789	[ 41079 106955 2579]	[ 41043 106959 2580]
4068	3545615	2022-11-17 14:28:59.843347+00:00		t	33	73539806042657857	648518346492356223	73539806042672366	648518346496329789	[ 44199 133353 3147]	[ 44221 133337 3148]
4069	4565548	2022-11-17 14:28:59.843347+00:00		t	32	73469299658332795	648518346492356223	73469299658332782	648518346496329789	[ 41297 130251 2807]	[ 41321 130267 2808]
4070	27955270	2022-11-17 14:28:59.843347+00:00		t	26	73469368444775347	648518346492356223	73469368444768054	648518346496329789	[ 41001 131747 2877]	[ 41019 131769 2876]
4071	30125670	2022-11-17 14:28:59.843347+00:00		t	20	73469368511869644	648518346492356223	73469368511872030	648518346496329789	[ 42175 132207 3001]	[ 42205 132191 3002]
4072	38296245	2022-11-17 14:28:59.843347+00:00		t	30	73398999700614438	648518346492356223	73398999700624156	648518346496329789	[ 40917 131535 2885]	[ 40943 131513 2886]
4073	42396107	2022-11-17 14:28:59.843347+00:00		t	22	73468543676515105	648518346492356223	73468543676754140	648518346517550122	[ 41199 107397 2578]	[ 41167 107413 2579]
4074	27955305	2022-11-17 14:28:59.843347+00:00		t	45	73469368444824444	648518346492356223	73469368444829674	648518346517550122	[ 41065 131633 2899]	[ 41085 131611 2899]
4080	27955308	2022-11-17 14:28:59.843347+00:00		t	49	73469368444805184	648518346492356223	73469368444805156	648518346517564708	[ 41063 131621 2896]	[ 41087 131601 2896]
4085	23382164	2022-11-17 14:28:59.843347+00:00		t	40	73328562237039711	648518346483806357	73328562237037376	648518346496329789	[ 38797 130875 2920]	[ 38791 130911 2921]
4088	1023853	2022-11-17 14:28:59.843347+00:00		t	35	73399205791976063	648518346492356223	73399205791988447	648518346474435437	[ 40351 137955 2765]	[ 40363 137931 2766]
4100	14944303	2022-11-17 14:28:59.843347+00:00		t	39	73468887274357011	648518346483806357	73468887274359546	648518346474435437	[ 42607 118231 2676]	[ 42639 118251 2677]
4101	14944333	2022-11-17 14:28:59.843347+00:00		t	23	73468887274362065	648518346483806357	73468887274377148	648518346474435437	[ 42651 118087 2682]	[ 42699 118067 2683]
4102	14944334	2022-11-17 14:28:59.843347+00:00		t	46	73468887274418328	648518346483806357	73468887274377148	648518346474435437	[ 42661 118121 2680]	[ 42701 118111 2680]
4103	11365506	2022-11-17 14:28:59.843347+00:00		t	18	73469368512041739	648518346483806357	73469368512019716	648518346488089111	[ 41845 131463 3062]	[ 41839 131495 3062]
4104	11365556	2022-11-17 14:28:59.843347+00:00		t	47	73469368512002519	648518346483806357	73469368511985381	648518346517550122	[ 41947 131399 3045]	[ 41967 131373 3045]
4105	30125619	2022-11-17 14:28:59.843347+00:00		t	23	73469368511978856	648518346483806357	73469368511998626	648518346517550122	[ 42131 132761 3052]	[ 42107 132781 3053]
4106	30125600	2022-11-17 14:28:59.843347+00:00		t	36	73469368511952898	648518346483806357	73469368511942276	648518346500697781	[ 42077 132561 3032]	[ 42079 132535 3031]
4107	30125618	2022-11-17 14:28:59.843347+00:00		t	44	73469368512005867	648518346483806357	73469368512005853	648518346489007453	[ 42127 132767 3050]	[ 42111 132789 3051]
4108	30125624	2022-11-17 14:28:59.843347+00:00		t	25	73469368511950463	648518346483806357	73469368511916483	648518346489007453	[ 42127 132619 3029]	[ 42119 132607 3027]
4110	4565492	2022-11-17 14:28:59.843347+00:00		t	41	73469299658303680	648518346478167277	73469299658294751	648518346474435437	[ 41165 130201 2784]	[ 41183 130207 2787]
4111	24463435	2022-11-17 14:28:59.843347+00:00		t	40	72905456485770164	648518346499722309	72905456485789432	648518346494799159	[ 26325 103811 3021]	[ 26347 103831 3023]
4112	11409595	2022-11-17 14:28:59.843347+00:00		t	46	72835156460896373	648518346501288024	72835156460901153	648518346494033294	[ 23425 105665 2997]	[ 23447 105639 2997]
4114	4933345	2022-11-17 14:28:59.843347+00:00		t	50	73469299859425264	648518346483806357	73469299859435324	648518346489007453	[ 41359 130621 3115]	[ 41371 130595 3115]
4115	4933359	2022-11-17 14:28:59.843347+00:00		t	37	73469299859417948	648518346483806357	73469299859455446	648518346489007453	[ 41401 130689 3113]	[ 41397 130725 3113]
4116	4933375	2022-11-17 14:28:59.843347+00:00		t	15	73469299859425264	648518346483806357	73469299859455446	648518346489007453	[ 41417 130705 3117]	[ 41433 130737 3118]
4121	14944267	2022-11-17 14:28:59.843347+00:00		t	43	73468887274388703	648518346483806357	73468887274446408	648518346492136492	[ 42619 118021 2693]	[ 42589 118007 2694]
4124	29508787	2022-11-17 14:28:59.843347+00:00		t	28	73399411883296709	648518346478788180	73399411883311347	648518346500697781	[ 40017 143969 2638]	[ 40035 143993 2637]
4127	20411548	2022-11-17 14:28:59.843347+00:00		t	17	73681367762065517	648518346478788180	73681367762060562	648518346486778876	[ 48211 158675 2385]	[ 48203 158687 2384]
4143	11365527	2022-11-17 14:28:59.843347+00:00		t	24	73469368512041739	648518346483806357	73469368512034588	648518346465071989	[ 41883 131483 3064]	[ 41899 131507 3065]
4156	26371573	2022-11-17 14:28:59.843347+00:00		t	28	73470124157607739	648518346478788180	73470124157600519	648518346486778876	[ 42743 153803 2470]	[ 42751 153839 2470]
4165	20411572	2022-11-17 14:28:59.843347+00:00		t	26	73681367762063005	648518346478788180	73681367762055452	648518346474435437	[ 48363 158699 2385]	[ 48391 158687 2385]
4166	20411574	2022-11-17 14:28:59.843347+00:00		t	22	73681367762067824	648518346478788180	73681367762055452	648518346474435437	[ 48383 158707 2388]	[ 48409 158693 2389]
4167	43162756	2022-11-17 14:28:59.843347+00:00		t	42	73468543676800152	648518346478788180	73468543676795963	648518346517550122	[ 41043 108229 2601]	[ 41055 108199 2602]
4173	10517603	2022-11-17 14:28:59.843347+00:00		t	18	72413149953014468	648518346499722309	72413218672503283	648518346492104815	[ 10735 112627 2612]	[ 10745 112655 2614]
4180	14225406	2022-11-17 14:28:59.843347+00:00		t	45	72483450112085914	648518346477981653	72483450112081388	648518346492104815	[ 13051 109753 2936]	[ 13073 109777 2936]
4186	35731136	2022-11-17 14:28:59.843347+00:00		t	41	73892817524936322	648518346494666373	73892817524933861	648518346494685429	[ 53577 169455 2291]	[ 53603 169443 2291]
4187	43162792	2022-11-17 14:28:59.843347+00:00		t	47	73468543676798113	648518346478788180	73468543676796048	648518346500697781	[ 41087 108327 2600]	[ 41119 108347 2601]
4193	26371622	2022-11-17 14:28:59.843347+00:00		t	37	73470124157514667	648518346494666373	73470124157545163	648518346474576421	[ 42917 154067 2452]	[ 42879 154067 2452]
4195	26371636	2022-11-17 14:28:59.843347+00:00		t	34	73470124157486382	648518346494666373	73470124157545517	648518346474576421	[ 43007 154147 2450]	[ 42969 154151 2450]
4198	26371640	2022-11-17 14:28:59.843347+00:00		t	31	73470124157533130	648518346494666373	73470124157549694	648518346474649125	[ 42983 153945 2457]	[ 43001 153927 2457]
4200	26371583	2022-11-17 14:28:59.843347+00:00		t	26	73470124157574700	648518346494666373	73470124157577535	648518346486778876	[ 42813 153985 2462]	[ 42785 153969 2460]
4201	35731063	2022-11-17 14:28:59.843347+00:00		t	25	73892817524941161	648518346494666373	73892817524933700	648518346494685429	[ 53501 169155 2294]	[ 53493 169147 2292]
4205	43162726	2022-11-17 14:28:59.843347+00:00		t	15	73468543676793662	648518346478788180	73468543676785823	648518346496329789	[ 40981 108395 2597]	[ 40987 108447 2597]
4206	16473909	2022-11-17 14:28:59.843347+00:00		t	16	73469299658409593	648518346479473874	73469299658492236	648518346496329789	[ 42231 129781 2823]	[ 42271 129769 2823]
4207	40121215	2022-11-17 14:28:59.843347+00:00		t	34	73468612329420361	648518346478788180	73468612329346247	648518346496329789	[ 41403 109789 2563]	[ 41437 109785 2562]
4211	12211274	2022-11-17 14:28:59.843347+00:00		t	44	73398174932548461	648518346494666373	73398174932553051	648518346496329789	[ 40831 107431 2591]	[ 40853 107399 2591]
4213	12211296	2022-11-17 14:28:59.843347+00:00		t	28	73398174932533390	648518346494666373	73398174932543883	648518346496329789	[ 40885 107393 2585]	[ 40911 107385 2587]
4214	30194651	2022-11-17 14:28:59.843347+00:00		t	26	73399343163947891	648518346478788180	73399343163938129	648518346474435437	[ 40019 142521 2678]	[ 40055 142517 2678]
4215	30194670	2022-11-17 14:28:59.843347+00:00		t	42	73399343163937989	648518346478788180	73399343163941042	648518346474435437	[ 40085 142379 2681]	[ 40113 142361 2681]
4216	40121293	2022-11-17 14:28:59.843347+00:00		t	37	73468612329329517	648518346478788180	73468612329329498	648518346474435437	[ 41649 110069 2557]	[ 41677 110077 2557]
4217	30194650	2022-11-17 14:28:59.843347+00:00		t	31	73399343163944408	648518346478788180	73399343163938146	648518346517550122	[ 40019 142499 2677]	[ 40055 142487 2677]
4218	35731067	2022-11-17 14:28:59.843347+00:00		t	29	73892817525121249	648518346494666373	73892817524941102	648518346499555675	[ 53503 169031 2297]	[ 53497 169013 2296]
4219	26371628	2022-11-17 14:28:59.843347+00:00		t	27	73470124157514667	648518346494666373	73470124157533253	648518346491650246	[ 42923 154049 2453]	[ 42907 154029 2452]
4221	10040007	2022-11-17 14:28:59.843347+00:00		t	26	72976787168560207	648518346489924111	72976787168566978	648518346488712526	[ 27879 133059 2809]	[ 27895 133073 2811]
4222	26726296	2022-11-17 14:28:59.843347+00:00		t	47	73047155912729741	648518346489924111	73047155912726940	648518346474435437	[ 28877 131605 2801]	[ 28901 131581 2802]
4223	26726280	2022-11-17 14:28:59.843347+00:00		t	35	73047155912724224	648518346489924111	73047155912719184	648518346490181384	[ 28845 131589 2801]	[ 28851 131559 2802]
4224	39733012	2022-11-17 14:28:59.843347+00:00		t	78	73540492901802773	648518346494666373	73540492901781664	648518346474649125	[ 43049 153933 2469]	[ 43063 153911 2469]
4225	39733013	2022-11-17 14:28:59.843347+00:00		t	26	73540492901731456	648518346494666373	73540492901734746	648518346474649125	[ 43055 153979 2458]	[ 43077 153965 2458]
4230	39733020	2022-11-17 14:28:59.843347+00:00		t	40	73540492901748615	648518346494666373	73540492901759031	648518346474649125	[ 43087 153971 2467]	[ 43111 153957 2467]
4235	39733030	2022-11-17 14:28:59.843347+00:00		t	17	73540492901690791	648518346494666373	73540492901532877	648518346474576421	[ 43181 154431 2445]	[ 43169 154421 2443]
4238	39733006	2022-11-17 14:28:59.843347+00:00		t	31	73540492901759036	648518346494666373	73540492901748525	648518346486778876	[ 43037 153959 2460]	[ 43053 153937 2460]
4239	39733031	2022-11-17 14:28:59.843347+00:00		t	64	73540492901724901	648518346494666373	73540492901615774	648518346486778876	[ 43221 154425 2446]	[ 43219 154415 2444]
4250	35731001	2022-11-17 14:28:59.843347+00:00		t	48	73892817524952869	648518346494666373	73892817524961972	648518346486778876	[ 53463 168991 2300]	[ 53429 168987 2300]
4251	39733029	2022-11-17 14:28:59.843347+00:00		t	42	73540492901724901	648518346494666373	73540492901641987	648518346500697781	[ 43179 154393 2446]	[ 43163 154379 2446]
4252	44996667	2022-11-17 14:28:59.843347+00:00		t	35	73469368377640597	648518346494666373	73469368377647198	648518346486714244	[ 41299 131213 2738]	[ 41269 131199 2739]
4253	44996678	2022-11-17 14:28:59.843347+00:00		t	12	73469368377642358	648518346494666373	73469368377644912	648518346486714244	[ 41351 131167 2737]	[ 41331 131139 2738]
4255	35731069	2022-11-17 14:28:59.843347+00:00		t	12	73892817524936322	648518346494666373	73892817524929070	648518346478873684	[ 53523 169455 2291]	[ 53497 169451 2291]
4256	39733021	2022-11-17 14:28:59.843347+00:00		t	37	73540492901706183	648518346494666373	73540492901705894	648518346499555675	[ 43149 154431 2449]	[ 43113 154431 2449]
4257	39733034	2022-11-17 14:28:59.843347+00:00		t	22	73540492901690836	648518346494666373	73540492901538542	648518346491650246	[ 43271 154505 2446]	[ 43285 154505 2444]
4258	35731099	2022-11-17 14:28:59.843347+00:00		t	31	73892817524938626	648518346494666373	73892817524916070	648518346472661451	[ 53525 169249 2291]	[ 53541 169231 2291]
4259	39733008	2022-11-17 14:28:59.843347+00:00		t	53	73540492901711494	648518346494666373	73540492901524086	648518346472661451	[ 43085 154247 2449]	[ 43045 154271 2450]
4260	43491959	2022-11-17 14:28:59.843347+00:00		t	26	73046331346158821	648518346484528131	73046331346177701	648518346499440615	[ 30637 107621 2949]	[ 30631 107657 2950]
4262	43491972	2022-11-17 14:28:59.843347+00:00		t	35	73046331346084777	648518346499893315	73046331346084324	648518346480843521	[ 30637 108525 2935]	[ 30657 108497 2934]
4266	17473422	2022-11-17 14:28:59.843347+00:00		t	15	72975825229916468	648518346508752447	72975893949358807	648518346486345888	[ 26915 104447 3020]	[ 26945 104473 3020]
4268	17473426	2022-11-17 14:28:59.843347+00:00		t	23	72975893949286159	648518346481759933	72975893949291482	648518346486345888	[ 26935 104535 2990]	[ 26949 104561 2990]
4272	17473441	2022-11-17 14:28:59.843347+00:00		t	40	72975893949286159	648518346481759933	72975893949284143	648518346486345888	[ 26957 104523 2987]	[ 26987 104531 2988]
4273	17473442	2022-11-17 14:28:59.843347+00:00		t	28	72975893949286156	648518346481759933	72975893949300572	648518346486345888	[ 26957 104479 2987]	[ 26981 104449 2988]
4277	24083098	2022-11-17 14:28:59.843347+00:00		t	28	73398999767748599	648518346488045079	73398999767786092	648518346501655896	[ 40599 131537 3053]	[ 40579 131511 3055]
4279	17473495	2022-11-17 14:28:59.843347+00:00		t	29	72975893949074422	648518346488815453	72975893949073373	648518346489565548	[ 27045 104827 2954]	[ 27045 104791 2954]
4282	24083163	2022-11-17 14:28:59.843347+00:00		t	65	73398999767735669	648518346488045079	73398999767807576	648518346501655896	[ 40707 131529 3057]	[ 40719 131517 3059]
4283	2581474	2022-11-17 14:28:59.843347+00:00		t	23	72483450179131095	648518346496729980	72483450179133077	648518346489813335	[ 13861 109427 3042]	[ 13865 109453 3044]
4284	24083249	2022-11-17 14:28:59.843347+00:00		t	24	73398999767761326	648518346488045079	73398999767743477	648518346501655896	[ 40937 131441 3047]	[ 40935 131411 3048]
4286	24083255	2022-11-17 14:28:59.843347+00:00		t	25	73398999767766318	648518346488045079	73398999767743477	648518346501655896	[ 40927 131455 3041]	[ 40947 131435 3042]
4287	19257430	2022-11-17 14:28:59.843347+00:00		t	29	72413150087022080	648518346489569900	72413150087027262	648518346491361313	[ 10999 111909 2827]	[ 10985 111927 2829]
4289	13994040	2022-11-17 14:28:59.843347+00:00		t	31	72905387766246122	648518346500681907	72905387766246104	648518346497087028	[ 25759 101627 3020]	[ 25721 101615 3021]
4292	25456100	2022-11-17 14:28:59.843347+00:00		t	46	72342712556566896	648518346480125925	72342712556561692	648518346491361313	[ 9993 110589 2779]	[ 10007 110565 2779]
4293	41116575	2022-11-17 14:28:59.843347+00:00		t	30	72342712288031400	648518346514448583	72342712288043697	648518346491361313	[ 9423 110111 2221]	[ 9431 110143 2222]
4294	18094707	2022-11-17 14:28:59.843347+00:00		t	41	72553681618432836	648518346476657526	72553681618409058	648518346486783620	[ 15619 106001 3229]	[ 15599 106027 3229]
4296	13994070	2022-11-17 14:28:59.843347+00:00		t	43	72905387766246122	648518346500681907	72905387766260679	648518346497087028	[ 25781 101593 3022]	[ 25765 101569 3023]
4304	5910945	2022-11-17 14:28:59.843347+00:00		t	27	72905525138133582	648518346476657526	72905525138120752	648518346493196828	[ 26507 105359 2885]	[ 26497 105341 2884]
4305	44288544	2022-11-17 14:28:59.843347+00:00		t	37	72342781141992455	648518346494933170	72342781141966644	648518346495481014	[ 9931 110647 2569]	[ 9919 110617 2569]
4306	44288398	2022-11-17 14:28:59.843347+00:00		t	41	72342781141884899	648518346494071307	72342781141892017	648518346495481014	[ 9733 110879 2557]	[ 9751 110853 2558]
4307	44288430	2022-11-17 14:28:59.843347+00:00		t	25	72342781141879050	648518346494071307	72342781141879048	648518346495481014	[ 9761 110911 2556]	[ 9797 110899 2556]
4308	44288440	2022-11-17 14:28:59.843347+00:00		t	14	72342781141871727	648518346494071307	72342781141884742	648518346495481014	[ 9785 110721 2554]	[ 9807 110745 2557]
4309	44288600	2022-11-17 14:28:59.843347+00:00		t	25	72342781141845674	648518346501288024	72342781141867211	648518346495481014	[ 10003 110943 2547]	[ 9993 110913 2548]
4318	7832249	2022-11-17 14:28:59.843347+00:00		t	34	73469437432657147	648518346493225392	73539806176829217	648518346486863587	[ 42989 135067 3386]	[ 43021 135081 3385]
4321	7832263	2022-11-17 14:28:59.843347+00:00		t	17	73539806176824725	648518346493225392	73539806176813553	648518346489569132	[ 43035 135109 3387]	[ 43055 135107 3386]
4323	11481650	2022-11-17 14:28:59.843347+00:00		t	33	72413081300650920	648518346481856445	72413081300650951	648518346497317272	[ 11355 110197 2735]	[ 11327 110175 2736]
4328	7832496	2022-11-17 14:28:59.843347+00:00		t	58	73539806176747522	648518346475974370	73539806176701277	648518346489569132	[ 43767 135083 3351]	[ 43749 135117 3351]
4329	7832498	2022-11-17 14:28:59.843347+00:00		t	23	73539806176747522	648518346475974370	73539806176711466	648518346486863587	[ 43777 135059 3345]	[ 43751 135069 3344]
4330	16220454	2022-11-17 14:28:59.843347+00:00		t	46	72553612899029407	648518346494071307	72553612899029415	648518346488838734	[ 15541 104207 3258]	[ 15567 104185 3259]
4332	42127947	2022-11-17 14:28:59.843347+00:00		t	17	72342781074788873	648518346480666625	72342781074791734	648518346489566297	[ 9605 110745 2422]	[ 9635 110757 2422]
4333	42731091	2022-11-17 14:28:59.843347+00:00		t	14	72342712422399422	648518346507233352	72342712422394223	648518346489566297	[ 8963 109881 2541]	[ 8987 109885 2542]
4334	7832481	2022-11-17 14:28:59.843347+00:00		t	36	73539806176619381	648518346475974370	73539806176731500	648518346484413479	[ 43761 135023 3346]	[ 43725 135021 3346]
4338	7832489	2022-11-17 14:28:59.843347+00:00		t	24	73539806176772849	648518346475974370	73539806176772841	648518346499724869	[ 43769 135045 3354]	[ 43737 135055 3356]
4339	7832490	2022-11-17 14:28:59.843347+00:00		t	57	73539806176772849	648518346475974370	73539806176758817	648518346485910654	[ 43779 135029 3354]	[ 43741 135017 3355]
4341	42495807	2022-11-17 14:28:59.843347+00:00		t	41	73468612463573664	648518346479473874	73468612463646260	648518346478565492	[ 42889 108625 2823]	[ 42855 108621 2823]
4345	42495758	2022-11-17 14:28:59.843347+00:00		t	54	73468612463426027	648518346479473874	73468612463423382	648518346494595461	[ 42751 108627 2774]	[ 42761 108595 2775]
4351	42495792	2022-11-17 14:28:59.843347+00:00		t	71	73468612463523769	648518346479473874	73468612463515323	648518346478565492	[ 42861 108763 2811]	[ 42837 108771 2812]
4355	42495803	2022-11-17 14:28:59.843347+00:00		t	12	73468612463498640	648518346479473874	73468612463573912	648518346494750485	[ 42891 108603 2819]	[ 42849 108591 2819]
4356	42495795	2022-11-17 14:28:59.843347+00:00		t	30	73468612463541862	648518346479473874	73468612463501352	648518346517550122	[ 42861 108783 2809]	[ 42843 108817 2807]
4357	42495793	2022-11-17 14:28:59.843347+00:00		t	23	73468612463426027	648518346479473874	73468612463449235	648518346494595461	[ 42809 108611 2780]	[ 42837 108603 2779]
4359	42495828	2022-11-17 14:28:59.843347+00:00		t	52	73468612463461363	648518346479473874	73468612463449235	648518346494595461	[ 42879 108621 2788]	[ 42905 108605 2787]
4361	42495843	2022-11-17 14:28:59.843347+00:00		t	21	73468612463514882	648518346479473874	73468612463511525	648518346494595461	[ 42965 108579 2811]	[ 42961 108549 2811]
4369	16764015	2022-11-17 14:28:59.843347+00:00		t	34	73539187365924156	648518346479473874	73539187365913033	648518346494595461	[ 44141 115713 2708]	[ 44139 115737 2707]
4370	16764050	2022-11-17 14:28:59.843347+00:00		t	29	73539187365924156	648518346479473874	73539187365949421	648518346492136492	[ 44159 115735 2710]	[ 44189 115741 2709]
4371	16764069	2022-11-17 14:28:59.843347+00:00		t	25	73539187365952084	648518346479473874	73539187365960231	648518346474435437	[ 44199 115743 2717]	[ 44221 115729 2718]
4372	7558328	2022-11-17 14:28:59.843347+00:00		t	32	73398174932673396	648518346479473874	73398174932680862	648518346492136492	[ 40631 108117 2642]	[ 40633 108109 2645]
4373	7558359	2022-11-17 14:28:59.843347+00:00		t	35	73398174932651607	648518346479473874	73398174932661561	648518346494595461	[ 40701 107981 2630]	[ 40703 107949 2631]
4375	16763973	2022-11-17 14:28:59.843347+00:00		t	34	73539187365978277	648518346479473874	73539187365947183	648518346494595461	[ 44025 116387 2722]	[ 44055 116363 2723]
4379	28927983	2022-11-17 14:28:59.843347+00:00		t	24	73468612530430390	648518346479473874	73468612530430407	648518346478565492	[ 42969 108621 2843]	[ 42957 108641 2844]
4387	42495740	2022-11-17 14:28:59.843347+00:00		t	29	73468612463442379	648518346479473874	73468612463454071	648518346496329789	[ 42733 108679 2783]	[ 42705 108671 2784]
4388	42495796	2022-11-17 14:28:59.843347+00:00		t	42	73468612463523769	648518346479473874	73468612463515516	648518346496329789	[ 42867 108773 2810]	[ 42841 108807 2810]
4389	9108798	2022-11-17 14:28:59.843347+00:00		t	39	72553818923271302	648518346477981653	72553818923246116	648518346500132614	[ 15143 109005 2995]	[ 15163 108985 2995]
4390	3871067	2022-11-17 14:28:59.843347+00:00		t	17	72553750203856273	648518346500641203	72553750203853461	648518346500132614	[ 14591 108485 3058]	[ 14559 108467 3059]
4391	3871071	2022-11-17 14:28:59.843347+00:00		t	36	72553750203871666	648518346500641203	72553750203879280	648518346500132614	[ 14583 108485 3069]	[ 14571 108463 3070]
4392	9108809	2022-11-17 14:28:59.843347+00:00		t	63	72553818923271302	648518346477981653	72553818923266193	648518346500132614	[ 15135 109007 2999]	[ 15167 108993 2999]
4393	10972032	2022-11-17 14:28:59.843347+00:00		t	32	72483518831408881	648518346474593218	72483518831411348	648518346500132614	[ 12429 110809 2867]	[ 12447 110837 2868]
4394	27389989	2022-11-17 14:28:59.843347+00:00		t	74	72553818923349111	648518346476657526	72553818923338028	648518346500132614	[ 15863 108811 3027]	[ 15847 108781 3027]
4396	32518378	2022-11-17 14:28:59.843347+00:00		t	54	72483450178847095	648518346498453780	72483450178846696	648518346500132614	[ 12917 110337 2956]	[ 12931 110357 2956]
4397	32325440	2022-11-17 14:28:59.843347+00:00		t	18	72342643836983180	648518346490237960	72342643836983195	648518346501117289	[ 9207 107423 2735]	[ 9179 107439 2736]
4399	3825968	2022-11-17 14:28:59.843347+00:00		t	39	72905456418749926	648518346486653999	72905456418771010	648518346500132614	[ 25057 103261 2936]	[ 25027 103249 2936]
4400	25724128	2022-11-17 14:28:59.843347+00:00		t	42	72623912856561351	648518346472297010	72623912856565884	648518346500132614	[ 17705 100567 3101]	[ 17741 100555 3102]
4401	34022913	2022-11-17 14:28:59.843347+00:00		t	25	72342781208968234	648518346500641203	72342781208991641	648518346500132614	[ 10193 112205 2669]	[ 10165 112231 2668]
4403	24070024	2022-11-17 14:28:59.843347+00:00		t	15	72623775350629162	648518346472297010	72623775350631685	648518346490196954	[17249 97741 3026]	[17261 97705 3027]
4404	24070025	2022-11-17 14:28:59.843347+00:00		t	19	72623775350626753	648518346472297010	72623775350631685	648518346490196954	[17253 97773 3031]	[17265 97751 3032]
4405	29058181	2022-11-17 14:28:59.843347+00:00		t	23	72623775350544845	648518346472297010	72623775350566000	648518346490196954	[17059 97209 2998]	[17043 97179 2998]
4407	11688303	2022-11-17 14:28:59.843347+00:00		t	28	72975756443481089	648518346487912272	72975756443500605	648518346490196954	[ 27209 101129 2947]	[ 27237 101125 2947]
4408	12175221	2022-11-17 14:28:59.843347+00:00		t	34	72483175435488039	648518346490596093	72483175435488026	648518346490196954	[ 13329 102343 3307]	[ 13319 102319 3307]
4409	12175286	2022-11-17 14:28:59.843347+00:00		t	30	72483244154990837	648518346490596093	72483175435476333	648518346490196954	[ 13355 102415 3304]	[ 13383 102397 3304]
4414	42495604	2022-11-17 14:28:59.843347+00:00		t	41	73468612463310849	648518346479473874	73468612463310842	648518346517550122	[ 42331 109223 2726]	[ 42351 109211 2725]
4417	42495749	2022-11-17 14:28:59.843347+00:00		t	33	73468612463437596	648518346479473874	73468612463423382	648518346494595461	[ 42731 108625 2778]	[ 42733 108593 2779]
4420	42495698	2022-11-17 14:28:59.843347+00:00		t	35	73468612463394360	648518346479473874	73468612463384884	648518346474435437	[ 42595 108871 2759]	[ 42611 108897 2759]
4421	7558237	2022-11-17 14:28:59.843347+00:00		t	24	73398174932656827	648518346479473874	73398174932651606	648518346477866647	[ 40475 107997 2636]	[ 40447 108003 2637]
4427	28927940	2022-11-17 14:28:59.843347+00:00		t	36	73468612530432493	648518346479473874	73468612530452961	648518346496329789	[ 42943 108571 2848]	[ 42907 108583 2849]
4428	7558250	2022-11-17 14:28:59.843347+00:00		t	19	73398174932668595	648518346479473874	73398174932675805	648518346517652772	[ 40489 107983 2638]	[ 40469 107985 2640]
4429	7558325	2022-11-17 14:28:59.843347+00:00		t	61	73398174932678480	648518346479473874	73398174932692291	648518346492136492	[ 40631 108055 2643]	[ 40633 108041 2645]
4431	30737477	2022-11-17 14:28:59.843347+00:00		t	38	73539187365962687	648518346479473874	73539187365960070	648518346474435437	[ 44169 115485 2714]	[ 44211 115483 2714]
4432	42495771	2022-11-17 14:28:59.843347+00:00		t	55	73468612463401843	648518346479473874	73468612463403775	648518346484837965	[ 42767 108613 2764]	[ 42775 108583 2766]
4433	42495617	2022-11-17 14:28:59.843347+00:00		t	15	73468612463285904	648518346479473874	73468612463280880	648518346517550122	[ 42369 109341 2717]	[ 42397 109337 2719]
4443	42495651	2022-11-17 14:28:59.843347+00:00		t	31	73468612463380481	648518346479473874	73468612463394362	648518346478565492	[ 42541 108839 2761]	[ 42503 108859 2762]
4453	42495730	2022-11-17 14:28:59.843347+00:00		t	20	73468612463418812	648518346479473874	73468612463435340	648518346492136492	[ 42693 108739 2775]	[ 42685 108763 2777]
4454	42495732	2022-11-17 14:28:59.843347+00:00		t	37	73468612463428508	648518346479473874	73468612463435340	648518346492136492	[ 42701 108699 2777]	[ 42687 108715 2778]
4456	14225394	2022-11-17 14:28:59.843347+00:00		t	40	72483450112191004	648518346500641203	72483450112107989	648518346492104815	[ 13077 110329 2947]	[ 13065 110359 2947]
4457	2177915	2022-11-17 14:28:59.843347+00:00		t	29	72764787716911477	648518346499722309	72764787716896087	648518346492104815	[ 22239 104525 3046]	[ 22225 104497 3046]
4458	34022756	2022-11-17 14:28:59.843347+00:00		t	17	72342781208855535	648518346499722309	72342781208858080	648518346492104815	[ 10015 112575 2607]	[ 9997 112543 2609]
4459	42183321	2022-11-17 14:28:59.843347+00:00		t	46	73469368579034091	648518346488045079	73469368579024209	648518346517652772	[ 41945 131361 3167]	[ 41979 131367 3166]
4464	26726242	2022-11-17 14:28:59.843347+00:00		t	47	73047155912724337	648518346489924111	73047155912735143	648518346490181384	[ 28759 131707 2806]	[ 28741 131693 2808]
4465	5179774	2022-11-17 14:28:59.843347+00:00		t	17	72694418972840845	648518346499722309	72694418972821887	648518346492104815	[ 20353 105149 3074]	[ 20363 105189 3074]
4466	27246422	2022-11-17 14:28:59.843347+00:00		t	30	73046262559609746	648518346500706739	73046262559733282	648518346517652772	[ 29923 106251 2824]	[ 29913 106217 2823]
4467	20667985	2022-11-17 14:28:59.843347+00:00		t	61	73469368578858837	648518346488045079	73469368578798778	648518346517652772	[ 41545 132483 3095]	[ 41581 132493 3096]
4468	20667987	2022-11-17 14:28:59.843347+00:00		t	26	73469368578874389	648518346488045079	73469368578843339	648518346517652772	[ 41551 132471 3103]	[ 41583 132487 3104]
4475	26726264	2022-11-17 14:28:59.843347+00:00		t	26	73047155912706847	648518346489924111	73047155912727420	648518346479951589	[ 28829 131903 2800]	[ 28799 131921 2801]
4478	4791773	2022-11-17 14:28:59.843347+00:00		t	49	72413150020271833	648518346477981653	72413150020271875	648518346492104815	[ 12203 112201 2789]	[ 12201 112237 2789]
4479	4791781	2022-11-17 14:28:59.843347+00:00		t	32	72413150020134207	648518346496335735	72413150020113802	648518346492104815	[ 12187 112269 2734]	[ 12207 112293 2735]
4480	4791796	2022-11-17 14:28:59.843347+00:00		t	17	72413150020205666	648518346496335735	72413150020229856	648518346492104815	[ 12235 112079 2763]	[ 12225 112099 2766]
4481	5179736	2022-11-17 14:28:59.843347+00:00		t	30	72694418972907090	648518346474593218	72694418972964885	648518346492104815	[ 20299 105283 3078]	[ 20297 105249 3078]
4482	16910592	2022-11-17 14:28:59.843347+00:00		t	16	73047155912642652	648518346489924111	73047155912647978	648518346488712526	[ 29897 131169 2777]	[ 29879 131199 2777]
4483	5179810	2022-11-17 14:28:59.843347+00:00		t	17	72694418972837170	648518346499722309	72694418972821887	648518346492104815	[ 20391 105123 3077]	[ 20417 105143 3077]
4484	16910606	2022-11-17 14:28:59.843347+00:00		t	20	73047155912654864	648518346489924111	73047155912650289	648518346489007453	[ 29919 131177 2777]	[ 29907 131215 2777]
4485	2215866	2022-11-17 14:28:59.843347+00:00		t	18	73187068834253549	648518346503767201	73187068834263152	648518346500711093	[ 33577 107589 2857]	[ 33591 107557 2858]
4486	11728207	2022-11-17 14:28:59.843347+00:00		t	25	73469506085175335	648518346495993163	73469506085170272	648518346500711093	[ 41691 135811 3317]	[ 41725 135803 3318]
4487	23891809	2022-11-17 14:28:59.843347+00:00		t	21	72976855888101935	648518346489924111	72976855888117123	648518346488712526	[ 26919 134187 2822]	[ 26931 134221 2822]
4490	13994043	2022-11-17 14:28:59.843347+00:00		t	18	72905387766246311	648518346496335735	72905387766224029	648518346492104815	[ 25691 101911 3013]	[ 25723 101901 3013]
4491	23382141	2022-11-17 14:28:59.843347+00:00		t	38	73328562237027881	648518346478167277	73328562237035207	648518346496329789	[ 38683 130909 2918]	[ 38701 130915 2920]
4492	11028576	2022-11-17 14:28:59.843347+00:00		t	33	73258193559815544	648518346478167277	73258193559807105	648518346496329789	[ 35497 129279 2984]	[ 35467 129269 2984]
4493	11028550	2022-11-17 14:28:59.843347+00:00		t	53	73258193559844742	648518346478167277	73258193559826420	648518346496329789	[ 35439 129223 2992]	[ 35407 129215 2993]
4494	23382163	2022-11-17 14:28:59.843347+00:00		t	39	73328562236981598	648518346478167277	73328562236988485	648518346496329789	[ 38779 130947 2902]	[ 38791 130917 2903]
4495	8314467	2022-11-17 14:28:59.843347+00:00		t	41	72975825296873869	648518346486653999	72975825296858648	648518346495020203	[ 26657 102807 3089]	[ 26629 102793 3089]
4496	40121276	2022-11-17 14:28:59.843347+00:00		t	31	73468612329326230	648518346478167277	73468612329353136	648518346496329789	[ 41585 109661 2560]	[ 41613 109651 2560]
4498	9093628	2022-11-17 14:28:59.843347+00:00		t	30	73539806042613362	648518346483806357	73539806042611051	648518346496329789	[ 43829 133217 3124]	[ 43833 133197 3125]
4499	8762637	2022-11-17 14:28:59.843347+00:00		t	27	73046331278759638	648518346503137403	73046331278603791	648518346495918155	[ 29485 108267 2710]	[ 29497 108247 2709]
4506	10593521	2022-11-17 14:28:59.843347+00:00		t	16	72694419107082540	648518346514007065	72694419107046401	648518346506702370	[ 18557 104609 3323]	[ 18585 104583 3324]
4507	25384798	2022-11-17 14:28:59.843347+00:00		t	40	72976031388358647	648518346495765904	72976031388348393	648518346506702370	[ 26679 109089 3029]	[ 26667 109057 3030]
4508	25384809	2022-11-17 14:28:59.843347+00:00		t	25	72976031388434461	648518346497858151	72976031388424898	648518346506702370	[ 26671 108633 3058]	[ 26677 108611 3057]
4509	25333017	2022-11-17 14:28:59.843347+00:00		t	44	73046674808983821	648518346499541854	72976306064856524	648518346486714244	[ 28681 117063 2580]	[ 28649 117073 2582]
4510	10593602	2022-11-17 14:28:59.843347+00:00		t	42	72694419106998558	648518346514007065	72694419107015884	648518346506702370	[ 18703 105207 3305]	[ 18741 105197 3305]
4511	11999667	2022-11-17 14:28:59.843347+00:00		t	49	73751256207739198	648518346492913070	73751256207991125	648518346506702370	[ 49821 143693 3727]	[ 49795 143681 3728]
4512	17127676	2022-11-17 14:28:59.843347+00:00		t	27	72975962601754062	648518346531363354	72975962601732822	648518346515315271	[ 27201 108365 2876]	[ 27207 108339 2876]
4513	32962969	2022-11-17 14:28:59.843347+00:00		t	40	73398931182422782	648518346492913070	73398931182430447	648518346506702370	[ 39213 130229 3251]	[ 39221 130203 3252]
4516	8094446	2022-11-17 14:28:59.843347+00:00		t	34	73046399931416272	648518346492002415	73046399931477996	648518346492136492	[ 29469 108753 2694]	[ 29435 108753 2695]
4519	8094440	2022-11-17 14:28:59.843347+00:00		t	26	73046399931416272	648518346492002415	73046399931426442	648518346490181384	[ 29469 108793 2695]	[ 29427 108801 2695]
4523	24285385	2022-11-17 14:28:59.843347+00:00		t	19	72342781208559863	648518346494071307	72342781208681196	648518346488838734	[ 9665 110603 2571]	[ 9641 110593 2573]
4525	18380381	2022-11-17 14:28:59.843347+00:00		t	21	72976168559068911	648518346503137403	72976168559060209	648518346480843521	[ 28567 114263 2546]	[ 28589 114249 2546]
4527	26726301	2022-11-17 14:28:59.843347+00:00		t	41	73047155912491287	648518346492002415	73047155912477964	648518346486714244	[ 28887 131109 2707]	[ 28913 131085 2708]
4536	21324638	2022-11-17 14:28:59.843347+00:00		t	18	73328562236932248	648518346478167277	73328562236927313	648518346486714244	[ 37787 130463 2872]	[ 37755 130481 2872]
4537	3545565	2022-11-17 14:28:59.843347+00:00		t	28	73539806042550072	648518346478167277	73539806042546718	648518346486714244	[ 44101 133141 3098]	[ 44063 133145 3098]
4541	3545583	2022-11-17 14:28:59.843347+00:00		t	40	73539806042552385	648518346478167277	73539806042575661	648518346515738442	[ 44151 133157 3105]	[ 44141 133145 3107]
4547	3545580	2022-11-17 14:28:59.843347+00:00		t	20	73539806042522259	648518346478167277	73539806042540615	648518346489007453	[ 44151 133583 3094]	[ 44125 133581 3095]
4553	3545594	2022-11-17 14:28:59.843347+00:00		t	21	73539806042578959	648518346478167277	73539806042540615	648518346489007453	[ 44193 133677 3103]	[ 44169 133681 3105]
4554	3545576	2022-11-17 14:28:59.843347+00:00		t	40	73539806042501568	648518346478167277	73539806042480099	648518346474435437	[ 44123 133577 3091]	[ 44097 133597 3092]
4555	3545585	2022-11-17 14:28:59.843347+00:00		t	33	73539806042556248	648518346478167277	73539806042571814	648518346474435437	[ 44183 133677 3101]	[ 44139 133691 3101]
4556	3545572	2022-11-17 14:28:59.843347+00:00		t	19	73539806042501568	648518346478167277	73539806042516422	648518346517550122	[ 44117 133565 3091]	[ 44081 133565 3091]
4557	3545581	2022-11-17 14:28:59.843347+00:00		t	39	73539806042561596	648518346478167277	73539806042522661	648518346517550122	[ 44151 133593 3092]	[ 44131 133615 3093]
4564	3545663	2022-11-17 14:28:59.843347+00:00		t	48	73539806042550143	648518346478167277	73539806042555950	648518346459644932	[ 44269 133363 3100]	[ 44301 133351 3100]
4567	3545672	2022-11-17 14:28:59.843347+00:00		t	36	73539806042553028	648518346478167277	73539806042553055	648518346515738442	[ 44305 133401 3102]	[ 44335 133389 3103]
4577	3545624	2022-11-17 14:28:59.843347+00:00		t	14	73539806042556246	648518346478167277	73539806042569424	648518346474435437	[ 44241 133711 3104]	[ 44233 133735 3106]
4578	3545671	2022-11-17 14:28:59.843347+00:00		t	39	73539806042581143	648518346478167277	73539806042598634	648518346474435437	[ 44317 133389 3115]	[ 44321 133363 3116]
4579	3545693	2022-11-17 14:28:59.843347+00:00		t	20	73539806042569329	648518346478167277	73539806042574243	648518346517550122	[ 44347 133661 3104]	[ 44381 133685 3104]
4580	3545689	2022-11-17 14:28:59.843347+00:00		t	19	73539806042583739	648518346478167277	73539806042553171	648518346515738442	[ 44341 133583 3101]	[ 44369 133577 3101]
4584	37930969	2022-11-17 14:28:59.843347+00:00		t	47	73468955993827149	648518346478167277	73468955993852016	648518346496329789	[ 42771 119045 2681]	[ 42749 119025 2681]
4589	4565447	2022-11-17 14:28:59.843347+00:00		t	44	73469299658283652	648518346478167277	73469299658283686	648518346459644932	[ 41031 130369 2779]	[ 41033 130409 2779]
4612	21324674	2022-11-17 14:28:59.843347+00:00		t	62	73328562236946686	648518346478167277	73328562236948993	648518346459644932	[ 37871 130395 2881]	[ 37865 130365 2881]
4613	4565444	2022-11-17 14:28:59.843347+00:00		t	27	73469299658301580	648518346478167277	73469299658321190	648518346489007453	[ 41023 130175 2796]	[ 41015 130187 2799]
4625	4565693	2022-11-17 14:28:59.843347+00:00		t	37	73469299658234939	648518346483806357	73469299658232157	648518346489007453	[ 41637 130827 2767]	[ 41665 130853 2768]
4631	11028597	2022-11-17 14:28:59.843347+00:00		t	61	73258193559837370	648518346478167277	73258193559840015	648518346489007453	[ 35491 129421 2997]	[ 35503 129453 2998]
4646	4565696	2022-11-17 14:28:59.843347+00:00		t	21	73469299658252359	648518346483806357	73469299658240221	648518346478873428	[ 41655 130817 2766]	[ 41687 130823 2765]
4647	4565697	2022-11-17 14:28:59.843347+00:00		t	38	73469299658247324	648518346483806357	73469299658242492	648518346478873428	[ 41655 130743 2766]	[ 41689 130745 2766]
4648	4565702	2022-11-17 14:28:59.843347+00:00		t	27	73469299658237777	648518346483806357	73469299658244794	648518346478873428	[ 41683 130715 2768]	[ 41715 130703 2768]
4649	4565718	2022-11-17 14:28:59.843347+00:00		t	27	73469299658228843	648518346483806357	73469299658237709	648518346478873428	[ 41785 130481 2762]	[ 41815 130509 2763]
4650	42396044	2022-11-17 14:28:59.843347+00:00		t	19	73468543676522908	648518346483806357	73468543676747601	648518346496329789	[ 41099 107479 2576]	[ 41061 107475 2578]
4651	42396116	2022-11-17 14:28:59.843347+00:00		t	64	73468543676522908	648518346483806357	73468543676751279	648518346474435437	[ 41147 107501 2576]	[ 41179 107497 2578]
4652	3545559	2022-11-17 14:28:59.843347+00:00		t	78	73539806042638461	648518346483806357	73539806042635942	648518346474435437	[ 44069 133699 3131]	[ 44055 133735 3132]
4653	9093697	2022-11-17 14:28:59.843347+00:00		t	44	73539806042608481	648518346483806357	73539806042620712	648518346474435437	[ 43925 133305 3126]	[ 43951 133291 3127]
4654	9093698	2022-11-17 14:28:59.843347+00:00		t	19	73539806042638379	648518346483806357	73539806042635718	648518346474435437	[ 43963 133491 3133]	[ 43953 133455 3134]
4655	3545558	2022-11-17 14:28:59.843347+00:00		t	32	73539806042633211	648518346483806357	73539806042640790	648518346517550122	[ 44055 133517 3134]	[ 44049 133489 3134]
4656	9093629	2022-11-17 14:28:59.843347+00:00		t	42	73539806042613362	648518346483806357	73539806042618264	648518346517550122	[ 43835 133221 3125]	[ 43835 133217 3126]
4662	35161419	2022-11-17 14:28:59.843347+00:00		t	52	73469368578868645	648518346478167277	73469368578615572	648518346484837965	[ 42483 131253 3088]	[ 42491 131257 3086]
4663	4565464	2022-11-17 14:28:59.843347+00:00		t	42	73469299658294762	648518346478167277	73469299658294751	648518346474435437	[ 41095 130157 2795]	[ 41105 130193 2796]
4664	35161380	2022-11-17 14:28:59.843347+00:00		t	15	73469368578804865	648518346478167277	73469368578849854	648518346474435437	[ 42449 131173 3089]	[ 42415 131135 3089]
4665	4565458	2022-11-17 14:28:59.843347+00:00		t	17	73469299658271290	648518346478167277	73469299658283656	648518346517550122	[ 41077 130369 2779]	[ 41079 130401 2781]
4666	35161418	2022-11-17 14:28:59.843347+00:00		t	37	73469368578816759	648518346478167277	73469368578804663	648518346517550122	[ 42495 131173 3088]	[ 42491 131141 3088]
4667	27454891	2022-11-17 14:28:59.843347+00:00		t	37	73469299658303680	648518346478167277	73469299658285797	648518346487948500	[ 41211 130057 2790]	[ 41241 130047 2790]
4668	21324675	2022-11-17 14:28:59.843347+00:00		t	15	73328562236939327	648518346478167277	73328562236956705	648518346487948500	[ 37887 130477 2887]	[ 37863 130499 2888]
4670	12626792	2022-11-17 14:28:59.843347+00:00		t	41	73259430040817048	648518346502576454	73259430040840632	648518346486778876	[ 35845 167671 2181]	[ 35859 167649 2181]
4674	42167680	2022-11-17 14:28:59.843347+00:00		t	13	72624050295761717	648518346517348645	72624050295803600	648518346480843521	[ 17493 106217 3198]	[ 17497 106251 3200]
4675	42167714	2022-11-17 14:28:59.843347+00:00		t	29	72624050295759047	648518346517348645	72624050295761738	648518346494996387	[ 17519 106233 3196]	[ 17541 106263 3197]
4676	42167618	2022-11-17 14:28:59.843347+00:00		t	41	72624050295745505	648518346517348645	72624050295875462	648518346498002535	[ 17415 106039 3204]	[ 17409 106035 3206]
4680	12626810	2022-11-17 14:28:59.843347+00:00		t	23	73259430040817048	648518346502576454	73259430040859668	648518346490181384	[ 35859 167685 2181]	[ 35891 167661 2182]
4689	4391573	2022-11-17 14:28:59.843347+00:00		t	18	72342781275938515	648518346517348645	72342781275958574	648518346493196828	[ 9477 111027 2735]	[ 9481 111035 2737]
4691	8039217	2022-11-17 14:28:59.843347+00:00		t	13	72905593857456232	648518346517348645	72905593857456220	648518346467364359	[ 24623 107363 2839]	[ 24591 107367 2839]
4692	2277806	2022-11-17 14:28:59.843347+00:00		t	13	72905593790654361	648518346517348645	72905593790631842	648518346480843521	[ 25809 107171 2818]	[ 25783 107153 2819]
4693	23110780	2022-11-17 14:28:59.843347+00:00		t	23	72342712489437419	648518346517348645	72342712489440179	648518346491361313	[ 9173 109033 2632]	[ 9193 109067 2633]
4694	23110801	2022-11-17 14:28:59.843347+00:00		t	20	72342712489437419	648518346517348645	72342712489425216	648518346491361313	[ 9181 109001 2630]	[ 9209 108999 2630]
4700	15516568	2022-11-17 14:28:59.843347+00:00		t	13	72342369093354909	648518346517348645	72342369093366751	648518346483445438	[ 9599 99823 3004]	[ 9623 99851 3004]
4704	11674854	2022-11-17 14:28:59.843347+00:00		t	34	72764856436317228	648518346517348645	72764856436300225	648518346492304255	[ 21007 106939 3052]	[ 21025 106971 3052]
4710	15516575	2022-11-17 14:28:59.843347+00:00		t	28	72342369093314432	648518346517348645	72342369093306691	648518346491361313	[ 9629 99895 2982]	[ 9641 99929 2981]
4713	18603465	2022-11-17 14:28:59.843347+00:00		t	40	72342574983446170	648518346517348645	72342574983448698	648518346493419292	[ 8795 106381 2524]	[ 8781 106371 2527]
4722	2187540	2022-11-17 14:28:59.843347+00:00		t	17	72342712489526169	648518346517348645	72342712489502413	648518346476747894	[ 9271 109427 2666]	[ 9291 109441 2666]
4723	7491677	2022-11-17 14:28:59.843347+00:00		t	35	72835225113519898	648518346517348645	72835225113522252	648518346509763459	[ 23997 107139 2936]	[ 24019 107165 2936]
4735	2277874	2022-11-17 14:28:59.843347+00:00		t	35	72905593790565595	648518346517348645	72905593790575628	648518346493196828	[ 25829 107363 2796]	[ 25855 107383 2796]
4736	2277793	2022-11-17 14:28:59.843347+00:00		t	19	72905593790525153	648518346517348645	72905593790539509	648518346490340104	[ 25799 107401 2777]	[ 25767 107379 2778]
4737	2277891	2022-11-17 14:28:59.843347+00:00		t	41	72905593790565595	648518346517348645	72905593790563328	648518346490340104	[ 25839 107349 2795]	[ 25875 107351 2795]
4742	2277829	2022-11-17 14:28:59.843347+00:00		t	22	72905593790346280	648518346517348645	72905593790356810	648518346479677888	[ 25763 107263 2707]	[ 25799 107267 2708]
4743	15516541	2022-11-17 14:28:59.843347+00:00		t	22	72342369093395439	648518346517348645	72342369093393042	648518346507389983	[ 9489 99825 3016]	[ 9513 99827 3016]
4752	15516567	2022-11-17 14:28:59.843347+00:00		t	20	72342369093342362	648518346517348645	72342369093319763	648518346507389983	[ 9621 99875 2994]	[ 9627 99901 2996]
4753	15516582	2022-11-17 14:28:59.843347+00:00		t	30	72342369093314432	648518346517348645	72342369093319763	648518346507389983	[ 9635 99889 2984]	[ 9651 99927 2985]
4754	2277815	2022-11-17 14:28:59.843347+00:00		t	15	72905593790522813	648518346517348645	72905593790549644	648518346489023210	[ 25815 107437 2774]	[ 25791 107451 2773]
4758	25456149	2022-11-17 14:28:59.843347+00:00		t	25	72342712556619060	648518346517348645	72342712556621726	648518346475413089	[ 10035 110541 2792]	[ 10073 110539 2793]
4759	25456150	2022-11-17 14:28:59.843347+00:00		t	24	72342712556672126	648518346517348645	72342712556704607	648518346476562881	[ 10099 110305 2818]	[ 10077 110289 2818]
4763	23465349	2022-11-17 14:28:59.843347+00:00		t	32	72905731229428752	648518346517348645	72905731229423862	648518346509763459	[ 24803 111153 2754]	[ 24785 111177 2753]
4764	2187505	2022-11-17 14:28:59.843347+00:00		t	25	72342712489461290	648518346517348645	72342712489478857	648518346475413089	[ 9231 108993 2642]	[ 9253 108971 2642]
4789	13627282	2022-11-17 14:28:59.843347+00:00		t	25	72553750271073702	648518346517348645	72553750271219945	648518346475413089	[ 15173 106741 3201]	[ 15145 106733 3202]
4791	13627287	2022-11-17 14:28:59.843347+00:00		t	29	72553750271063663	648518346517348645	72553750271056100	648518346498238290	[ 15173 106701 3196]	[ 15157 106681 3196]
4793	13627293	2022-11-17 14:28:59.843347+00:00		t	28	72553750271062914	648518346517348645	72553750271069318	648518346498238290	[ 15201 106569 3198]	[ 15171 106569 3199]
4796	13627312	2022-11-17 14:28:59.843347+00:00		t	30	72553750271181092	648518346517348645	72553750271066436	648518346492304255	[ 15201 106785 3196]	[ 15203 106819 3197]
4797	13627316	2022-11-17 14:28:59.843347+00:00		t	25	72553750271181092	648518346517348645	72553750271074017	648518346492304255	[ 15203 106765 3200]	[ 15207 106797 3200]
4798	13627261	2022-11-17 14:28:59.843347+00:00		t	58	72553750271033709	648518346517348645	72553750271036077	648518346490340104	[ 15121 106689 3184]	[ 15085 106669 3185]
4806	2187466	2022-11-17 14:28:59.843347+00:00		t	23	72342712489528630	648518346517348645	72342712489545548	648518346465266805	[ 9219 109409 2675]	[ 9217 109389 2677]
4807	5652141	2022-11-17 14:28:59.843347+00:00		t	35	72905593790428677	648518346517348645	72905593790400848	648518346489847311	[ 26541 108069 2726]	[ 26509 108051 2727]
4810	12128789	2022-11-17 14:28:59.843347+00:00		t	22	72342437879918341	648518346517348645	72342437879906459	648518346483445438	[ 9889 100665 3124]	[ 9923 100659 3124]
4811	12128770	2022-11-17 14:28:59.843347+00:00		t	16	72342437879878227	648518346517348645	72342437879868324	648518346500132614	[ 9819 100807 3114]	[ 9841 100793 3113]
4812	35589316	2022-11-17 14:28:59.843347+00:00		t	28	72342781141700368	648518346517348645	72342781141682480	648518346483445438	[ 9533 111679 2477]	[ 9535 111649 2476]
4816	24798338	2022-11-17 14:28:59.843347+00:00		t	50	72905593857435334	648518346517348645	72905593857489604	648518346482497172	[ 26573 106661 2844]	[ 26569 106629 2845]
4817	35589312	2022-11-17 14:28:59.843347+00:00		t	40	72342781141700368	648518346517348645	72342781141712833	648518346479956886	[ 9535 111669 2482]	[ 9531 111633 2483]
4818	16068134	2022-11-17 14:28:59.843347+00:00		t	21	72975893815118263	648518346517348645	72975893815127464	648518346515421767	[ 28309 106277 2736]	[ 28285 106263 2737]
4825	31790642	2022-11-17 14:28:59.843347+00:00		t	19	72412875477728934	648518346517348645	72412875477726499	648518346494996387	[ 12173 103993 3359]	[ 12187 104027 3359]
4828	7491613	2022-11-17 14:28:59.843347+00:00		t	38	72835225113657730	648518346517348645	72835225113559225	648518346478791252	[ 23933 107079 2949]	[ 23957 107063 2950]
4830	35589409	2022-11-17 14:28:59.843347+00:00		t	21	72342781141685017	648518346517348645	72342781141692651	648518346483445438	[ 9595 111729 2474]	[ 9615 111721 2475]
4831	30864897	2022-11-17 14:28:59.843347+00:00		t	18	72483450246053789	648518346517348645	72483450246049714	648518346480843521	[ 14003 108755 3095]	[ 14031 108743 3095]
4832	30864913	2022-11-17 14:28:59.843347+00:00		t	21	72483450246066098	648518346517348645	72483450246071575	648518346480843521	[ 14045 108785 3102]	[ 14071 108803 3103]
4838	2187475	2022-11-17 14:28:59.843347+00:00		t	21	72342712489444824	648518346517348645	72342712489440103	648518346498344346	[ 9203 108973 2635]	[ 9227 108963 2635]
4840	44288512	2022-11-17 14:28:59.843347+00:00		t	26	72342781141914782	648518346501288024	72342781141936717	648518346498314906	[ 9903 111033 2561]	[ 9883 111029 2563]
4849	23821195	2022-11-17 14:28:59.843347+00:00		t	19	72905456485910227	648518346477981653	72905456485910313	648518346481205338	[ 26381 102709 3072]	[ 26411 102703 3072]
4859	23110761	2022-11-17 14:28:59.843347+00:00		t	50	72342712489540940	648518346517348645	72342712489552569	648518346467364359	[ 9183 109477 2679]	[ 9181 109471 2681]
4860	23110796	2022-11-17 14:28:59.843347+00:00		t	35	72342712489444824	648518346517348645	72342712489429774	648518346489544793	[ 9185 108947 2631]	[ 9211 108929 2631]
4861	18603509	2022-11-17 14:28:59.843347+00:00		t	46	72342574983434325	648518346517348645	72342574983434296	648518346489544793	[ 8879 106333 2518]	[ 8913 106319 2519]
4862	12128768	2022-11-17 14:28:59.843347+00:00		t	35	72342437879870580	648518346517348645	72342437879863531	648518346489544793	[ 9811 100583 3111]	[ 9817 100625 3111]
4863	23110783	2022-11-17 14:28:59.843347+00:00		t	30	72342712489434896	648518346517348645	72342712489434884	648518346507389983	[ 9175 108929 2633]	[ 9195 108903 2634]
4864	23110785	2022-11-17 14:28:59.843347+00:00		t	59	72342712489528630	648518346517348645	72342712489540857	648518346507389983	[ 9209 109391 2673]	[ 9201 109357 2673]
4865	18603499	2022-11-17 14:28:59.843347+00:00		t	34	72342574983420491	648518346517348645	72342574983422891	648518346507389983	[ 8867 106309 2517]	[ 8895 106289 2517]
4866	24452338	2022-11-17 14:28:59.843347+00:00		t	35	72342643769865391	648518346517348645	72342643769862862	648518346507389983	[ 9101 108335 2602]	[ 9131 108319 2603]
4867	24452350	2022-11-17 14:28:59.843347+00:00		t	52	72342643769860444	648518346517348645	72342643769850185	648518346507389983	[ 9099 108235 2593]	[ 9143 108231 2593]
4870	3545598	2022-11-17 14:28:59.843347+00:00		t	29	73539806042650742	648518346492356223	73539806042625646	648518346517550122	[ 44167 133377 3131]	[ 44183 133403 3131]
4871	3545599	2022-11-17 14:28:59.843347+00:00		t	61	73539806042648393	648518346483806357	73539806042660434	648518346489007453	[ 44195 133487 3133]	[ 44197 133487 3136]
4876	2187490	2022-11-17 14:28:59.843347+00:00		t	29	72342712489409404	648518346517348645	72342712489418275	648518346498344346	[ 9207 109209 2621]	[ 9237 109185 2621]
4879	25456097	2022-11-17 14:28:59.843347+00:00		t	45	72342712556649629	648518346517348645	72342712556627495	648518346493196828	[ 10037 110521 2804]	[ 10019 110551 2805]
4883	7491689	2022-11-17 14:28:59.843347+00:00		t	35	72835225113519898	648518346517348645	72835225113508868	648518346482497172	[ 24001 107125 2936]	[ 24035 107125 2936]
4884	24762071	2022-11-17 14:28:59.843347+00:00		t	36	72342575386070681	648518346517348645	72342575386080732	648518346503120371	[ 10121 105197 3300]	[ 10141 105225 3302]
4885	2187500	2022-11-17 14:28:59.843347+00:00		t	44	72342712489461290	648518346517348645	72342712489447293	648518346503120371	[ 9219 109003 2636]	[ 9257 108997 2636]
4886	2187512	2022-11-17 14:28:59.843347+00:00		t	17	72342712489423077	648518346517348645	72342712489420704	648518346503120371	[ 9229 109239 2624]	[ 9259 109239 2625]
4887	25456116	2022-11-17 14:28:59.843347+00:00		t	25	72342712556649629	648518346517348645	72342712556667128	648518346503120371	[ 10029 110509 2805]	[ 10029 110537 2807]
4888	23821209	2022-11-17 14:28:59.843347+00:00		t	24	72905456485887192	648518346483783343	72905456485887269	648518346481205338	[ 26491 103149 3065]	[ 26467 103135 3066]
4889	23821257	2022-11-17 14:28:59.843347+00:00		t	13	72905456485869446	648518346483783343	72905456485857467	648518346481205338	[ 26605 103161 3056]	[ 26615 103187 3056]
4892	13627309	2022-11-17 14:28:59.843347+00:00		t	50	72553750271073702	648518346517348645	72553750271109391	648518346492416127	[ 15203 106753 3202]	[ 15199 106757 3205]
4893	13627348	2022-11-17 14:28:59.843347+00:00		t	44	72553750271058448	648518346517348645	72553750271063689	648518346492416127	[ 15261 106749 3196]	[ 15287 106775 3196]
4894	2187467	2022-11-17 14:28:59.843347+00:00		t	34	72342712489463998	648518346517348645	72342712489473934	648518346507389983	[ 9209 109025 2644]	[ 9219 109017 2646]
4895	43979038	2022-11-17 14:28:59.843347+00:00		t	48	73046331211915172	648518346507233352	73046331211915230	648518346490365448	[ 29215 106925 2672]	[ 29239 106959 2672]
4897	999575	2022-11-17 14:28:59.843347+00:00		t	21	72342781007674652	648518346480125925	72342781007674712	648518346490365448	[ 9101 110621 2299]	[ 9087 110655 2300]
4899	27386380	2022-11-17 14:28:59.843347+00:00		t	16	72342781007676757	648518346480666625	72342781007672034	648518346490365448	[ 9279 110601 2294]	[ 9255 110623 2295]
4903	29569554	2022-11-17 14:28:59.843347+00:00		t	21	72623981643396393	648518346514007065	72623981643385785	648518346475537024	[ 18313 104015 3328]	[ 18301 104009 3327]
4906	27471238	2022-11-17 14:28:59.843347+00:00		t	33	73116700157197054	648518346498554608	73116700157184058	648518346499842444	[ 31101 106599 2996]	[ 31077 106579 2997]
4907	28907267	2022-11-17 14:28:59.843347+00:00		t	40	73046468851989127	648518346524144133	73046468851977315	648518346475537024	[ 29795 111275 2998]	[ 29771 111291 2998]
4909	41156413	2022-11-17 14:28:59.843347+00:00		t	18	72413081367934123	648518346494933170	72413081367939378	648518346488838734	[ 12043 109877 2937]	[ 12023 109907 2939]
4910	10381667	2022-11-17 14:28:59.843347+00:00		t	13	73116768876770831	648518346481068634	73116768876763617	648518346475537024	[ 31839 108811 3032]	[ 31843 108787 3031]
4911	10381685	2022-11-17 14:28:59.843347+00:00		t	29	73116768876643430	648518346495414351	73116768876659779	648518346475537024	[ 31865 109477 2984]	[ 31903 109477 2985]
4912	3545555	2022-11-17 14:28:59.843347+00:00		t	15	73539806042657935	648518346492356223	73539806042660393	648518346489007453	[ 44057 133457 3140]	[ 44033 133483 3141]
4914	3545586	2022-11-17 14:28:59.843347+00:00		t	33	73539806042561596	648518346478167277	73539806042540615	648518346489007453	[ 44181 133635 3100]	[ 44145 133629 3100]
4915	11870381	2022-11-17 14:28:59.843347+00:00		t	33	73046399998479530	648518346531363354	73046399998650012	648518346475537024	[ 29991 109983 2824]	[ 29991 109955 2825]
4921	3545560	2022-11-17 14:28:59.843347+00:00		t	28	73539806042640914	648518346483806357	73539806042635942	648518346474435437	[ 44069 133667 3135]	[ 44053 133693 3136]
4925	3545603	2022-11-17 14:28:59.843347+00:00		t	26	73539806042622619	648518346492356223	73539806042615827	648518346474435437	[ 44171 133153 3129]	[ 44189 133149 3128]
4927	10919766	2022-11-17 14:28:59.843347+00:00		t	28	72976031321220468	648518346499840723	72976031321217966	648518346475537024	[ 27555 108809 2873]	[ 27527 108807 2872]
4928	3545610	2022-11-17 14:28:59.843347+00:00		t	33	73539806042622619	648518346492356223	73539806042634976	648518346500697781	[ 44179 133147 3131]	[ 44211 133137 3132]
4930	3545612	2022-11-17 14:28:59.843347+00:00		t	25	73539806042547758	648518346478167277	73539806042559074	648518346517550122	[ 44221 133715 3102]	[ 44213 133753 3103]
4936	3545623	2022-11-17 14:28:59.843347+00:00		t	58	73539806042625519	648518346492356223	73539806042627968	648518346500697781	[ 44201 133311 3126]	[ 44233 133305 3126]
4937	3545638	2022-11-17 14:28:59.843347+00:00		t	26	73539806042657857	648518346492356223	73539806042650702	648518346500697781	[ 44211 133361 3139]	[ 44253 133367 3141]
4938	3545635	2022-11-17 14:28:59.843347+00:00		t	27	73539806042657857	648518346492356223	73539806042672326	648518346517550122	[ 44219 133213 3143]	[ 44251 133209 3144]
4945	37031754	2022-11-17 14:28:59.843347+00:00		t	27	72483244221880112	648518346496671612	72483244221880068	648518346490365448	[ 12443 104093 3359]	[ 12441 104071 3359]
4946	3545653	2022-11-17 14:28:59.843347+00:00		t	32	73539806042638294	648518346483806357	73539806042650784	648518346500697781	[ 44261 133477 3133]	[ 44279 133451 3135]
4952	3545678	2022-11-17 14:28:59.843347+00:00		t	41	73539806042603572	648518346478167277	73539806042583625	648518346515738442	[ 44373 133405 3116]	[ 44357 133383 3116]
4954	3545690	2022-11-17 14:28:59.843347+00:00		t	28	73539806042581143	648518346478167277	73539806042603509	648518346474435437	[ 44387 133401 3116]	[ 44375 133373 3118]
4956	999606	2022-11-17 14:28:59.843347+00:00		t	41	72342781007674652	648518346480125925	72342781007672034	648518346490365448	[ 9179 110647 2294]	[ 9213 110633 2294]
4959	29553810	2022-11-17 14:28:59.843347+00:00		t	18	72976099973507538	648518346480125925	72976099973484264	648518346490365448	[ 26715 111133 2708]	[ 26719 111119 2707]
4962	27471122	2022-11-17 14:28:59.843347+00:00		t	36	73116700157222895	648518346498554608	73116700157225210	648518346487757122	[ 30765 107501 3009]	[ 30793 107513 3010]
4966	44082485	2022-11-17 14:28:59.843347+00:00		t	20	72413149953031741	648518346480666625	72413149953026813	648518346490365448	[ 10855 110645 2609]	[ 10897 110631 2610]
4967	27471135	2022-11-17 14:28:59.843347+00:00		t	33	73116700157247731	648518346498554608	73116700157262150	648518346506702370	[ 30833 107385 3021]	[ 30829 107407 3022]
4969	27471129	2022-11-17 14:28:59.843347+00:00		t	43	73116700157234193	648518346497858151	73116700157245605	648518346506702370	[ 30821 107429 3012]	[ 30805 107465 3013]
4973	32449328	2022-11-17 14:28:59.843347+00:00		t	54	73469506152098600	648518346494998706	73469506152088048	648518346492790969	[ 42971 136427 3359]	[ 42995 136409 3359]
4974	27471152	2022-11-17 14:28:59.843347+00:00		t	30	73116700157227263	648518346497858151	73116700157205063	648518346480843521	[ 30859 107347 3004]	[ 30863 107365 3003]
4985	27471179	2022-11-17 14:28:59.843347+00:00		t	23	73116700157269269	648518346497858151	73116700157262150	648518346506702370	[ 30941 107337 3022]	[ 30927 107313 3024]
4986	27471188	2022-11-17 14:28:59.843347+00:00		t	36	73116700157243274	648518346497858151	73116700157269238	648518346499141441	[ 30947 107315 3021]	[ 30945 107283 3021]
4987	27471193	2022-11-17 14:28:59.843347+00:00		t	34	73116700157243274	648518346497858151	73116700157231953	648518346480843521	[ 30947 107321 3019]	[ 30951 107297 3018]
4990	40344161	2022-11-17 14:28:59.843347+00:00		t	33	72413149953030610	648518346499722309	72413149953030536	648518346507570297	[ 10611 112491 2609]	[ 10611 112467 2609]
4991	27471207	2022-11-17 14:28:59.843347+00:00		t	57	73116700157243274	648518346497858151	73116700157262117	648518346506702370	[ 30975 107301 3020]	[ 30981 107279 3021]
4993	27471213	2022-11-17 14:28:59.843347+00:00		t	38	73116700157299320	648518346494038560	73116700157293071	648518346488551663	[ 30957 107373 3039]	[ 30993 107353 3040]
4996	27471218	2022-11-17 14:28:59.843347+00:00		t	20	73116700157151839	648518346524142085	73116700157146876	648518346489764403	[ 31021 107183 2973]	[ 31003 107163 2975]
4997	27471202	2022-11-17 14:28:59.843347+00:00		t	25	73116700157295239	648518346494038560	73116700157293133	648518346491215992	[ 30939 107413 3040]	[ 30963 107435 3040]
4998	27471222	2022-11-17 14:28:59.843347+00:00		t	25	73116700157151839	648518346524142085	73116700157141842	648518346497088308	[ 31033 107165 2972]	[ 31013 107137 2973]
5000	27471247	2022-11-17 14:28:59.843347+00:00		t	19	73116700157131496	648518346524142085	73116700157117159	648518346485925758	[ 31121 107439 2971]	[ 31105 107465 2972]
5008	27471273	2022-11-17 14:28:59.843347+00:00		t	22	73116700157119672	648518346497858151	73116700157128397	648518346497163692	[ 31193 106775 2969]	[ 31181 106795 2970]
5009	27471279	2022-11-17 14:28:59.843347+00:00		t	37	73116700157052889	648518346497858151	73116700157107861	648518346497163692	[ 31205 106685 2965]	[ 31197 106653 2964]
5010	27471290	2022-11-17 14:28:59.843347+00:00		t	17	73116700157052889	648518346497858151	73116700157158441	648518346491215992	[ 31217 106695 2966]	[ 31219 106669 2968]
5011	3545592	2022-11-17 14:28:59.843347+00:00		t	28	73539806042574017	648518346478167277	73539806042574021	648518346500697781	[ 44163 133219 3107]	[ 44169 133209 3109]
5012	44675512	2022-11-17 14:28:59.843347+00:00		t	31	72694487759273248	648518346509569667	72694487759297145	648518346486783620	[ 19515 106927 3146]	[ 19527 106923 3148]
5013	27471345	2022-11-17 14:28:59.843347+00:00		t	35	73116700157219594	648518346498554608	73116700157199525	648518346499842444	[ 31357 106557 3000]	[ 31373 106579 3000]
5014	3545679	2022-11-17 14:28:59.843347+00:00		t	29	73539806042581143	648518346478167277	73539806042588745	648518346500697781	[ 44345 133379 3113]	[ 44357 133353 3114]
5015	11028587	2022-11-17 14:28:59.843347+00:00		t	13	73258193559815648	648518346478167277	73258193559801886	648518346500697781	[ 35509 129401 2985]	[ 35489 129419 2985]
5016	14944296	2022-11-17 14:28:59.843347+00:00		t	38	73468887274341533	648518346483806357	73468887274326683	648518346500697781	[ 42595 118171 2674]	[ 42627 118151 2674]
5017	31334916	2022-11-17 14:28:59.843347+00:00		t	36	72342643702951058	648518346494264434	72342643702951056	648518346497880310	[ 8911 107765 2546]	[ 8941 107763 2547]
5018	44675761	2022-11-17 14:28:59.843347+00:00		t	43	72694487759168124	648518346476657526	72694487759119841	648518346509763459	[ 20087 107071 3090]	[ 20083 107041 3089]
5020	41983586	2022-11-17 14:28:59.843347+00:00		t	21	72553475325896474	648518346503978080	72553475325903931	648518346489985111	[15505 99785 3006]	[15469 99795 3006]
5021	12211202	2022-11-17 14:28:59.843347+00:00		t	29	73398174932550808	648518346494666373	73398174932543908	648518346500697781	[ 40693 107449 2587]	[ 40665 107435 2588]
5022	12211211	2022-11-17 14:28:59.843347+00:00		t	42	73398174932550808	648518346494666373	73398174932569221	648518346500697781	[ 40703 107513 2593]	[ 40677 107507 2595]
5023	41983690	2022-11-17 14:28:59.843347+00:00		t	31	72553475325955323	648518346503978080	72553475325950085	648518346489985111	[15583 99799 3027]	[15583 99823 3028]
5024	13627069	2022-11-17 14:28:59.843347+00:00		t	38	72553681551483846	648518346476657526	72553750271030961	648518346487087587	[ 14831 106479 3185]	[ 14831 106519 3185]
5025	2187747	2022-11-17 14:28:59.843347+00:00		t	72	72342712489315518	648518346481856445	72342712489322149	648518346489985111	[ 9569 109425 2578]	[ 9607 109421 2578]
5026	2187748	2022-11-17 14:28:59.843347+00:00		t	18	72342712489400936	648518346514448583	72342712489396364	648518346489985111	[ 9595 109535 2616]	[ 9597 109507 2616]
5028	30494801	2022-11-17 14:28:59.843347+00:00		t	20	72413150020088587	648518346476657526	72413150020085216	648518346477888526	[ 10611 110867 2707]	[ 10577 110883 2707]
5030	2278027	2022-11-17 14:28:59.843347+00:00		t	16	72905593790611556	648518346509569667	72905593790606649	648518346477888526	[ 26035 106681 2812]	[ 26029 106715 2812]
5031	2278131	2022-11-17 14:28:59.843347+00:00		t	33	72905593790585070	648518346514448583	72905593790594595	648518346477888526	[ 26121 106747 2804]	[ 26127 106717 2805]
5032	34317135	2022-11-17 14:28:59.843347+00:00		t	24	72835225180604556	648518346517527332	72835225180593143	648518346465266805	[ 23237 107195 3062]	[ 23253 107231 3062]
5033	34317203	2022-11-17 14:28:59.843347+00:00		t	21	72835225180590380	648518346517527332	72835225180587708	648518346465266805	[ 23425 107079 3059]	[ 23393 107069 3059]
5034	34317210	2022-11-17 14:28:59.843347+00:00		t	22	72835225180566907	648518346517527332	72835225180582321	648518346465266805	[ 23405 107243 3054]	[ 23399 107241 3057]
5035	8039322	2022-11-17 14:28:59.843347+00:00		t	22	72905593857468478	648518346517348645	72905593857394776	648518346486716621	[ 24839 107223 2834]	[ 24851 107199 2833]
5036	36064177	2022-11-17 14:28:59.843347+00:00		t	37	72413149886114850	648518346480125925	72413149886114769	648518346465266805	[ 10547 110771 2564]	[ 10533 110739 2564]
5037	17428525	2022-11-17 14:28:59.843347+00:00		t	42	72413149953068959	648518346501288024	72413149953110502	648518346499996812	[ 11321 110755 2641]	[ 11353 110745 2641]
5039	41155950	2022-11-17 14:28:59.843347+00:00		t	45	72413081367841162	648518346514448583	72413081367822411	648518346465266805	[ 11359 109761 2894]	[ 11341 109729 2894]
5040	26500693	2022-11-17 14:28:59.843347+00:00		t	36	72553612966166109	648518346499840723	72553612966171191	648518346465266805	[ 15779 104249 3400]	[ 15799 104223 3401]
5041	2187492	2022-11-17 14:28:59.843347+00:00		t	22	72342712489490862	648518346490237960	72342712489502214	648518346465266805	[ 9273 109033 2651]	[ 9241 109051 2651]
5042	18094755	2022-11-17 14:28:59.843347+00:00		t	30	72553681618457890	648518346514448583	72553681618460373	648518346465266805	[ 15725 106453 3233]	[ 15699 106447 3234]
5043	26500692	2022-11-17 14:28:59.843347+00:00		t	18	72553612966153326	648518346499840723	72553612966171266	648518346465266805	[ 15801 104299 3395]	[ 15797 104329 3396]
5045	22896468	2022-11-17 14:28:59.843347+00:00		t	48	72905731229323439	648518346507233352	72905731229313904	648518346502617767	[ 25315 111795 2705]	[ 25293 111771 2705]
5047	11481638	2022-11-17 14:28:59.843347+00:00		t	23	72413081300669049	648518346481856445	72413081300677231	648518346497317272	[ 11353 110185 2742]	[ 11319 110183 2742]
5048	11481648	2022-11-17 14:28:59.843347+00:00		t	41	72413081300643024	648518346481856445	72413081300635474	648518346497317272	[ 11343 110275 2726]	[ 11327 110251 2727]
5049	36214707	2022-11-17 14:28:59.843347+00:00		t	34	72483450178956349	648518346496729980	72483450178956386	648518346497317272	[ 13061 109079 2970]	[ 13073 109115 2970]
5050	36214713	2022-11-17 14:28:59.843347+00:00		t	17	72483450178949658	648518346486753761	72483450178949664	648518346497317272	[ 13101 109131 2964]	[ 13079 109121 2966]
5053	37583101	2022-11-17 14:28:59.843347+00:00		t	26	72694006454519966	648518346487912272	72694006454511864	648518346514306270	[19923 93303 2622]	[19929 93329 2623]
5055	32332904	2022-11-17 14:28:59.843347+00:00		t	29	72483518831486676	648518346508752447	72483518831507046	648518346497891062	[ 13013 111703 2901]	[ 13003 111727 2903]
5058	3293023	2022-11-17 14:28:59.843347+00:00		t	37	72553337819788961	648518346472297010	72553337819786453	648518346479055568	[15637 95329 2869]	[15603 95335 2870]
5059	10919777	2022-11-17 14:28:59.843347+00:00		t	37	72976031321479858	648518346524144133	72976031321425656	648518346487757122	[ 27527 109323 2946]	[ 27543 109353 2946]
5060	10919726	2022-11-17 14:28:59.843347+00:00		t	35	72976031321402523	648518346524144133	72976031321537375	648518346502508711	[ 27485 109239 2952]	[ 27465 109277 2953]
5061	10919702	2022-11-17 14:28:59.843347+00:00		t	15	72976031321417931	648518346524144133	72976031321434773	648518346470497278	[ 27455 109249 2950]	[ 27427 109269 2949]
5064	2556433	2022-11-17 14:28:59.843347+00:00		t	27	73046468852032264	648518346524144133	73046468852039651	648518346475537024	[ 29509 111017 3018]	[ 29495 110987 3019]
5066	25385198	2022-11-17 14:28:59.843347+00:00		t	94	72976031321402523	648518346524144133	72976031388110225	648518346492790969	[ 27515 109247 2952]	[ 27513 109267 2954]
5069	10919730	2022-11-17 14:28:59.843347+00:00		t	19	72976031321194664	648518346531363354	72976031321202711	648518346475537024	[ 27449 108759 2864]	[ 27475 108773 2864]
5072	10919738	2022-11-17 14:28:59.843347+00:00		t	28	72976031321194705	648518346531363354	72976031321194689	648518346499440615	[ 27459 108741 2863]	[ 27491 108741 2863]
5074	11870401	2022-11-17 14:28:59.843347+00:00		t	69	73046399998499107	648518346531363354	73046399998504886	648518346495592630	[ 30023 109993 2823]	[ 30035 109967 2825]
5075	11870242	2022-11-17 14:28:59.843347+00:00		t	53	73046399998476579	648518346531363354	73046399998476592	648518346499440615	[ 29825 109939 2809]	[ 29783 109929 2809]
5076	11870263	2022-11-17 14:28:59.843347+00:00		t	48	73046399998476579	648518346531363354	73046399998482616	648518346502276936	[ 29825 109911 2808]	[ 29803 109881 2808]
5077	2556451	2022-11-17 14:28:59.843347+00:00		t	22	73046468852049297	648518346524144133	73046468852042222	648518346475537024	[ 29561 110859 3023]	[ 29527 110867 3023]
5080	11870305	2022-11-17 14:28:59.843347+00:00		t	40	73046399998476579	648518346531363354	73046399998504714	648518346502276936	[ 29841 109923 2812]	[ 29855 109895 2813]
5081	11870316	2022-11-17 14:28:59.843347+00:00		t	12	73046399998544130	648518346531363354	73046399998504794	648518346502276936	[ 29847 109935 2819]	[ 29869 109913 2818]
5083	11870351	2022-11-17 14:28:59.843347+00:00		t	12	73046399998479530	648518346531363354	73046399998562971	648518346502276936	[ 29959 109983 2823]	[ 29935 109949 2824]
5086	10919754	2022-11-17 14:28:59.843347+00:00		t	27	72976031321220468	648518346499840723	72976031321225272	648518346395001857	[ 27541 108799 2875]	[ 27507 108791 2875]
5087	10919769	2022-11-17 14:28:59.843347+00:00		t	21	72976031321215534	648518346499840723	72976031321229844	648518346499440615	[ 27565 108835 2871]	[ 27531 108845 2872]
5090	10919728	2022-11-17 14:28:59.843347+00:00		t	17	72976031321186729	648518346531363354	72976031321169485	648518346465128053	[ 27451 108779 2858]	[ 27473 108763 2858]
5091	10919750	2022-11-17 14:28:59.843347+00:00		t	22	72976031321194705	648518346531363354	72976031321207829	648518346521544953	[ 27479 108689 2866]	[ 27505 108663 2866]
5092	11870407	2022-11-17 14:28:59.843347+00:00		t	21	73046399998489736	648518346531363354	73046399998482612	648518346492697531	[ 29999 109913 2809]	[ 30035 109907 2809]
5093	10919751	2022-11-17 14:28:59.843347+00:00		t	28	72976031321194705	648518346531363354	72976031321210559	648518346485925758	[ 27463 108729 2866]	[ 27505 108747 2866]
5094	10919776	2022-11-17 14:28:59.843347+00:00		t	26	72976031321215534	648518346499840723	72976031321207942	648518346485925758	[ 27573 108835 2868]	[ 27543 108835 2868]
5095	8133664	2022-11-17 14:28:59.843347+00:00		t	15	73046400132681283	648518346524144133	73046400132681352	648518346494734391	[ 29221 109759 3070]	[ 29183 109759 3070]
5096	2556476	2022-11-17 14:28:59.843347+00:00		t	23	73046468852058618	648518346524144133	73046468852039496	648518346490277659	[ 29601 110761 3020]	[ 29611 110737 3019]
5097	2556472	2022-11-17 14:28:59.843347+00:00		t	49	73046468852029989	648518346524144133	73046468852051831	648518346488551663	[ 29595 111211 3017]	[ 29591 111223 3020]
5099	2556466	2022-11-17 14:28:59.843347+00:00		t	49	73046468852003561	648518346524144133	73046468852017742	648518346486667469	[ 29533 111119 3006]	[ 29565 111111 3006]
5101	2556456	2022-11-17 14:28:59.843347+00:00		t	34	73046468852046954	648518346524144133	73046468852042268	648518346500711093	[ 29557 111017 3021]	[ 29545 110985 3022]
5102	2556461	2022-11-17 14:28:59.843347+00:00		t	48	73046468852049423	648518346524144133	73046468852039791	648518346500711093	[ 29569 111141 3019]	[ 29557 111139 3021]
5103	28689	2022-11-17 14:28:59.843347+00:00		t	32	73046400065630666	648518346499840723	73046400065576657	648518346502508711	[ 29395 109807 2949]	[ 29421 109789 2948]
5104	37545041	2022-11-17 14:28:59.843347+00:00		t	38	72976031388232622	648518346524144133	72976031388222466	648518346492790969	[ 27755 108969 2975]	[ 27783 108975 2976]
5105	17127512	2022-11-17 14:28:59.843347+00:00		t	21	72975962601727844	648518346531363354	72975962601708733	648518346475537024	[ 26947 108241 2870]	[ 26965 108227 2869]
5113	17127567	2022-11-17 14:28:59.843347+00:00		t	15	72975962601810346	648518346531363354	72975962601810368	648518346495592630	[ 27047 108043 2901]	[ 27075 108049 2902]
5114	17127574	2022-11-17 14:28:59.843347+00:00		t	37	72975962601792109	648518346531363354	72975962601802286	648518346495592630	[ 27045 107987 2899]	[ 27083 107983 2900]
5121	17127585	2022-11-17 14:28:59.843347+00:00		t	23	72975962601792109	648518346531363354	72975962601792110	648518346496171788	[ 27059 108025 2899]	[ 27093 108009 2899]
5123	17127561	2022-11-17 14:28:59.843347+00:00		t	44	72975962601789627	648518346531363354	72975962601805132	648518346492697531	[ 27037 108185 2897]	[ 27061 108191 2898]
5124	17127532	2022-11-17 14:28:59.843347+00:00		t	23	72975962601781829	648518346531363354	72975962601738066	648518346485925758	[ 26973 108261 2873]	[ 27007 108245 2874]
5125	17127580	2022-11-17 14:28:59.843347+00:00		t	70	72975962601792211	648518346531363354	72975962601776692	648518346485925758	[ 27067 108187 2888]	[ 27091 108171 2888]
5145	2556408	2022-11-17 14:28:59.843347+00:00		t	23	73046468852025132	648518346524144133	73046468852030029	648518346490277659	[ 29487 111195 3016]	[ 29461 111207 3017]
5146	2556448	2022-11-17 14:28:59.843347+00:00		t	16	73046468852032264	648518346524144133	73046468852027410	648518346494734391	[ 29523 111009 3017]	[ 29515 110975 3017]
5147	2556449	2022-11-17 14:28:59.843347+00:00		t	13	73046468852054152	648518346524144133	73046468852060959	648518346494734391	[ 29553 110815 3026]	[ 29519 110809 3026]
5149	32507934	2022-11-17 14:28:59.843347+00:00		t	19	73046468717832332	648518346531363354	73046468717830057	648518346482497172	[ 30425 111437 2769]	[ 30401 111447 2768]
5158	21332866	2022-11-17 14:28:59.843347+00:00		t	29	72976099906655581	648518346524144133	72976099906675333	648518346490277659	[ 28157 110633 2687]	[ 28149 110665 2688]
5167	7583573	2022-11-17 14:28:59.843347+00:00		t	13	72976099973821200	648518346481068634	72976100040427435	648518346491100449	[ 27925 111583 2825]	[ 27935 111559 2826]
5170	39427294	2022-11-17 14:28:59.843347+00:00		t	51	72976099973781638	648518346481068634	72976099973781481	648518346489002225	[ 27877 111583 2818]	[ 27877 111557 2818]
5171	32045655	2022-11-17 14:28:59.843347+00:00		t	38	73046468784912802	648518346524144133	73046468784902208	648518346488551663	[ 28801 112417 2884]	[ 28793 112449 2885]
5178	39427310	2022-11-17 14:28:59.843347+00:00		t	41	72976099973821200	648518346481068634	72976099973821056	648518346489787479	[ 27891 111581 2822]	[ 27885 111555 2822]
5182	42708657	2022-11-17 14:28:59.843347+00:00		t	19	72764856570556593	648518346481068634	72764856570559012	648518346514141918	[ 21575 106959 3286]	[ 21613 106973 3286]
5183	43491465	2022-11-17 14:28:59.843347+00:00		t	27	73046331346178201	648518346486545841	73046331346111452	648518346517772136	[ 29901 107711 2944]	[ 29869 107687 2945]
5184	43491468	2022-11-17 14:28:59.843347+00:00		t	29	73046331346201147	648518346486545841	73046331346122319	648518346492697531	[ 29913 107739 2942]	[ 29873 107739 2943]
5187	44048959	2022-11-17 14:28:59.843347+00:00		t	19	73046399931377041	648518346531374106	73046399931494171	648518346478791252	[ 29823 109897 2694]	[ 29861 109907 2695]
5188	44048917	2022-11-17 14:28:59.843347+00:00		t	37	73046399931330807	648518346531374106	73046399931319265	648518346492136492	[ 29735 110057 2663]	[ 29703 110053 2663]
5190	44049107	2022-11-17 14:28:59.843347+00:00		t	70	73046399931294438	648518346531374106	73046399931274191	648518346478791252	[ 30237 110413 2649]	[ 30263 110435 2649]
5192	44048957	2022-11-17 14:28:59.843347+00:00		t	104	73046399931377041	648518346531374106	73046399931432816	648518346492136492	[ 29831 109875 2691]	[ 29861 109859 2691]
5193	44049013	2022-11-17 14:28:59.843347+00:00		t	46	73046399931323855	648518346531374106	73046399931333603	648518346492136492	[ 30045 110435 2663]	[ 30059 110461 2665]
5196	44048965	2022-11-17 14:28:59.843347+00:00		t	75	73046399931390365	648518346531374106	73046399931412576	648518346514235435	[ 29837 109895 2689]	[ 29877 109889 2689]
5197	44048960	2022-11-17 14:28:59.843347+00:00		t	43	73046399931377041	648518346531374106	73046399931449208	648518346481699517	[ 29831 109897 2692]	[ 29869 109897 2692]
5198	44048966	2022-11-17 14:28:59.843347+00:00		t	36	73046399931390365	648518346531374106	73046399931386637	648518346481699517	[ 29849 109893 2684]	[ 29879 109877 2685]
5200	44049038	2022-11-17 14:28:59.843347+00:00		t	50	73046399931331029	648518346531374106	73046399931333576	648518346481699517	[ 30093 110411 2664]	[ 30123 110431 2665]
5206	44049014	2022-11-17 14:28:59.843347+00:00		t	16	73046399931323855	648518346531374106	73046399931343630	648518346514235435	[ 30057 110421 2664]	[ 30051 110421 2667]
5207	44049000	2022-11-17 14:28:59.843347+00:00		t	44	73046399931302005	648518346531374106	73046399931338633	648518346481078874	[ 30009 110469 2662]	[ 30001 110485 2664]
5208	44049098	2022-11-17 14:28:59.843347+00:00		t	45	73046399931296965	648518346531374106	73046399931276714	648518346514235435	[ 30203 110499 2649]	[ 30249 110507 2651]
5209	44049113	2022-11-17 14:28:59.843347+00:00		t	40	73046399931294438	648518346531374106	73046399931307387	648518346514235435	[ 30241 110409 2651]	[ 30275 110439 2652]
5210	42709044	2022-11-17 14:28:59.843347+00:00		t	25	72764856570432167	648518346481068634	72764856570458179	648518346499432795	[ 22135 107123 3245]	[ 22165 107113 3246]
5215	11667	2022-11-17 14:28:59.843347+00:00		t	17	72835225314469853	648518346481068634	72835225314475785	648518346485925758	[ 22563 108101 3211]	[ 22567 108131 3212]
5217	42708906	2022-11-17 14:28:59.843347+00:00		t	15	72764856570439943	648518346481068634	72764856570447918	648518346509188474	[ 21971 107015 3240]	[ 22001 106993 3240]
5218	2376629	2022-11-17 14:28:59.843347+00:00		t	19	73046331346144576	648518346486545841	73046331346098346	648518346492140076	[ 29881 107487 2948]	[ 29925 107469 2949]
5219	2961784	2022-11-17 14:28:59.843347+00:00		t	16	73187068834235660	648518346503767201	73187068834250697	648518346511268149	[ 33929 106625 2849]	[ 33911 106653 2850]
5220	6088649	2022-11-17 14:28:59.843347+00:00		t	18	73046468650495299	648518346531374106	73046468650581144	648518346478791252	[ 30347 110807 2573]	[ 30359 110825 2573]
5222	2106009	2022-11-17 14:28:59.843347+00:00		t	14	73046331278905386	648518346481703327	73046331278905342	648518346481078874	[ 29929 107041 2768]	[ 29969 107025 2769]
5223	5687374	2022-11-17 14:28:59.843347+00:00		t	34	73116700023021817	648518346488978410	73116700023024402	648518346499530587	[ 31423 107735 2752]	[ 31397 107707 2752]
5225	5687510	2022-11-17 14:28:59.843347+00:00		t	18	73116700023059007	648518346488978410	73116700023068708	648518346495592630	[ 31609 107837 2765]	[ 31631 107853 2764]
5228	5687513	2022-11-17 14:28:59.843347+00:00		t	26	73116700023021902	648518346488978410	73116700023027151	648518346494201991	[ 31631 107863 2758]	[ 31633 107887 2759]
5232	6278834	2022-11-17 14:28:59.843347+00:00		t	43	72623981710322536	648518346481068634	72623981710322548	648518346514141918	[ 17127 103567 3379]	[ 17165 103557 3380]
5233	2106190	2022-11-17 14:28:59.843347+00:00		t	28	73046331278928497	648518346481703327	73046331278928618	648518346487038617	[ 30399 106551 2783]	[ 30405 106579 2783]
5236	6654494	2022-11-17 14:28:59.843347+00:00		t	12	72905593924542434	648518346531363354	72905593924581734	648518346496171788	[ 26147 107607 2958]	[ 26181 107597 2958]
5248	6278865	2022-11-17 14:28:59.843347+00:00		t	48	72623981710297178	648518346481068634	72623981710320072	648518346514141918	[ 17197 103605 3366]	[ 17227 103601 3367]
5249	6654450	2022-11-17 14:28:59.843347+00:00		t	22	72905593924542434	648518346531363354	72905593924581739	648518346521544953	[ 26115 107573 2963]	[ 26123 107541 2964]
5250	6654602	2022-11-17 14:28:59.843347+00:00		t	29	72905593924601706	648518346531363354	72905593924604379	648518346521544953	[ 26353 107627 2971]	[ 26327 107625 2973]
5253	6278691	2022-11-17 14:28:59.843347+00:00		t	32	72623981710309968	648518346481068634	72623981710312715	648518346480843521	[ 16913 103747 3372]	[ 16885 103735 3373]
5254	5431191	2022-11-17 14:28:59.843347+00:00		t	46	72694419107018840	648518346481068634	72694419107023681	648518346506702370	[ 19511 105939 3310]	[ 19475 105933 3310]
5257	5431511	2022-11-17 14:28:59.843347+00:00		t	37	72694419106929744	648518346481068634	72694419106917281	648518346493825393	[ 20061 106271 3272]	[ 20089 106259 3272]
5265	6088469	2022-11-17 14:28:59.843347+00:00		t	26	73046468650788719	648518346531374106	73046468650796184	648518346517652772	[ 29971 110611 2654]	[ 29971 110607 2656]
5267	5887778	2022-11-17 14:28:59.843347+00:00		t	17	72764787851076338	648518346481068634	72764787851071476	648518346506702370	[ 20687 106055 3308]	[ 20687 106031 3309]
5271	6088650	2022-11-17 14:28:59.843347+00:00		t	24	73046468650495299	648518346531374106	73046468650352602	648518346481699517	[ 30349 110807 2570]	[ 30361 110831 2571]
5272	6278704	2022-11-17 14:28:59.843347+00:00		t	28	72623981710325230	648518346481068634	72623981710333191	648518346490321079	[ 16933 103737 3373]	[ 16909 103727 3375]
5273	6278816	2022-11-17 14:28:59.843347+00:00		t	41	72623981710312605	648518346481068634	72623981710333125	648518346490321079	[ 17115 103579 3381]	[ 17133 103579 3383]
5274	6088680	2022-11-17 14:28:59.843347+00:00		t	30	73046468650351301	648518346531374106	73046468650468217	648518346481078874	[ 30365 110801 2571]	[ 30391 110807 2571]
5275	6278701	2022-11-17 14:28:59.843347+00:00		t	29	72623981710302257	648518346481068634	72623981710312664	648518346493825393	[ 16919 103717 3372]	[ 16901 103693 3374]
5276	6278801	2022-11-17 14:28:59.843347+00:00		t	35	72623981710294789	648518346481068634	72623981710297270	648518346493825393	[ 17111 103683 3368]	[ 17089 103715 3368]
5277	6278720	2022-11-17 14:28:59.843347+00:00		t	29	72623981710380010	648518346481068634	72623981710390303	648518346489002225	[ 16977 104427 3406]	[ 16949 104427 3406]
5282	8133858	2022-11-17 14:28:59.843347+00:00		t	30	73046400132543895	648518346531363354	73046400132528634	648518346496171788	[ 29455 109771 3003]	[ 29487 109767 3003]
5283	10133948	2022-11-17 14:28:59.843347+00:00		t	25	72975962668757229	648518346486545841	72975962668757199	648518346499724869	[ 26657 107425 2978]	[ 26627 107409 2978]
5285	6372142	2022-11-17 14:28:59.843347+00:00		t	34	72623981710304594	648518346481068634	72623981710312446	648518346475537024	[ 16879 103341 3372]	[ 16867 103361 3372]
5287	6278818	2022-11-17 14:28:59.843347+00:00		t	45	72623981710312605	648518346481068634	72623981710335620	648518346493825393	[ 17121 103551 3381]	[ 17137 103537 3382]
5288	6278838	2022-11-17 14:28:59.843347+00:00		t	19	72623981710294740	648518346481068634	72623981710275831	648518346493825393	[ 17149 103597 3362]	[ 17173 103607 3360]
5289	6278852	2022-11-17 14:28:59.843347+00:00		t	15	72623981710289720	648518346481068634	72623981710302275	648518346493825393	[ 17177 103645 3368]	[ 17199 103667 3368]
5290	8133877	2022-11-17 14:28:59.843347+00:00		t	34	73046400132501933	648518346531363354	73046400132519122	648518346475537024	[ 29491 109923 2996]	[ 29517 109939 2996]
5302	8133879	2022-11-17 14:28:59.843347+00:00		t	42	73046400132501933	648518346531363354	73046400132511785	648518346473303908	[ 29495 109887 2994]	[ 29531 109887 2994]
5303	7988647	2022-11-17 14:28:59.843347+00:00		t	45	72553612966211247	648518346481068634	72553612966216282	648518346480843521	[ 16219 102741 3422]	[ 16209 102775 3422]
5305	11051432	2022-11-17 14:28:59.843347+00:00		t	26	73046331278965108	648518346494263154	73046331279011495	648518346497088308	[ 29143 106877 2799]	[ 29181 106881 2800]
5306	10470624	2022-11-17 14:28:59.843347+00:00		t	28	73116700023063459	648518346494263154	73116700023060935	648518346515315271	[ 31673 106863 2774]	[ 31689 106827 2774]
5307	10470459	2022-11-17 14:28:59.843347+00:00		t	12	73116700023146726	648518346494263154	73116700023106719	648518346497088308	[ 31331 106569 2797]	[ 31343 106565 2795]
5309	10470579	2022-11-17 14:28:59.843347+00:00		t	18	73116700023081024	648518346494263154	73116700023073135	648518346497088308	[ 31531 107017 2773]	[ 31557 107043 2773]
5310	11217283	2022-11-17 14:28:59.843347+00:00		t	33	73046468785132067	648518346531363354	73046468785049244	648518346489569132	[ 30125 111541 2953]	[ 30151 111527 2952]
5314	10470415	2022-11-17 14:28:59.843347+00:00		t	27	73116700023093591	648518346494263154	73116700023101818	648518346517652772	[ 31273 107061 2777]	[ 31249 107085 2777]
5316	10470500	2022-11-17 14:28:59.843347+00:00		t	27	73116700023096120	648518346494263154	73116700023112595	648518346492136492	[ 31425 106947 2785]	[ 31433 106977 2787]
5318	10470518	2022-11-17 14:28:59.843347+00:00		t	25	73116700023114916	648518346494263154	73116700023112394	648518346514235435	[ 31457 106631 2790]	[ 31449 106605 2790]
5319	10470432	2022-11-17 14:28:59.843347+00:00		t	37	73116700023068313	648518346494263154	73116700023050488	648518346499141185	[ 31321 107125 2768]	[ 31287 107119 2769]
5320	10470457	2022-11-17 14:28:59.843347+00:00		t	48	73116700023091170	648518346494263154	73116700023096215	648518346499141185	[ 31323 107045 2784]	[ 31339 107073 2783]
5323	11850022	2022-11-17 14:28:59.843347+00:00		t	26	73046331278838725	648518346531374106	73046331278859355	648518346491983983	[ 29707 107995 2739]	[ 29703 108025 2739]
5329	11850645	2022-11-17 14:28:59.843347+00:00		t	15	73046331412842591	648518346486545841	73046331412885785	648518346492140076	[ 29961 107717 2958]	[ 29997 107709 2959]
5331	11850623	2022-11-17 14:28:59.843347+00:00		t	15	73046331412842591	648518346486545841	73046331412865482	648518346488420079	[ 29945 107707 2957]	[ 29963 107685 2957]
5332	11850659	2022-11-17 14:28:59.843347+00:00		t	22	73046331412842591	648518346486545841	73046331412936975	648518346517772136	[ 29971 107737 2961]	[ 30011 107739 2961]
5333	11850016	2022-11-17 14:28:59.843347+00:00		t	26	73046331278838747	648518346531374106	73046331278846868	648518346481078874	[ 29671 107973 2743]	[ 29701 107967 2744]
5334	12377195	2022-11-17 14:28:59.843347+00:00		t	16	73187068767197042	648518346486545841	73187068767204233	648518346499724869	[ 32795 108393 2750]	[ 32791 108361 2751]
5337	8771597	2022-11-17 14:28:59.843347+00:00		t	33	72624050429813418	648518346481068634	72624050429820483	648518346490321079	[ 16985 104823 3388]	[ 16991 104789 3390]
5339	8762699	2022-11-17 14:28:59.843347+00:00		t	36	73046331278849495	648518346531374106	73046331278804527	648518346478791252	[ 29619 107929 2737]	[ 29603 107951 2736]
5341	14555963	2022-11-17 14:28:59.843347+00:00		t	24	73046331346104589	648518346486545841	73046331346104559	648518346489569132	[ 28675 107969 2939]	[ 28681 107945 2941]
5344	14776750	2022-11-17 14:28:59.843347+00:00		t	17	73187068767161816	648518346503767201	73187068767174398	648518346500711093	[ 33795 107165 2737]	[ 33759 107187 2737]
5346	11051371	2022-11-17 14:28:59.843347+00:00		t	32	73046331278974966	648518346494263154	73046331278977401	648518346499440615	[ 29075 106907 2800]	[ 29041 106907 2800]
5355	11051449	2022-11-17 14:28:59.843347+00:00		t	38	73046331278892949	648518346481703327	73046331278883112	648518346481699517	[ 29225 106993 2763]	[ 29209 106965 2763]
5358	11051507	2022-11-17 14:28:59.843347+00:00		t	15	73046331278900414	648518346481703327	73046331278926508	648518346481699517	[ 29335 107081 2767]	[ 29317 107113 2767]
5362	11051544	2022-11-17 14:28:59.843347+00:00		t	39	73046331278890644	648518346481703327	73046331278888258	648518346481699517	[ 29423 107133 2764]	[ 29415 107171 2764]
5364	11051363	2022-11-17 14:28:59.843347+00:00		t	42	73046331278989774	648518346494263154	73046331278992417	648518346459874052	[ 29051 106925 2807]	[ 29017 106937 2807]
5365	11051386	2022-11-17 14:28:59.843347+00:00		t	12	73046331278974966	648518346494263154	73046331278974965	648518346459874052	[ 29081 106913 2799]	[ 29061 106931 2798]
5368	8771598	2022-11-17 14:28:59.843347+00:00		t	51	72624050429813418	648518346481068634	72624050429803697	648518346489002225	[ 17003 104827 3386]	[ 16991 104805 3386]
5369	11051445	2022-11-17 14:28:59.843347+00:00		t	15	73046331278923877	648518346481703327	73046331278915864	648518346514235435	[ 29213 106909 2774]	[ 29197 106875 2775]
5381	19155678	2022-11-17 14:28:59.843347+00:00		t	15	72764856503541934	648518346486545841	72764856503539590	648518346482497172	[ 21677 106693 3182]	[ 21651 106705 3181]
5384	17581771	2022-11-17 14:28:59.843347+00:00		t	18	73046468583561139	648518346531374106	73046468583584169	648518346481699517	[ 29465 112087 2469]	[ 29469 112123 2470]
5385	24567138	2022-11-17 14:28:59.843347+00:00		t	30	72835225247730531	648518346481068634	72835225247710193	648518346490321079	[ 22543 107967 3180]	[ 22531 107991 3179]
5388	24567153	2022-11-17 14:28:59.843347+00:00		t	18	72764856503530682	648518346481068634	72835225247732561	648518346489787479	[ 22521 107873 3191]	[ 22547 107865 3192]
5393	24567143	2022-11-17 14:28:59.843347+00:00		t	16	72835225247730601	648518346481068634	72835225247704429	648518346494899634	[ 22541 108077 3181]	[ 22535 108053 3181]
5395	22731593	2022-11-17 14:28:59.843347+00:00		t	46	73046399998266515	648518346531374106	73046399998045624	648518346492136492	[ 29183 109747 2722]	[ 29179 109785 2722]
5398	22731905	2022-11-17 14:28:59.843347+00:00		t	31	73046399998261262	648518346494263154	73046399998281949	648518346499440615	[ 29627 109863 2726]	[ 29651 109879 2728]
5401	22731599	2022-11-17 14:28:59.843347+00:00		t	32	73046399998266515	648518346531374106	73046399998276694	648518346481699517	[ 29197 109745 2723]	[ 29185 109767 2725]
5402	19827438	2022-11-17 14:28:59.843347+00:00		t	14	72835293966986794	648518346481068634	72835293966989369	648518346475537024	[ 23921 108731 3099]	[ 23917 108765 3099]
5405	19827444	2022-11-17 14:28:59.843347+00:00		t	27	72835293967038101	648518346481068634	72835293967048908	648518346506702370	[ 23907 108729 3118]	[ 23927 108757 3119]
5406	19827453	2022-11-17 14:28:59.843347+00:00		t	33	72835293966986794	648518346481068634	72835293967024498	648518346506702370	[ 23937 108729 3099]	[ 23949 108761 3099]
5407	19827339	2022-11-17 14:28:59.843347+00:00		t	33	72835293967059474	648518346481068634	72835293967040938	648518346500498904	[ 23765 108761 3123]	[ 23765 108799 3122]
5409	26176299	2022-11-17 14:28:59.843347+00:00		t	33	72975962601891969	648518346531374106	72975962601868186	648518346491983983	[ 27625 106599 2929]	[ 27615 106627 2929]
5416	27315636	2022-11-17 14:28:59.843347+00:00		t	28	73046331413033740	648518346486545841	73046331413031325	648518346492140076	[ 28693 107827 2996]	[ 28687 107869 2997]
5418	28651290	2022-11-17 14:28:59.843347+00:00		t	44	72694419106840846	648518346486545841	72694419106830341	648518346492790969	[ 18785 105597 3237]	[ 18813 105573 3237]
5420	35323756	2022-11-17 14:28:59.843347+00:00		t	19	73187068767341910	648518346503767201	73187068767335092	648518346477749655	[ 34059 107287 2808]	[ 34059 107319 2808]
5422	31483496	2022-11-17 14:28:59.843347+00:00		t	35	73116768742473684	648518346486545841	73116700022984423	648518346492697531	[ 32299 108549 2737]	[ 32275 108537 2738]
5423	35323663	2022-11-17 14:28:59.843347+00:00		t	15	73187068767141825	648518346503767201	73187068767161866	648518346496990616	[ 33825 107195 2735]	[ 33803 107221 2735]
5427	34035665	2022-11-17 14:28:59.843347+00:00		t	21	72975962668775533	648518346486545841	72975962668775498	648518346490321079	[ 28655 107687 2987]	[ 28643 107659 2988]
5436	37196954	2022-11-17 14:28:59.843347+00:00		t	18	73187137553679231	648518346514428359	73187137553442780	648518346491100449	[ 33375 108785 2837]	[ 33389 108755 2836]
5440	26601305	2022-11-17 14:28:59.843347+00:00		t	16	73257437578436018	648518346498554608	73257437578433562	648518346491100449	[ 35023 107409 2852]	[ 35047 107421 2852]
5442	825705	2022-11-17 14:28:59.843347+00:00		t	24	72905593924752878	648518346487705300	72905593924734035	648518346494734391	[ 25615 107131 3027]	[ 25613 107165 3027]
5444	268977	2022-11-17 14:28:59.843347+00:00		t	55	73187000047767864	648518346487705300	73187000047763294	648518346492790969	[ 34293 105979 2778]	[ 34329 105973 2779]
5449	5431650	2022-11-17 14:28:59.843347+00:00		t	16	72694419106841251	648518346487705300	72694419106821717	648518346489002225	[ 20407 106175 3242]	[ 20429 106151 3242]
5453	9394269	2022-11-17 14:28:59.843347+00:00		t	28	73187068767186971	648518346487705300	73187068767154494	648518346477749655	[ 34367 107917 2736]	[ 34373 107945 2737]
5454	9394263	2022-11-17 14:28:59.843347+00:00		t	15	73187068767186971	648518346487705300	73187068767177248	648518346496990616	[ 34365 107895 2738]	[ 34363 107923 2740]
5457	2215754	2022-11-17 14:28:59.843347+00:00		t	31	73187068834284698	648518346487705300	73187068834275058	648518346492790969	[ 33299 107711 2865]	[ 33267 107713 2865]
5458	2215582	2022-11-17 14:28:59.843347+00:00		t	14	73187068834312409	648518346487705300	73187068834307587	648518346487757122	[ 32795 108043 2877]	[ 32771 108039 2877]
5459	2215600	2022-11-17 14:28:59.843347+00:00		t	46	73187068834317139	648518346487705300	73187068834312444	648518346477749655	[ 32813 108081 2878]	[ 32795 108105 2878]
5460	2215757	2022-11-17 14:28:59.843347+00:00		t	14	73187068834284698	648518346487705300	73187068834279900	648518346477749655	[ 33299 107675 2866]	[ 33273 107669 2866]
5461	2215814	2022-11-17 14:28:59.843347+00:00		t	21	73187068834292273	648518346487705300	73187068834289781	648518346477749655	[ 33423 107815 2873]	[ 33445 107845 2873]
5462	2215583	2022-11-17 14:28:59.843347+00:00		t	26	73187068834312409	648518346487705300	73187068834312429	648518346496990616	[ 32795 108063 2878]	[ 32769 108075 2877]
5463	2215659	2022-11-17 14:28:59.843347+00:00		t	26	73187068834317141	648518346487705300	73187068834277783	648518346496990616	[ 32949 108007 2876]	[ 32975 107995 2876]
5464	2215750	2022-11-17 14:28:59.843347+00:00		t	32	73187068834284698	648518346487705300	73187068834287205	648518346497895015	[ 33293 107705 2867]	[ 33259 107697 2867]
5465	2215758	2022-11-17 14:28:59.843347+00:00		t	23	73187068834284698	648518346487705300	73187068834282346	648518346497895015	[ 33307 107631 2866]	[ 33277 107619 2866]
5466	2215817	2022-11-17 14:28:59.843347+00:00		t	25	73187068834299922	648518346487705300	73187068834287195	648518346494734391	[ 33431 107653 2867]	[ 33463 107663 2868]
5470	7554248	2022-11-17 14:28:59.843347+00:00		t	17	73116700156956229	648518346487705300	73116700157073341	648518346492697531	[ 32213 107667 2956]	[ 32225 107657 2958]
5471	7554251	2022-11-17 14:28:59.843347+00:00		t	36	73116700157018929	648518346487705300	73116700157098475	648518346492697531	[ 32271 107517 2958]	[ 32235 107527 2959]
5474	12377232	2022-11-17 14:28:59.843347+00:00		t	43	73187068767110898	648518346524142085	73187068767105957	648518346502586791	[ 32831 108099 2713]	[ 32829 108143 2713]
5477	12377230	2022-11-17 14:28:59.843347+00:00		t	22	73187068767119975	648518346487705300	73187068767134612	648518346477749655	[ 32817 107661 2722]	[ 32827 107631 2723]
5480	7786666	2022-11-17 14:28:59.843347+00:00		t	27	73116700090182317	648518346524142085	73116700090202418	648518346492697531	[ 31249 107719 2898]	[ 31285 107735 2899]
5481	7786907	2022-11-17 14:28:59.843347+00:00		t	41	73116700090148902	648518346524142085	73116700090177221	648518346492697531	[ 31715 107689 2890]	[ 31701 107721 2891]
5482	7786900	2022-11-17 14:28:59.843347+00:00		t	21	73116700090148902	648518346524142085	73116700090166834	648518346492304255	[ 31711 107677 2890]	[ 31689 107691 2891]
5483	19156047	2022-11-17 14:28:59.843347+00:00		t	16	72764856503432856	648518346487705300	72764856503435343	648518346487757122	[ 22367 106863 3139]	[ 22399 106883 3139]
5485	19155960	2022-11-17 14:28:59.843347+00:00		t	12	72764856503440150	648518346487705300	72764856503425290	648518346492790969	[ 22237 106887 3137]	[ 22209 106883 3136]
5486	268803	2022-11-17 14:28:59.843347+00:00		t	23	73187000047814807	648518346487705300	73187000047812375	648518346481263717	[ 33855 105769 2797]	[ 33843 105789 2798]
5491	19155987	2022-11-17 14:28:59.843347+00:00		t	16	72764856503447240	648518346487705300	72764856503449524	648518346480843521	[ 22255 107027 3142]	[ 22247 107035 3144]
5502	19155997	2022-11-17 14:28:59.843347+00:00		t	16	72764856503447240	648518346487705300	72764856503444907	648518346499958156	[ 22265 107039 3140]	[ 22271 107075 3142]
5504	12377592	2022-11-17 14:28:59.843347+00:00		t	16	73187137486642935	648518346487705300	73187068767130161	648518346477749655	[ 33537 108577 2727]	[ 33543 108537 2727]
5506	12377225	2022-11-17 14:28:59.843347+00:00		t	46	73187068767093488	648518346524142085	73187068766945161	648518346494201991	[ 32831 108109 2710]	[ 32823 108143 2710]
5507	268976	2022-11-17 14:28:59.843347+00:00		t	40	73187000047756180	648518346487705300	73187000047753887	648518346477749655	[ 34291 106009 2776]	[ 34311 106021 2776]
5508	268875	2022-11-17 14:28:59.843347+00:00		t	34	73187000047797903	648518346487705300	73187000047807725	648518346500711093	[ 34035 105975 2793]	[ 34029 105985 2795]
5509	268917	2022-11-17 14:28:59.843347+00:00		t	18	73187000047776740	648518346487705300	73187000047770103	648518346500711093	[ 34173 105995 2779]	[ 34137 105989 2779]
5510	268967	2022-11-17 14:28:59.843347+00:00		t	27	73187000047767864	648518346487705300	73187000047790774	648518346496990616	[ 34267 106023 2778]	[ 34275 106053 2779]
5511	268975	2022-11-17 14:28:59.843347+00:00		t	43	73187000047767864	648518346487705300	73187000047774370	648518346497895015	[ 34281 106005 2778]	[ 34311 106019 2779]
5518	26825200	2022-11-17 14:28:59.843347+00:00		t	22	73116700090287308	648518346487705300	73116700090426736	648518346477749655	[ 32439 107469 2945]	[ 32451 107503 2947]
5519	26825213	2022-11-17 14:28:59.843347+00:00		t	41	73116700090354595	648518346487705300	73116700090330206	648518346496990616	[ 32447 107453 2944]	[ 32479 107449 2944]
5529	34913719	2022-11-17 14:28:59.843347+00:00		t	26	72975962668839161	648518346487705300	72975962668844074	648518346494734391	[ 26661 108251 3014]	[ 26689 108267 3014]
5530	34913722	2022-11-17 14:28:59.843347+00:00		t	49	72975962668861351	648518346487705300	72975962668865916	648518346500711093	[ 26685 108135 3020]	[ 26697 108109 3020]
5531	34913728	2022-11-17 14:28:59.843347+00:00		t	17	72975962668854406	648518346487705300	72975962668861424	648518346497895015	[ 26665 108233 3016]	[ 26699 108245 3016]
5532	34035490	2022-11-17 14:28:59.843347+00:00		t	18	72975962668822490	648518346487705300	72975962668795631	648518346492790969	[ 28309 108511 3007]	[ 28341 108511 3007]
5535	36021323	2022-11-17 14:28:59.843347+00:00		t	25	73187068700280517	648518346524142085	73187068700328709	648518346492304255	[ 32919 107979 2693]	[ 32885 107985 2693]
5536	36021351	2022-11-17 14:28:59.843347+00:00		t	41	73187068700229861	648518346486545841	73187068700245316	648518346492304255	[ 32965 107973 2680]	[ 32953 108007 2680]
5540	39174831	2022-11-17 14:28:59.843347+00:00		t	34	73116700157113684	648518346487705300	73116700157123398	648518346477749655	[ 32341 107363 2966]	[ 32367 107343 2967]
5541	39174817	2022-11-17 14:28:59.843347+00:00		t	22	73116700157113684	648518346487705300	73116700157104063	648518346499958156	[ 32325 107373 2964]	[ 32333 107355 2963]
5544	38855073	2022-11-17 14:28:59.843347+00:00		t	38	73046400132496706	648518346487705300	73046400132492335	648518346492697531	[ 29863 108691 2989]	[ 29891 108701 2990]
5547	43491373	2022-11-17 14:28:59.843347+00:00		t	26	73046331345977301	648518346490136273	73046331345987032	648518346494201991	[ 29751 107943 2887]	[ 29723 107947 2889]
5548	38855159	2022-11-17 14:28:59.843347+00:00		t	14	73046400132499055	648518346487705300	73046400132494657	648518346489002225	[ 30107 108953 2990]	[ 30111 108969 2990]
5549	826003	2022-11-17 14:28:59.843347+00:00		t	33	72905593924626158	648518346488054046	72905593924638618	648518346490321079	[ 26529 106911 2982]	[ 26501 106935 2983]
5550	44439172	2022-11-17 14:28:59.843347+00:00		t	37	73116631370528583	648518346488054046	73116631370553622	648518346499897667	[ 31935 106329 2839]	[ 31935 106299 2840]
5551	1701053	2022-11-17 14:28:59.843347+00:00		t	24	72975962601843042	648518346488054046	72975962601853430	648518346496171788	[ 28167 107725 2916]	[ 28175 107701 2918]
5552	1685061	2022-11-17 14:28:59.843347+00:00		t	30	72975962534856608	648518346486545841	72975962534940614	648518346490321079	[ 28315 107453 2815]	[ 28299 107483 2815]
5554	1701128	2022-11-17 14:28:59.843347+00:00		t	39	72975962601682929	648518346488054046	72975962601688199	648518346515315271	[ 28289 108049 2851]	[ 28295 108063 2853]
5555	1701229	2022-11-17 14:28:59.843347+00:00		t	28	72975962601477743	648518346486545841	72975962601542343	648518346480843521	[ 28425 107537 2830]	[ 28455 107559 2830]
5558	3225319	2022-11-17 14:28:59.843347+00:00		t	24	73116631370524573	648518346488054046	73116631370399058	648518346486850275	[ 31697 106437 2829]	[ 31675 106441 2828]
5559	1701245	2022-11-17 14:28:59.843347+00:00		t	33	72975962601478400	648518346486545841	72975962601477973	648518346499897667	[ 28509 107609 2829]	[ 28493 107649 2829]
5564	1701183	2022-11-17 14:28:59.843347+00:00		t	30	72975962601622620	648518346486545841	72975962601480188	648518346499897667	[ 28393 107551 2831]	[ 28405 107575 2833]
5565	1701212	2022-11-17 14:28:59.843347+00:00		t	31	72975962601622620	648518346486545841	72975962601628530	648518346486850275	[ 28415 107533 2832]	[ 28439 107557 2833]
5569	17127722	2022-11-17 14:28:59.843347+00:00		t	12	72975962601889779	648518346488054046	72975962601878817	648518346499897667	[ 27267 107581 2930]	[ 27293 107615 2931]
5573	26046658	2022-11-17 14:28:59.843347+00:00		t	92	73116700023081313	648518346488978410	73116700023093823	648518346499724869	[ 32551 107429 2780]	[ 32577 107411 2781]
5576	26046644	2022-11-17 14:28:59.843347+00:00		t	28	73116700023096377	648518346488978410	73116700023099112	648518346499141185	[ 32517 107389 2782]	[ 32533 107357 2783]
5577	26046657	2022-11-17 14:28:59.843347+00:00		t	56	73116700023081313	648518346488978410	73116700023081303	648518346499141185	[ 32555 107437 2778]	[ 32581 107419 2778]
5579	14470595	2022-11-17 14:28:59.843347+00:00		t	28	73116631303809118	648518346488054046	73116631303809340	648518346486850275	[ 31747 106315 2824]	[ 31775 106297 2824]
5584	33940923	2022-11-17 14:28:59.843347+00:00		t	40	72975962601643873	648518346486545841	72975962601654538	648518346486850275	[ 28349 107503 2840]	[ 28359 107519 2842]
5588	33940939	2022-11-17 14:28:59.843347+00:00		t	39	72975962601541773	648518346486545841	72975962601646605	648518346499897667	[ 28373 107485 2838]	[ 28391 107515 2838]
5589	33940924	2022-11-17 14:28:59.843347+00:00		t	28	72975962601541773	648518346486545841	72975962601679708	648518346499724869	[ 28357 107483 2840]	[ 28359 107471 2843]
5596	38523672	2022-11-17 14:28:59.843347+00:00		t	21	73116631370524573	648518346488054046	73116700089991471	648518346517772136	[ 31713 106481 2831]	[ 31725 106519 2832]
5597	38523664	2022-11-17 14:28:59.843347+00:00		t	12	73116700090079571	648518346488054046	73116700090065416	648518346499141185	[ 31717 106553 2852]	[ 31707 106527 2852]
5598	43491866	2022-11-17 14:28:59.843347+00:00		t	17	73046331346099037	648518346472537865	73046331346112805	648518346494734391	[ 30457 108421 2938]	[ 30495 108433 2939]
5601	43491825	2022-11-17 14:28:59.843347+00:00		t	73	73046331346093681	648518346472537865	73046331346093721	648518346488420079	[ 30427 108427 2937]	[ 30433 108459 2937]
5612	825950	2022-11-17 14:28:59.843347+00:00		t	14	72905593924718149	648518346472537865	72905593924718157	648518346487757122	[ 26359 107011 3018]	[ 26333 107017 3017]
5617	43271291	2022-11-17 14:28:59.843347+00:00		t	24	72553681685433642	648518346517527332	72553681685513953	648518346502378579	[ 15943 104781 3341]	[ 15951 104781 3344]
5618	40766327	2022-11-17 14:28:59.843347+00:00		t	27	73187068834246071	648518346472537865	73187068834223026	648518346477749655	[ 32971 107237 2847]	[ 32941 107231 2847]
5619	40766344	2022-11-17 14:28:59.843347+00:00		t	17	73187068834230852	648518346472537865	73187068834217426	648518346477749655	[ 32999 107209 2844]	[ 32975 107213 2843]
5622	40766328	2022-11-17 14:28:59.843347+00:00		t	22	73187068834230923	648518346472537865	73187068834220423	648518346492140076	[ 32975 107273 2848]	[ 32941 107285 2848]
5623	40766338	2022-11-17 14:28:59.843347+00:00		t	40	73187068834230852	648518346472537865	73187068834220353	648518346492140076	[ 32993 107225 2846]	[ 32963 107239 2845]
5632	2215717	2022-11-17 14:28:59.843347+00:00		t	50	73187068834211172	648518346472537865	73187068834026911	648518346494996387	[ 33183 107681 2828]	[ 33163 107659 2827]
5633	2215729	2022-11-17 14:28:59.843347+00:00		t	30	73187068834246316	648518346472537865	73187068834263217	648518346477749655	[ 33173 107675 2857]	[ 33191 107651 2858]
5634	2215713	2022-11-17 14:28:59.843347+00:00		t	33	73187068834211172	648518346472537865	73187068834192150	648518346497895015	[ 33171 107687 2831]	[ 33141 107669 2833]
5643	2076194	2022-11-17 14:28:59.843347+00:00		t	15	72553681618430054	648518346477963245	72553681618421737	648518346509763459	[ 14621 105157 3229]	[ 14613 105125 3229]
5644	2076225	2022-11-17 14:28:59.843347+00:00		t	12	72553681618432386	648518346477963245	72553681618432378	648518346509763459	[ 14653 105181 3227]	[ 14663 105157 3227]
5645	2376642	2022-11-17 14:28:59.843347+00:00		t	15	73046331346081239	648518346524142085	73046331346100813	648518346482497172	[ 29969 107167 2932]	[ 29957 107151 2934]
5648	1730033	2022-11-17 14:28:59.843347+00:00		t	36	72835225180514425	648518346531363354	72835225180493504	648518346482497172	[ 24335 107709 3025]	[ 24361 107741 3025]
5651	1729890	2022-11-17 14:28:59.843347+00:00		t	14	72835225180502721	648518346531363354	72835225180519436	648518346490277659	[ 24189 107609 3024]	[ 24165 107589 3025]
5652	1701368	2022-11-17 14:28:59.843347+00:00		t	35	72975962601920120	648518346472537865	72975962601909602	648518346500711093	[ 28659 108245 2947]	[ 28625 108233 2947]
5655	2376680	2022-11-17 14:28:59.843347+00:00		t	27	73046331346083588	648518346524142085	73046331346095601	648518346499724869	[ 29989 107167 2932]	[ 30003 107151 2934]
5663	2376690	2022-11-17 14:28:59.843347+00:00		t	68	73046331346074378	648518346524142085	73046331346076721	648518346486850275	[ 30015 107161 2930]	[ 30031 107131 2930]
5674	2376697	2022-11-17 14:28:59.843347+00:00		t	16	73046331346083588	648518346524142085	73046331346100849	648518346489764403	[ 29997 107175 2931]	[ 30027 107175 2932]
5676	1730230	2022-11-17 14:28:59.843347+00:00		t	21	72835225180435880	648518346531363354	72835225180445872	648518346492304255	[ 24541 107679 3001]	[ 24567 107685 3003]
5678	2961774	2022-11-17 14:28:59.843347+00:00		t	30	73187068834202502	648518346472537865	73187068834190990	648518346492790969	[ 33867 107315 2838]	[ 33883 107301 2839]
5682	2961768	2022-11-17 14:28:59.843347+00:00		t	32	73187068834182517	648518346472537865	73187068834217176	648518346477749655	[ 33879 107007 2831]	[ 33863 106979 2833]
5683	1700827	2022-11-17 14:28:59.843347+00:00		t	17	72975962601881613	648518346524142085	72975962601889731	648518346499440615	[ 27747 107547 2930]	[ 27727 107523 2932]
5688	4246239	2022-11-17 14:28:59.843347+00:00		t	48	72975962668562509	648518346524142085	72975962668731037	648518346492304255	[ 28515 107297 2959]	[ 28541 107287 2960]
5689	5687346	2022-11-17 14:28:59.843347+00:00		t	13	73116700022948492	648518346494263154	73116700022943788	648518346517652772	[ 31367 107979 2718]	[ 31345 107957 2719]
5691	5687359	2022-11-17 14:28:59.843347+00:00		t	23	73116700022957313	648518346494263154	73116700022967615	648518346515315271	[ 31363 108153 2731]	[ 31371 108191 2732]
5692	5627925	2022-11-17 14:28:59.843347+00:00		t	40	73116699956066161	648518346490136273	73116699956066166	648518346496171788	[ 32503 107203 2670]	[ 32539 107199 2671]
5696	2961796	2022-11-17 14:28:59.843347+00:00		t	18	73187068834238602	648518346472537865	73187068834220467	648518346488420079	[ 33993 107291 2838]	[ 33969 107331 2838]
5697	2961806	2022-11-17 14:28:59.843347+00:00		t	21	73187068834238602	648518346472537865	73187068834214171	648518346473084516	[ 34003 107293 2839]	[ 34007 107337 2839]
5698	2961810	2022-11-17 14:28:59.843347+00:00		t	41	73187068834230939	648518346472537865	73187068834241213	648518346473084516	[ 34035 107309 2848]	[ 34017 107345 2849]
5699	5687355	2022-11-17 14:28:59.843347+00:00		t	16	73116700022959275	648518346494263154	73116700022981727	648518346459874052	[ 31349 108039 2733]	[ 31357 108029 2735]
5704	5687578	2022-11-17 14:28:59.843347+00:00		t	25	73116700023091595	648518346472537865	73116700023068711	648518346480843521	[ 31721 107899 2777]	[ 31723 107929 2777]
5706	5687533	2022-11-17 14:28:59.843347+00:00		t	12	73116700022927313	648518346488978410	73116700022906938	648518346486850275	[ 31679 107577 2708]	[ 31659 107605 2709]
5708	5627923	2022-11-17 14:28:59.843347+00:00		t	27	73116699956041886	648518346490136273	73116699956056647	648518346494201991	[ 32499 107365 2656]	[ 32533 107379 2656]
5709	5627942	2022-11-17 14:28:59.843347+00:00		t	24	73116699956066248	648518346490136273	73116699956056647	648518346494201991	[ 32559 107329 2669]	[ 32583 107353 2670]
5714	5687567	2022-11-17 14:28:59.843347+00:00		t	21	73116700023089040	648518346472537865	73116700023086365	648518346495592630	[ 31675 107775 2777]	[ 31707 107777 2777]
5716	5687569	2022-11-17 14:28:59.843347+00:00		t	42	73116700023089040	648518346472537865	73116700023081464	648518346473084516	[ 31675 107753 2778]	[ 31711 107745 2778]
5719	7786791	2022-11-17 14:28:59.843347+00:00		t	14	73116700090104147	648518346490136273	73116700090119639	648518346495592630	[ 31543 107999 2867]	[ 31535 108035 2867]
5723	7561263	2022-11-17 14:28:59.843347+00:00		t	26	73116768742156795	648518346472537865	73116768742285656	648518346517772136	[ 31761 108725 2703]	[ 31789 108729 2703]
5728	7561336	2022-11-17 14:28:59.843347+00:00		t	24	73116768742412556	648518346524142085	73116768742439021	648518346499440615	[ 31955 108817 2711]	[ 31937 108837 2713]
5729	3166252	2022-11-17 14:28:59.843347+00:00		t	30	73046331211795816	648518346488054046	73046331211816102	648518346499897667	[ 30315 107923 2630]	[ 30329 107929 2632]
5730	7561260	2022-11-17 14:28:59.843347+00:00		t	17	73116768742156795	648518346472537865	73116768742351113	648518346489764403	[ 31759 108701 2703]	[ 31777 108681 2703]
5731	7561307	2022-11-17 14:28:59.843347+00:00		t	72	73116768742420712	648518346524142085	73116768742426641	648518346492697531	[ 31881 108573 2712]	[ 31887 108583 2715]
5733	5627972	2022-11-17 14:28:59.843347+00:00		t	36	73116699956087640	648518346486545841	73116699956071340	648518346486850275	[ 32731 107447 2672]	[ 32703 107467 2672]
5734	8762343	2022-11-17 14:28:59.843347+00:00		t	31	73046331279048852	648518346481703327	73046331279026177	648518346481699517	[ 28725 108457 2824]	[ 28697 108469 2824]
5742	8762353	2022-11-17 14:28:59.843347+00:00		t	40	73046331279048852	648518346481703327	73046331279160322	648518346481078874	[ 28741 108473 2824]	[ 28719 108495 2825]
5744	7786711	2022-11-17 14:28:59.843347+00:00		t	37	73116700090267125	648518346472537865	73116700090243183	648518346494996387	[ 31327 108155 2928]	[ 31351 108171 2928]
5745	5627970	2022-11-17 14:28:59.843347+00:00		t	22	73116699956080876	648518346486545841	73116699956100200	648518346494201991	[ 32725 107457 2675]	[ 32697 107477 2675]
5749	7786722	2022-11-17 14:28:59.843347+00:00		t	45	73116700090257910	648518346472537865	73116700090267079	648518346480843521	[ 31347 108121 2931]	[ 31371 108099 2931]
5764	11850843	2022-11-17 14:28:59.843347+00:00		t	39	73046331412954919	648518346472537865	73046331412931227	648518346487757122	[ 30321 108053 2963]	[ 30315 108021 2963]
5765	11850813	2022-11-17 14:28:59.843347+00:00		t	29	73046331412989480	648518346472537865	73046331412989473	648518346500711093	[ 30217 108339 2979]	[ 30251 108337 2980]
5766	11850872	2022-11-17 14:28:59.843347+00:00		t	22	73046331412984812	648518346472537865	73046331412982614	648518346500711093	[ 30329 108201 2979]	[ 30361 108229 2978]
5767	11850809	2022-11-17 14:28:59.843347+00:00		t	50	73046331412989480	648518346472537865	73046331412984862	648518346477749655	[ 30211 108349 2977]	[ 30243 108345 2977]
5768	11850850	2022-11-17 14:28:59.843347+00:00		t	23	73046331412984812	648518346472537865	73046331412984846	648518346477749655	[ 30311 108217 2980]	[ 30321 108243 2980]
5769	11850860	2022-11-17 14:28:59.843347+00:00		t	21	73046331412958188	648518346472537865	73046331412914261	648518346477749655	[ 30339 108061 2962]	[ 30345 108033 2961]
5772	11850844	2022-11-17 14:28:59.843347+00:00		t	14	73046331412954919	648518346472537865	73046331412923196	648518346480843521	[ 30311 108057 2962]	[ 30311 108029 2961]
5785	14556073	2022-11-17 14:28:59.843347+00:00		t	15	73046331346069938	648518346524142085	73046331346069905	648518346514384583	[ 28857 107669 2926]	[ 28871 107657 2926]
5788	14556064	2022-11-17 14:28:59.843347+00:00		t	37	73046331346101546	648518346524142085	73046331346107977	648518346517772136	[ 28829 107935 2938]	[ 28861 107937 2940]
5789	14556091	2022-11-17 14:28:59.843347+00:00		t	31	73046331346104512	648518346524142085	73046331346104562	648518346517772136	[ 28943 107905 2939]	[ 28919 107921 2941]
5791	14556164	2022-11-17 14:28:59.843347+00:00		t	20	73046331345957761	648518346494263154	73046331345971334	648518346499141185	[ 29127 107551 2884]	[ 29109 107571 2883]
5792	14556165	2022-11-17 14:28:59.843347+00:00		t	18	73046331345944697	648518346494263154	73046331345960503	648518346499141185	[ 29101 107649 2878]	[ 29111 107675 2879]
5793	14556186	2022-11-17 14:28:59.843347+00:00		t	27	73046331345894163	648518346494263154	73046331345891914	648518346492304255	[ 29119 107743 2852]	[ 29159 107741 2853]
5799	12734361	2022-11-17 14:28:59.843347+00:00		t	47	73116768742409856	648518346524142085	73116768742203529	648518346494201991	[ 31411 109445 2707]	[ 31365 109457 2708]
5800	11822870	2022-11-17 14:28:59.843347+00:00		t	29	73116768675384977	648518346488978410	73116768675366686	648518346494201991	[ 31973 108677 2614]	[ 32007 108663 2614]
5801	11850855	2022-11-17 14:28:59.843347+00:00		t	33	73046331413001738	648518346472537865	73046331412999336	648518346494996387	[ 30313 108203 2983]	[ 30335 108223 2984]
5802	11850805	2022-11-17 14:28:59.843347+00:00		t	36	73046331412989480	648518346472537865	73046331413009574	648518346494734391	[ 30209 108365 2978]	[ 30239 108375 2979]
5803	11850802	2022-11-17 14:28:59.843347+00:00		t	16	73046331412989480	648518346472537865	73046331412994396	648518346499897667	[ 30207 108333 2979]	[ 30227 108313 2980]
5805	11850817	2022-11-17 14:28:59.843347+00:00		t	12	73046331412977669	648518346472537865	73046331412986977	648518346499897667	[ 30267 108113 2975]	[ 30255 108085 2975]
5806	14555966	2022-11-17 14:28:59.843347+00:00		t	17	73046331346240464	648518346472537865	73046331346207256	648518346517772136	[ 28699 108163 2953]	[ 28683 108143 2953]
5807	14556110	2022-11-17 14:28:59.843347+00:00		t	35	73046331345944891	648518346490136273	73046331345936747	648518346459874052	[ 28931 107955 2873]	[ 28961 107939 2873]
5808	11850865	2022-11-17 14:28:59.843347+00:00		t	40	73046331412958188	648518346472537865	73046331412970803	648518346499897667	[ 30349 108047 2964]	[ 30361 108023 2964]
5809	11850876	2022-11-17 14:28:59.843347+00:00		t	59	73046331412951636	648518346472537865	73046331412797909	648518346497895015	[ 30367 108049 2963]	[ 30385 108025 2962]
5811	16722280	2022-11-17 14:28:59.843347+00:00		t	14	73046331211475276	648518346481703327	73046331211658092	648518346481699517	[ 29691 107811 2572]	[ 29693 107799 2576]
5812	14776365	2022-11-17 14:28:59.843347+00:00		t	33	73187068767216334	648518346490136273	73187068767237324	648518346490321079	[ 32869 106885 2756]	[ 32889 106907 2758]
5817	14776374	2022-11-17 14:28:59.843347+00:00		t	25	73187068767213575	648518346490136273	73187068767211070	648518346499724869	[ 32877 106891 2754]	[ 32907 106915 2754]
5818	14776332	2022-11-17 14:28:59.843347+00:00		t	38	73187068767244754	648518346490136273	73187068767244780	648518346499724869	[ 32809 106869 2767]	[ 32835 106863 2768]
5819	14776376	2022-11-17 14:28:59.843347+00:00		t	28	73187068767213575	648518346490136273	73187068767211052	648518346486850275	[ 32881 106877 2755]	[ 32909 106883 2756]
5820	14776343	2022-11-17 14:28:59.843347+00:00		t	24	73187068767191486	648518346490136273	73187068767193924	648518346502483782	[ 32851 106987 2751]	[ 32849 107005 2750]
5821	14776345	2022-11-17 14:28:59.843347+00:00		t	24	73187068767239736	648518346490136273	73187068767249246	648518346494201991	[ 32889 106527 2768]	[ 32851 106533 2768]
5822	14776337	2022-11-17 14:28:59.843347+00:00		t	28	73187068767234706	648518346490136273	73187068767229121	648518346494201991	[ 32829 106735 2762]	[ 32843 106707 2762]
5827	18618021	2022-11-17 14:28:59.843347+00:00		t	37	73046331144790242	648518346481703327	73046331144919348	648518346481699517	[ 29593 107959 2565]	[ 29581 107933 2567]
5830	18618006	2022-11-17 14:28:59.843347+00:00		t	13	73046331144801859	648518346531374106	73046331144966410	648518346481078874	[ 29395 108153 2563]	[ 29409 108189 2563]
5832	18618033	2022-11-17 14:28:59.843347+00:00		t	30	73046331144783168	648518346481703327	73046331144796146	648518346491983983	[ 29657 108281 2550]	[ 29629 108291 2551]
5833	18618008	2022-11-17 14:28:59.843347+00:00		t	23	73046331144801859	648518346531374106	73046331144819119	648518346489002225	[ 29407 108127 2565]	[ 29415 108157 2567]
5835	18618038	2022-11-17 14:28:59.843347+00:00		t	41	73046331144783168	648518346481703327	73046331144793485	648518346514235435	[ 29665 108295 2550]	[ 29667 108309 2552]
5836	18618039	2022-11-17 14:28:59.843347+00:00		t	55	73046331144801868	648518346481703327	73046331144818984	648518346514235435	[ 29705 108095 2558]	[ 29671 108095 2559]
5838	15648763	2022-11-17 14:28:59.843347+00:00		t	19	72764787784023953	648518346472537865	72764787784011903	648518346499897667	[ 21515 106309 3177]	[ 21541 106317 3176]
5844	19216416	2022-11-17 14:28:59.843347+00:00		t	43	73116700090114333	648518346472537865	73116700090133688	648518346494734391	[ 32199 108021 2879]	[ 32225 108037 2878]
5847	20262881	2022-11-17 14:28:59.843347+00:00		t	25	72553681618681514	648518346531363354	72553681618675454	648518346482497172	[ 15715 105177 3328]	[ 15687 105181 3328]
5850	20262880	2022-11-17 14:28:59.843347+00:00		t	40	72553681618681514	648518346531363354	72553681618666173	648518346500413244	[ 15711 105165 3328]	[ 15679 105153 3328]
5852	17175817	2022-11-17 14:28:59.843347+00:00		t	42	73046331211745295	648518346481703327	73046331211743393	648518346514235435	[ 30039 107111 2606]	[ 30063 107129 2605]
5861	15032640	2022-11-17 14:28:59.843347+00:00		t	28	72624050362741603	648518346517527332	72624050362773089	648518346499440615	[ 17781 106089 3284]	[ 17793 106083 3287]
5865	18380145	2022-11-17 14:28:59.843347+00:00		t	15	72976168559002683	648518346477963245	72976168559020989	648518346480843521	[ 27903 114651 2528]	[ 27941 114653 2529]
5868	18380142	2022-11-17 14:28:59.843347+00:00		t	13	72976168559002683	648518346477963245	72976168559025545	648518346487961936	[ 27905 114671 2530]	[ 27935 114671 2532]
5869	19152535	2022-11-17 14:28:59.843347+00:00		t	20	72764787784054113	648518346472537865	72764787784037630	648518346492697531	[ 21375 106259 3185]	[ 21333 106253 3185]
5871	15032717	2022-11-17 14:28:59.843347+00:00		t	12	72624050362783241	648518346517527332	72624050362780577	648518346483381182	[ 17941 106049 3290]	[ 17963 106033 3291]
5875	15033024	2022-11-17 14:28:59.843347+00:00		t	22	72624050362708653	648518346517527332	72624050362706058	648518346493263024	[ 18343 106235 3265]	[ 18311 106215 3264]
5881	23642213	2022-11-17 14:28:59.843347+00:00		t	29	72553612966161169	648518346531363354	72553612966156187	648518346497267884	[ 15061 104389 3398]	[ 15027 104405 3399]
5889	20814594	2022-11-17 14:28:59.843347+00:00		t	19	72976237278478972	648518346477963245	72976237278449867	648518346487961936	[ 27809 115079 2519]	[ 27777 115071 2518]
5899	23642357	2022-11-17 14:28:59.843347+00:00		t	15	72553612966176344	648518346531363354	72553612966166085	648518346465128053	[ 15299 104279 3402]	[ 15317 104269 3402]
5900	23642241	2022-11-17 14:28:59.843347+00:00		t	47	72553612966143780	648518346531363354	72553612966148201	648518346497088308	[ 15097 104411 3395]	[ 15067 104409 3395]
5901	23642330	2022-11-17 14:28:59.843347+00:00		t	14	72553612966156241	648518346531363354	72553612966179469	648518346478791252	[ 15239 104433 3406]	[ 15257 104447 3407]
5903	15032962	2022-11-17 14:28:59.843347+00:00		t	21	72624050362691838	648518346517527332	72624050362706057	648518346499440615	[ 18253 106223 3255]	[ 18225 106243 3255]
5905	15033066	2022-11-17 14:28:59.843347+00:00		t	40	72624050362708653	648518346517527332	72624050362736495	648518346499440615	[ 18365 106225 3265]	[ 18359 106199 3267]
5907	15032710	2022-11-17 14:28:59.843347+00:00		t	33	72624050362751444	648518346517527332	72624050362748953	648518346492697531	[ 17931 106079 3281]	[ 17957 106097 3281]
5911	23642371	2022-11-17 14:28:59.843347+00:00		t	49	72553612966188280	648518346531363354	72553612966176331	648518346478791252	[ 15313 104289 3403]	[ 15345 104277 3404]
5912	23642230	2022-11-17 14:28:59.843347+00:00		t	26	72553612966148299	648518346531363354	72553612966161366	648518346495592630	[ 15071 104403 3398]	[ 15049 104433 3399]
5913	23642366	2022-11-17 14:28:59.843347+00:00		t	50	72553612966176344	648518346531363354	72553612966166134	648518346495592630	[ 15307 104307 3402]	[ 15333 104305 3402]
5916	23642346	2022-11-17 14:28:59.843347+00:00		t	29	72553612966176330	648518346531363354	72553612966168657	648518346521544953	[ 15289 104271 3402]	[ 15297 104245 3402]
5917	23642377	2022-11-17 14:28:59.843347+00:00		t	39	72553612966176344	648518346531363354	72553612966176347	648518346500413244	[ 15317 104307 3404]	[ 15353 104309 3404]
5921	26046376	2022-11-17 14:28:59.843347+00:00		t	29	73116700023134802	648518346490136273	73116700023147298	648518346517772136	[ 31777 107271 2803]	[ 31787 107239 2804]
5925	26046371	2022-11-17 14:28:59.843347+00:00		t	12	73116700023134802	648518346490136273	73116700023160367	648518346486850275	[ 31779 107281 2806]	[ 31769 107241 2806]
5942	27315849	2022-11-17 14:28:59.843347+00:00		t	43	73046331412954750	648518346524142085	73046331412922563	648518346492697531	[ 29223 107815 2963]	[ 29201 107799 2963]
5954	27960559	2022-11-17 14:28:59.843347+00:00		t	27	73187000047837082	648518346472537865	73187000047846059	648518346488420079	[ 33585 105767 2809]	[ 33583 105805 2810]
5957	34914040	2022-11-17 14:28:59.843347+00:00		t	13	72975962668694097	648518346524142085	72975962668739203	648518346499440615	[ 27407 107597 2967]	[ 27405 107573 2968]
5959	34914003	2022-11-17 14:28:59.843347+00:00		t	14	72975962668694097	648518346524142085	72975962668681590	648518346499897667	[ 27245 107659 2966]	[ 27283 107665 2966]
5961	31483272	2022-11-17 14:28:59.843347+00:00		t	25	73116700023163296	648518346472537865	73116700023139865	648518346492790969	[ 31911 107795 2806]	[ 31887 107771 2807]
5968	31483262	2022-11-17 14:28:59.843347+00:00		t	29	73116700023163296	648518346472537865	73116700023155520	648518346494734391	[ 31893 107809 2804]	[ 31863 107789 2803]
5969	31483275	2022-11-17 14:28:59.843347+00:00		t	38	73116700023163203	648518346472537865	73116700023147696	648518346517772136	[ 31903 107791 2804]	[ 31893 107765 2803]
5970	31483528	2022-11-17 14:28:59.843347+00:00		t	39	73116700023194116	648518346472537865	73116700023179461	648518346499897667	[ 32317 107931 2814]	[ 32341 107911 2814]
5971	31483278	2022-11-17 14:28:59.843347+00:00		t	22	73116700023163203	648518346472537865	73116700023169113	648518346488420079	[ 31941 107781 2809]	[ 31913 107767 2810]
5972	31483279	2022-11-17 14:28:59.843347+00:00		t	75	73116700023155460	648518346472537865	73116700023175446	648518346517772136	[ 31937 107759 2809]	[ 31921 107727 2809]
5973	31483286	2022-11-17 14:28:59.843347+00:00		t	21	73116700023163203	648518346472537865	73116700023147697	648518346485925758	[ 31921 107791 2804]	[ 31923 107769 2804]
5977	33941048	2022-11-17 14:28:59.843347+00:00		t	27	72975962601750025	648518346481703327	72975962601758613	648518346481699517	[ 28603 106741 2881]	[ 28639 106733 2883]
5981	34035187	2022-11-17 14:28:59.843347+00:00		t	53	72975962668841439	648518346472537865	72975962668846387	648518346488420079	[ 27733 107837 3013]	[ 27723 107807 3013]
5983	34035169	2022-11-17 14:28:59.843347+00:00		t	33	72975962668807768	648518346472537865	72975962668819789	648518346485925758	[ 27695 108097 3002]	[ 27669 108117 3002]
5990	36397061	2022-11-17 14:28:59.843347+00:00		t	36	72694487826049462	648518346531363354	72694487826161804	648518346497267884	[ 19789 106705 3214]	[ 19765 106737 3215]
5991	36397039	2022-11-17 14:28:59.843347+00:00		t	14	72694487826048818	648518346531363354	72694487826191278	648518346472787403	[ 19749 106691 3215]	[ 19735 106707 3216]
5999	36397087	2022-11-17 14:28:59.843347+00:00		t	31	72694487826135621	648518346531363354	72694487826191278	648518346472787403	[ 19813 106701 3215]	[ 19807 106713 3217]
6000	34317113	2022-11-17 14:28:59.843347+00:00		t	40	72835225180579665	648518346517527332	72835225180590509	648518346483381182	[ 23209 107199 3062]	[ 23205 107235 3062]
6001	34317107	2022-11-17 14:28:59.843347+00:00		t	39	72835225180604556	648518346517527332	72835225180601683	648518346502508711	[ 23205 107191 3064]	[ 23191 107223 3065]
6002	34317225	2022-11-17 14:28:59.843347+00:00		t	17	72835225180590445	648518346517527332	72835225180604436	648518346482497172	[ 23435 107069 3062]	[ 23435 107057 3064]
6007	34914044	2022-11-17 14:28:59.843347+00:00		t	17	72975962668858811	648518346472537865	72975962668843729	648518346482497172	[ 27407 107715 3016]	[ 27411 107707 3015]
6008	34914048	2022-11-17 14:28:59.843347+00:00		t	24	72975962668870513	648518346472537865	72975962668849077	648518346480843521	[ 27403 107725 3016]	[ 27423 107735 3015]
6012	34914022	2022-11-17 14:28:59.843347+00:00		t	43	72975962668870513	648518346472537865	72975962668858777	648518346499897667	[ 27349 107689 3017]	[ 27343 107659 3017]
6013	34913931	2022-11-17 14:28:59.843347+00:00		t	18	72975962668911417	648518346472537865	72975962668911397	648518346488420079	[ 27119 107689 3036]	[ 27079 107687 3038]
6014	34913950	2022-11-17 14:28:59.843347+00:00		t	15	72975962668911401	648518346472537865	72975962668899022	648518346488420079	[ 27151 107701 3033]	[ 27119 107673 3034]
6016	34914051	2022-11-17 14:28:59.843347+00:00		t	27	72975962668861040	648518346472537865	72975962668851513	648518346488420079	[ 27401 107695 3017]	[ 27429 107679 3016]
6018	34913941	2022-11-17 14:28:59.843347+00:00		t	13	72975962668914001	648518346472537865	72975962668921569	648518346489764403	[ 27127 107677 3037]	[ 27095 107643 3038]
6028	38454248	2022-11-17 14:28:59.843347+00:00		t	15	72553681685591876	648518346517527332	72553681685597570	648518346495592630	[ 14909 104713 3376]	[ 14877 104733 3376]
6031	35636750	2022-11-17 14:28:59.843347+00:00		t	33	73187137419730245	648518346488978410	73187137419734904	648518346499440615	[ 32815 108583 2677]	[ 32815 108553 2678]
6035	35383150	2022-11-17 14:28:59.843347+00:00		t	25	73116699955948619	648518346490136273	73116699955927795	648518346485925758	[ 32233 107659 2623]	[ 32255 107655 2622]
6036	35383161	2022-11-17 14:28:59.843347+00:00		t	29	73116699956135016	648518346490136273	73116699956118863	648518346499897667	[ 32319 108417 2694]	[ 32291 108411 2694]
6037	35383166	2022-11-17 14:28:59.843347+00:00		t	51	73116699955963457	648518346490136273	73116699955927887	648518346499897667	[ 32265 107619 2626]	[ 32297 107605 2626]
6038	35383170	2022-11-17 14:28:59.843347+00:00		t	15	73116699955948668	648518346490136273	73116699955927887	648518346499897667	[ 32255 107677 2624]	[ 32307 107667 2625]
6039	35383162	2022-11-17 14:28:59.843347+00:00		t	18	73116699956135016	648518346490136273	73116699956248413	648518346486850275	[ 32315 108427 2696]	[ 32283 108429 2697]
6040	38454295	2022-11-17 14:28:59.843347+00:00		t	30	72553681685600197	648518346517527332	72553681685618024	648518346500413244	[ 14941 104729 3377]	[ 14939 104761 3379]
6042	37545156	2022-11-17 14:28:59.843347+00:00		t	17	72976031388279446	648518346472537865	72976031388294371	648518346485925758	[ 28151 108571 3001]	[ 28167 108549 3003]
6048	39600060	2022-11-17 14:28:59.843347+00:00		t	25	72835225180511706	648518346531363354	72835225180497855	648518346475537024	[ 24021 107197 3025]	[ 24007 107163 3026]
6049	38756312	2022-11-17 14:28:59.843347+00:00		t	36	73046331144805226	648518346481703327	73046331144808810	648518346491983983	[ 29725 108137 2558]	[ 29701 108127 2559]
6050	38756318	2022-11-17 14:28:59.843347+00:00		t	23	73046331144783168	648518346481703327	73046331144805300	648518346491983983	[ 29753 108249 2557]	[ 29757 108223 2559]
6053	38756314	2022-11-17 14:28:59.843347+00:00		t	79	73046331144801868	648518346481703327	73046331144866313	648518346481699517	[ 29721 108107 2560]	[ 29721 108099 2561]
6056	38756316	2022-11-17 14:28:59.843347+00:00		t	12	73046331144801868	648518346481703327	73046331144866753	648518346487038617	[ 29725 108125 2560]	[ 29725 108127 2562]
6061	38756321	2022-11-17 14:28:59.843347+00:00		t	16	73046331144801868	648518346481703327	73046331144805125	648518346487038617	[ 29751 108069 2556]	[ 29781 108051 2556]
6062	38756330	2022-11-17 14:28:59.843347+00:00		t	28	73046331144796125	648518346481703327	73046331144799013	648518346481699517	[ 29789 108269 2554]	[ 29827 108273 2554]
6069	38756335	2022-11-17 14:28:59.843347+00:00		t	20	73046331144812901	648518346481703327	73046331144915790	648518346514235435	[ 29865 107733 2565]	[ 29879 107709 2567]
6072	23688267	2022-11-17 14:28:59.843347+00:00		t	18	72835156460974806	648518346489572037	72835156460945841	648518346499996812	[ 23875 105389 3019]	[ 23873 105423 3018]
6081	20406548	2022-11-17 14:28:59.843347+00:00		t	20	72905525205187298	648518346489572037	72905525205180774	648518346499996812	[ 26391 106015 3002]	[ 26359 106019 3003]
6084	20406567	2022-11-17 14:28:59.843347+00:00		t	21	72905525205171134	648518346489572037	72905525205156825	648518346499996812	[ 26451 105999 2995]	[ 26417 105989 2995]
6088	39174744	2022-11-17 14:28:59.843347+00:00		t	15	73116700156897545	648518346472537865	73116700156898477	648518346494734391	[ 32027 106667 2955]	[ 31993 106671 2955]
6089	28651112	2022-11-17 14:28:59.843347+00:00		t	41	72694419106867020	648518346517527332	72694419106861951	648518346496726908	[ 18435 106079 3251]	[ 18445 106057 3251]
6090	28651118	2022-11-17 14:28:59.843347+00:00		t	28	72694419106867020	648518346517527332	72694419106872048	648518346493263024	[ 18463 106167 3253]	[ 18453 106135 3255]
6094	28651144	2022-11-17 14:28:59.843347+00:00		t	25	72694419106854566	648518346517527332	72694419106869617	648518346499440615	[ 18479 106221 3252]	[ 18481 106261 3253]
6095	28651135	2022-11-17 14:28:59.843347+00:00		t	29	72694419106854521	648518346517527332	72694419106902562	648518346490574940	[ 18469 106177 3253]	[ 18479 106171 3256]
6110	27454893	2022-11-17 14:28:59.843347+00:00		t	29	73469299658273486	648518346478167277	73469299658285797	648518346487948500	[ 41219 130039 2787]	[ 41247 130027 2787]
6119	40695987	2022-11-17 14:28:59.843347+00:00		t	46	72835362485167810	648518346494264434	72835362485149312	648518346495592630	[ 24387 111083 2720]	[ 24353 111073 2721]
6121	44675879	2022-11-17 14:28:59.843347+00:00		t	12	72694487759467671	648518346531363354	72694487759453933	648518346490072603	[ 20219 106747 3208]	[ 20255 106727 3208]
6122	44675899	2022-11-17 14:28:59.843347+00:00		t	17	72694487759443967	648518346531363354	72694487759467183	648518346490072603	[ 20273 106733 3204]	[ 20281 106709 3206]
6124	42708633	2022-11-17 14:28:59.843347+00:00		t	45	72764856570439957	648518346495765904	72764856570429484	648518346499141441	[ 21569 107067 3239]	[ 21587 107051 3238]
6126	42708643	2022-11-17 14:28:59.843347+00:00		t	30	72764856570439957	648518346495765904	72764856570429485	648518346491100449	[ 21575 107075 3239]	[ 21597 107097 3238]
6134	42708661	2022-11-17 14:28:59.843347+00:00		t	24	72764856570455668	648518346495765904	72764856570453154	648518346491100449	[ 21607 107277 3247]	[ 21631 107299 3247]
6135	42708656	2022-11-17 14:28:59.843347+00:00		t	26	72764856570554369	648518346495765904	72764856570544218	648518346480843521	[ 21625 107205 3286]	[ 21611 107191 3285]
6138	42708664	2022-11-17 14:28:59.843347+00:00		t	12	72764856570454749	648518346497858151	72764856570449641	648518346493825393	[ 21645 106547 3245]	[ 21643 106519 3244]
6140	40696154	2022-11-17 14:28:59.843347+00:00		t	25	72835362485119578	648518346496671612	72835362485132644	648518346495592630	[ 24535 110909 2713]	[ 24551 110887 2714]
6148	42708676	2022-11-17 14:28:59.843347+00:00		t	20	72764856570465316	648518346497858151	72764856570467222	648518346497061092	[ 21677 106559 3251]	[ 21683 106523 3252]
6151	42708706	2022-11-17 14:28:59.843347+00:00		t	15	72764856570478337	648518346511819888	72764856570452926	648518346499141441	[ 21709 106979 3254]	[ 21743 106959 3253]
6153	42708708	2022-11-17 14:28:59.843347+00:00		t	27	72764856570487797	648518346495765904	72764856570509606	648518346475537024	[ 21749 107277 3266]	[ 21745 107307 3267]
6157	42708723	2022-11-17 14:28:59.843347+00:00		t	36	72764856570478552	648518346495765904	72764856570492354	648518346509188474	[ 21759 107289 3263]	[ 21775 107321 3263]
6159	268820	2022-11-17 14:28:59.843347+00:00		t	30	73187000047599827	648518346488054046	73187000047624856	648518346495592630	[ 33859 106301 2710]	[ 33883 106311 2711]
6161	42708741	2022-11-17 14:28:59.843347+00:00		t	17	72764856570447943	648518346511819888	72764856570439945	648518346499141441	[ 21787 107049 3240]	[ 21799 107019 3240]
6173	42708786	2022-11-17 14:28:59.843347+00:00		t	53	72764856570544114	648518346511819888	72764856570523178	648518346509188474	[ 21849 107079 3275]	[ 21853 107115 3276]
6174	42708790	2022-11-17 14:28:59.843347+00:00		t	59	72764856570450290	648518346499385438	72764856570426457	648518346493825393	[ 21885 106833 3239]	[ 21859 106823 3238]
6181	14556439	2022-11-17 14:28:59.843347+00:00		t	18	73046331346058744	648518346486545841	73046331346058739	648518346488420079	[ 29549 108297 2921]	[ 29559 108265 2921]
6184	19444118	2022-11-17 14:28:59.843347+00:00		t	22	73187000114766123	648518346486545841	73187000114743040	648518346486850275	[ 33151 105579 2847]	[ 33151 105573 2846]
6185	27471118	2022-11-17 14:28:59.843347+00:00		t	44	73116700090394134	648518346488978410	73116700156937227	648518346489764403	[ 30765 107277 2951]	[ 30769 107275 2954]
6192	26824923	2022-11-17 14:28:59.843347+00:00		t	35	73116700090163896	648518346486545841	73116700090204778	648518346517772136	[ 31919 107229 2885]	[ 31961 107223 2885]
6203	28216943	2022-11-17 14:28:59.843347+00:00		t	25	73116768876620615	648518346481068634	73116768876652882	648518346499141441	[ 32505 109603 2975]	[ 32507 109641 2975]
6204	35383176	2022-11-17 14:28:59.843347+00:00		t	23	73116699956027061	648518346531374106	73116699956052015	648518346517652772	[ 32319 108075 2655]	[ 32343 108065 2657]
6206	42708792	2022-11-17 14:28:59.843347+00:00		t	44	72764856570417959	648518346499385438	72764856570442637	648518346486667469	[ 21889 106843 3240]	[ 21861 106839 3241]
6208	42708795	2022-11-17 14:28:59.843347+00:00		t	30	72764856570417959	648518346499385438	72764856570432106	648518346499141441	[ 21895 106869 3241]	[ 21865 106885 3241]
6218	42708811	2022-11-17 14:28:59.843347+00:00		t	27	72764856570520329	648518346495765904	72764856570523178	648518346509188474	[ 21897 107223 3273]	[ 21899 107189 3274]
6222	42708797	2022-11-17 14:28:59.843347+00:00		t	28	72764856570417959	648518346499385438	72764856570423715	648518346480843521	[ 21901 106869 3237]	[ 21871 106889 3237]
6224	30864854	2022-11-17 14:28:59.843347+00:00		t	16	72483450245892824	648518346494933426	72483450246012248	648518346490230490	[ 13937 109065 3085]	[ 13927 109033 3085]
6228	34015424	2022-11-17 14:28:59.843347+00:00		t	25	73187137620742828	648518346481068634	73187137620732349	648518346474236781	[ 33323 109497 2961]	[ 33315 109477 2960]
6229	34015433	2022-11-17 14:28:59.843347+00:00		t	21	73187137620775503	648518346481068634	73187137620586626	648518346499432795	[ 33409 109401 2959]	[ 33397 109393 2958]
6230	34015419	2022-11-17 14:28:59.843347+00:00		t	22	73187137620762673	648518346481068634	73187137620732575	648518346500498904	[ 33281 109497 2962]	[ 33267 109485 2960]
6236	42708926	2022-11-17 14:28:59.843347+00:00		t	28	72764856570483214	648518346495765904	72764856570487774	648518346509188474	[ 22015 107181 3263]	[ 22029 107157 3264]
6241	42708956	2022-11-17 14:28:59.843347+00:00		t	13	72764856570561730	648518346522179866	72764856570544281	648518346475537024	[ 22087 107181 3283]	[ 22049 107221 3284]
6242	42708817	2022-11-17 14:28:59.843347+00:00		t	27	72764856570480833	648518346511819888	72764856570492178	648518346477598684	[ 21867 107041 3263]	[ 21903 107061 3264]
6245	42708824	2022-11-17 14:28:59.843347+00:00		t	55	72764856570556715	648518346522179866	72764856570559165	648518346509188474	[ 21931 107171 3289]	[ 21917 107217 3290]
6257	42708844	2022-11-17 14:28:59.843347+00:00		t	33	72764856570544114	648518346511819888	72764856570546570	648518346514141918	[ 21923 107063 3280]	[ 21931 107103 3281]
6267	42708862	2022-11-17 14:28:59.843347+00:00		t	20	72764856570566505	648518346511819888	72764856570576696	648518346514141918	[ 21917 106785 3296]	[ 21955 106785 3296]
6270	42708856	2022-11-17 14:28:59.843347+00:00		t	14	72764856570556715	648518346522179866	72764856570554363	648518346475537024	[ 21939 107181 3287]	[ 21947 107217 3287]
6274	42708865	2022-11-17 14:28:59.843347+00:00		t	36	72764856570563931	648518346511819888	72764856570574172	648518346497061092	[ 21923 106759 3295]	[ 21957 106741 3296]
6277	42708959	2022-11-17 14:28:59.843347+00:00		t	57	72764856570379333	648518346497858151	72764856570415012	648518346475537024	[ 22079 106905 3231]	[ 22067 106941 3231]
6281	42708943	2022-11-17 14:28:59.843347+00:00		t	34	72764856570393721	648518346497858151	72764856570384684	648518346493825393	[ 22023 106741 3224]	[ 22045 106715 3224]
6284	42708947	2022-11-17 14:28:59.843347+00:00		t	29	72764856570539111	648518346522179866	72764856570541610	648518346509188474	[ 22093 107143 3281]	[ 22049 107149 3282]
6285	42708948	2022-11-17 14:28:59.843347+00:00		t	66	72764856570584950	648518346522179866	72764856570592695	648518346509188474	[ 22015 107101 3301]	[ 22051 107093 3302]
6287	42708928	2022-11-17 14:28:59.843347+00:00		t	35	72764856570420866	648518346497858151	72764856570396903	648518346480843521	[ 22047 106903 3229]	[ 22031 106935 3229]
6289	42708945	2022-11-17 14:28:59.843347+00:00		t	26	72764856570362206	648518346497858151	72764856570396914	648518346480843521	[ 22057 106909 3223]	[ 22045 106935 3223]
6292	42708889	2022-11-17 14:28:59.843347+00:00		t	38	72764856570487709	648518346495765904	72764856570485443	648518346499141441	[ 21973 107091 3259]	[ 21985 107063 3260]
[truncated: 16,488 more rows]
