# Supplementary material for: Divergent neural circuits for proprioceptive and exteroceptive sensing of the Drosophila leg
Source: Nat Commun. 2025 May 2;16:4105. doi: 10.1038/s41467-025-59302-3 (PMC12048489; doi:10.1038/s41467-025-59302-3)
Supplement: Supplementary file 4 — Source Data [file 41467_2025_59302_MOESM4_ESM.zip › source_data/Fig3 FigS5/t1l_leg_mn_annotation_table.csv]

root_id	id	cell_type	classification_system	pt_position_x	pt_position_y	pt_position_z
648518346489802071	279	sternal_posterior_rotator_in_thorax_miller_32	A1_T1L	54721.8	495213.8	83745
648518346490738941	280	sternal_posterior_rotator_in_thorax_miller_32	A1_T1L	47923.5	504635.1	66510
648518346488854257	281	sternal_posterior_rotator_in_thorax_miller_32	A1_T1L	47093.6	498873.1	75645
648518346483047589	283	pleural_remotor_and_abductor_in_thorax_miller_29	A4_T1L	104705	375226.6	102825
648518346478125293	285	sternal_adductor_miller_in_thorax_miller_33	A4_T1L	112578.3	382992.4	113445
648518346477140752	287	trochanter_flexor_in_coxa_AcPst	A2_T1L	46749.6	508057.9	56970
648518346495952784	289	trochanter_flexor_in_coxa_Ac	A3_T1L	97764.8	369026	103905
648518346491281272	282	sternal_posterior_rotator_in_thorax_miller_32	A1_T1L	41237	506454	73305
648518346479077839	284	pleural_remotor_and_abductor_in_thorax_miller_29	A4_T1L	82861	381887.3	103005
648518346481524623	286	trochanter_flexor_in_coxa_AcPst	A2_T1L	60449.4	495863.1	79110
648518346466168368	288	trochanter_flexor_in_coxa_Ac	A3_T1L	75606.9	373609.8	96390
648518346504272480	290	trochanter_flexor_in_coxa_Ac	A3_T1L	92772.5	374960	100890
648518346517437482	291	tergopleural_promotor_pleural_promotor_in_thorax_miller_28_30	D1_T1L	122055.5	380640.3	101295
648518346487756866	292	tergopleural_promotor_pleural_promotor_in_thorax_miller_28_30	D1_T1L	115063.7	375187.9	97830
648518346491659326	293	tergopleural_promotor_pleural_promotor_in_thorax_miller_28_30	D2_T1L	135424.2	383787.9	64035
648518346489767549	295	tarsus_unidentified_in_tibia_A1	L1_T1L	92966	376237.1	115560
648518346480531926	297	auxiliary_tibia_flexor_in_femur_A1	L1_T1L	86438.6	391110.8	114120
648518346479349137	299	auxiliary_tibia_flexor_in_femur_A2	L1_T1L	76626	376637	110880
648518346495467855	301	tarsus_unidentified_in_tibia_A2	L1_T1L	70201.8	388870.5	121410
648518346491774737	303	auxiliary_tibia_flexor_in_femur_Bslow	L1_T1L	99136.5	395617.2	112905
648518346477240264	305	auxiliary_tibia_flexor_in_femur_Bslow	L1_T1L	81553.8	383211.7	114030
648518346498314906	307	main_tibia_flexor_in_femur_0	L1_T1L	73435.4	375927.5	116370
648518346479055568	309	main_tibia_flexor_in_femur_2	L1_T1L	62169.4	388139.5	114930
648518346489543513	311	main_tibia_flexor_in_femur_4	L1_T1L	78384.7	384918.8	108000
648518346472763913	313	ltm_medial_dendrite	L1_T1L	101071.5	394894.8	122850
648518346486617760	315	ltm_medial_dendrite	L1_T1L	90033.4	394146.6	121860
648518346496934372	317	ltm_small_medial_dendrite	L1_T1L	101480	379586.8	110430
648518346494055054	319	ltm_no_medial_dendrite	L1_T1L	61240.6	395122.7	129690
648518346509973961	321	tarsus_depressor_in_tibia_medial	L1_T1L	65613.7	377303.5	113265
648518346486971900	323	auxiliary_tibia_flexor_in_femur_E	L1_T1L	81755.9	373837.7	111105
648518346477726990	325	femur_reductor_in_trochanter	L2_T1L	61189	392645.9	113760
648518346503310971	327	femur_reductor_in_trochanter	L2_T1L	112354.7	386733.4	94500
648518346487743188	329	femur_reductor_in_trochanter_0	L2_T1L	61739.4	395634.4	94725
648518346479197392	331	trochanter_promotor_in_coxa	L3_T1L	108755.6	379543.8	95535
648518346494148128	333	tibia_extensor_in_femur_seti	L4_T1L	64607.5	396107.4	122715
648518346497891062	335	trochanter_extensor_in_coxa_Lg	L4_T1L	113240.5	367430.7	87030
648518346488873565	337	trochanter_flexor_in_coxa_Vn	V1_T1L	82830.9	387094.6	96975
648518346483445438	339	trochanter_flexor_in_coxa_Vn	V1_T1L	103126.9	375119.1	84330
648518346504315944	341	tergotrochanter_in_thorax_1	V2_T1L	97614.3	391493.5	76140
648518346520685366	343	tergotrochanter_in_thorax_3	V2_T1L	90824.6	381582	92700
648518346504092878	345	extracoxal_trochanter_depressor_in_thorax_Vn	V3_T1L	107074.3	395922.5	71370
648518346487504531	347	sternal_anterior_rotator_in_thorax_miller_31	V4_T1L	99618.1	375531.9	98280
648518346480337622	349	sternal_posterior_rotator_in_thorax_miller_32	A1_T1R	271261.2	500773.7	128835
648518346501443606	351	sternal_posterior_rotator_in_thorax_miller_32	A1_T1R	278945.3	501564.9	117675
648518346491305761	353	pleural_remotor_and_abductor_in_thorax_miller_29	A4_T1R	239596	376529.5	96795
648518346520515638	355	trochanter_flexor_in_coxa_AcPst	A2_T1R	270207.7	493364.8	125055
648518346496609109	357	trochanter_flexor_in_coxa_Ac	A3_T1R	231993.6	360473.3	91035
648518346477553166	359	trochanter_flexor_in_coxa_Ac	A3_T1R	216191.1	385099.4	110880
648518346493967627	361	tergopleural_promotor_pleural_promotor_in_thorax_miller_28_30	D1_T1R	201313.1	367774.7	95175
648518346514660039	363	tergopleural_promotor_pleural_promotor_in_thorax_miller_28_30	D2_T1R	245628.9	386810.8	90135
648518346496229578	365	auxiliary_tibia_flexor_in_femur_A1	L1_T1R	243315.5	376129.6	128880
648518346511522869	367	auxiliary_tibia_flexor_in_femur_A2	L1_T1R	216092.2	363186.6	117135
648518346492305091	369	auxiliary_tibia_flexor_in_femur_A2	L1_T1R	220310.5	367026.5	117675
648518346490270235	371	tarsus_unidentified_in_tibia_Bslow	L1_T1R	260343.5	392796.4	144270
648518346478173909	373	auxiliary_tibia_flexor_in_femur_Bslow	L1_T1R	265086.4	391201.1	122625
648518346480803805	375	auxiliary_tibia_flexor_in_femur_Bslow	L1_T1R	206610.7	370500.9	126225
648518346494836402	377	main_tibia_flexor_in_femur_0	L1_T1R	231469	368763.7	127800
648518346498417201	379	main_tibia_flexor_in_femur_3	L1_T1R	236925.7	373072.3	111240
648518346503947872	381	ltm_medial_dendrite	L1_T1R	222030.5	379883.5	127980
648518346459825924	383	ltm_medial_dendrite	L1_T1R	224451.4	388083.6	139500
648518346500391640	385	ltm_small_medial_dendrite	L1_T1R	219132.3	385817.5	124470
648518346489905626	387	ltm_no_medial_dendrite	L1_T1R	246824.3	373588.3	100710
648518346491698344	389	tarsus_depressor_in_tibia_ventralU	L1_T1R	241217.1	387976.1	114525
648518346481564097	391	tarsus_unidentified_in_tibia_E	L1_T1R	240567.8	379573.9	127665
648518346488768349	393	auxiliary_tibia_flexor_in_femur_E	L1_T1R	244480.8	387546.1	138870
648518346489813708	395	femur_reductor_in_trochanter	L2_T1R	240124.9	380537.1	98055
648518346499760851	397	femur_reductor_in_trochanter	L2_T1R	232169.9	385374.6	98820
648518346500725685	294	tergopleural_promotor_pleural_promotor_in_thorax_miller_28_30	D2_T1L	114242.4	383882.5	76995
648518346466833006	296	auxiliary_tibia_flexor_in_femur_A1	L1_T1L	90790.2	385417.6	113265
648518346494476935	298	auxiliary_tibia_flexor_in_femur_A2	L1_T1L	98461.4	375514.7	113760
648518346477919895	300	auxiliary_tibia_flexor_in_femur_A2	L1_T1L	123177.8	375321.2	117810
648518346472699657	302	tarsus_unidentified_in_tibia_Bslow	L1_T1L	88721.9	374671.9	117675
648518346496059082	304	auxiliary_tibia_flexor_in_femur_Bslow	L1_T1L	66443.6	393699.4	119295
648518346478935892	306	auxiliary_tibia_flexor_in_femur_Bslow	L1_T1L	114956.2	377243.3	125280
648518346479239887	308	main_tibia_flexor_in_femur_0	L1_T1L	110484.2	372474.6	118530
648518346496932836	310	main_tibia_flexor_in_femur_3	L1_T1L	91766.3	384239.4	122310
648518346510155558	312	ltm_medial_dendrite	L1_T1L	115085.2	376705.8	120150
648518346486352776	314	ltm_medial_dendrite	L1_T1L	75667.1	387086	123300
648518346477229768	316	ltm_small_medial_dendrite	L1_T1L	66013.6	394666.9	127125
648518346521586425	318	ltm_no_medial_dendrite	L1_T1L	60139.8	389623	126225
648518346486890393	320	tarsus_depressor_in_tibia_ventralU	L1_T1L	125508.4	382631.2	120105
648518346511950704	322	tarsus_unidentified_in_tibia_E	L1_T1L	107495.7	372349.9	112050
648518346519022303	324	femur_reductor_in_trochanter	L2_T1L	128389.4	375716.8	124425
648518346494195703	326	femur_reductor_in_trochanter	L2_T1L	59907.6	394817.4	107415
648518346486427296	328	femur_reductor_in_trochanter_0	L2_T1L	97369.2	391085	96255
648518346504230496	330	trochanter_promotor_in_coxa	L3_T1L	102843.1	394628.2	111645
648518346490899373	332	trochanter_promotor_in_coxa	L3_T1L	109073.8	383770.7	110385
648518346507389983	334	tibia_extensor_in_femur_feti	L4_T1L	108527.7	373240	83160
648518346502617767	336	trochanter_extensor_in_coxa_Lg	L5_T1L	71173.6	471499.3	61380
648518346488137239	338	trochanter_flexor_in_coxa_Vn	V1_T1L	75817.6	371180.3	101925
648518346496195084	340	tergotrochanter_in_thorax_0	V3_T1L	131721.9	390526	88920
648518346514458155	342	tergotrochanter_in_thorax_2	V2_T1L	121543.8	380438.2	85455
648518346514306270	344	extracoxal_trochanter_depressor_in_thorax_Vn	V5_T1L	118224.2	373197	113175
648518346479325585	346	sternal_anterior_rotator_in_thorax_miller_31	V4_T1L	73719.2	383125.7	90225
648518346481055200	348	sternal_posterior_rotator_in_thorax_miller_32	A1_T1R	272598.5	491889.9	103680
648518346484698013	350	sternal_posterior_rotator_in_thorax_miller_32	A1_T1R	256533.7	498176.5	92925
648518346479994518	352	pleural_remotor_and_abductor_in_thorax_miller_29	A4_T1R	224851.3	377208.9	101520
648518346501424269	354	sternal_adductor_miller_in_thorax_miller_33	A4_T1R	203875.9	374168.8	117495
648518346494047735	356	trochanter_flexor_in_coxa_AcPst	A2_T1R	272422.2	492023.2	128565
648518346494466183	358	trochanter_flexor_in_coxa_Ac	A3_T1R	238232.9	376301.6	91800
648518346480932061	360	tergopleural_promotor_pleural_promotor_in_thorax_miller_28_30	D1_T1R	213327.3	372380	106515
648518346486571929	362	tergopleural_promotor_pleural_promotor_in_thorax_miller_28_30	D2_T1R	245014	382497.9	84690
648518346491497534	364	tarsus_unidentified_in_tibia_A1	L1_T1R	239905.6	371838.2	128250
648518346495926928	366	auxiliary_tibia_flexor_in_femur_A1	L1_T1R	221772.5	378219.4	122355
648518346465963568	368	auxiliary_tibia_flexor_in_femur_A2	L1_T1R	250483.6	382454.9	130590
648518346492073516	370	tarsus_unidentified_in_tibia_A2	L1_T1R	239858.3	373455	133290
648518346490791971	372	auxiliary_tibia_flexor_in_femur_Bslow	L1_T1R	224064.4	387124.7	118665
648518346488782670	374	auxiliary_tibia_flexor_in_femur_Bslow	L1_T1R	236560.2	378658	119475
648518346472449995	376	main_tibia_flexor_in_femur_0	L1_T1R	235339	364541.1	120285
648518346487665131	378	main_tibia_flexor_in_femur_2	L1_T1R	241668.6	375837.2	107325
648518346472674763	380	main_tibia_flexor_in_femur_4	L1_T1R	238667.2	385559.5	121770
648518346499420391	382	ltm_medial_dendrite	L1_T1R	234079.1	386187.3	135720
648518346479993829	384	ltm_medial_dendrite	L1_T1R	243122	374981.5	120780
648518346497740534	386	ltm_small_medial_dendrite	L1_T1R	224937.3	376391.9	135270
648518346492029228	388	ltm_no_medial_dendrite	L1_T1R	226223	369696.8	130365
648518346499518439	390	tarsus_depressor_in_tibia_medial	L1_T1R	234375.8	381461.6	125820
648518346489631583	392	tarsus_unidentified_in_tibia_E	L1_T1R	230927.2	372100.5	135945
648518346488884209	394	femur_reductor_in_trochanter	L2_T1R	201786.1	367168.4	114435
648518346494459506	396	femur_reductor_in_trochanter	L2_T1R	225896.2	381216.5	116280
648518346473078372	398	femur_reductor_in_trochanter_0	L2_T1R	261861.4	387262.3	115380
648518346520187729	400	trochanter_promotor_in_coxa	L3_T1R	231503.4	379045	108315
648518346493253040	402	trochanter_promotor_in_coxa	L3_T1R	212394.2	385946.5	119700
648518346479516123	399	femur_reductor_in_trochanter_0	L2_T1R	258847.1	389752	116865
648518346490347530	401	trochanter_promotor_in_coxa	L3_T1R	228665.4	362326.6	106740
648518346489643212	403	tibia_extensor_in_femur_seti	L4_T1R	223604.3	371231.9	123435
648518346521763321	405	trochanter_extensor_in_coxa_Lg	L4_T1R	226898.1	373889.3	111915
648518346503919200	407	trochanter_flexor_in_coxa_Vn	V1_T1R	240069	386922.6	108000
648518346482959657	409	trochanter_flexor_in_coxa_Vn	V1_T1R	234504.8	387967.5	104985
648518346484873885	411	tergotrochanter_in_thorax_1	V2_T1R	246557.7	380343.6	89955
648518346502572115	413	tergotrochanter_in_thorax_3	V3_T1R	213826.1	366317	101880
648518346494702056	415	extracoxal_trochanter_depressor_in_thorax_Vn	V3_T1R	228837.4	386023.9	79785
648518346495499883	417	sternal_anterior_rotator_in_thorax_miller_31	V4_T1R	217657.4	367310.3	100530
648518346514740167	404	tibia_extensor_in_femur_feti	L4_T1R	208713.4	362141.7	88290
648518346515900234	406	trochanter_extensor_in_coxa_Lg	L5_T1R	261569	467066	77445
648518346494836658	408	trochanter_flexor_in_coxa_Vn	V1_T1R	234848.8	369391.5	95715
648518346494871218	410	tergotrochanter_in_thorax_0	V3_T1R	232948.2	368716.4	80595
648518346513954073	412	tergotrochanter_in_thorax_2	V2_T1R	220018.1	388225.5	75600
648518346496220874	414	extracoxal_trochanter_depressor_in_thorax_Vn	V5_T1R	235996.9	362907.1	104355
648518346500735192	416	sternal_anterior_rotator_in_thorax_miller_31	V4_T1R	221411.3	361918.1	82620
