# Supplementary material for: Divergent neural circuits for proprioceptive and exteroceptive sensing of the Drosophila leg
Source: Nat Commun. 2025 May 2;16:4105. doi: 10.1038/s41467-025-59302-3 (PMC12048489; doi:10.1038/s41467-025-59302-3)
Supplement: Supplementary file 4 — Source Data [file 41467_2025_59302_MOESM4_ESM.zip › source_data/Fig3 FigS5/t1l_leg_premotor_annotation_table.csv]

root_id	id	cell_type	classification_system	pt_position_x	pt_position_y	pt_position_z
648518346494486917	1220	13A	D	83157.7	410374.8	149805
648518346517571364	1221	13A	D	83527.5	408672	149805
648518346491547454	1272	22A	A	45085.5	487155.6	124110
648518346486939545	1222	13A	D	84482.1	409691.1	149805
648518346481734303	1223	RVD	R	125658.9	409888.9	124110
648518346518548566	1224	22A	A	40712.4	486317.1	124065
648518346521544953	1225	22A	A	37242.3	478697.5	117405
648518346489764293	1226	21A_	B	38227	477183.9	94275
648518346498429489	1227	21A_	B	44281.4	477386	78570
648518346479246543	1228	21A	B	58372.5	497428.3	102600
648518346494008718	1229	21A	B	41882	474358.8	84240
648518346495315382	1230	20A	J	61434.1	497746.5	148095
648518346500315654	1231	1A	E	168783.6	413316	124155
648518346489641305	1232	1A	E	168474	413144	124155
648518346494799093	1233	16B	Q	113575.9	399323.8	105615
648518346494933493	1234	16B	Q	110875.5	403473.3	104805
648518346477118480	1235	16B	Q	113571.6	401319	104805
648518346520463697	1236	14A_	P	140730.4	434708.5	157995
648518346498363546	1237	14A_	P	139152.3	439017.1	161640
648518346515287367	1238	14A_	P	137213	438217.3	161865
648518346490220059	1239	13B	G	162466.9	419086.6	151740
648518346515935562	1240	13B	G	162196	422303	149715
648518346493222172	1241	13B	G	158171.2	424981.9	150165
648518346490150097	1242	13B	G	159865.4	423403.8	150165
648518346500416828	1243	22A	A	43030.1	485771	124020
648518346509943241	1244	13A	D	83063.1	408637.6	149805
648518346485495827	1245	22A	A	43141.9	486054.8	117945
648518346486958745	1246	22A	A	41770.2	489000.3	124155
648518346475713204	1247	9Ac_	L	128002.4	396279.4	101970
648518346487545258	1248	9Ac_	L	127735.8	402067.2	105030
648518346514076441	1249	9A	L	141233.5	407923.8	115515
648518346499626587	1250	8A? 16B?	R	105298.4	396795.4	105615
648518346475316792	1251	8A- Rind	R	111714	400708.4	111105
648518346524379909	1252	6B	I	175581.9	511390.4	142380
648518346507277855	1253	6B	I	176536.5	510685.2	142380
648518346477301448	1254	6B	I	179344.4	512947	142380
648518346494047264	1255	6B	I	177650.2	511497.9	142380
648518346491014573	1256	4B_	N	106257.3	481733.3	168210
648518346499841605	1257	4B	K	99248.3	476083.1	168840
648518346484729421	1258	3A	C	78745.9	502338.9	99630
648518346494289031	1259	3A	C	75168.3	505852	99630
648518346481181952	1260	3A	C	78475	502136.8	99630
648518346495865419	1261	24B_	RD	63545.4	463454	66285
648518346494588437	1262	24B_	RD	64672	466279.1	66285
648518346500428860	1263	23B	T	96453.3	516034.4	83610
648518346474760386	1264	22A_	A	49940.2	491201.9	109935
648518346491061880	1265	22A_	A	35651.3	479802.6	118800
648518346501643608	1266	22A	A	43146.2	485912.9	124290
648518346488067614	1267	9Ac_	L	129387	397027.6	101970
648518346492165650	1268	22A	A	45820.8	486729.9	119520
648518346486241122	1269	22A	A	43107.5	485629.1	124155
648518346498358170	1270	22A	A	44801.7	484076.8	121590
648518346488561545	1271	22A	A	44861.9	486962.1	124110
648518346501395555	1273	22A	A	42294.8	488682.1	124155
648518346482309524	1274	22A	A	43326.8	486940.6	124335
648518346490986669	1275	22A	A	46336.8	486368.7	119475
648518346497012020	1276	22A	A	47054.9	497049.9	120510
648518346472054171	1277	22A	A	51440.9	493820.6	111510
648518346485624851	1278	22A	A	40772.6	484536.9	119475
648518346496899330	1279	22A	A	42815.1	486618.1	124155
648518346497261228	1280	22A	A	43374.1	484923.9	124155
648518346497326104	1281	22A	A	46293.8	489142.2	123075
648518346486959841	1282	22A	A	47325.8	495140.7	120510
648518346496930276	1283	22A	A	41606.8	484868	119475
648518346497004589	1284	22A	A	42441	485280.8	119475
648518346481680577	1285	22A	A	42810.8	485783.9	122760
648518346491241505	1286	22A	A	43197.8	489838.8	124155
648518346518549078	1287	22A	A	43309.6	485083	121590
648518346526461399	1288	22A	A	43417.1	484764.8	121590
648518346491361313	1289	22A	A	43756.8	487577	124155
648518346488940381	1290	22A	A	44431.9	483879	121590
648518346503093371	1291	22A	A	46397	497148.8	120510
648518346480079604	1292	22A	A	46508.8	496134	120510
648518346479956886	1293	22A	A	46607.7	496650	120510
648518346480882141	1294	22A	A	46913	493984	120510
648518346502036330	1295	22A	A	37324	479561.8	117405
648518346502948595	1296	22A	A	42926.9	486699.8	116595
648518346476724086	1297	22A	A	45433.8	486987.9	122760
648518346508855359	1298	22A	A	45881	487491	122760
648518346479399569	1299	22A	A	45868.1	486639.6	124290
648518346494757803	1300	22A	A	43481.6	486514.9	124290
648518346481897631	1301	22A	A	43116.1	489580.8	113850
648518346499504871	1302	22A	A	43627.8	489782.9	124155
648518346498509296	1303	22A	A	37547.6	479333.9	117405
648518346501117289	1304	22A	A	37693.8	480138	111285
648518346495873226	1305	22A	A	40746.8	485857	124155
648518346498510418	1306	22A	A	40561.9	485255	124155
648518346490908077	1307	22A	A	40463	486274.1	124155
648518346489757548	1308	22A	A	40402.8	486932	124065
648518346481868989	1309	22A	A	41163.9	485887.1	124155
648518346509963578	1310	22A	A	36980	478697.5	117405
648518346491477434	1311	22A_	A	39942.7	481974.1	124110
648518346494085664	1312	22A_	A	39486.9	481565.6	123795
648518346481967293	1313	22A_	A	36949.9	479462.9	117405
648518346474603970	1314	22A_	A	36335	478822.2	117405
648518346476747894	1315	22A_	A	37345.5	479351.1	111285
648518346466159920	1316	22A_	A	37238	478916.8	111285
648518346483958703	1317	22A_	A	36851	478903.9	111285
648518346475826612	1318	22A_	A	37126.2	479161.9	117405
648518346504980358	1319	22A_	A	36021.1	479501.6	117855
648518346483497380	1320	22A_	A	36335	478516.9	118800
648518346477888014	1321	22A_	A	35986.7	480052	117900
648518346496052811	1322	22A?	A	42410.9	489666.8	114795
648518346505055110	1323	21A	B	59021.8	494912.8	98370
648518346475973090	1324	21A	B	59499.1	494659.1	98370
648518346499935299	1325	21A	B	59929.1	494487.1	98370
648518346494394133	1326	21A	B	60329	494469.9	98370
648518346499736133	1327	21A	B	59696.9	494353.8	98370
648518346500479804	1328	21A	B	59967.8	494091.5	98370
648518346494204807	1329	21A	B	60410.7	493984	98370
648518346480189350	1330	21A	B	60427.9	493665.8	98370
648518346509189754	1331	21A	B	60900.9	493695.9	98370
648518346484095773	1332	21A	B	60612.8	494121.6	98370
648518346486627716	1333	21A	B	60969.7	494113	98370
648518346485569299	1334	21A	B	60943.9	494555.9	98370
648518346501920585	1335	21A	B	60410.7	494826.8	98370
648518346494458088	1336	21A	B	59877.5	494831.1	98370
648518346495351478	1337	21A	B	60101.1	495123.5	98370
648518346483123174	1338	21A	B	59400.2	493842.1	98370
648518346482969318	1339	21A	B	58604.7	494469.9	98370
648518346505073523	1340	21A	B	60814.9	493248.7	98370
648518346511150978	1341	21A	B	61550.2	492861.7	98370
648518346478943348	1342	21A	B	61980.2	492272.6	98370
648518346502141001	1343	21A	B	62496.2	492104.9	98370
648518346519054303	1344	21A	B	57301.8	494951.5	102600
648518346502097993	1345	21A	B	57607.1	493033.7	102600
648518346486141124	1346	21A	B	57878	494672	98370
648518346491041827	1347	21A	B	60122.6	493738.9	98370
648518346483002409	1348	21A	B	61786.7	493678.7	98415
648518346526360791	1349	21A	B	57886.6	493726	102600
648518346493361072	1350	21A	B	58105.9	493738.9	98415
648518346496316940	1351	21A	B	58316.6	492805.8	102600
648518346496818300	1352	21A	B	59679.7	492143.6	98370
648518346481123040	1353	21A	B	60599.9	496275.9	98415
648518346509377402	1354	21A	B	55022.8	494495.7	98370
648518346489964505	1355	21A	B	58148.9	494641.9	102690
648518346465109621	1356	21A	B	58243.5	495712.6	102600
648518346478715764	1357	21A	B	58501.5	494168.9	98370
648518346492595641	1358	21A	B	58910	493794.8	98370
648518346492104815	1359	21A	B	59206.7	495618	102600
648518346518974687	1360	21A	B	59219.6	496447.9	100170
648518346497089252	1361	21A	B	59606.6	496017.9	102600
648518346465913648	1362	21A	B	59722.7	493910.9	98370
648518346507570297	1363	21A	B	61017	495097.7	98415
648518346494325495	1364	21A	B	57508.2	495415.9	98730
648518346492181871	1365	21A	B	59400.2	496129.7	98730
648518346492539577	1366	21A	B	61614.7	493253	98370
648518346479531452	1367	21A	B	56876.1	494121.6	98730
648518346482429844	1368	21A	B	57620	495501.9	102690
648518346494093323	1369	21A	B	57258.8	495987.8	98730
648518346494306039	1370	21A	B	56342.9	493648.6	98730
648518346510036026	1371	21A	B	62027.5	493124	97605
648518346524262149	1372	21A	B	53216.8	490883.7	107955
648518346488968169	1373	21A_	B	45936.9	474935	80010
648518346491719697	1374	21A_	B	44763	471894.9	80010
648518346481175008	1375	21A_	B	45193	473946	80010
648518346488659278	1376	21A_	B	47497.8	474621.1	78570
648518346479148752	1377	21A_	B	44462	472135.7	80010
648518346500607155	1378	21A_	B	42019.6	475588.6	84240
648518346495481014	1379	21A_	B	38970.9	476263.7	94275
648518346504188512	1380	3A	C	77086.1	504187.9	99630
648518346511885680	1381	3A	C	77142	503856.8	99630
648518346494799159	1382	3A	C	77271	505637	99630
648518346491067565	1383	3A	C	77326.9	506092.8	99630
648518346496471893	1384	3A	C	77486	504015.9	99630
648518346512215999	1385	3A	C	77830	504170.7	99630
648518346514222361	1386	3A	C	78526.6	502678.6	99630
648518346486834125	1387	3A	C	78556.7	501736.9	99630
648518346497059044	1388	3A	C	78857.7	504708.2	99630
648518346482900645	1389	3A	C	78935.1	502541	99630
648518346480549947	1390	3A	C	79158.7	502338.9	99630
648518346489473388	1391	3A	C	79696.2	502768.9	99630
648518346494334696	1392	3A	C	79992.9	502111	99630
648518346481242469	1393	3A	C	74691	505649.9	99630
648518346498565681	1394	3A	C	74850.1	505004.9	99630
648518346515887610	1395	3A	C	76436.8	504807.1	99630
648518346494485895	1396	3A	C	76600.2	503740.7	99630
648518346514708423	1397	3A	C	76724.9	504544.8	99630
648518346496735100	1398	3A	C	76724.9	505968.1	99630
648518346494510706	1399	3A	C	76763.6	504832.9	99630
648518346467000942	1400	3A	C	76780.8	505146.8	99630
648518346512372526	1401	3A	C	76909.8	503452.6	99630
648518346521761273	1402	3A	C	77597.8	502949.5	99630
648518346488756361	1403	3A	C	77782.7	503186	99630
648518346500874140	1404	3A	C	78156.8	502902.2	99630
648518346491027745	1405	3A	C	78290.1	504501.8	99630
648518346502701894	1406	3A	C	78969.5	503358	99630
648518346507263519	1407	3A	C	79313.5	502080.9	99630
648518346494471301	1408	3A	C	79790.8	501650.9	99630
648518346511465858	1409	3A	C	74476	505366.1	99630
648518346482957609	1410	3A	C	77296.8	503504.2	99630
648518346486342290	1411	3A	C	77309.7	503216.1	99630
648518346487667114	1412	3A	C	78285.8	503194.6	99630
648518346501071209	1413	3A	C	78690	504273.9	99630
648518346479186384	1414	3A	C	82228.9	506561.5	99630
648518346478945488	1415	3A	C	76995.8	504562	99630
648518346517487396	1416	3A	C	76484.1	505503.7	99630
648518346499301211	1417	3A	C	76896.9	505447.8	99630
648518346503137779	1418	3A	C	76896.9	506269.1	99630
648518346511163189	1419	3A	C	77154.9	505189.8	99630
648518346503299451	1420	3A	C	77683.8	505447.8	99630
648518346499205185	1421	3A	C	78229.9	502480.8	99630
648518346475414912	1422	3A	C	79021.1	501969.1	99630
648518346486974972	1423	3A	C	79227.5	504041.7	99630
648518346502434131	1424	3A	C	79949.9	503809.5	99630
648518346490580316	1425	3A	C	80453	503972.9	99630
648518346494400135	1426	3A	C	73551.5	505052.2	99630
648518346488633481	1427	3A	C	75895	505129.6	99630
648518346520747574	1428	3A	C	77812.8	504669.5	99630
648518346517541956	1429	3A	C	78199.8	505000.6	99630
648518346497189036	1430	3A	C	78156.8	506441.1	99630
648518346491797054	1431	3A	C	83248	506939.9	99630
648518346500050387	1432	3A	C	77451.6	504304	99630
648518346512118207	1433	3A	C	78212.7	503555.8	99630
648518346484153117	1434	3A	C	77494.6	503796.6	99630
648518346511874239	1435	3A	C	77799.9	501947.6	99630
648518346495998352	1436	3A	C	77688.1	504501.8	99630
648518346500061395	1437	3A	C	77838.6	503813.8	99630
648518346491741382	1438	3A	C	79666.1	503254.8	99630
648518346507530783	1439	3A	C	76806.6	504140.6	99630
648518346478943092	1440	3A	C	75993.9	506393.8	99630
648518346492757177	1441	3A	C	76045.5	504347	99630
648518346467249134	1442	3A	C	82904	506686.2	99630
648518346500248319	1443	3A	C	87591	510048.8	99630
648518346507697273	1444	3A	C	75503.7	505103.8	99630
648518346490227227	1445	3A	C	74880.2	505189.8	99630
648518346491887121	1446	3A	C	75258.6	504850.1	99630
648518346470621438	1447	3A	C	77400	502682.9	99630
648518346477883406	1448	3A	C	76505.6	503297.8	99630
648518346495817323	1449	3A	C	78027.8	504304	99630
648518346494217248	1450	3A	C	74729.7	504605	99630
648518346517948776	1451	3A	C	76428.2	505202.7	99630
648518346489870863	1452	3A	C	75232.8	505404.8	99630
648518346499276353	1453	3A	C	77425.8	504777	99630
648518346472651273	1454	3A	C	78212.7	504011.6	99630
648518346487694506	1455	3A	C	77099	502988.2	99630
648518346478964340	1456	3A	C	74699.6	504802.8	99630
648518346504557548	1457	3A	C	74385.7	505103.8	99630
648518346489810783	1458	3A	C	61576	481028.1	95940
648518346481437285	1459	3A	C	73839.6	504734	99630
648518346498344346	1460	3A	C	55199.1	494887	99135
648518346520432209	1461	3A	C	75864.9	504875.9	99630
648518346479107791	1462	13A	D	81080.8	409974.9	149805
648518346488710840	1463	13A	D	81450.6	411424	155745
648518346497160600	1464	13A	D	82009.6	409734.1	149805
648518346473216868	1465	13A	D	83192.1	409317	149805
648518346476966088	1466	13A	D	83794.1	408168.9	149670
648518346484661507	1467	13A	D	83850	410194.2	149805
648518346517685352	1468	13A	D	85656	407880.8	149805
648518346520465718	1469	13A	D	85772.1	409200.9	149805
648518346496505212	1470	13A	D	86107.5	409248.2	149805
648518346480464854	1471	13A	D	87879.1	409583.6	149805
648518346488838734	1472	13A	D	89895.8	424478.8	164700
648518346489955788	1473	13A	D	84108	408960.1	149805
648518346503984680	1474	13A	D	87113.7	410129.7	149805
648518346502646183	1475	13A	D	88433.8	409790	149805
648518346496307558	1476	13A	D	91800.7	413746	159750
648518346498397338	1477	13A	D	80182.1	410228.6	157410
648518346472722185	1478	13A	D	80895.9	410435	157410
648518346481678785	1479	13A	D	85152.9	407820.6	149805
648518346500132614	1480	13A	D	92776.8	414133	159750
648518346490196954	1481	13A	D	81128.1	411221.9	149805
648518346498076826	1482	13A	D	81257.1	410551.1	149805
648518346491107107	1483	13A	D	81583.9	410005	149760
648518346496087564	1484	13A	D	81639.8	409420.2	149805
648518346480509142	1485	13A	D	82615.9	409716.9	149805
648518346496880180	1486	13A	D	82744.9	410194.2	149760
648518346486963171	1487	13A	D	84804.6	409987.8	149805
648518346489565548	1488	13A	D	86524.6	410602.7	149805
648518346490002636	1489	13A	D	87315.8	410589.8	149760
648518346486288482	1490	13A	D	82259	409312.7	149805
648518346490517084	1491	13A	D	85342.1	410005	149805
648518346494588181	1492	13A	D	85888.2	410043.7	149805
648518346486759395	1493	13A	D	86761.1	409704	149805
648518346479948517	1494	13A	D	87646.9	409256.8	149805
648518346496635650	1495	13A	D	86571.9	409084.8	149805
648518346497137068	1496	13A	D	86872.9	409188	149805
648518346491531718	1497	13A	D	91645.9	413500.9	149805
648518346498525522	1498	13A	D	85625.9	408646.2	149805
648518346495795819	1499	13A	D	87242.7	409200.9	149805
648518346501310230	1500	13A	D	85054	409102	149805
648518346520616246	1501	13A	D	86141.9	408697.8	149805
648518346480238139	1502	13A	D	86976.1	409833	149805
648518346500110915	1503	13A	D	85294.8	409575	149805
648518346497071532	1504	13A	D	84933.6	409420.2	149805
648518346493247730	1505	13A	D	91061.1	409446	152145
648518346499795084	1506	13A	D	85363.6	409183.7	149805
648518346500029439	1507	13A	D	88021	410030.8	149850
648518346496562517	1508	13A	D	87517.9	410005	149805
648518346497975655	1509	13A	D	86326.8	409613.7	149805
648518346484458791	1510	13A	D	85754.9	409661	149805
648518346482173076	1511	13A	D	83205	409772.8	149805
648518346503987240	1512	13A	D	82861	409759.9	149805
648518346499451995	1513	13A	D	82370.8	408973	149805
648518346498584881	1514	13A	D	82671.8	408758	149805
648518346486941692	1515	13A	D	90257	411032.7	149805
648518346487654612	1516	13A	D	84624	408917.1	149805
648518346504048078	1517	13A	D	84030.6	408349.5	149805
648518346508904255	1518	13A	D	82818	409213.8	149805
648518346497317272	1519	13A	D	81708.6	412726.9	154665
648518346503131515	1520	13A	D	90730	409656.7	152145
648518346498354258	1521	1A	E	167596.8	412425.9	124110
648518346504284712	1522	1A	E	177762	413212.8	124155
648518346491645370	1523	1A	E	168031.1	415754.1	124155
648518346478252013	1524	1A	E	161748.8	411174.6	122715
648518346514134315	1525	1A	E	169045.9	413961	124155
648518346486131838	1526	1A	E	170280	415233.8	124155
648518346502639783	1527	1A	E	145469	415908.9	119925
648518346488991501	1528	1A	E	147864.1	413010.7	119925
648518346475560289	1529	1A	E	165274.8	412344.2	124155
648518346498391962	1530	1A	E	166109	411763.7	124155
648518346480013029	1531	1A	E	161723	412198	124155
648518346495837858	1532	1A	E	165876.8	416971	124155
648518346510172454	1533	1A	E	164131	416033.6	124155
648518346481398629	1534	1A	E	173148.1	411750.8	124155
648518346494662888	1535	1A	E	141482.9	412370	98730
648518346515152711	1536	1A	E	141482.9	411449.8	98730
648518346515927626	1537	1A	E	142054.8	409845.9	98730
648518346497947239	1538	1A	E	142699.8	410030.8	98730
648518346489985111	1539	19B	F	231051.9	518395.1	72720
648518346490998819	1540	19B	F	225965	517216.9	72720
648518346498006682	1541	13B	G	162368	420737.8	150975
648518346488871608	1542	13B	G	162269.1	419576.8	150975
648518346491328033	1543	13B	G	164260	420626	150975
648518346498563568	1544	13B	G	165476.9	418901.7	150975
648518346495891051	1545	13B	G	162733.5	423175.9	150975
648518346481592933	1546	13B	G	167270	420896.9	154665
648518346496390997	1547	13B	G	87444.8	409454.6	149805
648518346482914278	1548	13B	G	112346.1	400269.8	105570
648518346482930729	1549	13B	G	162282	422629.8	151155
648518346494269963	1550	13B	G	162681.9	425067.9	146565
648518346500414524	1551	13B	G	159654.7	423782.2	150165
648518346490891949	1552	13B	G	159654.7	424048.8	151155
648518346493409010	1553	13B	G	160420.1	423399.5	146025
648518346493196530	1554	13B	G	161417.7	422281.5	150165
648518346486438313	1555	13B	G	163941.8	420294.9	146025
648518346489885199	1556	13B	G	163976.2	420049.8	146565
648518346485950148	1557	13B	G	161490.8	421494.6	151740
648518346515873354	1558	13B	G	166496	421873	154665
648518346496052070	1559	13B	G	162982.9	421228	150165
648518346497163905	1560	13B	G	162406.7	419718.7	151740
648518346497469976	1561	13B	G	160316.9	423446.8	151740
648518346491570088	1562	13B	G	162540	419791.8	150165
648518346480645078	1563	13B	G	165691.9	417370.9	146565
648518346500150851	1564	13B	G	162256.2	420853.9	151740
648518346511581237	1565	13B	G	161989.6	422487.9	150165
648518346487656916	1566	13B	G	160931.8	423696.2	150165
648518346480200421	1567	13B	G	162140.1	422027.8	152055
648518346492785593	1568	13B	G	161615.5	424551.9	152325
648518346494033294	1569	13B	G	161090.9	422862	149715
648518346497130980	1570	13B	G	167657	416928	152055
648518346477765271	1571	13B	G	163094.7	420380.9	150165
648518346492416127	1572	13B	G	164444.9	422960.9	150165
648518346496315594	1573	13B	G	166109	417211.8	150165
648518346500895849	1574	13B	G	164045	420303.5	152595
648518346471931035	1575	13B	G	163326.9	420552.9	150705
648518346486975641	1576	13B	G	161503.7	423704.8	146520
648518346510100026	1577	13B	G	164195.5	425072.2	139995
648518346498490706	1578	13B	G	167110.9	418918.9	152595
648518346500717528	1579	13B_	G	138632	429286.2	153270
648518346480843521	1580	23B	I	95864.2	512418.1	83610
648518346496797564	1581	6B	I	188696.9	714548.2	73170
648518346479572672	1582	6B	I	177056.8	510625	142380
648518346501501528	1583	6B	I	177362.1	511278.6	142380
648518346494164366	1584	6B	I	175250.8	512620.2	142380
648518346479838358	1585	6B	I	179675.5	512259	142380
648518346476690294	1586	6B	I	175018.6	503293.5	142380
648518346493371164	1587	6B	I	179525	510809.9	142380
648518346492739769	1588	6B	I	180256	512499.8	142380
648518346488862648	1589	6B	I	175921.6	511012	142380
648518346488781496	1590	6B	I	178462.9	511171.1	142380
648518346494135353	1591	6B	I	179421.8	511106.6	142380
648518346493984369	1592	6B	I	122034	476010	102825
648518346479677888	1593	6B	I	175491.6	511708.6	142380
648518346509739322	1594	6B	I	178407	512357.9	142380
648518346517586756	1595	6B	I	179060.6	512259	142380
648518346491669690	1596	6B	I	177620.1	510878.7	142380
648518346517551652	1597	6B	I	178935.9	510986.2	142380
648518346494297355	1598	6B	I	175478.7	503530	142380
648518346491598760	1599	6B	I	179275.6	511902.1	142380
648518346520239441	1600	6B	I	177985.6	511614	142380
648518346494758819	1601	6B	I	177891	511295.8	142380
648518346486237538	1602	6B	I	179340.1	511467.8	142380
648518346487028449	1603	6B	I	175865.7	507701	146475
648518346494729448	1604	20A	J	63691.6	498112	148095
648518346526442199	1605	20A	J	62100.6	497596	148095
648518346494414613	1606	20A	J	62995	497320.8	148095
648518346500614835	1607	20A	J	63622.8	498671	148095
648518346483978269	1608	20A	J	63949.6	498481.8	148095
648518346486881761	1609	20A	J	65037.5	498610.8	148095
648518346497861366	1610	20A	J	63265.9	496546.8	126360
648518346485508627	1611	20A	J	63403.5	497166	126360
648518346504034344	1612	20A	J	63549.7	496796.2	126360
648518346493419292	1613	20A	J	63622.8	497510	126360
648518346512226751	1614	20A	J	64044.2	497561.6	126360
648518346495705451	1615	20A	J	64422.6	497578.8	126360
648518346488678025	1616	20A	J	61115.9	498021.7	148095
648518346493078258	1617	20A	J	63283.1	497737.9	148095
648518346500966044	1618	20A	J	62891.8	497875.5	148095
648518346482314900	1619	20A	J	62638.1	497449.8	148095
648518346467213319	1620	20A	J	63278.8	498391.5	148095
648518346487705922	1621	20A	J	61791	497320.8	148095
648518346490124471	1622	20A	J	64654.8	498172.2	148095
648518346509768649	1623	20A	J	62319.9	497922.8	148095
648518346478870644	1624	20A	J	64151.7	497897	148095
648518346475521920	1625	20A	J	61902.8	497841.1	148095
648518346486853091	1626	20A	J	62706.9	498206.6	148095
648518346490013747	1627	20A	J	62289.8	498352.8	148095
648518346478626900	1628	20A	J	61975.9	497019.8	148095
648518346524171525	1629	4B	K	99024.7	475519.8	168840
648518346482991013	1630	4B	K	85694.7	475408	161190
648518346486824881	1631	4B	K	85939.8	474186.8	161190
648518346502181193	1632	4B	K	86051.6	474952.2	161190
648518346472756683	1633	4B	K	102426	475567.1	168840
648518346490040347	1634	4B	K	99643.9	475807.9	168840
648518346484910237	1635	4B	K	99992.2	474960.8	168840
648518346495097010	1636	4B	K	100430.8	475734.8	168840
648518346494975395	1637	4B	K	102004.6	476827	168840
648518346479486418	1638	9A	L	142166.6	407554	114615
648518346497231768	1639	9A	L	144363.9	412056.1	109710
648518346482280852	1640	9A	L	144480	413776.1	109710
648518346514041881	1641	9A	L	140842.2	411467	114570
648518346494996387	1642	9A	L	143499.6	408568.8	116370
648518346481059930	1643	9A	L	143688.8	409884.6	116370
648518346490321079	1644	9A	L	141138.9	412284	114570
648518346495680875	1645	9Ac_	L	125947	399900	101970
648518346492247435	1646	9Ac_	L	126604.9	400815.9	105030
648518346489469273	1647	9Ac_	L	127550.9	402454.2	105030
648518346487885122	1648	9Ac_	L	133790.2	397664	90585
648518346501581144	1649	9Ac_	L	127649.8	395139.9	101970
648518346486273378	1650	9Ac_	L	124510.8	398997	100890
648518346488234782	1651	8A_	M	101664.9	395858	83700
648518346524096261	1652	8A_	M	111937.6	394353	79965
648518346494817301	1653	8A_	M	90373.1	401443.7	78255
648518346510021158	1654	8A_	M	91155.7	401835	78255
648518346503172851	1655	8A_	M	100555.5	395926.8	83700
648518346489760620	1656	8A_	M	103028	398223	80100
648518346472581385	1657	4B_	N	101578.9	484756.2	168210
648518346480647937	1658	4B_	N	103372	483388.8	168210
648518346476708214	1659	4B_	N	104060	481939.7	168210
648518346517205029	1660	4B_	N	107310.8	481019.5	168840
648518346489013745	1661	4B_	N	108059	479716.6	168840
648518346484854605	1662	4B_	N	86021.5	477007.6	161190
648518346496991533	1663	4B_	N	103440.8	483952.1	168210
648518346517721448	1664	4B_	N	104834	483169.5	168210
648518346472726219	1665	4B_	N	105590.8	482606.2	168210
648518346520739638	1666	4B_	N	105676.8	482245	168840
648518346489122282	1667	4B_	N	105952	482761	168210
648518346514410695	1668	4B_	N	106579.8	482829.8	168210
648518346501445910	1669	4B_	N	102993.6	484223	168210
648518346471901851	1670	4B_	N	100516.8	485611.9	167355
648518346489686981	1671	4B_	N	107130.2	482399.8	168210
648518346494300683	1672	4B_	N	104391.1	483762.9	168165
648518346502715206	1673	4B_	N	106407.8	482171.9	168210
648518346504917126	1674	4B-	N	127748.7	453134	167805
648518346474731458	1675	4B-	N	120142	469517	170145
648518346489997619	1676	4B-	N	120855.8	469413.8	170145
648518346495533750	1677	4B-	N	120868.7	468540.9	170145
648518346472485067	1678	4B-	N	121801.8	467603.5	170145
648518346496383756	1679	4B-	N	126428.6	452274	167805
648518346467221486	1680	4B-	N	126905.9	454424	167805
648518346494502120	1681	4B-	N	124454.9	456844.9	167805
648518346491625658	1682	4B-	N	124854.8	456397.7	167805
648518346499915333	1683	4B-	N	125603	454707.8	167805
648518346518501462	1684	4B+	N	91934	494379.6	163260
648518346486783620	1685	14A	P	126751.1	438600	161280
648518346495149194	1686	14A	P	127052.1	437482	161280
648518346480818177	1687	14A	P	127077.9	436935.9	162630
648518346512267455	1688	14A_	P	140102.6	437869	161235
648518346489146858	1689	14A_	P	138189.1	440535	161910
648518346494034720	1690	14A_	P	142975	438668.8	160650
648518346496516471	1691	14A_	P	136813.1	435572.8	160650
648518346496064107	1692	14A_	P	138214.9	438268.9	160650
648518346497880310	1693	14A_	P	138541.7	434897.7	157365
648518346493379100	1694	14A_	P	139345.8	438944	161640
648518346496852092	1695	14A_	P	141272.2	439245	161235
648518346475698816	1696	14A_	P	141457.1	434730	157365
648518346495576502	1697	14A_	P	144019.9	439687.9	162315
648518346493301424	1698	14A_	P	149093.9	419387.6	119925
648518346488261150	1699	14A_	P	130943.6	441820.7	163125
648518346489538905	1700	14A_	P	139332.9	441545.5	162315
648518346482932009	1701	14A_	P	139922	441248.8	162315
648518346478248917	1702	14A_	P	140450.9	440573.7	160650
648518346479452114	1703	14A_	P	138825.5	438858	161865
648518346494838549	1704	14A_	P	139092.1	434914.9	158805
648518346483502500	1705	14A_	P	138958.8	436372.6	160965
648518346490231002	1706	14A_	P	139552.2	437353	162090
648518346466217520	1707	14A_	P	140511.1	439214.9	161235
648518346475605345	1708	14A_	P	139973.6	438668.8	161235
648518346487925314	1709	14A_	P	144136	436321	152640
648518346488623855	1710	14A_	P	147029.9	439890	162090
648518346488849336	1711	14A_	P	139750	440221.1	160650
648518346490190107	1712	14A_	P	141586.1	438436.6	162090
648518346482939177	1713	14A_	P	138928.7	437464.8	160110
648518346517711908	1714	14A_	P	147300.8	439915.8	162090
648518346490510428	1715	14A_	P	139590.9	438729	161235
648518346506836514	1716	14A_	P	141629.1	438036.7	161235
648518346495020203	1717	14A_	P	139122.2	437224	163125
648518346493243676	1718	16B	Q	114810	398008	105570
648518346501845321	1719	16B	Q	115407.7	398235.9	105570
648518346494345017	1720	16B	Q	113270.6	400901.9	104805
648518346520467025	1721	16B	Q	115235.7	401211.5	104805
648518346481557605	1722	16B	Q	112642.8	401258.8	104805
648518346504883078	1723	16B	Q	113386.7	400476.2	104805
648518346484746829	1724	16B	Q	113507.1	400656.8	104805
648518346502061418	1725	16B	Q	113614.6	400914.8	104805
648518346483661231	1726	16B	Q	114332.7	399998.9	104805
648518346496797412	1727	16B	Q	114878.8	400600.9	104805
648518346479059407	1728	16B	Q	115037.9	401641.5	104805
648518346497857270	1729	16B	Q	119226.1	402501.5	104490
648518346498035815	1730	16B	Q	112617	400876.1	104805
648518346487587242	1731	16B	Q	113391	401147	104805
648518346475527296	1732	16B	Q	112548.2	397775.8	105615
648518346511382146	1733	16B	Q	111967.7	400312.8	105615
648518346491829054	1734	16B	Q	111954.8	400695.5	105615
648518346477223952	1735	16B	Q	112500.9	399607.6	105615
648518346475413888	1736	16B	Q	112913.7	400932	105615
648518346494685416	1737	16B	Q	113416.8	401607.1	105615
648518346493065136	1738	16B	Q	112083.8	403056.2	105615
648518346481595493	1739	16B	Q	113064.2	401319	104805
648518346495573327	1740	16B	Q	112165.5	401478.1	104805
648518346496245350	1741	16B	Q	113717.8	404079.6	105615
648518346500032255	1742	16B	Q	114865.9	398936.8	105615
648518346495984459	1743	16B	Q	113606	399500.1	104805
648518346507695481	1744	16B	Q	111365.7	399968.8	104805
648518346494305783	1745	16B	Q	111382.9	401331.9	104805
648518346495131018	1746	16B	Q	111438.8	400975	104805
648518346496192714	1747	16B	Q	111155	402080.1	104805
648518346514289963	1748	16B	Q	112212.8	402007	104805
648518346491995503	1749	16B	Q	112328.9	402295.1	104805
648518346465315957	1750	16B	Q	113472.7	401847.9	104805
648518346517339178	1751	16B	Q	113300.7	401585.6	104805
648518346501381219	1752	16B	Q	112599.8	400639.6	105615
648518346486891491	1753	16B	Q	113059.9	401276	105615
648518346486854553	1754	16B	Q	113111.5	401766.2	105615
648518346507428473	1755	16B_	Q	111438.8	401761.9	105615
648518346499748446	1756	16B_	Q	108127.8	407093.9	110610
648518346472584713	1757	16B_	Q	104636.2	393677.9	102690
648518346488993777	1758	16B_	Q	109043.7	396743.8	105615
648518346498081127	1759	16B_	Q	113515.7	397977.9	105615
648518346515441991	1760	16B_	Q	105805.8	396589	105615
648518346501177500	1761	16B_	Q	110879.8	398794.9	105615
648518346486363040	1762	16B_	Q	111124.9	400575.1	105615
648518346485904766	1763	16B_	Q	111787.1	401559.8	105615
648518346496727341	1764	16B_	Q	111597.9	401190	105570
648518346502541735	1765	16B_	Q	106493.8	396468.6	105615
648518346498330706	1766	16B_small	Q	110131.6	401387.8	105615
648518346483484847	1767	16B_small	Q	110965.8	400256.9	105615
648518346480632577	1768	16B_small	Q	110965.8	401086.8	105615
648518346504954995	1769	16B_small	Q	113090	402437	105615
648518346484917661	1770	16B_small	Q	110565.9	400570.8	105570
648518346502210121	1771	8A-	R	112930.9	401263.1	113400
648518346483080678	1772	8A-	R	112101	400523.5	112680
648518346492126063	1773	8A-	R	110247.7	400970.7	112680
648518346480822749	1774	8A-	R	111649.5	400428.9	111375
648518346488693897	1775	8A-	R	111241	400588	112230
648518346472367666	1776	8A? 16B?	R	106605.6	396025.7	105615
648518346503013499	1777	R0	R	113047	400699.8	112680
648518346489544793	1778	R1	R	114779.9	401383.5	113355
648518346491351329	1779	R2	R	113945.7	401503.9	113400
648518346481712321	1780	R3	R	113704.9	400489.1	110610
648518346480836353	1781	R4	R	112423.5	400325.7	110655
648518346496053067	1782	R5	R	115424.9	401405	113445
648518346496062795	1783	R6	R	94238.8	399100.2	113490
648518346499888197	1784	RCore	R	97880.9	398545.5	108315
648518346472619314	1785	Rcore_	R	100564.1	391927.8	92970
648518346515981130	1786	Rcore_	R	101419.8	393832.7	94635
648518346490478346	1787	Rcore_	R	101295.1	393290.9	95130
648518346489023210	1788	RVD	R	120567.7	407837.8	126945
648518346474656450	1789	RVD	R	120038.8	409274	126945
648518346477007632	1790	RVD	R	115541	403550.7	120645
648518346487038617	1791	RVD	R	118667.1	402707.9	138915
648518346477842140	1792	RVD	R	122257.6	410146.9	126945
648518346487729043	1793	24B_	RD	54923.9	465960.9	72900
648518346481195488	1794	24B_	RD	59481.9	472066.9	67320
648518346501414166	1795	24B_	RD	60415	465677.1	66285
648518346494407163	1796	24B_	RD	60384.9	470776.9	68265
648518346496359485	1797	24B_	RD	62388.7	470071.7	67320
648518346497415960	1798	24B_	RD	53289.9	466042.6	72900
648518346502236489	1799	24B_	RD	47957.9	477773	80820
648518346507686777	1800	24B_	RD	61498.6	469203.1	67320
648518346499887941	1801	24B_	RD	62066.2	471955.1	67320
648518346481710273	1802	24B_	RD	63966.8	482718	67725
648518346510192422	1803	24B_	RD	58346.7	462219.9	72900
648518346493430770	1804	24B_	RD	60221.5	474075	67725
648518346491849128	1805	24B_	RD	62315.6	475008.1	67725
648518346475328056	1806	24B_	RD	53590.9	467281	72900
648518346505024371	1807	24B_	RD	50150.9	464408.6	72450
648518346490926371	1808	24B_	RD	61176.1	465917.9	66285
648518346484282663	1809	24B_	RD	63941	467883	66285
648518346474102893	1810	24B_	RD	51797.8	466760.7	72900
648518346490888957	1811	24B_	RD	49394.1	460886.9	75060
648518346496045163	1812	24B_	RD	63794.8	468282.9	66285
648518346491390394	1813	8A_	S	107818.2	407321.8	110610
648518346491165219	1814	8A_	S	105835.9	395793.5	105615
648518346490679306	1815	8A_	S	105319.9	395810.7	105615
648518346485914052	1816	8A_	S	98663.5	398175.7	108315
648518346481651905	1817	8A_	S	109564	399022.8	105615
648518346524147717	1818	8A_	S	113919.9	400029	104805
648518346481902751	1819	8A_	S	110015.5	400889	84105
648518346489054813	1820	8A_	S	102838.8	396730.9	105615
648518346501425174	1821	8A_	S	102881.8	399212	80100
648518346501391501	1822	8A_	S	102524.9	400084.9	80100
648518346479396796	1823	8A_	S	70924.2	402664.9	86715
648518346521755385	1824	23B	T	95154.7	509906.9	83610
648518346491196963	1825	23B	T	96173.8	516468.7	83610
648518346495765410	1826	23B	T	97266	514606.8	83610
648518346504226856	1827	23B	T	97653	513703.8	83610
648518346480630785	1828	23B	T	99596.6	513604.9	83610
648518346489098474	1829	23B	T	100018	512878.2	83610
648518346497028653	1830	23B	T	84262.8	510878.7	80820
648518346490574940	1831	23B	T	95348.2	514477.8	83610
648518346473251684	1832	23B	T	95386.9	515479.7	83610
648518346490903725	1833	23B	T	96375.9	513428.6	83610
648518346491690426	1834	23B	T	96092.1	515127.1	83610
648518346481854367	1835	23B	T	95898.6	515651.7	83610
648518346496989156	1836	23B	T	98697.9	514426.2	83610
648518346487589546	1837	23B	T	95730.9	511080.8	83610
648518346499745118	1838	23B	T	93881.9	515367.9	83610
648518346496594005	1839	23B	T	94264.6	510698.1	83610
648518346517510949	1840	23B	T	98667.8	510349.8	83610
648518346502133065	1841	19A	V	33380.9	463376.6	88425
648518346497743606	1842	19A	V	33626	462753.1	88425
648518346472653065	1843	19A	V	36180.2	461046	88425
648518346531401754	1844	19A	V	31802.8	463540	88425
648518346531671834	1845	1B_	W	48706.1	475726.2	152775
648518346480237990	1846	1B_	W	39474	472823.7	140220
648518346477269520	1847	1B_	W	60083.9	471249.9	164790
648518346504366316	1848	2A	X	153553	443575.1	141255
648518346504230862	1849	6A	Y	82345	509158.7	122400
648518346492281874	1850	6A	Y	80852.9	507498.9	122400
648518346489516741	1851	8A+	Z	103427.9	398549.8	81000
