# Supplementary material for: Divergent neural circuits for proprioceptive and exteroceptive sensing of the Drosophila leg
Source: Nat Commun. 2025 May 2;16:4105. doi: 10.1038/s41467-025-59302-3 (PMC12048489; doi:10.1038/s41467-025-59302-3)
Supplement: Supplementary file 4 — Source Data [file 41467_2025_59302_MOESM4_ESM.zip › source_data/Fig3 FigS5/wing_motor_neuron_annotation_table.csv]

root_id	id	cell_type	classification_system	pt_position_x	pt_position_y	pt_position_z
648518346473210468	1	DLM_1	PDMN_L	77365.6	516378.4	134820
648518346486710961	2	DLM_2	PDMN_L	62470.4	515346.4	136620
648518346489543769	3	DLM_3	PDMN_L	47368.8	509601.6	94635
648518346494250631	4	DLM_4	PDMN_L	56553.6	516688	117450
648518346517546564	5	DLM_5	PDMN_L	211904	505783.2	41175
648518346492294527	6	DVM_1a	ADMN_L	43722.4	532684	137295
648518346492384195	7	DVM_1b	ADMN_L	67320.8	536502.4	159930
648518346503730081	8	DVM_1c	ADMN_L	41245.6	536554	102375
648518346499049025	9	DVM_2a	mesoAN_L	90472	680191.2	105210
648518346509427075	10	DVM_2b	mesoAN_L	88029.6	669733.6	84240
648518346512153646	11	DVM_3a	PDMN_L	44307.2	509532.8	80010
648518346488827114	12	DVM_3b	PDMN_L	49742.4	500829.6	88155
648518346486897199	13	b1	ADMN_L	61713.6	535436	145350
648518346480659926	14	b2	ADMN_L	53113.6	537362.4	114975
648518346467540231	15	hg1_u	ADMN_L	75714.4	550744	146565
648518346517769764	16	i1	ADMN_L	53922	549832.4	129510
648518346504253134	17	i2_u	ADMN_L	68180.8	560341.6	152325
648518346494270475	18	iii1	mesoAN_L	87513.6	678264.8	91755
648518346496024464	19	iii3	mesoAN_L	101101.6	690029.6	95625
648518346517770020	20	iii4a_u	mesoAN_L	92914.4	673689.6	77625
648518346483464638	22	b3_u	ADMN_L	60647.2	557383.2	141570
648518346492233260	28	PS2	mesoAN_L	40282.4	578917.6	121680
648518346486682876	29	tp2	ADMN_L	71311.2	563042	142065
648518346491681978	30	dtpmn_u	ADMN_L	65738.4	553805.6	131580
648518346488823886	31	tt	PDMN_L	39009.6	550709.6	106785
648518346505022067	32	ttb_u	PDMN_L	36395.2	553255.2	71595
648518346486824141	33	ttc_u	PDMN_L	35879.2	582495.2	71955
648518346486137513	34	nonMN_PSI	PDMN_L	269111.2	550984.8	99585
648518346511453237	35	nonMN_unk1	PDMN_L	45115.6	507451.6	108135
648518346514279390	36	nonMN_unk2	PDMN_L	166736.8	614624.8	170640
648518346501148777	37	nonMN_unk3	ADMN_L	59443.2	502498	84735
648518346479177167	38	DLM_1	PDMN_R	251876.8	499144	151155
648518346490322698	39	DLM_2	PDMN_R	243276.8	518098.4	147915
648518346490190007	40	DLM_3	PDMN_R	257415.2	515071.2	126495
648518346499059265	41	DLM_4	PDMN_R	260889.6	500829.6	119925
648518346479534802	42	DLM_5	PDMN_R	125835.2	508191.2	33300
648518346492383683	43	DVM_1a	ADMN_R	217580	545033.6	177795
648518346496157501	44	DVM_1b	ADMN_R	250294.4	528349.6	164700
648518346494938795	45	DVM_1c	ADMN_R	257174.4	540492.8	149535
648518346474166381	46	DVM_2a	mesoAN_R	245719.2	677783.2	123660
648518346481296271	47	DVM_2b	mesoAN_R	248436.8	691268	121365
648518346509728826	48	DVM_3a	PDMN_R	263813.6	499144	101520
648518346483084478	49	DVM_3b	PDMN_R	252943.2	496839.2	102420
648518346498759408	50	b1	ADMN_R	204336	534576	175815
648518346492292223	51	b2	ADMN_R	192330.4	539116.8	167310
648518346500948636	52	hg1_u	ADMN_R	220056.8	543176	167175
648518346491708222	53	i1	ADMN_R	239699.2	544655.2	157005
648518346495773547	54	i2_u	ADMN_R	213538	554287.2	169875
648518346498770416	55	iii1	mesoAN_R	258791.2	680810.4	128655
648518346486900963	56	iii3	mesoAN_R	239492.8	693263.2	117315
648518346496851508	57	iii4a_u	mesoAN_R	258756.8	689754.4	118260
648518346486787299	58	iii4b_u	mesoAN_R	228755.7	611451.4	64035
648518346479633883	59	b3_u	ADMN_R	233266.4	552842.4	165285
648518346495427663	60	hg2_u	ADMN_R	236396.8	544001.6	147015
648518346486016708	61	hg3_u	ADMN_R	233232	537293.6	169785
648518346487942224	65	PS2	mesoAN_R	270865.6	558724.8	140265
648518346520298833	66	tp2	ADMN_R	224976	557348.8	162270
648518346502593363	67	dtpmn_u	ADMN_R	213968	550812.8	160110
648518346485803646	68	tt	PDMN_R	273239.2	542625.6	119925
648518346470483710	69	ttb_u	PDMN_R	270934.4	559137.6	121995
648518346507375993	70	ttc_u	PDMN_R	280669.6	571280.8	109710
648518346494085367	71	nonMN_PSI	PDMN_R	45752	535883.2	67815
648518346494663813	72	nonMN_unk1	PDMN_R	251395.2	496598.4	135360
648518346513903385	73	nonMN_unk2	PDMN_R	126454.4	594191.2	177030
648518346472448715	74	nonMN_unk3	ADMN_R	258412.8	489959.2	148770
648518346487975490	75	hg4	mesoAN_L	99484.8	679881.6	87075
648518346470721790	76	tpn	ADMN_L	61851.2	530379.2	133155
648518346492294783	77	hg3	ADMN_L	70864	544620.8	157860
648518346492048172	78	hg2	ADMN_L	71104.8	542281.6	132525
648518346484670979	79	tpn	ADMN_R	241350.4	537603.2	147060
648518346496388669	80	PS1	mesoAN_R	254250.4	686073.6	108045
648518346483480652	81	PSn_u	mesoAN_R	259169.6	561339.2	150075
648518346492340095	82	iii3_dendrites	mesoAN_R	237927.6	620855.5	78885
648518346518076520	83	hg4_u	mesoAN_R	262755.8	687432.4	102465
648518346524374021	84	PS1	mesoAN_L	113657.6	671281.6	116730
648518346509092415	85	PSn_u	mesoAN_L	46715.2	570420.8	128835
