# Supplementary material for: Divergent neural circuits for proprioceptive and exteroceptive sensing of the Drosophila leg
Source: Nat Commun. 2025 May 2;16:4105. doi: 10.1038/s41467-025-59302-3 (PMC12048489; doi:10.1038/s41467-025-59302-3)
Supplement: Supplementary file 4 — Source Data [file 41467_2025_59302_MOESM4_ESM.zip › source_data/Fig3 FigS5/wing_premotor_annotation_table.csv]

root_id	id	cell_type	classification_system	pt_position_x	pt_position_y	pt_position_z
648518346459413252	1	3B	local	49983.2	592161.6	54495
648518346488823025	2	haltere_L	sensory	97214.4	763250	36405
648518346459550468	4	3B	local	49364	525184.8	108315
648518346459573508	5	12A	local	216410.4	672210.4	153900
648518346459589380	6	11B	local	98968.8	618408.8	27765
648518346464884853	10	wing_R	sensory	237906.1	566064.9	50355
648518346465002357	15	19B	local	214724.8	629898.4	30915
648518346465049205	16	17A	local	72584	531445.6	40860
648518346465915696	19	17A	local	36670.4	544380	38205
648518346483466430	20	haltere_L	sensory	87887.7	763250	39555
648518346465952560	22	6A	local	179980.8	650916.8	136395
648518346465961520	23	wing_L	sensory	34954.7	516189.2	51930
648518346465967408	24	6B	local	153974.4	575684	174465
648518346465987376	25	12A	local	175956	640665.6	126090
648518346466711918	29	hlx16	local	44565.2	535522	101205
648518346466715502	30	3B	local	267632	519371.2	139725
648518346466724974	32	11B	local	106502.4	612457.6	28440
648518346466725486	33	11B	local	140317.6	605440	20385
648518346466973678	38	12A	local	102408.8	692678.4	121500
648518346467160839	40	3B	local	260408	522020	135405
648518346494786805	45	haltere_L	sensory	94952.6	763250	34155
648518346470359038	47	6B	local	143723.2	557108	185535
648518346470385918	49	wing_L	sensory	34344.1	512848.1	51930
648518346470397694	50	19B	local	183420.8	633510.4	21195
648518346470401022	51	6B	local	153389.6	599592	179325
648518346489675097	56	haltere_L	sensory	114091.9	575223.9	63450
648518346496261478	60	6A	local	96560.8	680569.6	134415
648518346472203826	66	3B	local	262093.6	515312	142020
648518346487726995	68	19B	local	159925.6	646788.8	32085
648518346500723416	78	3B	local	231408.8	650710.4	87525
648518346472382217	81	wing_L	sensory	45855.2	526517.8	51930
648518346511424386	82	haltere_L	sensory	86890.1	581200.9	55440
648518346472402379	85	18B	local	38631.2	552085.6	50310
648518346496325834	86	17A	local	105092	549161.6	23760
648518346472404745	88	19B	local	156485.6	638051.2	25425
648518346472435465	89	wing_L	sensory	29799	510410	51930
648518346472454665	90	3B	local	263779.2	504716.8	127980
648518346472479753	91	3B	local	205058.4	644656	97155
648518346500071891	3517	uk_asc	ascending	84004.8	562371.2	175365
648518346472977508	96	6A	local	116409.6	673827.2	123120
648518346474106221	101	12A	local	195908	665020.8	154620
648518346474290114	105	6A	local	133437.6	647236	124155
648518346474380994	108	0A	local	132990.4	563884.8	185940
648518346489914455	113	8A	local	46130.4	550933.2	102960
648518346479525564	116	neck_R	sensory	164401.9	590454.5	97920
648518346475161765	120	wing_L	sensory	34752.6	524402.2	51930
648518346491366177	121	wing_L	sensory	16473.3	519065.9	51930
648518346475230885	127	haltere_L	sensory	102344.3	763250	29340
648518346475286625	129	3B	local	45339.2	523636.8	121905
648518346487026403	132	17A	local	58342.4	528452.8	36630
648518346475327073	133	19B	local	177538.4	633854.4	22860
648518346486837425	134	wing_L	sensory	26419.2	511540.9	51930
648518346500236287	137	3B	local	236878.4	645412.8	77805
648518346475398272	138	6B	local	155075.2	591129.6	171540
648518346491800382	139	5B	local	137256	647752	140040
648518346475435648	140	7B	local	210940.8	555044	179325
648518346487020284	141	11B	local	109908	588515.2	22185
648518346475450548	143	12A	local	93808.8	701244	136530
648518346475486080	145	17A	local	96836	541456	27720
648518346475539892	146	12A	local	93671.2	710944.8	131130
648518346489617349	148	wing_L	sensory	31639.4	515716.2	51930
648518346475804837	150	haltere_L	sensory	96784.4	763250	35415
648518346491983727	157	haltere_L	sensory	102288.4	763250	30285
648518346484099101	162	haltere_L	sensory	102211	763250	32085
648518346491366433	164	wing_L	sensory	15875.6	519087.4	51930
648518346500765144	166	3B	local	87032	666912.8	68895
648518346476946704	169	11B	local	101136	622640	27630
648518346487340947	2736	17A	local	43860	564607.2	65700
648518346477517326	175	17A	local	46543.2	535952	90810
648518346477529870	177	wing_L	sensory	42170.1	526853.2	51930
648518346477562382	182	12A	local	198797.6	662303.2	141615
648518346477577692	184	17A	local	56519.2	536364.8	33030
648518346477580252	185	8A	local	29928	538635.2	94635
648518346491095725	186	haltere_L	sensory	92940.2	763250	38520
648518346477852397	194	3B	local	231202.4	514555.2	181935
648518346477869781	195	11A	local	91676	655767.2	52560
648518346477884397	196	19B	local	185760	638429.6	20025
648518346494857783	198	11B	local	142588	611253.6	21510
648518346489111053	202	17A	local	57706	540462.7	36135
648518346501964873	203	haltere_L	sensory	90515	763250	32220
648518346494850581	212	wing_L	sensory	17307.5	519659.3	51930
648518346494216078	213	6B	local	158068	612285.6	162495
648518346494701544	214	19B	local	117867.3	554343.1	42255
648518346478624628	220	12A	local	215275.2	660170.4	133155
648518346478635348	221	2A	local	145787.2	556213.6	159615
648518346478646868	222	wing_L	sensory	40927.4	525976	51930
648518346478656340	223	17A	local	34640.8	534713.6	58365
648518346478665556	227	6B	local	138494.4	634542.4	160515
648518346478808783	231	6A	local	176747.2	662028	138465
648518346478816464	232	wing_L	sensory	18318	518889.6	51930
648518346478847696	233	11B	local	193052.8	627765.6	24210
648518346478897872	237	6B	local	132268	643211.2	155430
648518346482739753	241	17A	local	91688.9	619599.9	60840
648518346479078801	242	6A	local	173651.2	648336.8	138150
648518346479155900	246	haltere_L	sensory	90816	763250	33435
648518346479177361	247	6A	local	173754.4	655629.6	139905
648518346467412743	250	8B	local	58136	525253.6	157500
648518346479239100	251	11B	local	134607.2	621504.8	21240
648518346479309019	254	12A	local	93361.6	702757.6	125370
648518346479322834	256	hlx16	local	50017.6	553496	102555
648518346479342290	257	19B	local	123633.6	650504	27270
648518346487354259	2737	7B	local	94118.4	552257.6	146205
648518346487618539	2738	18B	local	54283.2	554115.2	58725
648518346491133357	264	3B	local	145340	679503.2	111330
648518346494825861	265	haltere_L	sensory	96844.6	763250	37305
648518346500192262	266	wing_R	sensory	171238.9	520674.1	122670
648518346479754484	272	19B	local	178088.8	619612.8	23400
648518346474536045	275	haltere_L	sensory	90717.1	763250	34470
648518346479777765	276	wing_L	sensory	24522.9	509588.7	51930
648518346489951327	277	wing_L	sensory	16735.6	518838	51930
648518346492627139	278	haltere_L	sensory	81790.3	763250	44235
648518346479804148	280	6B	local	129068.8	647855.2	153360
648518346479824884	283	11A	local	103165.6	655732.8	33705
648518346496370493	286	13A	local	47403.2	613214.4	161190
648518346459783172	288	0A	local	144514.4	582873.6	172350
648518346480067750	289	3B	local	256211.2	521160	138870
648518346480111270	292	8B	local	250466.4	528315.2	153810
648518346501445261	293	11B	local	79532.8	571796.8	31230
648518346480272342	298	12A	local	103200	698182.4	137565
648518346480311867	300	12A	local	129722.4	671247.2	112725
648518346470722302	304	19B	local	161267.2	648715.2	23985
648518346480374486	305	17A	local	54799.2	534541.6	51255
648518346480375766	306	3B	local	247198.4	502274.4	136890
648518346481566351	316	haltere_L	sensory	102791.5	763250	32670
648518346480682208	317	wing_L	sensory	36730.6	515527	51930
648518346480690400	319	wing_L	sensory	41847.6	520682.7	51930
648518346517637674	322	11A	local	270934.4	585075.2	67140
648518346480778973	325	19B	local	167665.6	641491.2	19980
648518346474418029	328	haltere_L	sensory	86924.5	763250	41310
648518346480837344	329	6B	local	151738.4	576165.6	179100
648518346480864346	331	wing_L	sensory	35174	519719.5	51930
648518346480864602	332	wing_L	sensory	38618.3	518175.8	51930
648518346507710585	333	haltere_L	sensory	110841.1	559812.7	66240
648518346479249615	334	haltere_L	sensory	93189.6	763250	35640
648518346483913109	335	haltere_L	sensory	93370.2	763250	37485
648518346501615448	336	haltere_L	sensory	92213.5	763250	41535
648518346480945920	338	7B	local	217373.6	564297.6	170730
648518346480952410	342	0A	local	136602.4	578676.8	170775
648518346480970330	343	19B	local	203923.2	625392	28530
648518346501488739	344	12A	local	95047.2	697184.8	133470
648518346479159759	345	3B	local	116551.5	535440.3	31905
648518346481000282	346	wing_L	sensory	13377.3	515660.3	51930
648518346481006938	348	3B	local	83179.2	511390.4	144990
648518346481011802	349	11A	local	90884.8	646410.4	56520
648518346481032538	353	12A	local	218508.8	662922.4	139815
648518346481038938	354	6A	local	190851.2	658037.6	171045
648518346481211535	355	wing_L	sensory	13527.8	517935	51930
648518346500281606	369	haltere_L	sensory	84765.9	763250	41760
648518346482029245	370	haltere_L	sensory	82121.4	763250	41310
648518346481386127	371	wing_R	sensory	175349.7	566082.1	31680
648518346481466305	376	haltere_L	sensory	112208.5	510508.9	61605
648518346481618847	379	11B	local	107534.4	609602.4	24480
648518346494008312	387	19B	ascending	152908	652258.4	25650
648518346482049428	389	wing_L	sensory	39835.2	518902.5	51930
648518346507298632	395	2A	local	127830.4	557004.8	157500
648518346495646882	402	hlx16	local	44513.6	528384	125145
648518346483087692	408	wing_L	sensory	29003.5	515045.4	51930
648518346501334115	417	6B	local	139388.8	641078.4	147825
648518346483158348	419	11B	local	209530.4	602481.6	33030
648518346483161932	420	6A	local	185140.8	650744.8	133875
648518346483164580	421	0A	local	127073.6	573448	175005
648518346483215780	430	19B	local	190507.2	642695.2	18720
648518346483217060	431	19B	local	154146.4	646307.2	25020
648518346487153891	432	19B	local	184005.6	640631.2	24930
648518346483237284	434	0A	local	139423.2	578436	182835
648518346483562133	440	11B	local	149674.4	624910.4	20655
648518346487147747	441	haltere_L	sensory	102176.6	763250	34335
648518346483664559	447	19B	local	163640.8	606265.6	25785
648518346483680149	448	3B	local	118783.2	677714.4	86625
648518346483209702	452	11B	local	74510.4	568219.2	32265
648518346501207657	453	3B	local	49948.8	523705.6	122625
648518346484022045	457	haltere_L	sensory	89268	763250	31095
648518346484026151	458	wing_L	sensory	25972	509614.5	51930
648518346491030051	460	haltere_L	sensory	99639.6	763250	35370
648518346484121383	462	0A	local	126110.4	575684	178920
648518346484153127	463	17A	local	264295.2	538600.8	64755
648518346484160039	464	12A	local	195254.4	656248.8	144270
648518346484212519	468	haltere_L	sensory	96079.2	763250	29835
648518346484220199	469	6B	local	154972	592092.8	167265
648518346484500995	471	2A	local	126798.4	547854.4	154440
648518346489707097	472	6A	local	138804	659310.4	116145
648518346484550813	474	wing_L	sensory	52743.8	531768.1	51930
648518346519045855	478	11B	local	92226.4	605680.8	31005
648518346484680349	479	haltere_L	sensory	86090.3	763250	42525
648518346484712605	482	6B	local	161473.6	601862.4	172440
648518346466807918	484	haltere_L	sensory	101561.7	763250	36000
648518346485424659	489	8A	local	170602.5	583686.3	33885
648518346485774788	494	wing_L	sensory	21715	510285.3	51930
648518346485818820	501	wing_L	sensory	19087.7	511141	51930
648518346493458204	502	3B	local	257071.2	509773.6	139770
648518346485852682	503	uk	proof	189036.6	580947.2	130860
648518346485856638	504	11B	local	187617.6	617273.6	24390
648518346485861316	505	17A	local	61266.4	532821.6	35955
648518346485864132	506	uk	proof	109460.8	515208.8	180000
648518346485875652	507	7B	local	206159.2	556282.4	176625
648518346483096038	510	hlx16	local	36980	531239.2	103905
648518346486005128	511	6B	local	155419.2	570764.8	176850
648518346486021218	512	6A	local	188993.6	662544	145980
648518346486025352	513	wing_L	sensory	32022.1	512125.7	51930
648518346486090850	519	wing_L	sensory	25847.3	510345.5	51930
648518346486101896	521	11B	local	136808.8	634439.2	21330
648518346514471979	524	6B	local	156244.8	583802.4	168390
648518346486115682	525	19B	local	197696.8	632581.6	24570
648518346515806202	527	haltere_L	sensory	98409.8	763250	38160
648518346501207657	531	3B	local	139358.7	523047.7	43695
648518346486164384	536	5B	local	144583.2	616310.4	158445
648518346486175074	539	17A	local	41073.6	531686.4	53325
648518346486224520	544	haltere_L	sensory	87436.2	763250	44325
648518346481085018	546	6A	local	180600	653290.4	151335
648518346486258080	550	11A	local	138700.8	660032.8	25560
648518346496902524	554	haltere_L	sensory	95081.6	763250	35505
648518346479896308	555	haltere_L	sensory	93224	763250	32535
648518346486427313	556	haltere_L	sensory	91353.5	763250	40230
648518346486449455	558	wing_R	sensory	239634.7	538424.5	80640
648518346486463921	560	12A	local	98452.8	700349.6	144765
648518346485758739	564	11B	local	142244	595945.6	20250
648518346486488241	565	2A	local	119677.6	545996.8	160290
648518346486520708	571	3B	local	254835.2	507744	147015
648518346495041451	574	haltere_L	sensory	89629.2	763250	37080
648518346506911522	575	haltere_L	sensory	92312.4	763250	36090
648518346486547681	577	6A	local	190576	654528.8	167760
648518346495579062	578	11B	local	104472.8	605612	24705
648518346486560481	579	0A	local	138356.8	573723.2	175635
648518346486560737	580	12A	local	108704	699868	107505
648518346488307742	588	11B	local	139698.4	617789.6	21015
648518346486617293	595	17A	local	54145.6	555147.2	28395
648518346486617805	597	3B	local	266221.6	524290.4	138555
648518346486653901	601	wing_L	sensory	37891.6	516743.9	51930
648518346490274769	603	8B	local	68180.8	531032.8	169695
648518346486703331	607	haltere_L	sensory	84856.2	763250	42570
648518346483475020	609	2A	local	121638.4	541008.8	159165
648518346486752409	611	17A	local	275406.4	533440.8	63180
648518346486794649	615	12A	local	97524	704959.2	144495
648518346476776310	3518	uk_asc	ascending	156141.6	387103.2	121230
648518346486820249	618	haltere_L	sensory	90665.5	763250	41580
648518346494829111	619	haltere_L	sensory	119260.5	635965.7	59760
648518346479532763	620	wing_R	sensory	251958.5	548426.3	93150
648518346487235219	621	11A	local	149192.8	642523.2	20610
648518346487301267	623	wing_L	sensory	39151.5	522462.9	51930
648518346487335082	625	wing_L	sensory	35513.7	523847.5	51930
648518346487376810	630	wing_L	sensory	37190.7	520631.1	51930
648518346504051662	632	17A	local	50705.6	547613.6	60075
648518346500904627	634	haltere_L	sensory	83020.1	763250	41985
648518346488910008	635	haltere_L	sensory	91344.9	763250	36225
648518346459951108	641	haltere_L	sensory	130320.1	674854.9	48870
648518346494248443	642	haltere_L	sensory	98027.1	763250	36270
648518346487524075	643	11B	local	203716.8	620988.8	31635
648518346487572459	644	19B	local	230789.6	638360.8	34965
648518346501217948	645	6B	local	150925.7	596375.6	165780
648518346487603435	647	11B	local	100379.2	616344.8	31635
648518346487605995	648	17A	local	97214.4	525563.2	30870
648518346487677506	652	6A	local	179396	647958.4	151605
648518346487686978	654	12A	local	205058.4	665158.4	150075
648518346487832400	661	wing_L	sensory	98216.3	560466.3	49905
648518346487993886	672	12A	local	98212	696290.4	137970
648518346488007710	676	12A	local	187342.4	656145.6	130545
648518346488028446	678	3B	local	40454.4	525391.2	108810
648518346488214511	681	wing_R	sensory	239755.1	537151.7	80280
648518346497445505	682	haltere_L	sensory	90708.5	763250	36270
648518346488317833	683	3B	local	55934.4	621092	58365
648518346488355567	684	3B	local	43653.6	523292.8	105840
648518346488400056	686	haltere_L	sensory	96943.5	763250	39825
648518346488414857	687	wing_L	sensory	31725.4	519698	51930
648518346488448078	689	wing_L	sensory	37005.8	517105.1	51930
648518346488454537	690	6B	local	160441.6	576750.4	169605
648518346488488888	693	wing_L	sensory	32250	514305.8	51930
648518346481938847	2744	2A	local	136292.8	500416.8	155970
648518346488576846	704	3B	local	265636.8	509120	121050
648518346488577464	705	12A	local	205677.6	659585.6	147285
648518346488600248	706	12A	local	208292	661202.4	142920
648518346486127556	709	wing_L	sensory	42342.1	524122.7	51930
648518346488631118	711	wing_L	sensory	50684.1	531695	51930
648518346483334220	713	6B	local	159100	588205.6	173610
648518346488672497	714	19B	local	149227.2	610772	25830
648518346488723185	716	19B	local	178845.6	637982.4	21735
648518346488736349	719	3B	local	67940	627868.8	55485
648518346488736490	720	6A	local	134160	658553.6	120870
648518346488758877	721	wing_L	sensory	16580.8	517836.1	51930
648518346488766221	723	3B	local	265636.8	504304	136800
648518346488771085	727	12A	local	204060.8	663025.6	143550
648518346488784477	729	6B	local	156038.4	587964.8	175365
648518346517630788	732	haltere_L	sensory	110634.7	574269.3	58635
648518346482994985	733	haltere_L	sensory	85071.2	763250	37620
648518346488918761	739	0A	local	134641.6	561580	182385
648518346474541677	741	6A	local	123496	670834.4	111960
648518346500551128	742	0A	local	136224	581016	180225
648518346488944617	743	wing_L	sensory	51995.6	532172.3	51930
648518346488958698	744	wing_L	sensory	48848	531277.9	51930
648518346501649240	745	wing_L	sensory	17698.8	518171.5	51930
648518346489339225	752	19B	local	154696.8	654253.6	20160
648518346489348185	753	12A	local	206124.8	661374.4	152280
648518346485757715	754	5B	local	151222.4	587139.2	166095
648518346482355604	758	3B	local	54489.6	523224	109170
648518346489421164	760	wing_L	sensory	35462.1	517320.1	48240
648518346489426796	762	wing_R	sensory	241586.9	564955.5	81630
648518346489443269	767	17A	local	78672.8	554115.2	30600
648518346481027549	769	haltere_L	sensory	149274.5	689947.9	56070
648518346489473477	770	19B	local	129206.4	638085.6	23310
648518346489477829	771	19B	local	157655.2	641319.2	20295
648518346488758665	772	3B	local	155552.5	544392.9	37890
648518346489519813	775	6B	local	147885.6	574583.2	180945
648518346504447468	776	3B	local	150125.9	509287.7	52065
648518346487960094	2745	7B	local	205608.8	546375.2	181485
648518346489951071	778	wing_L	sensory	22966.3	511846.2	51930
648518346484933709	780	3B	local	64500	591783.2	39465
648518346472608050	782	3B	local	47540.8	513282.4	143685
648518346489629783	784	19B	local	192605.6	633235.2	22365
648518346489663503	794	3B	local	47265.6	525081.6	102240
648518346489694551	800	12A	local	214002.4	674136.8	162045
648518346489697740	801	12A	local	209908.8	670868.8	162540
648518346489060337	803	6B	local	167356	570008	171900
648518346489700915	804	8B	local	84245.6	530172.8	142695
648518346489701849	805	19B	local	222774.4	633304	32580
648518346489713715	807	19B	local	152667.2	640046.4	28395
648518346489724377	808	8B	local	231236.8	533200	161190
648518346489731379	809	19B	local	196768	633476	29880
648518346500951964	811	8A	local	249468.8	556316.8	148005
648518346488872270	813	3B	local	127697.1	539310.3	49320
648518346489741875	814	12A	local	90988	705440.8	132795
648518346489760473	815	17A	local	63468	525976	39330
648518346489775031	816	3B	local	230445.6	506161.6	168480
648518346474295917	819	haltere_L	sensory	94182.9	763250	39780
648518346501556323	820	wing_L	sensory	21426.9	511502.2	51930
648518346475410273	822	haltere_L	sensory	93731.4	763250	33165
648518346524373765	826	6B	local	152994	570747.6	169065
648518346492378495	827	wing_R	sensory	280493.3	501405.8	90360
648518346489931738	828	18B	local	50636.8	542488	74835
648518346489936858	829	19B	local	137084	645997.6	27810
648518346489939383	830	5B	local	167252.8	633648	156465
648518346485033629	834	wing_L	sensory	14245.9	518627.3	51930
648518346486544553	837	3B	local	97640.1	546899.8	60255
648518346489987867	838	6A	local	180428	652602.4	163395
648518346475527480	839	haltere_L	sensory	101544.5	763250	28935
648518346492152850	841	8A	local	49880	540389.6	129240
648518346496003530	852	17A	local	266531.2	546203.2	57600
648518346490089937	854	11A	local	133437.6	639220.8	20790
648518346488267806	855	haltere_L	sensory	89607.7	763250	40950
648518346490116305	856	haltere_L	sensory	94053.9	763250	27990
648518346490200072	858	8A	local	47093.6	547235.2	105210
648518346490220636	861	wing_L	sensory	22897.5	508969.5	51930
648518346490274058	864	wing_L	sensory	46968.9	526823.1	51930
648518346505068934	865	wing_L	sensory	24320.8	508741.6	51930
648518346494197390	866	haltere_L	sensory	77025.9	572024.7	68940
648518346517767972	869	8B	local	80977.6	533062.4	154125
648518346487024380	870	3B	local	62332.8	598938.4	52605
648518346497481601	871	11B	local	94668.8	621367.2	35325
648518346490376458	873	6B	local	149055.2	585625.6	172305
648518346505080454	3519	uk_asc	ascending	120847.2	566499.2	162270
648518346482560148	878	wing_L	sensory	17793.4	520893.4	51930
648518346490631144	880	11B	local	89164.8	601243.2	30195
648518346490802605	884	17A	local	86584.8	541800	30240
648518346490837421	886	3B	local	102512	674756	78660
648518346490895649	892	11B	local	109564	617927.2	28845
648518346490900515	893	13A	local	59477.6	622708.8	171675
648518346501403480	895	wing_L	sensory	83295.3	556166.3	68400
648518346489953119	896	hlx16	local	36154.4	532477.6	125775
648518346490917155	897	19B	local	189303.2	637638.4	26820
648518346490947617	901	3B	local	219506.4	671591.2	104085
648518346497445249	904	haltere_L	sensory	89921.6	763250	38520
648518346491058209	908	12A	local	213761.6	660204.8	140760
648518346491297210	911	haltere_L	sensory	102344.3	763250	28800
648518346491390526	914	haltere_L	sensory	99708.4	763250	36765
648518346487801258	921	6A	local	184177.6	659138.4	143910
648518346489805949	922	8B	local	82284.8	527042.4	153225
648518346517768740	923	11A	local	147163.2	657212	19935
648518346491543102	926	7B	local	79085.6	547751.2	176940
648518346491545662	927	19B	local	188649.6	642351.2	30150
648518346491552574	929	11B	local	108704	624944.8	29700
648518346491604648	938	19B	local	138563.2	646582.4	22995
648518346491628561	941	3B	local	225595.2	651983.2	96840
648518346491629329	942	6A	local	189647.2	649575.2	128745
648518346491631377	943	19B	local	199176	627284	25965
648518346491640593	947	3B	local	42587.2	526526.4	100395
648518346491760751	950	wing_L	sensory	28380	513523.2	51930
648518346491785583	952	19B	local	154765.6	632684.8	20430
648518346491811695	955	hlx16	local	46474.4	531686.4	149895
648518346491862639	959	11B	local	171380.8	593675.2	26505
648518346491866991	960	19B	local	191642.4	638120	20475
648518346497493784	963	19B	local	188684	632616	25470
648518346491962386	966	3B	local	224528.8	513351.2	153720
648518346491967762	969	19B	local	157964.8	623534.4	25650
648518346492064300	973	17A	local	96767.2	536743.2	28395
648518346492086316	975	19B	local	147748	624807.2	25785
648518346472737483	976	haltere_L	sensory	90579.5	763250	39150
648518346492174975	977	haltere_L	sensory	90730	763250	31410
648518346492228735	981	3B	local	87410.4	617480	37080
648518346475688832	983	17A	local	132676.5	625473.7	34245
648518346492244931	984	6B	local	157139.2	590544.8	181215
648518346492247747	985	hlx16	local	50499.2	528521.6	150165
648518346492260479	986	haltere_L	sensory	88446.7	763250	40725
648518346472774665	988	wing_L	sensory	44242.7	528289.4	51930
648518346503295099	991	haltere_L	sensory	85914	763250	37530
648518346492426169	994	11B	local	104541.6	586554.4	23310
648518346492427193	995	hlx16	local	33024	534920	116325
648518346492427449	996	7B	local	205092.8	560754.4	169335
648518346492481465	999	7B	local	83936	550881.6	153270
648518346492487355	1000	haltere_L	sensory	93494.9	763250	30060
648518346510094650	1002	haltere_L	sensory	91938.3	763250	33795
648518346496906364	1003	haltere_L	sensory	93193.9	763250	39690
648518346492569275	1004	wing_R	sensory	222340.1	555641.7	47205
648518346492576699	1005	0A	local	136224	567015.2	185625
648518346492600251	1007	hlx16	local	34434.4	530895.2	97470
648518346492637371	1008	3B	local	47317.2	524462.4	111060
648518346492712110	1012	wing_R	sensory	235145.5	549200.3	84105
648518346492766126	1013	17A	local	54317.6	527042.4	37260
648518346492804782	1016	12A	local	99037.6	698285.6	117540
648518346492900784	1019	0A	local	138769.6	587586.4	182430
648518346492910256	1020	8A	local	46921.6	549987.2	115110
648518346492922396	1021	wing_L	sensory	35414.8	517737.2	51930
648518346492938780	1022	11A	local	118783.2	661340	29340
648518346492959152	1025	19B	local	217029.6	624669.6	32805
648518346493037084	1035	haltere_L	sensory	93507.8	763250	28620
648518346493076032	1040	19B	local	144548.8	640872	24660
648518346495873482	2888	6A	local	194428.8	508500.8	169515
648518346493100096	1043	3B	local	56072	515621.6	103365
648518346486783876	1049	8A	local	112251.5	585664.3	35685
648518346493165084	1052	17A	local	75164	545480.8	31950
648518346493670888	1062	wing_R	sensory	224868.5	556871.5	49680
648518346493683432	1063	wing_R	sensory	243057.5	570837.9	82800
648518346517766692	1064	11B	local	97008	614693.6	28080
648518346493748728	1067	6A	local	187342.4	659069.6	137655
648518346493750264	1068	19B	local	158790.4	649334.4	28845
648518346493760398	1069	haltere_L	sensory	95563.2	763250	33750
648518346500070355	1075	wing_L	sensory	19835.9	512142.9	51930
648518346493878073	1076	6A	local	182320	644415.2	128880
648518346493899406	1077	12A	local	98452.8	695533.6	121050
648518346493939854	1085	6A	local	109323.2	689204	121545
648518346493949216	1087	wing_R	sensory	214522.7	559374.1	60750
648518346493976889	1093	19B	local	146888	630586.4	20115
648518346493991691	1094	11B	local	121707.2	626286.4	22860
648518346494540821	1095	17A	local	293604	558896.8	61200
648518346489294825	1098	3B	local	52081.6	519199.2	138285
648518346494003723	1100	3B	local	253390.4	511837.6	146160
648518346494010144	1101	19B	local	161611.2	621298.4	29340
648518346494014219	1102	6A	local	220435.2	508948	160290
648518346494015776	1103	19B	local	154077.6	632788	27045
648518346494029191	1105	6A	local	165911.2	638429.6	148545
648518346494030587	1106	11B	local	117785.6	614590.4	24525
648518346494045175	1108	6B	local	165842.4	614177.6	177210
648518346494074681	1115	3B	local	45958.4	517135.2	150570
648518346515948618	1120	haltere_L	sensory	101299.4	763250	34875
648518346494104311	1121	19B	local	217098.4	635368	32355
648518346465091445	1122	haltere_L	sensory	122863.9	596973.3	67455
648518346494140923	1123	haltere_L	sensory	83235.1	763250	45225
648518346494670312	1125	2A	local	142416	531273.6	152415
648518346488644489	1126	6A	local	124528	666878.4	119565
648518346494213096	1128	6B	local	160028.8	572897.6	177255
648518346494363013	1132	wing_L	sensory	39246.1	517814.6	51930
648518346494374376	1135	7B	local	277504.8	816931.2	104130
648518346494388535	1137	3B	local	62332.8	634164	60795
648518346494388791	1138	11A	local	100551.2	622399.2	32220
648518346474540141	1139	3B	local	46887.2	519010	120375
648518346480597307	1140	hlx16	local	50568	524944	144765
648518346481497793	1141	17A	local	298076	552395.2	69210
648518346494397717	1142	0A	local	130169.6	569836	182115
648518346494400277	1143	7B	local	202237.6	562852.8	173385
648518346486837681	1145	wing_L	sensory	8694.6	516111.8	51930
648518346494986411	1147	21A	local	48972.7	650224.5	118980
648518346494502967	1148	17A	local	79739.2	547544.8	32175
648518346494514709	1149	6B	local	136980.8	628040.8	160380
648518346494543927	1151	19B	local	158652.8	619956.8	20565
648518346494550071	1152	19B	local	222602.4	628694.4	33075
648518346494555703	1153	18B	local	40316.8	552670.4	65340
648518346478955124	1157	wing_L	sensory	14843.6	518846.6	51930
648518346488255262	1161	hlx16	local	35604	533234.4	93825
648518346474540909	1163	6A	local	133506.4	655354.4	134325
648518346489951583	1165	wing_L	sensory	24789.5	512684.7	51930
648518346494708213	1169	7B	local	210786	561717.6	169110
648518346494718709	1172	11B	local	230376.8	603272.8	39195
648518346494726315	1177	19B	local	195908	638154.4	27180
648518346494730741	1182	7B	local	224494.4	767429.6	125685
648518346498652656	1187	17A	local	52804	529622.4	40455
648518346494803883	1190	6B	local	120572	622364.8	173475
648518346486561924	1192	12A	local	204060.8	658828.8	139860
648518346491141921	1193	11A	local	244790.4	636950.4	57285
648518346499434331	1194	12A	local	101480	700521.6	140850
648518346495236790	1199	3B	local	211766.4	712114.4	113715
648518346495340879	1204	5B	local	134951.2	593331.2	169515
648518346495354447	1205	3B	local	224838.4	656696	94185
648518346495360591	1206	12A	local	104576	688688	123030
648518346511424642	1210	haltere_L	sensory	85969.9	763250	43695
648518346495519906	1211	3B	local	126179.2	648130.4	90180
648518346495521442	1212	3B	local	118542.4	668082.4	89325
648518346495528299	1215	haltere_L	sensory	80607.8	763250	45270
648518346495530146	1216	11B	local	264845.6	602619.2	69210
648518346495576994	1220	11B	local	104197.6	619819.2	30645
648518346495649680	1226	19B	local	150912.8	630689.6	22545
648518346495661931	1227	3B	local	39938.4	523499.2	96975
648518346495683403	1229	wing_R	sensory	248939.9	586919.9	76005
648518346495703696	1233	19B	local	187961.6	632168.8	20970
648518346495706987	1234	uk	local	87204	660032.8	168120
648518346495729995	1237	6B	local	160923.2	596668	175275
648518346479962262	1240	haltere_L	sensory	92510.2	763250	29565
648518346495760016	1241	11A	local	267597.6	592918.4	67950
648518346514241561	1242	11A	local	271484.8	599076	74520
648518346486432169	1244	7B	local	90884.8	550744	150480
648518346486837937	1247	wing_L	sensory	11837.9	507546.2	51930
648518346495891558	1248	wing_L	sensory	30241.9	517139.5	51930
648518346495896266	1249	3B	local	251016.8	509739.2	152730
648518346495899338	1250	17A	local	300036.8	554149.6	65475
648518346465095797	1257	haltere_L	sensory	103694.5	763250	32310
648518346483950741	1259	3B	local	37943.2	522948.8	83250
648518346495996774	1261	12A	local	211904	668151.2	152055
648518346496006246	1262	17A	local	90368.8	545618.4	28890
648518346496022284	1263	3B	local	114173.6	655526.4	80910
648518346496078860	1265	3B	local	234367.2	515105.6	172710
648518346496080957	1266	11B	local	108463.2	594810.4	24210
648518346496084029	1267	19B	local	209014.4	637741.6	31995
648518346496105484	1271	7B	local	202753.6	569148	179145
648518346502610771	1273	2A	proof	187308	790718.4	59310
648518346496513916	1283	6B	local	134469.6	647717.6	150975
648518346496520316	1284	19B	local	221020	638085.6	31005
648518346496547452	1286	17A	local	259272.8	554734.4	54180
648518346475666560	1287	haltere_L	sensory	88580	763250	38520
648518346488046292	1289	3B	local	44685.6	521160	92790
648518346496586620	1290	3B	local	210080.8	664023.2	129375
648518346496903036	1291	11B	local	112178.4	607194.4	24165
648518346496601602	1292	19B	local	148057.6	635333.6	20070
648518346496620802	1294	hlx16	local	47128	528728	144900
648518346496648756	1297	11B	local	88924	618236.8	33210
648518346496660269	1298	6A	local	106571.2	668426.4	127170
648518346485032861	1306	wing_L	sensory	27563	511884.9	51930
648518346496711396	1309	19B	local	189268.8	640356	23895
648518346496713188	1310	3B	local	112591.2	666878.4	85230
648518346496737581	1313	11B	local	105264	608123.2	28170
648518346496741421	1314	12A	local	92948.8	699214.4	128880
648518346496744962	1315	12A	local	93774.4	711701.6	139365
648518346490469384	1320	17A	local	76157.3	545751.7	58905
648518346496767796	1321	3B	local	119024	661752.8	98280
648518346496769332	1323	6B	local	138941.6	629107.2	151155
648518346496803636	1324	6A	local	189200	655354.4	154035
648518346496805092	1325	11B	local	131580	646410.4	90135
648518346496850092	1329	wing_R	sensory	244691.5	535904.7	73890
648518346496851864	1330	haltere_L	sensory	97412.2	763250	34920
648518346497061036	1341	17A	local	66048	540596	44055
648518346514476510	1342	6A	local	139388.8	651708	114885
648518346514482631	1346	haltere_L	sensory	98865.6	763250	35010
648518346497165697	1348	3B	local	48418	512216	109665
648518346497567734	1352	3B	local	253012	520816	154980
648518346487022817	1356	6B	local	159340.8	589650.4	169785
648518346497652071	1358	11A	local	140248.8	656145.6	21465
648518346497677302	1360	12A	local	209083.2	665124	145395
648518346497737063	1363	wing_R	sensory	150908.5	572145.1	28755
648518346497738855	1364	17A	local	50396	537293.6	55935
648518346497756519	1365	3B	local	77331.2	658347.2	63675
648518346497784935	1367	wing_L	sensory	41155.3	519728.1	51930
648518346497805415	1368	17A	local	49364	540458.4	28485
648518346497999770	1375	8A	local	257690.4	549299.2	145935
648518346498000794	1376	19B	local	148160.8	631756	25695
648518346498080082	1378	3B	local	143998.4	647648.8	90000
648518346498179410	1379	wing_L	sensory	24269.2	519814.1	51930
648518346486790276	1383	3B	local	85587.2	489236.8	50535
648518346498345236	1389	11B	local	101067.2	611116	29970
648518346498395185	1395	17A	local	53113.6	539529.6	29925
648518346498395668	1396	17A	local	34916	528212	68355
648518346498501104	1400	12A	local	193362.4	663851.2	149625
648518346498502640	1401	8A	local	41073.6	542935.2	98865
648518346526399447	1407	wing_L	sensory	34279.6	511841.9	51930
648518346499107422	1409	6A	local	174683.2	639083.2	132480
648518346499138139	1412	wing_L	sensory	39869.6	520020.5	51930
648518346499338846	1420	17A	local	283387.2	534713.6	66600
648518346499375710	1422	hlx16	local	49295.2	538153.6	143595
648518346490057523	1423	haltere_L	sensory	98022.8	763250	29835
648518346495201930	1424	haltere_L	sensory	95558.9	763250	30690
648518346514248414	1431	haltere_L	sensory	98328.1	763250	30510
648518346483280204	1432	haltere_L	sensory	93800.2	763250	35955
648518346499649861	1435	6B	local	146440.8	581119.2	179325
648518346489760460	1440	haltere_L	sensory	99588	763250	33255
648518346499698245	1441	6B	local	134607.2	642970.4	150750
648518346486896687	1442	haltere_L	sensory	96500.6	763250	32670
648518346499720844	1444	0A	local	141831.2	569560.8	174105
648518346487806018	1445	wing_R	sensory	178652.1	515350.7	129105
648518346499721612	1446	11B	local	236362.4	606781.6	42390
648518346499735180	1448	wing_L	sensory	43266.6	529076.3	51930
648518346499744723	1449	12A	local	89371.2	702654.4	129015
648518346490393883	1453	0A	local	143964	586657.6	168075
648518346499827011	1454	11B	local	149984	602206.4	22005
648518346499836995	1457	11A	local	228656.8	614349.6	38520
648518346512036287	1460	17A	local	124661.3	536231.5	37035
648518346493947761	2889	3B	local	60853.6	500588.8	141435
648518346491587270	1463	5B	local	155419.2	651536	138150
648518346499938815	1464	haltere_L	sensory	94071.1	763250	38385
648518346499962623	1465	19B	local	156726.4	637432	20655
648518346507529849	1469	haltere_L	sensory	89538.9	763250	33705
648518346500054534	1474	19B	local	196940	638188.8	22905
648518346510249510	1476	6A	local	138012.8	663128.8	126540
648518346500300469	1480	3B	local	47575.2	521211.6	106425
648518346495304630	1481	haltere_L	sensory	89448.6	763250	37890
648518346500367797	1484	19B	local	143826.4	648233.6	25470
648518346500411964	1487	8A	proof	253214.1	773578.6	4590
648518346500448984	1489	17A	local	84830.4	555388	29430
648518346500449496	1490	6B	local	152976.8	585419.2	171045
648518346514475742	1491	haltere_L	sensory	101277.9	763250	32850
648518346500484019	1493	wing_L	sensory	33036.9	519014.3	51930
648518346502608467	1499	3B	local	133644	668254.4	85950
648518346488909752	1502	3B	local	127245.6	675478.4	88965
648518346500991900	1504	haltere_L	sensory	97197.2	763250	33255
648518346497239980	1508	haltere_L	sensory	86180.6	763250	38520
648518346500883868	1511	11B	local	94634.4	609980.8	30915
648518346500910748	1512	3B	local	118267.2	673001.6	89145
648518346501042198	1515	6B	local	150052.8	570833.6	188595
648518346501073507	1518	7B	local	207879.2	560960.8	177435
648518346501085974	1520	3B	local	42621.6	525012.8	114300
648518346485031325	1523	wing_L	sensory	26698.7	511003.4	51930
648518346501123862	1524	haltere_L	sensory	100357.7	763250	34605
648518346501131363	1525	wing_L	sensory	38252.8	525855.6	51930
648518346501176973	1529	17A	local	110320.8	528212	28215
648518346501184344	1530	wing_L	sensory	49935.9	529987.9	51930
648518346480747521	1531	6B	local	151772.8	570386.4	179100
648518346496399957	1532	haltere_L	sensory	95988.9	763250	37125
648518346514473515	1534	hlx16	local	52804	528590.4	145260
648518346520464209	1541	17A	local	128969.9	616942.5	33300
648518346501803882	1544	19B	local	190507.2	633957.6	30060
648518346501804105	1545	wing_L	sensory	37397.1	518704.7	51930
648518346507400520	1546	12A	local	102133.6	697116	126135
648518346483100646	1547	8B	local	58583.2	524634.4	161685
648518346501845866	1553	12A	local	103956.8	692850.4	112185
648518346501883465	1556	3B	local	43172	522467.2	111375
648518346503086715	1557	haltere_L	sensory	91671.7	763250	37350
648518346465096053	1560	haltere_L	sensory	99007.5	763250	33255
648518346489760972	1561	haltere_L	sensory	89848.5	763250	32895
648518346502313043	1562	19B	local	140936.8	629038.4	24525
648518346502316614	1563	wing_L	sensory	27980.1	510672.3	51930
648518346502350931	1570	19B	local	201996.8	639805.6	30690
648518346502367143	1572	6A	local	73788	505645.6	136665
648518346502391366	1574	wing_L	sensory	19956.3	517763	51930
648518346474538349	1576	6A	local	185278.4	653531.2	170460
648518346502463399	1580	6B	local	143069.6	563403.2	174285
648518346491753414	1582	haltere_L	sensory	96818.8	763250	38475
648518346502838259	1588	11A	local	254835.2	486760	72270
648518346502917363	1590	11A	local	116375.2	629313.6	24255
648518346502971771	1591	3B	local	136705.6	656283.2	85860
648518346503447457	1597	wing_L	sensory	33363.7	517677	51930
648518346501450518	1598	3B	local	116272	673724	83295
648518346503571617	1601	11B	local	110424	615278.4	24570
648518346488907192	1602	6B	local	157173.6	565243.6	169965
648518346521559289	1603	3B	local	128350.7	526066.3	36360
648518346503623329	1605	3B	local	218921.6	659172.8	92385
648518346503917152	1611	19B	local	217339.2	647820.8	26235
648518346492397868	1614	haltere_L	sensory	94320.5	763250	35685
648518346509879241	1617	3B	local	41417.6	510048.8	147015
648518346515472455	1618	3B	local	251842.4	522604.8	150570
648518346489794757	1622	wing_L	sensory	20149.8	520123.7	51930
648518346504389868	1624	19B	local	140111.2	637156.8	24390
648518346504422892	1626	wing_R	sensory	287188.4	506540	90360
648518346477748119	1627	haltere_L	sensory	98203.4	763250	33255
648518346472619211	1629	11B	local	109976.8	620920	25380
648518346504753011	1631	6A	local	140730.4	669664.8	119295
648518346504760454	1632	19B	local	155247.2	644449.6	29340
648518346504771187	1633	hlx16	local	42896.8	532202.4	119115
648518346504809606	1637	17A	local	69625.6	532512	34335
648518346500081292	1639	haltere_L	sensory	88597.2	763250	39600
648518346495038346	1640	haltere_L	sensory	89134.7	763250	34650
648518346498116967	1641	haltere_L	sensory	98212	763250	28530
648518346489907763	1642	wing_L	sensory	36614.5	513402.8	51930
648518346492380972	1643	neck_R	sensory	151682.5	597420.5	107730
648518346467497735	1644	haltere_L	sensory	99196.7	763250	36225
648518346506616098	1649	8A	local	83071.7	559468.7	58140
648518346506624802	1650	11B	local	236121.6	597184	44415
648518346506641442	1651	5B	local	142209.6	605646.4	172890
648518346507072670	1653	wing_R	sensory	248492.7	587504.7	74655
648518346478955892	1654	haltere_L	sensory	92071.6	763250	37935
648518346507110472	1656	6B	local	154456	578952	171315
648518346507115807	1658	wing_L	sensory	38588.2	526590.9	51930
648518346515775994	1666	6B	local	154318.4	594397.6	181305
648518346497030402	1667	12A	local	95150.4	708192.8	135630
648518346507220767	1669	3B	local	244687.2	520093.6	175050
648518346507369849	1673	11B	local	114552	582976.8	20745
648518346507414905	1676	hlx16	local	48951.2	535504.8	151695
648518346507448441	1677	6B	local	116444	658588	151740
648518346497478529	1678	6A	local	201412	663094.4	178605
648518346508779839	1682	12A	local	224219.2	674205.6	152325
648518346509087354	1685	7B	local	214965.6	559206.4	188010
648518346509090426	1686	0A	local	132130.4	581704	186390
648518346509182762	1691	haltere_L	sensory	100426.5	763250	28890
648518346493225500	1692	11B	local	60750.4	618340	54945
648518346509431939	1693	6B	local	155625.6	586451.2	182700
648518346467538439	1701	wing_L	sensory	19049	512220.3	51930
648518346503207803	1702	8B	local	235330.4	529003.2	166770
648518346509763386	1708	8B	local	244515.2	526836	153360
648518346505069190	1711	wing_L	sensory	18631.9	520317.2	51930
648518346509978918	1714	19B	local	203785.6	639358.4	24570
648518346510855042	1715	wing_R	sensory	253024.9	573718.9	81090
648518346495041707	1729	haltere_L	sensory	92970.3	763250	36720
648518346492212619	1730	haltere_L	sensory	89014.3	763250	43425
648518346511177781	1732	19B	local	115756	652430.4	28710
648518346511188277	1733	11B	local	100895.2	607951.2	25650
648518346511217973	1734	3B	local	56347.2	506402.4	113985
648518346478752340	1735	haltere_L	sensory	88988.5	763250	39915
648518346511664752	1736	wing_L	sensory	29536.7	512284.8	51930
648518346511753809	1739	wing_L	sensory	34752.6	514189.7	51930
648518346511774576	1740	6B	local	158962.4	594672.8	173070
648518346511860778	1745	wing_L	sensory	46319.6	530564.1	51930
648518346511922879	1750	19B	local	159168.8	626527.2	29430
648518346512092974	1752	wing_L	sensory	51784.9	520549.4	83880
648518346512130606	1753	7B	local	201205.6	552842.4	173160
648518346512165934	1755	17A	local	92088.8	523843.2	32580
648518346512185646	1756	12A	local	201652.8	656592.8	142920
648518346490400465	1758	6A	local	122188.8	676063.2	111870
648518346470508286	1759	haltere_L	sensory	96513.5	763250	33525
648518346488165143	1762	19B	local	179912	644621.6	30285
648518346512641438	1763	17A	local	106880.8	518889.6	30690
648518346513051985	1764	wing_L	sensory	26311.7	508702.9	51930
648518346513124433	1765	wing_L	sensory	48297.6	529007.5	51930
648518346489951839	1766	wing_L	sensory	17505.3	512194.5	51930
648518346513692202	1768	wing_L	sensory	39499.8	524152.8	51930
648518346513869337	1773	3B	local	206675.2	662544	124335
648518346484274205	1777	6B	local	151738.4	565914.4	184635
648518346513917977	1779	uk	local	220538.4	588274.4	192690
648518346514013721	1782	6B	local	122051.2	641388	164160
648518346514065118	1784	wing_L	sensory	35251.4	522566.1	51930
648518346514066398	1785	wing_L	sensory	24733.6	511592.5	51930
648518346514116907	1788	hlx16	local	49880	534060	141435
648518346514151390	1791	3B	local	38906.4	514968	89505
648518346477921756	1795	2A	local	126488.8	539770.4	158805
648518346514200542	1797	haltere_L	sensory	121204.1	634211.3	59130
648518346494445170	1799	12A	local	94187.2	707642.4	128115
648518346477806094	1803	haltere_L	sensory	99622.4	763250	30195
648518346500762328	1808	wing_L	sensory	13919.1	507189.3	51930
648518346472768459	1809	hlx16	local	44444.8	535642.4	150345
648518346515177031	1813	11B	local	185553.6	627662.4	23355
648518346515186503	1814	hlx16	local	32886.4	537431.2	85185
648518346511983216	1818	wing_L	sensory	9399.8	510560.5	51930
648518346515510602	1820	6A	local	175508.8	647511.2	131400
648518346515579210	1823	6B	local	156932.8	572037.6	171180
648518346515599610	1826	haltere_L	sensory	91013.8	763250	30960
648518346515624522	1827	6B	local	158171.2	593916	177525
648518346515695946	1832	6A	local	101308	679434.4	118530
648518346516337706	1833	wing_R	sensory	249352.7	530632.9	91035
648518346517150501	1834	0A	local	129516	573482.4	179325
648518346486530696	1836	wing_L	sensory	38532.3	524789.2	51930
648518346517184298	1837	6A	local	171380.8	652568	148770
648518346517241893	1839	17A	local	295633.6	551500.8	63765
648518346470597886	1840	19B	local	159444	631652.8	26010
648518346501556067	1842	wing_L	sensory	14551.2	518193	51930
648518346492220015	1843	haltere_L	sensory	120645.1	685536.1	53100
648518346474540653	1844	3B	local	78432	593537.6	34605
648518346492390188	1846	6A	local	180428	651364	128430
648518346495987600	1850	haltere_L	sensory	84744.4	763250	38115
648518346517359653	1851	uk	proof	181365.4	723444.9	54675
648518346517372458	1852	19B	local	143379.2	633716.8	23535
648518346517373220	1853	17A	local	49226.4	535092	27945
648518346517386564	1854	19B	local	211388	625254.4	31140
648518346517422884	1857	12A	local	222258.4	670077.6	154755
648518346517681256	1864	6B	local	150603.2	576578.4	187695
648518346517692776	1866	6A	local	189303.2	659069.6	149040
648518346507731833	1870	20A	local	69488	709775.2	130590
648518346495304886	1875	haltere_L	sensory	99953.5	763250	32085
648518346518253910	1876	12A	local	106777.6	681842.4	114030
648518346518281814	1879	17A	local	272654.4	559653.6	60570
648518346518297174	1880	3B	local	254697.6	518442.4	152145
648518346494330169	1881	8A	local	54008	563300	122355
648518346501287190	1883	wing_R	sensory	173371.7	520003.3	124650
648518346518641375	1884	11B	local	149502.4	619406.4	21060
648518346518663903	1886	6B	local	128518.4	627043.2	166815
648518346518683615	1889	3B	local	42518.4	526801.6	96030
648518346499424743	3552	uk_asc	ascending	210562.4	847616	66735
648518346486804612	1893	11A	local	139732.8	641009.6	21330
648518346497480833	1896	11B	local	64018.4	584043.2	36675
648518346520517686	1897	12A	local	91916.8	712768	134055
648518346497442945	1899	3B	local	269902.4	614865.6	79920
648518346520531510	1900	1A	local	263607.2	517720	80595
648518346494293618	1903	7B	local	214380.8	566189.6	174420
648518346509197946	1905	11B	local	82856.7	601832.3	52065
648518346523995653	1907	wing_L	sensory	45592.9	528392.6	51930
648518346489795013	1910	wing_L	sensory	16649.6	506531.4	51930
648518346524051461	1912	0A	local	146200	605852.8	165060
648518346526162391	1916	19B	local	149364.8	644346.4	26100
648518346472463819	1919	6B	local	148952	581497.6	183780
648518346526212567	1921	haltere_L	sensory	92596.2	763250	28620
648518346489706841	1928	3B	local	40213.6	519818.4	106425
648518346497180056	1929	19B	local	163778.4	647717.6	35010
648518346495938667	2739	7B	local	80358.4	562990.4	149985
648518346487690562	2740	12A	local	100104	700762.4	134550
648518346498597425	2741	3B	local	103956.8	670696.8	75330
648518346487808023	2742	19B	local	167321.6	609533.6	23400
648518346490471260	2682	3B	local	44788.8	514417.6	136575
648518346490007244	2683	3B	local	39181.6	519336.8	132255
648518346500790377	2684	12A	local	98693.6	704340	129420
648518346500824988	2685	3B	local	51531.2	522742.4	103500
648518346496420669	2686	hlx16	local	126764	372586.4	93285
648518346515203911	2687	7B	local	265052	804340.8	117495
648518346488309534	2688	3B	local	117579.2	679503.2	95625
648518346498120295	1981	18B	ascending	58247.8	550924.6	74655
648518346483903381	2689	3B	local	244274.4	632616	66915
648518346489487468	1983	1A	local	76092.8	517874.8	80910
648518346486624416	1984	7B	local	81528	563231.2	140175
648518346514473694	1985	7B	local	83518.9	565940.2	140175
648518346517261093	2690	6B	local	211663.2	795878.4	85140
648518346495853131	1988	6B	local	138279.4	636116.2	141840
648518346484933965	2691	3B	local	60406.4	516722.4	156600
648518346487529898	1989	6B	local	139492	629636.1	141840
648518346509933862	1990	2A	local	148728.4	569079.2	147240
648518346487699859	2000	3B	local	226601.4	639758.3	87030
648518346494409237	2005	3B	local	230475.7	506927	134415
648518346518531414	2007	3B	local	233524.4	505151.1	116505
648518346501064291	2008	3B	local	234061.9	502330.3	116505
648518346499816959	2010	11A	local	222787.3	632465.5	85680
648518346495908966	2011	17A	local	242102.9	533028	48825
648518346499642067	2014	3B	local	231997.9	633278.2	77175
648518346517355818	2016	11A	local	246282.5	624166.5	67410
648518346489881562	2017	17A	local	252250.9	544607.9	83385
648518346499284062	2019	17A	local	260102.7	537259.2	65520
648518346488685069	2020	17A	local	261405.6	540011.2	65520
648518346492447931	2021	17A	local	262158.1	535178	81405
648518346495916651	2023	17A	local	276791	552184.5	63630
648518346517304868	2692	3B	local	202719.2	648027.2	112905
648518346489294569	2693	3B	local	46216.4	500244.8	133650
648518346492648123	2694	7B	local	235708.8	768427.2	124335
648518346494701739	2695	23B	local	264054.4	504166.4	69390
648518346491775627	2696	6A	local	212144.8	502308.8	170550
648518346472591625	2698	8A	local	247955.2	744106.4	12375
648518346491859055	2699	8B	local	65360	549677.6	168030
648518346491927314	2700	3B	local	210287.2	522948.8	161685
648518346491977746	2701	19B	local	166564.8	621952	26055
648518346480500027	2702	7B	local	228966.4	778712.8	124785
648518346492316355	2703	7B	local	269524	815176.8	112545
648518346495579318	2704	11B	local	131717.6	619750.4	22860
648518346485879236	2705	6A	local	200620.8	510186.4	174780
648518346486051232	2706	19B	local	176816	634198.4	31860
648518346486051488	2707	6A	local	218440	504716.8	186750
648518346486065288	2708	3B	local	57241.6	508294.4	152685
648518346486101384	2709	23B	local	104576	515724.8	34875
648518346464977525	2711	11A	local	252702.4	481634.4	61965
648518346497306520	2712	18B	local	58351	553926	74655
648518346486132616	2713	8A	local	250879.2	766122.4	11925
648518346486215560	2714	8B	local	277160.8	740907.2	110880
648518346486241440	2715	6A	local	111903.2	664264	129960
648518346486251433	2716	6A	local	265430.4	730484	108675
648518346487616403	2717	8B	local	72480.8	540596	165240
648518346497419288	2718	23B	local	72652.8	509842.4	45855
648518346486462084	2719	7B	local	210665.6	550812.8	184455
648518346486479073	2720	19B	local	170211.2	614796.8	24300
648518346486496900	2721	3B	local	135501.6	680638.4	109530
648518346486506116	2722	23B	local	185244	673139.2	17370
648518346486521220	2723	19B	local	180840.8	628419.2	26955
648518346486584801	2724	11B	local	97180	601277.6	28575
648518346515340359	2725	7B	local	250535.2	769528	124425
648518346486597089	2726	6A	local	209771.2	783907.2	58500
648518346486610913	2727	3B	local	206572	647476.8	104940
648518346507543839	3553	uk_asc	ascending	195254.4	645963.2	25605
648518346484827907	2071	6B	local_intersegmental	222327.2	806232.8	98415
648518346515217479	2077	uk	local_intersegmental	129791.2	743624.8	19890
648518346515689802	2079	3A	local_intersegmental	114036	543244.8	151200
648518346487663530	2081	19B	local_intersegmental	218805.5	698702.7	28125
648518346482502036	2086	12A	local_intersegmental	92673.6	696324.8	115020
648518346479995030	2089	1A	local_intersegmental	185725.6	403821.6	95265
648518346487436779	2090	8A	local_intersegmental	262059.2	764987.2	10710
648518346481455759	2096	19B	local_intersegmental	173032	706300.8	12645
648518346491962898	2098	18B	local_intersegmental	252771.2	699902.4	30330
648518346492007186	2100	uk	local_intersegmental	187204.8	584765.6	186345
648518346486617549	2728	18B	local	292193.6	557142.4	86310
648518346492274815	2102	6B	local_intersegmental	213348.8	829452.8	78030
648518346492430275	2103	8B	local_intersegmental	145894.7	573753.3	63945
648518346484261671	2106	8A	local_intersegmental	164156.8	786040	3960
648518346486087314	2112	7B	local_intersegmental	224838.4	733820.8	117225
648518346511369781	2118	19B	local_intersegmental	177469.6	739187.2	5490
648518346486175586	2119	2A	local_intersegmental	182216.8	789720.8	56205
648518346486260384	2125	17A	local_intersegmental	122980	668426.4	23625
648518346486514052	2132	18B	local_intersegmental	240731.2	689479.2	22635
648518346467263982	2134	19B	local_intersegmental	208347.9	714930.9	45000
648518346497513240	2144	3B	local_intersegmental	53973.6	607951.2	56610
648518346486785177	2146	8B	local_intersegmental	229929.6	532099.2	166005
648518346504960134	2148	uk	local_intersegmental	140764.8	657590.4	112410
648518346483458724	2153	3B	local_intersegmental	227693.6	514108	162045
648518346487398803	2154	7B	local_intersegmental	143207.2	822469.6	135225
648518346487473578	2155	17A	local_intersegmental	131717.6	670765.6	20475
648518346487473834	2156	12A	local_intersegmental	100069.6	690201.6	106425
648518346494857527	2159	3B	local_intersegmental	106812	674515.2	76770
648518346488028190	2170	6B	local_intersegmental	214587.2	813044	74835
648518346488055070	2171	3B	local_intersegmental	119127.2	734715.2	24525
648518346477656727	2174	8B	local_intersegmental	290748.8	756249.6	111510
648518346478498164	2178	18B	local_intersegmental	124390.4	696393.6	19305
648518346478616916	2181	19B	local_intersegmental	190679.2	725152	4500
648518346478658132	2183	8B	local_intersegmental	241556.8	529897.6	157320
648518346478681684	2185	2A	local_intersegmental	207982.4	786865.6	54000
648518346478888656	2186	6B	local_intersegmental	208945.6	790752.8	91305
648518346515309127	2191	17A	local_intersegmental	275406.4	525872.8	77400
648518346479316690	2192	19B	local_intersegmental	188615.2	733442.4	4545
648518346479386843	2193	uk	local_intersegmental	102477.6	640184	171720
648518346514282206	2197	18B	local_intersegmental	37530.4	547854.4	55800
648518346479817204	2198	17A	local_intersegmental	123564.8	495532	37890
648518346479879397	2200	19B	local_intersegmental	174855.2	628625.6	33120
648518346500638524	2202	12B	local_intersegmental	146922.4	659964	131760
648518346480351190	2205	6B	local_intersegmental	213004.8	801829.6	77760
648518346493313778	2207	uk	local_intersegmental	264742.4	814454.4	10305
648518346480714461	2211	11B	local_intersegmental	160269.6	799731.2	33705
648518346480946176	2214	2A	local_intersegmental	173616.8	794296	48555
648518346480947456	2215	7B	local_intersegmental	245616	797804.8	119565
648518346488505993	2218	uk	local_intersegmental	234264	826460	44910
648518346488603064	2221	6B	local_intersegmental	210459.2	808847.2	83655
648518346488766477	2225	2A	local_intersegmental	198625.6	770766.4	118710
648518346489034481	2226	uk	local_intersegmental	192154.1	706012.7	51435
648518346489312089	2229	6B	local_intersegmental	216788.8	805613.6	92160
648518346497907958	2233	hlx16	local_intersegmental	109770.4	825290.4	138555
648518346489375577	2234	3B	local_intersegmental	203613.6	652396	115920
648518346489431237	2237	23B	local_intersegmental	191057.6	682152	12465
648518346489637463	2239	6A	local_intersegmental	226008	815142.4	59085
648518346526521815	2243	19B	local_intersegmental	168181.6	743762.4	6300
648518346489946330	2250	19B	local_intersegmental	188030.4	712802.4	9900
648518346490013211	2253	11A	local_intersegmental	248643.2	479948.8	68310
648518346517729060	2257	5B	local_intersegmental	121810.4	603995.2	177615
648518346482123668	2269	3B	local_intersegmental	237807.2	520059.2	163215
648518346500082060	2270	1A	local_intersegmental	250741.6	504510.4	104850
648518346482656553	2271	17A	local_intersegmental	116512.8	670937.6	27945
648518346500416060	2276	18B	local_intersegmental	179327.2	652258.4	19260
648518346483102116	2277	4B	local_intersegmental	96664	623328	178650
648518346483213030	2279	3B	local_intersegmental	105745.6	666362.4	77535
648518346483132492	2280	18B	local_intersegmental	197077.6	660273.6	18000
648518346483142220	2282	8B	local_intersegmental	292503.2	753979.2	108540
648518346483177892	2286	17A	local_intersegmental	184246.4	651914.4	17010
648518346466053936	2292	5B	local_intersegmental	162230.4	562577.6	171585
648518346483584405	2293	19B	local_intersegmental	180944	747443.2	4455
648518346483592341	2294	19B	local_intersegmental	183180	720576.8	7335
648518346496953346	2299	6A	local_intersegmental	112522.4	684147.2	107775
648518346484112935	2300	8A	local_intersegmental	252736.8	760549.6	8730
648518346496527223	2310	8B	local_intersegmental	139109.3	712608.9	38565
648518346490071067	2312	17A	local_intersegmental	97489.6	544930.4	25875
648518346493049518	2313	19B	local_intersegmental	185863.2	644380.8	20025
648518346489661273	2322	5B	local_intersegmental	129722.4	586760.8	174240
648518346494362425	2323	5B	local_intersegmental	203235.2	787037.6	106335
648518346491071521	2327	19B	local_intersegmental	203338.4	635092.8	27720
648518346491866686	2335	17A	local_intersegmental	27279.2	530035.2	46620
648518346518631254	2340	5B	local_intersegmental	150981.6	592952.8	177030
648518346496333770	2341	2A	local_intersegmental	199967.2	763129.6	118665
648518346503993761	2347	17A	local_intersegmental	181679.3	584718.3	50625
648518346483926933	2349	19B	local_intersegmental	85032.5	617062.9	55530
648518346480414118	3520	uk_asc	ascending	274374.4	791647.2	13050
648518346484281885	3521	uk_asc	ascending	151979.2	582839.2	178605
648518346493159744	2355	6B	local_intersegmental	192571.2	806542.4	96705
648518346493160000	2356	23B	local_intersegmental	89818.4	517823.2	37080
648518346493195840	2359	19B	local_intersegmental	179361.6	743315.2	5175
648518346493559288	2360	6B	local_intersegmental	216272.8	788344.8	105390
648518346493926798	2363	19B	local_intersegmental	194428.8	720232.8	5310
648518346493922040	2365	12A	local_intersegmental	92983.2	695189.6	109035
648518346493249344	2371	8B	local_intersegmental	84211.2	528728	158535
648518346494089463	2374	18B	local_intersegmental	221708	669836.8	23175
648518346494163335	2375	19B	local_intersegmental	188993.6	719338.4	7785
648518346494499383	2378	18B	local_intersegmental	117716.8	678677.6	27540
648518346494670507	2379	19B	local_intersegmental	190128.8	715141.6	6255
648518346518668630	2380	19B	local_intersegmental	97063.9	600052.1	73665
648518346517664548	2381	19A	local_intersegmental	155191.3	521078.3	51705
648518346483969711	2383	uk	local_intersegmental	172172	605577.6	185940
648518346518387030	2388	3B	local_intersegmental	65876	513316.8	155070
648518346495223222	2391	17A	local_intersegmental	132371.2	665020.8	22050
648518346495238070	2393	19B	local_intersegmental	149708.8	650400.8	20700
648518346495577250	2399	8A	local_intersegmental	272035.2	766672.8	12015
648518346495611755	2402	7B	local_intersegmental	295220.8	788310.4	110565
648518346495684203	2404	19B	local_intersegmental	196045.6	724911.2	3600
648518346495690640	2405	3B	local_intersegmental	69660	510874.4	145935
648518346495716496	2406	19B	local_intersegmental	170555.2	724739.2	7380
648518346524371717	3482	3B	local_intersegmental	138700.8	803893.6	36630
648518346517500453	2415	8B	local_intersegmental	217373.6	537018.4	158490
648518346496090380	2419	6A	local_intersegmental	209530.4	778196.8	58185
648518346494351351	2426	17A	local_intersegmental	114139.2	685282.4	29475
648518346512907166	2436	18B	local_intersegmental	243001.6	681210.3	32535
648518346487605716	2441	17A	local_intersegmental	258387	532275.5	69525
648518346487922256	2443	8A	local_intersegmental	252358.4	744278.4	12015
648518346494980341	2444	2A	local_intersegmental	167596.8	804994.4	50445
648518346487671362	2445	17A	local_intersegmental	236052.8	670907.5	32535
648518346489893245	2450	19B	local_intersegmental	84525.1	595451.1	49905
648518346497020844	2451	8A	local_intersegmental	135432.8	776029.6	32040
648518346482877737	2452	1A	local_intersegmental	34434.4	539082.4	60300
648518346510144294	2455	6A	local_intersegmental	91400.8	528865.6	145215
648518346488172055	2457	23B	local_intersegmental	64930	497544.4	76275
648518346497761383	2458	3B	local_intersegmental	227384	505095.2	172710
648518346497811815	2459	19B	local_intersegmental	206021.6	737054.4	2970
648518346498394673	2467	17A	local_intersegmental	127968	666947.2	21960
648518346499009601	2468	3B	local_intersegmental	263882.4	725977.6	18045
648518346499039809	2469	19B	local_intersegmental	167046.4	730449.6	7065
648518346499049793	2470	1B	local_intersegmental	173376	863577.6	67455
648518346488992497	2471	uk	local_intersegmental	98143.2	577507.2	172665
648518346485039005	2477	3B	local_intersegmental	108256.8	760136.8	41490
648518346494354745	2478	hlx16	local_intersegmental	91297.6	800144	132030
648518346488768393	2481	5B	local_intersegmental	201928	801210.4	106065
648518346499756755	2485	6A	local_intersegmental	209014.4	792644.8	62100
648518346491110829	2495	3B	local_intersegmental	74454.5	520330.1	171315
648518346500363701	2496	1A	local_intersegmental	289510.4	536055.2	90315
648518346521657081	2497	uk	local_intersegmental	64190.4	498180.8	56880
648518346500664755	2498	4B	local_intersegmental	101927.2	565398.4	175095
648518346512233407	2500	8B	local_intersegmental	72274.4	527592.8	148005
648518346512256447	2503	8A	local_intersegmental	139010.4	762338.4	26820
648518346501030678	2505	17A	local_intersegmental	215447.2	654494.4	23085
648518346501084950	2508	19B	local_intersegmental	223015.2	648371.2	30960
648518346501249368	2512	19B	local_intersegmental	190885.6	729280	3645
648518346501821257	2514	7B	local_intersegmental	281976.8	814901.6	103635
648518346501848905	2517	17A	local_intersegmental	66082.4	538119.2	40455
648518346495955787	2518	19B	local_intersegmental	202031.2	734749.6	3195
648518346502825459	2524	17A	local_intersegmental	144067.2	651604.8	20025
648518346503009403	2526	19B	local_intersegmental	173135.2	712733.6	9630
648518346503622817	2528	19B	local_intersegmental	182079.2	734956	5625
648518346503887968	2529	19B	local_intersegmental	186207.2	727491.2	5175
648518346503920480	2530	18B	local_intersegmental	246923.2	686383.2	27405
648518346503945422	2531	17A	local_intersegmental	191642.4	650951.2	19485
648518346503947726	2532	7B	local_intersegmental	280016	805200.8	113265
648518346504748915	2536	17A	local_intersegmental	34434.4	527868	53550
648518346487995678	3483	3B	local_intersegmental	136912	810326.4	40635
648518346496065899	2541	5B	local_intersegmental	151291.2	618030.4	160740
648518346488251166	2547	3B	local_intersegmental	54352	501276.8	153765
648518346509504131	2552	6B	local_intersegmental	223049.6	811840	98550
648518346496300349	2553	17A	local_intersegmental	39560	539873.6	57870
648518346509677513	2556	6B	local_intersegmental	209152	785524	103005
648518346509746490	2558	6A	local_intersegmental	213899.2	822435.2	55485
648518346502097225	2560	7B	local_intersegmental	291127.2	807746.4	107865
648518346510990210	2561	19B	local_intersegmental	199829.6	741079.2	1800
648518346511722096	2567	19B	local_intersegmental	196768	729383.2	3780
648518346511733104	2568	13B	local_intersegmental	115618.4	541421.6	175905
648518346511910335	2571	19B	local_intersegmental	182113.6	712836.8	7425
648518346512502174	2573	19B	local_intersegmental	174683.2	727491.2	6570
648518346513831961	2574	19B	local_intersegmental	181322.4	728041.6	5310
648518346513884697	2575	19B	local_intersegmental	183317.6	739324.8	6120
648518346513921817	2577	uk	local_intersegmental	178604.8	536296	164340
648518346514147294	2579	11B	local_intersegmental	239733.6	790168	9855
648518346514153515	2580	17A	local_intersegmental	110768	669836.8	31050
648518346514160427	2581	8A	local_intersegmental	252048.8	753600.8	5625
648518346517684072	2587	8A	local_intersegmental	273961.6	760343.2	12375
648518346503294587	2592	6A	local_intersegmental	95597.6	690029.6	120105
648518346521500153	2595	5B	local_intersegmental	213796	802001.6	106560
648518346524038917	2596	18B	local_intersegmental	233163.2	680879.2	22095
648518346509051455	2600	8B	local_intersegmental	224219.2	534404	174510
648518346531158042	2602	uk	local_intersegmental	167906.4	662440.8	129105
648518346531227418	2603	19B	local_intersegmental	178020	717584	6930
648518346531278362	2605	17A	local_intersegmental	52563.2	559860	48465
648518346531287066	2606	19B	local_intersegmental	181632	707676.8	8550
648518346502860531	2608	18B	local_intersegmental	87139.5	555237.5	88740
648518346489799621	2609	18B	local_intersegmental	106158.4	714432.1	54855
648518346496072716	2610	unk3	local_intersegmental	173457.7	784539.3	37890
648518346490881315	2613	18B	local_intersegmental	218397	663494.3	28575
648518346465929776	2616	17A	local_intersegmental	122739.2	683115.2	21870
648518346494899378	2619	18B	local_intersegmental	265671.2	541559.2	94635
648518346500746677	2620	11B	local_intersegmental	153699.2	610015.2	21060
648518346489952607	2622	6A	local_intersegmental	165911.2	834716	59040
648518346470418942	2627	8A	local_intersegmental	253356	757935.2	14220
648518346496293478	2629	uk	local_intersegmental	214449.6	794915.2	46080
648518346471832475	2630	18B	local_intersegmental	228725.6	673999.2	22995
648518346472320459	2634	3B	local_intersegmental	271381.6	732169.6	21555
648518346473012580	2639	17A	local_intersegmental	143723.2	646204	19845
648518346481039581	2643	19B	local_intersegmental	76982.9	590213.7	58950
648518346481727425	2644	6A	local_intersegmental	129761.1	607473.9	41580
648518346496529527	2653	uk	local_intersegmental	217958.4	787244	43425
648518346477548814	2658	17A	local_intersegmental	122498.4	667532	29610
648518346477561308	2659	18B	local_intersegmental	137187.2	667394.4	24030
648518346486634209	2729	12A	local	144273.6	664229.6	112275
648518346486641916	2730	7B	local	190679.2	400278.4	140760
648518346486676988	2731	19B	local	101548.8	496392	39150
648518346486681340	2732	6A	local	217717.6	506436.8	156555
648518346486793699	2733	3B	local	100620	662165.6	80505
648518346487022076	2734	12A	local	99897.6	695774.4	142335
648518346486808803	2735	6A	local	197490.4	658381.6	170640
648518346487992862	2746	8B	local	237738.4	524909.6	167625
648518346488006174	2747	6B	local	204852	795912.8	98235
648518346488379375	2748	6A	local	200999.2	655423.2	134280
648518346477695957	2750	8B	local	225457.6	529312.8	172575
648518346478596724	2752	6B	local	198281.6	815727.2	83925
648518346478616148	2753	3B	local	266462.4	522020	127170
648518346501451352	2754	8B	local	240765.6	533956.8	154125
648518346482561172	2756	6A	local	105917.6	678643.2	129915
648518346478968015	2757	3B	local	223840.8	514624	167940
648518346479000015	2758	19B	local	170314.4	645860	26190
648518346479095996	2759	18B	local	293156.8	560341.6	78075
648518346479402944	2760	8B	local	239733.6	525528.8	162495
648518346494709480	2761	6A	local	214346.4	509980	158175
648518346480099750	2763	8B	local	234780	527971.2	156645
648518346484827651	2764	2A	local	132078.8	544328.4	154440
648518346480350678	2765	6B	local	206365.6	800488	85860
648518346480379350	2766	11B	local	62608	576819.2	49185
648518346480508417	2767	6A	local	214862.4	804203.2	61470
648518346490397979	2768	7B	local	193603.2	547888.8	162405
648518346480611805	2769	6A	local	217064	509188.8	164160
648518346480748253	2770	12A	local	104128.8	692265.6	117000
648518346488505737	2772	11B	local	185897.6	622571.2	25875
648518346488558520	2773	3B	local	78053.6	645550.4	56070
648518346488603726	2775	6A	local	192743.2	662888	140400
648518346488733533	2776	7B	local	274649.6	810842.4	112680
648518346490680156	2777	3B	local	53492	504028.8	145305
648518346480220645	2778	6A	local	204473.6	512835.2	164340
648518346478290389	2779	1A	local	30168.8	529484.8	63045
648518346489334361	2780	3B	local	236603.2	505576.8	151470
648518346489337029	2781	1A	local	290714.4	551844.8	86850
648518346488039124	2782	12A	local	97180	703686.4	138375
648518346489427653	2783	6A	local	223221.6	824017.6	55485
648518346489660255	2784	3B	local	224872.8	518683.2	165870
648518346492659651	2785	19B	local	148573.6	636916	25335
648518346489698941	2786	12A	local	102030.4	696806.4	132165
648518346489732147	2787	17A	local	86997.6	523808.8	35325
648518346489888218	2788	18B	local	247026.4	696875.2	22005
648518346489945818	2789	11A	local	134400.8	645068.8	20925
648518346489971227	2790	7B	local	238942.4	783769.6	122220
648518346490018513	2791	7B	local	255867.2	808984.8	113760
648518346497140708	2792	3B	local	54111.2	613661.6	57825
648518346475657856	2793	12A	local	101789.6	692059.2	127260
648518346481260133	2794	8B	local	294532.8	746170.4	101925
648518346483473484	2795	12A	local	97730.4	705716	133380
648518346491128493	2796	19B	local	149708.8	618718.4	26910
648518346481456321	2797	8B	local	78569.6	547992	155880
648518346511594805	2798	7B	local	86240.8	553840	146565
648518346481680287	2799	12A	local	100998.4	700624.8	128520
648518346504263520	2800	3B	local	59615.2	511321.6	150165
648518346531632410	2801	8B	local	75095.2	532271.2	148275
648518346478123245	2802	7B	local	179843.2	385968	132975
648518346466255152	2803	18B	local	88992.8	723879.2	69525
648518346482857125	2804	3B	local	29824.8	525391.2	70830
648518346482861286	2805	3B	local	216616.8	501311.2	165600
648518346483112268	2806	6A	local	206262.4	515071.2	174915
648518346483139774	2807	7B	local	209805.6	562921.6	173205
648518346483164836	2808	3B	local	56003.2	588928	49005
648518346483168844	2809	8B	local	69384.8	524084	155250
648518346474544749	2810	12A	local	97283.2	697804	125730
648518346483180708	2811	6A	local	171896.8	634886.4	138690
648518346483185228	2812	3B	local	53595.2	514968	131580
648518346501648728	2813	7B	local	74028.8	551638.4	168480
648518346483542165	2814	19B	local	175852.8	620782.4	29025
648518346483546773	2815	17A	local	239630.4	540252	43650
648518346483597999	2816	3B	local	225973.6	517307.2	177660
648518346489013341	2817	3B	local	231993.6	514417.6	177885
648518346489708121	2818	3B	local	37048.8	523980.8	91575
648518346483984669	2819	3B	local	61816.8	625426.4	57240
648518346520620086	2820	19B	local	172172	610118.4	27495
648518346481183744	2821	8B	local	269524	736297.6	110655
648518346484600397	2822	3B	local	245272	485968.8	64755
648518346510253862	2823	11A	local	149192.8	657831.2	24210
648518346485363731	2824	6B	local	221054.4	804753.6	88515
648518346485382931	2825	23B	local	77537.6	524909.6	43020
648518346485747070	2826	3B	local	101927.2	666224.8	79110
648518346485795454	2827	6B	local	211938.4	809088	92250
648518346490045905	2828	8B	local	237256.8	533750.4	158535
648518346472105883	2829	23B	local	61025.6	507193.6	53370
648518346490345052	2830	23B	local	77228	505542.4	44820
648518346490372362	2831	8B	local	272138.4	759036	118890
648518346490381916	2832	6A	local	221845.6	506987.2	151740
648518346490556925	2833	8B	local	249881.6	535023.2	145170
648518346490825249	2834	8A	local	251842.4	764918.4	7425
648518346480474070	2835	11A	local	151394.4	638464	20025
648518346490886776	2836	11A	local	217855.2	615312.8	35145
648518346490964001	2837	8B	local	73375.2	538222.4	138375
648518346487981079	2838	8B	local	240180.8	527988.4	151335
648518346486624928	2839	11B	local	144273.6	601174.4	20430
648518346482978601	2840	6A	local	183214.4	656145.6	136800
648518346501401176	2841	8A	local	261371.2	770216	7605
648518346491506374	2842	19B	local	226627.2	499109.6	46845
648518346491546430	2843	17A	local	301481.6	552429.6	59850
648518346491561640	2844	6B	local	197628	801485.6	97830
648518346491594408	2845	7B	local	240008.8	794468	118620
648518346473237604	2846	23B	local	82525.6	513385.6	39060
648518346466175792	2847	6B	local	172412.8	509257.6	179010
648518346491640337	2848	6A	local	228932	830622.4	54945
648518346492480697	2849	12B	local	175680.8	656352	165330
648518346492651451	2850	6A	local	183248.8	651364	140535
648518346492652987	2851	19B	local	218990.4	493055.2	45495
648518346492771246	2852	6A	local	111352.8	678677.6	123120
648518346492978608	2853	23B	local	253321.6	490234.4	87210
648518346492983728	2854	8B	local	77159.2	532787.2	158625
648518346493047794	2855	7B	local	85828	563472	155745
648518346493085938	2856	3B	local	149949.6	649678.4	90810
648518346480221669	2857	3B	local	52907.2	513901.6	140895
648518346493144896	2858	6A	local	201687.2	661512	156780
648518346479139024	2859	17A	local	77916	527833.6	39060
648518346479477211	2860	8B	local	228450.4	523052	176490
648518346493928590	2861	19B	local	119952.8	638154.4	28035
648518346493957131	2862	6B	local	213452	798630.4	100755
648518346493995808	2863	6A	local	208085.6	497114.4	178245
648518346494027771	2864	11A	local	108291.2	641869.6	26460
648518346501420822	2865	8B	local	78088	524290.4	155115
648518346483213542	2866	3B	local	52804	509842.4	136125
648518346494369256	2867	19B	local	168422.4	627524.8	32760
648518346475328312	2868	3B	local	60647.2	517788.8	150795
648518346486701281	2869	7B	local	99592.3	604033.9	43830
648518346494714101	2870	19B	local	207397.6	642626.4	23715
648518346494724853	2871	11B	local	177332	614831.2	22095
648518346494725547	2872	12A	local	110148.8	689238.4	126810
648518346489802693	2873	12A	local	95769.6	707298.4	140715
648518346494780554	2874	7B	local	179327.2	399452.8	122535
648518346502762054	2875	3B	local	63364.8	630173.6	57690
648518346495235254	2876	3B	local	236603.2	516997.6	179235
648518346495375266	2878	19B	local	165532.8	626733.6	26865
648518346495524514	2879	17A	local	29652.8	534094.4	46170
648518346495531938	2880	19B	local	108772.8	492023.2	39510
648518346495559842	2881	23B	local	188408.8	684078.4	16065
648518346495578018	2882	17A	local	51840.8	528108.8	45630
648518346486516872	2883	3B	local	107568.8	669699.2	82485
648518346495737163	2885	8B	local	230996	527696	175995
648518346472775945	2886	19B	local	167390.4	629382.4	21960
648518346495796043	2887	19B	local	90919.2	613902.4	31095
648518346495923402	2890	6A	local	101170.4	669974.4	142380
648518346495924170	2891	19B	local	178329.6	612836	26325
648518346502591143	2892	6B	local	209014.4	798424	94950
648518346496068157	2893	7B	local	202409.6	554046.4	165375
648518346496104716	2894	3B	local	225870.4	513936	181665
648518346496235383	2895	8B	local	218646.4	526457.6	169695
648518346496257143	2896	6B	local	212987.6	796153.6	91215
648518346496258167	2897	6B	local	210184	791509.6	104310
648518346494353977	2898	3B	local	53595.2	506127.2	140310
648518346496670722	2899	19B	local	181563.2	641835.2	18360
648518346496690989	2900	17A	local	44410.4	532580.8	85455
648518346496692269	2901	19B	local	175577.6	640184	34155
648518346496694061	2902	6B	local	212316.8	795018.4	97875
648518346484261405	2903	3B	local	122051.2	683596.8	96660
648518346479647451	2904	7B	local	141435.6	395221.6	128790
648518346466981486	2905	6A	local	284625.6	741732.8	106650
648518346496756020	2906	7B	local	263091.2	757522.4	119610
648518346496764930	2907	6A	local	211525.6	788516.8	57555
648518346496283750	2910	3B	local	231520.6	503753.6	116505
648518346496840420	2911	3B	local	49501.6	509223.2	144990
648518346496932524	2912	2A	local	125044	514520.8	157320
648518346496978860	2913	11B	local	128346.4	627696.8	23355
648518346497013676	2914	6B	local	207913.6	791131.2	96660
648518346486746876	2916	11B	local	123392.8	634920.8	24525
648518346531611674	2918	8B	local	271966.4	732272.8	109305
648518346497968282	2919	8B	local	234883.2	525838.4	162270
648518346480480982	2920	7B	local	232750.4	750057.6	121770
648518346482995241	2921	3B	local	67905.6	634060.8	56610
648518346466254896	2923	3B	local	44995.2	507296.8	148995
648518346499294299	2924	7B	local	210459.2	554562.4	186165
648518346499324510	2925	6A	local	213004.8	494500	175140
648518346499348315	2926	17A	local	290095.2	561648.8	65790
648518346499425511	2927	7B	local	291815.2	771179.2	114930
648518346499584837	2928	18B	local	274305.6	534369.6	97200
648518346499650373	2929	7B	local	252392.8	792748	122490
648518346499731155	2930	23B	local	85243.2	511768.8	43830
648518346499759827	2931	6A	local	96767.2	673827.2	139635
648518346486609824	2932	6A	local	227590.4	821884.8	57015
648518346492260719	2933	3B	local	59340	613076.8	55395
648518346492472447	2934	6A	local	178845.6	645309.6	162675
648518346499973631	2935	7B	local	238495.2	796497.6	120645
648518346499975679	2936	3B	local	46199.2	511596.8	151515
648518346500002822	2937	11A	local	106502.4	630827.2	26100
648518346482996009	2938	1A	local	229890.9	536429.3	67230
648518346489042013	2939	19B	local	167459.2	622364.8	31230
648518346515732986	2940	8A	local	96006.1	621818.7	59445
648518346488634552	2941	7B	local	109379.1	601875.3	52155
648518346500863388	2942	19B	local	174683.2	625701.6	28440
648518346501053974	2943	3B	local	233197.6	509636	172305
648518346501086486	2944	17A	local	37083.2	538738.4	52875
648518346501162893	2945	7B	local	139320	401224.4	126855
648518346501174669	2946	17A	local	50774.4	554080.8	34380
648518346487808170	2947	12A	local	109564	691956	103680
648518346493008814	2948	8B	local	278743.2	735300	107190
648518346520483153	2949	11B	local	117235.2	608811.2	23625
648518346502350419	2950	11B	local	101858.4	613352	26190
648518346502422086	2951	7B	local	252977.6	798183.2	120915
648518346502661107	2952	17A	local	85548.5	554824.7	73935
648518346502992507	2953	19B	local	178708	642076	25605
648518346503569825	2954	3B	local	52597.6	506918.4	148950
648518346504054568	2955	19B	local	184865.6	631996.8	28890
648518346501400205	2956	17A	local	33540	538497.6	47430
648518346504417004	2957	17A	local	116478.4	542556.8	22995
648518346515491911	2958	6A	local	100654.4	674996.8	126405
648518346495900235	2959	3B	local	48813.6	514280	154530
648518346487846891	3127	haltere_L	sensory	94213	763250	29250
648518346506588706	2961	6B	local	176231.2	518098.4	182070
648518346507107912	2962	3B	local	53870.4	511493.6	156240
648518346507111455	2963	3B	local	107878.4	663232	81225
648518346509925690	2964	7B	local	135364	820956	133830
648518346507246201	2965	3B	local	211456.8	658278.4	110565
648518346486407826	2966	3B	local	247680	518029.6	166815
648518346507398777	2967	7B	local	254697.6	805441.6	116190
648518346508758079	2968	6A	local	176712.8	650572.8	153450
648518346509531523	2969	17A	local	36704.8	532477.6	52605
648518346509851686	2970	6B	local	211560	802173.6	82845
648518346510991234	2971	8A	local	258550.4	751708.8	11205
648518346510992514	2972	12A	local	94049.6	702620	130680
648518346511042946	2973	3B	local	222052	519474.4	169740
648518346511104130	2974	6A	local	185828.8	651811.2	152955
648518346511161653	2975	8B	local	81562.4	540320.8	156600
648518346489799276	2976	2A	local	148195.2	411699.2	135270
648518346511869375	2977	6A	local	211663.2	797426.4	60480
648518346511910847	2978	7B	local	279534.4	773759.2	118350
648518346489059057	2979	19B	local	153733.6	615209.6	25830
648518346514102494	2980	19B	local	193431.2	639358.4	30600
648518346514386631	2981	7B	local	181494.4	545687.2	178335
648518346515112007	2983	3B	local	69350.4	524978.4	129465
648518346499732199	2984	6A	local	213314.4	513867.2	154125
648518346517780584	2985	3B	local	67286.4	502515.2	147375
648518346518662879	2986	6A	local	213004.8	504888.8	185940
648518346475647329	2988	3B	local	52494.4	501173.6	124290
648518346520517942	2989	7B	local	93292.8	556557.6	160155
648518346524103685	2990	6B	local	207122.4	794640	91125
648518346524103941	2991	19B	local	236500	636572	37485
648518346492798137	2992	3B	local	112763.2	673758.4	98190
648518346531262490	2993	6A	local	180565.6	657556	141030
648518346531292442	2994	6B	local	200483.2	805992	83880
648518346484603981	2995	6B	local	184865.6	746170.4	78615
648518346501759561	2996	6B	local	191569.3	756576.4	81270
648518346465907504	2997	6A	local	209633.6	506952.8	172620
648518346466551150	2998	19B	local	174683.2	641147.2	29025
648518346490390299	3001	19B	local	159272	627112	21870
648518346470371582	3003	11A	local	90128	490509.6	46440
648518346470412798	3004	6B	local	197696.8	808296.8	95040
648518346478955380	3005	11B	local	238151.2	787381.6	22500
648518346472239051	3006	6A	local	133781.6	669940	119880
648518346492943803	3007	6A	local	184900	656455.2	168480
648518346489795525	3008	3B	local	85105.6	521125.6	140805
648518346506915106	3009	3B	local	54386.4	592471.2	51660
648518346472374731	3010	3B	local	223496.8	512594.4	184950
648518346484933197	3011	uk	local	56863.2	662062.4	82260
648518346474542274	3012	8A	local	274615.2	770972.8	10260
648518346515734522	3013	2A	local	160097.6	517960.8	164025
648518346475307105	3014	6B	local	182216.8	525597.6	184455
648518346466962542	3015	12A	local	119161.6	690924	103455
648518346496302026	3016	6A	local	116835.3	587599.3	54765
648518346476551030	3017	7B	local	227315.2	777027.2	122265
648518346476569974	3018	3B	local	55384	518201.6	160110
648518346476926480	3019	3B	local	45889.6	507159.2	144810
648518346476992968	3021	12A	local	218164.8	667566.4	145395
648518346477512718	3022	7B	local	283662.4	811289.6	106290
648518346512079216	3023	2A	local	162780.8	496598.4	160605
648518346515491143	3024	hlx16	local	124906.4	367908	90225
648518346515636298	3025	uk	local_intersegmental	245134.4	676751.2	85365
648518346480424358	3026	3A	local_intersegmental	85002.4	703824	121545
648518346491822191	3027	18B	local_intersegmental	237910.4	687071.2	26145
648518346488741513	3029	13A	local_intersegmental	46715.2	648405.6	155025
648518346492205439	3030	13B	local_intersegmental	139836	555491.2	177660
648518346459591428	3031	3A	local_intersegmental	102099.2	705475.2	119115
648518346494439538	3034	10B	local_intersegmental	207432	767292	125505
648518346480947712	3040	4B	local_intersegmental	92742.4	601759.2	182430
648518346481514895	3043	21A	local_intersegmental	83076	674480.8	149580
648518346489609341	3046	21A	local_intersegmental	88098.4	681429.6	120195
648518346490015771	3048	12B	local_intersegmental	166874.4	633854.4	143640
648518346481351311	3051	13A	local_intersegmental	45820.8	656799.2	152325
648518346483178148	3057	uk	local_intersegmental	188580.8	809982.4	63855
648518346483716527	3058	4B	local_intersegmental	89543.2	572622.4	180585
648518346484172327	3059	3A	local_intersegmental	136155.2	669458.4	110610
648518346499999116	3060	3A	local_intersegmental	133884.8	843109.6	55305
648518346496339468	3061	uk	local_intersegmental	247232.8	498524.8	71640
648518346491078264	3062	7B	local_intersegmental	131855.2	810051.2	138780
648518346498580017	3063	uk	local_intersegmental	66495.2	648268	169200
648518346490054097	3064	21A	local_intersegmental	73100	712527.2	133515
648518346475600225	3065	13B	local_intersegmental	126351.2	537052.8	179955
648518346491003512	3067	12B	local_intersegmental	204301.6	664745.6	167715
648518346497036260	3068	uk	local_intersegmental	180187.2	900076	55575
648518346500306182	3069	uk	local_intersegmental	32920.8	567496.8	102330
648518346491620113	3070	13A	local_intersegmental	46164.8	625529.6	159390
648518346491640081	3071	uk	local_intersegmental	269386.4	640700	182970
648518346514037017	3072	7B	local_intersegmental	125525.6	405163.2	135315
648518346492961456	3073	12B	local_intersegmental	156107.2	657005.6	135180
648518346493133596	3074	4B	local_intersegmental	85896.8	580156	175320
648518346494062583	3076	uk	local_intersegmental	60096.8	599351.2	47790
648518346495436470	3078	7B	local_intersegmental	87892	562027.2	167490
648518346481180640	3079	13B	local_intersegmental	152116.8	549712	175230
648518346494726645	3080	13A	local_intersegmental	49880	653496.8	155520
648518346495558818	3081	13A	local_intersegmental	47919.2	602000	161685
648518346489558105	3083	uk	local_intersegmental	60716	592333.6	170820
648518346488064592	3087	3B	local_intersegmental	145443.2	672829.6	111015
648518346499300190	3088	uk	local_intersegmental	77503.2	568804	176490
648518346499963135	3089	6B	local_intersegmental	131889.6	609189.6	169965
648518346496137930	3090	13A	local_intersegmental	57757.6	616826.4	169740
648518346501839722	3093	13B	local_intersegmental	125388	552051.2	176985
648518346494508914	3094	uk	local_intersegmental	55040	547820	98280
648518346502419623	3096	18B	local_intersegmental	232372	690442.4	22455
648518346503006587	3097	13A	local_intersegmental	57448	646823.2	161730
648518346489933273	3098	uk	local_intersegmental	216616.8	745860.8	3150
648518346495029419	3099	7B	local_intersegmental	200208	559653.6	183555
648518346486963708	3101	13A	local_intersegmental	59856	631308.8	170595
648518346509826106	3102	21A	local_intersegmental	89199.2	706266.4	148545
648518346509944358	3103	uk	local_intersegmental	61988.8	580259.2	170280
648518346511062658	3105	12B	local_intersegmental	168216	639530.4	158130
648518346511062914	3106	13B	local_intersegmental	152392	565192	169830
648518346494261536	3108	12B	local_intersegmental	175164.8	660067.2	145395
648518346484947789	3109	7B	local_intersegmental	222636.8	761994.4	123660
648518346517719400	3111	13B	local_intersegmental	114620.8	549264.8	179955
648518346489782380	3112	13A	local_intersegmental	52356.8	644759.2	158625
648518346517720424	3113	13A	local_intersegmental	54455.2	651226.4	157635
648518346520177489	3114	18B	local_intersegmental	248780.8	696737.6	26865
648518346520465462	3115	12B	local_intersegmental	100310.4	675031.2	152775
648518346521514233	3117	12B	local_intersegmental	107465.6	677095.2	144405
648518346494987939	3118	uk	local_intersegmental	243242.4	633269.6	50175
648518346489666319	3484	3B	local_intersegmental	138288	804994.4	40005
648518346475692416	3121	uk	local_intersegmental	60544	658484.8	165195
648518346489732460	3122	7B	local_intersegmental	190851.2	380601.6	126720
648518346472401099	3123	8A	local_intersegmental	28380	532615.2	99765
648518346495821474	3124	uk	local_intersegmental	244756	538325.6	137475
648518346474175085	3125	3A	local_intersegmental	107637.6	695120.8	124110
648518346474522818	3126	21A	local_intersegmental	84452	711048	135495
648518346502610515	3485	3B	local_intersegmental	148642.4	798905.6	8865
648518346473357412	3486	3B	local_intersegmental	128312	802930.4	41445
648518346493195584	3487	3B	local_intersegmental	150224.8	801244.8	32085
648518346515492167	3488	3B	local_intersegmental	138288	816174.4	39555
648518346500086156	3489	3B	local_intersegmental	143138.4	806473.6	35190
648518346502818291	3490	3B	local_intersegmental	144170.4	810773.6	37170
648518346500637244	3491	3B	local_intersegmental	143585.6	805269.6	29655
648518346521438457	3492	3B	local_intersegmental	139870.4	811599.2	37170
648518346480544726	3493	3B	local_intersegmental	154421.6	798733.6	44325
648518346474542530	3494	3B	local_intersegmental	146062.4	796944.8	38880
648518346478671188	3495	3B	local	147816.8	792025.6	40950
648518346477936279	3496	3B	local	143207.2	802276.8	39690
648518346493408576	3497	3B	local	150981.6	792782.4	42525
648518346466737006	3498	3B	local	144927.2	799765.6	33570
648518346488165399	3499	3B	local	156485.6	793814.4	44955
648518346511312770	3522	uk_asc	ascending	244928	642764	49050
648518346495651151	3128	haltere_L	sensory	87130.9	763250	37575
648518346478033109	3129	haltere_L	sensory	87513.6	763250	34515
648518346467239175	3130	haltere_L	sensory	89603.4	763250	35865
648518346510057018	3131	haltere_L	sensory	84533.7	763250	45540
648518346492212875	3132	haltere_L	sensory	100817.8	763250	36585
648518346488821005	3133	haltere_L	sensory	87406.1	763250	38745
648518346482561684	3134	haltere_L	sensory	88790.7	763250	32400
648518346487978320	3135	haltere_L	sensory	96393.1	763250	28980
648518346480322619	3136	haltere_L	sensory	97076.8	763250	28575
648518346484929101	3137	wing_L	sensory	26234.3	512611.6	51930
648518346507590265	3138	7B	local	239389.6	743968.8	119880
648518346507394079	3139	17A	local	57860.8	529484.8	41175
648518346494723093	3141	8B	local	53526.4	527558.4	159705
648518346495874210	3142	11A	local	86309.6	611219.2	34110
648518346489437381	3143	11A	local	215378.4	611012.8	33705
648518346496620290	3144	11A	local	66736	593400	45720
648518346507397960	3146	11A	local_intersegmental	68972	497183.2	82215
648518346477944021	3147	17A	local_intersegmental	37358.4	544001.6	46170
648518346489659773	3148	17A	local_intersegmental	42105.6	544173.6	55125
648518346499292225	3149	17A	local	48263.2	544724	55035
648518346495658347	3150	2A	local_intersegmental	192278.8	724107.1	103950
648518346491409338	3152	hlx16	local	255454.4	567896.7	131040
648518346517548837	3153	3B	local	43412.8	517857.6	143370
648518346494921866	3155	18B	ascending	270418.4	538256.8	80775
648518346486626464	3156	18B	ascending	274374.4	569182.4	88155
648518346494937266	3157	11A	ascending	85312	645756.8	57555
648518346459520004	3158	uk_desc	descending	151540.6	177160	33930
648518346464943989	3159	uk_desc	descending	170361.7	177160	44730
648518346464944245	3160	uk_desc	descending	171505.5	177160	43245
648518346464968565	3161	uk_desc	descending	172653.6	177160	32580
648518346499877587	3162	uk_desc	descending	143925.3	177160	46665
648518346466919406	3163	uk_desc	descending	145073.4	177160	37530
648518346466923758	3164	uk_desc	descending	172778.3	177160	44055
648518346470309374	3165	uk_desc	descending	184027.1	177160	31950
648518346470346238	3166	uk_desc	descending	152013.6	177160	34200
648518346503742369	3167	uk_desc	descending	144230.6	177160	47745
648518346472166962	3168	uk_desc	descending	152667.2	177160	33120
648518346472167218	3169	uk_desc	descending	152559.7	177160	34245
648518346472175922	3170	uk_desc	descending	158601.2	177160	40185
648518346472251186	3171	uk_desc	descending	146294.6	177160	42300
648518346472919396	3172	uk_desc	descending	172008.6	177160	44505
648518346501160604	3173	uk_desc	descending	162462.6	177160	42075
648518346472925284	3174	uk_desc	descending	187660.6	177160	32805
648518346472927588	3175	uk_desc	descending	165175.9	177160	41715
648518346472982628	3176	uk_desc	descending	153673.4	177160	34650
648518346474343362	3177	uk_desc	descending	150074.3	177160	33705
648518346474348738	3178	uk_desc	descending	148801.5	177160	36270
648518346474401218	3179	uk_desc	descending	183248.8	177160	33660
648518346474413250	3180	uk_desc	descending	164690	177160	41085
648518346474455746	3181	uk_desc	descending	154060.4	177160	36000
648518346475217761	3182	uk_desc	descending	161972.4	177160	51480
648518346475224417	3183	uk_desc	descending	156193.2	177160	42390
648518346475224929	3184	uk_desc	descending	166934.6	177160	43605
648518346475377844	3185	uk_desc	descending	149756.1	177160	36675
648518346475390132	3186	uk_desc	descending	164131	177160	38970
648518346475736802	3187	uk_desc	descending	161314.5	177160	39420
648518346475784418	3188	uk_desc	descending	144918.6	177160	37215
648518346476796176	3189	uk_desc	descending	174928.3	177160	38295
648518346476812560	3190	uk_desc	descending	148780	177160	36855
648518346476823752	3191	uk_desc	descending	154206.6	177160	38385
648518346476867528	3192	uk_desc	descending	152409.2	177160	34470
648518346476980936	3193	uk_desc	descending	142820.2	177160	46080
648518346477792749	3194	uk_desc	descending	162828.1	177160	46215
648518346477796053	3195	uk_desc	descending	167020.6	177160	42615
648518346477884653	3196	uk_desc	descending	147438.4	177160	38700
648518346492171403	3197	uk_desc	descending	189655.8	177160	48285
648518346478454900	3198	uk_desc	descending	147696.4	177160	37035
648518346478473844	3199	uk_desc	descending	153419.7	177160	48420
648518346478491508	3200	uk_desc	descending	154916.1	177160	37125
648518346496991490	3201	uk_desc	descending	146496.7	177160	37710
648518346478552916	3202	uk_desc	descending	149098.2	177160	45495
648518346478556500	3203	uk_desc	descending	154137.8	177160	36900
648518346478779344	3204	uk_desc	descending	187080.1	177160	32580
648518346479102865	3205	uk_desc	descending	158829.1	177160	41085
648518346496285452	3206	uk_desc	descending	173943.6	177160	42120
648518346479177404	3207	uk_desc	descending	98104.5	573374.9	66735
648518346479276498	3208	uk_desc	descending	157835.8	177160	44910
648518346502963443	3209	uk_desc	descending	169815.6	177160	39465
648518346479704564	3210	uk_desc	descending	162544.3	177160	40725
648518346479708404	3211	uk_desc	descending	145249.7	177160	44010
648518346479726324	3212	uk_desc	descending	168121.4	177160	43470
648518346479771877	3213	uk_desc	descending	148943.4	177160	47475
648518346480133030	3214	uk_desc	descending	169045.9	177160	34065
648518346480214075	3215	uk_desc	descending	146109.7	177160	44415
648518346480257339	3216	uk_desc	descending	161082.3	502184.1	67590
648518346480277462	3217	uk_desc	descending	167596.8	177160	44325
648518346514032921	3218	uk_desc	descending	128488.3	726265.7	46800
648518346480662237	3219	uk_desc	descending	152839.2	177160	35280
648518346480776448	3220	uk_desc	descending	190257.8	177160	40230
648518346480845056	3221	uk_desc	descending	185123.6	177160	32220
648518346480944128	3222	uk_desc	descending	151368.6	177160	37170
648518346481212815	3223	uk_desc	descending	154572.1	177160	34470
648518346481234063	3224	uk_desc	descending	171316.3	177160	42930
648518346481252751	3225	uk_desc	descending	150942.9	177160	44775
648518346481494943	3226	uk_desc	descending	150474.2	177160	32130
648518346481509279	3227	uk_desc	descending	150839.7	177160	32490
648518346491179384	3228	uk_desc	descending	173044.9	177160	54405
648518346481633725	3229	uk_desc	descending	150998.8	177160	33885
648518346482717414	3230	uk_desc	descending	167166.8	177160	41265
648518346482749605	3231	uk_desc	descending	151231	177160	32805
648518346482759845	3232	uk_desc	descending	149511	177160	43875
648518346483058340	3233	uk_desc	descending	163636.5	177160	47520
648518346459995652	3234	uk_desc	descending	179138	177160	53640
648518346483521455	3235	uk_desc	descending	185072	177160	32850
648518346483527087	3236	uk_desc	descending	149984	177160	34110
648518346483594671	3237	uk_desc	descending	171858.1	177160	42570
648518346497189528	3238	uk_desc	descending	131730.5	731494.5	42165
648518346484040743	3239	uk_desc	descending	172627.8	177160	33525
648518346484402947	3240	uk_desc	descending	166547.6	177160	45360
648518346484587853	3241	uk_desc	descending	145512	177160	48780
648518346485645950	3242	uk_desc	descending	185166.6	177160	51615
648518346485760708	3243	uk_desc	descending	149756.1	177160	34020
648518346485765060	3244	uk_desc	descending	145752.8	177160	46935
648518346485793988	3245	uk_desc	descending	143632.9	177160	38430
648518346485805764	3246	uk_desc	descending	155419.2	177160	35235
648518346485807556	3247	uk_desc	descending	178639.2	177151.4	34065
648518346485817796	3248	uk_desc	descending	172219.3	177160	43650
648518346486066345	3249	uk_desc	descending	149416.4	177160	45900
648518346486103650	3250	uk_desc	descending	172872.9	177160	40500
648518346486104162	3251	uk_desc	descending	143469.5	177160	39240
648518346465118069	3252	uk_desc	descending	149506.7	177160	43245
648518346486152352	3253	uk_desc	descending	178114.6	177151.4	36045
648518346486153120	3254	uk_desc	descending	151209.5	177160	36090
648518346486183304	3255	uk_desc	descending	165627.4	177160	43650
648518346486183522	3256	uk_desc	descending	185441.8	177160	32805
648518346459693060	3257	uk_desc	descending	144953	177160	44955
648518346486485473	3258	uk_desc	descending	133166.7	500378.1	43515
648518346486491105	3259	uk_desc	descending	122932.7	596715.3	75555
648518346486561071	3260	uk_desc	descending	154567.8	177160	37530
648518346486585497	3261	uk_desc	descending	186663	177160	32355
648518346486605564	3262	uk_desc	descending	147868.4	177160	44775
648518346486606076	3263	uk_desc	descending	152495.2	177160	38880
648518346486606307	3264	uk_desc	descending	185833.1	177160	33300
648518346486616781	3265	uk_desc	descending	177551.3	177151.4	34335
648518346501447768	3266	uk_desc	descending	158123.9	177160	38835
648518346486658457	3267	uk_desc	descending	160312.6	177160	40635
648518346487354026	3268	uk_desc	descending	185338.6	177160	33120
648518346487385258	3269	uk_desc	descending	149872.2	177160	46755
648518346487609666	3270	uk_desc	descending	185428.9	177160	32445
648518346487781911	3271	uk_desc	descending	184624.8	177160	33165
648518346487876688	3272	uk_desc	descending	157861.6	177160	42570
648518346494254583	3273	uk_desc	descending	156846.8	177160	37530
648518346488460984	3274	uk_desc	descending	152908	177160	37620
648518346488476600	3275	uk_desc	descending	85896.8	508810.4	69615
648518346488497848	3276	uk_desc	descending	149992.6	177160	43155
648518346488512590	3277	uk_desc	descending	156102.9	177160	46215
648518346497402904	3278	uk_desc	descending	159499.9	177160	50940
648518346488660573	3279	uk_desc	descending	189225.8	177160	32445
648518346488768234	3280	uk_desc	descending	152125.4	177160	33795
648518346488790001	3281	uk_desc	descending	187703.6	177160	32310
648518346489369708	3282	uk_desc	descending	184126	177160	33120
648518346489423212	3283	uk_desc	descending	145748.5	177160	37305
648518346489441900	3284	uk_desc	descending	176218.3	177160	49860
648518346489703769	3285	uk_desc	descending	146161.3	177160	46080
648518346489965017	3286	uk_desc	descending	150813.9	177160	43695
648518346489632460	3287	uk_desc	descending	149842.1	177160	48465
648518346489661235	3288	uk_desc	descending	151686.8	177160	32850
648518346459681796	3289	uk_desc	descending	143628.6	177160	43560
648518346491925615	3290	uk_desc	descending	162165.9	177160	40095
648518346489784538	3291	uk_desc	descending	172339.7	177160	40185
648518346489888283	3292	uk_desc	descending	188761.4	177160	49725
648518346489897499	3293	uk_desc	descending	159904.1	177160	38565
648518346490023963	3294	uk_desc	descending	156477	177160	36270
648518346490237788	3295	uk_desc	descending	150594.6	177160	43470
648518346490473469	3296	uk_desc	descending	185196.7	177160	33525
648518346490497277	3297	uk_desc	descending	153660.5	177160	33795
648518346490530045	3298	uk_desc	descending	157496.1	177160	34110
648518346504013152	3299	uk_desc	descending	173806	177160	44460
648518346490877304	3300	uk_desc	descending	150650.5	177160	36315
648518346490882081	3301	uk_desc	descending	152017.9	177160	33435
648518346481789343	3302	uk_desc	descending	147520.1	177160	46665
648518346491437630	3303	uk_desc	descending	150512.9	177160	35550
648518346491459496	3304	uk_desc	descending	152237.2	177160	33165
648518346491529233	3305	uk_desc	descending	155926.6	177160	34155
648518346491753583	3306	uk_desc	descending	168921.2	177160	38385
648518346491963154	3307	uk_desc	descending	163215.1	177160	43650
648518346492176255	3308	uk_desc	descending	148896.1	177160	35730
648518346492203971	3309	uk_desc	descending	154481.8	177160	34155
648518346492372153	3310	uk_desc	descending	184968.8	177160	33075
648518346492421049	3311	uk_desc	descending	162819.5	177160	42615
648518346492458683	3312	uk_desc	descending	186198.6	177160	33165
648518346492490683	3313	uk_desc	descending	186306.1	177160	32265
648518346492770478	3314	uk_desc	descending	159934.2	177160	45945
648518346520612150	3315	uk_desc	descending	152959.6	177160	34020
648518346492952348	3316	uk_desc	descending	185596.6	177160	46845
648518346492991152	3317	uk_desc	descending	78539.5	547970.5	41400
648518346493006834	3318	uk_desc	descending	155109.6	177160	39465
648518346493034780	3319	uk_desc	descending	179120.8	177160	38385
648518346493047282	3320	uk_desc	descending	159487	177160	49500
648518346493068352	3321	uk_desc	descending	165369.4	177160	38565
648518346493614840	3322	uk_desc	descending	150315.1	177160	34020
648518346493704817	3323	uk_desc	descending	169471.6	177160	42120
648518346493801102	3324	uk_desc	descending	155591.2	177160	44280
648518346493807758	3325	uk_desc	descending	217773.5	563072.1	69840
648518346499950803	3326	uk_desc	descending	162686.2	177160	37935
648518346494232199	3327	uk_desc	descending	134559.9	556974.7	79425
648518346493903115	3328	uk_desc	descending	139569.4	177160	43110
648518346500543413	3329	uk_desc	descending	160510.4	177160	44190
648518346493966839	3330	uk_desc	descending	150693.5	177160	33705
648518346493969465	3331	uk_desc	descending	184495.8	177160	32805
648518346493971447	3332	uk_desc	descending	188653.9	177160	33210
648518346494085623	3333	uk_desc	descending	156679.1	177160	49185
648518346494091771	3334	uk_desc	descending	146165.6	177160	47880
648518346494517667	3335	uk_desc	descending	170572.4	177160	42435
648518346494579883	3336	uk_desc	descending	151433.1	177160	33345
648518346494625781	3337	uk_desc	descending	176738.6	177160	38610
648518346494636459	3338	uk_desc	descending	153995.9	177160	36765
648518346494690226	3339	uk_desc	descending	165644.6	177160	42075
648518346494703267	3340	uk_desc	descending	175341.1	177160	40230
648518346494725795	3341	uk_desc	descending	177938.3	177151.4	35595
648518346494730667	3342	uk_desc	descending	180849.4	177160	33390
648518346494742005	3343	uk_desc	descending	158197	177160	36315
648518346515853898	3344	uk_desc	descending	74996.3	615807.3	56520
648518346494753714	3345	uk_desc	descending	150487.1	177160	43965
648518346494792586	3346	uk_desc	descending	152804.8	177160	33840
648518346495287887	3347	uk_desc	descending	167803.2	177160	43110
648518346495420578	3348	uk_desc	descending	153277.8	177160	39780
648518346495435938	3349	uk_desc	descending	171200.2	177117	33840
648518346495523947	3350	uk_desc	descending	160351.3	177160	39825
648518346495740747	3351	uk_desc	descending	156055.6	177160	41895
648518346495942502	3352	uk_desc	descending	143400.7	483135.1	61380
648518346496163959	3353	uk_desc	descending	149743.2	177160	33525
648518346496164215	3354	uk_desc	descending	150581.7	177160	32445
648518346483955861	3355	uk_desc	descending	154520.5	177160	35145
648518346496237909	3356	uk_desc	descending	151944.8	177160	35235
648518346496396924	3357	uk_desc	descending	167093.7	177160	44190
648518346496641076	3358	uk_desc	descending	153346.6	177160	34425
648518346496695524	3359	uk_desc	descending	186804.9	177160	32850
648518346496734253	3360	uk_desc	descending	184452.8	177160	32535
648518346496825752	3361	uk_desc	descending	150220.5	177160	34470
648518346496855192	3362	uk_desc	descending	144983.1	177160	47070
648518346496964012	3363	uk_desc	descending	178716.6	177160	38925
648518346497042049	3364	uk_desc	descending	157577.8	177160	35055
648518346497168664	3365	uk_desc	descending	184865.6	177160	32535
648518346497698151	3366	uk_desc	descending	186430.8	177160	32625
648518346497841818	3367	uk_desc	descending	153256.3	177160	35910
648518346497897370	3368	uk_desc	descending	151480.4	177160	33615
648518346498258770	3369	uk_desc	descending	182272.7	177160	32175
648518346498261041	3370	uk_desc	descending	162144.4	177160	45450
648518346498307860	3371	uk_desc	descending	179563.7	177151.4	36090
648518346504456940	3372	uk_desc	descending	173290	177160	43470
648518346498315569	3373	uk_desc	descending	167588.2	177160	44775
648518346498376176	3374	uk_desc	descending	164075.1	177160	40185
648518346498948929	3375	uk_desc	descending	132736.7	470037.3	53100
648518346499136862	3376	uk_desc	descending	155991.1	177160	37215
648518346499176030	3377	uk_desc	descending	151145	177160	34335
648518346499232094	3378	uk_desc	descending	178204.9	177151.4	36945
648518346499303655	3379	uk_desc	descending	152568.3	177160	33525
648518346499689868	3380	uk_desc	descending	155836.3	177160	40275
648518346499690892	3381	uk_desc	descending	185858.9	177160	32445
648518346499996678	3382	uk_desc	descending	170744.4	177160	39600
648518346500236348	3383	uk_desc	descending	153862.6	177160	34245
648518346500350168	3384	uk_desc	descending	166354.1	527493.9	56250
648518346500502963	3385	uk_desc	descending	149231.5	177160	48150
648518346467079918	3386	uk_desc	descending	145533.5	534176.1	43380
648518346500703081	3387	uk_desc	descending	184775.3	177160	32220
648518346500936470	3388	uk_desc	descending	185893.3	177160	34065
648518346501086307	3389	uk_desc	descending	166453	177160	44640
648518346501200472	3390	uk_desc	descending	178716.6	177160	32715
648518346501660489	3391	uk_desc	descending	182565.1	177160	34875
648518346494717973	3392	uk_desc	descending	171514.1	177160	39510
648518346502337703	3393	uk_desc	descending	151372.9	177160	38475
648518346502743795	3394	uk_desc	descending	155853.5	177160	40635
648518346502749171	3395	uk_desc	descending	140081.1	177160	43470
648518346484711171	3396	uk_desc	descending	167601.1	177160	37665
648518346512101311	3397	uk_desc	descending	169149.1	720744.5	61920
648518346503852384	3398	uk_desc	descending	144634.8	177160	42165
648518346503852640	3399	uk_desc	descending	145593.7	177160	41265
648518346503911630	3400	uk_desc	descending	165765	177160	45180
648518346503920590	3401	uk_desc	descending	187226.3	177160	32850
648518346504153324	3402	uk_desc	descending	185815.9	177160	32760
648518346504284908	3403	uk_desc	descending	155075.2	177160	36765
648518346507038024	3404	uk_desc	descending	149738.9	177160	34290
648518346507123743	3405	uk_desc	descending	180458.1	177160	32400
648518346507132959	3406	uk_desc	descending	170671.3	177160	40275
648518346507153439	3407	uk_desc	descending	158003.5	177160	35685
648518346481382757	3408	uk_desc	descending	165038.3	177160	39600
648518346507275129	3409	uk_desc	descending	193955.8	177160	43605
648518346489662828	3410	uk_desc	descending	148913.3	596732.5	115200
648518346509018234	3411	uk_desc	descending	178204.9	177151.4	35145
648518346509044090	3412	uk_desc	descending	151235.3	177160	46485
648518346509133434	3413	uk_desc	descending	161047.9	177160	40320
648518346499898067	3414	uk_desc	descending	156047	177160	36270
648518346509679817	3415	uk_desc	descending	143607.1	177160	41085
648518346509757242	3416	uk_desc	descending	156292.1	177160	38565
648518346510931586	3417	uk_desc	descending	151940.5	177160	34740
648518346510931842	3418	uk_desc	descending	184147.5	177160	32850
648518346511103541	3419	uk_desc	descending	155496.6	177160	41715
648518346511814079	3420	uk_desc	descending	176734.3	177160	32895
648518346512050990	3421	uk_desc	descending	176523.6	177160	46935
648518346512484766	3422	uk_desc	descending	149033.7	177160	37710
648518346513738009	3423	uk_desc	descending	187755.2	177160	40500
648518346513833753	3424	uk_desc	descending	113919.9	562177.7	73890
648518346513890841	3425	uk_desc	descending	177327.7	177160	33750
648518346514055467	3426	uk_desc	descending	182324.3	177160	49140
648518346514066987	3427	uk_desc	descending	151618	177160	45675
648518346514245319	3428	uk_desc	descending	152908	177160	34740
648518346479825046	3429	uk_desc	descending	142540.7	177160	37980
648518346515055943	3430	uk_desc	descending	167485	177160	38070
648518346515108167	3431	uk_desc	descending	167545.2	177160	43875
648518346515109959	3432	uk_desc	descending	152073.8	177160	38295
648518346515433210	3433	uk_desc	descending	152435	177160	34020
648518346515464698	3434	uk_desc	descending	156098.6	177160	40905
648518346515586378	3435	uk_desc	descending	146436.5	177160	43785
648518346517438244	3436	uk_desc	descending	156425.4	177160	35370
648518346517613160	3437	uk_desc	descending	151807.2	177160	33255
648518346517643368	3438	uk_desc	descending	157835.8	177160	37755
648518346518221398	3439	uk_desc	descending	163111.9	177160	41535
648518346518572767	3440	uk_desc	descending	156219	177160	34560
648518346520017233	3441	uk_desc	descending	142471.9	177160	42570
648518346523998981	3442	uk_desc	descending	144265	177160	39510
648518346524008453	3443	uk_desc	descending	164032.1	177160	43020
648518346531141146	3444	uk_desc	descending	150293.6	177160	32445
648518346531192602	3445	uk_desc	descending	149713.1	177160	45270
648518346479300827	3446	uk_desc	descending	182578	308391.7	60345
648518346515100487	3447	uk_desc	descending	183343.4	309385	50625
648518346494080626	3448	uk_desc	descending	203510.4	284758.9	56070
648518346484466691	3449	uk_desc	descending	201416.3	313405.5	65520
648518346488914161	3450	uk_asc	ascending	199760.8	584662.4	191700
648518346510016969	3451	uk_asc	ascending	267872.8	543176	86130
648518346515744762	3452	uk_asc	ascending	144480	849473.6	31005
648518346494004984	3453	uk_asc	ascending	65532	485728	70425
648518346482427796	3454	uk_asc	ascending	280256.8	763542.4	117135
648518346475470004	3455	uk_asc	ascending	90024.8	559068.8	178560
648518346481925053	3456	uk_asc	ascending	100792	671247.2	39510
648518346477941143	3457	uk_asc	ascending	122395.2	583802.4	179370
648518346476760080	3458	uk_asc	ascending	210700	745860.8	121950
648518346502138218	3459	uk_asc	ascending	183352	638154.4	29970
648518346500944307	3500	23B	ascending	198178.4	669320.8	15840
648518346490316471	3501	23B	ascending	182148	673001.6	22815
648518346484939597	3502	23B	ascending	207535.2	686348.8	16380
648518346499662427	3503	23B	ascending	216754.4	685316.8	19440
648518346488767113	3504	23B	ascending	202891.2	678987.2	18990
648518346493141056	3505	23B	ascending	205264.8	694192	10890
648518346511460994	3506	23B	ascending	221673.6	693125.6	15435
648518346489802181	3507	23B	ascending	181391.2	678849.6	21555
648518346501452173	3508	23B	ascending	216272.8	681326.4	14535
648518346497147876	3509	23B	ascending	190369.6	676510.4	13500
648518346467029358	3510	23B	ascending	183180	667841.6	23085
648518346507138376	3511	23B	ascending	198660	687277.6	11520
648518346498387610	3512	23B	ascending	190851.2	671694.4	21060
648518346476954896	3513	23B	local	201515.2	679778.4	12555
648518346517774116	3514	2A	ascending	131236	532202.4	161910
648518346481677215	3515	8A	local	47024.8	546822.4	119430
648518346484701085	3516	3B	proof	263676	524840.8	134910
648518346483126181	3523	uk_asc	ascending	139904.8	452772.8	166455
648518346483016613	3524	uk_asc	ascending	146681.6	350742.4	106200
648518346512276159	3525	uk_asc	ascending	288031.2	821196.8	20070
648518346499248705	3526	uk_asc	ascending	158687.2	618856	172035
648518346496892717	3527	uk_asc	ascending	171621.6	426181.6	166995
648518346507539487	3528	uk_asc	ascending	133747.2	361337.6	92475
648518346531610650	3529	uk_asc	ascending	91916.8	505301.6	39645
648518346488848397	3530	uk_asc	ascending	216444.8	362369.6	74385
648518346500512060	3531	uk_asc	ascending	224425.6	642248	32445
648518346499664987	3532	uk_asc	ascending	146819.2	565948.8	170505
648518346509416314	3534	uk_asc	ascending	259788.8	719751.2	22590
648518346495186058	3535	uk_asc	ascending	79842.4	541731.2	172170
648518346480436390	3536	uk_asc	ascending	76161.6	547888.8	171810
648518346488195870	3537	uk_asc	ascending	167700	381771.2	111015
648518346482010301	3538	uk_asc	ascending	264776.8	834853.6	88200
648518346486177662	3539	uk_asc	ascending	227796.8	538600.8	153990
648518346491684282	3540	uk_asc	ascending	216135.2	365637.6	80100
648518346467401991	3541	uk_asc	ascending	49983.2	550382.8	72810
648518346490008012	3542	uk_asc	ascending	85931.2	554631.2	168885
648518346518634070	3543	uk_asc	ascending	166908.8	369800	112680
648518346514279390	3544	uk_asc	ascending	166736.8	614624.8	170640
648518346494720021	3545	uk_asc	ascending	43791.2	524187.2	148545
648518346483097062	3546	uk_asc	ascending	154180.8	617308	167985
648518346504256206	3547	uk_asc	ascending	253149.6	805028.8	25245
648518346526530263	3548	uk_asc	ascending	189716	546168.8	181980
648518346503226235	3549	uk_asc	ascending	211284.8	644071.2	29250
648518346490339099	3550	uk_asc	ascending	195564	500520	165195
648518346498472688	3551	uk_asc	ascending	93327.2	660652	73530
648518346494274951	3554	uk_asc	ascending	249021.6	515312	56115
648518346490591752	3555	uk_asc	ascending	94084	559791.2	153270
648518346488189264	3556	uk_asc	ascending	205471.2	630345.6	30285
648518346500738972	3557	uk_asc	ascending	233335.2	742352	120240
648518346499891340	3558	uk_asc	ascending	64052.8	522983.2	50490
648518346497030658	3560	uk_asc	ascending	100000.8	538222.4	157995
648518346499360321	3561	uk_asc	ascending	208223.2	738086.4	120465
648518346486971619	3562	uk_asc	ascending	106605.6	687312	35550
648518346502340775	3563	uk_asc	ascending	82216	563265.6	160830
648518346481595749	3564	uk_asc	ascending	224356.8	521435.2	155790
648518346491844113	3565	uk_asc	ascending	96251.2	672451.2	68040
648518346483956117	3566	uk_asc	ascending	149261.6	573138.4	174690
648518346477265168	3567	uk_asc	ascending	245547.2	507124.8	57105
648518346485643283	3568	uk_asc	ascending	180324.8	658106.4	161955
648518346474411117	3569	uk_asc	ascending	191917.6	555628.8	181665
648518346511920063	3570	uk_asc	ascending	122188.8	791784.8	137790
648518346513903385	3571	uk_asc	ascending	126454.4	594191.2	177030
648518346513921305	3572	uk_asc	ascending	182492	744106.4	117675
648518346500131139	3573	uk_asc	ascending	54799.2	579261.6	155475
648518346489753285	3574	uk_asc	ascending	158480.8	839704	111735
648518346517715560	3575	uk_asc	ascending	230686.4	754529.6	123075
648518346494364407	3576	uk_asc	ascending	106158.4	492264	166185
648518346489001713	3577	uk_asc	ascending	147816.8	355455.2	109530
648518346504274784	3578	uk_asc	ascending	84968	534782.4	147510
648518346502533446	3579	23B	proof	62436	510014.4	58410
648518346487711914	3580	23B	local_intersegmental	60956.8	504751.2	60345
648518346488828765	3581	17A	local	51084	535470.4	31410
648518346496491605	3582	17A	local	66942.4	529003.2	36585
648518346477566990	3583	hlx16	local	31579.2	543692	81405
648518346518573142	3584	hlx16	local_intersegmental	38562.4	546340.8	78390
648518346478266349	3585	hlx16	local_intersegmental	33952.8	542212.8	86940
648518346500061836	3586	3A	local_intersegmental	137084	676028.8	108630
648518346491804783	3588	3B	local	217820.8	506368	168750
648518346486520964	3589	3B	local_intersegmental	237222.4	518752	173970
648518346487597035	3590	18B	local_intersegmental	255454.4	734784	10485
648518346488492681	3591	18B	local_intersegmental	247060.8	721127.2	11115
648518346496102205	3592	18B	local_intersegmental	250982.4	728901.6	10800
648518346502341715	3593	18B	local_intersegmental	262988	737501.6	13185
648518346509742650	3594	18B	local_intersegmental	258756.8	732616.8	12690
648518346493419250	3596	19A	local_intersegmental	42724.8	562233.6	76185
648518346481176544	3597	19A	local_intersegmental	48435.2	570799.2	61290
648518346494036727	3598	19A	local_intersegmental	50946.4	618099.2	60525
648518346524078085	3599	19B	local_intersegmental	124115.2	662062.4	24570
648518346499405287	3600	19B	local	134916.8	656180	26820
648518346496215910	3601	19A	local	58789.6	496804.8	69435
648518346514653127	3602	19A	local_intersegmental	71861.6	489305.6	67815
648518346484929869	3604	6A	local_intersegmental	264020	789548.8	3780
648518346493092380	3605	12A	local	194325.6	659516.8	135990
648518346493194560	3606	6A	local	176953.6	653359.2	156780
648518346500172287	3607	17A	local	113094.3	541124.9	82530
648518346485390099	3610	3B	local_intersegmental	141246.4	799628	37620
648518346499865411	3611	3B	local_intersegmental	159168.8	788860.8	40545
648518346466672750	3612	3B	local	157104.8	784354.4	38790
648518346494728619	3614	12A	proof	167149.6	656730.4	145890
648518346495581366	3615	11B_u	local	105023.2	485693.6	40995
648518346492567679	3616	4B	local_intersegmental	85965.6	633166.4	176850
648518346514440926	3617	4B	local_intersegmental	82628.8	604683.2	181260
648518346483416908	3618	hlx16	local_intersegmental	34296.8	540836.8	114795
648518346486165929	3619	thorax_R	sensory	148629.5	543171.7	127575
648518346518257494	3620	thorax_R	sensory	152499.5	579033.7	121455
648518346478569812	3621	thorax_L	sensory	154107.7	586240.5	129240
648518346489650124	3622	0A	ascending	136052	590579.2	164880
648518346504255272	3623	12B	local_intersegmental	173651.2	637294.4	124830
648518346488175952	3624	uk	local_intersegmental	162608.8	640356	152325
648518346486410130	3625	12A	ascending	103991.2	701588	115335
648518346518898911	3630	21A	local	89508.8	713834.4	139725
648518346481018714	3631	21A	local	90300	695946.4	137070
648518346486722201	3632	21A	local	78156.8	699455.2	124065
648518346488029214	3633	21A	local	89715.2	702207.2	140670
648518346490048465	3634	21A	local	85071.2	715588.8	138105
648518346490204168	3635	21A	local	94634.4	706507.2	147690
648518346492928187	3637	21A	local	90093.6	678333.6	138465
648518346494383381	3638	21A	local	88958.4	696187.2	132390
648518346502997627	3639	21A	local	94806.4	673689.6	128655
648518346504798854	3640	21A	local	96836	696118.4	148050
648518346517452580	3641	21A	local	82491.2	703583.2	127620
648518346506841122	3643	20A_22A	local	76368	697804	129825
648518346488777821	3644	20A_22A	local	81356	699420.8	139320
648518346479826676	3645	20A_22A	local_intersegmental	95769.6	689582.4	152955
648518346473366116	3646	20A_22A	local_intersegmental	89715.2	713731.2	147285
648518346488575672	3647	20A_22A	local_intersegmental	79980	656764.8	170595
648518346488919274	3648	20A_22A	local_intersegmental	68387.2	700556	121860
648518346496388925	3649	20A_22A	local_intersegmental	70244.8	698904.8	133380
648518346481307791	3650	20A_22A	local_intersegmental	72584	687277.6	133200
648518346497869558	3651	20A_22A	local_intersegmental	91435.2	702379.2	152370
648518346481463745	3652	20A_22A	local_intersegmental	66116.8	690373.6	126090
648518346486566825	3653	20A_22A	local_intersegmental	57241.6	679537.6	152010
648518346483116876	3654	20A_22A	local_intersegmental	83660.8	695189.6	138825
648518346489950412	3655	20A_22A	local_intersegmental	75955.2	685488.8	129375
648518346494154382	3656	20A_22A	local_intersegmental	62952	666121.6	166545
648518346494683893	3657	20A_22A	local_intersegmental	73478.4	693848	119025
648518346496633346	3658	20A_22A	local_intersegmental	70107.2	670937.6	167220
648518346496665389	3659	20A_22A	local_intersegmental	88614.4	692884.8	145035
648518346496690477	3660	20A_22A	local_intersegmental	88270.4	699592.8	144630
648518346502379846	3661	20A_22A	local_intersegmental	69900.8	688068.8	129060
648518346507374457	3662	20A_22A	local_intersegmental	85036.8	680225.6	133605
648518346492923067	3663	20A_22A	local_intersegmental	46818.4	668701.6	148185
648518346517397028	3664	20A_22A	local_intersegmental	84073.6	681188.8	127440
648518346480526395	3666	uk	local_intersegmental	42105.6	495325.6	112500
648518346486092158	3667	uk	local_intersegmental	140696	873794.4	52245
648518346494085367	3668	18B	local_intersegmental	55431.3	547587.8	74655
648518346477561614	3669	21A	local_intersegmental	71861.6	716001.6	137610
648518346489688627	3670	21A	local_intersegmental	92604.8	689513.6	143010
648518346494326841	3671	21A	local_intersegmental	84520.8	692024.8	115920
648518346470407678	3672	21A	local_intersegmental	88924	711804.8	144585
648518346497240492	3673	21A	local_intersegmental	69488	689995.2	109350
648518346472770569	3674	21A	local_intersegmental	67974.4	684044	118440
648518346490308700	3675	11B	local	266978.4	605973.2	71370
648518346485921988	3676	11B	local_intersegmental	254250.4	606325.8	58725
648518346489656012	3677	11A	local	145340	616310.4	21465
648518346503968206	3678	11A	local	232118.3	632366.6	77175
648518346487847703	3679	19B	local	88201.6	592299.2	30060
648518346488572344	3680	19B	local	277126.4	607779.2	86265
648518346512196398	3681	uk	local	234367.2	656386.4	85140
648518346500387800	3682	uk	local_intersegmental	97455.2	652774.4	71280
648518346489793989	3683	11B	local	83041.6	622880.8	39195
648518346487435178	3684	11B	local	105608	625632.8	27270
648518346514394311	3685	11B	local	114792.8	621298.4	26865
648518346526231767	3686	11B	local	100000.8	629072.8	30195
648518346485390355	3687	3B	local	100172.8	577025.6	23625
648518346489707724	3688	3B	local	113279.2	597459.2	23040
648518346490928675	3689	3B	local	103784.8	594397.6	25740
648518346475249249	3690	11A	local	56966.4	584318.4	40050
648518346477886957	3691	11A	local	62298.4	584972	44415
648518346482668585	3692	11A	local	58927.2	589650.4	44145
648518346486156704	3693	11A	local	54042.4	575649.6	56115
648518346486472369	3694	11A	local	63124	578608	40545
648518346487822103	3695	11A	local	62676.8	587036	53370
648518346494056187	3696	11A	local	65394.4	588584	43335
648518346494205042	3697	11A	local	75852	599316.8	37530
648518346497095553	3698	11A	local	59030.4	591645.6	40365
648518346489921295	3699	11A	local	60200	580259.2	37305
648518346500270808	3700	11A	local	83557.6	600933.6	33255
648518346507162911	3701	11A	local	63812	608673.6	51390
648518346511048322	3702	11A	local	66323.2	579502.4	36135
648518346488957197	3703	11A	local	57241.6	595636	54405
648518346474543725	3704	11A	local	61610.4	584972	39780
648518346483464612	3705	uk	local_intersegmental	64981.6	583492.8	169830
648518346488902890	3706	6B	local	153768	592884	186030
648518346489332057	3707	6B	local	136740	601002.4	175545
648518346515668474	3708	6B	local	130169.6	621401.6	171810
648518346494095095	3709	6B	local	134538.4	622846.4	167265
648518346494345448	3710	6B	local	146062.4	625082.4	162090
648518346472248626	3711	6B	local	156795.2	602722.4	175995
648518346495669099	3712	6B	local	118095.2	611012.8	173970
648518346486279081	3713	6B	local_intersegmental	207810.4	796360	104400
648518346505027699	3714	6B	local_intersegmental	221123.2	831792	68715
648518346488164887	3715	6B	local_intersegmental	209324	781499.2	106515
648518346493933600	3716	6B	local_intersegmental	222774.4	810670.4	72900
648518346494307975	3717	6B	local_intersegmental	189200	821816	84420
648518346473016420	3718	6B	local_intersegmental	206916	806232.8	96435
648518346486449073	3719	17A	local_intersegmental	277711.2	554975.2	61065
648518346496910488	3720	18B	local	291196	560032	73305
648518346486605984	3721	18B	local_intersegmental	90747.2	734990.4	58230
648518346472546313	3722	18B	proof	175457.2	534554.5	64980
648518346480483073	3724	uk	local	223634.4	527214.4	42390
648518346489493189	3725	uk	local	190851.2	519371.2	34695
648518346475474488	3726	11A	local	52528.8	504028.8	61785
648518346493433372	3728	10B	local	104472.8	533681.6	168885
648518346517546564	3730	mn	mn	211904	505783.2	41175
648518346494250631	3731	mn	mn	56553.6	516688	117450
648518346492783801	3732	mn	mn	48469.6	546547.2	151650
648518346486897199	3733	mn	mn	61713.6	535436	145350
648518346486824141	3734	mn	mn	35879.2	582495.2	71955
648518346517770020	3735	mn	mn	92914.4	673689.6	77625
648518346479177167	3736	mn	mn	251876.8	499144	151155
648518346477853660	3737	mn	mn	46508.8	549540	28260
648518346489543769	3738	mn	mn	47368.8	509601.6	94635
648518346473210468	3739	mn	mn	77365.6	516378.4	134820
648518346470721790	3740	mn	mn	61851.2	530379.2	133155
648518346490190007	3741	mn	mn	257415.2	515071.2	126495
648518346488827114	3742	mn	mn	49742.4	500829.6	88155
648518346490322698	3743	mn	mn	243276.8	518098.4	147915
648518346517769764	3744	mn	mn	53922	549832.4	129510
648518346480659926	3745	mn	mn	53113.6	537362.4	114975
648518346509092415	3746	mn	mn	46715.2	570420.8	128835
648518346499059265	3747	mn	mn	260889.6	500829.6	119925
648518346496024464	3748	mn	mn	101101.6	690029.6	95625
648518346492384195	3749	mn	mn	67320.8	536502.4	159930
648518346512153646	3750	mn	mn	44307.2	509532.8	80010
648518346520298833	3751	mn	mn	224976	557348.8	162270
648518346486710961	3752	mn	mn	62470.4	515346.4	136620
648518346467540231	3753	mn	mn	75714.4	550744	146565
648518346495678031	3754	uk_sensory	sensory	122769.3	697180.5	56385
648518346497023204	3755	uk_sensory	sensory	157620.8	895530.9	70605
648518346494035854	3756	haltere_L	proof	124042.1	472608.7	66015
648518346520868406	3757	18B	local	36808	530551.2	61290
648518346494280306	3758	6B	proof	207363.2	796360	82665
648518346493906424	3759	3B	local	205952.8	660996	93735
648518346499885267	3760	12A	proof	222138	632014	39825
648518346494233099	3761	17A	proof	196252	648577.6	18000
648518346481727681	3762	18B	local_intersegmental	70481.3	557636.9	68940
648518346489524933	3763	19B	local_intersegmental	159272	721677.6	10080
648518346509143162	3764	uk	local_intersegmental	129825.6	732100.8	16290
648518346509534851	3766	7B	local_intersegmental	295461.6	776683.2	111870
648518346495254198	3767	11B	local	137944	624635.2	20835
648518346515068999	3768	1A	local	288994.4	530895.2	92205
648518346481490789	3769	3A	local_intersegmental	70051.3	552141.5	71820
648518346485943492	3770	uk	local_intersegmental	247989.6	814867.2	34020
648518346487542763	3771	3B	local_intersegmental	223574.2	753927.6	25335
648518346512610718	3772	3B	local	224253.6	754060.9	25335
648518346489568527	3773	3B	local	223402.2	754078.1	26190
648518346495988170	3774	8A	local_intersegmental	133334.4	770835.2	40860
648518346490336027	3775	2A	local_intersegmental	134710.4	503856.8	168615
648518346503923105	3776	2A	local_intersegmental	126488.8	734405.6	20475
648518346486137513	3777	18B	local_intersegmental	269111.2	550984.8	99585
648518346480546049	3778	4B	local_intersegmental	93086.4	579192.8	175365
648518346499998860	3779	13B	local_intersegmental	120812.8	548817.6	167220
648518346481350543	3780	4B	local_intersegmental	93258.4	572553.6	169155
648518346491622161	3781	18B	local_intersegmental	261474.4	554184	103725
648518346493786737	3782	4B	local_intersegmental	93361.6	577128.8	181980
648518346493994507	3783	18B	local_intersegmental	268732.8	553186.4	91305
648518346490677596	3784	uk	local_intersegmental	52012.8	572519.2	50085
648518346496732461	3785	4B	local_intersegmental	89371.2	579399.2	181530
648518346496768770	3786	18B	local_intersegmental	260683.2	549952.8	108900
648518346489877209	3787	17A	local_intersegmental	66426.4	533750.4	40410
648518346494353143	3788	1A	local_intersegmental	55349.6	508707.2	82755
648518346494160395	3789	18B	local_intersegmental	56312.8	552704.8	81765
648518346507131464	3790	8B	local_intersegmental	79051.2	544001.6	139995
648518346479917044	3791	19A	local_intersegmental	41452	570524	67860
648518346515560186	3792	21A	local_intersegmental	90575.2	683459.2	147825
648518346488548792	3793	21A	local_intersegmental	81700	688928.8	129285
648518346484779779	3794	21A	local_intersegmental	92260.8	691784	137430
648518346502325587	3795	10B	local_intersegmental	174580	533337.6	180360
648518346475448704	3796	4B	local_intersegmental	95356.8	572519.2	178335
648518346478782292	3797	11A	local_intersegmental	135467.2	661168	21555
