# Supplementary material for: Divergent neural circuits for proprioceptive and exteroceptive sensing of the Drosophila leg
Source: Nat Commun. 2025 May 2;16:4105. doi: 10.1038/s41467-025-59302-3 (PMC12048489; doi:10.1038/s41467-025-59302-3)
Supplement: Supplementary file 4 — Source Data [file 41467_2025_59302_MOESM4_ESM.zip › source_data/Fig3 FigS5/synapse tables/01_leg_feco_motor.csv]

	id	created	superceded_id	valid	score	pre_pt_supervoxel_id	pre_pt_root_id	post_pt_supervoxel_id	post_pt_root_id	pre_pt_position	post_pt_position
1	42127599	2022-11-17 14:28:59.843347+00:00		t	23	72342781074735265	648518346480125925	72342781074737829	648518346502617767	[ 9275 110693 2403]	[ 9251 110663 2404]
369	42127773	2022-11-17 14:28:59.843347+00:00		t	30	72342781074756792	648518346480125925	72342781074754379	648518346490738941	[ 9415 110761 2410]	[ 9439 110751 2410]
388	42731094	2022-11-17 14:28:59.843347+00:00		t	33	72342712422351109	648518346480125925	72342712422327393	648518346490738941	[ 9031 109773 2510]	[ 8997 109769 2510]
400	42731134	2022-11-17 14:28:59.843347+00:00		t	31	72342712422417227	648518346480125925	72342712422404403	648518346478125293	[ 9037 109615 2542]	[ 9037 109585 2542]
401	42731135	2022-11-17 14:28:59.843347+00:00		t	28	72342712422374987	648518346480125925	72342712422382108	648518346478125293	[ 9069 109625 2527]	[ 9041 109633 2527]
409	42127722	2022-11-17 14:28:59.843347+00:00		t	25	72342781074744848	648518346480125925	72342781074759177	648518346502617767	[ 9381 110739 2410]	[ 9379 110735 2413]
551	41116908	2022-11-17 14:28:59.843347+00:00		t	40	72342712288012984	648518346480125925	72342712288010382	648518346490738941	[ 9865 109783 2210]	[ 9849 109755 2210]
552	36064235	2022-11-17 14:28:59.843347+00:00		t	87	72413149886139359	648518346480125925	72413149886130722	648518346478125293	[ 10637 110787 2568]	[ 10657 110769 2568]
594	42731167	2022-11-17 14:28:59.843347+00:00		t	17	72342712422344090	648518346480125925	72342712422360693	648518346502617767	[ 9089 109819 2524]	[ 9061 109831 2524]
597	36721329	2022-11-17 14:28:59.843347+00:00		t	24	72905731162387232	648518346480125925	72905731162399022	648518346494148128	[ 25517 112239 2656]	[ 25493 112215 2657]
647	41116880	2022-11-17 14:28:59.843347+00:00		t	25	72342712288050935	648518346480125925	72342712288041000	648518346478125293	[ 9805 109769 2223]	[ 9807 109741 2222]
650	42127815	2022-11-17 14:28:59.843347+00:00		t	36	72342781074730536	648518346480125925	72342781074737852	648518346490738941	[ 9459 110829 2402]	[ 9481 110811 2402]
684	40344138	2022-11-17 14:28:59.843347+00:00		t	57	72413149953059825	648518346508752447	72413149953064765	648518346517437482	[ 10591 111661 2623]	[ 10573 111701 2623]
692	14462000	2022-11-17 14:28:59.843347+00:00		t	26	72694006454410667	648518346488815453	72694006454294172	648518346517437482	[20355 93013 2587]	[20389 93007 2587]
734	4962748	2022-11-17 14:28:59.843347+00:00		t	49	72342712288207522	648518346480125925	72342712288248578	648518346494148128	[ 9181 110549 2293]	[ 9205 110537 2293]
749	43351697	2022-11-17 14:28:59.843347+00:00		t	26	72342781275900180	648518346481857725	72342781275921808	648518346517437482	[ 9005 111061 2717]	[ 9017 111053 2720]
768	33378607	2022-11-17 14:28:59.843347+00:00		t	26	72342780940558763	648518346481759933	72342780940574553	648518346517437482	[ 9539 110731 2174]	[ 9571 110741 2175]
769	4962644	2022-11-17 14:28:59.843347+00:00		t	44	72342712288209442	648518346481857725	72342712288202252	648518346517437482	[ 9127 110041 2289]	[ 9093 110061 2289]
770	19751966	2022-11-17 14:28:59.843347+00:00		t	12	72483518898469863	648518346472297010	72483518898459416	648518346517437482	[ 12657 111249 2968]	[ 12629 111243 2967]
773	37583337	2022-11-17 14:28:59.843347+00:00		t	17	72694006454503743	648518346488815453	72694006454488663	648518346517437482	[20269 93227 2612]	[20277 93265 2614]
777	40344139	2022-11-17 14:28:59.843347+00:00		t	14	72413149952811003	648518346481759933	72413149952808131	648518346517437482	[ 10563 112005 2573]	[ 10569 111977 2573]
778	44688060	2022-11-17 14:28:59.843347+00:00		t	13	72483175502242203	648518346508752447	72483175502355357	648518346517437482	[ 12769 101519 3341]	[ 12755 101541 3341]
779	30494934	2022-11-17 14:28:59.843347+00:00		t	16	72413150020370418	648518346472297010	72413150020331658	648518346517437482	[ 10851 111449 2807]	[ 10819 111449 2807]
781	33378596	2022-11-17 14:28:59.843347+00:00		t	31	72342780940539880	648518346481759933	72342780940602964	648518346517437482	[ 9571 110637 2175]	[ 9567 110651 2177]
782	19752018	2022-11-17 14:28:59.843347+00:00		t	23	72483518898487525	648518346472297010	72483518898497339	648518346517437482	[ 12691 111255 2977]	[ 12671 111265 2979]
1062	4962707	2022-11-17 14:28:59.843347+00:00		t	30	72342712288205127	648518346480125925	72342712288212297	648518346478125293	[ 9155 110539 2293]	[ 9155 110507 2293]
1071	683048	2022-11-17 14:28:59.843347+00:00		t	15	72342575251908574	648518346494264434	72342575251910789	648518346483445438	[ 8349 106423 3059]	[ 8375 106409 3059]
1143	42127906	2022-11-17 14:28:59.843347+00:00		t	45	72342781074812908	648518346480666625	72342781074903484	648518346490738941	[ 9553 110741 2434]	[ 9571 110733 2436]
1185	42127834	2022-11-17 14:28:59.843347+00:00		t	31	72342781074723564	648518346480125925	72342781074728134	648518346490738941	[ 9461 110747 2395]	[ 9495 110733 2395]
1187	42127875	2022-11-17 14:28:59.843347+00:00		t	35	72342781074966307	648518346480125925	72342781074931261	648518346490738941	[ 9503 110675 2440]	[ 9531 110661 2440]
1291	186468	2022-11-17 14:28:59.843347+00:00		t	13	72905525138185225	648518346481856445	72905525138192561	648518346489543513	[ 25807 105893 2907]	[ 25807 105927 2908]
1293	186422	2022-11-17 14:28:59.843347+00:00		t	30	72905525138098962	648518346494071307	72905525138113658	648518346489543513	[ 25765 106029 2877]	[ 25769 106041 2880]
1294	186432	2022-11-17 14:28:59.843347+00:00		t	21	72905525138147190	648518346501288024	72905525138192728	648518346489543513	[ 25753 106169 2905]	[ 25777 106157 2907]
1295	186447	2022-11-17 14:28:59.843347+00:00		t	34	72905525138128878	648518346501288024	72905525138147044	648518346489543513	[ 25809 106041 2891]	[ 25789 106011 2890]
1296	186453	2022-11-17 14:28:59.843347+00:00		t	14	72905525138091255	648518346494071307	72905525138088671	648518346489543513	[ 25761 106151 2870]	[ 25791 106151 2870]
1297	186469	2022-11-17 14:28:59.843347+00:00		t	13	72905525138147190	648518346501288024	72905525138185387	648518346489543513	[ 25835 106023 2906]	[ 25805 106039 2908]
1326	38577667	2022-11-17 14:28:59.843347+00:00		t	29	72483106648994451	648518346508752447	72483106649059431	648518346497891062	[13871 98745 3208]	[13853 98729 3208]
1538	36973623	2022-11-17 14:28:59.843347+00:00		t	16	72413218672584125	648518346488815453	72413218672572671	648518346491659326	[ 12211 113319 2649]	[ 12243 113331 2649]
1542	33378585	2022-11-17 14:28:59.843347+00:00		t	19	72342780940559399	648518346508752447	72342780940547462	648518346491659326	[ 9539 110903 2161]	[ 9551 110947 2162]
1543	25069707	2022-11-17 14:28:59.843347+00:00		t	25	72553612831961547	648518346481759933	72553612831963965	648518346504092878	[ 16051 102921 3188]	[ 16023 102917 3188]
1544	31793295	2022-11-17 14:28:59.843347+00:00		t	72	72694006521576074	648518346487912272	72694006521573932	648518346514306270	[19483 93127 2751]	[19481 93093 2752]
1545	31793301	2022-11-17 14:28:59.843347+00:00		t	33	72694006521587151	648518346487912272	72694006521593148	648518346514306270	[19491 93127 2755]	[19491 93099 2756]
1548	28488594	2022-11-17 14:28:59.843347+00:00		t	20	72342712221042476	648518346481759933	72342712221042478	648518346504092878	[ 9499 110385 2139]	[ 9495 110417 2140]
1549	31793352	2022-11-17 14:28:59.843347+00:00		t	39	72694006521589093	648518346487912272	72694006521582664	648518346514306270	[19631 93109 2753]	[19631 93071 2754]
1631	22973893	2022-11-17 14:28:59.843347+00:00		t	27	72413081300767966	648518346494071307	72413081300760594	648518346479239887	[ 11129 110367 2780]	[ 11113 110343 2780]
1634	22973936	2022-11-17 14:28:59.843347+00:00		t	13	72413081300767966	648518346494071307	72413081300755450	648518346479239887	[ 11187 110315 2777]	[ 11159 110315 2776]
1663	36064040	2022-11-17 14:28:59.843347+00:00		t	29	72413149886115362	648518346494933170	72413149886214065	648518346478935892	[ 10291 111119 2567]	[ 10311 111135 2567]
1703	36064059	2022-11-17 14:28:59.843347+00:00		t	13	72413149886085202	648518346477034696	72413149886092192	648518346489543513	[ 10341 110865 2548]	[ 10337 110853 2551]
1708	41156491	2022-11-17 14:28:59.843347+00:00		t	21	72413081367843391	648518346489572037	72413081367841143	648518346479239887	[ 12225 109649 2898]	[ 12229 109669 2896]
1710	44082589	2022-11-17 14:28:59.843347+00:00		t	17	72413149953086374	648518346477034696	72413149953056798	648518346477240264	[ 11155 110767 2633]	[ 11173 110753 2632]
1729	17016739	2022-11-17 14:28:59.843347+00:00		t	16	72413149886103124	648518346508752447	72413149886076530	648518346496932836	[ 10523 112013 2553]	[ 10551 112037 2553]
1730	24285619	2022-11-17 14:28:59.843347+00:00		t	37	72342781208988193	648518346494071307	72342781209004703	648518346496932836	[ 9955 110625 2667]	[ 9911 110637 2668]
1734	36923134	2022-11-17 14:28:59.843347+00:00		t	25	72553681551366860	648518346501288024	72553681551375650	648518346496932836	[ 14987 106269 3131]	[ 15017 106283 3132]
1738	36923103	2022-11-17 14:28:59.843347+00:00		t	26	72553681551400760	648518346496729980	72553681551407232	648518346496932836	[ 15023 106097 3142]	[ 14999 106061 3142]
1740	24761997	2022-11-17 14:28:59.843347+00:00		t	24	72342575386050931	648518346494264434	72342575386055553	648518346507389983	[ 10029 104953 3289]	[ 10015 104949 3291]
1742	8238411	2022-11-17 14:28:59.843347+00:00		t	54	72694006521516751	648518346499722309	72694006521519203	648518346507389983	[19829 93445 2724]	[19861 93445 2724]
1746	20451495	2022-11-17 14:28:59.843347+00:00		t	28	72413150020312435	648518346500681907	72413150020314748	648518346507389983	[ 11785 111495 2804]	[ 11813 111483 2805]
1752	40554243	2022-11-17 14:28:59.843347+00:00		t	16	72623706563999944	648518346484687181	72623706564004472	648518346507389983	[18155 96179 2880]	[18167 96145 2880]
1753	41116729	2022-11-17 14:28:59.843347+00:00		t	35	72342712287992563	648518346514448583	72342712288015608	648518346494148128	[ 9581 109951 2207]	[ 9607 109933 2207]
1755	41182171	2022-11-17 14:28:59.843347+00:00		t	21	72272206440397356	648518346490237960	72272206440405860	648518346494148128	[ 7589 104749 2845]	[ 7563 104759 2846]
1756	41182175	2022-11-17 14:28:59.843347+00:00		t	31	72272206440397356	648518346490237960	72272206440400112	648518346494148128	[ 7581 104731 2842]	[ 7567 104703 2843]
1764	2924182	2022-11-17 14:28:59.843347+00:00		t	29	72623775283502549	648518346486653999	72623775283507306	648518346486971900	[17679 97243 2890]	[17653 97223 2890]
1768	6923568	2022-11-17 14:28:59.843347+00:00		t	28	72694075308220978	648518346508752447	72694075308199578	648518346498314906	[19661 95105 2888]	[19651 95075 2888]
1771	14462049	2022-11-17 14:28:59.843347+00:00		t	25	72694006454524953	648518346508752447	72694006454532562	648518346479055568	[20435 92953 2636]	[20453 92937 2636]
1772	17428501	2022-11-17 14:28:59.843347+00:00		t	28	72413149953136184	648518346494071307	72413149953121721	648518346498314906	[ 11291 110633 2654]	[ 11329 110623 2655]
1789	41983775	2022-11-17 14:28:59.843347+00:00		t	20	72553475325924834	648518346503978080	72553475325922067	648518346477240264	[15637 99637 3017]	[15665 99623 3017]
1796	17017413	2022-11-17 14:28:59.843347+00:00		t	24	72413149886098272	648518346487912272	72413149886100903	648518346477240264	[ 11253 112407 2556]	[ 11249 112373 2555]
1799	21187175	2022-11-17 14:28:59.843347+00:00		t	15	72905525205099584	648518346503978080	72905525205102733	648518346477240264	[ 26289 105015 2968]	[ 26297 105045 2968]
1852	42127751	2022-11-17 14:28:59.843347+00:00		t	21	72342781074761449	648518346480666625	72342781074759111	648518346490738941	[ 9413 110617 2413]	[ 9405 110633 2412]
1905	2187653	2022-11-17 14:28:59.843347+00:00		t	18	72342712422474183	648518346481856445	72342712489115904	648518346478935892	[ 9497 109279 2568]	[ 9475 109293 2570]
1907	43351583	2022-11-17 14:28:59.843347+00:00		t	31	72342781275883649	648518346507233352	72342781275887333	648518346502617767	[ 8771 110671 2710]	[ 8791 110703 2710]
1921	4411403	2022-11-17 14:28:59.843347+00:00		t	53	72483244155008613	648518346496729980	72483244154986703	648518346496932836	[ 13175 102597 3304]	[ 13157 102571 3304]
1931	44288370	2022-11-17 14:28:59.843347+00:00		t	22	72342781141629355	648518346481857725	72342781141672759	648518346517437482	[ 9715 110967 2456]	[ 9729 110963 2458]
1932	44288436	2022-11-17 14:28:59.843347+00:00		t	29	72342781141662932	648518346481857725	72342781141640104	648518346517437482	[ 9777 111143 2457]	[ 9805 111145 2456]
1983	42731162	2022-11-17 14:28:59.843347+00:00		t	15	72342712422275979	648518346480666625	72342712422275973	648518346502617767	[ 9033 109999 2485]	[ 9055 110015 2485]
2020	15942672	2022-11-17 14:28:59.843347+00:00		t	47	72342712422593434	648518346481856445	72342712422531143	648518346498314906	[ 9775 109153 2564]	[ 9809 109163 2565]
2080	21704510	2022-11-17 14:28:59.843347+00:00		t	47	72976031187106914	648518346480666625	72976031187109222	648518346502617767	[ 27537 109029 2665]	[ 27553 109013 2666]
2081	7042326	2022-11-17 14:28:59.843347+00:00		t	12	72342712355123406	648518346494933426	72342712355123554	648518346494148128	[ 9055 110435 2340]	[ 9063 110473 2339]
2106	24285577	2022-11-17 14:28:59.843347+00:00		t	29	72342781208847842	648518346494933170	72342781208850056	648518346479239887	[ 9833 110853 2604]	[ 9875 110855 2605]
2107	24285581	2022-11-17 14:28:59.843347+00:00		t	12	72342781208882120	648518346494933170	72342781208845591	648518346479239887	[ 9877 110833 2611]	[ 9877 110855 2610]
2108	24285610	2022-11-17 14:28:59.843347+00:00		t	33	72342781208910338	648518346494933170	72342781208920354	648518346479239887	[ 9899 110819 2637]	[ 9903 110791 2637]
2109	24285622	2022-11-17 14:28:59.843347+00:00		t	22	72342781208882120	648518346494933170	72342781208889073	648518346479239887	[ 9903 110783 2618]	[ 9911 110769 2621]
2110	24285623	2022-11-17 14:28:59.843347+00:00		t	28	72342781208877574	648518346494933170	72342781208847905	648518346479239887	[ 9895 110835 2614]	[ 9913 110865 2614]
2112	24285335	2022-11-17 14:28:59.843347+00:00		t	35	72342781208832215	648518346486753761	72342781208865746	648518346479239887	[ 9591 110729 2606]	[ 9573 110709 2605]
2209	42127883	2022-11-17 14:28:59.843347+00:00		t	37	72342781074796988	648518346480666625	72342781074807856	648518346490738941	[ 9545 110611 2426]	[ 9547 110621 2429]
2219	44288557	2022-11-17 14:28:59.843347+00:00		t	13	72342781141707518	648518346481857725	72342781141697226	648518346502617767	[ 9911 111129 2484]	[ 9937 111125 2483]
2249	36920905	2022-11-17 14:28:59.843347+00:00		t	20	72342712422404613	648518346481857725	72342712422425085	648518346502617767	[ 9279 109915 2544]	[ 9293 109907 2546]
2354	44288292	2022-11-17 14:28:59.843347+00:00		t	21	72342781141677512	648518346476657526	72342781141670512	648518346494148128	[ 9657 111177 2465]	[ 9675 111147 2465]
2526	11481700	2022-11-17 14:28:59.843347+00:00		t	19	72413081300880424	648518346494933170	72413081300880522	648518346479239887	[ 11413 110253 2820]	[ 11403 110279 2820]
2612	2581276	2022-11-17 14:28:59.843347+00:00		t	16	72483450179049166	648518346494933170	72483450179064081	648518346489543513	[ 13479 109389 3011]	[ 13497 109393 3013]
2619	17016944	2022-11-17 14:28:59.843347+00:00		t	20	72413149886063287	648518346481856445	72413149886066082	648518346496932836	[ 10739 111905 2540]	[ 10749 111939 2541]
2685	17016668	2022-11-17 14:28:59.843347+00:00		t	62	72413149886050997	648518346494933170	72413149886034404	648518346496932836	[ 10447 112005 2531]	[ 10461 112035 2532]
2693	11481678	2022-11-17 14:28:59.843347+00:00		t	19	72413081300855518	648518346494933170	72413081300847947	648518346489543513	[ 11365 110121 2815]	[ 11363 110093 2816]
2704	42731299	2022-11-17 14:28:59.843347+00:00		t	27	72342712422422606	648518346481857725	72342712422430004	648518346502617767	[ 9207 109889 2548]	[ 9203 109853 2549]
2783	22974029	2022-11-17 14:28:59.843347+00:00		t	31	72413081300555423	648518346494933170	72413081300555576	648518346498314906	[ 11185 110287 2702]	[ 11209 110305 2702]
2784	22974039	2022-11-17 14:28:59.843347+00:00		t	28	72413081300455243	648518346494933170	72413081300457071	648518346498314906	[ 11191 110263 2698]	[ 11211 110245 2698]
2910	10206434	2022-11-17 14:28:59.843347+00:00		t	39	72553681551502435	648518346494933170	72553681551497524	648518346496059082	[ 14867 105001 3183]	[ 14891 104991 3183]
2923	10206493	2022-11-17 14:28:59.843347+00:00		t	31	72553681551480371	648518346481856445	72553681551463425	648518346496932836	[ 15029 104843 3170]	[ 15043 104815 3170]
2925	10206481	2022-11-17 14:28:59.843347+00:00		t	29	72553681551461556	648518346494933170	72553681551463719	648518346496059082	[ 15031 105449 3169]	[ 15021 105415 3169]
2942	11481665	2022-11-17 14:28:59.843347+00:00		t	19	72413081300669105	648518346481856445	72413081300661225	648518346496932836	[ 11361 110199 2738]	[ 11341 110183 2739]
3073	24285552	2022-11-17 14:28:59.843347+00:00		t	12	72342781208946586	648518346481856445	72342781208948967	648518346496932836	[ 9855 110691 2650]	[ 9847 110717 2650]
3106	24285646	2022-11-17 14:28:59.843347+00:00		t	38	72342781208873004	648518346494933170	72342781208889038	648518346496932836	[ 9909 110747 2614]	[ 9929 110729 2615]
3107	24285659	2022-11-17 14:28:59.843347+00:00		t	28	72342781208896019	648518346494933170	72342781208882186	648518346496932836	[ 9935 110899 2626]	[ 9943 110925 2626]
3109	24285693	2022-11-17 14:28:59.843347+00:00		t	21	72342781208780341	648518346486753761	72342781208791938	648518346496932836	[ 9949 110947 2583]	[ 9975 110937 2584]
3110	24285708	2022-11-17 14:28:59.843347+00:00		t	20	72342781208857020	648518346481856445	72342781208879906	648518346496932836	[ 9993 110977 2615]	[ 9985 110989 2618]
3111	24285733	2022-11-17 14:28:59.843347+00:00		t	41	72342781208571756	648518346494933170	72342781208684119	648518346496932836	[ 10003 110835 2572]	[ 10007 110863 2573]
3159	24285522	2022-11-17 14:28:59.843347+00:00		t	28	72342781208780229	648518346494933170	72342781208788523	648518346498314906	[ 9773 110917 2582]	[ 9805 110935 2583]
3167	24285627	2022-11-17 14:28:59.843347+00:00		t	18	72342781208780341	648518346486753761	72342781208801186	648518346498314906	[ 9929 110947 2583]	[ 9913 110921 2585]
3179	24285530	2022-11-17 14:28:59.843347+00:00		t	23	72342781208859301	648518346494933170	72342781208861690	648518346489543513	[ 9857 110747 2614]	[ 9821 110721 2614]
3180	24285585	2022-11-17 14:28:59.843347+00:00		t	24	72342781208873004	648518346494933170	72342781208872981	648518346489543513	[ 9887 110763 2618]	[ 9887 110733 2620]
3181	24285808	2022-11-17 14:28:59.843347+00:00		t	32	72342781208875182	648518346486753761	72342781208891265	648518346489543513	[ 10111 110751 2617]	[ 10079 110737 2617]
3417	24285442	2022-11-17 14:28:59.843347+00:00		t	34	72342781208827722	648518346486753761	72342781208838957	648518346489543513	[ 9697 110731 2603]	[ 9723 110751 2604]
3431	30495143	2022-11-17 14:28:59.843347+00:00		t	33	72413150020233661	648518346486753761	72413150020238317	648518346496932836	[ 11109 110631 2775]	[ 11121 110601 2775]
3445	32066685	2022-11-17 14:28:59.843347+00:00		t	24	72413081233792976	648518346494933170	72413081233855752	648518346496059082	[ 11001 110419 2694]	[ 10995 110393 2694]
3472	36923095	2022-11-17 14:28:59.843347+00:00		t	27	72553681551365101	648518346494933170	72553681551359121	648518346496932836	[ 15007 106451 3126]	[ 14991 106417 3127]
3473	36923177	2022-11-17 14:28:59.843347+00:00		t	12	72553681551438812	648518346494933170	72553681551416326	648518346496059082	[ 15107 105651 3157]	[ 15067 105647 3158]
3507	36923236	2022-11-17 14:28:59.843347+00:00		t	36	72553681551446492	648518346494933170	72553681551443914	648518346496932836	[ 15163 105811 3160]	[ 15129 105807 3160]
3546	33729627	2022-11-17 14:28:59.843347+00:00		t	15	72905525070934170	648518346481856445	72905525070914589	648518346479239887	[ 26215 106057 2720]	[ 26235 106063 2719]
3610	25455911	2022-11-17 14:28:59.843347+00:00		t	12	72342712556553604	648518346480666625	72342712556566382	648518346490738941	[ 9667 110343 2763]	[ 9695 110353 2763]
3644	44288568	2022-11-17 14:28:59.843347+00:00		t	15	72342781141852833	648518346486753761	72342781141816850	648518346498314906	[ 9907 111079 2539]	[ 9949 111081 2540]
3645	44288577	2022-11-17 14:28:59.843347+00:00		t	20	72342781141860067	648518346486753761	72342781141876691	648518346498314906	[ 9927 111113 2547]	[ 9963 111105 2548]
3664	36214646	2022-11-17 14:28:59.843347+00:00		t	31	72483450112137880	648518346486753761	72483450178800213	648518346489543513	[ 13007 109267 2953]	[ 12985 109239 2954]
3753	41156051	2022-11-17 14:28:59.843347+00:00		t	29	72413081367554957	648518346494933170	72413081367724408	648518346496059082	[ 11471 110141 2848]	[ 11461 110139 2851]
3795	41156225	2022-11-17 14:28:59.843347+00:00		t	23	72413081367709547	648518346481856445	72413081367709508	648518346498314906	[ 11699 110053 2844]	[ 11667 110049 2844]
3861	29790174	2022-11-17 14:28:59.843347+00:00		t	45	72553612898962004	648518346481759933	72553612898937598	648518346496195084	[ 15315 102629 3229]	[ 15285 102617 3228]
3873	17473375	2022-11-17 14:28:59.843347+00:00		t	14	72975893949356461	648518346508752447	72975893949359366	648518346489543513	[ 26879 104483 3018]	[ 26887 104519 3019]
4700	15516568	2022-11-17 14:28:59.843347+00:00		t	13	72342369093354909	648518346517348645	72342369093366751	648518346483445438	[ 9599 99823 3004]	[ 9623 99851 3004]
4743	15516541	2022-11-17 14:28:59.843347+00:00		t	22	72342369093395439	648518346517348645	72342369093393042	648518346507389983	[ 9489 99825 3016]	[ 9513 99827 3016]
4752	15516567	2022-11-17 14:28:59.843347+00:00		t	20	72342369093342362	648518346517348645	72342369093319763	648518346507389983	[ 9621 99875 2994]	[ 9627 99901 2996]
4753	15516582	2022-11-17 14:28:59.843347+00:00		t	30	72342369093314432	648518346517348645	72342369093319763	648518346507389983	[ 9635 99889 2984]	[ 9651 99927 2985]
4810	12128789	2022-11-17 14:28:59.843347+00:00		t	22	72342437879918341	648518346517348645	72342437879906459	648518346483445438	[ 9889 100665 3124]	[ 9923 100659 3124]
4812	35589316	2022-11-17 14:28:59.843347+00:00		t	28	72342781141700368	648518346517348645	72342781141682480	648518346483445438	[ 9533 111679 2477]	[ 9535 111649 2476]
4830	35589409	2022-11-17 14:28:59.843347+00:00		t	21	72342781141685017	648518346517348645	72342781141692651	648518346483445438	[ 9595 111729 2474]	[ 9615 111721 2475]
4840	44288512	2022-11-17 14:28:59.843347+00:00		t	26	72342781141914782	648518346501288024	72342781141936717	648518346498314906	[ 9903 111033 2561]	[ 9883 111029 2563]
4863	23110783	2022-11-17 14:28:59.843347+00:00		t	30	72342712489434896	648518346517348645	72342712489434884	648518346507389983	[ 9175 108929 2633]	[ 9195 108903 2634]
4864	23110785	2022-11-17 14:28:59.843347+00:00		t	59	72342712489528630	648518346517348645	72342712489540857	648518346507389983	[ 9209 109391 2673]	[ 9201 109357 2673]
4865	18603499	2022-11-17 14:28:59.843347+00:00		t	34	72342574983420491	648518346517348645	72342574983422891	648518346507389983	[ 8867 106309 2517]	[ 8895 106289 2517]
4866	24452338	2022-11-17 14:28:59.843347+00:00		t	35	72342643769865391	648518346517348645	72342643769862862	648518346507389983	[ 9101 108335 2602]	[ 9131 108319 2603]
4867	24452350	2022-11-17 14:28:59.843347+00:00		t	52	72342643769860444	648518346517348645	72342643769850185	648518346507389983	[ 9099 108235 2593]	[ 9143 108231 2593]
4894	2187467	2022-11-17 14:28:59.843347+00:00		t	34	72342712489463998	648518346517348645	72342712489473934	648518346507389983	[ 9209 109025 2644]	[ 9219 109017 2646]
5045	22896468	2022-11-17 14:28:59.843347+00:00		t	48	72905731229323439	648518346507233352	72905731229313904	648518346502617767	[ 25315 111795 2705]	[ 25293 111771 2705]
5053	37583101	2022-11-17 14:28:59.843347+00:00		t	26	72694006454519966	648518346487912272	72694006454511864	648518346514306270	[19923 93303 2622]	[19929 93329 2623]
5055	32332904	2022-11-17 14:28:59.843347+00:00		t	29	72483518831486676	648518346508752447	72483518831507046	648518346497891062	[ 13013 111703 2901]	[ 13003 111727 2903]
5058	3293023	2022-11-17 14:28:59.843347+00:00		t	37	72553337819788961	648518346472297010	72553337819786453	648518346479055568	[15637 95329 2869]	[15603 95335 2870]
6566	31334807	2022-11-17 14:28:59.843347+00:00		t	27	72342643702951066	648518346494264434	72342643702953418	648518346507389983	[ 8777 107861 2548]	[ 8739 107871 2548]
6585	37037909	2022-11-17 14:28:59.843347+00:00		t	15	72272206440547565	648518346517348645	72272206440554687	648518346507389983	[ 7821 105567 2903]	[ 7849 105543 2903]
6624	41182133	2022-11-17 14:28:59.843347+00:00		t	32	72272206440483558	648518346496671612	72272206440480947	648518346507389983	[ 7453 105241 2877]	[ 7453 105207 2878]
6625	41182152	2022-11-17 14:28:59.843347+00:00		t	50	72272206440512797	648518346496671612	72272206440525716	648518346507389983	[ 7479 105313 2891]	[ 7515 105299 2891]
6721	15505415	2022-11-17 14:28:59.843347+00:00		t	32	72272206373555497	648518346496671612	72272206373547055	648518346507389983	[ 7739 104883 2807]	[ 7765 104857 2808]
6723	31790661	2022-11-17 14:28:59.843347+00:00		t	16	72412875477739020	648518346496671612	72412875477749686	648518346507389983	[ 12271 104099 3366]	[ 12233 104105 3367]
6733	37031717	2022-11-17 14:28:59.843347+00:00		t	20	72483244221953450	648518346496671612	72483244221958465	648518346507389983	[ 12317 103931 3395]	[ 12339 103915 3396]
6742	22973459	2022-11-17 14:28:59.843347+00:00		t	40	72413081300860788	648518346496671612	72413081301019508	648518346477140752	[ 10323 110539 2824]	[ 10285 110543 2824]
6764	39563362	2022-11-17 14:28:59.843347+00:00		t	36	72342643904276806	648518346496671612	72342643904279328	648518346494148128	[ 8893 107067 2933]	[ 8903 107041 2932]
7270	36082477	2022-11-17 14:28:59.843347+00:00		t	25	72342575252055654	648518346490237960	72342575251967001	648518346507389983	[ 8355 105409 3077]	[ 8365 105437 3078]
7278	31917117	2022-11-17 14:28:59.843347+00:00		t	17	72412944130253165	648518346494264434	72412944130260149	648518346507389983	[ 10279 104573 3301]	[ 10289 104545 3301]
7696	22117613	2022-11-17 14:28:59.843347+00:00		t	12	72905731162486467	648518346496671612	72905731162544982	648518346507389983	[ 24677 111187 2692]	[ 24659 111191 2694]
7724	682994	2022-11-17 14:28:59.843347+00:00		t	33	72342575251691137	648518346494264434	72342575251683340	648518346494148128	[ 8231 106363 2969]	[ 8255 106347 2970]
7761	31943791	2022-11-17 14:28:59.843347+00:00		t	45	72342575318965156	648518346496671612	72342575318965211	648518346507389983	[ 9293 105203 3164]	[ 9309 105239 3166]
7813	32952720	2022-11-17 14:28:59.843347+00:00		t	32	72412875477755106	648518346517348645	72412875477755099	648518346507389983	[ 11145 104325 3365]	[ 11181 104329 3366]
7814	32952722	2022-11-17 14:28:59.843347+00:00		t	33	72412875477798023	648518346517348645	72412875477788313	648518346507389983	[ 11197 104295 3380]	[ 11219 104323 3380]
7827	24285592	2022-11-17 14:28:59.843347+00:00		t	29	72342781208882120	648518346494933170	72342781208861793	648518346478935892	[ 9883 110837 2612]	[ 9893 110867 2612]
7829	33729571	2022-11-17 14:28:59.843347+00:00		t	24	72905525070906843	648518346481856445	72905525070901515	648518346478935892	[ 26197 105967 2714]	[ 26195 105939 2712]
7830	33729453	2022-11-17 14:28:59.843347+00:00		t	24	72905525070952184	648518346481856445	72905525070954555	648518346478935892	[ 26121 106005 2734]	[ 26101 105979 2734]
7831	36064070	2022-11-17 14:28:59.843347+00:00		t	22	72413149886108106	648518346494933170	72413149886125229	648518346478935892	[ 10343 111115 2563]	[ 10353 111119 2561]
7832	19047715	2022-11-17 14:28:59.843347+00:00		t	18	72975962534702495	648518346481856445	72975962534702553	648518346478935892	[ 26873 106989 2773]	[ 26841 107003 2774]
7833	15942606	2022-11-17 14:28:59.843347+00:00		t	25	72342712422461658	648518346481856445	72342712422461668	648518346478935892	[ 9713 109241 2561]	[ 9735 109265 2561]
7834	10206566	2022-11-17 14:28:59.843347+00:00		t	24	72553681551485225	648518346501288024	72553681551487456	648518346478935892	[ 15147 104935 3180]	[ 15147 104901 3180]
7844	2187670	2022-11-17 14:28:59.843347+00:00		t	31	72342712489115573	648518346481856445	72342712489193348	648518346478935892	[ 9521 109309 2572]	[ 9497 109327 2572]
7956	186420	2022-11-17 14:28:59.843347+00:00		t	21	72905525138131510	648518346501288024	72905525138116247	648518346478935892	[ 25771 106165 2888]	[ 25769 106205 2888]
8022	14461848	2022-11-17 14:28:59.843347+00:00		t	26	72694006454483615	648518346488815453	72694006454477974	648518346477919895	[20173 93151 2613]	[20149 93161 2612]
8070	25069680	2022-11-17 14:28:59.843347+00:00		t	37	72553612832075931	648518346488815453	72553612832076787	648518346504315944	[ 15959 102967 3207]	[ 15947 102991 3206]
8237	40033487	2022-11-17 14:28:59.843347+00:00		t	15	72342712556438587	648518346507233352	72342712556457795	648518346502617767	[ 9109 110509 2726]	[ 9083 110517 2727]
8239	42731110	2022-11-17 14:28:59.843347+00:00		t	50	72342712422270868	648518346480666625	72342712422263263	648518346502617767	[ 8991 110071 2481]	[ 9015 110095 2481]
8240	42731112	2022-11-17 14:28:59.843347+00:00		t	12	72342712422258457	648518346480666625	72342712422255855	648518346502617767	[ 8987 110039 2478]	[ 9017 110043 2478]
8260	15942543	2022-11-17 14:28:59.843347+00:00		t	31	72342712422474259	648518346481856445	72342712422560688	648518346498314906	[ 9607 109313 2567]	[ 9621 109349 2567]
8322	42730856	2022-11-17 14:28:59.843347+00:00		t	23	72342712422458440	648518346480125925	72342712422500632	648518346502617767	[ 8757 109989 2560]	[ 8767 109971 2562]
8404	42731009	2022-11-17 14:28:59.843347+00:00		t	26	72342712422447220	648518346480666625	72342712422447175	648518346502617767	[ 8925 109889 2555]	[ 8909 109857 2556]
8519	37125553	2022-11-17 14:28:59.843347+00:00		t	30	72413218605454444	648518346481759933	72413218605447409	648518346517437482	[ 11979 112761 2512]	[ 11993 112791 2513]
8520	37125570	2022-11-17 14:28:59.843347+00:00		t	18	72413218605430114	648518346472297010	72413218605427884	648518346517437482	[ 12047 112931 2500]	[ 12015 112943 2500]
8537	37125630	2022-11-17 14:28:59.843347+00:00		t	28	72413218605346101	648518346487912272	72413218605305965	648518346504315944	[ 12051 113221 2453]	[ 12077 113201 2453]
8567	37125498	2022-11-17 14:28:59.843347+00:00		t	19	72413218605492750	648518346481759933	72413218605492876	648518346517437482	[ 11861 112673 2529]	[ 11889 112691 2530]
8584	37125759	2022-11-17 14:28:59.843347+00:00		t	34	72413218605321777	648518346487912272	72413218605316146	648518346477240264	[ 12187 113261 2455]	[ 12207 113237 2455]
8623	37125796	2022-11-17 14:28:59.843347+00:00		t	43	72413218605385219	648518346472297010	72413218605382788	648518346514458155	[ 12205 113055 2480]	[ 12235 113051 2481]
8656	33642328	2022-11-17 14:28:59.843347+00:00		t	22	72483587416568006	648518346499722309	72483587416478731	648518346507389983	[ 12667 112971 2578]	[ 12677 112995 2578]
8690	37125144	2022-11-17 14:28:59.843347+00:00		t	29	72413218605430251	648518346488815453	72413218605423097	648518346500725685	[ 11407 113115 2500]	[ 11399 113099 2499]
8703	37125195	2022-11-17 14:28:59.843347+00:00		t	43	72413218605430251	648518346488815453	72413218605418196	648518346498314906	[ 11421 113121 2501]	[ 11453 113133 2500]
8713	37125224	2022-11-17 14:28:59.843347+00:00		t	27	72413218605442825	648518346488815453	72413218605447587	648518346489543513	[ 11461 113089 2509]	[ 11491 113067 2510]
8740	37125450	2022-11-17 14:28:59.843347+00:00		t	12	72413218605486015	648518346488815453	72413218605505004	648518346514458155	[ 11763 113353 2530]	[ 11791 113359 2530]
8766	22614213	2022-11-17 14:28:59.843347+00:00		t	31	72483450112097758	648518346494071307	72483450112088298	648518346479055568	[ 12633 109351 2941]	[ 12645 109393 2941]
8828	22614342	2022-11-17 14:28:59.843347+00:00		t	21	72483450112177786	648518346481856445	72483450112244745	648518346479239887	[ 12903 109265 2951]	[ 12925 109281 2951]
8829	22614365	2022-11-17 14:28:59.843347+00:00		t	22	72483450112117800	648518346486753761	72483450112244745	648518346479239887	[ 12985 109291 2951]	[ 12961 109277 2952]
8834	22614338	2022-11-17 14:28:59.843347+00:00		t	12	72483450112177786	648518346481856445	72483450112101439	648518346479055568	[ 12887 109281 2950]	[ 12907 109301 2950]
8920	32169581	2022-11-17 14:28:59.843347+00:00		t	23	72623981576018987	648518346477981653	72623981576026872	648518346486971900	[ 18269 104067 3094]	[ 18249 104089 3096]
9009	42167889	2022-11-17 14:28:59.843347+00:00		t	30	72624050295522174	648518346499722309	72624050295514514	648518346486971900	[ 17767 105653 3101]	[ 17739 105643 3101]
9339	5654510	2022-11-17 14:28:59.843347+00:00		t	28	72623912789501084	648518346499722309	72623844070058694	648518346507389983	[ 17179 100369 3032]	[ 17173 100351 3033]
9340	11962562	2022-11-17 14:28:59.843347+00:00		t	37	72623912789673240	648518346496335735	72623912789602918	648518346507389983	[ 17461 100951 3072]	[ 17473 100923 3072]
9919	25139280	2022-11-17 14:28:59.843347+00:00		t	17	72623912856649432	648518346487912272	72623912856668029	648518346497891062	[ 17295 100423 3139]	[ 17289 100417 3141]
10276	44717696	2022-11-17 14:28:59.843347+00:00		t	34	72342781141640106	648518346476657526	72342781141564071	648518346494148128	[ 9173 111175 2445]	[ 9161 111199 2445]
10350	42127932	2022-11-17 14:28:59.843347+00:00		t	17	72342781074882124	648518346507233352	72342781074853057	648518346502617767	[ 9631 110619 2439]	[ 9609 110635 2439]
10366	42127971	2022-11-17 14:28:59.843347+00:00		t	44	72342781074771618	648518346480666625	72342781074778952	648518346466833006	[ 9681 110875 2418]	[ 9707 110863 2419]
10387	14225032	2022-11-17 14:28:59.843347+00:00		t	15	72483450112072307	648518346494933170	72483450112065045	648518346479055568	[ 12415 109801 2935]	[ 12409 109767 2935]
10400	22974122	2022-11-17 14:28:59.843347+00:00		t	40	72413081300611307	648518346486753761	72413081300606600	648518346496932836	[ 11277 110227 2721]	[ 11261 110221 2723]
10408	42731293	2022-11-17 14:28:59.843347+00:00		t	40	72342712422414724	648518346481857725	72342712422412000	648518346502617767	[ 9195 109881 2544]	[ 9195 109851 2544]
10420	2659469	2022-11-17 14:28:59.843347+00:00		t	12	72483244154781547	648518346480666625	72483244154764560	648518346502617767	[ 13979 104227 3220]	[ 13997 104213 3219]
10459	44288300	2022-11-17 14:28:59.843347+00:00		t	37	72342781141888165	648518346486753761	72342781141878977	648518346496932836	[ 9683 110761 2558]	[ 9679 110785 2558]
10511	16220796	2022-11-17 14:28:59.843347+00:00		t	24	72553612898955975	648518346486753761	72553612898950392	648518346479239887	[ 16265 104437 3228]	[ 16293 104445 3227]
10557	22974119	2022-11-17 14:28:59.843347+00:00		t	26	72413081300455448	648518346486753761	72413081300461966	648518346496932836	[ 11287 110265 2701]	[ 11255 110285 2702]
10586	36923113	2022-11-17 14:28:59.843347+00:00		t	29	72553681551446235	648518346486753761	72553681551446215	648518346479239887	[ 14977 105539 3162]	[ 15003 105525 3163]
10594	11481595	2022-11-17 14:28:59.843347+00:00		t	26	72413081300645865	648518346481856445	72413081300645794	648518346479239887	[ 11325 110323 2725]	[ 11287 110319 2726]
10619	22973845	2022-11-17 14:28:59.843347+00:00		t	54	72413081300785499	648518346481856445	72413081300760854	648518346489543513	[ 10987 110489 2781]	[ 11023 110493 2781]
10710	41333896	2022-11-17 14:28:59.843347+00:00		t	18	72483175435530238	648518346472297010	72483175435538144	648518346517437482	[ 12847 102087 3324]	[ 12839 102075 3326]
10717	41333860	2022-11-17 14:28:59.843347+00:00		t	19	72483175435535267	648518346472297010	72483175435530137	648518346514458155	[ 12799 101981 3324]	[ 12793 101949 3324]
10796	3292982	2022-11-17 14:28:59.843347+00:00		t	18	72553337819801359	648518346472297010	72553337819791456	648518346479055568	[15541 95447 2873]	[15545 95419 2873]
10797	22984167	2022-11-17 14:28:59.843347+00:00		t	46	72553544112548514	648518346472297010	72553544112522200	648518346514458155	[ 16067 102169 3186]	[ 16095 102175 3185]
10810	22984170	2022-11-17 14:28:59.843347+00:00		t	18	72553544112510598	648518346472297010	72553544112508245	648518346514458155	[ 16065 102025 3180]	[ 16103 102021 3180]
10842	29058305	2022-11-17 14:28:59.843347+00:00		t	35	72623775350525715	648518346472297010	72623775350532918	648518346504315944	[17131 97105 2988]	[17157 97085 2989]
10877	30494938	2022-11-17 14:28:59.843347+00:00		t	23	72413150020362374	648518346472297010	72413150020398165	648518346504092878	[ 10847 111597 2820]	[ 10823 111615 2821]
10938	42730911	2022-11-17 14:28:59.843347+00:00		t	34	72342712422407303	648518346514448583	72342712422409692	648518346478125293	[ 8825 110213 2542]	[ 8807 110199 2542]
11157	41116988	2022-11-17 14:28:59.843347+00:00		t	45	72342712288026028	648518346480125925	72342712288031175	648518346490738941	[ 9989 109763 2216]	[ 9989 109727 2216]
11179	42730997	2022-11-17 14:28:59.843347+00:00		t	15	72342712422275701	648518346480666625	72342712422273106	648518346502617767	[ 8875 109685 2490]	[ 8895 109657 2490]
11345	42731013	2022-11-17 14:28:59.843347+00:00		t	13	72342712422297763	648518346480666625	72342712422287769	648518346490738941	[ 8891 109661 2492]	[ 8911 109637 2492]
11348	16180966	2022-11-17 14:28:59.843347+00:00		t	16	72342712489481781	648518346480666625	72342712489495903	648518346502617767	[ 9295 109981 2654]	[ 9283 109975 2656]
11360	5620021	2022-11-17 14:28:59.843347+00:00		t	34	72483450179076373	648518346477034696	72483450179071717	648518346489543513	[ 13521 109895 3018]	[ 13491 109879 3018]
11381	41116472	2022-11-17 14:28:59.843347+00:00		t	18	72342712288104490	648518346476657526	72342712288087848	648518346494148128	[ 9307 110149 2242]	[ 9287 110161 2242]
11385	44717709	2022-11-17 14:28:59.843347+00:00		t	13	72342781141677483	648518346476657526	72342781141652686	648518346494148128	[ 9191 111155 2455]	[ 9175 111127 2455]
11483	31334810	2022-11-17 14:28:59.843347+00:00		t	21	72342643702951066	648518346494264434	72342643702938399	648518346507389983	[ 8777 107775 2545]	[ 8753 107763 2545]
11484	31334811	2022-11-17 14:28:59.843347+00:00		t	14	72342643702951066	648518346494264434	72342643702948602	648518346507389983	[ 8779 107825 2548]	[ 8751 107815 2548]
11485	37031730	2022-11-17 14:28:59.843347+00:00		t	33	72483244221943701	648518346496671612	72483244221958465	648518346507389983	[ 12381 103965 3390]	[ 12367 103939 3391]
11486	4791778	2022-11-17 14:28:59.843347+00:00		t	23	72413150020205797	648518346499722309	72413150020196805	648518346507389983	[ 12181 112345 2761]	[ 12207 112369 2761]
11490	14019077	2022-11-17 14:28:59.843347+00:00		t	69	72483518697314652	648518346499722309	72483518697292772	648518346507389983	[ 12555 112567 2682]	[ 12593 112555 2683]
11491	14019104	2022-11-17 14:28:59.843347+00:00		t	15	72483518697282985	648518346499722309	72483518697292772	648518346507389983	[ 12617 112565 2670]	[ 12643 112547 2671]
11492	33642286	2022-11-17 14:28:59.843347+00:00		t	15	72483587416403717	648518346499722309	72483587416478731	648518346507389983	[ 12615 112909 2570]	[ 12633 112941 2571]
11504	44288161	2022-11-17 14:28:59.843347+00:00		t	15	72342781141884774	648518346494933170	72342781141888183	648518346496932836	[ 9525 110773 2556]	[ 9539 110751 2556]
11517	24285700	2022-11-17 14:28:59.843347+00:00		t	20	72342781208932338	648518346494933170	72342781208917934	648518346479055568	[ 9961 110859 2639]	[ 9983 110839 2640]
11551	44082289	2022-11-17 14:28:59.843347+00:00		t	19	72413149952746882	648518346480125925	72413149952904345	648518346502617767	[ 10645 110797 2573]	[ 10661 110775 2573]
11659	41116545	2022-11-17 14:28:59.843347+00:00		t	22	72342712287994971	648518346481857725	72342712288000386	648518346517437482	[ 9381 109807 2202]	[ 9399 109793 2201]
11863	2659472	2022-11-17 14:28:59.843347+00:00		t	28	72483244154646444	648518346507233352	72483244154645019	648518346502617767	[ 14035 104337 3211]	[ 14011 104333 3211]
11885	19752358	2022-11-17 14:28:59.843347+00:00		t	40	72483518898508666	648518346487912272	72483518898487250	648518346489543513	[ 13087 110907 2981]	[ 13109 110897 2980]
11886	33642114	2022-11-17 14:28:59.843347+00:00		t	17	72483587416849495	648518346508752447	72483587416836792	648518346489543513	[ 12463 113447 2693]	[ 12439 113425 2693]
11890	11481611	2022-11-17 14:28:59.843347+00:00		t	33	72413081300643024	648518346481856445	72413081300656114	648518346489543513	[ 11329 110301 2726]	[ 11299 110285 2727]
11893	22614376	2022-11-17 14:28:59.843347+00:00		t	24	72483450112101351	648518346481856445	72483450112110921	648518346489543513	[ 12959 109203 2948]	[ 12995 109205 2947]
11988	36973312	2022-11-17 14:28:59.843347+00:00		t	55	72413218672480029	648518346489569900	72413218672494986	648518346507389983	[ 11895 112655 2603]	[ 11913 112669 2605]
12053	20451427	2022-11-17 14:28:59.843347+00:00		t	45	72413150020379595	648518346489569900	72413150020347915	648518346507389983	[ 11607 111131 2821]	[ 11623 111111 2823]
12201	17108366	2022-11-17 14:28:59.843347+00:00		t	28	72413149953016571	648518346489569900	72413149953028009	648518346507389983	[ 11957 112459 2608]	[ 11957 112429 2609]
12222	20552537	2022-11-17 14:28:59.843347+00:00		t	15	72342712489401175	648518346480666625	72342712489398903	648518346466833006	[ 8617 110069 2618]	[ 8633 110061 2617]
12223	37125667	2022-11-17 14:28:59.843347+00:00		t	37	72413218605538948	648518346489569900	72413218605528777	648518346507389983	[ 12115 112687 2545]	[ 12125 112657 2545]
12224	17108365	2022-11-17 14:28:59.843347+00:00		t	50	72413149953002760	648518346489569900	72413149952986098	648518346507389983	[ 11951 112385 2595]	[ 11967 112359 2596]
12278	27386375	2022-11-17 14:28:59.843347+00:00		t	32	72342781007627576	648518346480125925	72342781007635499	648518346494148128	[ 9209 110625 2281]	[ 9249 110627 2280]
12291	7042377	2022-11-17 14:28:59.843347+00:00		t	33	72342712355128059	648518346494933426	72342712355140560	648518346494148128	[ 9087 110411 2345]	[ 9115 110417 2345]
12292	41116516	2022-11-17 14:28:59.843347+00:00		t	30	72342712288092669	648518346476657526	72342712288087852	648518346494148128	[ 9349 110161 2239]	[ 9367 110189 2239]
12330	7042483	2022-11-17 14:28:59.843347+00:00		t	44	72342712355123297	648518346514448583	72342712355118414	648518346494148128	[ 9199 110261 2336]	[ 9213 110285 2337]
12353	8039503	2022-11-17 14:28:59.843347+00:00		t	32	72905593857515010	648518346501288024	72905593857502774	648518346478935892	[ 25135 106715 2859]	[ 25117 106729 2858]
12423	42127863	2022-11-17 14:28:59.843347+00:00		t	25	72342781074966307	648518346480125925	72342781074853057	648518346502617767	[ 9493 110657 2437]	[ 9519 110641 2437]
12495	41116583	2022-11-17 14:28:59.843347+00:00		t	24	72342712287972018	648518346481857725	72342712287941101	648518346477140752	[ 9465 110117 2194]	[ 9437 110101 2195]
12532	44288515	2022-11-17 14:28:59.843347+00:00		t	29	72342781141935419	648518346486753761	72342781141884768	648518346479239887	[ 9865 110841 2567]	[ 9887 110817 2567]
12533	44288358	2022-11-17 14:28:59.843347+00:00		t	54	72342781141901020	648518346486753761	72342781141906865	648518346479239887	[ 9701 110779 2562]	[ 9719 110815 2563]
12535	8238074	2022-11-17 14:28:59.843347+00:00		t	13	72694006521530594	648518346499722309	72694006521530626	648518346507389983	[19467 93537 2734]	[19491 93559 2734]
12537	43130650	2022-11-17 14:28:59.843347+00:00		t	18	72905662509925647	648518346517348645	72905662509908143	648518346507389983	[ 24729 110349 2737]	[ 24761 110367 2738]
12538	20263004	2022-11-17 14:28:59.843347+00:00		t	14	72553681618399681	648518346494933170	72553681618410625	648518346479239887	[ 16043 104473 3222]	[ 16065 104487 3222]
12539	20263024	2022-11-17 14:28:59.843347+00:00		t	21	72553681618423470	648518346486753761	72553681618399267	648518346479239887	[ 16137 104483 3222]	[ 16139 104485 3220]
12546	35895888	2022-11-17 14:28:59.843347+00:00		t	29	72413218471162400	648518346487912272	72413218471136689	648518346503310971	[ 11789 113205 2221]	[ 11809 113231 2221]
12586	11481786	2022-11-17 14:28:59.843347+00:00		t	21	72413081300851823	648518346494933170	72413081300880150	648518346479239887	[ 11515 110153 2822]	[ 11541 110177 2823]
12588	44082553	2022-11-17 14:28:59.843347+00:00		t	26	72413149953073734	648518346477034696	72413149953069002	648518346479239887	[ 11093 110821 2628]	[ 11111 110797 2628]
12589	44082591	2022-11-17 14:28:59.843347+00:00		t	29	72413149953110522	648518346477034696	72413149953096311	648518346479239887	[ 11153 110731 2638]	[ 11183 110717 2639]
12594	20263003	2022-11-17 14:28:59.843347+00:00		t	12	72553681618213941	648518346494933170	72553681618213207	648518346478935892	[ 16027 104583 3212]	[ 16063 104585 3213]
12595	4391602	2022-11-17 14:28:59.843347+00:00		t	17	72342781275911803	648518346494071307	72342781275893963	648518346478935892	[ 9541 110703 2718]	[ 9555 110705 2717]
12598	24285539	2022-11-17 14:28:59.843347+00:00		t	21	72342781208882120	648518346494933170	72342781208877547	648518346478935892	[ 9855 110823 2617]	[ 9827 110827 2618]
12626	5654436	2022-11-17 14:28:59.843347+00:00		t	50	72623844070133162	648518346483783343	72623844070123233	648518346486971900	[ 17047 100027 3059]	[17043 99995 3059]
12637	24527796	2022-11-17 14:28:59.843347+00:00		t	12	72694075241272421	648518346483783343	72694075241243719	648518346507389983	[18545 95405 2810]	[18567 95401 2809]
12654	5654442	2022-11-17 14:28:59.843347+00:00		t	23	72623844070133162	648518346483783343	72623844070114225	648518346507389983	[ 17063 100019 3062]	[17053 99989 3062]
12655	8238553	2022-11-17 14:28:59.843347+00:00		t	24	72694006521473511	648518346483783343	72694006521477058	648518346507389983	[20067 93795 2709]	[20041 93775 2710]
12660	8238590	2022-11-17 14:28:59.843347+00:00		t	25	72694006521342137	648518346483783343	72694006521482862	648518346507389983	[20111 93759 2710]	[20095 93735 2712]
12686	41116616	2022-11-17 14:28:59.843347+00:00		t	50	72342712288278768	648518346481857725	72342712288330328	648518346477140752	[ 9443 109879 2307]	[ 9475 109877 2307]
12691	4962706	2022-11-17 14:28:59.843347+00:00		t	34	72342712288209427	648518346481857725	72342712288199873	648518346477140752	[ 9145 110039 2287]	[ 9155 110073 2287]
12735	41116578	2022-11-17 14:28:59.843347+00:00		t	23	72342712288023535	648518346481857725	72342712288000386	648518346517437482	[ 9403 109851 2206]	[ 9435 109853 2206]
12736	41116584	2022-11-17 14:28:59.843347+00:00		t	14	72342712287972018	648518346481857725	72342712287967932	648518346517437482	[ 9465 110125 2199]	[ 9435 110105 2200]
12737	41116768	2022-11-17 14:28:59.843347+00:00		t	17	72342712287914727	648518346481857725	72342712287896003	648518346517437482	[ 9605 109961 2190]	[ 9643 109955 2190]
12738	41116775	2022-11-17 14:28:59.843347+00:00		t	14	72342712287956946	648518346481857725	72342712287957188	648518346517437482	[ 9623 109983 2192]	[ 9651 109993 2192]
12748	36920871	2022-11-17 14:28:59.843347+00:00		t	54	72342712422399430	648518346481857725	72342712422404572	648518346477140752	[ 9265 109877 2539]	[ 9269 109845 2539]
12773	43351611	2022-11-17 14:28:59.843347+00:00		t	24	72342781275914271	648518346481857725	72342781275919098	648518346477140752	[ 8915 110785 2720]	[ 8887 110799 2721]
12778	27640922	2022-11-17 14:28:59.843347+00:00		t	28	72905456351776952	648518346487912272	72905456351620658	648518346489543513	[ 25651 103077 2825]	[ 25675 103103 2824]
12793	42731239	2022-11-17 14:28:59.843347+00:00		t	18	72342712422260868	648518346481857725	72342712422265787	648518346502617767	[ 9119 110235 2484]	[ 9123 110207 2485]
12794	42731086	2022-11-17 14:28:59.843347+00:00		t	29	72342712422268422	648518346481857725	72342712422258630	648518346477140752	[ 9015 110325 2480]	[ 8985 110309 2481]
12895	40033367	2022-11-17 14:28:59.843347+00:00		t	23	72342712556443325	648518346481857725	72342712556457591	648518346477140752	[ 8977 110163 2728]	[ 8943 110157 2728]
12902	40033375	2022-11-17 14:28:59.843347+00:00		t	30	72342712556450386	648518346481857725	72342712556450339	648518346517437482	[ 8981 110163 2726]	[ 8953 110155 2725]
12948	41116995	2022-11-17 14:28:59.843347+00:00		t	51	72342712288010427	648518346480125925	72342712287992331	648518346494148128	[ 9999 109791 2202]	[ 10011 109761 2203]
12956	41117008	2022-11-17 14:28:59.843347+00:00		t	20	72342712288031268	648518346480125925	72342712288041041	648518346494148128	[ 10021 109829 2221]	[ 10043 109815 2222]
12961	41116709	2022-11-17 14:28:59.843347+00:00		t	38	72342712288033842	648518346514448583	72342712288058305	648518346494148128	[ 9559 110073 2224]	[ 9585 110075 2225]
13060	3826113	2022-11-17 14:28:59.843347+00:00		t	22	72905456418332675	648518346472297010	72905456418506075	648518346489543513	[ 25217 103149 2828]	[ 25243 103129 2829]
13074	3826193	2022-11-17 14:28:59.843347+00:00		t	37	72905456418531067	648518346488815453	72905456418531049	648518346489543513	[ 25369 102905 2839]	[ 25333 102901 2840]
13078	3826376	2022-11-17 14:28:59.843347+00:00		t	41	72905456418525879	648518346488815453	72905456418530993	648518346496932836	[ 25525 102887 2838]	[ 25541 102863 2838]
13113	3826001	2022-11-17 14:28:59.843347+00:00		t	24	72905456418332664	648518346472297010	72905456418539032	648518346489543513	[ 25071 103163 2838]	[ 25067 103161 2840]
13225	41156209	2022-11-17 14:28:59.843347+00:00		t	30	72413081367551162	648518346481856445	72413081367556460	648518346479239887	[ 11663 110139 2826]	[ 11641 110143 2827]
13284	16220713	2022-11-17 14:28:59.843347+00:00		t	41	72553681618403485	648518346494933170	72553612898920146	648518346479239887	[ 16013 104449 3219]	[ 16005 104419 3219]
13297	27188011	2022-11-17 14:28:59.843347+00:00		t	65	72413081233702806	648518346494933170	72413081233690365	648518346498314906	[ 11315 110285 2654]	[ 11335 110265 2655]
13664	24285624	2022-11-17 14:28:59.843347+00:00		t	30	72342781208896019	648518346494933170	72342781208884478	648518346479239887	[ 9917 110887 2625]	[ 9913 110907 2624]
13665	16220778	2022-11-17 14:28:59.843347+00:00		t	25	72553612898942514	648518346486753761	72553612898952993	648518346479239887	[ 16209 104409 3227]	[ 16223 104385 3226]
13666	24285469	2022-11-17 14:28:59.843347+00:00		t	18	72342781208784118	648518346501288024	72342781208798074	648518346479239887	[ 9741 110633 2583]	[ 9745 110675 2583]
13667	11481578	2022-11-17 14:28:59.843347+00:00		t	56	72413081300813168	648518346494933170	72413081300800437	648518346479239887	[ 11255 110287 2797]	[ 11275 110305 2797]
13668	44288448	2022-11-17 14:28:59.843347+00:00		t	17	72342781141867228	648518346494071307	72342781141860026	648518346479239887	[ 9787 110979 2548]	[ 9815 110985 2548]
13669	22974105	2022-11-17 14:28:59.843347+00:00		t	34	72413081300651048	648518346501288024	72413081300635547	648518346479239887	[ 11221 110351 2728]	[ 11249 110357 2729]
13670	11481605	2022-11-17 14:28:59.843347+00:00		t	26	72413081300782852	648518346494071307	72413081300800437	648518346479239887	[ 11269 110301 2792]	[ 11293 110323 2793]
13671	24285631	2022-11-17 14:28:59.843347+00:00		t	12	72342781208832320	648518346501288024	72342781208811469	648518346479239887	[ 9925 110853 2591]	[ 9915 110881 2591]
13672	18864489	2022-11-17 14:28:59.843347+00:00		t	23	72623706497005730	648518346472297010	72623706497028533	648518346479239887	[18269 95283 2789]	[18283 95263 2791]
13673	9435490	2022-11-17 14:28:59.843347+00:00		t	26	72694075308087844	648518346487912272	72694075308087866	648518346479239887	[19881 95283 2839]	[19849 95267 2839]
13674	10206445	2022-11-17 14:28:59.843347+00:00		t	20	72553681551438696	648518346486753761	72553681551438753	648518346479239887	[ 14897 105437 3158]	[ 14927 105465 3159]
13676	22973820	2022-11-17 14:28:59.843347+00:00		t	24	72413081300775553	648518346481856445	72413081300780467	648518346479239887	[ 10947 110423 2786]	[ 10969 110405 2787]
13677	37583143	2022-11-17 14:28:59.843347+00:00		t	31	72694006454538192	648518346487912272	72694006454520081	648518346479239887	[19951 93447 2631]	[19973 93479 2630]
13678	6923556	2022-11-17 14:28:59.843347+00:00		t	12	72694075308140561	648518346481759933	72694075308166655	648518346479239887	[19621 95121 2870]	[19627 95097 2872]
13679	6923574	2022-11-17 14:28:59.843347+00:00		t	35	72694075308145340	648518346481759933	72694075308125554	648518346479239887	[19647 95161 2858]	[19657 95201 2859]
13681	13753092	2022-11-17 14:28:59.843347+00:00		t	26	72623706496996645	648518346472297010	72623706497005607	648518346479239887	[18263 95169 2779]	[18241 95149 2779]
13683	1889370	2022-11-17 14:28:59.843347+00:00		t	14	72624050295760921	648518346481856445	72624050295763762	648518346479239887	[ 17593 105473 3196]	[ 17597 105443 3196]
13684	22973970	2022-11-17 14:28:59.843347+00:00		t	30	72413081300618673	648518346501288024	72413081300613877	648518346479239887	[ 11157 110481 2719]	[ 11179 110507 2720]
13685	18891777	2022-11-17 14:28:59.843347+00:00		t	44	72553337752784793	648518346488815453	72553337752775058	648518346479239887	[15161 95465 2771]	[15159 95499 2772]
13686	40344021	2022-11-17 14:28:59.843347+00:00		t	29	72413149953054924	648518346487912272	72413149953057507	648518346479239887	[ 10431 111795 2625]	[ 10407 111779 2624]
13687	41760876	2022-11-17 14:28:59.843347+00:00		t	12	72623775350606105	648518346477981653	72623775350590893	648518346479239887	[18045 97937 3014]	[18065 97913 3014]
13688	41760880	2022-11-17 14:28:59.843347+00:00		t	65	72623775350593657	648518346477981653	72623775350590893	648518346479239887	[18045 97969 3010]	[18073 97943 3011]
13689	37583033	2022-11-17 14:28:59.843347+00:00		t	38	72694006454517501	648518346487912272	72694006454517473	648518346479239887	[19865 93513 2632]	[19837 93531 2632]
13690	37583263	2022-11-17 14:28:59.843347+00:00		t	24	72694006454488620	648518346488815453	72694006454501188	648518346479239887	[20175 93175 2618]	[20149 93197 2620]
13691	41156178	2022-11-17 14:28:59.843347+00:00		t	32	72413081367629859	648518346494933170	72413081367643724	648518346479239887	[ 11579 110085 2831]	[ 11603 110101 2832]
13692	16220740	2022-11-17 14:28:59.843347+00:00		t	28	72553612898925702	648518346494933170	72553612898933104	648518346479239887	[ 16051 104437 3225]	[ 16071 104415 3226]
13693	17016691	2022-11-17 14:28:59.843347+00:00		t	12	72413149886041477	648518346494933170	72413149886032043	648518346479239887	[ 10467 111967 2528]	[ 10493 111971 2528]
13719	32325148	2022-11-17 14:28:59.843347+00:00		t	24	72342643836946035	648518346517348645	72342643836960590	648518346494148128	[ 8723 106955 2720]	[ 8755 106969 2720]
13724	32325265	2022-11-17 14:28:59.843347+00:00		t	18	72342643837083132	648518346496671612	72342643837075542	648518346507389983	[ 8995 106929 2776]	[ 9023 106913 2777]
13725	32325252	2022-11-17 14:28:59.843347+00:00		t	33	72342643837114939	648518346496671612	72342643837143986	648518346494148128	[ 8993 106995 2795]	[ 9013 107029 2796]
13727	32325121	2022-11-17 14:28:59.843347+00:00		t	16	72342643836933315	648518346517348645	72342643836909932	648518346494148128	[ 8669 106933 2714]	[ 8695 106937 2713]
13738	42127852	2022-11-17 14:28:59.843347+00:00		t	24	72342781074796988	648518346480666625	72342781074796983	648518346466833006	[ 9525 110621 2426]	[ 9511 110603 2428]
13746	41116571	2022-11-17 14:28:59.843347+00:00		t	43	72342712288023653	648518346514448583	72342712288031435	648518346478125293	[ 9421 110127 2218]	[ 9431 110149 2219]
13757	4962690	2022-11-17 14:28:59.843347+00:00		t	12	72342712288205127	648518346480125925	72342712288190656	648518346494148128	[ 9123 110539 2291]	[ 9133 110523 2291]
13760	24285889	2022-11-17 14:28:59.843347+00:00		t	29	72342781208578702	648518346494933170	72342781208722705	648518346478935892	[ 10169 110953 2573]	[ 10203 110949 2573]
13764	34022414	2022-11-17 14:28:59.843347+00:00		t	17	72342781208853006	648518346500641203	72342781208855254	648518346494148128	[ 9613 112189 2605]	[ 9593 112165 2606]
13765	36064096	2022-11-17 14:28:59.843347+00:00		t	16	72413149885980900	648518346481856445	72413149885996602	648518346478935892	[ 10377 111177 2510]	[ 10387 111203 2511]
13775	34022475	2022-11-17 14:28:59.843347+00:00		t	23	72342781208844300	648518346500641203	72342781208837499	648518346494148128	[ 9649 112205 2603]	[ 9657 112193 2602]
13779	36064144	2022-11-17 14:28:59.843347+00:00		t	27	72413149886150531	648518346480125925	72413149886119209	648518346478125293	[ 10495 110795 2561]	[ 10477 110769 2561]
13780	36064048	2022-11-17 14:28:59.843347+00:00		t	26	72413149886111704	648518346494933170	72413149886115631	648518346478935892	[ 10293 111257 2558]	[ 10323 111275 2559]
13867	26483616	2022-11-17 14:28:59.843347+00:00		t	23	72342575318942434	648518346496671612	72342575318939928	648518346507389983	[ 9165 105289 3154]	[ 9185 105323 3156]
13887	3941163	2022-11-17 14:28:59.843347+00:00		t	18	72623912789571393	648518346499722309	72623912789578070	648518346507389983	[ 17331 101111 3061]	[ 17289 101109 3061]
13903	3941064	2022-11-17 14:28:59.843347+00:00		t	31	72623912789539892	648518346500681907	72623912789542241	648518346507389983	[ 17059 100387 3040]	[ 17085 100377 3042]
13907	32333096	2022-11-17 14:28:59.843347+00:00		t	40	72483518831462385	648518346508752447	72483518831445711	648518346479055568	[ 13187 111635 2884]	[ 13223 111643 2885]
14018	186616	2022-11-17 14:28:59.843347+00:00		t	29	72905525137952762	648518346494071307	72905525137851303	648518346479055568	[ 26081 106011 2827]	[ 26097 105987 2827]
14020	186648	2022-11-17 14:28:59.843347+00:00		t	26	72905525138004070	648518346501288024	72905525138000689	648518346489543513	[ 26167 105885 2843]	[ 26139 105857 2843]
14086	186294	2022-11-17 14:28:59.843347+00:00		t	12	72905525138219991	648518346481856445	72905525138230026	648518346489543513	[ 25707 105623 2917]	[ 25683 105615 2918]
14115	186412	2022-11-17 14:28:59.843347+00:00		t	41	72905525138175325	648518346501288024	72905525138192728	648518346489543513	[ 25747 106227 2906]	[ 25763 106239 2909]
14192	5734545	2022-11-17 14:28:59.843347+00:00		t	20	72483450112019383	648518346508752447	72483450111988357	648518346489543513	[ 13495 109561 2896]	[ 13495 109535 2895]
14193	24771308	2022-11-17 14:28:59.843347+00:00		t	22	72905456351691326	648518346488815453	72905456351676554	648518346489543513	[ 25535 102927 2821]	[ 25545 102915 2820]
14267	32332625	2022-11-17 14:28:59.843347+00:00		t	26	72483518831578280	648518346487912272	72483518831575818	648518346504092878	[ 12669 111605 2938]	[ 12663 111633 2939]
14289	399674	2022-11-17 14:28:59.843347+00:00		t	18	72694075241263246	648518346481759933	72694075241279649	648518346498314906	[19695 95789 2813]	[19711 95815 2815]
14291	399701	2022-11-17 14:28:59.843347+00:00		t	42	72694075241267703	648518346481759933	72694075241286462	648518346489543513	[19767 95739 2817]	[19753 95725 2819]
14295	399753	2022-11-17 14:28:59.843347+00:00		t	32	72694075241252482	648518346481759933	72694075241241517	648518346496932836	[19789 95705 2811]	[19803 95679 2812]
14303	8238506	2022-11-17 14:28:59.843347+00:00		t	29	72694006521506586	648518346484687181	72694006521490816	648518346486971900	[19973 93771 2714]	[20001 93769 2713]
14340	8238227	2022-11-17 14:28:59.843347+00:00		t	35	72694006521528288	648518346499722309	72694006521543537	648518346519022303	[19643 93509 2732]	[19643 93541 2733]
14344	8238064	2022-11-17 14:28:59.843347+00:00		t	43	72694006521552637	648518346499722309	72694006521557330	648518346486971900	[19457 93531 2738]	[19483 93549 2739]
14349	8238324	2022-11-17 14:28:59.843347+00:00		t	45	72694006521525953	648518346499722309	72694006521519153	648518346500725685	[19755 93439 2728]	[19765 93411 2729]
14376	8238529	2022-11-17 14:28:59.843347+00:00		t	23	72694006521493522	648518346484687181	72694006521490816	648518346486971900	[19985 93735 2715]	[20019 93719 2715]
14401	8238412	2022-11-17 14:28:59.843347+00:00		t	33	72694006521519160	648518346499722309	72694006521523745	648518346486971900	[19831 93423 2726]	[19861 93417 2726]
14409	8238350	2022-11-17 14:28:59.843347+00:00		t	42	72694006521535261	648518346484687181	72694006521516997	648518346507389983	[19813 93853 2722]	[19783 93853 2723]
14411	8238406	2022-11-17 14:28:59.843347+00:00		t	44	72694006521609156	648518346508752447	72694006521597557	648518346500725685	[19851 93665 2765]	[19857 93641 2763]
14421	8238627	2022-11-17 14:28:59.843347+00:00		t	25	72694006521477154	648518346483783343	72694006521480213	648518346486971900	[20155 93857 2710]	[20139 93887 2711]
14423	8238631	2022-11-17 14:28:59.843347+00:00		t	19	72694006521385462	648518346483783343	72694006521479979	648518346494148128	[20135 93707 2708]	[20145 93677 2709]
14452	32332747	2022-11-17 14:28:59.843347+00:00		t	12	72483518831570811	648518346488815453	72483518831578425	648518346517437482	[ 12825 111887 2936]	[ 12841 111879 2938]
14454	32332710	2022-11-17 14:28:59.843347+00:00		t	30	72483518831548748	648518346488815453	72483518831578304	648518346496932836	[ 12791 111741 2936]	[ 12793 111705 2937]
14455	32332714	2022-11-17 14:28:59.843347+00:00		t	36	72483518831565827	648518346487912272	72483518831578304	648518346496932836	[ 12771 111603 2936]	[ 12797 111629 2936]
14456	32332752	2022-11-17 14:28:59.843347+00:00		t	36	72483518831556078	648518346488815453	72483518831563301	648518346496932836	[ 12819 111771 2927]	[ 12847 111763 2928]
14458	32332769	2022-11-17 14:28:59.843347+00:00		t	34	72483518831457719	648518346487912272	72483518831440821	648518346498314906	[ 12841 111693 2887]	[ 12865 111693 2886]
14472	32332781	2022-11-17 14:28:59.843347+00:00		t	18	72483518831570738	648518346488815453	72483518831575847	648518346496932836	[ 12843 111769 2933]	[ 12871 111755 2933]
14475	32332798	2022-11-17 14:28:59.843347+00:00		t	21	72483518831568224	648518346488815453	72483518831563318	648518346489543513	[ 12855 111809 2932]	[ 12893 111815 2933]
14526	584648	2022-11-17 14:28:59.843347+00:00		t	16	72835362418099106	648518346490237960	72835362418093945	648518346507389983	[ 24299 111385 2634]	[ 24271 111397 2634]
14573	584842	2022-11-17 14:28:59.843347+00:00		t	35	72835362418232262	648518346496671612	72835362418276548	648518346507389983	[ 24513 111077 2689]	[ 24497 111077 2691]
14584	32332936	2022-11-17 14:28:59.843347+00:00		t	38	72483518831486676	648518346508752447	72483518831494272	648518346479055568	[ 13027 111701 2902]	[ 13035 111715 2904]
14697	683022	2022-11-17 14:28:59.843347+00:00		t	23	72342575251686012	648518346496671612	72342575251696185	648518346507389983	[ 8327 106329 2965]	[ 8311 106307 2965]
14703	682968	2022-11-17 14:28:59.843347+00:00		t	14	72272206507497669	648518346494264434	72342575251696185	648518346507389983	[ 8187 106349 2972]	[ 8207 106311 2971]
14707	682985	2022-11-17 14:28:59.843347+00:00		t	44	72342575251691137	648518346494264434	72342575251625806	648518346507389983	[ 8205 106361 2960]	[ 8233 106345 2960]
14864	4391744	2022-11-17 14:28:59.843347+00:00		t	37	72342781209118445	648518346494071307	72342781275675208	648518346496932836	[ 9751 110719 2697]	[ 9781 110729 2698]
14867	4391678	2022-11-17 14:28:59.843347+00:00		t	27	72342781275672469	648518346494071307	72342781275869087	648518346478935892	[ 9665 110695 2704]	[ 9669 110661 2705]
14875	4391721	2022-11-17 14:28:59.843347+00:00		t	12	72342781275767741	648518346494071307	72342781275792955	648518346496932836	[ 9699 110723 2702]	[ 9727 110715 2702]
14909	4411179	2022-11-17 14:28:59.843347+00:00		t	13	72483244155067785	648518346481856445	72483244155037566	648518346489543513	[ 12297 102457 3326]	[ 12325 102451 3326]
15025	44288434	2022-11-17 14:28:59.843347+00:00		t	19	72342781141679753	648518346494933426	72342781141702495	648518346494148128	[ 9793 111233 2473]	[ 9805 111203 2473]
15026	14462058	2022-11-17 14:28:59.843347+00:00		t	18	72694006454168016	648518346483783343	72694006454261964	648518346494148128	[20435 92387 2575]	[20465 92381 2577]
15028	36064126	2022-11-17 14:28:59.843347+00:00		t	34	72413149886099962	648518346480125925	72413149886120387	648518346494148128	[ 10481 111389 2556]	[ 10453 111383 2557]
15029	38504828	2022-11-17 14:28:59.843347+00:00		t	47	72412944197257400	648518346490237960	72412944197271759	648518346494148128	[ 11011 104773 3386]	[ 11019 104807 3387]
15030	40553968	2022-11-17 14:28:59.843347+00:00		t	43	72623775283595827	648518346474593218	72623706564113685	648518346494148128	[17737 96271 2928]	[17755 96247 2928]
15032	32325154	2022-11-17 14:28:59.843347+00:00		t	15	72342643836977627	648518346517348645	72342643836980315	648518346494148128	[ 8747 106977 2738]	[ 8771 106969 2739]
15033	35589466	2022-11-17 14:28:59.843347+00:00		t	13	72342781141808701	648518346514448583	72342781141846270	648518346494148128	[ 9685 111753 2538]	[ 9663 111783 2538]
15034	14461979	2022-11-17 14:28:59.843347+00:00		t	27	72694006454410176	648518346483783343	72694006454417548	648518346494148128	[20345 92339 2586]	[20371 92319 2586]
15035	35589468	2022-11-17 14:28:59.843347+00:00		t	45	72342781141841511	648518346494933426	72342781141846270	648518346494148128	[ 9685 111745 2539]	[ 9669 111771 2539]
15036	24761889	2022-11-17 14:28:59.843347+00:00		t	23	72342575386026897	648518346517348645	72342575386026981	648518346494148128	[ 9821 105337 3280]	[ 9823 105373 3280]
15037	41182141	2022-11-17 14:28:59.843347+00:00		t	15	72272206440462312	648518346517348645	72272206440485923	648518346494148128	[ 7495 105155 2872]	[ 7487 105181 2873]
15038	41182142	2022-11-17 14:28:59.843347+00:00		t	26	72272206440471450	648518346517348645	72272206440485923	648518346494148128	[ 7479 105249 2873]	[ 7491 105223 2873]
15039	41760836	2022-11-17 14:28:59.843347+00:00		t	24	72623775350575014	648518346500641203	72623775350580431	648518346494148128	[17969 98203 3008]	[17997 98199 3009]
15040	22896267	2022-11-17 14:28:59.843347+00:00		t	16	72905731229332051	648518346480125925	72905731229334623	648518346494148128	[ 25027 111817 2710]	[ 25025 111843 2711]
15041	40553895	2022-11-17 14:28:59.843347+00:00		t	22	72623775283595961	648518346474593218	72623706564133908	648518346494148128	[17613 96267 2931]	[17599 96247 2933]
15042	41116471	2022-11-17 14:28:59.843347+00:00		t	25	72342712288080874	648518346496671612	72342712288090292	648518346494148128	[ 9251 110227 2242]	[ 9287 110219 2243]
15043	10517500	2022-11-17 14:28:59.843347+00:00		t	54	72413218672484387	648518346483783343	72413218672459305	648518346494148128	[ 10533 112685 2602]	[ 10565 112673 2603]
15044	10517497	2022-11-17 14:28:59.843347+00:00		t	39	72413218672484387	648518346483783343	72413218672492745	648518346494148128	[ 10531 112669 2606]	[ 10561 112651 2606]
15045	13011195	2022-11-17 14:28:59.843347+00:00		t	29	72413081166628932	648518346514448583	72413081166626454	648518346478125293	[ 10369 110555 2551]	[ 10397 110563 2551]
15046	15795313	2022-11-17 14:28:59.843347+00:00		t	24	72272137654040667	648518346490237960	72272137654030403	648518346494148128	[ 7621 104363 2787]	[ 7651 104379 2788]
15625	1781426	2022-11-17 14:28:59.843347+00:00		t	34	72623706631198982	648518346503978080	72623706631198946	648518346504315944	[17021 95565 3041]	[16993 95543 3041]
15674	1781179	2022-11-17 14:28:59.843347+00:00		t	16	72623706630985489	648518346508752447	72623706630850249	648518346517437482	[16547 95495 2956]	[16575 95493 2956]
15676	1781440	2022-11-17 14:28:59.843347+00:00		t	31	72623706631167317	648518346503978080	72623706631156533	648518346489543513	[17017 95721 3025]	[17027 95707 3024]
15969	37503412	2022-11-17 14:28:59.843347+00:00		t	44	72694006454638047	648518346483783343	72694006454616520	648518346486971900	[19475 93593 2670]	[19445 93605 2670]
15971	8238595	2022-11-17 14:28:59.843347+00:00		t	19	72694006521342137	648518346483783343	72694006521490816	648518346486971900	[20117 93727 2709]	[20105 93705 2711]
15975	2924392	2022-11-17 14:28:59.843347+00:00		t	62	72623775283509477	648518346500681907	72623775283526810	648518346486971900	[17791 96983 2899]	[17825 96999 2899]
15976	2924170	2022-11-17 14:28:59.843347+00:00		t	39	72623775283536433	648518346483783343	72623775283538863	648518346486971900	[17633 96975 2902]	[17645 96977 2905]
16294	13080457	2022-11-17 14:28:59.843347+00:00		t	30	72975687858016465	648518346508752447	72975687858009478	648518346489543513	[ 28129 100143 3113]	[ 28091 100141 3114]
16867	1992719	2022-11-17 14:28:59.843347+00:00		t	38	72413150087207135	648518346474593218	72413150087207182	648518346507389983	[ 12201 110997 2853]	[ 12219 111039 2854]
18439	4962703	2022-11-17 14:28:59.843347+00:00		t	13	72342712288126888	648518346496671612	72342712288111975	648518346477140752	[ 9129 110495 2255]	[ 9151 110513 2254]
19306	19190955	2022-11-17 14:28:59.843347+00:00		t	13	72623706563962754	648518346472297010	72623706563951713	648518346489543513	[16917 95559 2861]	[16899 95537 2860]
19737	25969451	2022-11-17 14:28:59.843347+00:00		t	49	72764443985323144	648518346508752447	72764443985286321	648518346489543513	[22381 95149 2769]	[22399 95175 2769]
19738	5734554	2022-11-17 14:28:59.843347+00:00		t	13	72483450112066342	648518346514361543	72483450112071351	648518346489543513	[ 13483 108589 2929]	[ 13505 108587 2930]
19740	17016732	2022-11-17 14:28:59.843347+00:00		t	13	72413149886029830	648518346503978080	72413149886043872	648518346489543513	[ 10525 112083 2524]	[ 10541 112059 2524]
19741	24771204	2022-11-17 14:28:59.843347+00:00		t	33	72905456351665213	648518346488815453	72905456351773154	648518346489543513	[ 25357 102897 2824]	[ 25343 102877 2824]
19742	186225	2022-11-17 14:28:59.843347+00:00		t	28	72905525138147043	648518346494933170	72905525138160442	648518346489543513	[ 25585 106025 2892]	[ 25615 106019 2891]
19746	17016765	2022-11-17 14:28:59.843347+00:00		t	13	72413149886103124	648518346508752447	72413149886105848	648518346489543513	[ 10531 112013 2555]	[ 10571 112019 2555]
19872	17867403	2022-11-17 14:28:59.843347+00:00		t	21	72694006521587722	648518346499722309	72694006521593763	648518346500725685	[19271 94019 2757]	[19295 94001 2758]
19905	33378651	2022-11-17 14:28:59.843347+00:00		t	21	72342780940502904	648518346508752447	72342780940495684	648518346500725685	[ 9599 110689 2134]	[ 9617 110715 2134]
19907	17867427	2022-11-17 14:28:59.843347+00:00		t	18	72694006521580937	648518346499722309	72694006521585586	648518346500725685	[19287 93937 2754]	[19317 93959 2755]
19955	17867509	2022-11-17 14:28:59.843347+00:00		t	24	72694006521539309	648518346499722309	72694006521561662	648518346519022303	[19411 93563 2738]	[19427 93591 2739]
19963	17867465	2022-11-17 14:28:59.843347+00:00		t	51	72694006521557344	648518346499722309	72694006521555072	648518346507389983	[19343 93617 2742]	[19367 93637 2743]
20004	17867095	2022-11-17 14:28:59.843347+00:00		t	15	72694006521509367	648518346481759933	72694006521501395	648518346489543513	[18715 93833 2717]	[18713 93869 2717]
20005	17867157	2022-11-17 14:28:59.843347+00:00		t	33	72694006521465303	648518346472297010	72694006521485627	648518346489543513	[18829 93853 2707]	[18823 93821 2708]
20008	17867048	2022-11-17 14:28:59.843347+00:00		t	23	72694006521498614	648518346481759933	72694006521511844	648518346489543513	[18687 93789 2718]	[18649 93791 2719]
20108	17867425	2022-11-17 14:28:59.843347+00:00		t	36	72694006521568033	648518346499722309	72694006521548118	648518346507389983	[19309 93637 2739]	[19317 93675 2738]
20118	17867442	2022-11-17 14:28:59.843347+00:00		t	26	72694006521572196	648518346499722309	72694006521572198	648518346500725685	[19311 93865 2748]	[19339 93885 2749]
20235	2924163	2022-11-17 14:28:59.843347+00:00		t	25	72623775283595961	648518346474593218	72623775283619022	648518346507389983	[17637 96281 2931]	[17641 96283 2934]
20236	2924176	2022-11-17 14:28:59.843347+00:00		t	27	72623775283502549	648518346486653999	72623775283498247	648518346507389983	[17679 97251 2886]	[17655 97227 2887]
20260	2924231	2022-11-17 14:28:59.843347+00:00		t	52	72623775283529165	648518346483783343	72623775283524279	648518346486971900	[17665 97007 2899]	[17697 97027 2899]
20261	2924350	2022-11-17 14:28:59.843347+00:00		t	47	72623775283509640	648518346486653999	72623775283517338	648518346486971900	[17799 97133 2895]	[17793 97101 2895]
20274	2924221	2022-11-17 14:28:59.843347+00:00		t	23	72623775283707402	648518346474593218	72623775283731758	648518346507389983	[17667 97125 2950]	[17689 97103 2951]
20275	2924228	2022-11-17 14:28:59.843347+00:00		t	40	72623775283509681	648518346486653999	72623775283519699	648518346507389983	[17719 97217 2893]	[17689 97197 2894]
20278	2924256	2022-11-17 14:28:59.843347+00:00		t	16	72623775283634446	648518346474593218	72623775283642365	648518346507389983	[17703 96943 2941]	[17709 96907 2943]
20749	3292989	2022-11-17 14:28:59.843347+00:00		t	53	72553337819643022	648518346488815453	72553337819693545	648518346520685366	[15571 96105 2833]	[15561 96115 2835]
20754	3293057	2022-11-17 14:28:59.843347+00:00		t	13	72553337819590591	648518346488815453	72553337819693665	648518346520685366	[15617 96155 2832]	[15631 96167 2834]
20755	3293128	2022-11-17 14:28:59.843347+00:00		t	15	72553337819811880	648518346472297010	72553337819817175	648518346479055568	[15721 95407 2881]	[15707 95375 2882]
20777	3293049	2022-11-17 14:28:59.843347+00:00		t	21	72553337819798868	648518346472297010	72553337819789119	648518346504315944	[15623 95615 2869]	[15625 95651 2870]
20778	3293039	2022-11-17 14:28:59.843347+00:00		t	69	72553337819777139	648518346472297010	72553337819777039	648518346517437482	[15623 95307 2866]	[15615 95271 2866]
20779	3293074	2022-11-17 14:28:59.843347+00:00		t	31	72553337819709423	648518346508752447	72553337819628074	648518346496932836	[15685 95879 2838]	[15659 95889 2837]
20783	3293237	2022-11-17 14:28:59.843347+00:00		t	21	72553337819663864	648518346508752447	72553337819709253	648518346496932836	[15853 95747 2838]	[15849 95711 2839]
20785	3293269	2022-11-17 14:28:59.843347+00:00		t	28	72553337819663864	648518346508752447	72553337819565505	648518346498314906	[15867 95733 2835]	[15891 95705 2835]
20788	3292897	2022-11-17 14:28:59.843347+00:00		t	18	72553337819584555	648518346488815453	72553337819613405	648518346498314906	[15471 96033 2826]	[15463 96055 2827]
20789	3292922	2022-11-17 14:28:59.843347+00:00		t	16	72553337819791503	648518346472297010	72553337819791485	648518346517437482	[15507 95459 2872]	[15487 95435 2872]
20801	3292935	2022-11-17 14:28:59.843347+00:00		t	45	72553337819786530	648518346472297010	72553337819796228	648518346504315944	[15527 95453 2874]	[15509 95423 2874]
20802	3292934	2022-11-17 14:28:59.843347+00:00		t	12	72553337819681448	648518346488815453	72553337819681447	648518346498314906	[15537 96069 2833]	[15501 96075 2835]
20803	3292950	2022-11-17 14:28:59.843347+00:00		t	15	72553337819801359	648518346472297010	72553337819809201	648518346517437482	[15535 95441 2878]	[15515 95417 2878]
20804	3292958	2022-11-17 14:28:59.843347+00:00		t	31	72553337819681448	648518346488815453	72553337819579512	648518346496932836	[15543 96039 2833]	[15517 96015 2834]
20811	3293746	2022-11-17 14:28:59.843347+00:00		t	25	72623706563864912	648518346508752447	72553337819614241	648518346479055568	[16387 96191 2830]	[16381 96159 2830]
21801	17867472	2022-11-17 14:28:59.843347+00:00		t	38	72694006521557344	648518346499722309	72694006521565993	648518346519022303	[19347 93603 2743]	[19377 93615 2745]
21808	17867434	2022-11-17 14:28:59.843347+00:00		t	28	72694006521566126	648518346499722309	72694006521559619	648518346519022303	[19299 93749 2744]	[19331 93733 2745]
21952	14660656	2022-11-17 14:28:59.843347+00:00		t	21	72623912856653444	648518346487912272	72623844137177600	648518346497891062	[ 17309 100355 3138]	[ 17285 100349 3140]
22037	10972339	2022-11-17 14:28:59.843347+00:00		t	28	72483518831578206	648518346487912272	72483518831620951	648518346497891062	[ 12761 111501 2941]	[ 12777 111483 2942]
22038	26849567	2022-11-17 14:28:59.843347+00:00		t	25	72483518831538069	648518346508752447	72483518831538073	648518346497891062	[ 13347 111065 2923]	[ 13385 111055 2923]
22051	5654457	2022-11-17 14:28:59.843347+00:00		t	30	72623844070065939	648518346500681907	72623844070083724	648518346486971900	[ 17057 100343 3038]	[ 17081 100321 3039]
22052	5654448	2022-11-17 14:28:59.843347+00:00		t	31	72623844070003156	648518346500681907	72623844070003118	648518346507389983	[17085 99395 3007]	[17067 99353 3008]
22083	5654467	2022-11-17 14:28:59.843347+00:00		t	25	72623844070114280	648518346484687181	72623844070118812	648518346486971900	[ 17111 100075 3054]	[ 17103 100041 3054]
22085	5654401	2022-11-17 14:28:59.843347+00:00		t	28	72623844070149958	648518346474593218	72623844070178728	648518346507389983	[16921 99593 3073]	[16891 99615 3074]
22090	5654381	2022-11-17 14:28:59.843347+00:00		t	32	72623844070202935	648518346474593218	72623844070241041	648518346507389983	[16865 99513 3078]	[16841 99485 3078]
22107	5654683	2022-11-17 14:28:59.843347+00:00		t	14	72623844070019796	648518346484687181	72623844070043736	648518346507389983	[17383 99391 3016]	[17375 99387 3019]
22171	9435158	2022-11-17 14:28:59.843347+00:00		t	43	72694075308209090	648518346481759933	72694075308193122	648518346496932836	[19517 95323 2884]	[19483 95319 2885]
22176	9435150	2022-11-17 14:28:59.843347+00:00		t	29	72694075308216192	648518346487912272	72694075308229769	648518346489543513	[19449 95257 2896]	[19471 95269 2898]
22177	9435333	2022-11-17 14:28:59.843347+00:00		t	41	72694075308229798	648518346508752447	72694075308232084	648518346494476935	[19669 95287 2899]	[19677 95319 2900]
22179	9435416	2022-11-17 14:28:59.843347+00:00		t	21	72694075308221045	648518346508752447	72694075308223397	648518346494476935	[19741 95291 2895]	[19759 95309 2897]
22190	9435282	2022-11-17 14:28:59.843347+00:00		t	27	72694075308221039	648518346508752447	72694075308238808	648518346498314906	[19633 95271 2901]	[19611 95287 2902]
22193	9435301	2022-11-17 14:28:59.843347+00:00		t	43	72694075308213930	648518346481759933	72694075308195415	648518346517437482	[19617 95461 2892]	[19639 95477 2893]
22202	9435493	2022-11-17 14:28:59.843347+00:00		t	16	72694075308069549	648518346487912272	72694075308069563	648518346496932836	[19887 95313 2837]	[19855 95323 2837]
22213	9435354	2022-11-17 14:28:59.843347+00:00		t	15	72694075308195224	648518346508752447	72694075308197416	648518346489543513	[19741 95235 2887]	[19699 95233 2888]
22214	9435360	2022-11-17 14:28:59.843347+00:00		t	40	72694075308171643	648518346481759933	72694075308152665	648518346489543513	[19683 95281 2869]	[19709 95301 2869]
22215	9435444	2022-11-17 14:28:59.843347+00:00		t	15	72694075308195224	648518346508752447	72694075308193045	648518346489543513	[19777 95241 2886]	[19793 95261 2886]
22222	9435615	2022-11-17 14:28:59.843347+00:00		t	31	72694075308087880	648518346487912272	72694075307908743	648518346498314906	[20051 95269 2837]	[20083 95265 2837]
22223	9435553	2022-11-17 14:28:59.843347+00:00		t	15	72694075308087880	648518346487912272	72694075308101470	648518346489543513	[20005 95331 2840]	[20009 95357 2842]
22362	5778265	2022-11-17 14:28:59.843347+00:00		t	20	72623844070057168	648518346487912272	72623844070052544	648518346489543513	[16445 98455 3029]	[16421 98475 3029]
22379	5778693	2022-11-17 14:28:59.843347+00:00		t	17	72623844069907343	648518346483783343	72623844069754496	648518346486971900	[17187 98783 2966]	[17161 98771 2965]
22380	5778750	2022-11-17 14:28:59.843347+00:00		t	49	72623844069913512	648518346484687181	72623844069932890	648518346507389983	[17281 98487 2976]	[17301 98499 2976]
22398	5778300	2022-11-17 14:28:59.843347+00:00		t	12	72623844070047637	648518346487912272	72623844070038210	648518346496932836	[16491 98359 3023]	[16485 98389 3022]
22548	5911018	2022-11-17 14:28:59.843347+00:00		t	21	72905525138282936	648518346503978080	72905525138261262	648518346489543513	[ 26565 104693 2942]	[ 26601 104683 2943]
22572	5910329	2022-11-17 14:28:59.843347+00:00		t	14	72905525138251697	648518346481856445	72905525138230026	648518346489543513	[ 25619 105469 2933]	[ 25631 105449 2932]
22632	5943067	2022-11-17 14:28:59.843347+00:00		t	21	72553337819507411	648518346472297010	72553337819668486	648518346504315944	[16093 94597 2828]	[16115 94607 2830]
23220	38577860	2022-11-17 14:28:59.843347+00:00		t	35	72483037929547975	648518346508752447	72483106649013591	648518346497891062	[14269 98299 3206]	[14293 98339 3206]
23626	22974013	2022-11-17 14:28:59.843347+00:00		t	39	72413081300765329	648518346494071307	72413081300755310	648518346489543513	[ 11211 110235 2777]	[ 11203 110207 2776]
23627	22974022	2022-11-17 14:28:59.843347+00:00		t	13	72413081300785424	648518346494071307	72413081300785394	648518346489543513	[ 11209 110373 2790]	[ 11203 110347 2791]
23628	22974028	2022-11-17 14:28:59.843347+00:00		t	34	72413081300618628	648518346501288024	72413081300633070	648518346489543513	[ 11187 110301 2726]	[ 11207 110281 2725]
23641	22974003	2022-11-17 14:28:59.843347+00:00		t	21	72413081300701367	648518346494071307	72413081300728840	648518346496932836	[ 11165 110527 2767]	[ 11193 110527 2767]
23642	22974046	2022-11-17 14:28:59.843347+00:00		t	31	72413081300606599	648518346501288024	72413081300606600	648518346496932836	[ 11191 110385 2718]	[ 11217 110369 2719]
23643	22974058	2022-11-17 14:28:59.843347+00:00		t	38	72413081300701367	648518346494071307	72413081300715854	648518346496932836	[ 11187 110489 2767]	[ 11223 110483 2767]
23646	683015	2022-11-17 14:28:59.843347+00:00		t	22	72342575251884901	648518346494264434	72342575251884849	648518346483445438	[ 8283 106415 3049]	[ 8287 106389 3049]
23751	22974065	2022-11-17 14:28:59.843347+00:00		t	30	72413081300872233	648518346477034696	72413081300880375	648518346477240264	[ 11235 110195 2823]	[ 11225 110231 2824]
23754	22974085	2022-11-17 14:28:59.843347+00:00		t	47	72413081300618628	648518346501288024	72413081300651009	648518346496932836	[ 11213 110317 2728]	[ 11237 110299 2729]
23755	22974092	2022-11-17 14:28:59.843347+00:00		t	39	72413081300677201	648518346501288024	72413081300679998	648518346496932836	[ 11213 110245 2741]	[ 11241 110271 2741]
23756	22974071	2022-11-17 14:28:59.843347+00:00		t	29	72413081300677201	648518346501288024	72413081300656114	648518346489543513	[ 11199 110233 2741]	[ 11227 110233 2742]
23818	22973867	2022-11-17 14:28:59.843347+00:00		t	36	72413150020233661	648518346486753761	72413081300753234	648518346489543513	[ 11065 110619 2772]	[ 11067 110585 2773]
23863	22973825	2022-11-17 14:28:59.843347+00:00		t	14	72413081300466829	648518346501288024	72413081300466192	648518346496932836	[ 11015 110547 2700]	[ 10987 110527 2699]
23867	22973978	2022-11-17 14:28:59.843347+00:00		t	31	72413081300455243	648518346494933170	72413081300455056	648518346496059082	[ 11177 110259 2699]	[ 11183 110229 2699]
23887	22973895	2022-11-17 14:28:59.843347+00:00		t	20	72413081300780543	648518346494071307	72413081300775582	648518346489543513	[ 11135 110429 2788]	[ 11113 110405 2788]
23889	22973909	2022-11-17 14:28:59.843347+00:00		t	25	72413081300569971	648518346494071307	72413081300623304	648518346489543513	[ 11105 110331 2709]	[ 11131 110351 2710]
23895	22973911	2022-11-17 14:28:59.843347+00:00		t	31	72413081300569971	648518346494071307	72413081300582878	648518346498314906	[ 11105 110309 2708]	[ 11131 110295 2708]
23896	22973929	2022-11-17 14:28:59.843347+00:00		t	26	72413081300623428	648518346501288024	72413081300618776	648518346498314906	[ 11141 110483 2721]	[ 11149 110515 2722]
23897	22973930	2022-11-17 14:28:59.843347+00:00		t	26	72413081300767966	648518346494071307	72413081300800411	648518346498314906	[ 11183 110299 2778]	[ 11149 110299 2779]
23901	22973897	2022-11-17 14:28:59.843347+00:00		t	38	72413081300461380	648518346494071307	72413081300570062	648518346496932836	[ 11095 110339 2705]	[ 11119 110357 2704]
23951	41760768	2022-11-17 14:28:59.843347+00:00		t	26	72623775350461268	648518346499722309	72623775350470063	648518346507389983	[17865 97961 2965]	[17837 97979 2967]
23955	37503353	2022-11-17 14:28:59.843347+00:00		t	39	72694006454648669	648518346500681907	72694006454778688	648518346507389983	[19325 93495 2695]	[19365 93485 2695]
23976	6923530	2022-11-17 14:28:59.843347+00:00		t	20	72694075308157090	648518346481759933	72694075308161804	648518346498314906	[19601 95125 2870]	[19589 95101 2872]
23979	6923558	2022-11-17 14:28:59.843347+00:00		t	32	72694075308220978	648518346508752447	72694075308197346	648518346494476935	[19647 95123 2887]	[19637 95097 2887]
23997	6923654	2022-11-17 14:28:59.843347+00:00		t	19	72694075308211390	648518346508752447	72694075308218459	648518346479055568	[19761 95155 2882]	[19747 95131 2881]
24023	6923584	2022-11-17 14:28:59.843347+00:00		t	15	72694075308140561	648518346481759933	72694075308140569	648518346496932836	[19639 95129 2855]	[19663 95129 2855]
24034	6923771	2022-11-17 14:28:59.843347+00:00		t	32	72694075308118149	648518346487912272	72694075308103627	648518346496932836	[19871 94723 2846]	[19901 94745 2846]
24035	6923844	2022-11-17 14:28:59.843347+00:00		t	26	72694075308110903	648518346487912272	72694075308113519	648518346496932836	[19971 94895 2851]	[19997 94887 2851]
24042	13753068	2022-11-17 14:28:59.843347+00:00		t	41	72623706497001189	648518346472297010	72623706497003543	648518346517437482	[18241 95191 2778]	[18211 95181 2778]
24091	22984256	2022-11-17 14:28:59.843347+00:00		t	22	72553544112513055	648518346488815453	72553544112515166	648518346504315944	[ 16289 102175 3182]	[ 16281 102141 3182]
24092	22984219	2022-11-17 14:28:59.843347+00:00		t	12	72553544112493702	648518346488815453	72553544112491439	648518346514458155	[ 16209 102251 3170]	[ 16199 102237 3169]
24093	22984225	2022-11-17 14:28:59.843347+00:00		t	25	72553544112488937	648518346488815453	72553544112477098	648518346514458155	[ 16215 102213 3165]	[ 16207 102243 3166]
24094	22984248	2022-11-17 14:28:59.843347+00:00		t	19	72553544112448209	648518346487912272	72553544112432227	648518346514306270	[ 16249 101419 3146]	[ 16255 101459 3147]
24103	22984171	2022-11-17 14:28:59.843347+00:00		t	48	72553544112548514	648518346472297010	72553544112526953	648518346504092878	[ 16071 102173 3187]	[ 16107 102179 3187]
24105	22984175	2022-11-17 14:28:59.843347+00:00		t	24	72553544112533657	648518346472297010	72553544112505728	648518346514458155	[ 16085 101819 3179]	[ 16111 101817 3178]
24169	22984275	2022-11-17 14:28:59.843347+00:00		t	45	72553544112423986	648518346487912272	72553544112421271	648518346514306270	[ 16281 101405 3144]	[ 16311 101417 3144]
24256	13777304	2022-11-17 14:28:59.843347+00:00		t	34	72553337752784659	648518346488815453	72553337752782093	648518346477919895	[15021 95203 2771]	[14985 95195 2772]
24289	7042318	2022-11-17 14:28:59.843347+00:00		t	29	72342712355116053	648518346514448583	72342712355089010	648518346494148128	[ 9039 110301 2327]	[ 9049 110283 2326]
24292	7042347	2022-11-17 14:28:59.843347+00:00		t	47	72342712355113570	648518346514448583	72342712355118491	648518346494148128	[ 9075 110343 2338]	[ 9087 110365 2338]
24471	2924306	2022-11-17 14:28:59.843347+00:00		t	58	72623775283631116	648518346474593218	72623775283662305	648518346507389983	[17755 97039 2945]	[17763 97019 2947]
24472	8238367	2022-11-17 14:28:59.843347+00:00		t	37	72694006521521420	648518346499722309	72694006521521439	648518346507389983	[19789 93477 2726]	[19805 93505 2727]
24480	2924336	2022-11-17 14:28:59.843347+00:00		t	14	72623775283601579	648518346474593218	72623775283603787	648518346507389983	[17755 96293 2930]	[17783 96277 2930]
24481	2924338	2022-11-17 14:28:59.843347+00:00		t	23	72623775283699468	648518346484687181	72623775283721386	648518346507389983	[17803 96457 2951]	[17787 96427 2951]
24482	2924345	2022-11-17 14:28:59.843347+00:00		t	43	72623775283648407	648518346474593218	72623775283642912	648518346507389983	[17773 97199 2944]	[17793 97225 2944]
24483	2187474	2022-11-17 14:28:59.843347+00:00		t	23	72342712489444824	648518346517348645	72342712489449501	648518346507389983	[ 9203 108959 2636]	[ 9227 108941 2637]
24484	24452368	2022-11-17 14:28:59.843347+00:00		t	15	72342643769852795	648518346490237960	72342643769865362	648518346507389983	[ 9181 108375 2596]	[ 9155 108353 2597]
24485	20120926	2022-11-17 14:28:59.843347+00:00		t	23	72272206239056694	648518346496671612	72272206239037949	648518346507389983	[ 8157 105147 2448]	[ 8171 105121 2448]
24486	33384549	2022-11-17 14:28:59.843347+00:00		t	22	72342369026376687	648518346517348645	72342369026442642	648518346507389983	[ 9743 99755 2952]	[ 9769 99777 2953]
24488	5654478	2022-11-17 14:28:59.843347+00:00		t	32	72623844069974356	648518346499722309	72623844069966205	648518346507389983	[17165 99867 2994]	[17131 99859 2995]
24528	22326862	2022-11-17 14:28:59.843347+00:00		t	42	72483450111976409	648518346487912272	72483450111978892	648518346504315944	[ 13777 109887 2889]	[ 13775 109911 2891]
24529	33378631	2022-11-17 14:28:59.843347+00:00		t	24	72342780940528371	648518346508752447	72342780940542466	648518346504315944	[ 9593 110721 2151]	[ 9601 110693 2152]
24530	1781113	2022-11-17 14:28:59.843347+00:00		t	46	72623706630937215	648518346472297010	72623706630968540	648518346504315944	[16425 95971 2957]	[16457 95985 2958]
24543	1781104	2022-11-17 14:28:59.843347+00:00		t	19	72623706631011407	648518346508752447	72623706630993522	648518346504315944	[16465 95789 2962]	[16445 95821 2963]
24544	22983999	2022-11-17 14:28:59.843347+00:00		t	34	72553544112612379	648518346490596093	72553544112703712	648518346504315944	[ 15543 102311 3209]	[ 15549 102343 3209]
24545	22984152	2022-11-17 14:28:59.843347+00:00		t	21	72553544112510598	648518346472297010	72553544112493548	648518346504315944	[ 16053 102051 3180]	[ 16077 102077 3180]
24549	10122061	2022-11-17 14:28:59.843347+00:00		t	22	72764375131648937	648518346483783343	72764375131661201	648518346507389983	[20887 92473 2534]	[20867 92495 2534]
24631	22974048	2022-11-17 14:28:59.843347+00:00		t	42	72413081300618673	648518346501288024	72413081300613851	648518346498314906	[ 11183 110419 2721]	[ 11217 110421 2722]
24635	22974008	2022-11-17 14:28:59.843347+00:00		t	45	72413150020093568	648518346489572037	72413081300597497	648518346498314906	[ 11215 110605 2713]	[ 11201 110575 2714]
24652	16551894	2022-11-17 14:28:59.843347+00:00		t	32	72623775350527915	648518346508752447	72623775350527891	648518346498314906	[17833 96765 2991]	[17847 96741 2991]
24655	6045318	2022-11-17 14:28:59.843347+00:00		t	26	72413218605506585	648518346514361543	72413218605524123	648518346498314906	[ 10971 112707 2531]	[ 11005 112707 2532]
24657	19859728	2022-11-17 14:28:59.843347+00:00		t	36	72483587282585695	648518346508752447	72483587282576318	648518346498314906	[ 12781 113377 2409]	[ 12759 113355 2409]
24658	28248969	2022-11-17 14:28:59.843347+00:00		t	24	72905456418541777	648518346487912272	72905456418541735	648518346498314906	[ 25887 103073 2845]	[ 25885 103041 2846]
24659	11592053	2022-11-17 14:28:59.843347+00:00		t	14	72413081367558435	648518346477034696	72413081367690241	648518346498314906	[ 11225 110225 2837]	[ 11227 110257 2837]
24660	24062555	2022-11-17 14:28:59.843347+00:00		t	40	72905456418572473	648518346488815453	72905456418572460	648518346498314906	[ 25547 103981 2858]	[ 25567 103963 2858]
24661	24062572	2022-11-17 14:28:59.843347+00:00		t	35	72905456418457835	648518346488815453	72905456418531687	648518346498314906	[ 25609 103827 2834]	[ 25593 103807 2834]
24662	19859857	2022-11-17 14:28:59.843347+00:00		t	27	72483587282610516	648518346508752447	72483587282631008	648518346498314906	[ 12961 113503 2426]	[ 12981 113477 2427]
24663	22973951	2022-11-17 14:28:59.843347+00:00		t	32	72413081233833012	648518346489572037	72413081300468450	648518346498314906	[ 11187 110493 2696]	[ 11167 110473 2698]
24664	22973943	2022-11-17 14:28:59.843347+00:00		t	15	72413081300780543	648518346494071307	72413081300797899	648518346498314906	[ 11165 110443 2789]	[ 11161 110429 2792]
24665	2187809	2022-11-17 14:28:59.843347+00:00		t	43	72342712489192447	648518346481856445	72342712489193351	648518346498314906	[ 9703 109295 2570]	[ 9699 109331 2570]
24666	9435165	2022-11-17 14:28:59.843347+00:00		t	15	72694075308216192	648518346487912272	72694075308221029	648518346498314906	[19465 95243 2895]	[19493 95253 2897]
24668	28488585	2022-11-17 14:28:59.843347+00:00		t	33	72342712221080625	648518346481759933	72342712221065809	648518346498314906	[ 9513 110485 2154]	[ 9487 110495 2154]
24669	44288593	2022-11-17 14:28:59.843347+00:00		t	57	72342781141790790	648518346481856445	72342781141794967	648518346498314906	[ 9981 111103 2516]	[ 9989 111073 2517]
24724	29057787	2022-11-17 14:28:59.843347+00:00		t	17	72623775350510034	648518346508752447	72623775350510007	648518346498314906	[16425 96521 2982]	[16391 96517 2982]
24725	29057806	2022-11-17 14:28:59.843347+00:00		t	25	72623775350510034	648518346508752447	72623775350515271	648518346498314906	[16443 96551 2983]	[16419 96569 2984]
24737	22974018	2022-11-17 14:28:59.843347+00:00		t	21	72413081300625721	648518346501288024	72413081300613851	648518346498314906	[ 11167 110459 2720]	[ 11199 110463 2720]
24802	10206411	2022-11-17 14:28:59.843347+00:00		t	38	72553681551514798	648518346494933170	72553681551514802	648518346496932836	[ 14827 104859 3190]	[ 14849 104845 3189]
24803	10206413	2022-11-17 14:28:59.843347+00:00		t	21	72553681551485172	648518346486753761	72553681551489991	648518346496932836	[ 14847 104897 3179]	[ 14853 104861 3179]
24838	10206536	2022-11-17 14:28:59.843347+00:00		t	30	72553681551326677	648518346472297010	72553681551335896	648518346504315944	[ 15111 105405 3108]	[ 15089 105377 3108]
24842	10206617	2022-11-17 14:28:59.843347+00:00		t	29	72553681551322094	648518346481759933	72553681551326618	648518346504315944	[ 15271 105279 3108]	[ 15259 105295 3109]
24878	10206606	2022-11-17 14:28:59.843347+00:00		t	61	72553681551480384	648518346501288024	72553681551470664	648518346496932836	[ 15229 104809 3173]	[ 15243 104783 3174]
24967	24452353	2022-11-17 14:28:59.843347+00:00		t	25	72342643769847520	648518346517348645	72342643769852718	648518346507389983	[ 9105 108317 2595]	[ 9139 108323 2596]
24968	40554208	2022-11-17 14:28:59.843347+00:00		t	20	72623706563975122	648518346484687181	72623706563956417	648518346507389983	[18047 96187 2862]	[18087 96173 2863]
24972	36973284	2022-11-17 14:28:59.843347+00:00		t	60	72413218672565066	648518346500641203	72413218672554906	648518346507389983	[ 11857 112941 2639]	[ 11885 112921 2639]
24973	20120922	2022-11-17 14:28:59.843347+00:00		t	17	72272206238960884	648518346496671612	72272206239037949	648518346507389983	[ 8161 105167 2451]	[ 8161 105135 2453]
24979	8238577	2022-11-17 14:28:59.843347+00:00		t	23	72694006521385462	648518346483783343	72694006521469759	648518346507389983	[20099 93707 2707]	[20085 93675 2708]
24980	37125699	2022-11-17 14:28:59.843347+00:00		t	44	72413218605539205	648518346497833063	72413218605546760	648518346507389983	[ 12171 113061 2549]	[ 12161 113089 2551]
24982	43130522	2022-11-17 14:28:59.843347+00:00		t	28	72905662510057460	648518346496671612	72905662510055048	648518346507389983	[ 24619 109959 2796]	[ 24599 109933 2797]
24984	4791760	2022-11-17 14:28:59.843347+00:00		t	52	72413150020156519	648518346486653999	72413150020163617	648518346507389983	[ 12189 112549 2740]	[ 12191 112543 2742]
25002	23970749	2022-11-17 14:28:59.843347+00:00		t	16	72553406673678910	648518346508752447	72553406673673110	648518346497891062	[14487 98287 3194]	[14509 98303 3195]
25003	14461953	2022-11-17 14:28:59.843347+00:00		t	12	72694006454545745	648518346508752447	72694006454519862	648518346497891062	[20365 93037 2630]	[20331 93039 2630]
25005	22326724	2022-11-17 14:28:59.843347+00:00		t	13	72483450111974133	648518346487912272	72483450111948053	648518346497891062	[ 13583 109659 2883]	[ 13571 109659 2881]
25337	13936201	2022-11-17 14:28:59.843347+00:00		t	25	72623844070074167	648518346474593218	72623844070062422	648518346494148128	[17471 98941 3035]	[17443 98945 3035]
25342	13936335	2022-11-17 14:28:59.843347+00:00		t	53	72623844069978741	648518346499722309	72623844069973926	648518346486971900	[17623 99209 2993]	[17617 99183 2994]
25357	13936233	2022-11-17 14:28:59.843347+00:00		t	52	72623844070080674	648518346474593218	72623844070078407	648518346494148128	[17487 98905 3036]	[17469 98885 3037]
25397	13936168	2022-11-17 14:28:59.843347+00:00		t	37	72623844069962807	648518346500681907	72623844069952852	648518346507389983	[17393 98637 2989]	[17421 98625 2989]
25402	13936266	2022-11-17 14:28:59.843347+00:00		t	21	72623844070100140	648518346474593218	72623844070104497	648518346507389983	[17507 99011 3049]	[17525 99015 3051]
25461	13936363	2022-11-17 14:28:59.843347+00:00		t	13	72623844069820887	648518346499722309	72623844069900956	648518346507389983	[17687 98435 2965]	[17655 98441 2966]
25473	13936379	2022-11-17 14:28:59.843347+00:00		t	15	72623844069909185	648518346499722309	72623844069918569	648518346486971900	[17713 98609 2970]	[17689 98599 2972]
25478	13936469	2022-11-17 14:28:59.843347+00:00		t	37	72623844070066967	648518346474593218	72623844070069421	648518346507389983	[17771 98613 3036]	[17807 98613 3036]
25549	13936592	2022-11-17 14:28:59.843347+00:00		t	31	72623844070050464	648518346477981653	72623844070071876	648518346486971900	[18003 98645 3029]	[18027 98643 3030]
25550	13936537	2022-11-17 14:28:59.843347+00:00		t	13	72623844070026674	648518346500641203	72623844070045986	648518346507389983	[17945 98901 3025]	[17935 98889 3028]
25770	33378624	2022-11-17 14:28:59.843347+00:00		t	51	72342780940517272	648518346508752447	72342780940540176	648518346497891062	[ 9591 110749 2151]	[ 9601 110731 2153]
25847	14019067	2022-11-17 14:28:59.843347+00:00		t	38	72483518697234778	648518346499722309	72483518697227511	648518346507389983	[ 12591 112517 2647]	[ 12575 112495 2646]
26529	14225018	2022-11-17 14:28:59.843347+00:00		t	31	72483450112083664	648518346501288024	72483450112083699	648518346479055568	[ 12329 109747 2939]	[ 12359 109757 2939]
26745	14225090	2022-11-17 14:28:59.843347+00:00		t	34	72483450111955583	648518346500681907	72483450111946121	648518346507389983	[ 12653 110287 2878]	[ 12659 110323 2879]
26750	14225097	2022-11-17 14:28:59.843347+00:00		t	13	72483450111962756	648518346500681907	72483450111926480	648518346507389983	[ 12651 110259 2876]	[ 12671 110285 2875]
26989	10887575	2022-11-17 14:28:59.843347+00:00		t	28	72764444052347832	648518346508752447	72764444052335681	648518346479055568	[21555 95123 2870]	[21535 95101 2870]
26995	10887775	2022-11-17 14:28:59.843347+00:00		t	54	72764444052076194	648518346503978080	72764444052248625	648518346489543513	[21743 95047 2833]	[21755 95077 2834]
26997	10887673	2022-11-17 14:28:59.843347+00:00		t	58	72764444052362956	648518346508752447	72764444052357679	648518346479055568	[21671 95045 2875]	[21645 95031 2876]
27000	10887690	2022-11-17 14:28:59.843347+00:00		t	44	72764444052328848	648518346508752447	72764444052333155	648518346496932836	[21671 95009 2872]	[21659 94981 2872]
27222	10972017	2022-11-17 14:28:59.843347+00:00		t	22	72483518831408895	648518346474593218	72483518831423417	648518346507389983	[ 12415 110801 2869]	[ 12425 110829 2871]
27233	10972394	2022-11-17 14:28:59.843347+00:00		t	30	72483518831578230	648518346487912272	72483518831570589	648518346504092878	[ 12781 111559 2934]	[ 12809 111555 2935]
27250	10971962	2022-11-17 14:28:59.843347+00:00		t	30	72483518831387426	648518346474593218	72483518831394123	648518346507389983	[ 12333 110893 2865]	[ 12347 110919 2866]
27268	10972292	2022-11-17 14:28:59.843347+00:00		t	25	72483518831590003	648518346487912272	72483518831578137	648518346517437482	[ 12737 111473 2938]	[ 12743 111445 2938]
27269	10972321	2022-11-17 14:28:59.843347+00:00		t	35	72483518831578206	648518346487912272	72483518831558314	648518346517437482	[ 12757 111497 2936]	[ 12761 111471 2936]
27286	10972421	2022-11-17 14:28:59.843347+00:00		t	30	72483518831565827	648518346487912272	72483518831575778	648518346504092878	[ 12789 111587 2937]	[ 12823 111601 2937]
27325	10972621	2022-11-17 14:28:59.843347+00:00		t	20	72483518831469731	648518346508752447	72483518831462361	648518346496932836	[ 13099 111561 2891]	[ 13075 111569 2890]
27354	10972713	2022-11-17 14:28:59.843347+00:00		t	26	72483518831531010	648518346508752447	72483518831515989	648518346494476935	[ 13187 111035 2915]	[ 13191 111001 2915]
27383	10972819	2022-11-17 14:28:59.843347+00:00		t	19	72483518831472238	648518346508752447	72483518831455344	648518346479055568	[ 13245 111551 2889]	[ 13269 111579 2889]
27385	10972865	2022-11-17 14:28:59.843347+00:00		t	37	72483518831685777	648518346503978080	72483518831618335	648518346504315944	[ 13303 110783 2950]	[ 13301 110817 2951]
27392	10972829	2022-11-17 14:28:59.843347+00:00		t	19	72483518831472238	648518346508752447	72483518831445585	648518346489543513	[ 13249 111515 2888]	[ 13275 111509 2887]
27393	10972848	2022-11-17 14:28:59.843347+00:00		t	12	72483518831685777	648518346503978080	72483518831610169	648518346496932836	[ 13287 110817 2947]	[ 13287 110837 2949]
27394	10972858	2022-11-17 14:28:59.843347+00:00		t	16	72483518831450476	648518346503978080	72483518831433665	648518346496932836	[ 13253 111423 2883]	[ 13289 111433 2883]
27539	11051193	2022-11-17 14:28:59.843347+00:00		t	28	73046262559299378	648518346480125925	73046331278816095	648518346502617767	[ 28733 106467 2735]	[ 28733 106505 2736]
27579	14462019	2022-11-17 14:28:59.843347+00:00		t	43	72694006454524953	648518346508752447	72694006454550997	648518346479055568	[20403 92963 2637]	[20405 92943 2639]
27589	14462004	2022-11-17 14:28:59.843347+00:00		t	12	72694006454532683	648518346508752447	72694006454525072	648518346489543513	[20401 93127 2630]	[20391 93165 2630]
27663	14461889	2022-11-17 14:28:59.843347+00:00		t	28	72694006454347439	648518346488815453	72694006454384344	648518346489543513	[20211 93051 2573]	[20231 93085 2574]
27683	14461945	2022-11-17 14:28:59.843347+00:00		t	45	72694006454420308	648518346488815453	72694006454410618	648518346477919895	[20317 92967 2588]	[20327 92943 2587]
27694	14461875	2022-11-17 14:28:59.843347+00:00		t	24	72694006454420361	648518346488815453	72694006454430685	648518346489543513	[20213 93065 2593]	[20211 93103 2594]
27696	14461976	2022-11-17 14:28:59.843347+00:00		t	34	72694006454415687	648518346488815453	72694006454408185	648518346489543513	[20339 93025 2588]	[20365 93049 2589]
27716	14461876	2022-11-17 14:28:59.843347+00:00		t	24	72694006454314838	648518346488815453	72694006454268779	648518346517437482	[20201 93021 2572]	[20211 92995 2571]
27717	14461937	2022-11-17 14:28:59.843347+00:00		t	48	72694006454384216	648518346488815453	72694006454294214	648518346517437482	[20287 92981 2577]	[20313 92959 2577]
27726	14461790	2022-11-17 14:28:59.843347+00:00		t	26	72694006454367492	648518346483783343	72694006454356576	648518346507389983	[20033 92339 2575]	[20037 92327 2573]
27749	14461826	2022-11-17 14:28:59.843347+00:00		t	21	72694006454401922	648518346488815453	72694006454332774	648518346517437482	[20123 93009 2575]	[20101 92987 2574]
28317	11446027	2022-11-17 14:28:59.843347+00:00		t	17	72553612898943323	648518346481759933	72553612898915080	648518346504315944	[ 15403 102641 3218]	[ 15385 102667 3218]
28384	11446216	2022-11-17 14:28:59.843347+00:00		t	12	72553612898946716	648518346490596093	72553612898949321	648518346504315944	[ 15677 103091 3224]	[ 15675 103061 3224]
28444	11446244	2022-11-17 14:28:59.843347+00:00		t	26	72553612898946753	648518346490596093	72553612898931452	648518346504315944	[ 15699 103117 3222]	[ 15715 103097 3222]
28600	14660611	2022-11-17 14:28:59.843347+00:00		t	29	72623844137161070	648518346487912272	72623844137163019	648518346504315944	[ 17237 100247 3125]	[ 17215 100231 3127]
28758	11591415	2022-11-17 14:28:59.843347+00:00		t	30	72413081367633010	648518346496671612	72413081367672409	648518346477140752	[ 10345 110507 2827]	[ 10305 110501 2827]
28760	11591426	2022-11-17 14:28:59.843347+00:00		t	21	72413081367633010	648518346496671612	72413081367618738	648518346477140752	[ 10345 110579 2828]	[ 10317 110577 2830]
29024	11688250	2022-11-17 14:28:59.843347+00:00		t	20	72975756443476279	648518346487912272	72975756443460232	648518346489543513	[ 27165 101181 2943]	[ 27163 101201 2942]
29342	18603555	2022-11-17 14:28:59.843347+00:00		t	51	72342574983355734	648518346517348645	72342574983350207	648518346507389983	[ 8937 105879 2487]	[ 8977 105895 2487]
29530	14461827	2022-11-17 14:28:59.843347+00:00		t	33	72694006454401922	648518346488815453	72694006454369521	648518346477919895	[20129 93005 2576]	[20105 92975 2576]
29806	12175338	2022-11-17 14:28:59.843347+00:00		t	30	72483175435495274	648518346487912272	72483175435497399	648518346504092878	[ 13431 102147 3308]	[ 13445 102119 3309]
29827	12175356	2022-11-17 14:28:59.843347+00:00		t	34	72483175435497412	648518346487912272	72483175435495163	648518346497891062	[ 13453 102149 3307]	[ 13473 102127 3307]
30110	12347153	2022-11-17 14:28:59.843347+00:00		t	16	72553681551335845	648518346481759933	72553681551342462	648518346504315944	[ 15535 105277 3112]	[ 15563 105289 3114]
30650	18891621	2022-11-17 14:28:59.843347+00:00		t	34	72553337752774894	648518346488815453	72553337752774906	648518346479055568	[15013 95289 2771]	[14981 95299 2771]
30652	18891796	2022-11-17 14:28:59.843347+00:00		t	24	72553337752789286	648518346488815453	72553337752806691	648518346477919895	[15155 95447 2779]	[15179 95449 2780]
30653	18891810	2022-11-17 14:28:59.843347+00:00		t	14	72553337752789286	648518346488815453	72553337752777414	648518346477919895	[15165 95445 2775]	[15193 95455 2774]
30886	18908266	2022-11-17 14:28:59.843347+00:00		t	28	72623844003073558	648518346484687181	72623844003091203	648518346486971900	[17199 98439 2950]	[17231 98465 2950]
30887	18908287	2022-11-17 14:28:59.843347+00:00		t	19	72623844003078860	648518346483783343	72623844003078851	648518346486971900	[17259 98533 2948]	[17271 98537 2947]
31103	18966122	2022-11-17 14:28:59.843347+00:00		t	18	72553612831921289	648518346508752447	72553612831914234	648518346504315944	[ 15997 104109 3165]	[ 15993 104083 3165]
31137	18966188	2022-11-17 14:28:59.843347+00:00		t	16	72553612831921289	648518346508752447	72553612831918914	648518346504315944	[ 16091 104139 3170]	[ 16111 104155 3171]
31143	18966143	2022-11-17 14:28:59.843347+00:00		t	30	72553612831890720	648518346481759933	72553612831916641	648518346496195084	[ 15995 104209 3158]	[ 16017 104199 3160]
31144	18966153	2022-11-17 14:28:59.843347+00:00		t	40	72553612831921289	648518346508752447	72553612831928668	648518346496195084	[ 16043 104103 3173]	[ 16043 104071 3173]
31291	19047726	2022-11-17 14:28:59.843347+00:00		t	20	72975962534687672	648518346481856445	72975962534692617	648518346479055568	[ 26889 106955 2769]	[ 26857 106947 2769]
31471	15505331	2022-11-17 14:28:59.843347+00:00		t	18	72272206373555497	648518346496671612	72272206373529451	648518346507389983	[ 7651 104909 2801]	[ 7627 104897 2800]
31488	15516674	2022-11-17 14:28:59.843347+00:00		t	19	72342369093272630	648518346517348645	72342369093279728	648518346507389983	[ 9853 99907 2967]	[ 9845 99947 2968]
31669	19191029	2022-11-17 14:28:59.843347+00:00		t	32	72623706563967649	648518346472297010	72623706563949557	648518346489543513	[16981 95629 2858]	[16979 95659 2857]
31696	19190698	2022-11-17 14:28:59.843347+00:00		t	33	72623706563917832	648518346488815453	72623706563840257	648518346489543513	[16523 96157 2839]	[16547 96137 2840]
31708	19190931	2022-11-17 14:28:59.843347+00:00		t	64	72623706564008649	648518346472297010	72623706564015863	648518346504315944	[16883 95581 2883]	[16877 95579 2885]
31712	19190836	2022-11-17 14:28:59.843347+00:00		t	23	72623706563920272	648518346488815453	72623706563896979	648518346489543513	[16729 96227 2842]	[16745 96217 2840]
31720	19190609	2022-11-17 14:28:59.843347+00:00		t	32	72623706563922633	648518346488815453	72623706563927572	648518346491659326	[16477 96219 2846]	[16445 96231 2846]
31869	19257419	2022-11-17 14:28:59.843347+00:00		t	60	72413150087300716	648518346488815453	72413150087310973	648518346504315944	[ 10989 111617 2889]	[ 10979 111619 2892]
31884	19257466	2022-11-17 14:28:59.843347+00:00		t	34	72413150087287992	648518346488815453	72413150087295887	648518346504315944	[ 11023 111639 2888]	[ 11033 111677 2888]
31896	15795396	2022-11-17 14:28:59.843347+00:00		t	12	72272137653973715	648518346490237960	72272137653976209	648518346494148128	[ 7757 103667 2766]	[ 7785 103685 2767]
31907	15795414	2022-11-17 14:28:59.843347+00:00		t	40	72272137653963042	648518346490237960	72272137653958056	648518346494148128	[ 7797 103573 2761]	[ 7829 103573 2761]
32070	15942661	2022-11-17 14:28:59.843347+00:00		t	65	72342712422457019	648518346481856445	72342712422452948	648518346478935892	[ 9769 109121 2560]	[ 9805 109117 2560]
32071	15942653	2022-11-17 14:28:59.843347+00:00		t	34	72342712422457060	648518346481856445	72342712422437655	648518346498314906	[ 9759 109147 2561]	[ 9785 109161 2561]
32314	16180893	2022-11-17 14:28:59.843347+00:00		t	36	72342712489481757	648518346480666625	72342712489481821	648518346502617767	[ 9241 109979 2651]	[ 9217 109993 2650]
32824	16550070	2022-11-17 14:28:59.843347+00:00		t	35	72694006387465345	648518346499722309	72694006387467930	648518346486971900	[19539 92299 2525]	[19509 92279 2526]
32836	16550441	2022-11-17 14:28:59.843347+00:00		t	19	72694006387561286	648518346499722309	72694006387597694	648518346507389983	[19899 92403 2562]	[19895 92375 2564]
32837	16550430	2022-11-17 14:28:59.843347+00:00		t	44	72694006387504617	648518346499722309	72694006387499822	648518346486971900	[19859 92327 2538]	[19887 92317 2537]
32852	16550112	2022-11-17 14:28:59.843347+00:00		t	23	72694006387492367	648518346499722309	72694006387497335	648518346486971900	[19589 92293 2537]	[19587 92259 2537]
32871	16550297	2022-11-17 14:28:59.843347+00:00		t	30	72694006387544300	648518346499722309	72694006387556828	648518346507389983	[19793 92353 2557]	[19791 92341 2559]
32887	16550873	2022-11-17 14:28:59.843347+00:00		t	34	72694006387566938	648518346483783343	72694006387598521	648518346507389983	[20383 92439 2566]	[20383 92477 2565]
32897	16551774	2022-11-17 14:28:59.843347+00:00		t	16	72623775350554828	648518346508752447	72623775350560186	648518346496932836	[17669 96841 3000]	[17649 96873 3001]
32911	16551839	2022-11-17 14:28:59.843347+00:00		t	58	72623775350565665	648518346508752447	72623775350571114	648518346498314906	[17765 96883 3005]	[17773 96855 3007]
32919	16551824	2022-11-17 14:28:59.843347+00:00		t	22	72623775350527915	648518346508752447	72623775350525415	648518346491659326	[17769 96785 2988]	[17751 96761 2989]
32931	16551832	2022-11-17 14:28:59.843347+00:00		t	32	72623775350554946	648518346508752447	72623775350568602	648518346489543513	[17753 96935 3004]	[17759 96977 3004]
32932	16551810	2022-11-17 14:28:59.843347+00:00		t	68	72623775350554865	648518346508752447	72623775350574053	648518346496932836	[17755 96901 3004]	[17725 96901 3006]
33494	19752011	2022-11-17 14:28:59.843347+00:00		t	31	72483518898472494	648518346472297010	72483518898480152	648518346517437482	[ 12677 111263 2974]	[ 12665 111303 2974]
33531	19752455	2022-11-17 14:28:59.843347+00:00		t	18	72483518898257130	648518346503978080	72483518898440142	648518346477240264	[ 13239 110877 2961]	[ 13233 110843 2961]
33576	19752340	2022-11-17 14:28:59.843347+00:00		t	22	72483518898494719	648518346487912272	72483518898496980	648518346489543513	[ 13101 110835 2979]	[ 13087 110811 2979]
33695	16925036	2022-11-17 14:28:59.843347+00:00		t	33	72694006454503402	648518346508752447	72694006454498325	648518346489543513	[19105 92655 2622]	[19111 92693 2623]
33722	16925157	2022-11-17 14:28:59.843347+00:00		t	25	72694006454477746	648518346487912272	72694006454466475	648518346479055568	[19267 92713 2609]	[19251 92725 2608]
33729	16925117	2022-11-17 14:28:59.843347+00:00		t	20	72694006454477746	648518346487912272	72694006454453456	648518346496932836	[19227 92719 2609]	[19207 92721 2608]
33731	16924923	2022-11-17 14:28:59.843347+00:00		t	16	72694006454519578	648518346508752447	72694006454514074	648518346477919895	[18981 92581 2624]	[18961 92603 2625]
33732	16924929	2022-11-17 14:28:59.843347+00:00		t	35	72694006454485780	648518346508752447	72694006454472232	648518346477919895	[18989 92593 2610]	[18971 92625 2610]
33734	16924921	2022-11-17 14:28:59.843347+00:00		t	28	72694006454522063	648518346508752447	72694006454511425	648518346489543513	[18991 92495 2626]	[18953 92493 2626]
33737	16924896	2022-11-17 14:28:59.843347+00:00		t	15	72694006454480472	648518346508752447	72694006454490789	648518346494476935	[18947 92559 2613]	[18921 92565 2614]
33746	16924889	2022-11-17 14:28:59.843347+00:00		t	21	72694006454480472	648518346508752447	72694006454463676	648518346477919895	[18943 92557 2611]	[18913 92571 2611]
33747	16924850	2022-11-17 14:28:59.843347+00:00		t	20	72694006454265822	648518346488815453	72694006454186145	648518346489543513	[18867 92717 2570]	[18845 92733 2570]
33748	16924880	2022-11-17 14:28:59.843347+00:00		t	34	72694006454480472	648518346508752447	72694006454480457	648518346517437482	[18941 92539 2612]	[18907 92541 2612]
33749	16924861	2022-11-17 14:28:59.843347+00:00		t	55	72694006454265822	648518346488815453	72694006454186150	648518346496932836	[18887 92729 2571]	[18873 92757 2571]
33753	16924951	2022-11-17 14:28:59.843347+00:00		t	20	72694006454495662	648518346508752447	72694006454522060	648518346477726990	[19003 92467 2627]	[18993 92469 2629]
33755	16924985	2022-11-17 14:28:59.843347+00:00		t	21	72694006454466371	648518346508752447	72694006454458426	648518346479055568	[19029 92579 2609]	[19045 92583 2608]
33756	16924973	2022-11-17 14:28:59.843347+00:00		t	29	72694006454376742	648518346488815453	72694006454345598	648518346489543513	[19031 92655 2581]	[19023 92627 2580]
33760	16924909	2022-11-17 14:28:59.843347+00:00		t	28	72694006454485780	648518346508752447	72694006454469412	648518346494476935	[18969 92573 2610]	[18939 92599 2610]
33761	16924961	2022-11-17 14:28:59.843347+00:00		t	17	72694006454498304	648518346508752447	72694006454490858	648518346496932836	[19023 92617 2619]	[19013 92643 2619]
33762	16924967	2022-11-17 14:28:59.843347+00:00		t	45	72694006454498304	648518346508752447	72694006454516958	648518346496932836	[19039 92615 2622]	[19021 92651 2623]
33819	17011047	2022-11-17 14:28:59.843347+00:00		t	33	72553337752909493	648518346488815453	72553337752925988	648518346489543513	[15515 96063 2817]	[15521 96097 2818]
33841	17017035	2022-11-17 14:28:59.843347+00:00		t	37	72413149886128176	648518346472297010	72413149886109253	648518346489543513	[ 10787 112167 2563]	[ 10819 112161 2564]
33844	17017185	2022-11-17 14:28:59.843347+00:00		t	14	72413149886147993	648518346487912272	72413149886117678	648518346504092878	[ 10945 112497 2563]	[ 10945 112529 2563]
33867	17017360	2022-11-17 14:28:59.843347+00:00		t	27	72413149886113192	648518346487912272	72413149886103439	648518346477240264	[ 11179 112369 2559]	[ 11187 112365 2557]
33870	17017381	2022-11-17 14:28:59.843347+00:00		t	21	72413149886117329	648518346487912272	72413149886117305	648518346479055568	[ 11195 112345 2560]	[ 11205 112317 2559]
33897	17016792	2022-11-17 14:28:59.843347+00:00		t	12	72413149886312055	648518346508752447	72413149886112792	648518346517437482	[ 10631 111971 2563]	[ 10597 111975 2563]
33921	17016581	2022-11-17 14:28:59.843347+00:00		t	14	72413149886009890	648518346481759933	72413149885997050	648518346517437482	[ 10323 112005 2507]	[ 10337 111977 2508]
33922	17016632	2022-11-17 14:28:59.843347+00:00		t	29	72413149886016233	648518346481759933	72413149886016245	648518346496932836	[ 10373 112073 2512]	[ 10407 112093 2512]
33951	17016712	2022-11-17 14:28:59.843347+00:00		t	12	72413149886175875	648518346481759933	72413149886158269	648518346489543513	[ 10513 112033 2566]	[ 10523 112011 2565]
33953	17016716	2022-11-17 14:28:59.843347+00:00		t	44	72413149885997162	648518346503978080	72413149886003444	648518346489543513	[ 10513 112083 2510]	[ 10525 112055 2511]
33962	17016681	2022-11-17 14:28:59.843347+00:00		t	16	72413149886055891	648518346503978080	72413149886076530	648518346496932836	[ 10491 112093 2540]	[ 10481 112055 2539]
33963	17016696	2022-11-17 14:28:59.843347+00:00		t	17	72413149886032112	648518346503978080	72413149886034404	648518346496932836	[ 10501 112091 2524]	[ 10499 112057 2525]
33964	17016741	2022-11-17 14:28:59.843347+00:00		t	13	72413149886103124	648518346508752447	72413149886116932	648518346496195084	[ 10527 112015 2555]	[ 10551 112035 2556]
33965	17016807	2022-11-17 14:28:59.843347+00:00		t	27	72413149886145395	648518346508752447	72413149886135415	648518346496195084	[ 10633 111983 2564]	[ 10607 112009 2564]
33989	17016892	2022-11-17 14:28:59.843347+00:00		t	18	72413149886145521	648518346508752447	72413149886135327	648518346479055568	[ 10675 111975 2564]	[ 10701 111973 2563]
34001	17016843	2022-11-17 14:28:59.843347+00:00		t	22	72413149886058457	648518346481856445	72413149886060931	648518346489543513	[ 10687 112015 2537]	[ 10651 112009 2539]
34002	17016886	2022-11-17 14:28:59.843347+00:00		t	37	72413149886073939	648518346481856445	72413149886060931	648518346489543513	[ 10707 111893 2543]	[ 10693 111927 2544]
34005	17016836	2022-11-17 14:28:59.843347+00:00		t	21	72413149886230362	648518346481759933	72413149886145888	648518346489543513	[ 10615 112127 2569]	[ 10641 112111 2569]
34006	17016841	2022-11-17 14:28:59.843347+00:00		t	31	72413149886145395	648518346508752447	72413149886199288	648518346489543513	[ 10651 111987 2563]	[ 10645 112013 2563]
34034	19859559	2022-11-17 14:28:59.843347+00:00		t	28	72483587282593112	648518346472297010	72483587282607782	648518346514458155	[ 12567 113375 2417]	[ 12575 113365 2420]
34046	19859742	2022-11-17 14:28:59.843347+00:00		t	50	72483587282585695	648518346508752447	72483587282600394	648518346491659326	[ 12791 113397 2416]	[ 12793 113365 2417]
34172	17108329	2022-11-17 14:28:59.843347+00:00		t	25	72413149953028154	648518346489569900	72413149953021197	648518346507389983	[ 11933 112579 2607]	[ 11921 112597 2609]
34175	17108347	2022-11-17 14:28:59.843347+00:00		t	57	72413149953002760	648518346489569900	72413149953009941	648518346507389983	[ 11935 112399 2602]	[ 11941 112367 2602]
34176	17108349	2022-11-17 14:28:59.843347+00:00		t	15	72413149952995718	648518346489569900	72413149953009941	648518346507389983	[ 11929 112385 2598]	[ 11939 112355 2598]
34206	17108432	2022-11-17 14:28:59.843347+00:00		t	29	72413149952995718	648518346489569900	72413149953000415	648518346507389983	[ 11999 112437 2597]	[ 12027 112421 2598]
34561	17224662	2022-11-17 14:28:59.843347+00:00		t	28	72694006387367924	648518346508752447	72694006387370505	648518346477726990	[18575 92185 2483]	[18589 92215 2484]
34590	17224607	2022-11-17 14:28:59.843347+00:00		t	26	72694006387367924	648518346508752447	72694006387361251	648518346489543513	[18531 92199 2480]	[18521 92231 2480]
34591	17224667	2022-11-17 14:28:59.843347+00:00		t	35	72694006387360815	648518346508752447	72694006387356494	648518346489543513	[18585 92211 2479]	[18591 92251 2479]
34596	17224640	2022-11-17 14:28:59.843347+00:00		t	20	72694006387351303	648518346508752447	72694006387351903	648518346491659326	[18559 92237 2476]	[18563 92275 2476]
34870	17428545	2022-11-17 14:28:59.843347+00:00		t	25	72413149953122112	648518346501288024	72413149953096351	648518346496932836	[ 11339 110741 2638]	[ 11371 110739 2638]
34871	17428507	2022-11-17 14:28:59.843347+00:00		t	33	72413149953145893	648518346494071307	72413149953126854	648518346489543513	[ 11319 110713 2654]	[ 11333 110691 2654]
34890	17428496	2022-11-17 14:28:59.843347+00:00		t	60	72413149953068959	648518346501288024	72413149953115093	648518346496932836	[ 11309 110735 2641]	[ 11321 110711 2642]
34945	28248971	2022-11-17 14:28:59.843347+00:00		t	49	72905456418533755	648518346487912272	72905456418531113	648518346496932836	[ 25883 103059 2843]	[ 25887 103029 2843]
35022	28248807	2022-11-17 14:28:59.843347+00:00		t	57	72905456418324908	648518346487912272	72905456418480511	648518346496932836	[ 25663 102999 2830]	[ 25685 102971 2832]
35027	28248838	2022-11-17 14:28:59.843347+00:00		t	22	72905456418330015	648518346487912272	72905456418467746	648518346496932836	[ 25685 103065 2830]	[ 25719 103063 2830]
35044	28248901	2022-11-17 14:28:59.843347+00:00		t	41	72905456418544540	648518346487912272	72905456418552579	648518346498314906	[ 25773 103079 2847]	[ 25801 103083 2849]
35118	19948008	2022-11-17 14:28:59.843347+00:00		t	40	72412806691298722	648518346496729980	72412806691312689	648518346496932836	[ 12181 102205 3311]	[ 12175 102225 3313]
35130	19948081	2022-11-17 14:28:59.843347+00:00		t	33	72412806691310231	648518346501288024	72412806691317881	648518346489543513	[ 12263 102319 3314]	[ 12269 102339 3316]
35149	19947925	2022-11-17 14:28:59.843347+00:00		t	20	72412806691301072	648518346496729980	72412806691310788	648518346496932836	[ 12101 102391 3310]	[ 12079 102399 3312]
35156	19947977	2022-11-17 14:28:59.843347+00:00		t	31	72412806691332229	648518346494071307	72412806691332227	648518346489543513	[ 12117 102239 3323]	[ 12141 102213 3324]
35167	19947899	2022-11-17 14:28:59.843347+00:00		t	17	72412806691322784	648518346494071307	72412806691337354	648518346496932836	[ 12073 102303 3320]	[ 12039 102321 3320]
35205	36973539	2022-11-17 14:28:59.843347+00:00		t	12	72413218672593011	648518346488815453	72413218672606138	648518346514458155	[ 12159 113361 2660]	[ 12159 113399 2662]
35224	10206596	2022-11-17 14:28:59.843347+00:00		t	18	72553681551360370	648518346488815453	72553681551367988	648518346514458155	[ 15253 104951 3125]	[ 15217 104939 3126]
35341	24070043	2022-11-17 14:28:59.843347+00:00		t	46	72623775350629162	648518346472297010	72623775350624221	648518346489543513	[17271 97745 3026]	[17297 97721 3027]
35350	24070028	2022-11-17 14:28:59.843347+00:00		t	32	72623775350343644	648518346500681907	72623775350343494	648518346507389983	[17305 97787 2960]	[17269 97783 2961]
35387	24070079	2022-11-17 14:28:59.843347+00:00		t	46	72623775350558419	648518346477981653	72623775350533607	648518346486971900	[17303 98131 2991]	[17333 98137 2991]
35394	24070066	2022-11-17 14:28:59.843347+00:00		t	16	72623775350601062	648518346488815453	72623775350593502	648518346489543513	[17343 97713 3016]	[17315 97719 3017]
35402	24070077	2022-11-17 14:28:59.843347+00:00		t	16	72623775350677639	648518346488815453	72623775350670224	648518346489543513	[17335 97805 3046]	[17333 97767 3046]
35403	24070078	2022-11-17 14:28:59.843347+00:00		t	47	72623775350672800	648518346488815453	72623775350672786	648518346489543513	[17343 97807 3040]	[17333 97773 3041]
35410	24069947	2022-11-17 14:28:59.843347+00:00		t	16	72623775350528342	648518346488815453	72623775350520976	648518346500725685	[17067 97495 2985]	[17045 97481 2986]
35490	24069942	2022-11-17 14:28:59.843347+00:00		t	45	72623775350513246	648518346488815453	72623775350508149	648518346500725685	[17065 97491 2981]	[17033 97477 2982]
35641	22984218	2022-11-17 14:28:59.843347+00:00		t	28	72553544112377260	648518346487912272	72553544112386219	648518346497891062	[ 16195 101347 3128]	[ 16201 101377 3128]
35877	20271971	2022-11-17 14:28:59.843347+00:00		t	21	72905525205105676	648518346501288024	72905525205096361	648518346478935892	[ 25557 105119 2965]	[ 25533 105141 2965]
36242	20451458	2022-11-17 14:28:59.843347+00:00		t	32	72413150020324756	648518346497833063	72413150020347915	648518346507389983	[ 11701 111053 2812]	[ 11713 111083 2812]
36269	20451635	2022-11-17 14:28:59.843347+00:00		t	50	72413150020229462	648518346500681907	72413150020234437	648518346507389983	[ 12227 111451 2773]	[ 12253 111465 2773]
36470	20552439	2022-11-17 14:28:59.843347+00:00		t	24	72342712489403510	648518346480666625	72342712489405669	648518346466833006	[ 8533 110165 2618]	[ 8529 110205 2619]
36485	20552797	2022-11-17 14:28:59.843347+00:00		t	34	72342712489133461	648518346494264434	72342712489196218	648518346483445438	[ 9045 109639 2572]	[ 9021 109613 2572]
36509	20552487	2022-11-17 14:28:59.843347+00:00		t	34	72342712489440810	648518346480666625	72342712489450196	648518346466833006	[ 8603 110201 2629]	[ 8583 110231 2629]
36527	24285505	2022-11-17 14:28:59.843347+00:00		t	16	72342781208776059	648518346486753761	72342781208784782	648518346496932836	[ 9793 111233 2582]	[ 9789 111195 2583]
36557	24285498	2022-11-17 14:28:59.843347+00:00		t	31	72342781208950984	648518346481856445	72342781208948872	648518346496932836	[ 9817 110665 2653]	[ 9781 110663 2653]
36564	24285554	2022-11-17 14:28:59.843347+00:00		t	15	72342781208806361	648518346501288024	72342781208825433	648518346498314906	[ 9847 110667 2594]	[ 9851 110635 2594]
36565	24285570	2022-11-17 14:28:59.843347+00:00		t	12	72342781208836201	648518346477034696	72342781208825433	648518346498314906	[ 9889 110605 2600]	[ 9865 110631 2600]
36569	24285603	2022-11-17 14:28:59.843347+00:00		t	14	72342781208974068	648518346501288024	72342781208974036	648518346489543513	[ 9905 110735 2662]	[ 9897 110703 2662]
36608	24285578	2022-11-17 14:28:59.843347+00:00		t	52	72342781208986180	648518346501288024	72342781208974138	648518346496932836	[ 9915 110765 2661]	[ 9879 110775 2661]
36609	24285605	2022-11-17 14:28:59.843347+00:00		t	34	72342781208927377	648518346501288024	72342781208927400	648518346496932836	[ 9935 110773 2645]	[ 9903 110767 2645]
36616	24285630	2022-11-17 14:28:59.843347+00:00		t	33	72342781209036226	648518346501288024	72342781209014582	648518346498314906	[ 9889 110743 2681]	[ 9915 110753 2682]
36624	24285629	2022-11-17 14:28:59.843347+00:00		t	19	72342781208958583	648518346501288024	72342781208946597	648518346489543513	[ 9939 110759 2645]	[ 9917 110737 2645]
36625	24285692	2022-11-17 14:28:59.843347+00:00		t	28	72342781208907865	648518346501288024	72342781208910245	648518346489543513	[ 10005 110747 2632]	[ 9979 110737 2632]
36644	24285721	2022-11-17 14:28:59.843347+00:00		t	26	72342781208922796	648518346501288024	72342781208917934	648518346479055568	[ 10021 110815 2632]	[ 9995 110819 2633]
36646	24285748	2022-11-17 14:28:59.843347+00:00		t	26	72342781208823475	648518346481856445	72342781208832533	648518346479055568	[ 10001 111083 2596]	[ 10021 111105 2598]
36647	24285751	2022-11-17 14:28:59.843347+00:00		t	39	72342781208861752	648518346494933170	72342781208864001	648518346479055568	[ 10007 110817 2610]	[ 10023 110787 2610]
36657	24285649	2022-11-17 14:28:59.843347+00:00		t	41	72342781209036226	648518346501288024	72342781209014569	648518346496932836	[ 9899 110713 2678]	[ 9935 110717 2679]
36658	24285663	2022-11-17 14:28:59.843347+00:00		t	32	72342781208927377	648518346501288024	72342781208915302	648518346496932836	[ 9985 110743 2634]	[ 9947 110749 2635]
36659	24285707	2022-11-17 14:28:59.843347+00:00		t	36	72342781208832320	648518346501288024	72342781208806500	648518346496932836	[ 9959 110851 2591]	[ 9987 110879 2592]
36661	24285753	2022-11-17 14:28:59.843347+00:00		t	26	72342781208839231	648518346481856445	72342781208836783	648518346479055568	[ 9999 110991 2604]	[ 10025 110999 2603]
36679	24285341	2022-11-17 14:28:59.843347+00:00		t	25	72342781208722537	648518346501288024	72342781208747632	648518346489543513	[ 9573 110997 2576]	[ 9579 111033 2576]
36680	24285351	2022-11-17 14:28:59.843347+00:00		t	25	72342781208583620	648518346501288024	72342781208747815	648518346489543513	[ 9597 111071 2570]	[ 9595 111077 2573]
36694	24285780	2022-11-17 14:28:59.843347+00:00		t	71	72342781208917906	648518346501288024	72342781208893675	648518346479055568	[ 10067 110821 2624]	[ 10051 110803 2623]
36695	24285773	2022-11-17 14:28:59.843347+00:00		t	21	72342781208929807	648518346481856445	72342781208937072	648518346479055568	[ 10049 110959 2643]	[ 10041 110987 2643]
36697	24285759	2022-11-17 14:28:59.843347+00:00		t	16	72342781208917906	648518346501288024	72342781208893707	648518346498314906	[ 10045 110845 2630]	[ 10027 110863 2631]
36699	24285803	2022-11-17 14:28:59.843347+00:00		t	51	72342781208823401	648518346501288024	72342781208804037	648518346489543513	[ 10065 110973 2588]	[ 10075 110945 2588]
36704	24285772	2022-11-17 14:28:59.843347+00:00		t	28	72342781208823401	648518346501288024	72342781208811466	648518346496932836	[ 10045 110971 2588]	[ 10043 110941 2589]
36713	24285415	2022-11-17 14:28:59.843347+00:00		t	38	72342781208583989	648518346501288024	72342781208736759	648518346489543513	[ 9691 111087 2573]	[ 9689 111117 2574]
36741	24285882	2022-11-17 14:28:59.843347+00:00		t	20	72342781208736541	648518346494071307	72342781208780417	648518346479055568	[ 10231 111073 2575]	[ 10195 111061 2576]
36999	20775496	2022-11-17 14:28:59.843347+00:00		t	33	72694350320199278	648518346477981653	72694350320237152	648518346486971900	[ 18433 104081 3105]	[ 18439 104081 3107]
37055	28451283	2022-11-17 14:28:59.843347+00:00		t	46	72483518764332344	648518346488815453	72483518764347155	648518346489543513	[ 14053 112017 2740]	[ 14087 112005 2741]
37056	28451282	2022-11-17 14:28:59.843347+00:00		t	34	72483518764332344	648518346488815453	72483518764334920	648518346496932836	[ 14053 112035 2741]	[ 14079 112047 2741]
37085	20832944	2022-11-17 14:28:59.843347+00:00		t	29	72553337752929135	648518346472297010	72553337752929379	648518346479055568	[16105 94577 2821]	[16133 94579 2821]
37088	20832967	2022-11-17 14:28:59.843347+00:00		t	20	72553337752960130	648518346472297010	72553337752880652	648518346504315944	[16119 94573 2822]	[16151 94575 2823]
37089	20833060	2022-11-17 14:28:59.843347+00:00		t	19	72553337752824202	648518346488815453	72553337752824153	648518346479055568	[16275 94555 2792]	[16253 94525 2792]
37094	20833059	2022-11-17 14:28:59.843347+00:00		t	19	72553337752842685	648518346488815453	72553337752821598	648518346517437482	[16277 94675 2795]	[16245 94695 2796]
37095	20833074	2022-11-17 14:28:59.843347+00:00		t	22	72553337752821515	648518346488815453	72553337752808703	648518346491659326	[16283 94555 2790]	[16265 94537 2790]
37398	28488556	2022-11-17 14:28:59.843347+00:00		t	48	72342712220973361	648518346508752447	72342712220978113	648518346500725685	[ 9479 110475 2112]	[ 9447 110463 2113]
37413	28488537	2022-11-17 14:28:59.843347+00:00		t	20	72342712220953409	648518346508752447	72342712220953483	648518346477919895	[ 9451 110301 2104]	[ 9431 110319 2105]
37414	28488560	2022-11-17 14:28:59.843347+00:00		t	18	72342712221037690	648518346481759933	72342712221018020	648518346517437482	[ 9465 110363 2135]	[ 9453 110391 2135]
37422	28488668	2022-11-17 14:28:59.843347+00:00		t	37	72342712221033061	648518346508752447	72342712221045059	648518346500725685	[ 9597 110519 2142]	[ 9605 110485 2142]
37424	28488589	2022-11-17 14:28:59.843347+00:00		t	16	72342712220962071	648518346508752447	72342712220959950	648518346489543513	[ 9491 110233 2105]	[ 9485 110197 2106]
37426	28488619	2022-11-17 14:28:59.843347+00:00		t	25	72342712220978009	648518346508752447	72342712220973235	648518346504315944	[ 9535 110267 2111]	[ 9531 110235 2112]
37434	28488684	2022-11-17 14:28:59.843347+00:00		t	37	72342712221075624	648518346481759933	72342712221087751	648518346517437482	[ 9599 110515 2152]	[ 9627 110499 2152]
37530	24498277	2022-11-17 14:28:59.843347+00:00		t	24	72975756510359710	648518346514361543	72975756510349798	648518346489543513	[ 27157 101081 2978]	[ 27181 101077 2977]
37531	24498428	2022-11-17 14:28:59.843347+00:00		t	37	72975756510540456	648518346487912272	72975756510597050	648518346489543513	[ 27449 100663 3060]	[ 27457 100633 3061]
37574	24528005	2022-11-17 14:28:59.843347+00:00		t	37	72694075241243641	648518346500681907	72694075241305507	648518346507389983	[18797 95303 2806]	[18813 95281 2807]
37575	24528033	2022-11-17 14:28:59.843347+00:00		t	64	72694075241213254	648518346500681907	72694075241225564	648518346507389983	[18843 95321 2798]	[18879 95309 2798]
37587	24527863	2022-11-17 14:28:59.843347+00:00		t	52	72694075241238821	648518346500681907	72694075241243719	648518346507389983	[18673 95403 2805]	[18647 95417 2805]
37588	24527919	2022-11-17 14:28:59.843347+00:00		t	53	72694075241238821	648518346500681907	72694075241241229	648518346507389983	[18715 95307 2810]	[18721 95271 2810]
37994	21187161	2022-11-17 14:28:59.843347+00:00		t	42	72905525205096362	648518346487912272	72905525204908870	648518346477240264	[ 26273 105115 2965]	[ 26279 105089 2965]
37999	21187164	2022-11-17 14:28:59.843347+00:00		t	20	72905525205135684	648518346503978080	72905525205125597	648518346477240264	[ 26289 105009 2980]	[ 26283 105031 2980]
38058	21187247	2022-11-17 14:28:59.843347+00:00		t	38	72905525205130604	648518346503978080	72905525205135664	648518346489543513	[ 26329 104983 2981]	[ 26365 104973 2981]
38059	21187288	2022-11-17 14:28:59.843347+00:00		t	21	72905525205108499	648518346503978080	72905525205128094	648518346489543513	[ 26385 104963 2971]	[ 26411 104983 2972]
38071	21187388	2022-11-17 14:28:59.843347+00:00		t	39	72905525205044402	648518346503978080	72905525205044953	648518346477240264	[ 26519 104923 2957]	[ 26529 104959 2958]
38074	21187381	2022-11-17 14:28:59.843347+00:00		t	22	72905525205146425	648518346481759933	72905525205140966	648518346489543513	[ 26541 105057 2984]	[ 26509 105075 2985]
38173	21463020	2022-11-17 14:28:59.843347+00:00		t	47	72623706563972077	648518346474593218	72623706563983851	648518346507389983	[18325 95129 2870]	[18357 95113 2870]
38186	21462962	2022-11-17 14:28:59.843347+00:00		t	35	72623706563981409	648518346474593218	72623706564008348	648518346507389983	[18253 95047 2879]	[18289 95047 2880]
38202	21463025	2022-11-17 14:28:59.843347+00:00		t	32	72623706564013052	648518346486653999	72623706564015381	648518346486971900	[18377 94793 2875]	[18363 94827 2876]
38273	24761847	2022-11-17 14:28:59.843347+00:00		t	31	72342575385948387	648518346494264434	72342575385948355	648518346494148128	[ 9725 105321 3246]	[ 9707 105297 3246]
38300	24761904	2022-11-17 14:28:59.843347+00:00		t	16	72342575386019010	648518346494264434	72342575386026661	648518346494148128	[ 9881 104999 3278]	[ 9841 104999 3279]
38373	21677903	2022-11-17 14:28:59.843347+00:00		t	33	72623775283778182	648518346500681907	72623775283778125	648518346507389983	[17311 97817 2953]	[17281 97815 2953]
38374	21677907	2022-11-17 14:28:59.843347+00:00		t	19	72623775283693211	648518346500681907	72623775283644311	648518346507389983	[17313 97901 2945]	[17287 97921 2945]
38537	32791945	2022-11-17 14:28:59.843347+00:00		t	52	72905456418676883	648518346514361543	72905456418688635	648518346489543513	[ 26437 104343 2900]	[ 26425 104345 2903]
38540	32791948	2022-11-17 14:28:59.843347+00:00		t	40	72905456418681558	648518346514361543	72905456418688635	648518346489543513	[ 26423 104423 2906]	[ 26439 104405 2908]
38550	32791564	2022-11-17 14:28:59.843347+00:00		t	16	72905456418531718	648518346488815453	72905456418558457	648518346489543513	[ 25657 103865 2840]	[ 25659 103833 2841]
38584	32791584	2022-11-17 14:28:59.843347+00:00		t	23	72905456418507645	648518346488815453	72905456418523840	648518346489543513	[ 25709 103781 2833]	[ 25721 103749 2834]
38619	32791756	2022-11-17 14:28:59.843347+00:00		t	32	72905456418615938	648518346487912272	72905456418603708	648518346489543513	[ 25981 103901 2868]	[ 26007 103885 2868]
38648	37503158	2022-11-17 14:28:59.843347+00:00		t	26	72694006454672601	648518346500681907	72694006454668464	648518346507389983	[19115 93547 2686]	[19079 93547 2686]
38674	37503245	2022-11-17 14:28:59.843347+00:00		t	12	72694006454644297	648518346500681907	72694006454637809	648518346507389983	[19211 93301 2676]	[19171 93315 2678]
38675	37503273	2022-11-17 14:28:59.843347+00:00		t	37	72694006454813539	648518346500681907	72694006454676868	648518346507389983	[19211 93473 2693]	[19215 93435 2694]
38929	22234696	2022-11-17 14:28:59.843347+00:00		t	42	72694006588511999	648518346500641203	72694006588517050	648518346507389983	[18619 93663 2840]	[18621 93697 2840]
39058	22326714	2022-11-17 14:28:59.843347+00:00		t	32	72483450111962284	648518346487912272	72483450111955149	648518346504315944	[ 13577 109661 2883]	[ 13553 109673 2883]
39061	22326710	2022-11-17 14:28:59.843347+00:00		t	27	72483450111967265	648518346487912272	72483450111964841	648518346489543513	[ 13565 109621 2886]	[ 13549 109593 2887]
39357	28901908	2022-11-17 14:28:59.843347+00:00		t	35	72905525071154047	648518346489572037	72905525071210270	648518346479239887	[ 26045 105317 2824]	[ 26049 105291 2825]
39497	28918595	2022-11-17 14:28:59.843347+00:00		t	47	72693937667816894	648518346508752447	72693937667807739	648518346479055568	[18755 92099 2474]	[18781 92121 2474]
39498	28918564	2022-11-17 14:28:59.843347+00:00		t	34	72693937667814399	648518346508752447	72693937667796772	648518346517437482	[18715 92083 2470]	[18729 92107 2469]
39502	25069661	2022-11-17 14:28:59.843347+00:00		t	46	72553612832004056	648518346472297010	72553612832070786	648518346504092878	[ 15847 102479 3207]	[ 15887 102487 3207]
39517	25069667	2022-11-17 14:28:59.843347+00:00		t	22	72553612832075931	648518346488815453	72553612832102002	648518346504315944	[ 15925 102945 3208]	[ 15893 102961 3209]
39562	25069523	2022-11-17 14:28:59.843347+00:00		t	15	72553612832073849	648518346508752447	72553612832027144	648518346496195084	[ 15445 102741 3202]	[ 15419 102719 3202]
39689	37583035	2022-11-17 14:28:59.843347+00:00		t	22	72694006454517501	648518346487912272	72694006454520082	648518346498314906	[19871 93501 2631]	[19845 93503 2630]
39693	37583061	2022-11-17 14:28:59.843347+00:00		t	31	72694006454506507	648518346487912272	72694006454483735	648518346489543513	[19881 93313 2620]	[19875 93345 2620]
39703	37583080	2022-11-17 14:28:59.843347+00:00		t	48	72694006454506507	648518346487912272	72694006454509281	648518346479239887	[19895 93311 2622]	[19897 93351 2623]
39717	37583142	2022-11-17 14:28:59.843347+00:00		t	19	72694006454486277	648518346472297010	72694006454486244	648518346504092878	[20001 93457 2614]	[19973 93439 2615]
39730	37583136	2022-11-17 14:28:59.843347+00:00		t	22	72694006454519966	648518346487912272	72694006454503862	648518346498314906	[19939 93295 2623]	[19967 93311 2624]
39731	37583126	2022-11-17 14:28:59.843347+00:00		t	18	72694006454464114	648518346472297010	72694006454443784	648518346489543513	[19979 93427 2606]	[19959 93415 2606]
39746	37583339	2022-11-17 14:28:59.843347+00:00		t	24	72694006454538058	648518346488815453	72694006454540611	648518346489543513	[20281 93243 2635]	[20281 93203 2635]
39748	37583157	2022-11-17 14:28:59.843347+00:00		t	46	72694006454540783	648518346487912272	72694006454535803	648518346498314906	[19967 93531 2633]	[19981 93573 2634]
39750	37583151	2022-11-17 14:28:59.843347+00:00		t	57	72694006454519966	648518346487912272	72694006454496203	648518346504092878	[19939 93285 2621]	[19977 93289 2622]
39751	37583172	2022-11-17 14:28:59.843347+00:00		t	34	72694006454520023	648518346472297010	72694006454525120	648518346504092878	[20041 93349 2629]	[20015 93329 2630]
39767	37583349	2022-11-17 14:28:59.843347+00:00		t	37	72694006454454054	648518346472297010	72694006454458989	648518346489543513	[20271 93501 2607]	[20291 93489 2607]
39768	37583361	2022-11-17 14:28:59.843347+00:00		t	23	72694006454483592	648518346488815453	72694006454469747	648518346489543513	[20281 93217 2609]	[20311 93235 2610]
39780	37583265	2022-11-17 14:28:59.843347+00:00		t	12	72694006454483615	648518346488815453	72694006454496143	648518346498314906	[20177 93173 2617]	[20155 93193 2618]
39871	29058524	2022-11-17 14:28:59.843347+00:00		t	21	72623775350562918	648518346481759933	72623775350557557	648518346504315944	[17375 96993 2998]	[17391 96967 2999]
39918	29058003	2022-11-17 14:28:59.843347+00:00		t	13	72623775350515325	648518346472297010	72623775350510207	648518346479239887	[16765 96665 2984]	[16751 96699 2984]
39923	29057889	2022-11-17 14:28:59.843347+00:00		t	19	72623775350489125	648518346508752447	72623775350501853	648518346504315944	[16549 96401 2980]	[16563 96371 2980]
39993	29057938	2022-11-17 14:28:59.843347+00:00		t	28	72623775350554739	648518346508752447	72623775350532698	648518346479239887	[16641 96717 2991]	[16653 96749 2991]
39997	29057870	2022-11-17 14:28:59.843347+00:00		t	19	72623775350522707	648518346508752447	72623775350525165	648518346498314906	[16551 96419 2985]	[16539 96405 2987]
39999	29057834	2022-11-17 14:28:59.843347+00:00		t	16	72623775350512473	648518346508752447	72623775350501921	648518346489543513	[16491 96399 2979]	[16477 96369 2980]
40476	37619666	2022-11-17 14:28:59.843347+00:00		t	40	72694075307924626	648518346483783343	72694075308040186	648518346486971900	[18515 95465 2828]	[18529 95461 2830]
40479	37619674	2022-11-17 14:28:59.843347+00:00		t	32	72694075308078572	648518346500681907	72694075308015314	648518346486971900	[18569 95579 2831]	[18537 95589 2831]
40509	33060149	2022-11-17 14:28:59.843347+00:00		t	34	72413218404298082	648518346488815453	72413218404343557	648518346520685366	[ 11763 113225 2185]	[ 11757 113263 2185]
40601	25882902	2022-11-17 14:28:59.843347+00:00		t	35	72764444052345300	648518346508752447	72764444052352900	648518346489543513	[21511 95327 2878]	[21511 95361 2878]
40602	25882913	2022-11-17 14:28:59.843347+00:00		t	34	72764444052355337	648518346508752447	72764444052331235	648518346489543513	[21505 95303 2871]	[21517 95335 2870]
40655	25969473	2022-11-17 14:28:59.843347+00:00		t	39	72764443985311188	648518346508752447	72764443985325292	648518346500725685	[22407 95111 2772]	[22439 95095 2772]
40656	25969456	2022-11-17 14:28:59.843347+00:00		t	52	72764443985295809	648518346508752447	72764443985293345	648518346496932836	[22373 95125 2762]	[22405 95111 2762]
40657	25969175	2022-11-17 14:28:59.843347+00:00		t	23	72764443985334503	648518346508752447	72764443985376862	648518346498314906	[22171 95169 2793]	[22141 95169 2794]
40676	25969170	2022-11-17 14:28:59.843347+00:00		t	29	72764443985334503	648518346508752447	72764443985396892	648518346477919895	[22173 95165 2791]	[22143 95155 2791]
40677	25969218	2022-11-17 14:28:59.843347+00:00		t	12	72764443985325369	648518346508752447	72764443985332080	648518346496932836	[22203 95193 2777]	[22171 95209 2778]
40688	25969418	2022-11-17 14:28:59.843347+00:00		t	48	72764443985313641	648518346508752447	72764443985311164	648518346477919895	[22341 95089 2768]	[22341 95055 2769]
40692	25968784	2022-11-17 14:28:59.843347+00:00		t	25	72764443985542049	648518346503978080	72764443985629087	648518346496932836	[21763 95037 2825]	[21767 95067 2825]
41721	43130537	2022-11-17 14:28:59.843347+00:00		t	34	72905662510057460	648518346496671612	72905662510066778	648518346507389983	[ 24619 110003 2799]	[ 24609 109977 2800]
41785	29790120	2022-11-17 14:28:59.843347+00:00		t	33	72553612898951740	648518346488815453	72553612898946324	648518346517437482	[ 15249 102723 3221]	[ 15213 102723 3221]
41869	29790209	2022-11-17 14:28:59.843347+00:00		t	40	72553612898934422	648518346488815453	72553612898940681	648518346504315944	[ 15331 102721 3220]	[ 15353 102695 3220]
41881	29790194	2022-11-17 14:28:59.843347+00:00		t	16	72553612898926526	648518346481759933	72553612898926606	648518346496195084	[ 15353 102577 3216]	[ 15321 102579 3216]
41921	26821272	2022-11-17 14:28:59.843347+00:00		t	27	72905525138149763	648518346494933170	72905525138155382	648518346478935892	[ 25537 106081 2894]	[ 25537 106091 2896]
41939	26821327	2022-11-17 14:28:59.843347+00:00		t	19	72905525138149892	648518346501288024	72905525138175289	648518346478935892	[ 25603 106199 2897]	[ 25599 106171 2898]
42032	26849557	2022-11-17 14:28:59.843347+00:00		t	19	72483518831498880	648518346488815453	72483518831493610	648518346520685366	[ 13341 110859 2907]	[ 13369 110857 2908]
42033	26849672	2022-11-17 14:28:59.843347+00:00		t	26	72483518831523430	648518346488815453	72483518831515751	648518346520685366	[ 13553 110761 2918]	[ 13513 110767 2918]
42034	26849548	2022-11-17 14:28:59.843347+00:00		t	42	72483518831570090	648518346503978080	72483518831565350	648518346496932836	[ 13349 110803 2932]	[ 13369 110831 2932]
42035	26849562	2022-11-17 14:28:59.843347+00:00		t	32	72483518831498880	648518346488815453	72483518831501589	648518346496932836	[ 13347 110883 2907]	[ 13383 110885 2908]
42036	26849490	2022-11-17 14:28:59.843347+00:00		t	50	72483518831589200	648518346503978080	72483518831593222	648518346504315944	[ 13289 110855 2942]	[ 13321 110871 2943]
42037	26849493	2022-11-17 14:28:59.843347+00:00		t	13	72483518831589200	648518346503978080	72483518831610169	648518346496932836	[ 13287 110845 2943]	[ 13313 110833 2944]
42039	26849519	2022-11-17 14:28:59.843347+00:00		t	29	72483518831570111	648518346503978080	72483518831575205	648518346477240264	[ 13305 110841 2941]	[ 13335 110845 2941]
42049	26849732	2022-11-17 14:28:59.843347+00:00		t	29	72483518831523430	648518346488815453	72483518831553044	648518346504315944	[ 13599 110741 2921]	[ 13597 110721 2923]
42052	26849674	2022-11-17 14:28:59.843347+00:00		t	27	72483518831496100	648518346488815453	72483518831500809	648518346520685366	[ 13525 110657 2906]	[ 13515 110625 2905]
42053	26849704	2022-11-17 14:28:59.843347+00:00		t	38	72483518831523430	648518346488815453	72483518831535401	648518346477919895	[ 13587 110733 2920]	[ 13563 110709 2920]
42060	26849500	2022-11-17 14:28:59.843347+00:00		t	27	72483518831511464	648518346508752447	72483518831501856	648518346496932836	[ 13289 111309 2904]	[ 13323 111303 2904]
42294	33378653	2022-11-17 14:28:59.843347+00:00		t	21	72342780940526189	648518346508752447	72342780940549456	648518346477726990	[ 9599 110769 2152]	[ 9623 110755 2154]
42295	33378654	2022-11-17 14:28:59.843347+00:00		t	32	72342780940535471	648518346508752447	72342780940549591	648518346477726990	[ 9597 110827 2158]	[ 9621 110811 2159]
42296	33378649	2022-11-17 14:28:59.843347+00:00		t	38	72342780940479104	648518346508752447	72342780940475227	648518346514306270	[ 9603 110683 2128]	[ 9617 110711 2128]
42297	33378625	2022-11-17 14:28:59.843347+00:00		t	37	72342780940542576	648518346508752447	72342780940549568	648518346504315944	[ 9583 110807 2159]	[ 9605 110779 2159]
42300	33378643	2022-11-17 14:28:59.843347+00:00		t	21	72342780940549595	648518346508752447	72342780940556841	648518346489543513	[ 9587 110829 2160]	[ 9609 110809 2161]
42303	33378577	2022-11-17 14:28:59.843347+00:00		t	12	72342780940561732	648518346481759933	72342780940561723	648518346504092878	[ 9527 110711 2160]	[ 9541 110739 2161]
42311	33378546	2022-11-17 14:28:59.843347+00:00		t	15	72342780940505471	648518346508752447	72342780940514963	648518346500725685	[ 9511 110755 2145]	[ 9487 110749 2145]
42313	33378594	2022-11-17 14:28:59.843347+00:00		t	34	72342780940580099	648518346481759933	72342780940589978	648518346489543513	[ 9541 110741 2172]	[ 9565 110761 2172]
42314	33378608	2022-11-17 14:28:59.843347+00:00		t	43	72342780940559399	648518346508752447	72342780940554488	648518346489543513	[ 9547 110895 2162]	[ 9575 110907 2164]
42321	33378539	2022-11-17 14:28:59.843347+00:00		t	52	72342780940505471	648518346508752447	72342780940519650	648518346477919895	[ 9513 110771 2146]	[ 9475 110765 2147]
42322	33378542	2022-11-17 14:28:59.843347+00:00		t	14	72342780940528359	648518346508752447	72342780940530638	648518346477919895	[ 9507 110755 2149]	[ 9477 110731 2150]
42323	33378549	2022-11-17 14:28:59.843347+00:00		t	32	72342780940526188	648518346508752447	72342780940530638	648518346477919895	[ 9513 110735 2146]	[ 9495 110715 2146]
42324	33378589	2022-11-17 14:28:59.843347+00:00		t	46	72342780940559399	648518346508752447	72342780940549679	648518346477919895	[ 9545 110891 2161]	[ 9561 110923 2160]
42325	33378615	2022-11-17 14:28:59.843347+00:00		t	16	72342780940479104	648518346508752447	72342780940483803	648518346477919895	[ 9585 110689 2129]	[ 9579 110711 2128]
42326	33378690	2022-11-17 14:28:59.843347+00:00		t	12	72342780940459057	648518346508752447	72342780940479374	648518346494476935	[ 9621 110675 2129]	[ 9649 110699 2130]
42329	33378681	2022-11-17 14:28:59.843347+00:00		t	14	72342780940542576	648518346508752447	72342780940537851	648518346489543513	[ 9615 110789 2148]	[ 9643 110791 2148]
42332	33378674	2022-11-17 14:28:59.843347+00:00		t	47	72342780940526189	648518346508752447	72342780940530617	648518346517437482	[ 9613 110739 2151]	[ 9639 110717 2152]
42559	27188004	2022-11-17 14:28:59.843347+00:00		t	57	72413081233700519	648518346494933170	72413081233707936	648518346479239887	[ 11293 110387 2663]	[ 11323 110387 2664]
42563	27188014	2022-11-17 14:28:59.843347+00:00		t	26	72413081233702806	648518346494933170	72413081233692859	648518346479239887	[ 11309 110311 2656]	[ 11341 110309 2656]
42564	27188000	2022-11-17 14:28:59.843347+00:00		t	29	72413081233882725	648518346486753761	72413081233853076	648518346498314906	[ 11339 110187 2696]	[ 11317 110161 2696]
42565	27187959	2022-11-17 14:28:59.843347+00:00		t	53	72413081233833486	648518346489572037	72413081233793142	648518346479239887	[ 11237 110523 2696]	[ 11271 110519 2696]
42586	27188035	2022-11-17 14:28:59.843347+00:00		t	31	72413081233658139	648518346494933170	72413081233695564	648518346496932836	[ 11379 110465 2645]	[ 11401 110447 2646]
42617	27188043	2022-11-17 14:28:59.843347+00:00		t	20	72413081233660896	648518346494933170	72413081233680086	648518346489543513	[ 11383 110475 2643]	[ 11417 110471 2643]
42801	33510257	2022-11-17 14:28:59.843347+00:00		t	35	72975756510443901	648518346481759933	72975756510446498	648518346489543513	[ 27891 100663 3015]	[ 27919 100689 3016]
42847	33510153	2022-11-17 14:28:59.843347+00:00		t	13	72975756510428754	648518346481759933	72975756510449104	648518346489543513	[ 27797 100837 3010]	[ 27773 100863 3011]
42891	27386365	2022-11-17 14:28:59.843347+00:00		t	40	72342781007648848	648518346480125925	72342781007653911	648518346494148128	[ 9199 110651 2291]	[ 9227 110639 2292]
43137	29911187	2022-11-17 14:28:59.843347+00:00		t	23	72483244087891250	648518346480125925	72483244087950431	648518346502617767	[ 13887 104389 3200]	[ 13917 104383 3200]
43173	33642408	2022-11-17 14:28:59.843347+00:00		t	48	72483587416646719	648518346496335735	72483587416641791	648518346507389983	[ 12747 112769 2608]	[ 12749 112735 2609]
43205	33642312	2022-11-17 14:28:59.843347+00:00		t	33	72483587416592790	648518346499722309	72483587416602611	648518346507389983	[ 12663 112899 2589]	[ 12661 112903 2592]
43221	33642266	2022-11-17 14:28:59.843347+00:00		t	22	72483587416658986	648518346496335735	72483587416646691	648518346507389983	[ 12621 112805 2616]	[ 12597 112777 2618]
43241	33642264	2022-11-17 14:28:59.843347+00:00		t	37	72483587416855376	648518346508752447	72483587416965739	648518346496932836	[ 12603 113245 2696]	[ 12597 113217 2695]
43265	33642324	2022-11-17 14:28:59.843347+00:00		t	47	72483587416855376	648518346508752447	72483587416873881	648518346489543513	[ 12651 113257 2695]	[ 12679 113237 2696]
43266	33642347	2022-11-17 14:28:59.843347+00:00		t	20	72483587416634775	648518346496335735	72483587416602611	648518346507389983	[ 12681 112855 2603]	[ 12695 112873 2603]
43267	33642456	2022-11-17 14:28:59.843347+00:00		t	13	72483587416644293	648518346496335735	72483587416627705	648518346507389983	[ 12779 112833 2607]	[ 12777 112851 2606]
43539	30198965	2022-11-17 14:28:59.843347+00:00		t	35	72835293765874434	648518346494264434	72835293765886738	648518346507389983	[ 24539 109913 2790]	[ 24543 109893 2793]
43605	33729415	2022-11-17 14:28:59.843347+00:00		t	33	72905525071217296	648518346494071307	72905525071272956	648518346479055568	[ 26053 106011 2824]	[ 26055 105985 2823]
43626	33729684	2022-11-17 14:28:59.843347+00:00		t	19	72905525070936493	648518346481856445	72905525070912013	648518346479055568	[ 26243 106059 2721]	[ 26281 106069 2721]
43648	33729764	2022-11-17 14:28:59.843347+00:00		t	16	72905525071032176	648518346477034696	72905525071041510	648518346489543513	[ 26377 106261 2767]	[ 26357 106247 2769]
43868	30492070	2022-11-17 14:28:59.843347+00:00		t	26	72694075241073338	648518346484687181	72694075241063473	648518346486971900	[19567 94559 2737]	[19543 94533 2737]
43885	30492093	2022-11-17 14:28:59.843347+00:00		t	42	72694075241073338	648518346484687181	72694075241065873	648518346507389983	[19587 94527 2738]	[19571 94499 2739]
43887	30492125	2022-11-17 14:28:59.843347+00:00		t	40	72694075241096795	648518346484687181	72694075241099183	648518346507389983	[19669 94323 2747]	[19641 94307 2748]
43993	30494926	2022-11-17 14:28:59.843347+00:00		t	38	72413150020397590	648518346472297010	72413150020481483	648518346517437482	[ 10845 111531 2822]	[ 10815 111509 2822]
43994	30494932	2022-11-17 14:28:59.843347+00:00		t	19	72413150020297696	648518346487912272	72413150020300071	648518346517437482	[ 10809 111361 2798]	[ 10817 111383 2800]
43996	30495147	2022-11-17 14:28:59.843347+00:00		t	22	72413150019965898	648518346489572037	72413150020012153	648518346498314906	[ 11149 110637 2699]	[ 11127 110655 2699]
44415	38065820	2022-11-17 14:28:59.843347+00:00		t	23	72623844137101537	648518346488815453	72623844137048273	648518346479055568	[17499 99099 3090]	[17529 99093 3090]
44416	38065774	2022-11-17 14:28:59.843347+00:00		t	24	72623844137085914	648518346488815453	72623844137099086	648518346498314906	[17485 98887 3098]	[17473 98865 3100]
44434	38065793	2022-11-17 14:28:59.843347+00:00		t	43	72623844136879148	648518346488815453	72623844137068683	648518346489543513	[17503 98865 3095]	[17507 98833 3096]
44449	38065773	2022-11-17 14:28:59.843347+00:00		t	25	72623844136879148	648518346488815453	72623844137079400	648518346496932836	[17487 98865 3096]	[17471 98833 3096]
44451	38065794	2022-11-17 14:28:59.843347+00:00		t	34	72623844137108293	648518346488815453	72623844137112946	648518346496932836	[17477 99223 3103]	[17497 99249 3104]
44454	38065888	2022-11-17 14:28:59.843347+00:00		t	23	72623844137108223	648518346488815453	72623844137108257	648518346496932836	[17583 99049 3103]	[17609 99079 3103]
44455	38065846	2022-11-17 14:28:59.843347+00:00		t	18	72623844137123714	648518346488815453	72623844137119386	648518346496932836	[17531 99227 3112]	[17559 99245 3112]
44456	38065894	2022-11-17 14:28:59.843347+00:00		t	48	72623844137108293	648518346488815453	72623844137121478	648518346496932836	[17589 99137 3112]	[17621 99157 3112]
44457	38065907	2022-11-17 14:28:59.843347+00:00		t	59	72623844137105998	648518346488815453	72623844137108189	648518346496932836	[17607 98973 3106]	[17641 98965 3106]
44595	30781374	2022-11-17 14:28:59.843347+00:00		t	31	72975893815068141	648518346481856445	72975893815073472	648518346479055568	[ 26669 105949 2709]	[ 26671 105923 2711]
44599	30781442	2022-11-17 14:28:59.843347+00:00		t	29	72975893815059701	648518346481856445	72975893815076215	648518346489543513	[ 26723 106015 2713]	[ 26753 106003 2714]
44768	34022737	2022-11-17 14:28:59.843347+00:00		t	16	72342781208671358	648518346474593218	72342781208621312	648518346494148128	[ 9999 111907 2571]	[ 9983 111889 2571]
44886	34022836	2022-11-17 14:28:59.843347+00:00		t	24	72342781208986976	648518346486653999	72342781208972673	648518346486971900	[ 10069 112027 2657]	[ 10081 112057 2659]
45263	38154264	2022-11-17 14:28:59.843347+00:00		t	14	72342643971334512	648518346494264434	72342643971317026	648518346483445438	[ 8251 106579 3034]	[ 8271 106563 3033]
45275	34232789	2022-11-17 14:28:59.843347+00:00		t	16	72623844137156582	648518346497833063	72623844137168302	648518346507389983	[17695 99377 3128]	[17711 99377 3130]
45637	43351629	2022-11-17 14:28:59.843347+00:00		t	32	72342781275926359	648518346480666625	72342781275931264	648518346502617767	[ 8963 110641 2723]	[ 8927 110643 2724]
45841	31674581	2022-11-17 14:28:59.843347+00:00		t	34	72342780940573052	648518346487912272	72342780940591849	648518346496932836	[ 10097 112149 2168]	[ 10081 112119 2168]
45842	31674603	2022-11-17 14:28:59.843347+00:00		t	33	72342780940588232	648518346487912272	72342780940606543	648518346496932836	[ 10155 112213 2172]	[ 10147 112219 2175]
45989	31790577	2022-11-17 14:28:59.843347+00:00		t	20	72412875477823915	648518346494264434	72412875477828391	648518346507389983	[ 11999 104053 3400]	[ 12015 104029 3401]
46029	31790643	2022-11-17 14:28:59.843347+00:00		t	24	72412875477747052	648518346490237960	72412875477749686	648518346507389983	[ 12189 104187 3367]	[ 12193 104161 3368]
46299	32066569	2022-11-17 14:28:59.843347+00:00		t	23	72413081233574820	648518346480666625	72413081233575010	648518346502617767	[ 10875 110569 2619]	[ 10867 110541 2619]
46313	32066687	2022-11-17 14:28:59.843347+00:00		t	90	72413081233753270	648518346501288024	72413081233785885	648518346496932836	[ 10977 110583 2685]	[ 11001 110559 2685]
46339	32066853	2022-11-17 14:28:59.843347+00:00		t	47	72413081233670423	648518346494933170	72413081233655783	648518346498314906	[ 11291 110425 2639]	[ 11257 110425 2639]
46493	34524528	2022-11-17 14:28:59.843347+00:00		t	34	72975825162866259	648518346508752447	72975825162863851	648518346479055568	[ 28063 104343 2914]	[ 28043 104371 2914]
46790	38504841	2022-11-17 14:28:59.843347+00:00		t	15	72412944197257400	648518346490237960	72412944197309002	648518346507389983	[ 11013 104763 3391]	[ 11037 104781 3392]
47124	38577666	2022-11-17 14:28:59.843347+00:00		t	22	72483106648994451	648518346508752447	72483106649034661	648518346497891062	[13867 98791 3208]	[13843 98803 3208]
47151	34892155	2022-11-17 14:28:59.843347+00:00		t	34	72623844070017390	648518346484687181	72623844070031641	648518346486971900	[17411 99387 3015]	[17433 99365 3017]
47152	34892173	2022-11-17 14:28:59.843347+00:00		t	36	72623844070150196	648518346477981653	72623844070179373	648518346486971900	[17481 99833 3076]	[17445 99825 3076]
47229	38670874	2022-11-17 14:28:59.843347+00:00		t	35	72483587483539325	648518346508752447	72483587483726117	648518346517437482	[ 12465 113409 2708]	[ 12457 113381 2709]
47281	35103489	2022-11-17 14:28:59.843347+00:00		t	34	72694075241155774	648518346481759933	72694075241160485	648518346489543513	[18897 94285 2772]	[18893 94311 2774]
47745	35589410	2022-11-17 14:28:59.843347+00:00		t	21	72342781141725928	648518346500641203	72342781141706399	648518346500725685	[ 9647 112577 2490]	[ 9617 112595 2490]
47816	35589543	2022-11-17 14:28:59.843347+00:00		t	14	72342781141698206	648518346500641203	72342781141666518	648518346500725685	[ 9747 112557 2468]	[ 9739 112529 2468]
47843	35589549	2022-11-17 14:28:59.843347+00:00		t	44	72342781141698206	648518346500641203	72342781141703326	648518346494148128	[ 9755 112549 2473]	[ 9743 112521 2474]
47916	35733502	2022-11-17 14:28:59.843347+00:00		t	19	72975825229931965	648518346508752447	72975825229931937	648518346477726990	[ 26969 104315 3020]	[ 27003 104309 3020]
47918	35733529	2022-11-17 14:28:59.843347+00:00		t	19	72975825229965152	648518346508752447	72975825229967508	648518346477726990	[ 27037 104183 3035]	[ 27057 104213 3036]
47945	35733441	2022-11-17 14:28:59.843347+00:00		t	38	72975825229932031	648518346508752447	72975825229948944	648518346477726990	[ 26923 104407 3024]	[ 26941 104407 3026]
48097	35896096	2022-11-17 14:28:59.843347+00:00		t	22	72413218471096821	648518346481759933	72413218471102049	648518346496932836	[ 12137 113379 2205]	[ 12115 113345 2205]
48137	35895865	2022-11-17 14:28:59.843347+00:00		t	16	72413218471162400	648518346487912272	72413218471153072	648518346503310971	[ 11747 113225 2225]	[ 11759 113259 2225]
48138	35895880	2022-11-17 14:28:59.843347+00:00		t	43	72413218471184319	648518346487912272	72413218471189176	648518346503310971	[ 11767 113077 2240]	[ 11793 113061 2241]
48139	35895884	2022-11-17 14:28:59.843347+00:00		t	17	72413218471162400	648518346487912272	72413218471150544	648518346503310971	[ 11777 113215 2227]	[ 11799 113243 2228]
48156	35896209	2022-11-17 14:28:59.843347+00:00		t	31	72413218471120979	648518346481759933	72413218471134613	648518346496195084	[ 12255 113497 2221]	[ 12273 113525 2222]
48165	35895947	2022-11-17 14:28:59.843347+00:00		t	22	72413218471111623	648518346488815453	72413218471125657	648518346514458155	[ 11873 113195 2211]	[ 11901 113213 2212]
48186	35895902	2022-11-17 14:28:59.843347+00:00		t	35	72413218471162400	648518346487912272	72413218471152989	648518346496932836	[ 11797 113117 2228]	[ 11831 113107 2229]
48289	39118949	2022-11-17 14:28:59.843347+00:00		t	23	72623706563827030	648518346508752447	72623775283150856	648518346496932836	[16419 96237 2827]	[16439 96257 2827]
48301	39119093	2022-11-17 14:28:59.843347+00:00		t	38	72623775283415132	648518346488815453	72623775283407201	648518346479055568	[16697 96365 2855]	[16725 96375 2855]
48309	39119027	2022-11-17 14:28:59.843347+00:00		t	67	72623775283431101	648518346488815453	72623775283449063	648518346491659326	[16595 96349 2860]	[16587 96339 2863]
48438	36063998	2022-11-17 14:28:59.843347+00:00		t	40	72413149886125293	648518346494933170	72413149886099788	648518346496932836	[ 10253 111109 2559]	[ 10267 111083 2558]
48448	36064051	2022-11-17 14:28:59.843347+00:00		t	49	72413149886078196	648518346477034696	72413149886092192	648518346489543513	[ 10323 110925 2546]	[ 10329 110917 2548]
48450	36064303	2022-11-17 14:28:59.843347+00:00		t	13	72413149886099919	648518346480666625	72413149886125581	648518346466833006	[ 10739 111307 2559]	[ 10739 111315 2560]
48469	36064157	2022-11-17 14:28:59.843347+00:00		t	22	72413149886114850	648518346480125925	72413149886163701	648518346502617767	[ 10507 110779 2564]	[ 10499 110749 2565]
48622	36214661	2022-11-17 14:28:59.843347+00:00		t	14	72483450178954322	648518346494933170	72483450178944554	648518346479055568	[ 13011 109373 2966]	[ 13005 109337 2966]
49035	36669573	2022-11-17 14:28:59.843347+00:00		t	36	72342575184800471	648518346496671612	72342575184840470	648518346494148128	[ 8369 106319 2950]	[ 8343 106295 2950]
49078	36669706	2022-11-17 14:28:59.843347+00:00		t	23	72342575184769863	648518346496671612	72342575184764288	648518346507389983	[ 8597 106277 2929]	[ 8627 106297 2929]
49222	36721409	2022-11-17 14:28:59.843347+00:00		t	24	72905731162488275	648518346514448583	72905731162469918	648518346494148128	[ 25563 112225 2683]	[ 25589 112231 2684]
49407	36871638	2022-11-17 14:28:59.843347+00:00		t	29	72483518898270540	648518346488815453	72483518898380154	648518346477919895	[ 13333 111135 2959]	[ 13351 111163 2959]
49455	36912864	2022-11-17 14:28:59.843347+00:00		t	31	72413149886088527	648518346487912272	72413149886081473	648518346477240264	[ 11435 112369 2546]	[ 11447 112343 2546]
49457	36912866	2022-11-17 14:28:59.843347+00:00		t	21	72413149886079234	648518346487912272	72413149886081584	648518346517437482	[ 11421 112477 2547]	[ 11447 112497 2546]
49464	36912752	2022-11-17 14:28:59.843347+00:00		t	12	72413149886074358	648518346487912272	72413149886076848	648518346479239887	[ 11337 112471 2547]	[ 11323 112483 2546]
49466	36912766	2022-11-17 14:28:59.843347+00:00		t	25	72413149886273466	648518346487912272	72413149886122849	648518346479055568	[ 11311 112479 2563]	[ 11339 112497 2563]
49481	36912910	2022-11-17 14:28:59.843347+00:00		t	21	72413149886090946	648518346487912272	72413149886079179	648518346479055568	[ 11459 112405 2547]	[ 11483 112423 2547]
49485	36913327	2022-11-17 14:28:59.843347+00:00		t	34	72413149885984625	648518346481759933	72413149885984311	648518346504315944	[ 11915 112613 2506]	[ 11935 112593 2506]
49486	36913342	2022-11-17 14:28:59.843347+00:00		t	28	72413218605461066	648518346481759933	72413149885999664	648518346504315944	[ 11947 112641 2509]	[ 11957 112611 2511]
49522	36913482	2022-11-17 14:28:59.843347+00:00		t	48	72413218605550952	648518346489569900	72413149886084106	648518346507389983	[ 12201 112671 2548]	[ 12189 112629 2549]
49524	36913481	2022-11-17 14:28:59.843347+00:00		t	19	72413149886129503	648518346477981653	72413149886101146	648518346486971900	[ 12185 112611 2559]	[ 12187 112613 2557]
49745	36923102	2022-11-17 14:28:59.843347+00:00		t	29	72553681551389188	648518346501288024	72553681551379051	648518346496932836	[ 14969 106319 3134]	[ 14997 106329 3134]
49843	683016	2022-11-17 14:28:59.843347+00:00		t	39	72342575251686012	648518346496671612	72342575251646414	648518346494148128	[ 8321 106349 2965]	[ 8291 106335 2965]
49855	36973085	2022-11-17 14:28:59.843347+00:00		t	26	72413218672527948	648518346500641203	72413218672503831	648518346507389983	[ 11617 112763 2615]	[ 11623 112755 2614]
49869	36973622	2022-11-17 14:28:59.843347+00:00		t	25	72413218672593011	648518346488815453	72413218672602184	648518346520685366	[ 12211 113273 2660]	[ 12243 113259 2660]
49879	36973577	2022-11-17 14:28:59.843347+00:00		t	18	72413218672593011	648518346488815453	72413218672594764	648518346514458155	[ 12185 113337 2657]	[ 12205 113331 2658]
49880	36973592	2022-11-17 14:28:59.843347+00:00		t	22	72413218672593011	648518346488815453	72413218672567065	648518346514458155	[ 12197 113255 2659]	[ 12215 113237 2659]
49890	36973561	2022-11-17 14:28:59.843347+00:00		t	17	72413218672612267	648518346488815453	72413218672617887	648518346491659326	[ 12169 113347 2667]	[ 12187 113375 2668]
49891	36973581	2022-11-17 14:28:59.843347+00:00		t	15	72413218672584125	648518346488815453	72413218672584094	648518346491659326	[ 12199 113285 2648]	[ 12209 113259 2650]
49892	36973608	2022-11-17 14:28:59.843347+00:00		t	34	72413218672593011	648518346488815453	72413218672572671	648518346491659326	[ 12191 113365 2655]	[ 12229 113377 2656]
49907	36973183	2022-11-17 14:28:59.843347+00:00		t	39	72413218672538751	648518346500641203	72413218672538739	648518346507389983	[ 11755 112749 2629]	[ 11765 112717 2630]
49908	36973239	2022-11-17 14:28:59.843347+00:00		t	30	72413218672543241	648518346500641203	72413218672536705	648518346507389983	[ 11799 112809 2629]	[ 11831 112797 2629]
49950	36973461	2022-11-17 14:28:59.843347+00:00		t	23	72413218672643031	648518346488815453	72413218672697590	648518346489543513	[ 12069 113203 2687]	[ 12067 113171 2688]
49954	36973492	2022-11-17 14:28:59.843347+00:00		t	27	72413218672570765	648518346488815453	72413218672565356	648518346498314906	[ 12135 113315 2642]	[ 12101 113319 2643]
49957	36973442	2022-11-17 14:28:59.843347+00:00		t	14	72413218672643092	648518346488815453	72413218672647727	648518346496932836	[ 12059 113209 2685]	[ 12045 113183 2686]
50216	37037840	2022-11-17 14:28:59.843347+00:00		t	16	72272206440515525	648518346517348645	72272206440515522	648518346507389983	[ 7717 105567 2891]	[ 7745 105567 2891]
50240	44082033	2022-11-17 14:28:59.843347+00:00		t	33	72413149952934931	648518346494071307	72413149952891033	648518346478935892	[ 10293 111103 2574]	[ 10283 111079 2573]
50243	44082537	2022-11-17 14:28:59.843347+00:00		t	28	72413149953049488	648518346477034696	72413149953049523	648518346477240264	[ 11053 111043 2619]	[ 11057 111075 2621]
50244	44082560	2022-11-17 14:28:59.843347+00:00		t	30	72413149953051809	648518346477034696	72413149953061680	648518346477240264	[ 11111 110869 2620]	[ 11125 110845 2620]
50245	44082562	2022-11-17 14:28:59.843347+00:00		t	46	72413149953073734	648518346477034696	72413149953061680	648518346477240264	[ 11107 110823 2626]	[ 11131 110803 2626]
50246	44082569	2022-11-17 14:28:59.843347+00:00		t	41	72413149953105981	648518346477034696	72413149953102941	648518346477240264	[ 11135 110709 2637]	[ 11151 110685 2637]
50253	44082577	2022-11-17 14:28:59.843347+00:00		t	30	72413149953110522	648518346477034696	72413149953088997	648518346489543513	[ 11147 110749 2634]	[ 11163 110731 2634]
50282	44082582	2022-11-17 14:28:59.843347+00:00		t	27	72413149953140728	648518346494071307	72413149953141171	648518346496932836	[ 11201 110659 2662]	[ 11167 110679 2662]
50310	44082017	2022-11-17 14:28:59.843347+00:00		t	23	72413149952940914	648518346494071307	72413149952871725	648518346479055568	[ 10275 111119 2572]	[ 10255 111105 2572]
50311	44082003	2022-11-17 14:28:59.843347+00:00		t	64	72342781208584968	648518346494933170	72413149952871725	648518346479055568	[ 10215 111121 2571]	[ 10241 111099 2571]
50340	44082657	2022-11-17 14:28:59.843347+00:00		t	33	72413149953157197	648518346494071307	72413149953161684	648518346498314906	[ 11255 110687 2667]	[ 11239 110663 2667]
50341	44082658	2022-11-17 14:28:59.843347+00:00		t	18	72413149953061212	648518346489572037	72413149953066456	648518346498314906	[ 11265 110617 2626]	[ 11233 110627 2627]
50342	44082638	2022-11-17 14:28:59.843347+00:00		t	33	72413149953103491	648518346501288024	72413149953110493	648518346489543513	[ 11189 110717 2645]	[ 11217 110701 2645]
50345	44082654	2022-11-17 14:28:59.843347+00:00		t	14	72413149953157197	648518346494071307	72413149953129298	648518346496932836	[ 11239 110683 2658]	[ 11231 110697 2656]
50346	44082660	2022-11-17 14:28:59.843347+00:00		t	37	72413149953115099	648518346501288024	72413149953115093	648518346496932836	[ 11235 110735 2648]	[ 11239 110703 2649]
50399	39563368	2022-11-17 14:28:59.843347+00:00		t	35	72342643904287440	648518346496671612	72342643904279339	648518346507389983	[ 8905 107109 2937]	[ 8919 107081 2939]
50400	39563372	2022-11-17 14:28:59.843347+00:00		t	23	72342643904287440	648518346496671612	72342643904257005	648518346507389983	[ 8895 107117 2926]	[ 8925 107087 2927]
50647	44288517	2022-11-17 14:28:59.843347+00:00		t	16	72342781141852853	648518346486753761	72342781141865137	648518346489543513	[ 9893 111161 2546]	[ 9891 111201 2548]
50651	44288494	2022-11-17 14:28:59.843347+00:00		t	66	72342781141852782	648518346486753761	72342781141860026	648518346479239887	[ 9861 111023 2542]	[ 9871 110993 2541]
50653	44288442	2022-11-17 14:28:59.843347+00:00		t	68	72342781141657984	648518346481857725	72342781141660553	648518346502617767	[ 9795 111173 2460]	[ 9819 111201 2461]
50674	44288485	2022-11-17 14:28:59.843347+00:00		t	25	72342781141722535	648518346481857725	72342781141684514	648518346517437482	[ 9851 111079 2484]	[ 9859 111053 2484]
50687	44288071	2022-11-17 14:28:59.843347+00:00		t	37	72342781141652682	648518346509569667	72342781141643278	648518346494148128	[ 9419 111053 2455]	[ 9421 111023 2456]
50709	44288117	2022-11-17 14:28:59.843347+00:00		t	34	72342781141697131	648518346509569667	72342781141665483	648518346494148128	[ 9453 111045 2464]	[ 9473 111025 2464]
50716	44288122	2022-11-17 14:28:59.843347+00:00		t	26	72342781141652682	648518346509569667	72342781141605041	648518346494148128	[ 9441 111037 2450]	[ 9477 111021 2451]
50721	44288201	2022-11-17 14:28:59.843347+00:00		t	22	72342781141679636	648518346509569667	72342781141660541	648518346494148128	[ 9555 111209 2467]	[ 9579 111217 2467]
50792	44288127	2022-11-17 14:28:59.843347+00:00		t	19	72342781141876399	648518346501288024	72342781141888183	648518346496932836	[ 9457 110699 2552]	[ 9485 110711 2553]
50797	44288256	2022-11-17 14:28:59.843347+00:00		t	60	72342781141998704	648518346501288024	72342781141914617	648518346479055568	[ 9627 111001 2561]	[ 9653 110983 2562]
50808	44288393	2022-11-17 14:28:59.843347+00:00		t	47	72342781141879050	648518346494071307	72342781141970509	648518346479055568	[ 9737 110901 2557]	[ 9749 110889 2559]
50880	44288606	2022-11-17 14:28:59.843347+00:00		t	40	72342781141852732	648518346501288024	72342781141859974	648518346496932836	[ 10007 110933 2544]	[ 10001 110899 2545]
50886	44288791	2022-11-17 14:28:59.843347+00:00		t	36	72342781141924896	648518346494933170	72342781141871971	648518346479055568	[ 10229 111111 2562]	[ 10211 111081 2562]
50888	44288790	2022-11-17 14:28:59.843347+00:00		t	14	72342781141746726	648518346477034696	72342781141744189	648518346498314906	[ 10175 111061 2496]	[ 10209 111057 2496]
50889	44288806	2022-11-17 14:28:59.843347+00:00		t	26	72342781141760126	648518346477034696	72342781141744189	648518346498314906	[ 10195 111081 2502]	[ 10233 111075 2502]
51208	44459969	2022-11-17 14:28:59.843347+00:00		t	25	72975893882278490	648518346487912272	72975893882295315	648518346498314906	[ 27153 104919 2882]	[ 27115 104921 2883]
51270	44459814	2022-11-17 14:28:59.843347+00:00		t	19	72975893882265725	648518346488815453	72975893882258274	648518346489543513	[ 26907 104515 2880]	[ 26913 104539 2879]
51394	40344084	2022-11-17 14:28:59.843347+00:00		t	20	72413149953057522	648518346487912272	72413149953020665	648518346517437482	[ 10481 111807 2613]	[ 10497 111789 2613]
51395	40344090	2022-11-17 14:28:59.843347+00:00		t	34	72413149953094694	648518346487912272	72413149953062330	648518346517437482	[ 10501 111745 2626]	[ 10509 111721 2625]
51441	40344697	2022-11-17 14:28:59.843347+00:00		t	41	72413149952912987	648518346508752447	72413149952821869	648518346489543513	[ 11221 112233 2576]	[ 11241 112211 2576]
51453	40344182	2022-11-17 14:28:59.843347+00:00		t	24	72413149953178832	648518346499722309	72413149953166984	648518346486971900	[ 10693 111989 2669]	[ 10653 111985 2669]
51682	40553963	2022-11-17 14:28:59.843347+00:00		t	42	72623706563979390	648518346487912272	72623706563981699	648518346498314906	[17775 95585 2868]	[17751 95589 2869]
51717	40553939	2022-11-17 14:28:59.843347+00:00		t	30	72623706563965388	648518346487912272	72623706563969818	648518346489543513	[17745 95677 2864]	[17713 95667 2863]
51722	40553949	2022-11-17 14:28:59.843347+00:00		t	23	72623775283595827	648518346474593218	72623706564111277	648518346507389983	[17713 96259 2930]	[17725 96231 2931]
51730	40554265	2022-11-17 14:28:59.843347+00:00		t	37	72623706563982038	648518346483783343	72623706563992308	648518346507389983	[18229 96177 2874]	[18213 96149 2874]
51734	40554270	2022-11-17 14:28:59.843347+00:00		t	57	72623706564123018	648518346486653999	72623706564123078	648518346507389983	[18239 95689 2928]	[18231 95711 2930]
51740	40554374	2022-11-17 14:28:59.843347+00:00		t	25	72694075308183772	648518346499722309	72623706564006349	648518346507389983	[18435 95591 2880]	[18417 95559 2880]
51747	40554282	2022-11-17 14:28:59.843347+00:00		t	28	72623706563982038	648518346483783343	72623706564004508	648518346486971900	[18249 96179 2878]	[18247 96151 2879]
51767	40554084	2022-11-17 14:28:59.843347+00:00		t	46	72623706564042621	648518346500681907	72623706564035101	648518346486971900	[17907 96083 2893]	[17935 96065 2893]
51768	40554096	2022-11-17 14:28:59.843347+00:00		t	40	72623706564032580	648518346500681907	72623706564002201	648518346507389983	[17915 96071 2889]	[17949 96055 2889]
51769	40554107	2022-11-17 14:28:59.843347+00:00		t	50	72623706564030287	648518346500681907	72623706564016283	648518346507389983	[17937 96171 2887]	[17965 96157 2887]
51794	40554157	2022-11-17 14:28:59.843347+00:00		t	15	72623706564013877	648518346500681907	72623706564002201	648518346507389983	[17987 96091 2879]	[18019 96097 2879]
51803	40554192	2022-11-17 14:28:59.843347+00:00		t	19	72623706563999916	648518346484687181	72623706564002201	648518346507389983	[18075 96189 2879]	[18067 96151 2879]
51806	40554230	2022-11-17 14:28:59.843347+00:00		t	35	72623706563995016	648518346484687181	72623706564004508	648518346486971900	[18139 96195 2881]	[18139 96161 2883]
51920	40657607	2022-11-17 14:28:59.843347+00:00		t	28	72764375332799630	648518346503978080	72764375332805252	648518346496932836	[21273 94161 2862]	[21285 94197 2863]
51946	40696037	2022-11-17 14:28:59.843347+00:00		t	21	72835362485232793	648518346494264434	72835362485253559	648518346507389983	[ 24421 110689 2752]	[ 24417 110701 2754]
52008	40696073	2022-11-17 14:28:59.843347+00:00		t	29	72835362485105383	648518346496671612	72835362485095486	648518346507389983	[ 24479 111031 2703]	[ 24449 111047 2703]
52033	40695872	2022-11-17 14:28:59.843347+00:00		t	29	72835362485020106	648518346517348645	72835362485105391	648518346507389983	[ 24235 111011 2700]	[ 24207 111011 2702]
52034	40695994	2022-11-17 14:28:59.843347+00:00		t	25	72835362485220850	648518346494264434	72835362485251523	648518346507389983	[ 24373 110855 2745]	[ 24359 110863 2747]
52133	40728733	2022-11-17 14:28:59.843347+00:00		t	55	72764375198603626	648518346508752447	72764375198629746	648518346479055568	[20891 93171 2627]	[20881 93165 2630]
52139	40728701	2022-11-17 14:28:59.843347+00:00		t	17	72764375198582424	648518346508752447	72764375198568800	648518346489543513	[20787 93085 2611]	[20785 93099 2610]
52364	44688063	2022-11-17 14:28:59.843347+00:00		t	37	72483175502242203	648518346508752447	72483175502329123	648518346504315944	[ 12779 101517 3341]	[ 12791 101551 3342]
52374	44688068	2022-11-17 14:28:59.843347+00:00		t	27	72483175502242203	648518346508752447	72483175502369343	648518346504315944	[ 12799 101481 3345]	[ 12829 101465 3346]
52376	44688039	2022-11-17 14:28:59.843347+00:00		t	35	72483175502247270	648518346508752447	72483175502369481	648518346517437482	[ 12583 101597 3344]	[ 12571 101597 3346]
52377	44688057	2022-11-17 14:28:59.843347+00:00		t	40	72483175502360872	648518346508752447	72483175502365483	648518346517437482	[ 12713 101525 3347]	[ 12741 101537 3347]
52451	40909118	2022-11-17 14:28:59.843347+00:00		t	24	72342849861214394	648518346500641203	72342849861230388	648518346500725685	[ 9771 112665 2467]	[ 9747 112679 2467]
52455	40909129	2022-11-17 14:28:59.843347+00:00		t	27	72342849861214394	648518346500641203	72342849861196543	648518346500725685	[ 9787 112653 2464]	[ 9781 112657 2463]
52485	40909257	2022-11-17 14:28:59.843347+00:00		t	29	72342849861194059	648518346484687181	72342849861190778	648518346486971900	[ 10129 112893 2457]	[ 10101 112899 2457]
52505	41013813	2022-11-17 14:28:59.843347+00:00		t	23	72835293832590294	648518346517348645	72835293832588876	648518346507389983	[ 24247 109555 2828]	[ 24247 109523 2828]
52559	44815507	2022-11-17 14:28:59.843347+00:00		t	14	72764375198715511	648518346499722309	72764375198726273	648518346507389983	[20783 93579 2663]	[20805 93611 2665]
52572	44815579	2022-11-17 14:28:59.843347+00:00		t	31	72764375198603626	648518346508752447	72764375198619173	648518346517437482	[20885 93183 2627]	[20881 93209 2629]
52585	44815476	2022-11-17 14:28:59.843347+00:00		t	22	72764375198616685	648518346508752447	72764375198621877	648518346479055568	[20791 93189 2625]	[20777 93219 2626]
52591	44815413	2022-11-17 14:28:59.843347+00:00		t	28	72764375198759813	648518346499722309	72764375198752121	648518346486971900	[20693 93575 2675]	[20697 93601 2676]
52669	41116623	2022-11-17 14:28:59.843347+00:00		t	57	72342712288028794	648518346514448583	72342712288043701	648518346478125293	[ 9497 110111 2222]	[ 9483 110147 2222]
52701	41116845	2022-11-17 14:28:59.843347+00:00		t	32	72342712288144519	648518346514448583	72342712288126552	648518346478125293	[ 9743 110005 2256]	[ 9759 109977 2257]
52972	41156446	2022-11-17 14:28:59.843347+00:00		t	27	72413081367912739	648518346494071307	72413081367902622	648518346479239887	[ 12089 109777 2923]	[ 12109 109807 2924]
53079	41182211	2022-11-17 14:28:59.843347+00:00		t	31	72272206440380682	648518346496671612	72272206440371152	648518346507389983	[ 7651 105067 2837]	[ 7655 105033 2837]
53087	41182136	2022-11-17 14:28:59.843347+00:00		t	15	72272206440462312	648518346517348645	72272206440464504	648518346507389983	[ 7485 105141 2869]	[ 7455 105141 2870]
53106	41333541	2022-11-17 14:28:59.843347+00:00		t	25	72483175435509500	648518346501288024	72483175435523598	648518346496932836	[ 12293 102281 3321]	[ 12299 102313 3320]
53195	41333763	2022-11-17 14:28:59.843347+00:00		t	34	72483175435514430	648518346472297010	72483175435519155	648518346489543513	[ 12683 102319 3316]	[ 12661 102331 3318]
53208	41333704	2022-11-17 14:28:59.843347+00:00		t	18	72483175435529995	648518346508752447	72483175435525492	648518346514306270	[ 12539 101671 3325]	[ 12533 101695 3324]
53209	41333732	2022-11-17 14:28:59.843347+00:00		t	39	72483175435527725	648518346508752447	72483175435527761	648518346514306270	[ 12581 101643 3326]	[ 12609 101647 3325]
53210	41333745	2022-11-17 14:28:59.843347+00:00		t	29	72483175435529995	648518346508752447	72483175435548772	648518346514306270	[ 12603 101635 3329]	[ 12633 101631 3329]
53211	41333734	2022-11-17 14:28:59.843347+00:00		t	46	72483175435529995	648518346508752447	72483175435554572	648518346494476935	[ 12583 101655 3327]	[ 12615 101671 3328]
53212	41333747	2022-11-17 14:28:59.843347+00:00		t	38	72483175435548710	648518346508752447	72483175435554572	648518346494476935	[ 12607 101653 3331]	[ 12639 101663 3331]
53213	41333777	2022-11-17 14:28:59.843347+00:00		t	13	72483175435499828	648518346503978080	72483175435507067	648518346496932836	[ 12687 102203 3312]	[ 12673 102177 3313]
53214	41333742	2022-11-17 14:28:59.843347+00:00		t	55	72483175435548710	648518346508752447	72483175435561091	648518346496195084	[ 12613 101619 3332]	[ 12635 101599 3333]
53215	41333746	2022-11-17 14:28:59.843347+00:00		t	33	72483175435548710	648518346508752447	72483175435540705	648518346496195084	[ 12631 101543 3327]	[ 12635 101591 3328]
53217	41333866	2022-11-17 14:28:59.843347+00:00		t	28	72483175435495050	648518346503978080	72483175435487822	648518346504315944	[ 12775 101869 3309]	[ 12803 101845 3310]
53455	41600011	2022-11-17 14:28:59.843347+00:00		t	43	72483587349739928	648518346497833063	72483587349760489	648518346507389983	[ 12449 113051 2558]	[ 12445 113023 2559]
53466	41599899	2022-11-17 14:28:59.843347+00:00		t	34	72483587349739931	648518346497833063	72483587349750212	648518346507389983	[ 12363 113091 2553]	[ 12345 113103 2555]
53471	41600094	2022-11-17 14:28:59.843347+00:00		t	41	72483587349733711	648518346497833063	72483587349760516	648518346507389983	[ 12501 113067 2552]	[ 12517 113045 2552]
53474	41600111	2022-11-17 14:28:59.843347+00:00		t	25	72483587349771814	648518346497833063	72483587349756537	648518346507389983	[ 12515 113065 2557]	[ 12529 113041 2558]
53492	4791355	2022-11-17 14:28:59.843347+00:00		t	34	72413150020332279	648518346474593218	72413150020322629	648518346507389983	[ 11605 111889 2809]	[ 11625 111859 2809]
53501	41599940	2022-11-17 14:28:59.843347+00:00		t	25	72483587349318323	648518346488815453	72483587349318861	648518346514458155	[ 12361 113477 2444]	[ 12393 113465 2445]
53535	41626909	2022-11-17 14:28:59.843347+00:00		t	14	72483587215394208	648518346488815453	72483587215395873	648518346489543513	[ 12601 113083 2252]	[ 12627 113087 2251]
53538	41626781	2022-11-17 14:28:59.843347+00:00		t	36	72483587215338828	648518346472297010	72483587215327868	648518346504092878	[ 12479 113469 2218]	[ 12483 113503 2219]
53546	41626804	2022-11-17 14:28:59.843347+00:00		t	22	72483587215372413	648518346488815453	72483587215374514	648518346500725685	[ 12523 113163 2242]	[ 12515 113195 2242]
53558	41626780	2022-11-17 14:28:59.843347+00:00		t	38	72483587215297830	648518346488815453	72483587215309536	648518346489543513	[ 12513 113427 2205]	[ 12483 113431 2206]
53560	41626747	2022-11-17 14:28:59.843347+00:00		t	37	72483587215362888	648518346472297010	72483587215364687	648518346479055568	[ 12441 113241 2237]	[ 12435 113205 2238]
53566	41626803	2022-11-17 14:28:59.843347+00:00		t	30	72483587215397899	648518346488815453	72483587215394243	648518346517437482	[ 12521 113123 2253]	[ 12515 113149 2254]
53587	41626955	2022-11-17 14:28:59.843347+00:00		t	35	72483587215295129	648518346488815453	72483587215302719	648518346498314906	[ 12671 113417 2202]	[ 12693 113443 2202]
53591	41626890	2022-11-17 14:28:59.843347+00:00		t	24	72483587215381843	648518346488815453	72483587215410298	648518346517437482	[ 12585 113105 2250]	[ 12605 113119 2250]
53598	41626845	2022-11-17 14:28:59.843347+00:00		t	47	72483587215372413	648518346488815453	72483587215372453	648518346489543513	[ 12539 113157 2244]	[ 12561 113185 2244]
53600	41626857	2022-11-17 14:28:59.843347+00:00		t	43	72483587215385116	648518346488815453	72483587215386978	648518346489543513	[ 12553 112893 2249]	[ 12571 112871 2249]
53601	41626858	2022-11-17 14:28:59.843347+00:00		t	35	72483587215362906	648518346472297010	72483587215372453	648518346489543513	[ 12569 113263 2239]	[ 12573 113233 2241]
53602	41626942	2022-11-17 14:28:59.843347+00:00		t	15	72483587215295129	648518346488815453	72483587215275837	648518346489543513	[ 12667 113381 2198]	[ 12677 113357 2198]
53615	41626835	2022-11-17 14:28:59.843347+00:00		t	34	72483587215392306	648518346488815453	72483587215388700	648518346496932836	[ 12541 112879 2252]	[ 12551 112847 2252]
53616	41626859	2022-11-17 14:28:59.843347+00:00		t	55	72483587215381843	648518346488815453	72483587215381852	648518346496932836	[ 12547 113133 2249]	[ 12573 113157 2250]
53626	41627086	2022-11-17 14:28:59.843347+00:00		t	17	72483587215509741	648518346508752447	72483587215519162	648518346496195084	[ 12875 113271 2307]	[ 12847 113265 2309]
53627	41627093	2022-11-17 14:28:59.843347+00:00		t	38	72483587215595557	648518346508752447	72483587215519162	648518346496195084	[ 12891 113317 2305]	[ 12859 113333 2306]
53633	27187976	2022-11-17 14:28:59.843347+00:00		t	16	72413081233857116	648518346489572037	72413081233802845	648518346479239887	[ 11247 110505 2693]	[ 11287 110517 2692]
53636	11481627	2022-11-17 14:28:59.843347+00:00		t	32	72413081300669105	648518346481856445	72413081300648402	648518346479239887	[ 11345 110219 2735]	[ 11313 110215 2734]
53640	19190972	2022-11-17 14:28:59.843347+00:00		t	28	72623706564001867	648518346472297010	72623706563967639	648518346479239887	[16943 95651 2868]	[16913 95669 2868]
53642	19190979	2022-11-17 14:28:59.843347+00:00		t	23	72623706563969784	648518346472297010	72623706563967639	648518346479239887	[16951 95615 2861]	[16923 95613 2862]
53648	32332695	2022-11-17 14:28:59.843347+00:00		t	23	72483518831548748	648518346488815453	72483518831570696	648518346479239887	[ 12761 111751 2935]	[ 12757 111723 2935]
53649	32332726	2022-11-17 14:28:59.843347+00:00		t	42	72483518831548748	648518346488815453	72483518831551346	648518346479239887	[ 12797 111735 2926]	[ 12813 111705 2927]
53650	32332866	2022-11-17 14:28:59.843347+00:00		t	34	72483518831479610	648518346508752447	72483518831494215	648518346479239887	[ 13003 111695 2900]	[ 12977 111703 2902]
53658	22974052	2022-11-17 14:28:59.843347+00:00		t	22	72413081300731362	648518346494071307	72413081300736049	648518346479239887	[ 11191 110465 2768]	[ 11219 110447 2768]
53659	13777375	2022-11-17 14:28:59.843347+00:00		t	15	72553337752762025	648518346488815453	72553337752762030	648518346479239887	[15079 95225 2763]	[15047 95231 2763]
53665	22974067	2022-11-17 14:28:59.843347+00:00		t	43	72413081300618673	648518346501288024	72413081300625709	648518346479239887	[ 11193 110409 2724]	[ 11229 110415 2724]
53666	22974091	2022-11-17 14:28:59.843347+00:00		t	29	72413081300780543	648518346494071307	72413081300780505	648518346479239887	[ 11211 110487 2780]	[ 11241 110491 2781]
53669	10972791	2022-11-17 14:28:59.843347+00:00		t	37	72483518831472238	648518346508752447	72483518831489113	648518346479239887	[ 13229 111555 2899]	[ 13253 111569 2900]
53670	14461888	2022-11-17 14:28:59.843347+00:00		t	34	72694006454493600	648518346488815453	72694006454493591	648518346479239887	[20201 93041 2619]	[20229 93021 2620]
53674	19190607	2022-11-17 14:28:59.843347+00:00		t	104	72623706563827030	648518346508752447	72623706563775773	648518346479239887	[16421 96209 2830]	[16441 96189 2831]
53688	19190895	2022-11-17 14:28:59.843347+00:00		t	23	72623706564004088	648518346472297010	72623706564004106	648518346479239887	[16873 95585 2881]	[16839 95605 2881]
53699	16220765	2022-11-17 14:28:59.843347+00:00		t	19	72553612898960688	648518346494071307	72553612898947421	648518346479239887	[ 16187 104103 3226]	[ 16167 104107 3225]
53700	16220774	2022-11-17 14:28:59.843347+00:00		t	33	72553612898904974	648518346501288024	72553612898925621	648518346479239887	[ 16241 104443 3216]	[ 16211 104437 3216]
53701	16220808	2022-11-17 14:28:59.843347+00:00		t	47	72553612898962908	648518346494071307	72553612898936033	648518346479239887	[ 16331 104161 3227]	[ 16359 104145 3228]
53728	17017149	2022-11-17 14:28:59.843347+00:00		t	20	72413149886039041	648518346481856445	72413149886027489	648518346479239887	[ 10883 111963 2525]	[ 10915 111987 2525]
53729	17016755	2022-11-17 14:28:59.843347+00:00		t	42	72413149886016228	648518346481856445	72413149886020646	648518346479239887	[ 10549 111957 2519]	[ 10565 111929 2520]
53730	17016708	2022-11-17 14:28:59.843347+00:00		t	17	72413149886175875	648518346481759933	72413149886175205	648518346479239887	[ 10511 112015 2567]	[ 10517 111985 2567]
53732	17016761	2022-11-17 14:28:59.843347+00:00		t	23	72413149886146019	648518346481759933	72413149886116881	648518346479239887	[ 10553 112067 2565]	[ 10569 112043 2565]
53734	17016845	2022-11-17 14:28:59.843347+00:00		t	25	72413149886145395	648518346508752447	72413149886103095	648518346479239887	[ 10653 111973 2563]	[ 10653 111979 2561]
53748	34022991	2022-11-17 14:28:59.843347+00:00		t	16	72342781208804892	648518346477981653	72342781208824219	648518346479239887	[ 10237 112295 2591]	[ 10229 112319 2593]
53751	32066827	2022-11-17 14:28:59.843347+00:00		t	25	72413081233627543	648518346489572037	72413081233625356	648518346479239887	[ 11251 110547 2631]	[ 11235 110537 2629]
53757	30495161	2022-11-17 14:28:59.843347+00:00		t	17	72413150020093568	648518346489572037	72413150020104488	648518346479239887	[ 11203 110623 2714]	[ 11171 110609 2715]
53760	36064050	2022-11-17 14:28:59.843347+00:00		t	28	72413149886082823	648518346477034696	72413149886082838	648518346479239887	[ 10341 110839 2547]	[ 10325 110819 2549]
53761	36214621	2022-11-17 14:28:59.843347+00:00		t	22	72483450178976561	648518346477034696	72483450178965497	648518346479239887	[ 12915 109247 2974]	[ 12943 109225 2974]
53763	44288709	2022-11-17 14:28:59.843347+00:00		t	13	72342781141814647	648518346477034696	72342781141818841	648518346479239887	[ 10103 110915 2528]	[ 10107 110881 2530]
53764	44288813	2022-11-17 14:28:59.843347+00:00		t	39	72342781141760159	648518346477034696	72342781141760125	648518346479239887	[ 10205 111099 2504]	[ 10239 111097 2505]
53765	44288343	2022-11-17 14:28:59.843347+00:00		t	59	72342781141862421	648518346494071307	72342781141950486	648518346479239887	[ 9711 110881 2556]	[ 9711 110873 2559]
53766	44288579	2022-11-17 14:28:59.843347+00:00		t	23	72342781141845674	648518346501288024	72342781141855119	648518346479239887	[ 9987 110961 2543]	[ 9963 110947 2543]
53767	44288630	2022-11-17 14:28:59.843347+00:00		t	15	72342781141828377	648518346477034696	72342781141838532	648518346479239887	[ 10035 110961 2537]	[ 10027 110951 2539]
53769	36923257	2022-11-17 14:28:59.843347+00:00		t	26	72553681551441362	648518346494933170	72553681551416455	648518346479239887	[ 15167 105805 3155]	[ 15151 105787 3155]
53770	36923144	2022-11-17 14:28:59.843347+00:00		t	47	72553681551366860	648518346501288024	72553681551370382	648518346479239887	[ 14989 106271 3129]	[ 15025 106287 3130]
53771	36923346	2022-11-17 14:28:59.843347+00:00		t	28	72553681551393782	648518346477034696	72553681551386859	648518346479239887	[ 15267 106257 3138]	[ 15275 106227 3139]
53775	40344068	2022-11-17 14:28:59.843347+00:00		t	34	72413149953049968	648518346487912272	72413149953047591	648518346479239887	[ 10469 111795 2616]	[ 10469 111765 2617]
53778	44082663	2022-11-17 14:28:59.843347+00:00		t	65	72413149953068959	648518346501288024	72413149953076007	648518346479239887	[ 11271 110707 2630]	[ 11243 110697 2631]
53779	44082642	2022-11-17 14:28:59.843347+00:00		t	19	72413149953061212	648518346489572037	72413149953068415	648518346479239887	[ 11251 110609 2628]	[ 11219 110631 2629]
53781	40343856	2022-11-17 14:28:59.843347+00:00		t	39	72413149953060006	648518346477981653	72413149953057641	648518346479239887	[ 10283 112023 2620]	[ 10269 112049 2622]
53798	41708929	2022-11-17 14:28:59.843347+00:00		t	20	72623706497061263	648518346488815453	72623706497061248	648518346489543513	[16393 94493 2803]	[16421 94473 2805]
53805	41708939	2022-11-17 14:28:59.843347+00:00		t	36	72623706497035611	648518346488815453	72623706497071813	648518346489543513	[16415 94477 2799]	[16429 94449 2800]
53859	41760605	2022-11-17 14:28:59.843347+00:00		t	29	72623775350474617	648518346474593218	72623775350472370	648518346507389983	[17447 97765 2967]	[17427 97735 2968]
53923	41760658	2022-11-17 14:28:59.843347+00:00		t	31	72623775350381656	648518346474593218	72623775350445317	648518346507389983	[17539 97687 2961]	[17561 97663 2961]
53925	41760719	2022-11-17 14:28:59.843347+00:00		t	20	72623775350438065	648518346474593218	72623775350337661	648518346507389983	[17687 97783 2958]	[17707 97767 2958]
53994	41983739	2022-11-17 14:28:59.843347+00:00		t	25	72553475325936900	648518346503978080	72553475325936875	648518346489543513	[15607 99587 3021]	[15619 99557 3021]
53995	41983758	2022-11-17 14:28:59.843347+00:00		t	44	72553475325936900	648518346503978080	72553475325898782	648518346489543513	[15627 99615 3017]	[15647 99595 3017]
53997	41983660	2022-11-17 14:28:59.843347+00:00		t	25	72553475325866295	648518346503978080	72553475325866255	648518346496932836	[15581 99747 2993]	[15555 99721 2993]
54138	37125740	2022-11-17 14:28:59.843347+00:00		t	39	72413218605297081	648518346487912272	72413218605274698	648518346498314906	[ 12177 113279 2451]	[ 12189 113253 2451]
54140	10887613	2022-11-17 14:28:59.843347+00:00		t	19	72764444052337974	648518346508752447	72764444052312837	648518346498314906	[21561 95213 2863]	[21577 95193 2862]
54142	11481657	2022-11-17 14:28:59.843347+00:00		t	19	72413081300569793	648518346486753761	72413081300458573	648518346498314906	[ 11333 110269 2705]	[ 11333 110303 2705]
54143	186385	2022-11-17 14:28:59.843347+00:00		t	42	72905525138000585	648518346489572037	72905525138014457	648518346498314906	[ 25767 105637 2837]	[ 25745 105643 2839]
54144	11481664	2022-11-17 14:28:59.843347+00:00		t	32	72413081300455448	648518346486753761	72413081300458573	648518346498314906	[ 11347 110269 2699]	[ 11341 110311 2700]
54145	11481697	2022-11-17 14:28:59.843347+00:00		t	27	72413081300865470	648518346501288024	72413081300903770	648518346498314906	[ 11379 110087 2822]	[ 11389 110117 2822]
54154	16924842	2022-11-17 14:28:59.843347+00:00		t	41	72694006454265822	648518346488815453	72694006454313307	648518346498314906	[18865 92715 2573]	[18841 92743 2573]
54155	16924819	2022-11-17 14:28:59.843347+00:00		t	37	72694006454393965	648518346488815453	72694006454313307	648518346498314906	[18847 92697 2576]	[18811 92715 2578]
54158	17428547	2022-11-17 14:28:59.843347+00:00		t	27	72413149953105452	648518346489572037	72413149953121721	648518346498314906	[ 11385 110607 2647]	[ 11375 110613 2649]
54159	15942586	2022-11-17 14:28:59.843347+00:00		t	15	72342712422473759	648518346481856445	72342712422437655	648518346498314906	[ 9685 109171 2555]	[ 9711 109177 2555]
54160	17011426	2022-11-17 14:28:59.843347+00:00		t	23	72553337752972811	648518346508752447	72553337752972190	648518346498314906	[15911 95797 2823]	[15901 95769 2823]
54162	17017262	2022-11-17 14:28:59.843347+00:00		t	35	72413149886095532	648518346514361543	72413149886095511	648518346498314906	[ 11051 112269 2554]	[ 11067 112249 2554]
54163	24285768	2022-11-17 14:28:59.843347+00:00		t	39	72342781208857020	648518346481856445	72342781208847957	648518346498314906	[ 10005 110989 2606]	[ 10041 110995 2606]
54168	24285641	2022-11-17 14:28:59.843347+00:00		t	38	72342781208856949	648518346494933170	72342781208873053	648518346498314906	[ 9907 110769 2617]	[ 9927 110747 2618]
54169	24285651	2022-11-17 14:28:59.843347+00:00		t	28	72342781208910338	648518346494933170	72342781208912768	648518346498314906	[ 9925 110811 2633]	[ 9935 110783 2634]
54170	24285714	2022-11-17 14:28:59.843347+00:00		t	33	72342781208764007	648518346486753761	72342781208770335	648518346498314906	[ 9963 110927 2581]	[ 9993 110905 2582]
54171	24285715	2022-11-17 14:28:59.843347+00:00		t	25	72342781208804210	648518346486753761	72342781208809123	648518346498314906	[ 9967 111295 2590]	[ 9991 111293 2590]
54172	24285717	2022-11-17 14:28:59.843347+00:00		t	22	72342781208571756	648518346494933170	72342781208788392	648518346498314906	[ 9993 110823 2573]	[ 9995 110851 2575]
54173	24285718	2022-11-17 14:28:59.843347+00:00		t	29	72342781208965372	648518346494933170	72342781208917962	648518346498314906	[ 9963 110883 2640]	[ 9995 110887 2639]
54174	24285737	2022-11-17 14:28:59.843347+00:00		t	19	72342781208864057	648518346494933170	72342781208868493	648518346498314906	[ 10005 110839 2607]	[ 10011 110815 2607]
54175	24285752	2022-11-17 14:28:59.843347+00:00		t	15	72342781208861752	648518346494933170	72342781208868493	648518346498314906	[ 10011 110805 2612]	[ 10025 110777 2612]
54176	24285782	2022-11-17 14:28:59.843347+00:00		t	26	72342781208823475	648518346481856445	72342781208834728	648518346498314906	[ 10013 111079 2594]	[ 10051 111093 2596]
54177	24285796	2022-11-17 14:28:59.843347+00:00		t	39	72342781208886840	648518346486753761	72342781208870772	648518346498314906	[ 10109 110771 2618]	[ 10071 110767 2618]
54178	24285642	2022-11-17 14:28:59.843347+00:00		t	41	72342781208958583	648518346501288024	72342781208953940	648518346498314906	[ 9941 110803 2649]	[ 9929 110833 2650]
54179	24285658	2022-11-17 14:28:59.843347+00:00		t	23	72342781208832320	648518346501288024	72342781208801186	648518346498314906	[ 9935 110857 2590]	[ 9943 110883 2590]
54180	24285677	2022-11-17 14:28:59.843347+00:00		t	36	72342781208974068	648518346501288024	72342781208953940	648518346498314906	[ 9947 110783 2660]	[ 9965 110803 2659]
54181	24285710	2022-11-17 14:28:59.843347+00:00		t	19	72342781208980762	648518346494071307	72342781208986142	648518346498314906	[ 10005 110679 2665]	[ 9987 110703 2665]
54182	24285755	2022-11-17 14:28:59.843347+00:00		t	19	72342781208818834	648518346494071307	72342781208809123	648518346498314906	[ 10027 111299 2593]	[ 10025 111281 2593]
54183	24285763	2022-11-17 14:28:59.843347+00:00		t	27	72342781208808957	648518346501288024	72342781208770335	648518346498314906	[ 10043 110979 2587]	[ 10031 110955 2587]
54184	24285771	2022-11-17 14:28:59.843347+00:00		t	18	72342781208893708	648518346501288024	72342781208893707	648518346498314906	[ 10063 110839 2625]	[ 10039 110855 2625]
54185	24285456	2022-11-17 14:28:59.843347+00:00		t	28	72342781208582019	648518346501288024	72342781208736256	648518346498314906	[ 9727 111019 2575]	[ 9735 110993 2576]
54186	24285471	2022-11-17 14:28:59.843347+00:00		t	49	72342781208582019	648518346501288024	72342781208685070	648518346498314906	[ 9745 111033 2570]	[ 9765 111005 2570]
54187	33729347	2022-11-17 14:28:59.843347+00:00		t	25	72905525071175526	648518346501288024	72905525071242098	648518346498314906	[ 25945 106095 2824]	[ 25961 106115 2825]
54190	33729400	2022-11-17 14:28:59.843347+00:00		t	23	72905525071217296	648518346494071307	72905525071242098	648518346498314906	[ 26043 106069 2824]	[ 26027 106097 2824]
54192	33378510	2022-11-17 14:28:59.843347+00:00		t	19	72342780940561732	648518346481759933	72342780940564362	648518346498314906	[ 9451 110789 2166]	[ 9433 110811 2166]
54193	33378566	2022-11-17 14:28:59.843347+00:00		t	16	72342780940561732	648518346481759933	72342780940542563	648518346498314906	[ 9519 110699 2159]	[ 9519 110735 2159]
54194	34232610	2022-11-17 14:28:59.843347+00:00		t	20	72623844137115184	648518346488815453	72623844137132881	648518346498314906	[17431 99417 3116]	[17423 99451 3117]
54195	34232629	2022-11-17 14:28:59.843347+00:00		t	24	72623844137139732	648518346487912272	72623844137137564	648518346498314906	[ 17431 100067 3120]	[ 17447 100085 3119]
54196	38766138	2022-11-17 14:28:59.843347+00:00		t	38	72413218538481662	648518346514361543	72413218538608249	648518346498314906	[ 11931 113309 2439]	[ 11963 113313 2439]
54201	32066858	2022-11-17 14:28:59.843347+00:00		t	18	72413081233627480	648518346489572037	72413081233627490	648518346498314906	[ 11269 110523 2631]	[ 11261 110501 2630]
54204	36912703	2022-11-17 14:28:59.843347+00:00		t	36	72413149886103419	648518346487912272	72413149886106185	648518346498314906	[ 11281 112333 2558]	[ 11289 112307 2558]
54210	36912749	2022-11-17 14:28:59.843347+00:00		t	17	72413149886083899	648518346487912272	72413149886088519	648518346498314906	[ 11333 112375 2548]	[ 11321 112339 2549]
54211	36912862	2022-11-17 14:28:59.843347+00:00		t	45	72413149886088527	648518346487912272	72413149886071563	648518346498314906	[ 11433 112365 2544]	[ 11443 112335 2544]
54212	36973558	2022-11-17 14:28:59.843347+00:00		t	24	72413218672640933	648518346488815453	72413218672631344	648518346498314906	[ 12169 113373 2681]	[ 12187 113397 2682]
54213	36973598	2022-11-17 14:28:59.843347+00:00		t	20	72413218672612267	648518346488815453	72413218672615943	648518346498314906	[ 12195 113321 2667]	[ 12219 113323 2669]
54214	44082669	2022-11-17 14:28:59.843347+00:00		t	56	72413149953068959	648518346501288024	72413149953078620	648518346498314906	[ 11273 110713 2629]	[ 11247 110701 2629]
54215	44082671	2022-11-17 14:28:59.843347+00:00		t	26	72413149953034432	648518346477034696	72413149953061729	648518346498314906	[ 11225 110839 2620]	[ 11245 110849 2622]
54218	36064089	2022-11-17 14:28:59.843347+00:00		t	12	72413149885996548	648518346481856445	72413149886002901	648518346498314906	[ 10361 111165 2511]	[ 10373 111171 2513]
54221	44459767	2022-11-17 14:28:59.843347+00:00		t	25	72975893882263381	648518346481759933	72975893882243606	648518346498314906	[ 26817 104791 2876]	[ 26811 104771 2875]
54223	40344665	2022-11-17 14:28:59.843347+00:00		t	28	72413149952822675	648518346508752447	72413149952821716	648518346498314906	[ 11179 112229 2572]	[ 11195 112207 2572]
54233	41156101	2022-11-17 14:28:59.843347+00:00		t	19	72413081367773913	648518346494071307	72413081367756809	648518346498314906	[ 11529 110127 2869]	[ 11523 110159 2870]
54234	41156123	2022-11-17 14:28:59.843347+00:00		t	41	72413081367776743	648518346501288024	72413081367756809	648518346498314906	[ 11559 110223 2865]	[ 11547 110197 2865]
54712	14571531	2022-11-17 14:28:59.843347+00:00		t	12	72483381459406893	648518346487912272	72483381459373600	648518346504092878	[ 13719 108291 2956]	[ 13697 108277 2956]
54714	25069670	2022-11-17 14:28:59.843347+00:00		t	33	72553544112536542	648518346472297010	72553612831990822	648518346504092878	[ 15891 102385 3198]	[ 15913 102409 3198]
54745	1781093	2022-11-17 14:28:59.843347+00:00		t	40	72623706630938923	648518346472297010	72623706631020356	648518346504315944	[16413 96067 2966]	[16435 96039 2966]
54747	25139139	2022-11-17 14:28:59.843347+00:00		t	25	72623912856640054	648518346490596093	72623912856644953	648518346504315944	[ 16947 100555 3136]	[ 16957 100587 3136]
54752	25139175	2022-11-17 14:28:59.843347+00:00		t	17	72623912856637510	648518346490596093	72623912856653823	648518346504315944	[ 16989 100537 3137]	[ 17019 100559 3138]
54754	28488675	2022-11-17 14:28:59.843347+00:00		t	27	72342780940539880	648518346481759933	72342712221118444	648518346504092878	[ 9595 110607 2173]	[ 9619 110591 2174]
54755	44460098	2022-11-17 14:28:59.843347+00:00		t	15	72975893882243731	648518346487912272	72975893882243696	648518346504315944	[ 27255 104887 2874]	[ 27281 104869 2873]
54870	31943766	2022-11-17 14:28:59.843347+00:00		t	22	72342575318965156	648518346496671612	72342575318975085	648518346494148128	[ 9271 105187 3166]	[ 9235 105201 3168]
54871	682989	2022-11-17 14:28:59.843347+00:00		t	33	72342575251691137	648518346494264434	72342575251646635	648518346494148128	[ 8203 106385 2960]	[ 8237 106389 2960]
54872	861317	2022-11-17 14:28:59.843347+00:00		t	24	72342575050565285	648518346496671612	72342575050560185	648518346494148128	[ 9511 104699 2660]	[ 9541 104711 2660]
54882	7042384	2022-11-17 14:28:59.843347+00:00		t	36	72342712355211002	648518346494933426	72342712355192353	648518346494148128	[ 9101 110521 2366]	[ 9125 110539 2366]
55196	14660508	2022-11-17 14:28:59.843347+00:00		t	24	72623844137108355	648518346508752447	72623844137110585	648518346479055568	[17019 99357 3105]	[17031 99329 3106]
55289	15795291	2022-11-17 14:28:59.843347+00:00		t	19	72272137654040591	648518346490237960	72272137654029725	648518346507389983	[ 7575 104163 2791]	[ 7607 104157 2791]
55356	16220758	2022-11-17 14:28:59.843347+00:00		t	31	72553612898967757	648518346494071307	72553612898952784	648518346478935892	[ 16183 104105 3227]	[ 16151 104099 3227]
55393	17428487	2022-11-17 14:28:59.843347+00:00		t	16	72413149953136184	648518346494071307	72413149953123854	648518346478935892	[ 11287 110621 2653]	[ 11311 110599 2654]
55541	20451550	2022-11-17 14:28:59.843347+00:00		t	17	72413150020362179	648518346474593218	72413150020339406	648518346507389983	[ 11953 111609 2820]	[ 11983 111601 2820]
55542	20451555	2022-11-17 14:28:59.843347+00:00		t	13	72413150020222793	648518346500681907	72413150020275979	648518346507389983	[ 11979 111537 2781]	[ 11999 111559 2782]
55544	20451519	2022-11-17 14:28:59.843347+00:00		t	17	72413150020231966	648518346496335735	72413150020220464	648518346507389983	[ 11891 111625 2767]	[ 11911 111607 2767]
55603	22973880	2022-11-17 14:28:59.843347+00:00		t	21	72413081300563865	648518346501288024	72413081300462672	648518346496932836	[ 11087 110441 2702]	[ 11097 110415 2701]
55613	22984204	2022-11-17 14:28:59.843347+00:00		t	23	72553544112411666	648518346487912272	72553544112398950	648518346497891062	[ 16195 101395 3132]	[ 16175 101431 3133]
55687	25139289	2022-11-17 14:28:59.843347+00:00		t	19	72623912856665694	648518346472297010	72623912856670576	648518346504092878	[ 17291 100645 3146]	[ 17311 100621 3145]
55820	28403401	2022-11-17 14:28:59.843347+00:00		t	27	72623844137106039	648518346472297010	72623844137103748	648518346479055568	[17117 99225 3101]	[17087 99217 3103]
55827	28488526	2022-11-17 14:28:59.843347+00:00		t	29	72342712220990141	648518346508752447	72342712221015767	648518346504315944	[ 9451 110465 2123]	[ 9413 110463 2123]
55828	28488527	2022-11-17 14:28:59.843347+00:00		t	29	72342712220953409	648518346508752447	72342712220959950	648518346489543513	[ 9443 110283 2102]	[ 9413 110285 2103]
55832	28488520	2022-11-17 14:28:59.843347+00:00		t	24	72342712221039983	648518346481759933	72342712221020195	648518346517437482	[ 9413 110245 2131]	[ 9403 110209 2132]
55890	29057881	2022-11-17 14:28:59.843347+00:00		t	53	72623775350489125	648518346508752447	72623775350494334	648518346491659326	[16543 96399 2978]	[16557 96375 2978]
55895	28918448	2022-11-17 14:28:59.843347+00:00		t	24	72693937667794140	648518346508752447	72693937667783702	648518346500725685	[18547 92105 2466]	[18563 92125 2465]
56088	33729939	2022-11-17 14:28:59.843347+00:00		t	47	72905525070895818	648518346481856445	72905525070919585	648518346479055568	[ 26571 106035 2718]	[ 26583 106025 2720]
56089	33729919	2022-11-17 14:28:59.843347+00:00		t	20	72905525070895818	648518346481856445	72905525070904323	648518346498314906	[ 26567 106071 2714]	[ 26559 106103 2714]
56308	37125359	2022-11-17 14:28:59.843347+00:00		t	28	72413218605461910	648518346488815453	72413218605452515	648518346520685366	[ 11671 113437 2510]	[ 11653 113469 2511]
56312	37125510	2022-11-17 14:28:59.843347+00:00		t	36	72413218538495342	648518346514361543	72413218605137035	648518346498314906	[ 11905 113293 2441]	[ 11907 113319 2443]
56313	37125514	2022-11-17 14:28:59.843347+00:00		t	23	72413218605461066	648518346481759933	72413218605488119	648518346496195084	[ 11877 112669 2527]	[ 11907 112681 2528]
56322	37125715	2022-11-17 14:28:59.843347+00:00		t	32	72413218605408590	648518346472297010	72413218605410737	648518346489543513	[ 12149 112821 2493]	[ 12173 112803 2493]
56340	37502882	2022-11-17 14:28:59.843347+00:00		t	13	72694006454729958	648518346481759933	72694006454752126	648518346498314906	[18669 93731 2696]	[18639 93723 2695]
56425	38670957	2022-11-17 14:28:59.843347+00:00		t	14	72483587483530535	648518346508752447	72483587483697129	648518346517437482	[ 12601 113217 2700]	[ 12577 113197 2701]
56484	40344260	2022-11-17 14:28:59.843347+00:00		t	14	72413149952814613	648518346472297010	72413149952967327	648518346517437482	[ 10771 112137 2577]	[ 10725 112133 2578]
56494	40344447	2022-11-17 14:28:59.843347+00:00		t	23	72413149952815934	648518346514361543	72413149952821701	648518346489543513	[ 10951 112169 2571]	[ 10949 112209 2572]
56535	40553881	2022-11-17 14:28:59.843347+00:00		t	18	72623706564104241	648518346474593218	72623706564125980	648518346507389983	[17589 96255 2930]	[17577 96221 2931]
