# Supplementary material for: Divergent neural circuits for proprioceptive and exteroceptive sensing of the Drosophila leg
Source: Nat Commun. 2025 May 2;16:4105. doi: 10.1038/s41467-025-59302-3 (PMC12048489; doi:10.1038/s41467-025-59302-3)
Supplement: Supplementary file 4 — Source Data [file 41467_2025_59302_MOESM4_ESM.zip › source_data/Fig3 FigS5/synapse tables/04a_wing_feco_premotor.csv]

	id	created	superceded_id	valid	score	pre_pt_supervoxel_id	pre_pt_root_id	post_pt_supervoxel_id	post_pt_root_id	pre_pt_position	post_pt_position
1348	5651668	2022-11-17 14:28:59.843347+00:00		t	28	72905593790474478	648518346490237960	72905593790491848	648518346489732460	[ 25585 107589 2758]	[ 25611 107597 2760]
1350	5651698	2022-11-17 14:28:59.843347+00:00		t	23	72905593790467565	648518346490237960	72905593790477158	648518346489732460	[ 25603 107691 2752]	[ 25633 107701 2753]
6386	36849879	2022-11-17 14:28:59.843347+00:00		t	16	72905593790550272	648518346494264434	72905593790545200	648518346489732460	[ 25483 108409 2781]	[ 25501 108387 2781]
6712	24962095	2022-11-17 14:28:59.843347+00:00		t	20	72905593857551971	648518346490237960	72835225113383767	648518346489732460	[ 24577 107965 2874]	[ 24555 107983 2874]
11066	8039482	2022-11-17 14:28:59.843347+00:00		t	16	72905593857625043	648518346494264434	72905593857614295	648518346489732460	[ 25025 107059 2904]	[ 25053 107075 2905]
12952	584661	2022-11-17 14:28:59.843347+00:00		t	32	72835362418113511	648518346490237960	72835362418096727	648518346489732460	[ 24275 111377 2645]	[ 24279 111403 2647]
12953	584690	2022-11-17 14:28:59.843347+00:00		t	43	72835362418128650	648518346490237960	72835362418143937	648518346489732460	[ 24285 111315 2651]	[ 24315 111337 2652]
12992	584843	2022-11-17 14:28:59.843347+00:00		t	40	72835362418051224	648518346490237960	72835362418075951	648518346514037017	[ 24483 111455 2625]	[ 24501 111483 2625]
15086	2277714	2022-11-17 14:28:59.843347+00:00		t	49	72905593790541752	648518346496671612	72905593790544344	648518346489732460	[ 25701 107141 2784]	[ 25671 107161 2784]
15088	2277718	2022-11-17 14:28:59.843347+00:00		t	13	72905593790456085	648518346490237960	72905593790449169	648518346489732460	[ 25677 107291 2743]	[ 25673 107259 2745]
20183	7486037	2022-11-17 14:28:59.843347+00:00		t	14	72835362485216739	648518346494264434	72835362485224083	648518346489732460	[ 24437 112007 2743]	[ 24413 112019 2743]
20221	7491544	2022-11-17 14:28:59.843347+00:00		t	31	72835225113513053	648518346496671612	72835225113503095	648518346489732460	[ 23887 106973 2935]	[ 23875 106939 2935]
20222	7491559	2022-11-17 14:28:59.843347+00:00		t	12	72835225113513053	648518346496671612	72835225113540760	648518346489732460	[ 23921 106909 2943]	[ 23891 106901 2944]
20242	7491590	2022-11-17 14:28:59.843347+00:00		t	20	72835225113478034	648518346490237960	72835225113478070	648518346514037017	[ 23903 107161 2917]	[ 23925 107189 2918]
20560	18224505	2022-11-17 14:28:59.843347+00:00		t	37	72624119081862695	648518346490237960	72624119081864429	648518346489732460	[ 16405 106513 3210]	[ 16429 106533 3211]
20986	10349963	2022-11-17 14:28:59.843347+00:00		t	35	72905593790544443	648518346494264434	72905593790541865	648518346489732460	[ 25559 107383 2783]	[ 25535 107355 2783]
25773	23541594	2022-11-17 14:28:59.843347+00:00		t	34	72624119015244137	648518346490237960	72624119015264723	648518346489732460	[ 16493 106531 3204]	[ 16515 106535 3206]
25787	23541747	2022-11-17 14:28:59.843347+00:00		t	46	72624119015234120	648518346490237960	72624119015240369	648518346489732460	[ 16745 106719 3199]	[ 16741 106699 3201]
31710	22117556	2022-11-17 14:28:59.843347+00:00		t	18	72835362418201480	648518346490237960	72905731162459953	648518346514037017	[ 24569 110901 2681]	[ 24589 110883 2680]
32732	32989818	2022-11-17 14:28:59.843347+00:00		t	53	72694487759193839	648518346490237960	72694487759188825	648518346489732460	[ 18621 106531 3115]	[ 18599 106505 3115]
33343	29422368	2022-11-17 14:28:59.843347+00:00		t	24	72975962467500445	648518346496671612	72975962467505673	648518346489732460	[ 27207 106693 2612]	[ 27181 106673 2613]
33384	29422525	2022-11-17 14:28:59.843347+00:00		t	25	72975962467497904	648518346496671612	72975962467489693	648518346489732460	[ 27313 106687 2609]	[ 27349 106691 2609]
33389	29422584	2022-11-17 14:28:59.843347+00:00		t	12	72975962467462113	648518346496671612	72975962467464285	648518346489732460	[ 27437 106615 2598]	[ 27429 106577 2598]
33395	29422490	2022-11-17 14:28:59.843347+00:00		t	34	72975962467484886	648518346496671612	72975962467487274	648518346489732460	[ 27289 106837 2608]	[ 27317 106827 2610]
36941	38148001	2022-11-17 14:28:59.843347+00:00		t	23	72905662510051868	648518346494264434	72905662510054428	648518346489732460	[ 25331 108841 2796]	[ 25353 108865 2796]
36966	38148008	2022-11-17 14:28:59.843347+00:00		t	30	72905662510071205	648518346496671612	72905662510073659	648518346489732460	[ 25389 109287 2807]	[ 25375 109319 2807]
42570	40696044	2022-11-17 14:28:59.843347+00:00		t	20	72835362485223280	648518346494264434	72835362485225901	648518346489732460	[ 24419 110927 2742]	[ 24421 110949 2744]
42745	40696065	2022-11-17 14:28:59.843347+00:00		t	28	72835362485235302	648518346496671612	72835362485225901	648518346489732460	[ 24473 110933 2746]	[ 24443 110957 2746]
43162	41063886	2022-11-17 14:28:59.843347+00:00		t	13	72905593723526993	648518346490237960	72905593723511018	648518346514037017	[ 26525 107747 2695]	[ 26529 107783 2696]
43872	41540605	2022-11-17 14:28:59.843347+00:00		t	51	72905593857523096	648518346490237960	72905593857501126	648518346489732460	[ 24817 107979 2861]	[ 24801 107961 2861]
44997	41013919	2022-11-17 14:28:59.843347+00:00		t	21	72835293832863007	648518346490237960	72835293832834196	648518346514037017	[ 24435 109351 2873]	[ 24397 109339 2873]
44998	41013955	2022-11-17 14:28:59.843347+00:00		t	30	72835293832807499	648518346490237960	72835293832799678	648518346514037017	[ 24467 108865 2856]	[ 24461 108843 2855]
