# Supplementary material for: Divergent neural circuits for proprioceptive and exteroceptive sensing of the Drosophila leg
Source: Nat Commun. 2025 May 2;16:4105. doi: 10.1038/s41467-025-59302-3 (PMC12048489; doi:10.1038/s41467-025-59302-3)
Supplement: Supplementary file 4 — Source Data [file 41467_2025_59302_MOESM4_ESM.zip › source_data/Fig3 FigS5/synapse tables/05c_wing_premotor_motor.csv]

	id	created	superceded_id	valid	score	pre_pt_supervoxel_id	pre_pt_root_id	post_pt_supervoxel_id	post_pt_root_id	pre_pt_position	post_pt_position
87	42166715	2022-11-17 14:28:59.843347+00:00		t	48	73188030504368378	648518346483168844	73188030504375843	648518346494270475	[ 32923 137171 2142]	[ 32943 137187 2142]
90	42171493	2022-11-17 14:28:59.843347+00:00		t	24	72554780526171384	648518346504255272	72554780526189673	648518346486824141	[ 15431 138813 2100]	[ 15457 138827 2103]
434	42222331	2022-11-17 14:28:59.843347+00:00		t	34	72555055672478447	648518346507731833	72555055672499124	648518346505022067	[ 14869 146793 2596]	[ 14889 146815 2597]
435	42222338	2022-11-17 14:28:59.843347+00:00		t	21	72555055672478447	648518346507731833	72555055672499017	648518346505022067	[ 14871 146757 2598]	[ 14897 146747 2599]
665	42557781	2022-11-17 14:28:59.843347+00:00		t	29	72484755580674618	648518346491078264	72484755580690540	648518346486824141	[ 13279 147711 2472]	[ 13297 147727 2475]
857	42244415	2022-11-17 14:28:59.843347+00:00		t	21	74032868154070989	648518346495029419	74032868154068602	648518346507375993	[ 58229 147611 2918]	[ 58237 147637 2917]
1157	3176786	2022-11-17 14:28:59.843347+00:00		t	21	72625355563197397	648518346491078264	72625355563142961	648518346486824141	[ 18409 144687 2434]	[ 18387 144707 2433]
1437	12600729	2022-11-17 14:28:59.843347+00:00		t	56	73328561834197533	648518346506641442	73328561834222096	648518346491708222	[ 37245 131029 2093]	[ 37285 131047 2092]
1506	12525143	2022-11-17 14:28:59.843347+00:00		t	60	74173537124134625	648518346491078264	74173537124131793	648518346507375993	[ 61627 146437 3241]	[ 61659 146415 3242]
1553	516613	2022-11-17 14:28:59.843347+00:00		t	15	73750911134485548	648518346506641442	73750911134485498	648518346491708222	[ 50795 134525 1020]	[ 50789 134491 1020]
1554	4894692	2022-11-17 14:28:59.843347+00:00		t	12	73398999297875940	648518346472248626	73398999297900590	648518346491708222	[ 39879 131553 2086]	[ 39853 131545 2088]
1556	2589575	2022-11-17 14:28:59.843347+00:00		t	33	73399136401413490	648518346472248626	73399136401408311	648518346491708222	[ 39731 135747 1494]	[ 39703 135745 1494]
1557	2589607	2022-11-17 14:28:59.843347+00:00		t	29	73399136401298966	648518346472248626	73399136401275603	648518346491708222	[ 39837 135873 1446]	[ 39845 135909 1446]
1558	516629	2022-11-17 14:28:59.843347+00:00		t	20	73750911134481787	648518346506641442	73750911134485498	648518346491708222	[ 50825 134519 1022]	[ 50815 134485 1022]
1559	516686	2022-11-17 14:28:59.843347+00:00		t	30	73750911134478589	648518346506641442	73750911134472754	648518346491708222	[ 50917 134467 1022]	[ 50909 134429 1021]
1560	516804	2022-11-17 14:28:59.843347+00:00		t	20	73750911134464946	648518346506641442	73750911134537216	648518346491708222	[ 51091 134425 1024]	[ 51085 134387 1025]
1561	6132536	2022-11-17 14:28:59.843347+00:00		t	14	73539873755422016	648518346492983728	73539873755422013	648518346491708222	[ 44205 136209 1204]	[ 44181 136209 1205]
1562	9567000	2022-11-17 14:28:59.843347+00:00		t	41	73398999297990311	648518346472248626	73398999297982351	648518346491708222	[ 40607 131989 2137]	[ 40617 132009 2138]
1563	17304162	2022-11-17 14:28:59.843347+00:00		t	26	73539668066779365	648518346472248626	73539668066774993	648518346491708222	[ 43309 130031 2101]	[ 43339 130021 2101]
1564	13864067	2022-11-17 14:28:59.843347+00:00		t	44	73680405555341779	648518346472248626	73680405555330137	648518346491708222	[ 48729 130631 2168]	[ 48733 130595 2169]
1565	13864069	2022-11-17 14:28:59.843347+00:00		t	30	73680405555286286	648518346472248626	73680405555311119	648518346491708222	[ 48773 130873 2154]	[ 48739 130885 2155]
1566	13864077	2022-11-17 14:28:59.843347+00:00		t	16	73680405555415219	648518346472248626	73680405555512806	648518346491708222	[ 48783 130379 2176]	[ 48755 130353 2177]
1567	13864177	2022-11-17 14:28:59.843347+00:00		t	25	73680405555257531	648518346472248626	73680405555280790	648518346491708222	[ 48967 130775 2148]	[ 48993 130755 2149]
1568	10405654	2022-11-17 14:28:59.843347+00:00		t	16	73399136334376371	648518346472248626	73399136334393492	648518346491708222	[ 39981 135785 1407]	[ 39949 135799 1408]
1569	10405658	2022-11-17 14:28:59.843347+00:00		t	23	73399136334363782	648518346472248626	73399136334393492	648518346491708222	[ 39983 135763 1404]	[ 39951 135779 1404]
1570	19895448	2022-11-17 14:28:59.843347+00:00		t	39	73539873688364431	648518346472248626	73539873688384584	648518346491708222	[ 43185 135549 1101]	[ 43167 135581 1101]
1571	10405793	2022-11-17 14:28:59.843347+00:00		t	28	73399136334255719	648518346472248626	73399136334231864	648518346491708222	[ 40241 135651 1351]	[ 40213 135673 1351]
1572	10405800	2022-11-17 14:28:59.843347+00:00		t	30	73399136334258202	648518346472248626	73399136334237098	648518346491708222	[ 40279 135691 1352]	[ 40257 135717 1352]
1575	20290910	2022-11-17 14:28:59.843347+00:00		t	46	73680267713473993	648518346472248626	73680267713486901	648518346491708222	[ 47447 126079 1316]	[ 47479 126053 1317]
1581	37905821	2022-11-17 14:28:59.843347+00:00		t	23	73750843018787626	648518346506641442	73750843018815509	648518346491708222	[ 50059 131865 2104]	[ 50033 131903 2104]
1582	15231236	2022-11-17 14:28:59.843347+00:00		t	15	73680405555274325	648518346488914161	73680405555285168	648518346491708222	[ 48815 129095 2144]	[ 48829 129123 2146]
1585	15231238	2022-11-17 14:28:59.843347+00:00		t	49	73680405555287498	648518346488914161	73680405555289967	648518346491708222	[ 48799 129299 2153]	[ 48833 129309 2154]
1586	44284856	2022-11-17 14:28:59.843347+00:00		t	26	73539873822585587	648518346472248626	73539873822580042	648518346491708222	[ 44587 135617 1318]	[ 44605 135649 1319]
1588	35612706	2022-11-17 14:28:59.843347+00:00		t	58	73750843018901845	648518346472248626	73750843018891098	648518346491708222	[ 50901 131705 2138]	[ 50903 131677 2137]
1758	23355338	2022-11-17 14:28:59.843347+00:00		t	19	74243905801356097	648518346491078264	74243905801377385	648518346507375993	[ 64849 145545 3193]	[ 64871 145525 3193]
1840	18798554	2022-11-17 14:28:59.843347+00:00		t	45	72484755446544764	648518346489732460	72484755446560508	648518346486824141	[ 13855 147469 2243]	[ 13839 147507 2244]
2451	21816440	2022-11-17 14:28:59.843347+00:00		t	30	73117867985611034	648518346489732460	73117867985602808	648518346505022067	[ 32381 141355 2208]	[ 32393 141329 2208]
2452	21816444	2022-11-17 14:28:59.843347+00:00		t	47	73117867985600213	648518346489732460	73117867985602808	648518346505022067	[ 32391 141365 2199]	[ 32401 141333 2200]
2463	29185855	2022-11-17 14:28:59.843347+00:00		t	39	72484824367018334	648518346489732460	72484824367217287	648518346505022067	[ 13123 150227 2576]	[ 13095 150203 2577]
2711	42426019	2022-11-17 14:28:59.843347+00:00		t	120	72906486673859396	648518346506641442	72906486673841310	648518346494270475	[ 26021 133475 1825]	[ 26055 133461 1825]
2725	42426079	2022-11-17 14:28:59.843347+00:00		t	54	72906486673806979	648518346483168844	72906486673822869	648518346494270475	[ 26181 133291 1816]	[ 26149 133313 1816]
2732	42426008	2022-11-17 14:28:59.843347+00:00		t	25	72906486673859396	648518346506641442	72906486673846634	648518346504253134	[ 26009 133443 1823]	[ 26033 133415 1824]
2775	42425992	2022-11-17 14:28:59.843347+00:00		t	42	72906486673725871	648518346483168844	72906486673726393	648518346494270475	[ 26019 133127 1805]	[ 26009 133157 1805]
2778	42425986	2022-11-17 14:28:59.843347+00:00		t	25	72906486673725871	648518346483168844	72906486673806410	648518346504253134	[ 26007 133123 1808]	[ 25979 133131 1809]
2784	6132565	2022-11-17 14:28:59.843347+00:00		t	21	73539873755429883	648518346492983728	73539873755437199	648518346479633883	[ 44343 136367 1207]	[ 44321 136393 1207]
2793	42425883	2022-11-17 14:28:59.843347+00:00		t	34	72906486673731429	648518346506641442	72906486673603378	648518346494270475	[ 25791 133671 1803]	[ 25767 133639 1803]
2965	41076252	2022-11-17 14:28:59.843347+00:00		t	27	74032111770046278	648518346492771246	74032111770028449	648518346484670979	[ 57445 126705 2011]	[ 57419 126701 2012]
2966	5276083	2022-11-17 14:28:59.843347+00:00		t	40	73891580037544724	648518346492771246	73891580037547097	648518346484670979	[ 53455 131277 1264]	[ 53479 131299 1264]
2967	41076330	2022-11-17 14:28:59.843347+00:00		t	15	74032111770020390	648518346492771246	74032111770028382	648518346484670979	[ 57651 126535 2013]	[ 57647 126505 2013]
2968	12994814	2022-11-17 14:28:59.843347+00:00		t	20	73891443135471346	648518346492771246	73891443135482552	648518346484670979	[ 55265 127127 2303]	[ 55295 127145 2303]
2969	5342274	2022-11-17 14:28:59.843347+00:00		t	31	74032180422396727	648518346492771246	74032180422404541	648518346484670979	[ 58355 127851 1878]	[ 58389 127845 1878]
2970	8251585	2022-11-17 14:28:59.843347+00:00		t	41	73961811476939776	648518346492771246	73961811476937524	648518346484670979	[ 56377 128327 1506]	[ 56361 128355 1506]
2971	19537741	2022-11-17 14:28:59.843347+00:00		t	14	73961811812559782	648518346492771246	73961811812506782	648518346484670979	[ 55589 127339 2161]	[ 55557 127323 2162]
2972	8251599	2022-11-17 14:28:59.843347+00:00		t	26	73961811476906210	648518346492771246	73961811476937524	648518346484670979	[ 56397 128349 1503]	[ 56389 128375 1504]
2973	8251737	2022-11-17 14:28:59.843347+00:00		t	21	73961811476944721	648518346492771246	73961811476932522	648518346484670979	[ 56641 128365 1504]	[ 56645 128393 1504]
2974	14356896	2022-11-17 14:28:59.843347+00:00		t	18	73117729674446683	648518346492771246	73117729674419191	648518346484670979	[ 31999 138517 599]	[ 31991 138511 598]
2975	17502283	2022-11-17 14:28:59.843347+00:00		t	25	73399067346290265	648518346492771246	73399067346273602	648518346484670979	[ 40009 134793 813]	[ 40029 134821 811]
2976	33834045	2022-11-17 14:28:59.843347+00:00		t	35	73680748481448182	648518346492771246	73680748481469153	648518346484670979	[ 47341 139461 834]	[ 47353 139435 836]
2977	31083478	2022-11-17 14:28:59.843347+00:00		t	19	73962086220580304	648518346492771246	73962086220570455	648518346484670979	[ 55337 135887 1228]	[ 55325 135911 1227]
2978	31083491	2022-11-17 14:28:59.843347+00:00		t	18	73962086220529039	648518346492771246	73962086220528990	648518346484670979	[ 55317 135721 1209]	[ 55355 135715 1210]
2979	31083528	2022-11-17 14:28:59.843347+00:00		t	27	73962086220544273	648518346492771246	73962086220552071	648518346484670979	[ 55411 135797 1222]	[ 55443 135827 1222]
2980	14958579	2022-11-17 14:28:59.843347+00:00		t	63	73610173646047218	648518346492771246	73610173646036802	648518346484670979	[ 46693 134601 991]	[ 46665 134587 991]
2983	14356956	2022-11-17 14:28:59.843347+00:00		t	12	73117729674431476	648518346492771246	73117729674431435	648518346484670979	[ 32045 138581 603]	[ 32071 138581 603]
2985	34367014	2022-11-17 14:28:59.843347+00:00		t	68	73258398577460664	648518346492771246	73258398577465517	648518346484670979	[ 35117 136293 830]	[ 35155 136289 831]
2986	32714981	2022-11-17 14:28:59.843347+00:00		t	33	73961811544070177	648518346492771246	73961811544039820	648518346484670979	[ 57323 127417 1627]	[ 57295 127407 1626]
2987	35155606	2022-11-17 14:28:59.843347+00:00		t	16	73962086623284523	648518346472248626	73962086623294268	648518346484670979	[ 55471 135969 2023]	[ 55451 135941 2023]
2988	24549854	2022-11-17 14:28:59.843347+00:00		t	26	73821211293231251	648518346492771246	73821211293211774	648518346484670979	[ 52339 131867 1201]	[ 52371 131879 1201]
2989	32714901	2022-11-17 14:28:59.843347+00:00		t	12	73961811543966506	648518346492771246	73961811543987891	648518346484670979	[ 57209 127611 1606]	[ 57181 127619 1606]
2990	14354496	2022-11-17 14:28:59.843347+00:00		t	23	73610242365294296	648518346492771246	73610242365307333	648518346484670979	[ 45513 135489 911]	[ 45505 135521 913]
2991	32754189	2022-11-17 14:28:59.843347+00:00		t	14	73398998559732132	648518346492771246	73398998559729791	648518346484670979	[ 39053 132855 710]	[ 39037 132835 712]
2992	32754208	2022-11-17 14:28:59.843347+00:00		t	20	73398998559729838	648518346492771246	73398998559712409	648518346484670979	[ 39067 132863 703]	[ 39073 132835 703]
2994	35155653	2022-11-17 14:28:59.843347+00:00		t	13	73962086623284523	648518346472248626	73962086623306557	648518346484670979	[ 55515 135951 2020]	[ 55511 135917 2021]
2995	32754330	2022-11-17 14:28:59.843347+00:00		t	36	73398998559734752	648518346492771246	73398998559741951	648518346484670979	[ 39305 132721 713]	[ 39287 132695 713]
2996	31083462	2022-11-17 14:28:59.843347+00:00		t	25	73891717476386130	648518346492771246	73962086220577687	648518346484670979	[ 55287 135641 1229]	[ 55297 135611 1229]
2999	28599684	2022-11-17 14:28:59.843347+00:00		t	21	73891648756903816	648518346492771246	73891648756906598	648518346484670979	[ 54155 133241 1214]	[ 54181 133219 1215]
3000	28599704	2022-11-17 14:28:59.843347+00:00		t	23	73891648756946665	648518346492771246	73891648756936812	648518346484670979	[ 54193 133185 1229]	[ 54217 133165 1229]
3001	28599720	2022-11-17 14:28:59.843347+00:00		t	41	73891648756946665	648518346492771246	73891648756946729	648518346484670979	[ 54221 133305 1234]	[ 54255 133309 1234]
3002	32754308	2022-11-17 14:28:59.843347+00:00		t	70	73398998559777420	648518346492771246	73398998559756180	648518346484670979	[ 39235 132729 723]	[ 39229 132701 723]
3069	42509701	2022-11-17 14:28:59.843347+00:00		t	24	73258261474127827	648518346506641442	73258261474117635	648518346517769764	[ 34859 132113 1507]	[ 34845 132087 1507]
3096	42531623	2022-11-17 14:28:59.843347+00:00		t	14	73117729808450722	648518346492771246	73117729808469391	648518346494270475	[ 32075 137909 801]	[ 32109 137925 802]
3266	42557473	2022-11-17 14:28:59.843347+00:00		t	50	72484755580785966	648518346494062583	72484755580785935	648518346488823886	[ 12875 148271 2513]	[ 12865 148241 2514]
4655	8250615	2022-11-17 14:28:59.843347+00:00		t	54	72695723904537363	648518346490339099	72695723904534940	648518346517770020	[ 19969 145221 1601]	[ 19933 145215 1601]
4739	36245240	2022-11-17 14:28:59.843347+00:00		t	29	72414042970658053	648518346496333770	72414042970673021	648518346505022067	[ 10533 138009 1965]	[ 10525 137983 1965]
5030	42669050	2022-11-17 14:28:59.843347+00:00		t	41	73047430522007192	648518346504255272	73047430522014269	648518346505022067	[ 28869 139941 2236]	[ 28873 139915 2233]
5278	20914869	2022-11-17 14:28:59.843347+00:00		t	19	72766092648727330	648518346490339099	72766092648708754	648518346487975490	[ 21335 144937 1588]	[ 21369 144925 1588]
5457	8242499	2022-11-17 14:28:59.843347+00:00		t	37	72625424685022335	648518346495029419	72625424684908957	648518346486824141	[ 16931 147241 3085]	[ 16945 147277 3085]
5536	17465817	2022-11-17 14:28:59.843347+00:00		t	41	72695586264222151	648518346506641442	72695586264212125	648518346494270475	[ 20311 140127 1193]	[ 20283 140119 1193]
5541	17465845	2022-11-17 14:28:59.843347+00:00		t	21	72695586264219270	648518346506641442	72695586264228998	648518346494270475	[ 20439 139819 1198]	[ 20421 139855 1198]
5668	6194753	2022-11-17 14:28:59.843347+00:00		t	15	73117455467208241	648518346488914161	73117455467379960	648518346504253134	[ 32111 129953 1806]	[ 32107 129935 1809]
5994	39431676	2022-11-17 14:28:59.843347+00:00		t	18	72555055605344933	648518346489732460	72555055605396997	648518346505022067	[ 14405 146943 2453]	[ 14379 146939 2453]
6170	42244418	2022-11-17 14:28:59.843347+00:00		t	29	74032868154086649	648518346489732460	74032868154088971	648518346507375993	[ 58209 147751 2929]	[ 58243 147731 2929]
6847	4183417	2022-11-17 14:28:59.843347+00:00		t	35	74173536990000858	648518346489732460	74173536990010559	648518346470483710	[ 61921 145817 3016]	[ 61931 145855 3017]
7022	8819721	2022-11-17 14:28:59.843347+00:00		t	54	74103237233832454	648518346489732460	74103237233821110	648518346470483710	[ 60213 148745 3575]	[ 60185 148731 3576]
7214	43552969	2022-11-17 14:28:59.843347+00:00		t	56	72343949238712372	648518346489732460	72343949238733524	648518346486824141	[ 10169 147031 2268]	[ 10137 147037 2269]
7216	41189910	2022-11-17 14:28:59.843347+00:00		t	22	72555124392123216	648518346489732460	72555124392133326	648518346486824141	[ 15247 147721 2661]	[ 15229 147729 2660]
7869	21125290	2022-11-17 14:28:59.843347+00:00		t	36	72625424349538037	648518346489732460	72625424349542866	648518346505022067	[ 17177 146633 2455]	[ 17195 146659 2455]
8292	28410944	2022-11-17 14:28:59.843347+00:00		t	85	72343949305813431	648518346489732460	72343949305813281	648518346486824141	[ 9909 147391 2384]	[ 9895 147361 2384]
8753	36337232	2022-11-17 14:28:59.843347+00:00		t	27	74103099727615972	648518346489732460	74103099727620631	648518346507375993	[ 60625 144987 3377]	[ 60637 144983 3379]
8756	36337240	2022-11-17 14:28:59.843347+00:00		t	18	74103099727611166	648518346489732460	74103099727596317	648518346507375993	[ 60609 144881 3371]	[ 60641 144883 3371]
9819	37234747	2022-11-17 14:28:59.843347+00:00		t	52	72906693100820179	648518346489732460	72906693100791132	648518346505022067	[ 26073 141203 2387]	[ 26051 141193 2386]
10207	21653619	2022-11-17 14:28:59.843347+00:00		t	45	72555055470969776	648518346489732460	72555055471028515	648518346505022067	[ 14579 147423 2187]	[ 14591 147393 2188]
10620	12395115	2022-11-17 14:28:59.843347+00:00		t	64	72625493002053456	648518346489732460	72625493002053508	648518346486824141	[ 17501 148687 2428]	[ 17531 148683 2429]
10666	16568949	2022-11-17 14:28:59.843347+00:00		t	50	73117799266076965	648518346489732460	73117799266087186	648518346505022067	[ 31993 141269 2199]	[ 32003 141235 2199]
11100	5078890	2022-11-17 14:28:59.843347+00:00		t	16	73680818140505987	648518346489732460	73680818140488978	648518346507375993	[ 47245 141361 2632]	[ 47221 141345 2631]
11425	4458758	2022-11-17 14:28:59.843347+00:00		t	108	73540080584986511	648518346489732460	73540080584967662	648518346470483710	[ 44285 141539 2490]	[ 44301 141513 2490]
11443	4458778	2022-11-17 14:28:59.843347+00:00		t	47	73540080585012678	648518346489732460	73540080585005232	648518346470483710	[ 44351 141503 2503]	[ 44343 141473 2504]
11723	20272570	2022-11-17 14:28:59.843347+00:00		t	40	72555124459070769	648518346489732460	72555124459065555	648518346486824141	[ 14787 148545 2720]	[ 14757 148561 2720]
11769	19274385	2022-11-17 14:28:59.843347+00:00		t	49	73962362038097492	648518346489732460	73962362038108526	648518346470483710	[ 55917 144909 3060]	[ 55897 144947 3062]
11986	27463881	2022-11-17 14:28:59.843347+00:00		t	25	74244043307272985	648518346491640081	74244043307282832	648518346470483710	[ 64865 149611 3258]	[ 64895 149595 3258]
13035	23439922	2022-11-17 14:28:59.843347+00:00		t	24	73751187287289033	648518346495436470	73751187287273941	648518346470483710	[ 50651 142831 3386]	[ 50669 142805 3385]
13053	19531621	2022-11-17 14:28:59.843347+00:00		t	49	72484893288239604	648518346495436470	72484893288232193	648518346486824141	[ 13673 152223 3046]	[ 13697 152215 3047]
14706	35386781	2022-11-17 14:28:59.843347+00:00		t	25	72625355630047768	648518346495436470	72625355630042341	648518346486824141	[ 18297 143643 2461]	[ 18295 143673 2461]
14707	35386762	2022-11-17 14:28:59.843347+00:00		t	67	72625355630011786	648518346495436470	72625355630041631	648518346505022067	[ 18263 143435 2463]	[ 18263 143401 2463]
14772	39120603	2022-11-17 14:28:59.843347+00:00		t	39	72343949372772223	648518346495436470	72343949372616168	648518346486824141	[ 10029 146615 2448]	[ 9999 146617 2448]
15013	41690889	2022-11-17 14:28:59.843347+00:00		t	36	73680818140504516	648518346495436470	73610449396297075	648518346507375993	[ 47105 142215 2631]	[ 47077 142241 2632]
15128	41330661	2022-11-17 14:28:59.843347+00:00		t	18	74173537057077833	648518346495436470	74173537057080430	648518346507375993	[ 62731 146793 3142]	[ 62723 146787 3144]
15233	12615652	2022-11-17 14:28:59.843347+00:00		t	17	72484893019829115	648518346490054097	72484893019850987	648518346486824141	[ 13789 152225 2561]	[ 13805 152253 2561]
15401	42222321	2022-11-17 14:28:59.843347+00:00		t	46	72555055672547182	648518346495436470	72555055672539966	648518346505022067	[ 14917 146853 2621]	[ 14875 146847 2621]
15402	42222374	2022-11-17 14:28:59.843347+00:00		t	23	72555055672506844	648518346495436470	72555055672499017	648518346505022067	[ 14945 146767 2605]	[ 14933 146765 2603]
15647	42867339	2022-11-17 14:28:59.843347+00:00		t	28	72625355563204809	648518346495436470	72625355563320912	648518346486824141	[ 17709 143623 2439]	[ 17741 143633 2440]
15648	42867294	2022-11-17 14:28:59.843347+00:00		t	32	72625355563248296	648518346495436470	72625355563178710	648518346486824141	[ 17651 143589 2435]	[ 17669 143569 2436]
15649	42867318	2022-11-17 14:28:59.843347+00:00		t	40	72625355563190265	648518346495436470	72625355563178710	648518346486824141	[ 17687 143597 2438]	[ 17703 143573 2438]
15962	8208381	2022-11-17 14:28:59.843347+00:00		t	19	73892062214600207	648518346495436470	73892062214600247	648518346507375993	[ 53889 147091 3404]	[ 53879 147131 3404]
16056	4118788	2022-11-17 14:28:59.843347+00:00		t	19	72906693302383927	648518346495436470	72906693302312093	648518346505022067	[ 25041 140967 2825]	[ 25023 141001 2825]
16272	1594682	2022-11-17 14:28:59.843347+00:00		t	25	73610243372078369	648518346495436470	73610243372085283	648518346507375993	[ 46179 136923 2884]	[ 46171 136907 2885]
16344	13171889	2022-11-17 14:28:59.843347+00:00		t	27	72625424483788249	648518346495436470	72625424483806342	648518346486824141	[ 17825 146095 2742]	[ 17801 146115 2744]
16360	13171939	2022-11-17 14:28:59.843347+00:00		t	19	72625424483934961	648518346495436470	72625424483932309	648518346486824141	[ 17917 146001 2788]	[ 17897 146025 2788]
16636	5267871	2022-11-17 14:28:59.843347+00:00		t	34	73469436828399293	648518346495436470	73469436828523786	648518346507375993	[ 42175 134245 2195]	[ 42199 134225 2196]
16892	42491392	2022-11-17 14:28:59.843347+00:00		t	40	73398861456353736	648518346475328312	73398861456363965	648518346524374021	[ 39513 127143 1363]	[ 39537 127157 1364]
17042	42923585	2022-11-17 14:28:59.843347+00:00		t	30	73328767523033484	648518346475328312	73328767523033521	648518346514279390	[ 38697 135483 1264]	[ 38711 135507 1263]
17050	42923410	2022-11-17 14:28:59.843347+00:00		t	35	73328767523052840	648518346475328312	73328767523060894	648518346514279390	[ 38533 135467 1269]	[ 38535 135499 1270]
17068	1677631	2022-11-17 14:28:59.843347+00:00		t	41	73117248906550739	648518346475328312	73117248906548304	648518346524374021	[ 32021 124483 1141]	[ 32017 124451 1141]
17078	1677758	2022-11-17 14:28:59.843347+00:00		t	17	73117248906566490	648518346475328312	73117248906569520	648518346492384195	[ 32231 124399 1150]	[ 32203 124379 1150]
17118	1677645	2022-11-17 14:28:59.843347+00:00		t	48	73117248906563677	648518346475328312	73117248906558333	648518346524374021	[ 32051 124491 1143]	[ 32055 124463 1144]
17158	4953061	2022-11-17 14:28:59.843347+00:00		t	40	73328423992696475	648518346475328312	73328423992706904	648518346524374021	[ 38591 125681 1365]	[ 38607 125701 1366]
17271	2960771	2022-11-17 14:28:59.843347+00:00		t	38	73469092761660376	648518346475328312	73469092761667929	648518346514279390	[ 41267 124063 1398]	[ 41277 124037 1400]
17418	7021628	2022-11-17 14:28:59.843347+00:00		t	17	73257986528962409	648518346475328312	73257986528962843	648518346524374021	[ 36655 122985 1329]	[ 36627 122967 1330]
17444	10383177	2022-11-17 14:28:59.843347+00:00		t	42	73610242499759460	648518346475328312	73610242499764005	648518346514279390	[ 46131 135203 1268]	[ 46107 135185 1270]
17449	13871729	2022-11-17 14:28:59.843347+00:00		t	31	73470329376468486	648518346475328312	73470329376446255	648518346492233260	[ 42317 159953 674]	[ 42321 159923 674]
18015	25822853	2022-11-17 14:28:59.843347+00:00		t	31	73258398778792768	648518346475328312	73258398778783210	648518346517770020	[ 35931 135373 1220]	[ 35905 135377 1219]
18099	33676071	2022-11-17 14:28:59.843347+00:00		t	29	73258124035209641	648518346475328312	73258124035181069	648518346524374021	[ 35007 128357 1526]	[ 34965 128355 1526]
18100	33676073	2022-11-17 14:28:59.843347+00:00		t	45	73258124035172863	648518346475328312	73258124035183857	648518346524374021	[ 34981 128243 1517]	[ 34965 128245 1519]
18135	30694071	2022-11-17 14:28:59.843347+00:00		t	42	73258261406977995	648518346475328312	73258261406965010	648518346524374021	[ 35747 132805 1368]	[ 35703 132793 1369]
18172	31390464	2022-11-17 14:28:59.843347+00:00		t	26	73259085705300205	648518346475328312	73259085705388298	648518346492233260	[ 35765 156227 775]	[ 35785 156193 775]
18195	34190594	2022-11-17 14:28:59.843347+00:00		t	44	73117661156160277	648518346475328312	73117661156141811	648518346487975490	[ 30843 136669 937]	[ 30853 136645 936]
18246	31438763	2022-11-17 14:28:59.843347+00:00		t	42	73609898969393853	648518346475328312	73609898969393461	648518346524374021	[ 46239 124963 1359]	[ 46253 124933 1359]
18360	43738578	2022-11-17 14:28:59.843347+00:00		t	47	72976511418085481	648518346475328312	72976511418100841	648518346517770020	[ 28265 124263 1094]	[ 28281 124247 1096]
18361	44223909	2022-11-17 14:28:59.843347+00:00		t	54	73047292411895698	648518346475328312	73047292411895691	648518346517770020	[ 29831 136339 913]	[ 29865 136335 913]
18362	36650303	2022-11-17 14:28:59.843347+00:00		t	28	73258329992298162	648518346475328312	73258398711720007	648518346517770020	[ 35411 135149 1133]	[ 35411 135193 1133]
18381	40378088	2022-11-17 14:28:59.843347+00:00		t	30	73257986529109410	648518346475328312	73257986529106731	648518346492384195	[ 35081 124661 1381]	[ 35101 124695 1382]
18386	40378139	2022-11-17 14:28:59.843347+00:00		t	21	73257986529103931	648518346475328312	73257986529106731	648518346492384195	[ 35201 124633 1384]	[ 35175 124655 1386]
18430	41730731	2022-11-17 14:28:59.843347+00:00		t	46	73117661156213080	648518346475328312	73117661156223353	648518346524374021	[ 31719 135865 955]	[ 31703 135833 955]
18432	41071155	2022-11-17 14:28:59.843347+00:00		t	29	73258398845747875	648518346475328312	73258398845739043	648518346524374021	[ 36441 135387 1302]	[ 36477 135387 1302]
18437	41730351	2022-11-17 14:28:59.843347+00:00		t	26	73117661156264534	648518346475328312	73117661156269458	648518346517770020	[ 31127 135517 977]	[ 31151 135501 979]
18477	41071231	2022-11-17 14:28:59.843347+00:00		t	28	73258398845804013	648518346475328312	73258398845801501	648518346492384195	[ 36563 135431 1319]	[ 36589 135415 1320]
18503	8483859	2022-11-17 14:28:59.843347+00:00		t	24	72906830606824260	648518346515560186	72906830606803205	648518346505022067	[ 25675 145347 2483]	[ 25677 145383 2483]
18504	18433175	2022-11-17 14:28:59.843347+00:00		t	33	72906761753232006	648518346495436470	72906761753232452	648518346505022067	[ 25811 143283 2310]	[ 25811 143311 2309]
18505	21670877	2022-11-17 14:28:59.843347+00:00		t	38	72906693369111405	648518346495436470	72906693369106409	648518346505022067	[ 25063 140869 2843]	[ 25041 140889 2844]
18506	3041978	2022-11-17 14:28:59.843347+00:00		t	35	72906555594749855	648518346495029419	72906555594745056	648518346505022067	[ 25751 136221 2278]	[ 25773 136237 2278]
18507	22850721	2022-11-17 14:28:59.843347+00:00		t	30	72977405442504063	648518346504798854	72977405442491790	648518346505022067	[ 26823 150203 2424]	[ 26839 150169 2425]
18508	40089641	2022-11-17 14:28:59.843347+00:00		t	34	72555055605395989	648518346495436470	72555055605401350	648518346505022067	[ 16383 145513 2472]	[ 16349 145509 2473]
18511	32747404	2022-11-17 14:28:59.843347+00:00		t	30	72484686794225995	648518346489732460	72484686794223236	648518346505022067	[ 13669 147075 2399]	[ 13681 147047 2400]
18512	32747589	2022-11-17 14:28:59.843347+00:00		t	19	72484686794294932	648518346489732460	72484686794285505	648518346505022067	[ 13971 147051 2429]	[ 13959 147029 2428]
18513	32747682	2022-11-17 14:28:59.843347+00:00		t	20	72484686794380970	648518346489732460	72484686794321823	648518346505022067	[ 14231 147047 2440]	[ 14251 147021 2441]
18514	37234725	2022-11-17 14:28:59.843347+00:00		t	47	72906693100800635	648518346489732460	72906693100805393	648518346505022067	[ 26027 141307 2384]	[ 26013 141273 2384]
18515	24417775	2022-11-17 14:28:59.843347+00:00		t	38	72906830539890003	648518346489732460	72906830539892535	648518346505022067	[ 24653 143539 2422]	[ 24677 143531 2424]
18517	21816487	2022-11-17 14:28:59.843347+00:00		t	24	73117867985637890	648518346489732460	73117867985635485	648518346505022067	[ 32481 141425 2214]	[ 32493 141401 2215]
18518	14475132	2022-11-17 14:28:59.843347+00:00		t	60	72766024331766217	648518346507731833	72766024331766314	648518346505022067	[ 22323 142697 2324]	[ 22333 142735 2324]
18519	35059158	2022-11-17 14:28:59.843347+00:00		t	35	72414317983008612	648518346489732460	72414317983000724	648518346505022067	[ 12189 146639 2300]	[ 12195 146611 2300]
18520	35059164	2022-11-17 14:28:59.843347+00:00		t	39	72414317983008612	648518346489732460	72414317983127403	648518346505022067	[ 12217 146623 2303]	[ 12221 146595 2304]
18521	7622841	2022-11-17 14:28:59.843347+00:00		t	19	72484824300409266	648518346489732460	72484824300550771	648518346505022067	[ 12929 150379 2569]	[ 12913 150399 2568]
18522	7622850	2022-11-17 14:28:59.843347+00:00		t	26	72484824300517064	648518346489732460	72484824300431442	648518346505022067	[ 12957 150271 2564]	[ 12929 150261 2564]
18524	32009205	2022-11-17 14:28:59.843347+00:00		t	29	72484686794165076	648518346504255272	72484686794159798	648518346505022067	[ 14157 146027 2375]	[ 14167 146001 2376]
18525	32009225	2022-11-17 14:28:59.843347+00:00		t	52	72484686794099414	648518346511062658	72484686794120794	648518346505022067	[ 14233 146037 2357]	[ 14207 146015 2358]
18526	32009178	2022-11-17 14:28:59.843347+00:00		t	28	72484686794123463	648518346504255272	72484686794118630	648518346505022067	[ 14057 146193 2358]	[ 14087 146171 2358]
18527	32009184	2022-11-17 14:28:59.843347+00:00		t	30	72484686794165076	648518346504255272	72484686794154805	648518346505022067	[ 14121 146031 2375]	[ 14101 146007 2376]
18528	4395000	2022-11-17 14:28:59.843347+00:00		t	13	72695655587692763	648518346494326841	72695655587746136	648518346505022067	[ 19003 143091 2398]	[ 19043 143085 2399]
18530	14475156	2022-11-17 14:28:59.843347+00:00		t	24	72766024331772940	648518346507731833	72766024331761734	648518346505022067	[ 22369 142687 2324]	[ 22385 142721 2325]
18531	14475017	2022-11-17 14:28:59.843347+00:00		t	26	72766024331854711	648518346488914161	72766024331854709	648518346505022067	[ 21881 143211 2355]	[ 21857 143191 2357]
18537	4300889	2022-11-17 14:28:59.843347+00:00		t	48	72836393076024562	648518346475692416	72836393076029334	648518346505022067	[ 23545 142083 2348]	[ 23541 142115 2349]
18539	37234755	2022-11-17 14:28:59.843347+00:00		t	30	72906693100788825	648518346504255272	72906693100782015	648518346505022067	[ 26027 141103 2377]	[ 26055 141107 2377]
18544	4229526	2022-11-17 14:28:59.843347+00:00		t	45	72766230557655090	648518346496665389	72766230557654623	648518346505022067	[ 21257 149119 2563]	[ 21269 149089 2564]
18546	6283613	2022-11-17 14:28:59.843347+00:00		t	64	72484686861222389	648518346507731833	72484686861197682	648518346505022067	[ 14279 146995 2481]	[ 14285 146979 2482]
18547	2771453	2022-11-17 14:28:59.843347+00:00		t	50	72484686727093945	648518346504255272	72484686727109765	648518346505022067	[ 12447 146587 2267]	[ 12421 146571 2267]
18548	17719080	2022-11-17 14:28:59.843347+00:00		t	39	72554918032337242	648518346507731833	72554918032352649	648518346505022067	[ 15619 142335 2290]	[ 15647 142349 2291]
18549	236776	2022-11-17 14:28:59.843347+00:00		t	38	72484686727109649	648518346504798854	72484686727109631	648518346505022067	[ 12945 146371 2273]	[ 12935 146337 2273]
18550	353353	2022-11-17 14:28:59.843347+00:00		t	29	72695724374267436	648518346491078264	72695724374255085	648518346505022067	[ 19043 144793 2459]	[ 19057 144763 2459]
18551	353440	2022-11-17 14:28:59.843347+00:00		t	40	72695724374236710	648518346495436470	72695724374229753	648518346505022067	[ 19165 145051 2451]	[ 19141 145039 2450]
18552	353426	2022-11-17 14:28:59.843347+00:00		t	31	72695724374251392	648518346491078264	72695724374229753	648518346505022067	[ 19115 144991 2448]	[ 19125 145025 2449]
18554	29750877	2022-11-17 14:28:59.843347+00:00		t	17	72695655654674304	648518346495436470	72695655654602003	648518346505022067	[ 19105 143287 2447]	[ 19087 143261 2447]
18555	6283604	2022-11-17 14:28:59.843347+00:00		t	50	72484686861261886	648518346494326841	72484686861249175	648518346505022067	[ 14271 147129 2496]	[ 14281 147105 2495]
18556	6432647	2022-11-17 14:28:59.843347+00:00		t	19	72836461862652603	648518346511062658	72836461862635421	648518346505022067	[ 24193 144163 2484]	[ 24203 144201 2485]
18557	22460235	2022-11-17 14:28:59.843347+00:00		t	25	72484755580638519	648518346504255272	72484755580475464	648518346505022067	[ 12689 149137 2453]	[ 12681 149111 2453]
18558	30518379	2022-11-17 14:28:59.843347+00:00		t	62	72836393076067154	648518346484779779	72836393076069953	648518346505022067	[ 23895 141393 2364]	[ 23921 141409 2365]
18560	7383359	2022-11-17 14:28:59.843347+00:00		t	18	72484480434431990	648518346496333770	72484480434432029	648518346505022067	[ 13607 140987 2010]	[ 13597 141023 2009]
18561	6432744	2022-11-17 14:28:59.843347+00:00		t	20	72836461795883803	648518346489688627	72836461862348146	648518346505022067	[ 24415 143865 2441]	[ 24389 143839 2442]
18562	29557772	2022-11-17 14:28:59.843347+00:00		t	62	73047499241484332	648518346511062658	73047499241500338	648518346505022067	[ 29349 141479 2229]	[ 29311 141499 2229]
18565	29557783	2022-11-17 14:28:59.843347+00:00		t	44	73047499241484332	648518346511062658	73047499241504968	648518346505022067	[ 29383 141503 2231]	[ 29359 141521 2232]
18566	33980189	2022-11-17 14:28:59.843347+00:00		t	44	72555055538440896	648518346504255272	72555055538438335	648518346505022067	[ 16069 145597 2412]	[ 16039 145591 2412]
18567	14859895	2022-11-17 14:28:59.843347+00:00		t	55	72836599368651215	648518346490054097	72836599368663447	648518346505022067	[ 22961 147721 2595]	[ 22977 147693 2595]
18569	22775418	2022-11-17 14:28:59.843347+00:00		t	17	72695724307254871	648518346494326841	72695724307249507	648518346505022067	[ 18991 144961 2429]	[ 19025 144959 2428]
18570	33980198	2022-11-17 14:28:59.843347+00:00		t	20	72555055538463530	648518346504255272	72555055538461084	648518346505022067	[ 16073 145573 2418]	[ 16051 145575 2419]
18571	33980210	2022-11-17 14:28:59.843347+00:00		t	20	72555055538477985	648518346504255272	72555055538461084	648518346505022067	[ 16107 145567 2422]	[ 16077 145575 2424]
18572	32730192	2022-11-17 14:28:59.843347+00:00		t	38	72765955612418496	648518346494326841	72765955612411426	648518346505022067	[ 22141 139973 2366]	[ 22123 139947 2367]
18573	17018937	2022-11-17 14:28:59.843347+00:00		t	18	72625355764438680	648518346494683893	72625355764417011	648518346505022067	[ 18303 145383 2785]	[ 18295 145381 2783]
18574	19875067	2022-11-17 14:28:59.843347+00:00		t	33	72555055538374903	648518346488914161	72555055538372325	648518346505022067	[ 16067 146707 2386]	[ 16077 146679 2386]
18575	12170950	2022-11-17 14:28:59.843347+00:00		t	53	72555124391944867	648518346488914161	72555124391941654	648518346505022067	[ 14429 148901 2584]	[ 14451 148929 2585]
18582	32747244	2022-11-17 14:28:59.843347+00:00		t	28	72484686794142405	648518346494326841	72484686794144933	648518346505022067	[ 13351 147083 2371]	[ 13387 147099 2371]
18583	20994612	2022-11-17 14:28:59.843347+00:00		t	17	72695861746240216	648518346475692416	72695861746235596	648518346505022067	[ 20229 148369 2413]	[ 20201 148359 2412]
18584	20917905	2022-11-17 14:28:59.843347+00:00		t	37	72906830606601287	648518346484779779	72906830606727013	648518346505022067	[ 25291 145247 2447]	[ 25301 145231 2449]
18585	17018925	2022-11-17 14:28:59.843347+00:00		t	30	72625355764414129	648518346504255272	72625355764414113	648518346505022067	[ 18239 145079 2779]	[ 18259 145067 2777]
18586	17018984	2022-11-17 14:28:59.843347+00:00		t	14	72625355764408813	648518346504255272	72625355764396613	648518346505022067	[ 18359 145353 2772]	[ 18365 145359 2770]
18587	19864064	2022-11-17 14:28:59.843347+00:00		t	45	72344018025146374	648518346504255272	72344018025161515	648518346505022067	[ 10205 148093 2335]	[ 10187 148115 2336]
18588	26531591	2022-11-17 14:28:59.843347+00:00		t	25	72555261562528607	648518346475692416	72555261562536606	648518346505022067	[ 16003 152867 2116]	[ 15975 152889 2117]
18589	32747646	2022-11-17 14:28:59.843347+00:00		t	63	72484686794268150	648518346507731833	72484686794285525	648518346505022067	[ 14065 147025 2419]	[ 14091 147037 2419]
18590	32747457	2022-11-17 14:28:59.843347+00:00		t	41	72484686794223254	648518346507731833	72484686794231284	648518346505022067	[ 13765 147057 2403]	[ 13757 147027 2404]
18591	32747685	2022-11-17 14:28:59.843347+00:00		t	69	72484686794256007	648518346491640081	72484686794263263	648518346505022067	[ 14229 147311 2416]	[ 14265 147317 2416]
18592	32747674	2022-11-17 14:28:59.843347+00:00		t	45	72484686794165371	648518346504255272	72484686794142106	648518346505022067	[ 14235 146505 2373]	[ 14215 146537 2374]
18593	22460233	2022-11-17 14:28:59.843347+00:00		t	31	72484755580635100	648518346504798854	72484755580662776	648518346505022067	[ 12681 148973 2461]	[ 12679 148991 2463]
18594	7461854	2022-11-17 14:28:59.843347+00:00		t	15	72836530649275208	648518346504798854	72836530649301257	648518346505022067	[ 23569 147271 2635]	[ 23533 147267 2635]
18596	20994626	2022-11-17 14:28:59.843347+00:00		t	43	72695861746115694	648518346515560186	72695861746108144	648518346505022067	[ 20275 147985 2368]	[ 20243 147999 2368]
18599	24948226	2022-11-17 14:28:59.843347+00:00		t	18	72414317915762340	648518346504255272	72414317915759812	648518346505022067	[ 11457 146135 2130]	[ 11475 146143 2132]
18678	42491310	2022-11-17 14:28:59.843347+00:00		t	39	73398861456387893	648518346475328312	73398861456390215	648518346514279390	[ 39393 127241 1375]	[ 39409 127219 1376]
18679	21509219	2022-11-17 14:28:59.843347+00:00		t	56	73539461505734299	648518346475328312	73539461505734283	648518346514279390	[ 44293 124093 1360]	[ 44331 124095 1360]
18819	6283616	2022-11-17 14:28:59.843347+00:00		t	51	72484686861271386	648518346494326841	72484686861273654	648518346505022067	[ 14283 147087 2499]	[ 14285 147059 2500]
18820	6432628	2022-11-17 14:28:59.843347+00:00		t	21	72836461862597370	648518346494326841	72836461862622580	648518346505022067	[ 24187 144217 2471]	[ 24181 144189 2471]
18971	771128	2022-11-17 14:28:59.843347+00:00		t	31	72414249397626894	648518346494326841	72414249397660399	648518346486824141	[ 11863 144657 2510]	[ 11841 144631 2512]
19234	10457184	2022-11-17 14:28:59.843347+00:00		t	43	72484755647740818	648518346494326841	72484755647775328	648518346505022067	[ 14319 149301 2601]	[ 14289 149289 2601]
19235	10457203	2022-11-17 14:28:59.843347+00:00		t	29	72484755647584842	648518346494326841	72484755647713182	648518346505022067	[ 14333 149361 2575]	[ 14309 149327 2576]
19263	15563721	2022-11-17 14:28:59.843347+00:00		t	62	72343949372587790	648518346494326841	72343949372595898	648518346486824141	[ 10123 146069 2448]	[ 10149 146097 2449]
19264	15563729	2022-11-17 14:28:59.843347+00:00		t	40	72343949372587790	648518346494326841	72343949372739925	648518346505022067	[ 10133 146041 2448]	[ 10157 146029 2449]
19341	13171774	2022-11-17 14:28:59.843347+00:00		t	25	72625424483722860	648518346494326841	72625424483753600	648518346486824141	[ 17693 146393 2711]	[ 17657 146393 2711]
19344	11814855	2022-11-17 14:28:59.843347+00:00		t	24	72414318050023842	648518346494326841	72414318049992090	648518346486824141	[ 10769 147209 2383]	[ 10783 147183 2382]
19460	18701575	2022-11-17 14:28:59.843347+00:00		t	12	72414249464694947	648518346494326841	72414249464694944	648518346486824141	[ 10367 145337 2615]	[ 10387 145325 2617]
19461	18701606	2022-11-17 14:28:59.843347+00:00		t	34	72414249464681931	648518346494326841	72414249464694944	648518346486824141	[ 10429 145323 2612]	[ 10441 145299 2612]
19462	18701611	2022-11-17 14:28:59.843347+00:00		t	65	72414249464671801	648518346494326841	72414249464671802	648518346486824141	[ 10451 145303 2607]	[ 10459 145275 2607]
19469	24418401	2022-11-17 14:28:59.843347+00:00		t	14	72906830539639663	648518346494326841	72906830539524348	648518346505022067	[ 25543 143977 2317]	[ 25567 143959 2316]
19503	35981527	2022-11-17 14:28:59.843347+00:00		t	17	72554986885934264	648518346494326841	72554986885921159	648518346505022067	[ 16239 145371 2467]	[ 16271 145389 2467]
19534	19704327	2022-11-17 14:28:59.843347+00:00		t	32	72625424416809534	648518346494326841	72625424416814386	648518346486824141	[ 17815 146777 2651]	[ 17849 146779 2652]
19535	19704355	2022-11-17 14:28:59.843347+00:00		t	42	72625424416852101	648518346494326841	72625424416849146	648518346486824141	[ 17853 147321 2666]	[ 17873 147297 2666]
19617	39432198	2022-11-17 14:28:59.843347+00:00		t	40	72555055605793931	648518346494326841	72555055605591921	648518346505022067	[ 15227 147099 2554]	[ 15243 147129 2554]
19618	39432224	2022-11-17 14:28:59.843347+00:00		t	65	72555055605600990	648518346494326841	72555055605718350	648518346505022067	[ 15275 146967 2563]	[ 15303 146979 2563]
19635	39431749	2022-11-17 14:28:59.843347+00:00		t	21	72555055605490286	648518346494326841	72555055605470366	648518346505022067	[ 14465 147159 2505]	[ 14487 147143 2505]
19841	9128990	2022-11-17 14:28:59.843347+00:00		t	24	72555055873875277	648518346475692416	72555055873867976	648518346486824141	[ 15149 145791 3011]	[ 15115 145793 3011]
19842	6946189	2022-11-17 14:28:59.843347+00:00		t	23	72625561587318068	648518346496333770	72625561587297296	648518346486824141	[ 18035 149615 2140]	[ 18005 149595 2139]
19844	771195	2022-11-17 14:28:59.843347+00:00		t	30	72414249397578979	648518346494326841	72414249397588472	648518346486824141	[ 11911 144809 2489]	[ 11933 144791 2489]
19845	37304540	2022-11-17 14:28:59.843347+00:00		t	23	72484549690783296	648518346497869558	72484549690763144	648518346486824141	[ 12737 141531 3022]	[ 12757 141531 3021]
19847	11814869	2022-11-17 14:28:59.843347+00:00		t	56	72414318050029166	648518346494326841	72414318049992090	648518346486824141	[ 10797 147207 2385]	[ 10811 147179 2385]
19848	9128795	2022-11-17 14:28:59.843347+00:00		t	36	72555055873836495	648518346496690477	72555055873827201	648518346486824141	[ 14663 145899 2996]	[ 14665 145901 2994]
19849	32474305	2022-11-17 14:28:59.843347+00:00		t	33	72414111824552896	648518346475692416	72414111824572969	648518346486824141	[ 11153 140699 2288]	[ 11165 140725 2289]
19850	35199330	2022-11-17 14:28:59.843347+00:00		t	35	72414180812352065	648518346496690477	72414180812349759	648518346486824141	[ 11165 142877 2759]	[ 11127 142879 2759]
19852	43552773	2022-11-17 14:28:59.843347+00:00		t	18	72343949238785899	648518346488914161	72343949238778119	648518346486824141	[ 9937 146897 2281]	[ 9897 146911 2283]
19853	43552823	2022-11-17 14:28:59.843347+00:00		t	33	72343949238813366	648518346488914161	72343949238831663	648518346486824141	[ 9995 146919 2303]	[ 9967 146931 2304]
19859	15026176	2022-11-17 14:28:59.843347+00:00		t	28	72625424416816899	648518346496690477	72625424416811923	648518346486824141	[ 17371 146823 2651]	[ 17401 146811 2651]
19927	7848562	2022-11-17 14:28:59.843347+00:00		t	39	73891993226749366	648518346491078264	73891993226736331	648518346470483710	[ 54057 143629 2903]	[ 54041 143653 2904]
19947	7848651	2022-11-17 14:28:59.843347+00:00		t	17	73891993226731337	648518346495436470	73891993226712135	648518346470483710	[ 54205 143793 2897]	[ 54219 143771 2895]
20028	7852545	2022-11-17 14:28:59.843347+00:00		t	27	73469230536153538	648518346472248626	73469230536141369	648518346495773547	[ 42137 128953 2020]	[ 42167 128933 2021]
20045	28410834	2022-11-17 14:28:59.843347+00:00		t	36	72343949305920009	648518346496690477	72343949305923890	648518346486824141	[ 9745 146483 2426]	[ 9769 146479 2425]
20123	28410989	2022-11-17 14:28:59.843347+00:00		t	37	72343949305813431	648518346489732460	72343949305817740	648518346486824141	[ 9955 147373 2390]	[ 9947 147345 2391]
20124	22775195	2022-11-17 14:28:59.843347+00:00		t	14	72695724307228290	648518346489732460	72695724307249252	648518346486824141	[ 18521 144723 2425]	[ 18515 144727 2428]
20128	21792784	2022-11-17 14:28:59.843347+00:00		t	32	72695793160911034	648518346496690477	72695793160900730	648518346486824141	[ 19311 146461 2621]	[ 19339 146479 2621]
20131	26892551	2022-11-17 14:28:59.843347+00:00		t	36	72484687062707416	648518346475692416	72484687062730862	648518346486824141	[ 13055 146797 2937]	[ 13057 146803 2940]
20160	39359087	2022-11-17 14:28:59.843347+00:00		t	20	72484755580734793	648518346495436470	72484755580725226	648518346486824141	[ 14261 148607 2490]	[ 14275 148581 2490]
20161	24578604	2022-11-17 14:28:59.843347+00:00		t	20	72695861947495906	648518346496690477	72695861947513401	648518346486824141	[ 18631 147611 2756]	[ 18593 147625 2756]
20166	11480112	2022-11-17 14:28:59.843347+00:00		t	20	72555124257840621	648518346507731833	72555124257835596	648518346486824141	[ 14811 148517 2403]	[ 14789 148525 2404]
20185	771241	2022-11-17 14:28:59.843347+00:00		t	29	72414249397626895	648518346475692416	72414249397617441	648518346486824141	[ 12005 144715 2501]	[ 11971 144717 2502]
20186	13171991	2022-11-17 14:28:59.843347+00:00		t	16	72625424483898536	648518346495436470	72625424483898512	648518346486824141	[ 17961 145907 2778]	[ 17981 145895 2777]
20189	3195144	2022-11-17 14:28:59.843347+00:00		t	12	72695724575620211	648518346475692416	72695724575602245	648518346486824141	[ 18781 145181 2851]	[ 18749 145181 2851]
20192	11023482	2022-11-17 14:28:59.843347+00:00		t	63	72343949238585256	648518346497869558	72343949238577783	648518346486824141	[ 9751 146443 2207]	[ 9757 146415 2207]
20193	19685327	2022-11-17 14:28:59.843347+00:00		t	33	72766299142871622	648518346490054097	72766299142859137	648518346486824141	[ 21297 150695 2299]	[ 21297 150735 2299]
20212	31942922	2022-11-17 14:28:59.843347+00:00		t	23	72555124324978959	648518346495436470	72555124324981698	648518346486824141	[ 15447 147919 2538]	[ 15421 147939 2540]
20221	32121721	2022-11-17 14:28:59.843347+00:00		t	24	73399067816009792	648518346472248626	73399067816020407	648518346491708222	[ 39121 135021 1694]	[ 39141 134995 1695]
20237	32121760	2022-11-17 14:28:59.843347+00:00		t	18	73399067816194852	648518346472248626	73399067816199551	648518346491708222	[ 39195 134887 1772]	[ 39215 134863 1772]
20254	11814795	2022-11-17 14:28:59.843347+00:00		t	18	72414318049969538	648518346495436470	72414318049951292	648518346486824141	[ 10737 147133 2372]	[ 10699 147145 2372]
20255	18977233	2022-11-17 14:28:59.843347+00:00		t	19	72625424349679836	648518346495436470	72625424349682257	648518346486824141	[ 17571 145779 2502]	[ 17583 145751 2503]
20256	18977254	2022-11-17 14:28:59.843347+00:00		t	24	72625424349691070	648518346495436470	72625424349692964	648518346486824141	[ 17625 145797 2503]	[ 17647 145775 2505]
20257	38327288	2022-11-17 14:28:59.843347+00:00		t	17	72414318117224343	648518346495436470	72414318117224386	648518346486824141	[ 10443 146339 2531]	[ 10435 146369 2533]
20258	32121792	2022-11-17 14:28:59.843347+00:00		t	41	73399067815845374	648518346492983728	73399067816023082	648518346491708222	[ 39259 135047 1696]	[ 39239 135025 1696]
20374	3563969	2022-11-17 14:28:59.843347+00:00		t	18	72555055403996168	648518346490048465	72555055404006203	648518346505022067	[ 14889 146311 2067]	[ 14857 146309 2067]
20469	7866590	2022-11-17 14:28:59.843347+00:00		t	15	73962362037915433	648518346495029419	73962362037938924	648518346507375993	[ 55619 144319 2993]	[ 55631 144295 2994]
20590	7867122	2022-11-17 14:28:59.843347+00:00		t	16	73962362037922288	648518346491078264	73962362037917714	648518346507375993	[ 56289 144293 2987]	[ 56277 144277 2988]
20788	1637260	2022-11-17 14:28:59.843347+00:00		t	32	72696067770501891	648518346504255272	72696067770481578	648518346505022067	[ 20227 153791 2165]	[ 20241 153777 2164]
20790	12731382	2022-11-17 14:28:59.843347+00:00		t	50	72484686727042250	648518346489732460	72484686727051144	648518346486824141	[ 13957 147387 2249]	[ 13945 147353 2250]
20791	11814542	2022-11-17 14:28:59.843347+00:00		t	32	72414318050046676	648518346489732460	72414318050073739	648518346486824141	[ 10421 146905 2405]	[ 10387 146905 2405]
20792	28410829	2022-11-17 14:28:59.843347+00:00		t	39	72343949305832577	648518346495436470	72343949305842666	648518346486824141	[ 9775 147327 2394]	[ 9767 147341 2396]
20793	32127079	2022-11-17 14:28:59.843347+00:00		t	17	72695861813296770	648518346494683893	72695861813298956	648518346486824141	[ 18507 148947 2512]	[ 18523 148971 2511]
20794	43552515	2022-11-17 14:28:59.843347+00:00		t	26	72343949238826223	648518346496665389	72343949238822340	648518346486824141	[ 9579 146507 2302]	[ 9601 146499 2302]
20796	353330	2022-11-17 14:28:59.843347+00:00		t	26	72695724374565479	648518346494326841	72695724374661644	648518346505022067	[ 19039 144555 2563]	[ 19013 144547 2563]
20797	353336	2022-11-17 14:28:59.843347+00:00		t	39	72695724374601348	648518346494326841	72695724374534672	648518346505022067	[ 19055 144549 2560]	[ 19023 144539 2561]
20798	14475066	2022-11-17 14:28:59.843347+00:00		t	27	72766024332002091	648518346475692416	72766024332002172	648518346505022067	[ 22023 143273 2417]	[ 22011 143243 2417]
20800	11363293	2022-11-17 14:28:59.843347+00:00		t	21	72625493002056636	648518346507731833	72625493002041448	648518346505022067	[ 17973 147501 2433]	[ 18001 147515 2434]
20804	21792793	2022-11-17 14:28:59.843347+00:00		t	30	72695793160936497	648518346475692416	72695793160951346	648518346486824141	[ 19325 147045 2634]	[ 19353 147057 2633]
20805	28410996	2022-11-17 14:28:59.843347+00:00		t	61	72343949305881770	648518346504255272	72343949305866395	648518346486824141	[ 9939 147367 2413]	[ 9967 147345 2413]
20815	20385852	2022-11-17 14:28:59.843347+00:00		t	29	72555055873995895	648518346495029419	72555055873986635	648518346486824141	[ 15335 146895 3052]	[ 15363 146901 3053]
20816	11363267	2022-11-17 14:28:59.843347+00:00		t	34	72625493002072252	648518346507731833	72625493002041448	648518346505022067	[ 17927 147517 2431]	[ 17933 147545 2431]
20820	20464032	2022-11-17 14:28:59.843347+00:00		t	41	72836393008933664	648518346491640081	72836393008946014	648518346505022067	[ 23131 142113 2220]	[ 23117 142085 2221]
20821	20464070	2022-11-17 14:28:59.843347+00:00		t	26	72836393009002517	648518346491640081	72836393008992557	648518346505022067	[ 23177 142161 2250]	[ 23201 142159 2248]
20921	4395171	2022-11-17 14:28:59.843347+00:00		t	46	72695655587647164	648518346475692416	72695655587644923	648518346505022067	[ 19333 142715 2368]	[ 19305 142743 2369]
20924	6432514	2022-11-17 14:28:59.843347+00:00		t	12	72836461862572961	648518346475692416	72836461862349921	648518346505022067	[ 24007 143887 2450]	[ 24039 143903 2450]
20925	19875123	2022-11-17 14:28:59.843347+00:00		t	20	72555055538386832	648518346488914161	72555055538370071	648518346505022067	[ 16193 146949 2387]	[ 16173 146965 2386]
20926	15892464	2022-11-17 14:28:59.843347+00:00		t	53	72343949305720630	648518346496665389	72343949305734438	648518346505022067	[ 9831 145933 2352]	[ 9827 145895 2353]
20929	42591698	2022-11-17 14:28:59.843347+00:00		t	28	72695861880465741	648518346475692416	72695861880481617	648518346505022067	[ 19249 148507 2662]	[ 19229 148527 2663]
20931	32747678	2022-11-17 14:28:59.843347+00:00		t	55	72484686794331140	648518346489732460	72484686794321823	648518346505022067	[ 14203 147059 2437]	[ 14231 147031 2436]
20932	353684	2022-11-17 14:28:59.843347+00:00		t	20	72695724374388071	648518346494683893	72695724374364416	648518346505022067	[ 19401 144785 2500]	[ 19385 144773 2499]
20933	8483955	2022-11-17 14:28:59.843347+00:00		t	14	72906830606732314	648518346489688627	72906830606601990	648518346505022067	[ 25803 145265 2447]	[ 25779 145251 2446]
20934	10079132	2022-11-17 14:28:59.843347+00:00		t	59	72765955679604324	648518346490015771	72765955679571966	648518346505022067	[ 21237 141013 2514]	[ 21257 140991 2514]
20942	20945195	2022-11-17 14:28:59.843347+00:00		t	26	72766161905196164	648518346496665389	72766161905179865	648518346505022067	[ 21291 145809 2665]	[ 21297 145833 2663]
20943	20945230	2022-11-17 14:28:59.843347+00:00		t	22	72766161905208760	648518346496665389	72766161905179865	648518346505022067	[ 21307 145837 2667]	[ 21339 145847 2667]
20944	22850634	2022-11-17 14:28:59.843347+00:00		t	34	72977405442475264	648518346504798854	72977405442470229	648518346505022067	[ 26757 150233 2422]	[ 26741 150209 2422]
20945	37424225	2022-11-17 14:28:59.843347+00:00		t	17	72414249263515175	648518346490054097	72414249263542528	648518346488823886	[ 12249 145305 2301]	[ 12235 145289 2303]
20947	22850725	2022-11-17 14:28:59.843347+00:00		t	123	72977405442350614	648518346504798854	72977405442358602	648518346505022067	[ 26863 149985 2371]	[ 26853 149977 2372]
20948	20945237	2022-11-17 14:28:59.843347+00:00		t	28	72766161905069358	648518346494683893	72766161905079217	648518346505022067	[ 21361 146399 2617]	[ 21345 146417 2619]
20949	20945260	2022-11-17 14:28:59.843347+00:00		t	38	72766161905069316	648518346494683893	72766161905076624	648518346505022067	[ 21383 146363 2617]	[ 21373 146335 2619]
20950	4229280	2022-11-17 14:28:59.843347+00:00		t	22	72766230557502712	648518346496333770	72766230557515375	648518346505022067	[ 20895 148591 2516]	[ 20865 148593 2518]
20951	34798116	2022-11-17 14:28:59.843347+00:00		t	27	72414111757256578	648518346475692416	72414111757253086	648518346505022067	[ 11693 140245 2077]	[ 11689 140283 2078]
20959	39591222	2022-11-17 14:28:59.843347+00:00		t	21	72554918032375471	648518346475692416	72554918032385907	648518346505022067	[ 15595 142005 2301]	[ 15567 142023 2301]
20973	39591314	2022-11-17 14:28:59.843347+00:00		t	30	72554918032381832	648518346475692416	72554918032426098	648518346505022067	[ 15777 142211 2312]	[ 15747 142207 2313]
21114	27487537	2022-11-17 14:28:59.843347+00:00		t	32	72766230490476703	648518346484779779	72766230490460128	648518346505022067	[ 21407 148399 2421]	[ 21395 148433 2421]
21190	22579721	2022-11-17 14:28:59.843347+00:00		t	22	74032455367232302	648518346472248626	74032455367228124	648518346484670979	[ 59147 136373 1939]	[ 59153 136347 1939]
21264	17502623	2022-11-17 14:28:59.843347+00:00		t	18	73399067346362845	648518346492771246	73399067346360360	648518346470721790	[ 40813 134125 849]	[ 40819 134145 849]
21773	17502246	2022-11-17 14:28:59.843347+00:00		t	63	73399067346271230	648518346492771246	73399067346285460	648518346484670979	[ 39965 134825 817]	[ 39975 134865 817]
22022	20958992	2022-11-17 14:28:59.843347+00:00		t	20	72625424618080256	648518346496690477	72625424618097528	648518346486824141	[ 16491 147153 3018]	[ 16497 147187 3019]
22027	21051089	2022-11-17 14:28:59.843347+00:00		t	55	72414386702142736	648518346504255272	72414455421659414	648518346486824141	[ 11353 149485 2192]	[ 11377 149505 2193]
22030	41189704	2022-11-17 14:28:59.843347+00:00		t	19	72555124392139043	648518346494683893	72555124392167491	648518346486824141	[ 14915 148355 2666]	[ 14901 148329 2666]
22031	11023390	2022-11-17 14:28:59.843347+00:00		t	18	72343949238780401	648518346494683893	72343949238772513	648518346486824141	[ 9653 146299 2283]	[ 9647 146269 2283]
22032	11814545	2022-11-17 14:28:59.843347+00:00		t	29	72414318050157870	648518346495029419	72414318050129240	648518346486824141	[ 10355 147075 2431]	[ 10385 147063 2432]
22061	12260779	2022-11-17 14:28:59.843347+00:00		t	21	72414249397676387	648518346475692416	72414249397681567	648518346486824141	[ 10811 145015 2526]	[ 10777 145041 2526]
22269	3641358	2022-11-17 14:28:59.843347+00:00		t	41	73680817200936106	648518346492771246	73680817200931239	648518346484670979	[ 47765 142351 829]	[ 47783 142377 829]
22355	22600942	2022-11-17 14:28:59.843347+00:00		t	37	74243974722136165	648518346491640081	74243974722136246	648518346470483710	[ 63615 147623 3566]	[ 63583 147603 3566]
22635	37125897	2022-11-17 14:28:59.843347+00:00		t	29	72414455757500354	648518346475692416	72414455757529156	648518346505022067	[ 11383 150607 2947]	[ 11405 150631 2947]
23877	32549777	2022-11-17 14:28:59.843347+00:00		t	29	72555124123826071	648518346489732460	72555124123779203	648518346505022067	[ 14545 147485 2181]	[ 14543 147473 2180]
23992	39467465	2022-11-17 14:28:59.843347+00:00		t	42	72555055605651596	648518346489732460	72555055605620458	648518346505022067	[ 15399 147015 2560]	[ 15393 146987 2561]
24254	12709762	2022-11-17 14:28:59.843347+00:00		t	21	72766024399050902	648518346511062658	72766024399038576	648518346505022067	[ 22315 141615 2524]	[ 22345 141595 2525]
24255	12709763	2022-11-17 14:28:59.843347+00:00		t	34	72766024399026250	648518346511062658	72766024399050918	648518346505022067	[ 22317 141655 2527]	[ 22345 141663 2528]
24610	17563020	2022-11-17 14:28:59.843347+00:00		t	42	72625286507872330	648518346504255272	72625286507879625	648518346486824141	[ 17883 143205 1686]	[ 17905 143183 1687]
24663	7956504	2022-11-17 14:28:59.843347+00:00		t	20	73398930175877215	648518346492771246	73398930175882595	648518346483480652	[ 39897 129203 1380]	[ 39871 129213 1381]
24724	12725415	2022-11-17 14:28:59.843347+00:00		t	29	72484686660085130	648518346504798854	72484686660090123	648518346505022067	[ 13953 146961 2164]	[ 13927 146953 2165]
24776	2469097	2022-11-17 14:28:59.843347+00:00		t	48	72906349302117315	648518346492983728	72906349302138363	648518346517769764	[ 26125 131019 2001]	[ 26143 130995 2001]
24778	13602512	2022-11-17 14:28:59.843347+00:00		t	25	73187892864352298	648518346506641442	73187892864219585	648518346517769764	[ 33185 131915 1791]	[ 33145 131919 1792]
24785	44673292	2022-11-17 14:28:59.843347+00:00		t	35	73117455400527124	648518346506641442	73117455400512680	648518346517769764	[ 31855 130561 1745]	[ 31885 130553 1745]
24786	44673296	2022-11-17 14:28:59.843347+00:00		t	25	73117455400486805	648518346506641442	73117455400473269	648518346517769764	[ 31901 130333 1732]	[ 31893 130359 1732]
24830	12725559	2022-11-17 14:28:59.843347+00:00		t	14	72484686660118754	648518346504798854	72484686660122588	648518346505022067	[ 14071 147283 2175]	[ 14073 147247 2175]
24850	12725556	2022-11-17 14:28:59.843347+00:00		t	66	72484686660010723	648518346490054097	72484686659992776	648518346486824141	[ 14063 147439 2126]	[ 14079 147413 2126]
25813	12758083	2022-11-17 14:28:59.843347+00:00		t	65	72695723837464917	648518346515560186	72695723837457242	648518346524374021	[ 19439 144573 1479]	[ 19467 144555 1479]
25814	12758086	2022-11-17 14:28:59.843347+00:00		t	43	72695723837474603	648518346515560186	72695723837459896	648518346517770020	[ 19437 144601 1478]	[ 19467 144599 1478]
25816	12758132	2022-11-17 14:28:59.843347+00:00		t	30	72695723837491542	648518346515560186	72695723837481955	648518346524374021	[ 19475 144609 1482]	[ 19509 144603 1482]
25861	12758668	2022-11-17 14:28:59.843347+00:00		t	84	72695723837627544	648518346515560186	72695723837652789	648518346517770020	[ 20311 145107 1543]	[ 20333 145137 1544]
25911	32235587	2022-11-17 14:28:59.843347+00:00		t	23	72906899460538375	648518346494326841	72906899460540858	648518346505022067	[ 25283 146959 2753]	[ 25315 146945 2753]
25914	32235591	2022-11-17 14:28:59.843347+00:00		t	35	72906899460550964	648518346494326841	72906899460546046	648518346505022067	[ 25291 146991 2756]	[ 25327 147003 2756]
25952	8002421	2022-11-17 14:28:59.843347+00:00		t	17	72625492934751494	648518346475692416	72625492934626099	648518346486824141	[ 18263 149039 2186]	[ 18293 149063 2187]
26044	27598746	2022-11-17 14:28:59.843347+00:00		t	60	73187824278946048	648518346492983728	73187824278968727	648518346517769764	[ 33465 129471 2042]	[ 33471 129499 2044]
26071	799068	2022-11-17 14:28:59.843347+00:00		t	13	73328561901242011	648518346492771246	73328561901254406	648518346494270475	[ 37025 129403 2212]	[ 37053 129441 2212]
26072	9344211	2022-11-17 14:28:59.843347+00:00		t	38	73047360930308847	648518346472248626	73047360930353105	648518346494270475	[ 30679 137547 643]	[ 30647 137541 643]
26075	20460031	2022-11-17 14:28:59.843347+00:00		t	41	73117730479621120	648518346483168844	73117730479623110	648518346494270475	[ 32643 137627 2123]	[ 32675 137633 2124]
26076	7692694	2022-11-17 14:28:59.843347+00:00		t	45	73188099357942501	648518346492983728	73188099357928156	648518346494270475	[ 34275 138511 2331]	[ 34247 138543 2331]
26077	2489126	2022-11-17 14:28:59.843347+00:00		t	55	73258399114460166	648518346492983728	73188030370235571	648518346494270475	[ 34849 136689 1903]	[ 34815 136671 1903]
26078	20052690	2022-11-17 14:28:59.843347+00:00		t	23	73188099223916473	648518346472248626	73188099223909272	648518346494270475	[ 33623 137641 2148]	[ 33587 137645 2149]
26079	40026866	2022-11-17 14:28:59.843347+00:00		t	20	73328836712193677	648518346472248626	73328836712200432	648518346494270475	[ 37905 138779 2129]	[ 37869 138777 2130]
26080	40026863	2022-11-17 14:28:59.843347+00:00		t	24	73328836712204981	648518346472248626	73328836712217052	648518346494270475	[ 37881 138991 2131]	[ 37867 139031 2132]
26083	28491885	2022-11-17 14:28:59.843347+00:00		t	45	73258261406765737	648518346492771246	73258261406794286	648518346494270475	[ 36311 131993 1300]	[ 36281 131997 1301]
26084	40040743	2022-11-17 14:28:59.843347+00:00		t	41	72836255368361521	648518346506641442	72836255368548864	648518346494270475	[ 24567 137399 1806]	[ 24545 137373 1807]
26376	12780034	2022-11-17 14:28:59.843347+00:00		t	31	73398861456461549	648518346475328312	73398861456540206	648518346524374021	[ 39095 128597 1417]	[ 39105 128639 1417]
26550	17627825	2022-11-17 14:28:59.843347+00:00		t	29	72414249464681014	648518346475692416	72414249464688796	648518346486824141	[ 11099 144061 2613]	[ 11123 144085 2614]
26558	12789027	2022-11-17 14:28:59.843347+00:00		t	43	73258536687524811	648518346506641442	73258536687517399	648518346494270475	[ 35325 139323 2131]	[ 35353 139311 2130]
26633	32266625	2022-11-17 14:28:59.843347+00:00		t	24	72414180812462109	648518346496690477	72414180812437823	648518346486824141	[ 10987 141375 2800]	[ 10991 141369 2798]
26723	17634661	2022-11-17 14:28:59.843347+00:00		t	15	72836255234586525	648518346506641442	72836255234599711	648518346470721790	[ 23089 138709 1636]	[ 23061 138697 1635]
26727	42426107	2022-11-17 14:28:59.843347+00:00		t	46	72906486673846541	648518346483168844	72906486673851876	648518346494270475	[ 26205 133313 1819]	[ 26185 133337 1819]
26728	42470214	2022-11-17 14:28:59.843347+00:00		t	40	73258536620481663	648518346483168844	73258536620468991	648518346494270475	[ 35277 140243 2027]	[ 35237 140229 2027]
26732	32214271	2022-11-17 14:28:59.843347+00:00		t	24	73399136535502543	648518346472248626	73399136535493341	648518346494270475	[ 39085 135255 1712]	[ 39125 135245 1713]
26757	32266612	2022-11-17 14:28:59.843347+00:00		t	32	72414180812398896	648518346496665389	72414180812423343	648518346486824141	[ 10997 141327 2787]	[ 10973 141343 2788]
26770	32266691	2022-11-17 14:28:59.843347+00:00		t	55	72414180812371346	648518346504255272	72414180812373876	648518346486824141	[ 11135 141431 2771]	[ 11097 141427 2771]
26775	4294871	2022-11-17 14:28:59.843347+00:00		t	15	73328698736484881	648518346492771246	73328698736481771	648518346494270475	[ 37719 134259 1150]	[ 37701 134291 1150]
26928	3805338	2022-11-17 14:28:59.843347+00:00		t	18	73821211293185862	648518346492771246	73821211293185864	648518346484670979	[ 52151 131987 1191]	[ 52177 132009 1191]
26943	32275014	2022-11-17 14:28:59.843347+00:00		t	12	72414386836457142	648518346490054097	72414386836464803	648518346488823886	[ 11943 149199 2469]	[ 11941 149169 2470]
26945	32273820	2022-11-17 14:28:59.843347+00:00		t	52	73047499241503379	648518346511062658	73047499241524138	648518346505022067	[ 29801 142907 2241]	[ 29785 142943 2242]
26959	32273874	2022-11-17 14:28:59.843347+00:00		t	21	73047499241483043	648518346491078264	73047499241469299	648518346505022067	[ 30149 143127 2218]	[ 30125 143109 2218]
26996	37234669	2022-11-17 14:28:59.843347+00:00		t	25	72906693100793329	648518346489688627	72906693100800468	648518346505022067	[ 25947 141261 2382]	[ 25951 141293 2383]
27038	42864680	2022-11-17 14:28:59.843347+00:00		t	43	73539873755404775	648518346492983728	73539873755412250	648518346491708222	[ 44223 136103 1198]	[ 44193 136099 1198]
27039	42864686	2022-11-17 14:28:59.843347+00:00		t	29	73539873755404775	648518346492983728	73539873755395327	648518346479633883	[ 44235 136103 1195]	[ 44205 136103 1196]
27191	32280487	2022-11-17 14:28:59.843347+00:00		t	42	72625424416428079	648518346507731833	72625424416598204	648518346486824141	[ 17123 146225 2579]	[ 17105 146237 2579]
27218	42867664	2022-11-17 14:28:59.843347+00:00		t	18	72625355563181053	648518346491078264	72625355563180757	648518346486824141	[ 18187 144025 2437]	[ 18227 144009 2437]
27223	42867696	2022-11-17 14:28:59.843347+00:00		t	37	72625355562937334	648518346511062658	72625355562932436	648518346486824141	[ 18355 144029 2345]	[ 18327 144041 2345]
27343	32280472	2022-11-17 14:28:59.843347+00:00		t	59	72625424416420962	648518346496690477	72625424416425345	648518346486824141	[ 17045 146209 2570]	[ 17075 146199 2570]
27356	37240067	2022-11-17 14:28:59.843347+00:00		t	16	73751049512793020	648518346495436470	73751049512799770	648518346507375993	[ 50305 138539 2764]	[ 50277 138551 2764]
27599	8060724	2022-11-17 14:28:59.843347+00:00		t	53	73187824211740798	648518346483168844	73187824211722565	648518346504253134	[ 34743 129883 1861]	[ 34773 129909 1862]
27763	15431104	2022-11-17 14:28:59.843347+00:00		t	26	72484961873463423	648518346494261536	72484961873463469	648518346488823886	[ 13559 154509 2801]	[ 13591 154499 2802]
27880	22737229	2022-11-17 14:28:59.843347+00:00		t	46	73469505481028224	648518346492983728	73399136736828422	648518346494270475	[ 40963 136955 2099]	[ 40937 136927 2100]
27895	7639188	2022-11-17 14:28:59.843347+00:00		t	26	74032730849182179	648518346495436470	74032730849186733	648518346470483710	[ 57757 145375 3108]	[ 57777 145361 3108]
27896	32318860	2022-11-17 14:28:59.843347+00:00		t	19	74103168313118534	648518346495436470	74103168313073590	648518346470483710	[ 61195 146997 3198]	[ 61209 146977 3200]
27900	23439939	2022-11-17 14:28:59.843347+00:00		t	57	73751187287271681	648518346495436470	73751187287300808	648518346470483710	[ 50691 142833 3389]	[ 50717 142803 3388]
27905	12823732	2022-11-17 14:28:59.843347+00:00		t	24	73821211763199255	648518346472248626	73821211763187874	648518346491708222	[ 51443 131945 2171]	[ 51399 131909 2172]
28046	412583	2022-11-17 14:28:59.843347+00:00		t	42	73469092761617298	648518346475328312	73469092761622392	648518346492292223	[ 42521 124291 1384]	[ 42505 124321 1385]
28047	412839	2022-11-17 14:28:59.843347+00:00		t	18	73469092761597532	648518346475328312	73469092761612314	648518346492292223	[ 42825 124281 1375]	[ 42841 124317 1377]
28048	22950574	2022-11-17 14:28:59.843347+00:00		t	39	73680542524445549	648518346475328312	73680542524433260	648518346492292223	[ 48519 134271 1276]	[ 48545 134259 1276]
28050	5374758	2022-11-17 14:28:59.843347+00:00		t	21	73680474274573422	648518346488914161	73680474274586427	648518346495773547	[ 48143 131159 2089]	[ 48133 131139 2090]
28051	42864811	2022-11-17 14:28:59.843347+00:00		t	42	73539873755416983	648518346472248626	73539873755416998	648518346495773547	[ 44523 136103 1202]	[ 44507 136133 1202]
28052	14368925	2022-11-17 14:28:59.843347+00:00		t	46	73680611109706806	648518346483168844	73680542390235568	648518346495773547	[ 48713 135173 1008]	[ 48705 135155 1009]
28053	41635727	2022-11-17 14:28:59.843347+00:00		t	22	73610379737412211	648518346492983728	73610379737417255	648518346495773547	[ 45765 139481 881]	[ 45725 139485 882]
28054	41635782	2022-11-17 14:28:59.843347+00:00		t	43	73610379737414794	648518346492983728	73610379737446225	648518346495773547	[ 45817 139519 885]	[ 45805 139485 886]
28055	5374847	2022-11-17 14:28:59.843347+00:00		t	40	73680474274558158	648518346488914161	73680474274581639	648518346495773547	[ 48305 131241 2077]	[ 48339 131253 2077]
28057	18223006	2022-11-17 14:28:59.843347+00:00		t	26	73609968091606162	648518346472248626	73609968091600971	648518346495773547	[ 46585 128627 2150]	[ 46553 128639 2150]
28058	20290893	2022-11-17 14:28:59.843347+00:00		t	23	73680267713473993	648518346472248626	73680267713468831	648518346495773547	[ 47427 126071 1314]	[ 47435 126043 1313]
28059	18223034	2022-11-17 14:28:59.843347+00:00		t	16	73609968091603529	648518346472248626	73609968091568552	648518346495773547	[ 46625 128511 2139]	[ 46609 128487 2138]
28060	24411560	2022-11-17 14:28:59.843347+00:00		t	27	73610242499336178	648518346472248626	73610242499513518	648518346495773547	[ 45187 136147 1165]	[ 45157 136155 1166]
28061	22435028	2022-11-17 14:28:59.843347+00:00		t	13	73539668066752308	648518346472248626	73539668066752337	648518346495773547	[ 43151 130075 2090]	[ 43183 130075 2091]
28062	19392231	2022-11-17 14:28:59.843347+00:00		t	57	73539873688357390	648518346483168844	73539873688352420	648518346495773547	[ 44301 136361 1091]	[ 44329 136385 1091]
28063	15231209	2022-11-17 14:28:59.843347+00:00		t	42	73680405555304956	648518346488914161	73680405555314397	648518346495773547	[ 48703 129049 2160]	[ 48733 129031 2161]
28066	34169479	2022-11-17 14:28:59.843347+00:00		t	47	73469299456890611	648518346488914161	73469299456900754	648518346495773547	[ 41177 129429 2385]	[ 41157 129455 2386]
28069	31819257	2022-11-17 14:28:59.843347+00:00		t	34	73398999163647645	648518346472248626	73398999163652697	648518346495773547	[ 40851 132547 1831]	[ 40853 132585 1832]
28070	31819259	2022-11-17 14:28:59.843347+00:00		t	35	73398999163688840	648518346472248626	73398999163684284	648518346495773547	[ 40873 132601 1844]	[ 40857 132641 1844]
28079	32395241	2022-11-17 14:28:59.843347+00:00		t	35	73821280012470291	648518346483168844	73821280012337548	648518346495773547	[ 53093 133151 1162]	[ 53095 133125 1163]
28085	16998703	2022-11-17 14:28:59.843347+00:00		t	45	73258261407073243	648518346475328312	73258261473731047	648518346492384195	[ 35849 132175 1417]	[ 35819 132201 1419]
28086	33676107	2022-11-17 14:28:59.843347+00:00		t	50	73258124035209641	648518346475328312	73258124035209629	648518346492384195	[ 35023 128355 1529]	[ 35005 128321 1529]
28101	38338553	2022-11-17 14:28:59.843347+00:00		t	13	73258330126386353	648518346475328312	73258330126364764	648518346492384195	[ 35691 134183 1345]	[ 35665 134191 1344]
28165	42889618	2022-11-17 14:28:59.843347+00:00		t	47	73188305382374396	648518346515560186	73188305382374349	648518346505022067	[ 33219 143909 2170]	[ 33253 143897 2169]
28228	3867570	2022-11-17 14:28:59.843347+00:00		t	31	72484480971327273	648518346504255272	72484480971331998	648518346486824141	[ 13753 140515 3028]	[ 13751 140483 3030]
28280	3867310	2022-11-17 14:28:59.843347+00:00		t	25	72484480971339579	648518346475692416	72484480971339570	648518346486824141	[ 13403 140621 3035]	[ 13427 140595 3036]
28297	22752990	2022-11-17 14:28:59.843347+00:00		t	32	72554849715529057	648518346497869558	72554849715538492	648518346486824141	[ 16089 140279 3064]	[ 16085 140287 3067]
28371	8094555	2022-11-17 14:28:59.843347+00:00		t	67	72625217989536832	648518346504255272	72625217989721826	648518346486824141	[ 16395 139681 2065]	[ 16425 139671 2066]
28511	37262892	2022-11-17 14:28:59.843347+00:00		t	24	72484618343078448	648518346477853660	72484618343076082	648518346486824141	[ 12557 143609 2875]	[ 12591 143593 2876]
28535	41071205	2022-11-17 14:28:59.843347+00:00		t	24	73258398845773324	648518346475328312	73258398845762282	648518346517770020	[ 36511 135457 1307]	[ 36547 135463 1307]
28599	22763136	2022-11-17 14:28:59.843347+00:00		t	41	73258261339934478	648518346492771246	73258261339941901	648518346470721790	[ 36491 131655 1260]	[ 36457 131665 1261]
28609	22763220	2022-11-17 14:28:59.843347+00:00		t	16	73258261339934430	648518346492771246	73258261339947318	648518346494270475	[ 36539 131577 1261]	[ 36527 131549 1263]
28668	22770393	2022-11-17 14:28:59.843347+00:00		t	18	73751256006857421	648518346495436470	73751256006898650	648518346470483710	[ 50277 144517 3458]	[ 50319 144517 3459]
28745	3901006	2022-11-17 14:28:59.843347+00:00		t	17	73891580104568148	648518346492771246	73891511385086614	648518346484670979	[ 54681 131083 1360]	[ 54691 131071 1362]
28758	22775502	2022-11-17 14:28:59.843347+00:00		t	17	72695724307241259	648518346494326841	72695724307234325	648518346505022067	[ 19339 145011 2425]	[ 19341 145047 2426]
28765	22775507	2022-11-17 14:28:59.843347+00:00		t	19	72695724307466217	648518346495436470	72695724307384586	648518346505022067	[ 19391 144979 2441]	[ 19391 144987 2439]
28787	12864506	2022-11-17 14:28:59.843347+00:00		t	35	72555124324904207	648518346507731833	72555124324918069	648518346486824141	[ 14735 148335 2502]	[ 14739 148327 2505]
28790	12864518	2022-11-17 14:28:59.843347+00:00		t	16	72555124324946438	648518346494683893	72555124324918069	648518346486824141	[ 14745 148343 2511]	[ 14763 148327 2510]
28812	3900996	2022-11-17 14:28:59.843347+00:00		t	18	73891511385055079	648518346492771246	73891511385076729	648518346484670979	[ 54669 130993 1354]	[ 54673 130967 1354]
28915	32318852	2022-11-17 14:28:59.843347+00:00		t	16	74103168313039631	648518346495029419	74103168313026992	648518346470483710	[ 61199 147073 3180]	[ 61191 147067 3182]
28921	12864495	2022-11-17 14:28:59.843347+00:00		t	26	72555124324968764	648518346494683893	72555124324968893	648518346486824141	[ 14695 147539 2532]	[ 14727 147539 2530]
28953	12864557	2022-11-17 14:28:59.843347+00:00		t	32	72555124324988464	648518346491078264	72555124325006278	648518346505022067	[ 14905 147473 2539]	[ 14901 147481 2542]
28956	12864553	2022-11-17 14:28:59.843347+00:00		t	26	72555124324899677	648518346507731833	72555124324890904	648518346486824141	[ 14883 148251 2500]	[ 14883 148215 2501]
28993	32318961	2022-11-17 14:28:59.843347+00:00		t	23	74103168312896671	648518346495029419	74103168312882837	648518346470483710	[ 61387 146533 3130]	[ 61399 146505 3130]
29020	12864329	2022-11-17 14:28:59.843347+00:00		t	55	72555124324906515	648518346489732460	72555124324897527	648518346486824141	[ 14357 148421 2498]	[ 14381 148441 2499]
29036	12864680	2022-11-17 14:28:59.843347+00:00		t	23	72555124324957789	648518346495436470	72555124324960046	648518346486824141	[ 15209 147989 2526]	[ 15195 148019 2527]
29076	12864372	2022-11-17 14:28:59.843347+00:00		t	27	72555124324983754	648518346504255272	72555124325001399	648518346486824141	[ 14487 147535 2542]	[ 14495 147509 2542]
29141	12864412	2022-11-17 14:28:59.843347+00:00		t	59	72555124324868713	648518346495029419	72555124324883393	648518346486824141	[ 14565 147535 2492]	[ 14567 147551 2493]
29143	17694841	2022-11-17 14:28:59.843347+00:00		t	44	73328630016783763	648518346492771246	73328630016778388	648518346484670979	[ 38099 132933 1054]	[ 38131 132915 1054]
29400	22775439	2022-11-17 14:28:59.843347+00:00		t	57	72695724307226096	648518346494326841	72695724307214213	648518346505022067	[ 19159 145077 2411]	[ 19125 145069 2411]
29409	27685340	2022-11-17 14:28:59.843347+00:00		t	36	72766367795060487	648518346490054097	72766367795080821	648518346486824141	[ 20511 153313 2111]	[ 20507 153319 2114]
29410	27685348	2022-11-17 14:28:59.843347+00:00		t	20	72766367795060562	648518346490054097	72766367795080821	648518346486824141	[ 20515 153349 2111]	[ 20519 153379 2112]
29480	3896	2022-11-17 14:28:59.843347+00:00		t	32	73610242365324736	648518346492983728	73610242365318628	648518346496388669	[ 46071 137103 918]	[ 46087 137075 918]
29490	8133064	2022-11-17 14:28:59.843347+00:00		t	18	73821211763248797	648518346472248626	73821211763249056	648518346491708222	[ 51531 132091 2181]	[ 51551 132117 2181]
29502	17704756	2022-11-17 14:28:59.843347+00:00		t	46	73258330529119026	648518346506641442	73258330529144584	648518346494270475	[ 34969 134375 2170]	[ 34973 134369 2171]
29520	32054	2022-11-17 14:28:59.843347+00:00		t	43	73751187287225428	648518346495436470	73751187287232996	648518346470483710	[ 49725 142425 3363]	[ 49759 142405 3363]
29521	32068	2022-11-17 14:28:59.843347+00:00		t	17	73751187287213822	648518346495436470	73751187287230300	648518346470483710	[ 49739 142461 3363]	[ 49781 142449 3363]
30098	17694826	2022-11-17 14:28:59.843347+00:00		t	70	73328630016783725	648518346492771246	73328630016758512	648518346470721790	[ 38093 132913 1051]	[ 38113 132891 1051]
30267	236588	2022-11-17 14:28:59.843347+00:00		t	32	72484686727114621	648518346504798854	72484686727119672	648518346505022067	[ 12643 146209 2275]	[ 12623 146181 2277]
30275	236758	2022-11-17 14:28:59.843347+00:00		t	74	72484686727107031	648518346490054097	72484686727109615	648518346505022067	[ 12925 146255 2272]	[ 12905 146275 2274]
30404	983324	2022-11-17 14:28:59.843347+00:00		t	28	72835980423759996	648518346506641442	72835980423749168	648518346470721790	[ 22759 129423 1771]	[ 22775 129395 1771]
30425	983326	2022-11-17 14:28:59.843347+00:00		t	20	72835980423738801	648518346472248626	72835980423721675	648518346470721790	[ 22805 129229 1761]	[ 22775 129223 1761]
30489	8205334	2022-11-17 14:28:59.843347+00:00		t	54	72835843052009217	648518346492983728	72835843052009161	648518346504253134	[ 24323 126561 1915]	[ 24359 126545 1916]
30497	8205370	2022-11-17 14:28:59.843347+00:00		t	14	72835843052021839	648518346506641442	72835843052009161	648518346504253134	[ 24429 126441 1916]	[ 24427 126479 1916]
30557	8205287	2022-11-17 14:28:59.843347+00:00		t	111	72835843051998710	648518346492983728	72835843052004117	648518346504253134	[ 24281 126915 1914]	[ 24313 126927 1915]
30566	7174822	2022-11-17 14:28:59.843347+00:00		t	13	73117455467457093	648518346506641442	73117455467469484	648518346504253134	[ 31953 130275 1838]	[ 31955 130257 1841]
30569	4141629	2022-11-17 14:28:59.843347+00:00		t	13	72976718046411411	648518346492983728	72976786765896128	648518346504253134	[ 27813 131059 2040]	[ 27839 131087 2040]
30571	16854278	2022-11-17 14:28:59.843347+00:00		t	41	73047086723477824	648518346483168844	73047086723490556	648518346504253134	[ 29267 129577 1906]	[ 29271 129611 1906]
30573	37294870	2022-11-17 14:28:59.843347+00:00		t	22	73188030437117437	648518346492983728	73188030437106406	648518346504253134	[ 34333 137053 1973]	[ 34313 137075 1972]
30575	9500662	2022-11-17 14:28:59.843347+00:00		t	19	72906418021683521	648518346492983728	72906418021652935	648518346504253134	[ 26033 131237 2005]	[ 26041 131283 2005]
30578	30396323	2022-11-17 14:28:59.843347+00:00		t	23	73047086790650567	648518346488914161	73047086790583033	648518346504253134	[ 29913 130083 2038]	[ 29939 130111 2038]
30589	40867803	2022-11-17 14:28:59.843347+00:00		t	63	72976786765825483	648518346492983728	72976786765849002	648518346504253134	[ 27049 132505 2011]	[ 27083 132501 2011]
30690	353539	2022-11-17 14:28:59.843347+00:00		t	21	72695724374075892	648518346491078264	72695724374079453	648518346505022067	[ 19247 144907 2443]	[ 19249 144931 2442]
30732	353087	2022-11-17 14:28:59.843347+00:00		t	18	72695724374081395	648518346491078264	72695724374083819	648518346486824141	[ 18585 144963 2446]	[ 18577 144993 2445]
30865	4106820	2022-11-17 14:28:59.843347+00:00		t	26	72695518282877009	648518346496690477	72695518282850464	648518346486824141	[ 20237 138219 2581]	[ 20219 138193 2582]
30908	362381	2022-11-17 14:28:59.843347+00:00		t	23	72836324021128320	648518346472248626	72836324021130756	648518346470721790	[ 23961 140113 1747]	[ 23991 140123 1747]
31002	8227519	2022-11-17 14:28:59.843347+00:00		t	28	72695724374580490	648518346494326841	72695724374599725	648518346505022067	[ 19091 144381 2565]	[ 19077 144353 2564]
31049	4118663	2022-11-17 14:28:59.843347+00:00		t	26	72906693302231881	648518346495436470	72906693302239827	648518346505022067	[ 24897 140867 2810]	[ 24911 140899 2811]
31213	412892	2022-11-17 14:28:59.843347+00:00		t	21	73469092761630243	648518346475328312	73469092761612314	648518346492292223	[ 42915 124183 1387]	[ 42933 124209 1388]
31219	8251003	2022-11-17 14:28:59.843347+00:00		t	28	72695723904375536	648518346490339099	72695723904298579	648518346517770020	[ 20479 145021 1552]	[ 20467 145009 1550]
31481	501841	2022-11-17 14:28:59.843347+00:00		t	16	72836255301635289	648518346506641442	72836255301616692	648518346470721790	[ 23359 138089 1733]	[ 23409 138071 1734]
31589	4183309	2022-11-17 14:28:59.843347+00:00		t	51	74173536990015459	648518346489732460	74173536989998487	648518346507375993	[ 61611 145863 3018]	[ 61619 145895 3018]
31718	552410	2022-11-17 14:28:59.843347+00:00		t	35	73117524254202736	648518346472248626	73117524254198058	648518346494270475	[ 32249 132547 2021]	[ 32221 132555 2022]
31733	552559	2022-11-17 14:28:59.843347+00:00		t	25	73117524254249937	648518346472248626	73117524254237495	648518346494270475	[ 32547 132497 2042]	[ 32517 132515 2042]
31815	12937311	2022-11-17 14:28:59.843347+00:00		t	66	73188167943398640	648518346491640081	73188236662925725	648518346505022067	[ 33965 141291 2162]	[ 33979 141327 2163]
32154	4229117	2022-11-17 14:28:59.843347+00:00		t	41	72766230557586422	648518346494683893	72766230557583967	648518346486824141	[ 20617 148629 2548]	[ 20631 148597 2548]
32155	4229170	2022-11-17 14:28:59.843347+00:00		t	21	72766230557588810	648518346496690477	72766230557601515	648518346486824141	[ 20687 148523 2551]	[ 20709 148547 2552]
32156	4229118	2022-11-17 14:28:59.843347+00:00		t	30	72766230557588995	648518346494683893	72766230557586459	648518346505022067	[ 20607 148711 2547]	[ 20631 148727 2547]
32179	4229353	2022-11-17 14:28:59.843347+00:00		t	54	72766230557510314	648518346496333770	72766230557523212	648518346505022067	[ 20985 148541 2519]	[ 21007 148539 2521]
32187	4229415	2022-11-17 14:28:59.843347+00:00		t	61	72766230557715125	648518346496665389	72766230557626145	648518346505022067	[ 21101 149019 2560]	[ 21123 148993 2560]
32355	4245525	2022-11-17 14:28:59.843347+00:00		t	31	72765886490403511	648518346506641442	72765886490388064	648518346470721790	[ 21153 137801 1604]	[ 21157 137829 1603]
32366	4245636	2022-11-17 14:28:59.843347+00:00		t	23	72765886490431468	648518346506641442	72765886490439298	648518346494270475	[ 21415 137757 1621]	[ 21439 137731 1622]
32632	3028683	2022-11-17 14:28:59.843347+00:00		t	20	72484549153974714	648518346496333770	72484549153971989	648518346505022067	[ 13241 141485 2034]	[ 13247 141519 2034]
32943	4266571	2022-11-17 14:28:59.843347+00:00		t	24	73399205456459953	648518346472248626	73399205456459954	648518346494270475	[ 39329 138111 2156]	[ 39321 138139 2155]
32963	3028310	2022-11-17 14:28:59.843347+00:00		t	31	72484549154004123	648518346496333770	72484549154022869	648518346486824141	[ 12863 141931 2047]	[ 12837 141913 2048]
32964	3028341	2022-11-17 14:28:59.843347+00:00		t	31	72484549154088210	648518346496333770	72484549154022406	648518346486824141	[ 12885 141935 2050]	[ 12867 141919 2051]
33535	4266694	2022-11-17 14:28:59.843347+00:00		t	14	73399205456417314	648518346472248626	73399205456414911	648518346494270475	[ 39609 138107 2141]	[ 39623 138137 2140]
33591	4266825	2022-11-17 14:28:59.843347+00:00		t	23	73399205456457221	648518346472248626	73399205456412524	648518346494270475	[ 39911 137981 2143]	[ 39911 137967 2142]
33644	12515608	2022-11-17 14:28:59.843347+00:00		t	29	72625149337320569	648518346496333770	72625149270700206	648518346486824141	[ 17679 139051 2186]	[ 17697 139029 2185]
34126	41730481	2022-11-17 14:28:59.843347+00:00		t	46	73117661156242047	648518346475328312	73117661156228952	648518346480659926	[ 31359 135779 965]	[ 31341 135807 965]
34408	36245407	2022-11-17 14:28:59.843347+00:00		t	51	72414042970683540	648518346496333770	72414042970663070	648518346505022067	[ 10725 137973 1960]	[ 10757 137951 1961]
34811	28199596	2022-11-17 14:28:59.843347+00:00		t	26	73258193023151084	648518346472248626	73258193023151363	648518346504253134	[ 36055 130931 2053]	[ 36029 130955 2054]
34941	14000572	2022-11-17 14:28:59.843347+00:00		t	40	72976649259608752	648518346492983728	72976649259618491	648518346504253134	[ 27181 127405 1827]	[ 27147 127401 1827]
35049	16854270	2022-11-17 14:28:59.843347+00:00		t	52	73047086723477824	648518346483168844	73047086723473201	648518346504253134	[ 29255 129559 1903]	[ 29257 129589 1903]
35073	19795841	2022-11-17 14:28:59.843347+00:00		t	49	73187892796710408	648518346506641442	73187892796709554	648518346504253134	[ 34717 132695 1549]	[ 34683 132701 1549]
35103	42996266	2022-11-17 14:28:59.843347+00:00		t	47	72836186582192750	648518346483168844	72836186582208382	648518346504253134	[ 23851 137189 1747]	[ 23869 137159 1748]
35168	22036116	2022-11-17 14:28:59.843347+00:00		t	79	73187892729844262	648518346506641442	73187892729862003	648518346504253134	[ 34769 132419 1525]	[ 34733 132417 1525]
35449	4294963	2022-11-17 14:28:59.843347+00:00		t	43	73328698736465424	648518346492771246	73328698736488629	648518346484670979	[ 37821 134159 1148]	[ 37841 134165 1150]
35450	4294974	2022-11-17 14:28:59.843347+00:00		t	19	73328698736453168	648518346492771246	73328698736481541	648518346484670979	[ 37825 134153 1143]	[ 37855 134169 1142]
35469	771089	2022-11-17 14:28:59.843347+00:00		t	21	72414249397766589	648518346475692416	72414249397722520	648518346486824141	[ 11789 144425 2546]	[ 11791 144393 2546]
35972	4342174	2022-11-17 14:28:59.843347+00:00		t	47	73469505011259676	648518346475328312	73469505011254618	648518346492292223	[ 41945 135277 1203]	[ 41961 135249 1204]
36455	4394880	2022-11-17 14:28:59.843347+00:00		t	41	72695655587728935	648518346504255272	72695655587771330	648518346505022067	[ 18845 143347 2418]	[ 18881 143341 2419]
36479	4394935	2022-11-17 14:28:59.843347+00:00		t	32	72695655587647287	648518346484779779	72695655587654105	648518346505022067	[ 18959 142909 2369]	[ 18969 142943 2370]
36504	983273	2022-11-17 14:28:59.843347+00:00		t	37	72835980423731644	648518346506641442	72835980423721753	648518346470721790	[ 22669 129417 1763]	[ 22659 129383 1764]
36530	8359742	2022-11-17 14:28:59.843347+00:00		t	16	73258261474061021	648518346472248626	73187892729785874	648518346504253134	[ 34845 131703 1479]	[ 34813 131717 1479]
36737	12984093	2022-11-17 14:28:59.843347+00:00		t	47	73117661156288684	648518346492771246	73117661156262909	648518346494270475	[ 32139 136701 986]	[ 32173 136725 985]
36781	12984410	2022-11-17 14:28:59.843347+00:00		t	55	73117661156275312	648518346492771246	73117661156283513	648518346470721790	[ 32657 136757 984]	[ 32679 136785 984]
36864	1046407	2022-11-17 14:28:59.843347+00:00		t	37	73258329790880460	648518346492771246	73258329790895058	648518346484670979	[ 36347 134759 725]	[ 36335 134733 727]
36877	1046817	2022-11-17 14:28:59.843347+00:00		t	35	73258329790911827	648518346492771246	73258329790916617	648518346494270475	[ 36793 134617 731]	[ 36805 134589 732]
36931	4441830	2022-11-17 14:28:59.843347+00:00		t	20	73469299322521297	648518346472248626	73469299322535661	648518346495773547	[ 42763 130043 2076]	[ 42783 130067 2077]
37271	17762842	2022-11-17 14:28:59.843347+00:00		t	43	72625355630095907	648518346497869558	72625355630029770	648518346505022067	[ 16637 144799 2469]	[ 16647 144791 2468]
37432	1214734	2022-11-17 14:28:59.843347+00:00		t	19	72484824232781452	648518346490048465	72484824232970365	648518346488823886	[ 13291 149949 2315]	[ 13277 149955 2318]
37608	8424778	2022-11-17 14:28:59.843347+00:00		t	81	72343949171697878	648518346496690477	72343949171728004	648518346486824141	[ 9887 146141 2165]	[ 9895 146113 2165]
37662	8424584	2022-11-17 14:28:59.843347+00:00		t	25	72343949171564222	648518346496690477	72343949171556821	648518346486824141	[ 9693 145777 2114]	[ 9705 145789 2113]
37663	8424632	2022-11-17 14:28:59.843347+00:00		t	37	72343949171591375	648518346496690477	72343949171571766	648518346486824141	[ 9737 145795 2117]	[ 9761 145815 2117]
37667	8424570	2022-11-17 14:28:59.843347+00:00		t	42	72343949171683435	648518346504255272	72343949171700504	648518346486824141	[ 9653 145863 2165]	[ 9683 145859 2165]
37692	4548928	2022-11-17 14:28:59.843347+00:00		t	13	72836461862581282	648518346484779779	72836461862581261	648518346505022067	[ 24515 144413 2454]	[ 24481 144409 2456]
37765	1329339	2022-11-17 14:28:59.843347+00:00		t	27	73188167943515942	648518346491640081	73188167943575065	648518346505022067	[ 33723 141101 2183]	[ 33735 141139 2183]
37964	1413073	2022-11-17 14:28:59.843347+00:00		t	48	72695105429143924	648518346506641442	72695105429133933	648518346504253134	[ 18905 125955 1554]	[ 18931 125979 1554]
38016	1414391	2022-11-17 14:28:59.843347+00:00		t	14	73188029833435157	648518346506641442	73188029833423367	648518346517769764	[ 33651 136637 897]	[ 33665 136667 898]
38023	1421555	2022-11-17 14:28:59.843347+00:00		t	73	73680542994143285	648518346472248626	73680542994143380	648518346491708222	[ 47975 133337 2124]	[ 48007 133357 2124]
38038	1421493	2022-11-17 14:28:59.843347+00:00		t	20	73680542994154157	648518346472248626	73680542994148950	648518346495773547	[ 47801 133507 2125]	[ 47817 133543 2125]
38039	1421487	2022-11-17 14:28:59.843347+00:00		t	18	73680542994154157	648518346472248626	73680542994138154	648518346491708222	[ 47793 133513 2123]	[ 47801 133539 2122]
38098	1462541	2022-11-17 14:28:59.843347+00:00		t	17	72695793228023336	648518346496665389	72695793228025767	648518346486824141	[ 18793 145581 2768]	[ 18815 145601 2767]
38099	1462531	2022-11-17 14:28:59.843347+00:00		t	40	72695793228023200	648518346496665389	72695793228028049	648518346505022067	[ 18753 145475 2766]	[ 18787 145477 2767]
38102	1462528	2022-11-17 14:28:59.843347+00:00		t	45	72695724508537050	648518346475692416	72695793228005613	648518346505022067	[ 18779 145403 2756]	[ 18783 145429 2758]
38195	33980239	2022-11-17 14:28:59.843347+00:00		t	28	72555055538466284	648518346504255272	72555055538460980	648518346505022067	[ 16119 145515 2422]	[ 16117 145487 2422]
38210	3801246	2022-11-17 14:28:59.843347+00:00		t	28	72554780459208568	648518346504255272	72554780459240647	648518346486824141	[ 16343 138803 2045]	[ 16371 138831 2046]
38261	8186058	2022-11-17 14:28:59.843347+00:00		t	13	72695999050802007	648518346504255272	72695999050828563	648518346486824141	[ 20229 152321 2084]	[ 20211 152351 2084]
38348	17762864	2022-11-17 14:28:59.843347+00:00		t	23	72625355630009936	648518346504255272	72625355630005655	648518346505022067	[ 16675 144873 2453]	[ 16663 144849 2452]
38383	13539183	2022-11-17 14:28:59.843347+00:00		t	22	72484824233139182	648518346504255272	72484824233132202	648518346486824141	[ 13981 150691 2389]	[ 13993 150685 2387]
38388	13538929	2022-11-17 14:28:59.843347+00:00		t	35	72484824233151274	648518346504255272	72484824233134663	648518346486824141	[ 13511 150861 2391]	[ 13491 150881 2390]
38424	19066706	2022-11-17 14:28:59.843347+00:00		t	44	72695998916784544	648518346504255272	72695998916789749	648518346505022067	[ 19997 151949 1914]	[ 19993 151917 1914]
38473	7360674	2022-11-17 14:28:59.843347+00:00		t	32	72344018159597532	648518346504255272	72344018159607485	648518346486824141	[ 9671 147635 2673]	[ 9673 147609 2674]
38507	14045489	2022-11-17 14:28:59.843347+00:00		t	47	73047430521982673	648518346504255272	73047430521995120	648518346505022067	[ 29779 140607 2219]	[ 29749 140623 2220]
38580	1462700	2022-11-17 14:28:59.843347+00:00		t	43	72695793227942603	648518346496665389	72695793227924535	648518346505022067	[ 19025 145901 2726]	[ 19017 145873 2726]
38595	21792572	2022-11-17 14:28:59.843347+00:00		t	24	72695793160918478	648518346504255272	72695793160903869	648518346486824141	[ 18831 147147 2616]	[ 18845 147127 2615]
38596	21792595	2022-11-17 14:28:59.843347+00:00		t	41	72695793160926122	648518346504255272	72695793160898640	648518346486824141	[ 18849 147179 2615]	[ 18879 147169 2615]
38597	21792609	2022-11-17 14:28:59.843347+00:00		t	25	72695793160968004	648518346504255272	72695793160963197	648518346505022067	[ 18911 146941 2635]	[ 18911 146909 2637]
38598	21792543	2022-11-17 14:28:59.843347+00:00		t	20	72695793160989720	648518346504255272	72695793160967983	648518346505022067	[ 18827 146937 2640]	[ 18799 146931 2640]
38599	21792606	2022-11-17 14:28:59.843347+00:00		t	27	72695793160987266	648518346504255272	72695793160965430	648518346505022067	[ 18885 146755 2643]	[ 18901 146785 2643]
38613	16903472	2022-11-17 14:28:59.843347+00:00		t	30	72555330483506937	648518346504255272	72555330483506881	648518346486824141	[ 15047 153763 2563]	[ 15055 153723 2564]
38645	28214956	2022-11-17 14:28:59.843347+00:00		t	14	72484824233156517	648518346504255272	72484824233154026	648518346486824141	[ 13313 150783 2397]	[ 13291 150803 2396]
38654	24948196	2022-11-17 14:28:59.843347+00:00		t	34	72414317915845388	648518346504255272	72414317915857507	648518346505022067	[ 11439 145629 2161]	[ 11447 145671 2163]
38661	22460209	2022-11-17 14:28:59.843347+00:00		t	19	72484755580693904	648518346504255272	72484755580693912	648518346505022067	[ 12665 149179 2472]	[ 12637 149171 2473]
38675	20138193	2022-11-17 14:28:59.843347+00:00		t	30	72625355361738771	648518346504255272	72625355361736152	648518346486824141	[ 17533 143383 1999]	[ 17555 143375 1999]
38702	20138288	2022-11-17 14:28:59.843347+00:00		t	47	72625355361741130	648518346504255272	72625355361729457	648518346486824141	[ 17609 143515 1995]	[ 17647 143503 1996]
38758	21051012	2022-11-17 14:28:59.843347+00:00		t	35	72414386702142736	648518346504255272	72414455421688622	648518346486824141	[ 11309 149501 2195]	[ 11307 149507 2199]
38759	21051042	2022-11-17 14:28:59.843347+00:00		t	21	72414386702096116	648518346504255272	72414455421594247	648518346486824141	[ 11327 149495 2189]	[ 11335 149523 2188]
38772	29331530	2022-11-17 14:28:59.843347+00:00		t	28	72695861813245829	648518346504255272	72695861813251109	648518346505022067	[ 19929 148715 2493]	[ 19905 148697 2493]
38773	29331580	2022-11-17 14:28:59.843347+00:00		t	32	72695861813284429	648518346504255272	72695861813273583	648518346505022067	[ 20003 148625 2502]	[ 19985 148605 2502]
38781	20944951	2022-11-17 14:28:59.843347+00:00		t	29	72766161905091599	648518346504255272	72766161905098929	648518346505022067	[ 21041 145895 2625]	[ 21045 145933 2627]
38883	1481517	2022-11-17 14:28:59.843347+00:00		t	42	74243905935550486	648518346491640081	74243905935522408	648518346470483710	[ 64237 146777 3430]	[ 64201 146791 3430]
39093	1536196	2022-11-17 14:28:59.843347+00:00		t	13	73258468034924543	648518346506641442	73258468034946917	648518346494270475	[ 36455 137547 2195]	[ 36487 137565 2196]
39100	1536197	2022-11-17 14:28:59.843347+00:00		t	14	73258468034967177	648518346506641442	73258468034988153	648518346494270475	[ 36483 137335 2202]	[ 36499 137363 2202]
39133	8483898	2022-11-17 14:28:59.843347+00:00		t	22	72906830606726910	648518346489688627	72906830606601990	648518346505022067	[ 25753 145217 2453]	[ 25721 145233 2454]
39134	8483899	2022-11-17 14:28:59.843347+00:00		t	23	72906830606732314	648518346489688627	72906830606761255	648518346505022067	[ 25743 145229 2456]	[ 25721 145263 2457]
39159	8483881	2022-11-17 14:28:59.843347+00:00		t	38	72906830606874954	648518346515560186	72906830606867814	648518346505022067	[ 25693 145331 2503]	[ 25703 145371 2503]
39343	1637336	2022-11-17 14:28:59.843347+00:00		t	29	72696067770605331	648518346504255272	72696067770501906	648518346505022067	[ 20269 153773 2168]	[ 20303 153767 2168]
39375	1651464	2022-11-17 14:28:59.843347+00:00		t	21	73188099156787595	648518346492983728	73188099156792609	648518346494270475	[ 34233 138719 2027]	[ 34219 138749 2028]
39433	1677876	2022-11-17 14:28:59.843347+00:00		t	20	73117248906801521	648518346475328312	73117248906573537	648518346524374021	[ 32413 124331 1152]	[ 32419 124317 1151]
39434	1677877	2022-11-17 14:28:59.843347+00:00		t	31	73117248906583860	648518346475328312	73117248906578100	648518346492384195	[ 32415 124311 1153]	[ 32421 124287 1152]
39756	12395346	2022-11-17 14:28:59.843347+00:00		t	25	72625493002007320	648518346488914161	72625493002002696	648518346486824141	[ 17809 148635 2416]	[ 17841 148635 2416]
40050	17568518	2022-11-17 14:28:59.843347+00:00		t	19	72976992924195427	648518346488914161	72976992924205305	648518346504253134	[ 27799 139225 2001]	[ 27779 139247 2002]
40090	39361012	2022-11-17 14:28:59.843347+00:00		t	75	72906349234901706	648518346488914161	72906349234911715	648518346517769764	[ 25445 130521 1816]	[ 25479 130513 1817]
40267	15231228	2022-11-17 14:28:59.843347+00:00		t	60	73680405555287498	648518346488914161	73680405555285261	648518346495773547	[ 48787 129303 2151]	[ 48821 129317 2151]
40593	43551393	2022-11-17 14:28:59.843347+00:00		t	25	72766161905040620	648518346504255272	72766161905054464	648518346505022067	[ 21503 146765 2608]	[ 21475 146757 2608]
40597	29552836	2022-11-17 14:28:59.843347+00:00		t	77	72414455488796702	648518346504255272	72414455488793598	648518346486824141	[ 11139 149893 2322]	[ 11139 149863 2323]
40598	29552785	2022-11-17 14:28:59.843347+00:00		t	62	72414455488865619	648518346504255272	72414455488868235	648518346486824141	[ 10993 149853 2353]	[ 11031 149835 2353]
40599	29552812	2022-11-17 14:28:59.843347+00:00		t	23	72414455488810708	648518346504255272	72414455488793598	648518346486824141	[ 11059 149881 2330]	[ 11085 149863 2330]
40665	39664657	2022-11-17 14:28:59.843347+00:00		t	34	72484824233117550	648518346504255272	72484824233085316	648518346486824141	[ 13455 150125 2363]	[ 13487 150121 2364]
40670	39664672	2022-11-17 14:28:59.843347+00:00		t	22	72484824233138904	648518346504255272	72484824233145848	648518346486824141	[ 13513 150139 2390]	[ 13533 150147 2392]
41615	37338885	2022-11-17 14:28:59.843347+00:00		t	30	73962362038002548	648518346495029419	73962362037983004	648518346470483710	[ 57269 145021 3013]	[ 57239 145041 3013]
41769	42244429	2022-11-17 14:28:59.843347+00:00		t	39	74032868154070989	648518346495029419	74032868154066048	648518346507375993	[ 58245 147607 2921]	[ 58255 147649 2922]
41776	42244394	2022-11-17 14:28:59.843347+00:00		t	19	74032868154055851	648518346495029419	74032868154048096	648518346507375993	[ 58191 147609 2917]	[ 58189 147637 2916]
41782	10117587	2022-11-17 14:28:59.843347+00:00		t	50	73610243304845552	648518346495029419	73610243304855601	648518346507375993	[ 46785 137173 2708]	[ 46785 137193 2710]
41887	10342037	2022-11-17 14:28:59.843347+00:00		t	31	72766024667438705	648518346495029419	72766024667433940	648518346486824141	[ 21331 142039 2996]	[ 21295 142027 2996]
41893	19274315	2022-11-17 14:28:59.843347+00:00		t	20	73962362038078351	648518346495029419	73962362038066218	648518346470483710	[ 55739 145309 3050]	[ 55723 145277 3051]
42142	5267960	2022-11-17 14:28:59.843347+00:00		t	68	73469436828668533	648518346495029419	73469436828658529	648518346507375993	[ 42479 134235 2222]	[ 42471 134271 2222]
42147	5337781	2022-11-17 14:28:59.843347+00:00		t	26	73539805505844429	648518346495029419	73539805505849472	648518346507375993	[ 43523 134233 2125]	[ 43523 134233 2128]
42152	5337798	2022-11-17 14:28:59.843347+00:00		t	53	73539805505830437	648518346495029419	73539805505839699	648518346507375993	[ 43561 134233 2124]	[ 43593 134253 2124]
42165	11883213	2022-11-17 14:28:59.843347+00:00		t	28	74243905868288317	648518346495029419	74243905868283571	648518346470483710	[ 64097 146275 3247]	[ 64075 146303 3247]
43066	42291143	2022-11-17 14:28:59.843347+00:00		t	37	73469299389737702	648518346488914161	73469299389737774	648518346495773547	[ 41265 129653 2250]	[ 41257 129681 2249]
43254	4394542	2022-11-17 14:28:59.843347+00:00		t	58	72695655587796292	648518346495029419	72695655587830631	648518346505022067	[ 18475 143315 2429]	[ 18503 143305 2430]
43356	5267950	2022-11-17 14:28:59.843347+00:00		t	28	73469436828523638	648518346495029419	73469436828608067	648518346507375993	[ 42401 134233 2198]	[ 42399 134273 2199]
43491	19274388	2022-11-17 14:28:59.843347+00:00		t	51	73962362037975354	648518346495029419	73962362037975366	648518346507375993	[ 55889 144531 3009]	[ 55901 144503 3009]
43520	19274494	2022-11-17 14:28:59.843347+00:00		t	32	73962362038083460	648518346495029419	73962362038061333	648518346470483710	[ 56105 145259 3045]	[ 56123 145239 3045]
44442	43312818	2022-11-17 14:28:59.843347+00:00		t	39	72625424282494129	648518346495029419	72625424282478012	648518346505022067	[ 17625 146103 2385]	[ 17623 146073 2384]
45164	17155163	2022-11-17 14:28:59.843347+00:00		t	48	73610449396278965	648518346495029419	73610449396303008	648518346507375993	[ 46713 142615 2633]	[ 46709 142649 2634]
45222	21125321	2022-11-17 14:28:59.843347+00:00		t	32	72625424349643522	648518346495029419	72625424349645819	648518346505022067	[ 17319 146989 2492]	[ 17347 146975 2493]
45277	28411199	2022-11-17 14:28:59.843347+00:00		t	51	72343949305805965	648518346495029419	72343949305824823	648518346486824141	[ 10177 147389 2391]	[ 10177 147361 2392]
45573	3867410	2022-11-17 14:28:59.843347+00:00		t	34	72484480971305111	648518346504255272	72484480971329605	648518346486824141	[ 13563 140537 3027]	[ 13545 140513 3028]
45687	44303836	2022-11-17 14:28:59.843347+00:00		t	40	72414112092775487	648518346504255272	72414112092770521	648518346486824141	[ 10721 141059 2716]	[ 10727 141031 2716]
45924	2344703	2022-11-17 14:28:59.843347+00:00		t	32	72554986819047192	648518346488914161	72554986819021169	648518346505022067	[ 16115 145109 2434]	[ 16143 145087 2435]
46018	8843263	2022-11-17 14:28:59.843347+00:00		t	21	72906555393600138	648518346488914161	72906555393547766	648518346505022067	[ 24861 135831 1919]	[ 24837 135813 1918]
46021	8843271	2022-11-17 14:28:59.843347+00:00		t	39	72906555393541310	648518346488914161	72906555393544586	648518346505022067	[ 24871 135889 1916]	[ 24851 135881 1915]
46216	6044365	2022-11-17 14:28:59.843347+00:00		t	15	72906486741059298	648518346488914161	72906486741054684	648518346504253134	[ 24865 134027 1997]	[ 24897 134025 1996]
46230	6044328	2022-11-17 14:28:59.843347+00:00		t	47	72906486741061677	648518346488914161	72906486741052356	648518346504253134	[ 24865 134077 1999]	[ 24871 134099 1998]
46590	10457170	2022-11-17 14:28:59.843347+00:00		t	51	72484755647740625	648518346488914161	72484755647775328	648518346505022067	[ 14247 149229 2590]	[ 14273 149245 2592]
46697	11023359	2022-11-17 14:28:59.843347+00:00		t	31	72343949238760033	648518346488914161	72343949238762491	648518346486824141	[ 9559 146369 2277]	[ 9597 146363 2278]
46766	11363252	2022-11-17 14:28:59.843347+00:00		t	18	72625493002041708	648518346488914161	72625493002057399	648518346505022067	[ 17869 147735 2425]	[ 17891 147711 2426]
46806	14820979	2022-11-17 14:28:59.843347+00:00		t	46	73398930645584999	648518346488914161	73398930645580550	648518346495773547	[ 40951 129489 2272]	[ 40949 129457 2274]
46944	12395241	2022-11-17 14:28:59.843347+00:00		t	18	72625493002000571	648518346488914161	72625493002016827	648518346486824141	[ 17695 148857 2417]	[ 17691 148869 2419]
47249	15654629	2022-11-17 14:28:59.843347+00:00		t	33	72695861679291410	648518346488914161	72695861679193131	648518346486824141	[ 18647 149443 2296]	[ 18673 149455 2298]
47505	17018972	2022-11-17 14:28:59.843347+00:00		t	38	72625355764371584	648518346488914161	72625355764378872	648518346505022067	[ 18333 145331 2762]	[ 18361 145339 2764]
47606	19874907	2022-11-17 14:28:59.843347+00:00		t	34	72555055538478926	648518346488914161	72555055538506017	648518346486824141	[ 15791 146729 2431]	[ 15791 146719 2433]
47679	2082205	2022-11-17 14:28:59.843347+00:00		t	60	72414386702438894	648518346504798854	72414386702438883	648518346488823886	[ 10911 148917 2285]	[ 10903 148885 2286]
47752	17235934	2022-11-17 14:28:59.843347+00:00		t	24	72906555393489693	648518346488914161	72906555393489696	648518346505022067	[ 25771 136519 1895]	[ 25803 136501 1895]
47978	32747386	2022-11-17 14:28:59.843347+00:00		t	35	72484686794168092	648518346488914161	72484686794170792	648518346486824141	[ 13667 146851 2378]	[ 13671 146817 2379]
47980	32747398	2022-11-17 14:28:59.843347+00:00		t	71	72484686794223205	648518346488914161	72484686794218212	648518346505022067	[ 13677 146961 2398]	[ 13693 146999 2399]
48385	29393332	2022-11-17 14:28:59.843347+00:00		t	16	72414318184134887	648518346488914161	72414318184159105	648518346486824141	[ 10267 146065 2607]	[ 10297 146061 2608]
48720	13105601	2022-11-17 14:28:59.843347+00:00		t	19	73680818274743716	648518346495436470	73680818274727735	648518346507375993	[ 48443 143209 2904]	[ 48449 143173 2905]
48786	988669	2022-11-17 14:28:59.843347+00:00		t	57	72976649259696506	648518346488914161	72976649259708657	648518346517769764	[ 27901 128917 1862]	[ 27919 128889 1862]
48930	4960767	2022-11-17 14:28:59.843347+00:00		t	28	73399136267187394	648518346472248626	73399136267174240	648518346484670979	[ 40671 135445 1243]	[ 40691 135455 1243]
48945	1255087	2022-11-17 14:28:59.843347+00:00		t	45	73117455400422476	648518346488914161	73117455400416977	648518346517769764	[ 31949 129979 1706]	[ 31979 129967 1707]
48960	8424741	2022-11-17 14:28:59.843347+00:00		t	38	72343949171505582	648518346488914161	72343949171525341	648518346486824141	[ 9831 145873 2099]	[ 9867 145873 2099]
48968	8424726	2022-11-17 14:28:59.843347+00:00		t	49	72343949171464917	648518346488914161	72343949171496336	648518346486824141	[ 9853 145881 2082]	[ 9859 145905 2084]
49019	13105704	2022-11-17 14:28:59.843347+00:00		t	24	73680818274701547	648518346495436470	73680818274704434	648518346507375993	[ 48705 143125 2886]	[ 48667 143111 2886]
49114	8628185	2022-11-17 14:28:59.843347+00:00		t	37	72906280515421230	648518346483168844	72906280515390940	648518346517769764	[ 25591 127329 1814]	[ 25569 127353 1814]
49522	4992932	2022-11-17 14:28:59.843347+00:00		t	32	73891374415815940	648518346472248626	73891374415784528	648518346495773547	[ 54323 124995 2227]	[ 54321 124963 2227]
49678	2289496	2022-11-17 14:28:59.843347+00:00		t	47	72625562124221814	648518346494683893	72625562124217016	648518346486824141	[ 16775 149581 3179]	[ 16789 149617 3179]
49819	2302197	2022-11-17 14:28:59.843347+00:00		t	16	72625218392545869	648518346504255272	72625218392554903	648518346486824141	[ 16483 141125 2897]	[ 16477 141091 2897]
49859	43552393	2022-11-17 14:28:59.843347+00:00		t	57	72343949238651594	648518346488914161	72343949238651588	648518346486824141	[ 9449 146595 2235]	[ 9431 146571 2236]
49870	43552793	2022-11-17 14:28:59.843347+00:00		t	35	72343949238785899	648518346488914161	72343949238804633	648518346486824141	[ 9951 146881 2294]	[ 9929 146899 2294]
49875	43552799	2022-11-17 14:28:59.843347+00:00		t	18	72343949238785899	648518346488914161	72343949238775631	648518346486824141	[ 9957 146917 2283]	[ 9939 146957 2284]
50059	39360886	2022-11-17 14:28:59.843347+00:00		t	21	72906349234921601	648518346488914161	72906349234711705	648518346504253134	[ 25287 130447 1811]	[ 25257 130463 1810]
50075	39360890	2022-11-17 14:28:59.843347+00:00		t	16	72906349234921601	648518346488914161	72906349234709730	648518346504253134	[ 25297 130401 1810]	[ 25271 130409 1809]
50077	39360869	2022-11-17 14:28:59.843347+00:00		t	47	72906349234907003	648518346488914161	72906349234914024	648518346517769764	[ 25247 130485 1819]	[ 25219 130503 1820]
50090	36140889	2022-11-17 14:28:59.843347+00:00		t	26	72906761753157228	648518346488914161	72906761753171584	648518346505022067	[ 25817 141435 2300]	[ 25791 141421 2300]
50112	11814546	2022-11-17 14:28:59.843347+00:00		t	41	72414318050056299	648518346489732460	72414318050046678	648518346486824141	[ 10425 146905 2399]	[ 10391 146891 2399]
50129	1487041	2022-11-17 14:28:59.843347+00:00		t	13	72625355428907149	648518346477853660	72625355428912316	648518346486824141	[ 18067 143781 2158]	[ 18091 143759 2159]
50130	13068380	2022-11-17 14:28:59.843347+00:00		t	20	72414180812294354	648518346496690477	72414180812284543	648518346486824141	[ 11273 142901 2737]	[ 11297 142897 2736]
50139	20138261	2022-11-17 14:28:59.843347+00:00		t	35	72625355361779041	648518346504255272	72625355361779252	648518346486824141	[ 17603 143449 2018]	[ 17621 143481 2019]
50151	42867113	2022-11-17 14:28:59.843347+00:00		t	46	72625355563107256	648518346494326841	72625355563098426	648518346486824141	[ 17393 143585 2410]	[ 17419 143561 2411]
50152	42867101	2022-11-17 14:28:59.843347+00:00		t	47	72625355563069891	648518346507731833	72625355563085799	648518346486824141	[ 17419 143517 2401]	[ 17409 143539 2402]
50153	21792613	2022-11-17 14:28:59.843347+00:00		t	26	72695793160890587	648518346504255272	72695793160898640	648518346486824141	[ 18917 147249 2613]	[ 18915 147221 2614]
50191	11814870	2022-11-17 14:28:59.843347+00:00		t	15	72414318050029166	648518346494326841	72414318050018642	648518346486824141	[ 10799 147207 2389]	[ 10807 147177 2391]
50209	2082191	2022-11-17 14:28:59.843347+00:00		t	34	72414386702406140	648518346504798854	72414386702408629	648518346486824141	[ 10917 149015 2277]	[ 10885 149035 2276]
50212	2082325	2022-11-17 14:28:59.843347+00:00		t	27	72414386702243397	648518346504798854	72414386702252966	648518346486824141	[ 11103 149115 2212]	[ 11073 149133 2212]
50213	2082345	2022-11-17 14:28:59.843347+00:00		t	67	72414386702350880	648518346504798854	72414386702358774	648518346486824141	[ 11101 148735 2255]	[ 11109 148705 2254]
50215	2082264	2022-11-17 14:28:59.843347+00:00		t	27	72414386702257993	648518346504255272	72414386702272368	648518346486824141	[ 10979 149143 2217]	[ 10977 149179 2218]
50224	28598367	2022-11-17 14:28:59.843347+00:00		t	37	72625424416675478	648518346504255272	72625424416677819	648518346486824141	[ 17781 145663 2596]	[ 17747 145649 2596]
50227	37262861	2022-11-17 14:28:59.843347+00:00		t	23	72484618343137305	648518346477853660	72484618343124374	648518346486824141	[ 12553 143515 2890]	[ 12533 143503 2889]
50228	12080471	2022-11-17 14:28:59.843347+00:00		t	29	72555330550502466	648518346515560186	72555330550478512	648518346486824141	[ 15163 153845 2656]	[ 15159 153877 2656]
50229	8424837	2022-11-17 14:28:59.843347+00:00		t	44	72343949171697878	648518346496690477	72343949171689205	648518346486824141	[ 9933 146165 2164]	[ 9957 146145 2164]
50230	8424826	2022-11-17 14:28:59.843347+00:00		t	25	72343949171624701	648518346504255272	72343949171627087	648518346486824141	[ 9947 145947 2141]	[ 9945 145979 2142]
50253	8424708	2022-11-17 14:28:59.843347+00:00		t	28	72343949171636660	648518346488914161	72343949171647012	648518346486824141	[ 9831 146105 2146]	[ 9849 146079 2146]
50254	4950551	2022-11-17 14:28:59.843347+00:00		t	53	72695861612101921	648518346504255272	72695861612196741	648518346486824141	[ 19597 148951 2179]	[ 19593 148989 2179]
50255	1486751	2022-11-17 14:28:59.843347+00:00		t	17	72625355428934306	648518346475692416	72625355428955274	648518346486824141	[ 17767 144077 2173]	[ 17741 144081 2174]
50262	1462349	2022-11-17 14:28:59.843347+00:00		t	61	72695793228064443	648518346494683893	72695793228052378	648518346486824141	[ 18451 145837 2779]	[ 18443 145809 2778]
50358	44509096	2022-11-17 14:28:59.843347+00:00		t	46	73187893065213003	648518346488914161	73187893065116221	648518346517769764	[ 32981 131499 2071]	[ 32975 131535 2071]
50372	44673419	2022-11-17 14:28:59.843347+00:00		t	33	73117455400620277	648518346488914161	73117455400623858	648518346495773547	[ 32121 130085 1794]	[ 32131 130119 1794]
50383	44673343	2022-11-17 14:28:59.843347+00:00		t	36	73117455400425428	648518346488914161	73117455400422788	648518346504253134	[ 31977 130323 1710]	[ 31993 130359 1711]
50484	2344564	2022-11-17 14:28:59.843347+00:00		t	17	72554986818999138	648518346475692416	72554986819001986	648518346505022067	[ 15981 145099 2421]	[ 15957 145081 2422]
50693	5058920	2022-11-17 14:28:59.843347+00:00		t	16	72555261696674604	648518346475692416	72555261696669803	648518346486824141	[ 15353 151989 2337]	[ 15359 152027 2338]
50737	2401809	2022-11-17 14:28:59.843347+00:00		t	34	73680474274680943	648518346472248626	73680474274693269	648518346491708222	[ 47955 132789 2130]	[ 47965 132763 2130]
50910	32283929	2022-11-17 14:28:59.843347+00:00		t	31	72554780996021506	648518346477853660	72554780996011896	648518346486824141	[ 15013 137749 3026]	[ 15025 137777 3026]
50911	32283981	2022-11-17 14:28:59.843347+00:00		t	98	72554780996001257	648518346477853660	72554780995976538	648518346486824141	[ 15049 137569 3016]	[ 15085 137571 3016]
50945	2469100	2022-11-17 14:28:59.843347+00:00		t	35	72906349302117315	648518346492983728	72906349302151605	648518346504253134	[ 26121 131031 2003]	[ 26139 131005 2005]
51013	2489086	2022-11-17 14:28:59.843347+00:00		t	12	73188030369910482	648518346506641442	73188030369911020	648518346517769764	[ 34777 136503 1805]	[ 34737 136469 1807]
51017	2488989	2022-11-17 14:28:59.843347+00:00		t	55	73188030370077759	648518346506641442	73188030370077777	648518346504253134	[ 34567 137011 1838]	[ 34549 136979 1839]
51025	2488977	2022-11-17 14:28:59.843347+00:00		t	52	73188030370108320	648518346483168844	73188030370071924	648518346517769764	[ 34495 136557 1838]	[ 34521 136535 1838]
51183	2521400	2022-11-17 14:28:59.843347+00:00		t	23	72555330550638708	648518346494326841	72555330550620968	648518346486824141	[ 15409 154083 2692]	[ 15413 154055 2693]
51531	22850790	2022-11-17 14:28:59.843347+00:00		t	13	72977405442432817	648518346504798854	72977405442432837	648518346505022067	[ 26941 150045 2399]	[ 26919 150021 2399]
51757	13171987	2022-11-17 14:28:59.843347+00:00		t	44	72625424483901021	648518346475692416	72625424483893473	648518346486824141	[ 17999 146035 2773]	[ 17981 146007 2773]
51910	2649759	2022-11-17 14:28:59.843347+00:00		t	54	73187892864022279	648518346506641442	73187892864005238	648518346517769764	[ 34261 131429 1708]	[ 34273 131417 1706]
51948	2696580	2022-11-17 14:28:59.843347+00:00		t	44	72484824367330722	648518346488914161	72484824367320890	648518346505022067	[ 13411 150039 2619]	[ 13439 150063 2619]
52248	2771441	2022-11-17 14:28:59.843347+00:00		t	76	72484686727093945	648518346504255272	72484686727096619	648518346505022067	[ 12437 146639 2267]	[ 12409 146647 2268]
52249	6295122	2022-11-17 14:28:59.843347+00:00		t	34	72625424148440213	648518346490048465	72555055404252536	648518346505022067	[ 16395 146463 2164]	[ 16361 146459 2164]
52250	14598386	2022-11-17 14:28:59.843347+00:00		t	59	72977061777801732	648518346491640081	72977061777809846	648518346505022067	[ 27423 139617 2236]	[ 27447 139611 2237]
52251	14859790	2022-11-17 14:28:59.843347+00:00		t	12	72836599368678701	648518346490054097	72836599368703267	648518346505022067	[ 22855 147619 2609]	[ 22881 147615 2611]
52252	14598399	2022-11-17 14:28:59.843347+00:00		t	32	72977061777905593	648518346504255272	72977061777922057	648518346505022067	[ 27463 140025 2286]	[ 27461 139997 2287]
52254	15892413	2022-11-17 14:28:59.843347+00:00		t	19	72343949305814667	648518346475692416	72343949305834136	648518346505022067	[ 9745 145857 2377]	[ 9757 145889 2378]
52257	40351460	2022-11-17 14:28:59.843347+00:00		t	40	72695793161014867	648518346496665389	72695793161046384	648518346505022067	[ 18979 145921 2661]	[ 18975 145887 2661]
52258	40351465	2022-11-17 14:28:59.843347+00:00		t	54	72695793160972220	648518346496665389	72695793160977220	648518346505022067	[ 19013 146031 2642]	[ 18991 146061 2642]
52259	40351475	2022-11-17 14:28:59.843347+00:00		t	16	72695793160964638	648518346475692416	72695793160950456	648518346505022067	[ 18981 145729 2635]	[ 18997 145709 2635]
52261	29073610	2022-11-17 14:28:59.843347+00:00		t	55	72625424282547533	648518346484779779	72625424282555362	648518346505022067	[ 16719 146681 2407]	[ 16707 146707 2408]
52262	35059055	2022-11-17 14:28:59.843347+00:00		t	23	72414317982967650	648518346507731833	72414317982967651	648518346505022067	[ 11909 146857 2283]	[ 11927 146827 2283]
52263	30518404	2022-11-17 14:28:59.843347+00:00		t	22	72836393076164506	648518346489732460	72836393076147199	648518346505022067	[ 23975 141969 2399]	[ 23957 141999 2399]
52264	33815951	2022-11-17 14:28:59.843347+00:00		t	22	72414317982865602	648518346504255272	72414317982875868	648518346505022067	[ 12049 145637 2247]	[ 12083 145621 2246]
52266	12864720	2022-11-17 14:28:59.843347+00:00		t	44	72555124325016713	648518346507731833	72555124324989241	648518346486824141	[ 15275 148055 2541]	[ 15307 148033 2542]
52267	12864730	2022-11-17 14:28:59.843347+00:00		t	55	72555124325016713	648518346507731833	72555124325060919	648518346486824141	[ 15303 148087 2552]	[ 15337 148065 2553]
52269	27685430	2022-11-17 14:28:59.843347+00:00		t	17	72766367795098556	648518346490054097	72766367795073838	648518346486824141	[ 20661 153581 2125]	[ 20631 153567 2125]
52270	2771547	2022-11-17 14:28:59.843347+00:00		t	23	72484686727086172	648518346504255272	72484686727107224	648518346486824141	[ 12547 146699 2272]	[ 12567 146699 2272]
52273	28410778	2022-11-17 14:28:59.843347+00:00		t	19	72343949305866358	648518346504255272	72343949305866317	648518346486824141	[ 9721 147317 2408]	[ 9719 147289 2408]
52276	8424718	2022-11-17 14:28:59.843347+00:00		t	31	72343949171491592	648518346488914161	72343949171507894	648518346486824141	[ 9831 145865 2095]	[ 9853 145883 2093]
52277	8424727	2022-11-17 14:28:59.843347+00:00		t	57	72343949171476202	648518346488914161	72343949171464928	648518346486824141	[ 9851 145875 2077]	[ 9859 145911 2078]
52278	43552408	2022-11-17 14:28:59.843347+00:00		t	39	72343949238651653	648518346488914161	72343949238656909	648518346486824141	[ 9489 146707 2238]	[ 9459 146733 2238]
52280	32266357	2022-11-17 14:28:59.843347+00:00		t	37	72414180812243374	648518346496665389	72414180812250665	648518346486824141	[ 10721 141581 2714]	[ 10737 141603 2716]
52282	15654772	2022-11-17 14:28:59.843347+00:00		t	13	72695861679076232	648518346475692416	72695861679085922	648518346486824141	[ 18867 149251 2257]	[ 18891 149263 2258]
52283	32266397	2022-11-17 14:28:59.843347+00:00		t	28	72414180812275865	648518346496665389	72414180812255754	648518346486824141	[ 10755 141487 2720]	[ 10775 141461 2721]
52312	2771514	2022-11-17 14:28:59.843347+00:00		t	18	72484686727062952	648518346504798854	72484686727067943	648518346486824141	[ 12523 146755 2252]	[ 12501 146783 2253]
52313	2771525	2022-11-17 14:28:59.843347+00:00		t	41	72484686727048430	648518346504798854	72484686727039474	648518346505022067	[ 12539 146587 2247]	[ 12527 146571 2246]
52381	2771699	2022-11-17 14:28:59.843347+00:00		t	30	72484686727252181	648518346490015771	72484686727203026	648518346505022067	[ 13021 146633 2300]	[ 13009 146667 2300]
52457	8843323	2022-11-17 14:28:59.843347+00:00		t	49	72906555393561040	648518346488914161	72906555393535204	648518346504253134	[ 24899 135649 1919]	[ 24921 135631 1919]
52560	2813315	2022-11-17 14:28:59.843347+00:00		t	36	73680818207267683	648518346495436470	73680818207268245	648518346470483710	[ 48115 142401 2699]	[ 48137 142433 2700]
52606	2850858	2022-11-17 14:28:59.843347+00:00		t	23	72765955679614208	648518346490015771	72765955679598910	648518346505022067	[ 21553 141097 2526]	[ 21545 141071 2526]
52607	2850951	2022-11-17 14:28:59.843347+00:00		t	24	72765955679574560	648518346490015771	72765955679577048	648518346505022067	[ 21727 141215 2513]	[ 21727 141189 2514]
52940	13247572	2022-11-17 14:28:59.843347+00:00		t	21	73187617717663253	648518346492771246	73187617717665794	648518346483480652	[ 32825 124163 1190]	[ 32793 124167 1191]
52965	22871571	2022-11-17 14:28:59.843347+00:00		t	52	73117730412449922	648518346506641442	73117730412449911	648518346494270475	[ 31715 138791 1950]	[ 31721 138761 1950]
52994	2960521	2022-11-17 14:28:59.843347+00:00		t	23	73469092761630102	648518346475328312	73469092761638026	648518346524374021	[ 40995 124023 1388]	[ 40961 124019 1390]
53240	2996065	2022-11-17 14:28:59.843347+00:00		t	16	72836048673503867	648518346472248626	72836048673490810	648518346504253134	[ 22937 131847 860]	[ 22939 131879 861]
53289	3028732	2022-11-17 14:28:59.843347+00:00		t	46	72484549153969137	648518346496333770	72484549153969128	648518346505022067	[ 13269 141447 2033]	[ 13309 141449 2034]
53544	17895129	2022-11-17 14:28:59.843347+00:00		t	18	72414180543879733	648518346490048465	72414180543849501	648518346488823886	[ 11441 142029 2206]	[ 11459 141997 2206]
53551	17895132	2022-11-17 14:28:59.843347+00:00		t	25	72414180543849547	648518346490048465	72414180543849501	648518346488823886	[ 11447 142045 2203]	[ 11471 142025 2203]
53553	17895134	2022-11-17 14:28:59.843347+00:00		t	40	72414180543849547	648518346490048465	72414180543893798	648518346488823886	[ 11467 142051 2209]	[ 11487 142027 2209]
53883	13296537	2022-11-17 14:28:59.843347+00:00		t	54	73117524254095555	648518346492983728	73117524254105701	648518346504253134	[ 30761 132439 1980]	[ 30741 132421 1981]
53888	13296797	2022-11-17 14:28:59.843347+00:00		t	29	73117524254132827	648518346483168844	73117524254146180	648518346504253134	[ 31155 132151 1993]	[ 31161 132163 1995]
54100	3282445	2022-11-17 14:28:59.843347+00:00		t	43	72765955209849424	648518346472248626	72765955209844628	648518346494270475	[ 22081 139819 1617]	[ 22099 139789 1618]
54616	9128826	2022-11-17 14:28:59.843347+00:00		t	21	72555055873795468	648518346494683893	72555055873827196	648518346486824141	[ 14737 145857 2986]	[ 14729 145857 2989]
54617	9128855	2022-11-17 14:28:59.843347+00:00		t	36	72555055873843948	648518346496690477	72555055873836508	648518346486824141	[ 14751 145905 2996]	[ 14791 145895 2997]
54641	9128985	2022-11-17 14:28:59.843347+00:00		t	39	72555055873877792	648518346475692416	72555055873884998	648518346486824141	[ 15129 145765 3013]	[ 15101 145761 3013]
54670	3429275	2022-11-17 14:28:59.843347+00:00		t	26	72555124458842407	648518346494326841	72555124458841170	648518346486824141	[ 14807 148403 2698]	[ 14835 148405 2698]
54965	5198259	2022-11-17 14:28:59.843347+00:00		t	81	73328699004851015	648518346492771246	73328699004851058	648518346494270475	[ 38529 133957 1621]	[ 38559 133981 1621]
55434	5337568	2022-11-17 14:28:59.843347+00:00		t	32	73539805505872486	648518346495436470	73539805505880320	648518346507375993	[ 43013 134253 2137]	[ 43035 134279 2138]
55443	5342293	2022-11-17 14:28:59.843347+00:00		t	16	74032180422412839	648518346492771246	74032180422404541	648518346484670979	[ 58403 127833 1886]	[ 58421 127811 1885]
55459	5342324	2022-11-17 14:28:59.843347+00:00		t	17	74032180422446463	648518346492771246	74032180422404541	648518346484670979	[ 58459 127859 1890]	[ 58483 127847 1890]
55625	5373929	2022-11-17 14:28:59.843347+00:00		t	35	73117317626002307	648518346475328312	73117317626000247	648518346492233260	[ 31209 124961 1133]	[ 31207 124989 1133]
55643	5383663	2022-11-17 14:28:59.843347+00:00		t	25	73258123967925027	648518346506641442	73258123967905731	648518346504253134	[ 36053 127461 1322]	[ 36049 127497 1322]
55665	5383678	2022-11-17 14:28:59.843347+00:00		t	18	73258123967925027	648518346506641442	73258123967881550	648518346517769764	[ 36083 127373 1322]	[ 36091 127341 1322]
55696	5383553	2022-11-17 14:28:59.843347+00:00		t	13	73258123967903725	648518346472248626	73258123967891231	648518346517769764	[ 35801 127843 1312]	[ 35841 127831 1313]
55697	5383567	2022-11-17 14:28:59.843347+00:00		t	78	73258123967901390	648518346472248626	73258123967901395	648518346517769764	[ 35833 127949 1319]	[ 35869 127943 1319]
55832	5427130	2022-11-17 14:28:59.843347+00:00		t	25	73258192956039061	648518346506641442	73258192956039124	648518346494270475	[ 36131 129433 1920]	[ 36127 129463 1920]
55886	5453725	2022-11-17 14:28:59.843347+00:00		t	50	73258261541028109	648518346506641442	73258261541037124	648518346517769764	[ 34829 132913 1562]	[ 34831 132947 1562]
55991	5495962	2022-11-17 14:28:59.843347+00:00		t	104	73750911134467878	648518346483168844	73750911134473091	648518346491708222	[ 49611 134917 1018]	[ 49617 134877 1018]
56010	5495923	2022-11-17 14:28:59.843347+00:00		t	34	73750911134467878	648518346483168844	73750911134465237	648518346491708222	[ 49547 134923 1019]	[ 49533 134889 1018]
56059	31390342	2022-11-17 14:28:59.843347+00:00		t	42	73259085705284730	648518346475328312	73259085705250327	648518346517770020	[ 35659 156399 768]	[ 35697 156409 769]
56519	12171196	2022-11-17 14:28:59.843347+00:00		t	54	72555124392390117	648518346495029419	72555124392287830	648518346486824141	[ 14847 148749 2695]	[ 14815 148745 2696]
56529	14929223	2022-11-17 14:28:59.843347+00:00		t	49	72695861746294269	648518346495029419	72695861746328035	648518346505022067	[ 18593 147771 2438]	[ 18613 147749 2437]
56853	11224636	2022-11-17 14:28:59.843347+00:00		t	12	72484755580422793	648518346495029419	72484755580423859	648518346486824141	[ 13445 148047 2446]	[ 13477 148061 2447]
56857	18433337	2022-11-17 14:28:59.843347+00:00		t	31	72906761753102218	648518346495029419	72906761753091012	648518346505022067	[ 26523 142393 2287]	[ 26519 142371 2288]
57029	25406872	2022-11-17 14:28:59.843347+00:00		t	18	72414386702259439	648518346495029419	72414386702247190	648518346486824141	[ 10395 147559 2208]	[ 10361 147545 2210]
57100	32318844	2022-11-17 14:28:59.843347+00:00		t	31	74103168313008067	648518346495029419	74103168313026992	648518346470483710	[ 61209 146961 3181]	[ 61175 146955 3182]
57114	19875049	2022-11-17 14:28:59.843347+00:00		t	28	72555055538273292	648518346495029419	72555055538280737	648518346505022067	[ 16041 146515 2342]	[ 16053 146539 2344]
58539	5765324	2022-11-17 14:28:59.843347+00:00		t	23	74032799702956981	648518346495436470	74032799702966958	648518346470483710	[ 59145 146913 3383]	[ 59143 146955 3383]
58589	5810364	2022-11-17 14:28:59.843347+00:00		t	29	72695793160928185	648518346496690477	72695793160933510	648518346505022067	[ 19445 146203 2625]	[ 19473 146221 2626]
58702	9500940	2022-11-17 14:28:59.843347+00:00		t	88	72906418021675884	648518346492983728	72906418021688128	648518346504253134	[ 26353 131119 2015]	[ 26367 131087 2016]
58711	9501008	2022-11-17 14:28:59.843347+00:00		t	52	72906418021686004	648518346492983728	72906418021688139	648518346504253134	[ 26491 131163 2022]	[ 26491 131129 2023]
58907	37304791	2022-11-17 14:28:59.843347+00:00		t	24	72484549690884994	648518346475692416	72484549690967147	648518346486824141	[ 13091 141625 3074]	[ 13071 141653 3075]
58993	13539197	2022-11-17 14:28:59.843347+00:00		t	42	72484824233117850	648518346490048465	72484824233120298	648518346488823886	[ 13985 150577 2378]	[ 14025 150597 2378]
59057	13541155	2022-11-17 14:28:59.843347+00:00		t	18	74032799434451856	648518346495436470	74032799434446542	648518346507375993	[ 57931 145415 2839]	[ 57899 145445 2841]
59168	13547297	2022-11-17 14:28:59.843347+00:00		t	13	73117524254187873	648518346488914161	73117524254178652	648518346504253134	[ 31911 131283 2015]	[ 31877 131301 2015]
59196	13547440	2022-11-17 14:28:59.843347+00:00		t	42	73117524254213253	648518346488914161	73117524254197229	648518346504253134	[ 32137 131317 2022]	[ 32171 131311 2022]
59197	13547443	2022-11-17 14:28:59.843347+00:00		t	66	73117524254213253	648518346488914161	73117524254202098	648518346504253134	[ 32155 131253 2026]	[ 32175 131227 2026]
59575	43552828	2022-11-17 14:28:59.843347+00:00		t	58	72343949238765189	648518346495029419	72343949238772699	648518346486824141	[ 10003 146553 2281]	[ 9977 146555 2283]
59690	39467544	2022-11-17 14:28:59.843347+00:00		t	31	72555055605581245	648518346495029419	72555055605689486	648518346505022067	[ 15559 146903 2562]	[ 15533 146903 2564]
59753	41690880	2022-11-17 14:28:59.843347+00:00		t	41	73610449396299895	648518346495029419	73610449396283772	648518346507375993	[ 47033 142351 2627]	[ 47063 142327 2627]
59978	6132588	2022-11-17 14:28:59.843347+00:00		t	31	73539873755429883	648518346492983728	73539873755439734	648518346495773547	[ 44373 136383 1209]	[ 44367 136415 1210]
59983	6132626	2022-11-17 14:28:59.843347+00:00		t	25	73539873755421985	648518346492983728	73539873755409946	648518346495773547	[ 44429 136207 1198]	[ 44469 136227 1200]
60007	6132616	2022-11-17 14:28:59.843347+00:00		t	42	73539873755444448	648518346492983728	73539873755422141	648518346479633883	[ 44443 136361 1205]	[ 44453 136393 1205]
60106	18040409	2022-11-17 14:28:59.843347+00:00		t	30	72484755513859978	648518346495029419	72484755513869989	648518346486824141	[ 13563 147897 2440]	[ 13551 147937 2440]
60436	13602581	2022-11-17 14:28:59.843347+00:00		t	47	73187892864224126	648518346506641442	73187892864205640	648518346504253134	[ 33337 131823 1787]	[ 33357 131857 1788]
60499	6283554	2022-11-17 14:28:59.843347+00:00		t	45	72484686860993535	648518346504255272	72484686861157120	648518346505022067	[ 14153 146939 2452]	[ 14181 146929 2454]
60565	6283645	2022-11-17 14:28:59.843347+00:00		t	38	72555055605441858	648518346484779779	72484686861244379	648518346505022067	[ 14363 147099 2492]	[ 14331 147101 2493]
60590	6283469	2022-11-17 14:28:59.843347+00:00		t	13	72484686861242136	648518346504255272	72484686861251836	648518346505022067	[ 14097 147403 2488]	[ 14065 147389 2489]
60688	6311016	2022-11-17 14:28:59.843347+00:00		t	23	72484893019968248	648518346490054097	72484893086481087	648518346488823886	[ 13717 152083 2569]	[ 13683 152091 2570]
60830	9744295	2022-11-17 14:28:59.843347+00:00		t	24	73117730479508201	648518346506641442	73188099223524335	648518346494270475	[ 32751 138497 2074]	[ 32771 138505 2073]
60831	9744318	2022-11-17 14:28:59.843347+00:00		t	46	73188099223763090	648518346483168844	73188099223726918	648518346494270475	[ 32885 138843 2090]	[ 32905 138827 2089]
60886	6383805	2022-11-17 14:28:59.843347+00:00		t	35	73328767791496807	648518346472248626	73328767791484918	648518346494270475	[ 38865 135669 1769]	[ 38891 135705 1770]
61026	6432823	2022-11-17 14:28:59.843347+00:00		t	23	72836461862452151	648518346489688627	72836461862370130	648518346505022067	[ 24513 144197 2444]	[ 24541 144175 2444]
61041	6432403	2022-11-17 14:28:59.843347+00:00		t	32	72836461862798296	648518346489688627	72836461862795628	648518346505022067	[ 23969 143977 2546]	[ 23935 143977 2547]
61054	6432266	2022-11-17 14:28:59.843347+00:00		t	31	72836461862779709	648518346489688627	72836461862792909	648518346505022067	[ 23783 143763 2539]	[ 23777 143791 2541]
61056	6432297	2022-11-17 14:28:59.843347+00:00		t	61	72836461862835546	648518346511062658	72836461862914383	648518346505022067	[ 23793 143757 2561]	[ 23825 143735 2562]
61057	6432370	2022-11-17 14:28:59.843347+00:00		t	24	72836461862790272	648518346489688627	72836461862793002	648518346505022067	[ 23929 143923 2545]	[ 23895 143935 2546]
61364	17172683	2022-11-17 14:28:59.843347+00:00		t	17	72625287111927276	648518346477853660	72625287111917843	648518346486824141	[ 17867 142591 2855]	[ 17893 142595 2855]
61791	18089111	2022-11-17 14:28:59.843347+00:00		t	46	72624874057083836	648518346506641442	72624874057081057	648518346494270475	[ 16981 130399 1520]	[ 16965 130363 1521]
61799	2771386	2022-11-17 14:28:59.843347+00:00		t	39	72484686727017302	648518346490054097	72484686727026223	648518346505022067	[ 12319 146655 2237]	[ 12351 146677 2238]
61800	2771412	2022-11-17 14:28:59.843347+00:00		t	51	72484686727021769	648518346490054097	72484686727041761	648518346505022067	[ 12349 146551 2239]	[ 12383 146555 2240]
61801	8843248	2022-11-17 14:28:59.843347+00:00		t	43	72906555393541376	648518346488914161	72906555393544619	648518346505022067	[ 24851 135939 1914]	[ 24815 135933 1915]
61802	8833564	2022-11-17 14:28:59.843347+00:00		t	29	72977061777864822	648518346504255272	72977061777838727	648518346505022067	[ 27941 140335 2257]	[ 27961 140323 2256]
61803	8833571	2022-11-17 14:28:59.843347+00:00		t	50	72977061777854408	648518346504255272	72977061777847450	648518346505022067	[ 27963 140353 2259]	[ 27997 140343 2259]
61804	20917632	2022-11-17 14:28:59.843347+00:00		t	31	72906830606768035	648518346495029419	72906830606794920	648518346505022067	[ 24897 144435 2472]	[ 24897 144469 2473]
61805	26362629	2022-11-17 14:28:59.843347+00:00		t	15	72625424349561368	648518346495029419	72625424349561352	648518346505022067	[ 17599 146809 2459]	[ 17629 146793 2460]
61838	9880943	2022-11-17 14:28:59.843347+00:00		t	22	73258399047325173	648518346506641442	73258399047327969	648518346517769764	[ 34971 136643 1787]	[ 34941 136643 1786]
61845	12395174	2022-11-17 14:28:59.843347+00:00		t	52	72625493002014414	648518346488914161	72625493002019134	648518346486824141	[ 17613 148653 2419]	[ 17607 148657 2422]
61846	12395272	2022-11-17 14:28:59.843347+00:00		t	30	72625493002016725	648518346488914161	72625493002019138	648518346486824141	[ 17735 148601 2422]	[ 17745 148635 2422]
61847	15654502	2022-11-17 14:28:59.843347+00:00		t	36	72695861679029386	648518346488914161	72695861679024812	648518346486824141	[ 18533 149265 2225]	[ 18555 149301 2225]
61848	11814594	2022-11-17 14:28:59.843347+00:00		t	60	72414318049893931	648518346495436470	72414318049883541	648518346486824141	[ 10475 147009 2343]	[ 10439 147031 2343]
61861	11224656	2022-11-17 14:28:59.843347+00:00		t	22	72484755580674653	648518346495029419	72484755580693014	648518346486824141	[ 13499 147795 2470]	[ 13511 147773 2471]
61862	37304516	2022-11-17 14:28:59.843347+00:00		t	30	72484549690794869	648518346497869558	72484549690811794	648518346486824141	[ 12729 141613 3033]	[ 12733 141647 3034]
62669	6899025	2022-11-17 14:28:59.843347+00:00		t	48	72695861813305306	648518346488914161	72695861813296406	648518346505022067	[ 19503 148331 2513]	[ 19537 148329 2514]
62744	6899251	2022-11-17 14:28:59.843347+00:00		t	17	72695861813390094	648518346504255272	72695861813349084	648518346505022067	[ 19731 148101 2544]	[ 19747 148099 2543]
62792	6898954	2022-11-17 14:28:59.843347+00:00		t	15	72695861813253483	648518346488914161	72695861813281436	648518346505022067	[ 19495 148357 2501]	[ 19469 148383 2501]
62857	10000838	2022-11-17 14:28:59.843347+00:00		t	17	73047292210811797	648518346472248626	73047292210817341	648518346494270475	[ 29247 136633 631]	[ 29267 136619 633]
63110	18125851	2022-11-17 14:28:59.843347+00:00		t	27	72695449026631124	648518346506641442	72695449026648342	648518346470721790	[ 19589 136989 1581]	[ 19603 136965 1582]
63294	7035098	2022-11-17 14:28:59.843347+00:00		t	17	72766024667418203	648518346495029419	72766024667431351	648518346486824141	[ 21533 141803 2992]	[ 21509 141781 2993]
63304	7024590	2022-11-17 14:28:59.843347+00:00		t	13	73328698736470600	648518346492771246	73328698736481541	648518346484670979	[ 37843 134131 1145]	[ 37871 134143 1144]
63321	7035129	2022-11-17 14:28:59.843347+00:00		t	28	72766024667377638	648518346495029419	72766024667375005	648518346486824141	[ 21585 141649 2971]	[ 21569 141629 2973]
63322	7035124	2022-11-17 14:28:59.843347+00:00		t	36	72766024667360424	648518346495029419	72766024667357578	648518346486824141	[ 21573 141661 2968]	[ 21553 141639 2969]
63389	18132552	2022-11-17 14:28:59.843347+00:00		t	69	72766023862152248	648518346506641442	72766023862147256	648518346494270475	[ 20949 141675 1464]	[ 20981 141671 1463]
63496	7056638	2022-11-17 14:28:59.843347+00:00		t	18	73891717476420731	648518346492771246	73891717476423560	648518346484670979	[ 55211 135801 1231]	[ 55189 135811 1233]
63499	7056652	2022-11-17 14:28:59.843347+00:00		t	26	73891717476383896	648518346492771246	73891717476388769	648518346484670979	[ 55255 135851 1229]	[ 55243 135883 1230]
63500	7056655	2022-11-17 14:28:59.843347+00:00		t	53	73891717476362904	648518346492771246	73891717476388769	648518346484670979	[ 55263 135849 1222]	[ 55261 135883 1223]
63510	18132210	2022-11-17 14:28:59.843347+00:00		t	73	72766023862069207	648518346506641442	72766023862022250	648518346494270475	[ 20499 141579 1428]	[ 20527 141555 1428]
63789	7103069	2022-11-17 14:28:59.843347+00:00		t	18	72906692832337707	648518346506641442	72906692832309408	648518346470721790	[ 25545 139951 1822]	[ 25547 139975 1822]
63800	7102693	2022-11-17 14:28:59.843347+00:00		t	29	72906692832309607	648518346492771246	72906692832290319	648518346470721790	[ 25091 140229 1820]	[ 25115 140213 1820]
63828	7102778	2022-11-17 14:28:59.843347+00:00		t	63	72906692832350699	648518346492771246	72906692832350700	648518346494270475	[ 25225 140263 1832]	[ 25253 140251 1831]
63844	7102814	2022-11-17 14:28:59.843347+00:00		t	13	72906692832298586	648518346506641442	72906692832274731	648518346470721790	[ 25269 140061 1812]	[ 25293 140047 1811]
64054	13806322	2022-11-17 14:28:59.843347+00:00		t	49	72624736819218262	648518346506641442	72624736819199674	648518346470721790	[ 17939 126193 1820]	[ 17965 126189 1819]
64116	7174880	2022-11-17 14:28:59.843347+00:00		t	27	73117455467569752	648518346472248626	73117455467575116	648518346517769764	[ 32165 130203 1881]	[ 32185 130239 1881]
64175	10118866	2022-11-17 14:28:59.843347+00:00		t	67	72695861410570301	648518346504798854	72695861410559028	648518346505022067	[ 18769 148625 1701]	[ 18791 148603 1701]
64364	10153408	2022-11-17 14:28:59.843347+00:00		t	49	72907036966583817	648518346475692416	72907036966581424	648518346486824141	[ 24769 150971 2870]	[ 24785 150949 2869]
65329	12501707	2022-11-17 14:28:59.843347+00:00		t	16	72624942977899389	648518346490339099	72624942977899367	648518346505022067	[ 16459 131145 1915]	[ 16423 131159 1917]
66052	8558561	2022-11-17 14:28:59.843347+00:00		t	16	72554574166424545	648518346490339099	72554574166445725	648518346505022067	[ 14907 132585 1721]	[ 14901 132553 1721]
66053	8558586	2022-11-17 14:28:59.843347+00:00		t	70	72554574166467084	648518346490339099	72554574166476552	648518346505022067	[ 15035 132493 1741]	[ 15007 132469 1741]
66079	24596249	2022-11-17 14:28:59.843347+00:00		t	38	73047292411983159	648518346475328312	73047292411978343	648518346480659926	[ 30431 135687 950]	[ 30397 135693 949]
66982	10190477	2022-11-17 14:28:59.843347+00:00		t	47	72836530649280649	648518346504798854	72836530649293955	648518346505022067	[ 23605 147239 2636]	[ 23583 147213 2636]
67498	8558513	2022-11-17 14:28:59.843347+00:00		t	33	72554574166424545	648518346490339099	72554574166427123	648518346505022067	[ 14823 132621 1720]	[ 14807 132591 1721]
67694	20914145	2022-11-17 14:28:59.843347+00:00		t	31	72766092648661058	648518346490339099	72766092648651785	648518346517770020	[ 20537 145183 1557]	[ 20539 145233 1558]
67888	8250654	2022-11-17 14:28:59.843347+00:00		t	26	72695723904546899	648518346490339099	72695723904553819	648518346517770020	[ 20009 145367 1605]	[ 19991 145391 1607]
68199	20914657	2022-11-17 14:28:59.843347+00:00		t	33	72766092648681633	648518346490339099	72766092648679530	648518346487975490	[ 21055 144975 1568]	[ 21083 144957 1568]
68222	20914779	2022-11-17 14:28:59.843347+00:00		t	135	72766092648713558	648518346490339099	72766092648715788	648518346487975490	[ 21279 144935 1588]	[ 21259 144907 1588]
68469	10216763	2022-11-17 14:28:59.843347+00:00		t	21	74032868288247801	648518346491078264	73962499544051435	648518346470483710	[ 57351 148789 3156]	[ 57321 148795 3157]
68476	7383177	2022-11-17 14:28:59.843347+00:00		t	42	72484480434439726	648518346496333770	72484480434429537	648518346505022067	[ 13367 141127 2003]	[ 13379 141163 2004]
68493	13864082	2022-11-17 14:28:59.843347+00:00		t	74	73680405555286286	648518346472248626	73680405555293412	648518346495773547	[ 48793 130903 2153]	[ 48761 130919 2154]
68494	13864087	2022-11-17 14:28:59.843347+00:00		t	17	73680405555286286	648518346472248626	73680405555316213	648518346495773547	[ 48801 130897 2158]	[ 48783 130915 2160]
68569	13864160	2022-11-17 14:28:59.843347+00:00		t	12	73680405555280855	648518346472248626	73680405555293263	648518346495773547	[ 48971 130791 2149]	[ 48973 130795 2151]
68581	13867877	2022-11-17 14:28:59.843347+00:00		t	33	72484755983356520	648518346475692416	72484755983394817	648518346486824141	[ 13937 147579 3276]	[ 13941 147603 3278]
68748	7461512	2022-11-17 14:28:59.843347+00:00		t	39	72836530649015640	648518346515560186	72836530649116762	648518346505022067	[ 22851 147237 2570]	[ 22831 147217 2571]
68766	7461390	2022-11-17 14:28:59.843347+00:00		t	36	72836530649171029	648518346475692416	72836530649168402	648518346505022067	[ 22711 147199 2589]	[ 22687 147167 2589]
68784	7464847	2022-11-17 14:28:59.843347+00:00		t	29	73047705601291125	648518346504798854	73047705601293469	648518346505022067	[ 28837 147689 2616]	[ 28817 147667 2618]
68792	7464921	2022-11-17 14:28:59.843347+00:00		t	35	73047705601275253	648518346504798854	73047705601308528	648518346505022067	[ 28871 147683 2617]	[ 28891 147655 2619]
69050	7546079	2022-11-17 14:28:59.843347+00:00		t	54	73258261809629425	648518346488914161	73258261809624512	648518346504253134	[ 35483 131685 2143]	[ 35513 131677 2143]
69052	7545725	2022-11-17 14:28:59.843347+00:00		t	71	73258261809600224	648518346488914161	73258261809581433	648518346504253134	[ 34823 131693 2123]	[ 34853 131681 2124]
69490	18223134	2022-11-17 14:28:59.843347+00:00		t	52	73609968091608436	648518346472248626	73609968091589215	648518346495773547	[ 46841 128515 2147]	[ 46853 128483 2147]
69496	18223172	2022-11-17 14:28:59.843347+00:00		t	18	73609968091521541	648518346472248626	73609968091521576	648518346495773547	[ 46909 128665 2117]	[ 46927 128683 2119]
69533	13991521	2022-11-17 14:28:59.843347+00:00		t	46	73258605407008482	648518346495436470	73258605407001366	648518346505022067	[ 35971 143077 2122]	[ 35939 143075 2123]
69557	13991559	2022-11-17 14:28:59.843347+00:00		t	35	73258605406986630	648518346495436470	73258605406977254	648518346505022067	[ 36001 142903 2114]	[ 35971 142887 2115]
69662	14000612	2022-11-17 14:28:59.843347+00:00		t	32	72976649259639290	648518346492983728	72976649259631289	648518346504253134	[ 27203 127839 1833]	[ 27231 127857 1833]
69746	23044930	2022-11-17 14:28:59.843347+00:00		t	65	73047086857253472	648518346492983728	73047086857320461	648518346495773547	[ 30291 130165 2058]	[ 30285 130151 2060]
69750	23044919	2022-11-17 14:28:59.843347+00:00		t	43	73047086857253472	648518346492983728	73047086857252307	648518346504253134	[ 30271 130159 2058]	[ 30257 130127 2059]
69822	18246405	2022-11-17 14:28:59.843347+00:00		t	32	74243905801395425	648518346491078264	74243837081944383	648518346507375993	[ 64667 145419 3203]	[ 64663 145383 3203]
69895	18251058	2022-11-17 14:28:59.843347+00:00		t	28	72906692765414620	648518346506641442	72906692765376370	648518346470721790	[ 24955 140273 1787]	[ 24981 140273 1786]
69926	14045481	2022-11-17 14:28:59.843347+00:00		t	33	73047430521970679	648518346504255272	73047430521964914	648518346505022067	[ 29705 140713 2213]	[ 29731 140737 2214]
69980	14045646	2022-11-17 14:28:59.843347+00:00		t	24	73047430521937186	648518346491640081	73047430521934814	648518346505022067	[ 30455 140801 2204]	[ 30445 140831 2204]
70237	10279559	2022-11-17 14:28:59.843347+00:00		t	15	73328630553850417	648518346488914161	73328630553867308	648518346491708222	[ 38825 131197 2160]	[ 38805 131185 2162]
70421	10340099	2022-11-17 14:28:59.843347+00:00		t	38	72484824098955995	648518346504255272	72484824098968124	648518346486824141	[ 12419 150101 2145]	[ 12395 150129 2145]
70488	10360177	2022-11-17 14:28:59.843347+00:00		t	24	73469299322605105	648518346472248626	73469299322591047	648518346504253134	[ 42689 129785 2107]	[ 42719 129775 2106]
70492	10360106	2022-11-17 14:28:59.843347+00:00		t	17	73469299322613119	648518346472248626	73469299322620442	648518346491708222	[ 42497 129735 2113]	[ 42491 129705 2114]
70552	27824356	2022-11-17 14:28:59.843347+00:00		t	23	72976649259672810	648518346488914161	72976649259668284	648518346517769764	[ 27551 128787 1846]	[ 27579 128801 1845]
70650	10405820	2022-11-17 14:28:59.843347+00:00		t	39	73399136334196942	648518346472248626	73399136334202556	648518346491708222	[ 40411 135805 1338]	[ 40379 135821 1339]
70728	18301193	2022-11-17 14:28:59.843347+00:00		t	20	72907036765151857	648518346490054097	72907036765141016	648518346505022067	[ 26459 150585 2456]	[ 26455 150547 2456]
70730	18301174	2022-11-17 14:28:59.843347+00:00		t	13	72907036765236427	648518346504255272	72907036765241053	648518346505022067	[ 26451 150683 2487]	[ 26427 150713 2488]
70735	37420884	2022-11-17 14:28:59.843347+00:00		t	33	72484755715058073	648518346484779779	72484755715051105	648518346486824141	[ 13967 148971 2783]	[ 13973 148943 2784]
70745	28226688	2022-11-17 14:28:59.843347+00:00		t	29	72766230423264231	648518346484779779	72766230423259323	648518346486824141	[ 20893 148069 2255]	[ 20863 148041 2256]
70772	20917845	2022-11-17 14:28:59.843347+00:00		t	42	72906830606759342	648518346484779779	72906830606732712	648518346505022067	[ 25209 145361 2454]	[ 25231 145385 2454]
70945	10457189	2022-11-17 14:28:59.843347+00:00		t	24	72484755647579237	648518346475692416	72484755647581789	648518346505022067	[ 14259 149251 2572]	[ 14291 149253 2573]
71360	10533053	2022-11-17 14:28:59.843347+00:00		t	31	72414386769549652	648518346494326841	72414386769533410	648518346486824141	[ 11811 148235 2411]	[ 11775 148233 2411]
71366	10533072	2022-11-17 14:28:59.843347+00:00		t	30	72414386769498408	648518346475692416	72414386769515954	648518346486824141	[ 11783 148285 2403]	[ 11797 148299 2406]
71402	14182433	2022-11-17 14:28:59.843347+00:00		t	67	73680886994229933	648518346495436470	73680886994246167	648518346507375993	[ 47471 143563 2912]	[ 47475 143603 2912]
71489	10532983	2022-11-17 14:28:59.843347+00:00		t	15	72414386769505335	648518346495029419	72414386769497947	648518346486824141	[ 11657 147569 2400]	[ 11661 147589 2399]
71496	10551654	2022-11-17 14:28:59.843347+00:00		t	43	73539805505823946	648518346495436470	73539805505832824	648518346507375993	[ 44339 134373 2119]	[ 44311 134395 2120]
71500	10551679	2022-11-17 14:28:59.843347+00:00		t	47	73539805505847019	648518346495436470	73539805505830557	648518346507375993	[ 44385 134399 2119]	[ 44381 134439 2119]
71501	10551690	2022-11-17 14:28:59.843347+00:00		t	15	73539805505842158	648518346495436470	73539805505875246	648518346507375993	[ 44457 134465 2131]	[ 44449 134501 2132]
71503	10551694	2022-11-17 14:28:59.843347+00:00		t	31	73539805505798915	648518346495436470	73539805505819331	648518346507375993	[ 44455 134391 2115]	[ 44471 134415 2116]
71600	1423813	2022-11-17 14:28:59.843347+00:00		t	29	72977130430300769	648518346484779779	72977199149842827	648518346505022067	[ 28353 143359 2167]	[ 28389 143373 2167]
71901	14231554	2022-11-17 14:28:59.843347+00:00		t	42	73398724017516769	648518346475328312	73398724017534325	648518346524374021	[ 40437 124821 1409]	[ 40441 124793 1409]
72068	7461839	2022-11-17 14:28:59.843347+00:00		t	69	72836530649298819	648518346484779779	72836530649301257	648518346505022067	[ 23469 147287 2631]	[ 23505 147283 2632]
72098	14122368	2022-11-17 14:28:59.843347+00:00		t	18	72625561520011393	648518346484779779	72625561520008470	648518346505022067	[ 16647 149517 1942]	[ 16679 149535 1942]
72314	10735854	2022-11-17 14:28:59.843347+00:00		t	18	74032799568952121	648518346495436470	74032799568924337	648518346470483710	[ 58365 145693 3199]	[ 58407 145683 3199]
72351	10740296	2022-11-17 14:28:59.843347+00:00		t	18	73188167876243879	648518346472248626	73188167876227151	648518346517769764	[ 34045 139665 2015]	[ 34003 139655 2014]
72379	10740806	2022-11-17 14:28:59.843347+00:00		t	50	73188167876264446	648518346506641442	73188167876267087	648518346494270475	[ 34731 139955 2029]	[ 34763 139965 2030]
72396	10740638	2022-11-17 14:28:59.843347+00:00		t	35	73188167876288879	648518346506641442	73188167876288852	648518346494270475	[ 34419 139505 2033]	[ 34397 139475 2034]
72692	32407862	2022-11-17 14:28:59.843347+00:00		t	50	72766023928940806	648518346506641442	72766023928936634	648518346494270475	[ 21413 141825 1547]	[ 21425 141791 1547]
72805	10855261	2022-11-17 14:28:59.843347+00:00		t	15	72695724508533999	648518346488914161	72695724508508007	648518346505022067	[ 18495 145185 2751]	[ 18521 145211 2749]
72839	14354513	2022-11-17 14:28:59.843347+00:00		t	35	73610242365073086	648518346492771246	73610242365331688	648518346470721790	[ 45539 135391 919]	[ 45545 135417 921]
73023	14354352	2022-11-17 14:28:59.843347+00:00		t	20	73610242365334650	648518346492771246	73610242365331768	648518346470721790	[ 45309 135417 919]	[ 45289 135449 920]
73242	32407929	2022-11-17 14:28:59.843347+00:00		t	22	72766023928942020	648518346506641442	72766023928947397	648518346494270475	[ 21435 141871 1547]	[ 21475 141863 1547]
73420	14409839	2022-11-17 14:28:59.843347+00:00		t	37	72625493068971731	648518346515560186	72625493069000486	648518346486824141	[ 17425 148663 2458]	[ 17455 148649 2458]
73510	18433292	2022-11-17 14:28:59.843347+00:00		t	57	72906761753120714	648518346491078264	72906761753113561	648518346505022067	[ 26373 142793 2292]	[ 26405 142777 2292]
73515	18433303	2022-11-17 14:28:59.843347+00:00		t	22	72906761753125551	648518346515560186	72906761753110781	648518346505022067	[ 26439 142393 2288]	[ 26431 142359 2288]
73531	18433322	2022-11-17 14:28:59.843347+00:00		t	33	72906761753108064	648518346515560186	72906761753091012	648518346505022067	[ 26477 142387 2286]	[ 26487 142357 2286]
73659	11023358	2022-11-17 14:28:59.843347+00:00		t	12	72343949238732982	648518346494683893	72343949238730327	648518346505022067	[ 9623 146269 2267]	[ 9595 146263 2267]
73670	11023788	2022-11-17 14:28:59.843347+00:00		t	32	72343949238830360	648518346489688627	72343949238812799	648518346486824141	[ 10189 146313 2301]	[ 10185 146297 2300]
73709	11023469	2022-11-17 14:28:59.843347+00:00		t	55	72343949238925865	648518346504255272	72343949238901419	648518346505022067	[ 9711 146043 2306]	[ 9747 146025 2307]
73710	11023398	2022-11-17 14:28:59.843347+00:00		t	38	72343949238829762	648518346504255272	72343949238821691	648518346486824141	[ 9655 146019 2302]	[ 9661 145991 2301]
73712	11023449	2022-11-17 14:28:59.843347+00:00		t	55	72343949238829864	648518346504255272	72343949238818596	648518346486824141	[ 9685 146077 2301]	[ 9723 146077 2301]
73714	11023454	2022-11-17 14:28:59.843347+00:00		t	82	72343949238829864	648518346504255272	72343949238825512	648518346486824141	[ 9701 146037 2304]	[ 9729 146015 2304]
73821	14439510	2022-11-17 14:28:59.843347+00:00		t	41	73047292277763631	648518346492771246	73047292277768846	648518346470721790	[ 29747 135341 694]	[ 29733 135383 694]
74082	11140015	2022-11-17 14:28:59.843347+00:00		t	28	72414180879381443	648518346496690477	72414180879402933	648518346486824141	[ 12189 141583 2860]	[ 12155 141579 2861]
74163	11139743	2022-11-17 14:28:59.843347+00:00		t	67	72414180879424497	648518346496665389	72414180879429408	648518346486824141	[ 11923 141463 2872]	[ 11899 141467 2872]
74352	11207031	2022-11-17 14:28:59.843347+00:00		t	37	73398930175882609	648518346492771246	73398930175890048	648518346483480652	[ 39971 129261 1384]	[ 39953 129255 1386]
74524	11224626	2022-11-17 14:28:59.843347+00:00		t	26	72484755580707870	648518346495436470	72484755580687937	648518346486824141	[ 13465 147695 2477]	[ 13463 147731 2477]
74627	11224744	2022-11-17 14:28:59.843347+00:00		t	22	72484755580714963	648518346491078264	72484755580719712	648518346486824141	[ 13655 147519 2486]	[ 13655 147561 2487]
74634	11224689	2022-11-17 14:28:59.843347+00:00		t	26	72484755580648951	648518346495029419	72484755580662060	648518346486824141	[ 13543 147861 2463]	[ 13577 147869 2462]
74635	11224699	2022-11-17 14:28:59.843347+00:00		t	46	72484755580528906	648518346495029419	72484755580634085	648518346486824141	[ 13607 147891 2456]	[ 13591 147929 2456]
74724	11304016	2022-11-17 14:28:59.843347+00:00		t	20	73187686504394246	648518346475328312	73187686504380569	648518346492384195	[ 34605 125213 1378]	[ 34607 125195 1377]
74836	11333348	2022-11-17 14:28:59.843347+00:00		t	53	73469368042013862	648518346506641442	73469368042008558	648518346491708222	[ 41149 131515 2075]	[ 41125 131493 2076]
75029	9128761	2022-11-17 14:28:59.843347+00:00		t	13	72555055873885130	648518346475692416	72555055873872924	648518346486824141	[ 14573 146019 3009]	[ 14587 146051 3009]
75254	41976721	2022-11-17 14:28:59.843347+00:00		t	29	72695930264240999	648518346475692416	72695930264243504	648518346486824141	[ 19221 151293 1953]	[ 19239 151285 1954]
75400	11371628	2022-11-17 14:28:59.843347+00:00		t	41	73610242298454922	648518346492771246	73610242298473058	648518346484670979	[ 45545 135891 883]	[ 45545 135921 883]
75478	14598358	2022-11-17 14:28:59.843347+00:00		t	44	72977061777829380	648518346491640081	72977061777818404	648518346505022067	[ 27389 139625 2247]	[ 27391 139601 2247]
75633	14627220	2022-11-17 14:28:59.843347+00:00		t	55	73399067346285371	648518346492771246	73399067346278248	648518346484670979	[ 39857 134759 815]	[ 39831 134739 816]
76067	11534933	2022-11-17 14:28:59.843347+00:00		t	39	73892131001281604	648518346495436470	73892131001261140	648518346470483710	[ 54819 147627 3558]	[ 54841 147615 3558]
76124	11561013	2022-11-17 14:28:59.843347+00:00		t	40	73469436292125487	648518346506641442	73469436292025669	648518346491708222	[ 42193 134843 1287]	[ 42213 134879 1288]
76129	11561034	2022-11-17 14:28:59.843347+00:00		t	33	73469436291930070	648518346506641442	73469436291916464	648518346491708222	[ 42263 134893 1268]	[ 42293 134907 1267]
76140	11561285	2022-11-17 14:28:59.843347+00:00		t	35	73469436292026619	648518346492983728	73469436292026616	648518346491708222	[ 42987 135035 1285]	[ 42961 135067 1286]
76330	27884627	2022-11-17 14:28:59.843347+00:00		t	17	73117455467684480	648518346472248626	73117455467646493	648518346517769764	[ 31639 130667 1928]	[ 31673 130661 1928]
76460	2081984	2022-11-17 14:28:59.843347+00:00		t	33	72414386702378622	648518346490054097	72414386702391087	648518346488823886	[ 10581 149195 2263]	[ 10555 149181 2264]
76461	12837166	2022-11-17 14:28:59.843347+00:00		t	29	72555261898116630	648518346494261536	72555261898119214	648518346488823886	[ 14553 153459 2766]	[ 14585 153473 2766]
76462	12837178	2022-11-17 14:28:59.843347+00:00		t	24	72555261898164342	648518346494261536	72555261898196960	648518346488823886	[ 14651 153473 2784]	[ 14677 153449 2784]
76464	6311064	2022-11-17 14:28:59.843347+00:00		t	57	72484893086687891	648518346504798854	72484893086677866	648518346488823886	[ 13785 152475 2585]	[ 13751 152457 2585]
76465	22460118	2022-11-17 14:28:59.843347+00:00		t	21	72484755580649680	648518346504798854	72484755580646935	648518346488823886	[ 12445 148947 2456]	[ 12437 148987 2456]
76466	22460122	2022-11-17 14:28:59.843347+00:00		t	28	72484755580665289	648518346504798854	72484755580646935	648518346488823886	[ 12489 148961 2463]	[ 12449 148973 2463]
76467	37424170	2022-11-17 14:28:59.843347+00:00		t	21	72414249263497519	648518346490054097	72414249263481175	648518346488823886	[ 11973 145329 2281]	[ 12001 145297 2283]
76468	11792627	2022-11-17 14:28:59.843347+00:00		t	24	72414386836549421	648518346490048465	72414386836551406	648518346488823886	[ 11593 148201 2507]	[ 11623 148195 2506]
76469	37424180	2022-11-17 14:28:59.843347+00:00		t	38	72414249263486643	648518346490054097	72414249263484586	648518346488823886	[ 11991 145407 2279]	[ 12025 145401 2278]
76470	37424187	2022-11-17 14:28:59.843347+00:00		t	52	72414249263490713	648518346504798854	72414249263481175	648518346488823886	[ 12065 145199 2283]	[ 12049 145231 2285]
76471	37424201	2022-11-17 14:28:59.843347+00:00		t	35	72414249263504121	648518346504798854	72414249263504147	648518346488823886	[ 12119 145173 2286]	[ 12141 145201 2286]
76472	37424208	2022-11-17 14:28:59.843347+00:00		t	17	72414249263504813	648518346490054097	72414249263532827	648518346488823886	[ 12195 145331 2297]	[ 12169 145307 2297]
76473	39664927	2022-11-17 14:28:59.843347+00:00		t	72	72484824233100073	648518346490048465	72484824233087971	648518346488823886	[ 13985 150483 2367]	[ 14017 150459 2366]
76474	17884784	2022-11-17 14:28:59.843347+00:00		t	23	72414386903643005	648518346490048465	72414386903651314	648518346488823886	[ 12125 149085 2609]	[ 12161 149063 2608]
76476	39664928	2022-11-17 14:28:59.843347+00:00		t	22	72484824233117850	648518346490048465	72484824233122651	648518346488823886	[ 13993 150539 2377]	[ 14015 150523 2379]
76477	39664935	2022-11-17 14:28:59.843347+00:00		t	36	72484824233077822	648518346490048465	72484824233120207	648518346488823886	[ 14021 150519 2373]	[ 14049 150503 2373]
76497	34097806	2022-11-17 14:28:59.843347+00:00		t	38	72414455556223835	648518346490048465	72414455556224408	648518346488823886	[ 11661 150063 2567]	[ 11643 150099 2567]
76646	14730003	2022-11-17 14:28:59.843347+00:00		t	45	73399136401163099	648518346472248626	73399136401014419	648518346491708222	[ 39963 135835 1419]	[ 39941 135863 1420]
76693	11670233	2022-11-17 14:28:59.843347+00:00		t	12	72555262032375787	648518346489688627	72555262032375794	648518346486824141	[ 14983 152381 3031]	[ 14993 152403 3030]
76694	11670215	2022-11-17 14:28:59.843347+00:00		t	36	72555262032395272	648518346489688627	72555262032392796	648518346486824141	[ 14969 152433 3041]	[ 14955 152459 3042]
76969	11745711	2022-11-17 14:28:59.843347+00:00		t	50	73328629949818417	648518346492771246	73328629949826509	648518346484670979	[ 38349 132683 986]	[ 38357 132651 986]
76995	11758092	2022-11-17 14:28:59.843347+00:00		t	21	72625424081136356	648518346475692416	72625424081136589	648518346505022067	[ 16469 147393 1962]	[ 16449 147425 1964]
77225	14792450	2022-11-17 14:28:59.843347+00:00		t	19	72906486070082074	648518346472248626	72906486070104767	648518346494270475	[ 25079 133987 758]	[ 25051 134011 759]
77289	11814934	2022-11-17 14:28:59.843347+00:00		t	38	72414318050016202	648518346495436470	72414318050023836	648518346486824141	[ 10937 147199 2386]	[ 10927 147225 2387]
77299	11814714	2022-11-17 14:28:59.843347+00:00		t	29	72414318050209862	648518346494326841	72414318050262403	648518346486824141	[ 10585 147097 2431]	[ 10589 147067 2431]
77349	11814667	2022-11-17 14:28:59.843347+00:00		t	23	72414318049941533	648518346491078264	72414318049931550	648518346486824141	[ 10517 147139 2352]	[ 10511 147111 2352]
77350	11814721	2022-11-17 14:28:59.843347+00:00		t	14	72414318049969580	648518346491078264	72414318049969547	648518346486824141	[ 10583 147119 2369]	[ 10603 147109 2370]
77466	11814459	2022-11-17 14:28:59.843347+00:00		t	43	72414318050010903	648518346491078264	72414318050031651	648518346486824141	[ 10303 146927 2390]	[ 10313 146889 2391]
77467	11814472	2022-11-17 14:28:59.843347+00:00		t	19	72414318050010903	648518346491078264	72414318050046678	648518346486824141	[ 10311 146933 2394]	[ 10321 146907 2395]
77520	11814817	2022-11-17 14:28:59.843347+00:00		t	19	72414318049886328	648518346488914161	72414318049904612	648518346486824141	[ 10755 147083 2342]	[ 10729 147065 2344]
77695	14803812	2022-11-17 14:28:59.843347+00:00		t	28	74032730782190704	648518346495029419	74032730782188006	648518346507375993	[ 57591 144877 3030]	[ 57613 144849 3031]
77707	14803928	2022-11-17 14:28:59.843347+00:00		t	63	74032730782055956	648518346489732460	74032730782071657	648518346507375993	[ 57761 144709 2985]	[ 57785 144717 2986]
77761	18622545	2022-11-17 14:28:59.843347+00:00		t	18	72555330684588509	648518346494062583	72555330684568479	648518346488823886	[ 14661 154589 2849]	[ 14639 154625 2850]
77996	18628212	2022-11-17 14:28:59.843347+00:00		t	31	72836530179589977	648518346515560186	72836530179595486	648518346524374021	[ 23141 146803 1764]	[ 23157 146837 1765]
78445	30694125	2022-11-17 14:28:59.843347+00:00		t	49	73258261406977995	648518346475328312	73258261406960175	648518346524374021	[ 35779 132731 1364]	[ 35741 132725 1365]
78507	12080499	2022-11-17 14:28:59.843347+00:00		t	21	72555330550425874	648518346504255272	72555330550400929	648518346486824141	[ 15249 153813 2606]	[ 15217 153787 2606]
78618	14929498	2022-11-17 14:28:59.843347+00:00		t	25	72695861746332311	648518346484779779	72695861746379971	648518346505022067	[ 18935 148235 2439]	[ 18959 148231 2440]
78668	14929128	2022-11-17 14:28:59.843347+00:00		t	32	72695861746327544	648518346495029419	72695861746369948	648518346505022067	[ 18435 147647 2440]	[ 18459 147623 2440]
78718	12112513	2022-11-17 14:28:59.843347+00:00		t	21	73188029766080349	648518346492771246	73188029766082709	648518346494270475	[ 33359 135963 686]	[ 33341 135927 687]
78734	12112708	2022-11-17 14:28:59.843347+00:00		t	63	73188029766161601	648518346492771246	73188029766166532	648518346470721790	[ 33679 135535 722]	[ 33645 135537 722]
78796	12112489	2022-11-17 14:28:59.843347+00:00		t	35	73188029766080349	648518346492771246	73188029766085123	648518346470721790	[ 33337 135977 686]	[ 33309 135961 687]
78960	27911397	2022-11-17 14:28:59.843347+00:00		t	14	72414455623186507	648518346504798854	72414455623183801	648518346505022067	[ 10993 149689 2641]	[ 10997 149703 2639]
79063	14958324	2022-11-17 14:28:59.843347+00:00		t	27	73610173646024355	648518346492771246	73610173646036997	648518346484670979	[ 46147 134965 989]	[ 46129 134989 989]
79075	14958329	2022-11-17 14:28:59.843347+00:00		t	18	73610173646039453	648518346492771246	73610173646036997	648518346484670979	[ 46157 134967 985]	[ 46141 135001 986]
79198	1677781	2022-11-17 14:28:59.843347+00:00		t	23	73117248906566490	648518346475328312	73117248906578164	648518346524374021	[ 32247 124387 1150]	[ 32241 124351 1150]
79306	11745717	2022-11-17 14:28:59.843347+00:00		t	36	73328629949789811	648518346492771246	73328629949777242	648518346470721790	[ 38361 132853 975]	[ 38371 132883 975]
79313	12228015	2022-11-17 14:28:59.843347+00:00		t	44	73610312091460675	648518346495436470	73610312091462917	648518346507375993	[ 46443 137885 2855]	[ 46441 137923 2855]
79319	11905037	2022-11-17 14:28:59.843347+00:00		t	24	73117661156275271	648518346492771246	73188029900454000	648518346470721790	[ 32767 136577 998]	[ 32791 136557 998]
79320	12228021	2022-11-17 14:28:59.843347+00:00		t	39	73610312091465199	648518346495436470	73610312091462917	648518346507375993	[ 46493 137877 2851]	[ 46481 137913 2852]
79333	12227945	2022-11-17 14:28:59.843347+00:00		t	13	73610312091185060	648518346495436470	73610312091192404	648518346507375993	[ 46163 137473 2827]	[ 46137 137507 2827]
79354	23264795	2022-11-17 14:28:59.843347+00:00		t	24	72414317848719661	648518346488914161	72414317848724607	648518346505022067	[ 11855 147387 2025]	[ 11877 147367 2025]
79434	18713315	2022-11-17 14:28:59.843347+00:00		t	31	72625218124119100	648518346496690477	72625218124129031	648518346486824141	[ 18023 140303 2389]	[ 18051 140283 2390]
79625	12338974	2022-11-17 14:28:59.843347+00:00		t	41	72836599368743580	648518346504255272	72836599368731290	648518346486824141	[ 22785 149443 2623]	[ 22781 149425 2622]
79662	2615821	2022-11-17 14:28:59.843347+00:00		t	34	73609830249771571	648518346475328312	73609830249755206	648518346524374021	[ 46809 123531 1303]	[ 46837 123553 1303]
79772	18779652	2022-11-17 14:28:59.843347+00:00		t	33	73680818140527514	648518346495029419	73680818140507106	648518346507375993	[ 47339 142431 2635]	[ 47351 142407 2635]
79806	12395100	2022-11-17 14:28:59.843347+00:00		t	35	72625493002053237	648518346515560186	72625493002068680	648518346486824141	[ 17487 148657 2441]	[ 17521 148663 2441]
79871	12395468	2022-11-17 14:28:59.843347+00:00		t	63	72625493002009786	648518346494326841	72625493002022045	648518346486824141	[ 17989 149051 2424]	[ 18013 149073 2424]
79913	12395387	2022-11-17 14:28:59.843347+00:00		t	49	72625493001922000	648518346494683893	72625493001910525	648518346486824141	[ 17915 149333 2380]	[ 17895 149315 2380]
79915	12395393	2022-11-17 14:28:59.843347+00:00		t	21	72625493001901049	648518346494683893	72625493001898738	648518346486824141	[ 17919 149333 2373]	[ 17899 149319 2373]
80010	12432177	2022-11-17 14:28:59.843347+00:00		t	37	72765611679467987	648518346506641442	72765611679475389	648518346470721790	[ 22367 129383 1707]	[ 22383 129355 1708]
80015	12431863	2022-11-17 14:28:59.843347+00:00		t	79	72765611679424081	648518346506641442	72765611679433652	648518346470721790	[ 21579 129185 1690]	[ 21597 129209 1691]
80194	12487786	2022-11-17 14:28:59.843347+00:00		t	19	73117524254148387	648518346483168844	73117524254148410	648518346504253134	[ 31035 132043 2001]	[ 31023 132083 2002]
80199	18823880	2022-11-17 14:28:59.843347+00:00		t	13	72484961940278250	648518346494261536	72484961940184439	648518346488823886	[ 13591 154395 2831]	[ 13605 154411 2831]
80245	18838042	2022-11-17 14:28:59.843347+00:00		t	44	73047086790372222	648518346483168844	73047086790375462	648518346504253134	[ 30567 129951 1954]	[ 30537 129973 1954]
80263	18838060	2022-11-17 14:28:59.843347+00:00		t	61	73047086790384699	648518346483168844	73047086790395988	648518346495773547	[ 30595 129803 1960]	[ 30571 129789 1962]
80265	18838074	2022-11-17 14:28:59.843347+00:00		t	34	73047086790381830	648518346483168844	73047086790369148	648518346495773547	[ 30611 129981 1954]	[ 30609 130019 1955]
80288	18837784	2022-11-17 14:28:59.843347+00:00		t	76	73047086790550103	648518346488914161	73047086790552913	648518346504253134	[ 29945 129913 2025]	[ 29987 129903 2025]
80346	12529989	2022-11-17 14:28:59.843347+00:00		t	40	73399067749259113	648518346492983728	73399067749334240	648518346494270475	[ 39349 135111 1671]	[ 39365 135143 1671]
80347	12530068	2022-11-17 14:28:59.843347+00:00		t	53	73399067749028431	648518346492983728	73399067749003863	648518346491708222	[ 39553 134315 1616]	[ 39525 134295 1616]
80363	12530085	2022-11-17 14:28:59.843347+00:00		t	57	73399067749003972	648518346492983728	73399067748994042	648518346491708222	[ 39595 134359 1609]	[ 39561 134341 1610]
80425	12560425	2022-11-17 14:28:59.843347+00:00		t	24	72766367862262222	648518346475692416	72766367862254940	648518346486824141	[ 20489 152289 2263]	[ 20507 152311 2261]
80431	12562751	2022-11-17 14:28:59.843347+00:00		t	13	73610311084558008	648518346492983728	73610311084790778	648518346496388669	[ 45993 137521 919]	[ 45993 137515 921]
80657	18883372	2022-11-17 14:28:59.843347+00:00		t	57	73539599347290076	648518346483168844	73539599347264206	648518346491708222	[ 44119 128957 2091]	[ 44133 128973 2090]
80706	27957505	2022-11-17 14:28:59.843347+00:00		t	57	72414317915710628	648518346504255272	72414317915717504	648518346505022067	[ 10569 145763 2110]	[ 10597 145775 2111]
80735	15017235	2022-11-17 14:28:59.843347+00:00		t	14	73328492779161364	648518346492771246	73328492779155994	648518346494270475	[ 37965 128715 1433]	[ 38003 128711 1433]
80819	15026132	2022-11-17 14:28:59.843347+00:00		t	32	72625424416619541	648518346491078264	72625424416640000	648518346486824141	[ 17337 146675 2578]	[ 17325 146651 2579]
80841	15025712	2022-11-17 14:28:59.843347+00:00		t	38	72625424416592602	648518346491078264	72625424416628451	648518346486824141	[ 16791 147431 2582]	[ 16813 147455 2581]
80979	983406	2022-11-17 14:28:59.843347+00:00		t	47	72835980423770421	648518346506641442	72835980423780971	648518346517769764	[ 23051 129669 1780]	[ 23049 129685 1782]
80980	42509725	2022-11-17 14:28:59.843347+00:00		t	33	73258261473978544	648518346506641442	73258261473991514	648518346517769764	[ 34903 131631 1458]	[ 34899 131597 1458]
80981	1255274	2022-11-17 14:28:59.843347+00:00		t	74	73117455400723825	648518346488914161	73117455400641180	648518346517769764	[ 32153 129919 1794]	[ 32183 129889 1794]
80982	2489103	2022-11-17 14:28:59.843347+00:00		t	14	73188030370051086	648518346506641442	73188030370051094	648518346517769764	[ 34795 136223 1825]	[ 34773 136207 1826]
80983	12431949	2022-11-17 14:28:59.843347+00:00		t	35	72765611679674285	648518346492983728	72765611679656575	648518346517769764	[ 21767 129483 1785]	[ 21803 129485 1785]
80984	11905243	2022-11-17 14:28:59.843347+00:00		t	35	73188029900242897	648518346506641442	73188029900252070	648518346517769764	[ 33417 136545 919]	[ 33459 136555 919]
80989	12487818	2022-11-17 14:28:59.843347+00:00		t	38	73117524254144028	648518346483168844	73117524254158986	648518346517769764	[ 31101 132059 2000]	[ 31113 132093 2000]
80996	8396603	2022-11-17 14:28:59.843347+00:00		t	36	73188030235544139	648518346506641442	73188030235747941	648518346517769764	[ 34227 135205 1549]	[ 34219 135175 1549]
80998	13602552	2022-11-17 14:28:59.843347+00:00		t	31	73187892864223355	648518346506641442	73187892864185678	648518346517769764	[ 33283 131521 1783]	[ 33251 131507 1784]
80999	13915400	2022-11-17 14:28:59.843347+00:00		t	30	73188030370144739	648518346506641442	73188030370152187	648518346517769764	[ 34665 135673 1866]	[ 34663 135711 1867]
81000	13915409	2022-11-17 14:28:59.843347+00:00		t	13	73188030370129230	648518346506641442	73188030370147388	648518346517769764	[ 34699 135839 1863]	[ 34673 135867 1864]
81005	5383741	2022-11-17 14:28:59.843347+00:00		t	37	73258123967947928	648518346506641442	73258123967942476	648518346517769764	[ 36185 127069 1335]	[ 36217 127057 1335]
81007	38398665	2022-11-17 14:28:59.843347+00:00		t	20	73188099156818797	648518346492983728	73188099156826427	648518346517769764	[ 33541 138191 2042]	[ 33513 138213 2044]
81008	16060158	2022-11-17 14:28:59.843347+00:00		t	59	72765680399095590	648518346506641442	72765680399072845	648518346517769764	[ 20589 132499 1786]	[ 20571 132471 1786]
81009	27081438	2022-11-17 14:28:59.843347+00:00		t	48	73117455333235771	648518346488914161	73117455333249645	648518346517769764	[ 32103 130657 1634]	[ 32073 130675 1635]
81010	27081467	2022-11-17 14:28:59.843347+00:00		t	31	73117455333228357	648518346488914161	73117455333242683	648518346517769764	[ 32165 130749 1632]	[ 32133 130777 1633]
81024	23363175	2022-11-17 14:28:59.843347+00:00		t	101	73258536620531263	648518346483168844	73258536620547430	648518346494270475	[ 35565 140661 2048]	[ 35585 140633 2049]
81035	8359315	2022-11-17 14:28:59.843347+00:00		t	35	73187892729785708	648518346472248626	73187892729780714	648518346517769764	[ 34031 131351 1473]	[ 34069 131347 1473]
81036	5383723	2022-11-17 14:28:59.843347+00:00		t	40	73258123967947928	648518346506641442	73258123967937199	648518346517769764	[ 36173 127117 1334]	[ 36195 127143 1334]
81037	5453851	2022-11-17 14:28:59.843347+00:00		t	16	73258261541042523	648518346506641442	73258261541056572	648518346517769764	[ 35003 132547 1566]	[ 35025 132525 1567]
81039	31143506	2022-11-17 14:28:59.843347+00:00		t	27	72765680398860685	648518346506641442	72765680398863299	648518346517769764	[ 21183 131865 1702]	[ 21163 131893 1703]
81044	7174975	2022-11-17 14:28:59.843347+00:00		t	12	73117455467562619	648518346506641442	73117455467557602	648518346517769764	[ 32521 130715 1876]	[ 32509 130679 1877]
81045	31143317	2022-11-17 14:28:59.843347+00:00		t	12	72765680399023738	648518346506641442	72765680399036411	648518346517769764	[ 20577 131901 1771]	[ 20627 131881 1772]
81046	6194778	2022-11-17 14:28:59.843347+00:00		t	34	73117455467352963	648518346488914161	73117455467401832	648518346517769764	[ 32135 129965 1806]	[ 32151 129943 1808]
81056	18930384	2022-11-17 14:28:59.843347+00:00		t	41	72414317915626180	648518346504798854	72414317915591539	648518346505022067	[ 12043 147107 2066]	[ 12061 147101 2066]
81212	23383509	2022-11-17 14:28:59.843347+00:00		t	22	72484686928537864	648518346484779779	72484686928540601	648518346486824141	[ 13437 145941 2680]	[ 13421 145977 2680]
81264	3899553	2022-11-17 14:28:59.843347+00:00		t	19	72414249598643315	648518346475692416	72414249598783538	648518346486824141	[ 11983 144643 2831]	[ 11995 144635 2834]
81268	12864357	2022-11-17 14:28:59.843347+00:00		t	35	72555124324950100	648518346475692416	72555124324963987	648518346486824141	[ 14425 147481 2527]	[ 14453 147465 2528]
81462	3563702	2022-11-17 14:28:59.843347+00:00		t	30	72555055404178587	648518346475692416	72555055404191271	648518346486824141	[ 14451 145965 2136]	[ 14449 146001 2137]
81467	1895513	2022-11-17 14:28:59.843347+00:00		t	161	72625492800652383	648518346475692416	72625492800680696	648518346505022067	[ 16791 149371 1978]	[ 16819 149361 1979]
81516	7048720	2022-11-17 14:28:59.843347+00:00		t	22	72484687062733824	648518346475692416	72484687062712102	648518346486824141	[ 13173 146335 2933]	[ 13169 146307 2933]
81648	21792791	2022-11-17 14:28:59.843347+00:00		t	27	72695793160943689	648518346475692416	72695793160941176	648518346486824141	[ 19329 146987 2635]	[ 19349 146959 2635]
81653	26230852	2022-11-17 14:28:59.843347+00:00		t	17	72414111757509067	648518346475692416	72414111757499366	648518346486824141	[ 11027 140967 2173]	[ 10993 140963 2173]
81720	11814717	2022-11-17 14:28:59.843347+00:00		t	26	72414318049919389	648518346475692416	72414318049916990	648518346486824141	[ 10623 147145 2349]	[ 10593 147135 2350]
81784	2696737	2022-11-17 14:28:59.843347+00:00		t	29	72484824367304007	648518346475692416	72484824367308645	648518346505022067	[ 13797 149811 2614]	[ 13787 149791 2614]
81955	21792771	2022-11-17 14:28:59.843347+00:00		t	20	72695793160939044	648518346475692416	72695793160956310	648518346486824141	[ 19301 147209 2633]	[ 19313 147229 2634]
81956	21792777	2022-11-17 14:28:59.843347+00:00		t	14	72695793160951295	648518346475692416	72695793160948847	648518346486824141	[ 19281 146951 2628]	[ 19321 146951 2629]
81982	15654766	2022-11-17 14:28:59.843347+00:00		t	18	72695861679100052	648518346475692416	72695861679095300	648518346486824141	[ 18859 148997 2258]	[ 18887 148981 2259]
82259	18977161	2022-11-17 14:28:59.843347+00:00		t	48	72625424349616344	648518346504255272	72625424349596908	648518346486824141	[ 17451 145659 2475]	[ 17463 145671 2477]
82260	18977124	2022-11-17 14:28:59.843347+00:00		t	12	72625424349665726	648518346504255272	72625424349660852	648518346486824141	[ 17431 145623 2497]	[ 17417 145647 2498]
82316	26531586	2022-11-17 14:28:59.843347+00:00		t	25	72555261562547028	648518346475692416	72555261562562653	648518346505022067	[ 15997 152659 2120]	[ 15967 152665 2121]
82526	18977381	2022-11-17 14:28:59.843347+00:00		t	23	72625424349697460	648518346491078264	72625424349723469	648518346505022067	[ 18043 146063 2524]	[ 17999 146079 2524]
82599	43672042	2022-11-17 14:28:59.843347+00:00		t	15	72695999117931916	648518346475692416	72695999117923863	648518346486824141	[ 20133 152117 2214]	[ 20171 152117 2215]
82603	10855459	2022-11-17 14:28:59.843347+00:00		t	25	72695724508430183	648518346475692416	72695724508432812	648518346505022067	[ 18803 145367 2721]	[ 18771 145383 2722]
82752	11814776	2022-11-17 14:28:59.843347+00:00		t	16	72414318049946156	648518346475692416	72414318049951292	648518346486824141	[ 10695 147153 2360]	[ 10673 147143 2362]
82757	23200228	2022-11-17 14:28:59.843347+00:00		t	36	72414386903603258	648518346475692416	72414386903588396	648518346486824141	[ 10773 148993 2588]	[ 10799 148977 2589]
82772	18701684	2022-11-17 14:28:59.843347+00:00		t	26	72414249464661264	648518346475692416	72414249464666671	648518346486824141	[ 10657 145223 2605]	[ 10629 145233 2605]
82804	18977268	2022-11-17 14:28:59.843347+00:00		t	37	72625424349725376	648518346475692416	72625424349718495	648518346486824141	[ 17679 145923 2526]	[ 17697 145901 2526]
82806	32474278	2022-11-17 14:28:59.843347+00:00		t	16	72414111757499499	648518346475692416	72414111824193645	648518346486824141	[ 11127 141149 2185]	[ 11107 141175 2186]
83042	15231151	2022-11-17 14:28:59.843347+00:00		t	27	73680405555274410	648518346488914161	73680405555290002	648518346491708222	[ 48459 129253 2149]	[ 48441 129279 2151]
83227	19002470	2022-11-17 14:28:59.843347+00:00		t	33	73821279945765017	648518346483168844	73821211293059955	648518346495773547	[ 53133 133151 1161]	[ 53149 133117 1162]
83260	35478278	2022-11-17 14:28:59.843347+00:00		t	22	72836117862667642	648518346506641442	72836117862662671	648518346517769764	[ 23197 133487 1731]	[ 23173 133485 1733]
83261	8359554	2022-11-17 14:28:59.843347+00:00		t	24	73187892729735243	648518346506641442	73187892729736965	648518346517769764	[ 34635 131979 1449]	[ 34597 131967 1449]
83262	5383588	2022-11-17 14:28:59.843347+00:00		t	53	73258123967890898	648518346472248626	73258123967883893	648518346517769764	[ 35881 127287 1312]	[ 35915 127283 1312]
83282	19013231	2022-11-17 14:28:59.843347+00:00		t	17	73680474274787678	648518346472248626	73680474274817696	648518346491708222	[ 47745 131447 2172]	[ 47739 131411 2172]
83283	19013010	2022-11-17 14:28:59.843347+00:00		t	46	73680474274574016	648518346488914161	73680474274561348	648518346495773547	[ 47385 132057 2082]	[ 47371 132023 2083]
83295	19013368	2022-11-17 14:28:59.843347+00:00		t	27	73680474274779677	648518346472248626	73680474274757476	648518346491708222	[ 48075 131581 2158]	[ 48117 131593 2159]
83299	19012954	2022-11-17 14:28:59.843347+00:00		t	43	73680474274590632	648518346488914161	73680474274561379	648518346495773547	[ 47209 132123 2081]	[ 47221 132091 2082]
83306	13915480	2022-11-17 14:28:59.843347+00:00		t	20	73258399114213606	648518346506641442	73188030370015076	648518346517769764	[ 34821 136143 1814]	[ 34787 136131 1815]
83506	15360932	2022-11-17 14:28:59.843347+00:00		t	34	72625493136153642	648518346496690477	72625493136144126	648518346486824141	[ 17423 149275 2592]	[ 17443 149241 2593]
83576	23440044	2022-11-17 14:28:59.843347+00:00		t	20	73751187287286715	648518346495436470	73751187287308554	648518346470483710	[ 50853 142865 3391]	[ 50869 142847 3391]
83586	23433201	2022-11-17 14:28:59.843347+00:00		t	16	73187617717889611	648518346475328312	73187617718066128	648518346480659926	[ 34751 123917 1288]	[ 34773 123927 1287]
83644	32474325	2022-11-17 14:28:59.843347+00:00		t	29	72414111824570116	648518346475692416	72414111824565077	648518346486824141	[ 11171 140667 2290]	[ 11199 140673 2291]
83649	19073011	2022-11-17 14:28:59.843347+00:00		t	51	73187893065306850	648518346488914161	73187893065298549	648518346504253134	[ 34645 131611 2122]	[ 34657 131575 2123]
83703	19072876	2022-11-17 14:28:59.843347+00:00		t	21	73187893065313093	648518346488914161	73187893065322907	648518346517769764	[ 34417 131845 2131]	[ 34421 131871 2132]
83808	15421251	2022-11-17 14:28:59.843347+00:00		t	17	72414386836406327	648518346490048465	72414386836406330	648518346488823886	[ 10907 147471 2452]	[ 10943 147479 2452]
83845	15431045	2022-11-17 14:28:59.843347+00:00		t	13	72484961873458174	648518346494261536	72484961873448747	648518346488823886	[ 13467 154363 2801]	[ 13485 154349 2800]
83846	15431090	2022-11-17 14:28:59.843347+00:00		t	27	72484961873448875	648518346494261536	72484961873448811	648518346488823886	[ 13537 154497 2798]	[ 13567 154485 2797]
83992	39360991	2022-11-17 14:28:59.843347+00:00		t	43	72906349234913986	648518346488914161	72906349234921668	648518346517769764	[ 25423 130553 1821]	[ 25449 130561 1822]
83993	44673334	2022-11-17 14:28:59.843347+00:00		t	12	73117455400580782	648518346506641442	73117455400601772	648518346517769764	[ 31935 130591 1775]	[ 31961 130613 1777]
84009	44673356	2022-11-17 14:28:59.843347+00:00		t	51	73117455400425428	648518346488914161	73117455400437919	648518346517769764	[ 31979 130309 1711]	[ 32005 130325 1713]
84096	15560837	2022-11-17 14:28:59.843347+00:00		t	17	73469299255679256	648518346488914161	73469299255671819	648518346504253134	[ 41059 129883 2039]	[ 41031 129897 2039]
84114	15563519	2022-11-17 14:28:59.843347+00:00		t	16	72343949372747802	648518346504255272	72343949372775159	648518346486824141	[ 9693 146229 2449]	[ 9719 146213 2450]
84163	15563702	2022-11-17 14:28:59.843347+00:00		t	66	72343949372579913	648518346475692416	72343949372701693	648518346505022067	[ 10131 145899 2443]	[ 10099 145907 2444]
84242	15563483	2022-11-17 14:28:59.843347+00:00		t	35	72343949372596904	648518346504255272	72343949372731166	648518346486824141	[ 9663 146215 2446]	[ 9675 146181 2447]
84627	30694176	2022-11-17 14:28:59.843347+00:00		t	45	73258261406967339	648518346475328312	73258261406962549	648518346524374021	[ 35817 132589 1367]	[ 35783 132581 1367]
84885	1462609	2022-11-17 14:28:59.843347+00:00		t	24	72695724508564651	648518346497869558	72695793228028065	648518346505022067	[ 18919 145393 2770]	[ 18925 145433 2771]
85001	21792226	2022-11-17 14:28:59.843347+00:00		t	23	72695793160880334	648518346497869558	72695793160863514	648518346486824141	[ 18471 146997 2605]	[ 18457 146975 2605]
85014	13982928	2022-11-17 14:28:59.843347+00:00		t	39	72836599435841338	648518346497869558	72836599435843686	648518346486824141	[ 22585 149193 2747]	[ 22581 149227 2748]
85033	10855798	2022-11-17 14:28:59.843347+00:00		t	35	72695724508677964	648518346497869558	72695724508808659	648518346505022067	[ 19249 145335 2822]	[ 19267 145369 2824]
85076	34137053	2022-11-17 14:28:59.843347+00:00		t	37	72695724374404657	648518346497869558	72695724374396965	648518346505022067	[ 19927 144713 2510]	[ 19905 144703 2510]
85180	15732234	2022-11-17 14:28:59.843347+00:00		t	25	72766230691652087	648518346475692416	72766230691644381	648518346486824141	[ 20561 148069 2756]	[ 20559 148041 2756]
85181	15732189	2022-11-17 14:28:59.843347+00:00		t	32	72766230691690588	648518346496665389	72766230691695605	648518346486824141	[ 20547 148289 2769]	[ 20511 148279 2770]
85207	15736134	2022-11-17 14:28:59.843347+00:00		t	21	72906486740947564	648518346488914161	72906486740921121	648518346504253134	[ 24857 135083 1942]	[ 24863 135049 1942]
85325	20914125	2022-11-17 14:28:59.843347+00:00		t	14	72766092648613677	648518346490339099	72766092648494454	648518346487975490	[ 20511 145019 1551]	[ 20513 145003 1549]
85326	40378229	2022-11-17 14:28:59.843347+00:00		t	59	73257986529075059	648518346475328312	73257986529049437	648518346487975490	[ 35347 124593 1367]	[ 35337 124635 1367]
85340	32736028	2022-11-17 14:28:59.843347+00:00		t	43	73047292345071318	648518346475328312	73047292345243298	648518346487975490	[ 29381 136463 903]	[ 29349 136481 903]
85613	15892451	2022-11-17 14:28:59.843347+00:00		t	17	72343949305718231	648518346475692416	72343949305715705	648518346486824141	[ 9765 145701 2343]	[ 9803 145693 2343]
85649	15892352	2022-11-17 14:28:59.843347+00:00		t	44	72343949305927853	648518346496690477	72343949305985561	648518346486824141	[ 9665 146293 2435]	[ 9677 146265 2436]
85883	29542046	2022-11-17 14:28:59.843347+00:00		t	54	72695792624079467	648518346490339099	72695792624079573	648518346517770020	[ 20059 145427 1623]	[ 20093 145423 1624]
86099	20281355	2022-11-17 14:28:59.843347+00:00		t	14	73047292411726150	648518346475328312	73047292411836706	648518346517770020	[ 29371 136449 907]	[ 29337 136475 910]
86146	32506500	2022-11-17 14:28:59.843347+00:00		t	56	72695861746138985	648518346496690477	72695861746118923	648518346486824141	[ 18549 149415 2370]	[ 18517 149407 2370]
86153	16060170	2022-11-17 14:28:59.843347+00:00		t	53	72765680399095590	648518346506641442	72765680399069397	648518346504253134	[ 20607 132487 1786]	[ 20621 132461 1786]
86189	23582240	2022-11-17 14:28:59.843347+00:00		t	72	72484686928576746	648518346494326841	72484686928649759	648518346486824141	[ 12997 145837 2696]	[ 13015 145821 2697]
86197	19392357	2022-11-17 14:28:59.843347+00:00		t	58	73539873688328585	648518346483168844	73539873688317771	648518346495773547	[ 44653 136307 1075]	[ 44625 136345 1076]
86240	19397250	2022-11-17 14:28:59.843347+00:00		t	43	72484686659965626	648518346504798854	72484686659994590	648518346486824141	[ 14309 146405 2117]	[ 14275 146413 2118]
86369	16144570	2022-11-17 14:28:59.843347+00:00		t	23	72625424684963515	648518346475692416	72625424684914131	648518346486824141	[ 17447 147411 3084]	[ 17467 147425 3085]
86584	23607075	2022-11-17 14:28:59.843347+00:00		t	45	72906555393512370	648518346488914161	72906555393476461	648518346504253134	[ 25265 136243 1901]	[ 25297 136227 1900]
86597	19442106	2022-11-17 14:28:59.843347+00:00		t	24	73047499174305232	648518346506641442	73047499174319669	648518346494270475	[ 30685 142111 2087]	[ 30655 142129 2087]
86598	19442134	2022-11-17 14:28:59.843347+00:00		t	34	73117867918548878	648518346506641442	73047499174326150	648518346494270475	[ 30729 141985 2095]	[ 30703 141975 2097]
86816	16230776	2022-11-17 14:28:59.843347+00:00		t	16	73329523168773940	648518346475328312	73329523168767442	648518346492233260	[ 38399 159659 716]	[ 38391 159693 716]
86997	28092113	2022-11-17 14:28:59.843347+00:00		t	16	72484618007619691	648518346490048465	72484618007622013	648518346488823886	[ 14087 145029 2272]	[ 14053 145031 2273]
86999	28092118	2022-11-17 14:28:59.843347+00:00		t	32	72484618007590933	648518346490048465	72484618007584760	648518346488823886	[ 14061 144891 2261]	[ 14063 144867 2261]
87000	28092138	2022-11-17 14:28:59.843347+00:00		t	62	72484618007608040	648518346490048465	72484618007628937	648518346488823886	[ 14115 145073 2274]	[ 14095 145091 2275]
87001	6132555	2022-11-17 14:28:59.843347+00:00		t	30	73539873755404933	648518346492983728	73539873755409898	648518346479633883	[ 44297 136201 1196]	[ 44277 136235 1195]
87132	16347777	2022-11-17 14:28:59.843347+00:00		t	78	73187824077464668	648518346492983728	73187824077454731	648518346504253134	[ 34009 130731 1600]	[ 34003 130693 1600]
87181	19523484	2022-11-17 14:28:59.843347+00:00		t	48	72414455488936474	648518346504798854	72414455488947023	648518346486824141	[ 11333 150161 2381]	[ 11335 150139 2383]
87252	19531652	2022-11-17 14:28:59.843347+00:00		t	56	72484893288262058	648518346475692416	72484893288244685	648518346486824141	[ 13757 152097 3050]	[ 13753 152131 3050]
87463	16383264	2022-11-17 14:28:59.843347+00:00		t	36	73680336835583997	648518346472248626	73680336835606108	648518346504253134	[ 48377 127049 2074]	[ 48367 127083 2074]
87473	19543041	2022-11-17 14:28:59.843347+00:00		t	33	72836049143104199	648518346506641442	72836049143101812	648518346504253134	[ 23163 132863 1705]	[ 23185 132837 1706]
87488	16394027	2022-11-17 14:28:59.843347+00:00		t	36	72695930197331028	648518346496333770	72695930197350871	648518346505022067	[ 18627 151345 1905]	[ 18649 151329 1906]
87549	16394283	2022-11-17 14:28:59.843347+00:00		t	31	72695930197323669	648518346475692416	72695930197348428	648518346505022067	[ 18965 151455 1905]	[ 18967 151473 1906]
87567	28097344	2022-11-17 14:28:59.843347+00:00		t	17	72414386836698144	648518346475692416	72414386836757043	648518346486824141	[ 11047 149123 2562]	[ 11053 149143 2564]
87627	19556432	2022-11-17 14:28:59.843347+00:00		t	29	73328355272894976	648518346475328312	73328355273089414	648518346524374021	[ 37343 124007 1295]	[ 37319 124017 1297]
88094	16569438	2022-11-17 14:28:59.843347+00:00		t	16	73539873688475104	648518346492983728	73539873688480206	648518346491708222	[ 44919 135631 1138]	[ 44907 135655 1138]
88251	23701230	2022-11-17 14:28:59.843347+00:00		t	32	72625493136142549	648518346507731833	72625493136113974	648518346486824141	[ 16727 147507 2588]	[ 16741 147485 2587]
88330	19653525	2022-11-17 14:28:59.843347+00:00		t	61	73539736853251664	648518346472248626	73539736853256421	648518346491708222	[ 44689 131533 2193]	[ 44675 131573 2193]
88350	19653586	2022-11-17 14:28:59.843347+00:00		t	51	73539736853054804	648518346472248626	73539736853141854	648518346491708222	[ 44801 131601 2188]	[ 44787 131631 2189]
88389	32536789	2022-11-17 14:28:59.843347+00:00		t	30	72836048673437415	648518346472248626	72836048673446810	648518346470721790	[ 23235 132317 840]	[ 23217 132349 841]
88566	19675469	2022-11-17 14:28:59.843347+00:00		t	41	72484755849247574	648518346494261536	72484755849295689	648518346488823886	[ 12411 149323 3046]	[ 12449 149331 3045]
88706	19685534	2022-11-17 14:28:59.843347+00:00		t	34	72766299143027603	648518346490054097	72766299142905457	648518346486824141	[ 21495 150897 2309]	[ 21471 150905 2309]
88716	19685293	2022-11-17 14:28:59.843347+00:00		t	29	72766299142866725	648518346490054097	72766299143024167	648518346486824141	[ 21271 150669 2301]	[ 21263 150691 2303]
88757	16717444	2022-11-17 14:28:59.843347+00:00		t	31	72765680398834087	648518346506641442	72765680398826534	648518346517769764	[ 22399 132391 1689]	[ 22431 132379 1689]
88853	19704563	2022-11-17 14:28:59.843347+00:00		t	17	72625424416933770	648518346511062658	72625424416944949	648518346486824141	[ 18063 147253 2690]	[ 18093 147251 2689]
88858	19704603	2022-11-17 14:28:59.843347+00:00		t	101	72625424416976933	648518346511062658	72625424416944949	648518346486824141	[ 18101 147287 2694]	[ 18131 147273 2694]
88870	14231873	2022-11-17 14:28:59.843347+00:00		t	28	73469092761624912	648518346475328312	73398724017450764	648518346524374021	[ 40973 124049 1386]	[ 40943 124061 1387]
88895	18628143	2022-11-17 14:28:59.843347+00:00		t	31	72836530179569274	648518346515560186	72836530179581851	648518346524374021	[ 23067 146807 1762]	[ 23077 146843 1762]
88948	19704377	2022-11-17 14:28:59.843347+00:00		t	17	72625424416807601	648518346497869558	72625424416822556	648518346486824141	[ 17889 147389 2652]	[ 17889 147373 2655]
89071	4394900	2022-11-17 14:28:59.843347+00:00		t	19	72695655587628625	648518346494326841	72695655587654105	648518346505022067	[ 18889 142969 2367]	[ 18905 142951 2367]
89183	1679258	2022-11-17 14:28:59.843347+00:00		t	16	72555262099448151	648518346494326841	72555262099457955	648518346486824141	[ 15293 153473 3160]	[ 15299 153447 3161]
89185	1679216	2022-11-17 14:28:59.843347+00:00		t	12	72555262099423298	648518346494326841	72555262099423364	648518346486824141	[ 15159 153533 3149]	[ 15159 153565 3149]
89485	13384570	2022-11-17 14:28:59.843347+00:00		t	26	72484755513831528	648518346494326841	72484755513819932	648518346505022067	[ 13153 148099 2430]	[ 13179 148091 2430]
89645	10533054	2022-11-17 14:28:59.843347+00:00		t	39	72414386769549652	648518346494326841	72414386769525840	648518346486824141	[ 11809 148259 2407]	[ 11773 148265 2408]
89841	12171167	2022-11-17 14:28:59.843347+00:00		t	42	72555124392201030	648518346494326841	72555124392210666	648518346486824141	[ 14783 148787 2684]	[ 14759 148805 2685]
89978	23741180	2022-11-17 14:28:59.843347+00:00		t	53	73469436761675448	648518346495436470	73469436761675464	648518346507375993	[ 42663 134181 2155]	[ 42671 134219 2154]
89983	23741188	2022-11-17 14:28:59.843347+00:00		t	31	73469436761682860	648518346495029419	73469436761690076	648518346507375993	[ 42765 134217 2160]	[ 42767 134249 2160]
90043	19704453	2022-11-17 14:28:59.843347+00:00		t	53	72625424416841402	648518346494326841	72625424416854815	648518346486824141	[ 17961 147393 2662]	[ 17973 147369 2662]
90147	37675446	2022-11-17 14:28:59.843347+00:00		t	77	72625355563087985	648518346494326841	72625355563093992	648518346486824141	[ 17023 143559 2412]	[ 17029 143527 2413]
90659	16867856	2022-11-17 14:28:59.843347+00:00		t	23	73047430521964824	648518346491640081	73047430521973140	648518346505022067	[ 29595 140571 2216]	[ 29581 140601 2218]
90661	16867886	2022-11-17 14:28:59.843347+00:00		t	37	73047430521955957	648518346491640081	73047430521967559	648518346505022067	[ 29641 140583 2215]	[ 29655 140603 2216]
91123	32280692	2022-11-17 14:28:59.843347+00:00		t	23	72625424416428099	648518346507731833	72625424416422382	648518346486824141	[ 17361 146197 2570]	[ 17395 146199 2570]
91149	16934409	2022-11-17 14:28:59.843347+00:00		t	43	73610243237733338	648518346495436470	73680611981970798	648518346507375993	[ 47097 135897 2604]	[ 47131 135881 2605]
91173	17718928	2022-11-17 14:28:59.843347+00:00		t	42	72554918032375854	648518346507731833	72554918032428695	648518346505022067	[ 15417 142571 2309]	[ 15437 142613 2309]
91180	14410302	2022-11-17 14:28:59.843347+00:00		t	18	72625493069090168	648518346507731833	72625493069101366	648518346486824141	[ 18203 149015 2497]	[ 18201 149023 2499]
91181	14410314	2022-11-17 14:28:59.843347+00:00		t	40	72625493069078839	648518346507731833	72625493069092266	648518346486824141	[ 18221 148937 2495]	[ 18227 148921 2497]
91190	10533130	2022-11-17 14:28:59.843347+00:00		t	17	72414386769330278	648518346507731833	72414386769354836	648518346486824141	[ 11849 147551 2335]	[ 11871 147569 2337]
91194	15025729	2022-11-17 14:28:59.843347+00:00		t	17	72625424416709770	648518346507731833	72625424416709750	648518346486824141	[ 16807 147331 2611]	[ 16835 147307 2610]
91210	12171110	2022-11-17 14:28:59.843347+00:00		t	41	72555124392178192	648518346507731833	72555124392180752	648518346486824141	[ 14645 148675 2678]	[ 14677 148681 2679]
91211	12171133	2022-11-17 14:28:59.843347+00:00		t	16	72555124392200661	648518346507731833	72555124392263847	648518346486824141	[ 14681 148587 2693]	[ 14703 148577 2692]
91212	12171154	2022-11-17 14:28:59.843347+00:00		t	28	72555124392286182	648518346507731833	72555124392347663	648518346486824141	[ 14703 148623 2696]	[ 14741 148629 2697]
91237	2696757	2022-11-17 14:28:59.843347+00:00		t	31	72484824367294124	648518346507731833	72484824367274736	648518346505022067	[ 13857 149651 2605]	[ 13829 149647 2604]
91238	2696792	2022-11-17 14:28:59.843347+00:00		t	13	72484824367294124	648518346507731833	72484824367274713	648518346505022067	[ 13897 149643 2603]	[ 13891 149627 2602]
91265	11480078	2022-11-17 14:28:59.843347+00:00		t	18	72555124257828600	648518346507731833	72555124257835596	648518346486824141	[ 14771 148489 2399]	[ 14727 148497 2399]
91269	19795868	2022-11-17 14:28:59.843347+00:00		t	73	73187892796919710	648518346472248626	73187892796940305	648518346517769764	[ 34783 132493 1589]	[ 34763 132475 1589]
91270	19795875	2022-11-17 14:28:59.843347+00:00		t	19	73187892796912459	648518346506641442	73187892796917440	648518346517769764	[ 34801 132699 1579]	[ 34791 132657 1580]
91278	2696715	2022-11-17 14:28:59.843347+00:00		t	35	72484824367303859	648518346507731833	72484824367306234	648518346505022067	[ 13757 149719 2614]	[ 13729 149741 2615]
91331	19875053	2022-11-17 14:28:59.843347+00:00		t	24	72555055538268083	648518346507731833	72555055538280737	648518346505022067	[ 16067 146547 2341]	[ 16053 146531 2342]
91376	35059067	2022-11-17 14:28:59.843347+00:00		t	28	72414317983025044	648518346507731833	72414317983021068	648518346486824141	[ 11941 146963 2298]	[ 11949 146961 2300]
91377	35059068	2022-11-17 14:28:59.843347+00:00		t	23	72414317982935616	648518346507731833	72414317982931127	648518346486824141	[ 11965 147143 2270]	[ 11951 147175 2269]
91378	35059072	2022-11-17 14:28:59.843347+00:00		t	43	72414317982970248	648518346507731833	72414317982958254	648518346486824141	[ 11951 146903 2281]	[ 11969 146881 2281]
91379	35059028	2022-11-17 14:28:59.843347+00:00		t	26	72414317982970192	648518346507731833	72414317982995393	648518346505022067	[ 11881 146845 2286]	[ 11867 146821 2286]
91449	32549977	2022-11-17 14:28:59.843347+00:00		t	40	72555124123717680	648518346488914161	72555124123705593	648518346505022067	[ 14953 147937 2161]	[ 14979 147915 2161]
91615	32549928	2022-11-17 14:28:59.843347+00:00		t	38	72555124123722542	648518346504255272	72555124123734560	648518346505022067	[ 14927 147763 2166]	[ 14903 147749 2166]
91899	17019010	2022-11-17 14:28:59.843347+00:00		t	25	72625355764401172	648518346504255272	72625355764408806	648518346486824141	[ 18381 145353 2776]	[ 18399 145377 2777]
91900	17019025	2022-11-17 14:28:59.843347+00:00		t	55	72695724508604730	648518346497869558	72625355764408806	648518346486824141	[ 18461 145333 2775]	[ 18427 145359 2775]
91932	17018993	2022-11-17 14:28:59.843347+00:00		t	27	72625355764440976	648518346494683893	72625355764408806	648518346486824141	[ 18357 145369 2785]	[ 18377 145359 2784]
92156	19863756	2022-11-17 14:28:59.843347+00:00		t	47	72344018025151208	648518346495029419	72344018025148597	648518346505022067	[ 9719 147579 2331]	[ 9743 147551 2333]
92318	19874963	2022-11-17 14:28:59.843347+00:00		t	56	72555055538485020	648518346496665389	72555055538615159	648518346486824141	[ 15879 146435 2441]	[ 15913 146433 2440]
92728	19895370	2022-11-17 14:28:59.843347+00:00		t	24	73469504944330220	648518346472248626	73539873688558746	648518346484670979	[ 42995 135545 1153]	[ 43025 135539 1154]
92741	17205543	2022-11-17 14:28:59.843347+00:00		t	36	72343880720417310	648518346475692416	72343880720427383	648518346486824141	[ 9097 144569 2589]	[ 9103 144551 2591]
92904	17235850	2022-11-17 14:28:59.843347+00:00		t	58	72906555393349070	648518346492983728	72906555393356651	648518346504253134	[ 25723 136475 1841]	[ 25707 136479 1843]
92906	17235836	2022-11-17 14:28:59.843347+00:00		t	26	72906555393489719	648518346488914161	72906555393471700	648518346504253134	[ 25693 136605 1891]	[ 25683 136631 1891]
92948	17235945	2022-11-17 14:28:59.843347+00:00		t	19	72906555393361746	648518346492983728	72906555393388527	648518346504253134	[ 25837 136379 1846]	[ 25823 136385 1849]
93290	17304321	2022-11-17 14:28:59.843347+00:00		t	17	73539668066734521	648518346488914161	73539668066725120	648518346491708222	[ 43715 129233 2088]	[ 43713 129257 2087]
93315	17310542	2022-11-17 14:28:59.843347+00:00		t	26	73469299322646122	648518346472248626	73469299322644196	648518346491708222	[ 41113 129953 2123]	[ 41101 129985 2123]
93316	17310535	2022-11-17 14:28:59.843347+00:00		t	15	73469299322599422	648518346483168844	73469299322586165	648518346495773547	[ 41047 129205 2105]	[ 41053 129181 2102]
93533	28214896	2022-11-17 14:28:59.843347+00:00		t	42	72484824233204113	648518346504255272	72484824233231270	648518346486824141	[ 13167 150967 2419]	[ 13169 150947 2421]
93588	17336713	2022-11-17 14:28:59.843347+00:00		t	45	72625493136266052	648518346489732460	72625493136263644	648518346486824141	[ 16761 149159 2653]	[ 16793 149165 2653]
93605	17336816	2022-11-17 14:28:59.843347+00:00		t	28	72625493136194352	648518346484779779	72625493136148708	648518346486824141	[ 17045 149073 2603]	[ 17025 149049 2602]
93690	17336899	2022-11-17 14:28:59.843347+00:00		t	18	72625493135967792	648518346507731833	72625493135962928	648518346486824141	[ 17225 149205 2570]	[ 17207 149207 2571]
93691	17336958	2022-11-17 14:28:59.843347+00:00		t	79	72625493136126925	648518346507731833	72625493136115571	648518346486824141	[ 17315 149205 2585]	[ 17339 149221 2585]
93703	23919509	2022-11-17 14:28:59.843347+00:00		t	23	72555262032438945	648518346494326841	72555262032441470	648518346486824141	[ 14755 152747 3058]	[ 14777 152777 3060]
93704	23919512	2022-11-17 14:28:59.843347+00:00		t	35	72555262032433903	648518346494326841	72555262032409829	648518346486824141	[ 14767 152613 3051]	[ 14785 152619 3050]
93739	23919490	2022-11-17 14:28:59.843347+00:00		t	30	72555262032499945	648518346494326841	72555262032441470	648518346486824141	[ 14707 152803 3067]	[ 14713 152827 3068]
93825	28226729	2022-11-17 14:28:59.843347+00:00		t	56	72766230423232208	648518346489688627	72766230423249877	648518346486824141	[ 20961 147819 2246]	[ 20945 147797 2246]
93845	28227145	2022-11-17 14:28:59.843347+00:00		t	31	72414249330382787	648518346490048465	72414249330399433	648518346488823886	[ 11631 145399 2336]	[ 11625 145363 2337]
93846	28227151	2022-11-17 14:28:59.843347+00:00		t	25	72414249330355150	648518346490048465	72414249330338595	648518346488823886	[ 11815 145267 2326]	[ 11835 145241 2325]
94071	32591530	2022-11-17 14:28:59.843347+00:00		t	40	73751186951766299	648518346491078264	73751186951776430	648518346470483710	[ 49593 141703 2756]	[ 49559 141713 2757]
94082	17436789	2022-11-17 14:28:59.843347+00:00		t	28	72555055337202100	648518346475692416	72555055337278802	648518346505022067	[ 15385 146419 2054]	[ 15405 146397 2055]
94091	32591564	2022-11-17 14:28:59.843347+00:00		t	61	73751186951908647	648518346489732460	73751186951908569	648518346507375993	[ 49609 142363 2814]	[ 49603 142329 2815]
94334	19915395	2022-11-17 14:28:59.843347+00:00		t	21	72906417954544035	648518346472248626	72906417954565449	648518346504253134	[ 25377 131223 1894]	[ 25335 131235 1895]
94375	19915299	2022-11-17 14:28:59.843347+00:00		t	14	72906417954430022	648518346506641442	72906417954437131	648518346504253134	[ 25053 131815 1847]	[ 25019 131815 1848]
94734	20027599	2022-11-17 14:28:59.843347+00:00		t	17	73399205456417656	648518346472248626	73399205456408194	648518346494270475	[ 40745 138535 2138]	[ 40783 138527 2139]
94937	24050155	2022-11-17 14:28:59.843347+00:00		t	23	72835911771179049	648518346492983728	72835911771199210	648518346504253134	[ 23343 128183 1812]	[ 23375 128165 1811]
95444	37420883	2022-11-17 14:28:59.843347+00:00		t	38	72484755715046802	648518346475692416	72484755715048927	648518346486824141	[ 13945 148895 2777]	[ 13971 148911 2778]
95461	37420912	2022-11-17 14:28:59.843347+00:00		t	13	72484755714971526	648518346507731833	72484755714981916	648518346486824141	[ 14057 148849 2752]	[ 14069 148821 2753]
95537	20141273	2022-11-17 14:28:59.843347+00:00		t	38	73187961449268639	648518346506641442	73187961449275427	648518346504253134	[ 34635 135159 1466]	[ 34609 135157 1466]
95551	37425731	2022-11-17 14:28:59.843347+00:00		t	51	72766367996282469	648518346475692416	72766367996097386	648518346486824141	[ 20691 152467 2448]	[ 20731 152461 2449]
95552	37425769	2022-11-17 14:28:59.843347+00:00		t	33	72766367996308942	648518346475692416	72766367996323926	648518346486824141	[ 20805 152489 2472]	[ 20797 152517 2472]
95563	37425770	2022-11-17 14:28:59.843347+00:00		t	39	72766367996293508	648518346475692416	72766367996097386	648518346486824141	[ 20751 152505 2455]	[ 20791 152495 2456]
95646	37424148	2022-11-17 14:28:59.843347+00:00		t	39	72414249263490744	648518346490054097	72414249263481175	648518346488823886	[ 11935 145339 2278]	[ 11953 145317 2277]
95675	20203300	2022-11-17 14:28:59.843347+00:00		t	53	74243905868288186	648518346495436470	74243905868297922	648518346470483710	[ 64697 146039 3241]	[ 64703 146005 3241]
95688	20203278	2022-11-17 14:28:59.843347+00:00		t	36	74243905868386814	648518346495029419	74243905868392073	648518346470483710	[ 64621 145637 3295]	[ 64659 145627 3295]
95708	24109923	2022-11-17 14:28:59.843347+00:00		t	33	72555330617644998	648518346494261536	72555330617691582	648518346488823886	[ 14565 153793 2814]	[ 14553 153827 2815]
95709	24109946	2022-11-17 14:28:59.843347+00:00		t	14	72555330617671787	648518346494261536	72555330617621823	648518346488823886	[ 14657 153779 2800]	[ 14673 153809 2799]
95723	37424222	2022-11-17 14:28:59.843347+00:00		t	45	72414317982986156	648518346490054097	72414249263497845	648518346488823886	[ 12201 145409 2287]	[ 12217 145371 2287]
95732	32628042	2022-11-17 14:28:59.843347+00:00		t	77	72695793228020004	648518346475692416	72695793228029190	648518346486824141	[ 18543 147401 2764]	[ 18539 147409 2766]
96011	20272489	2022-11-17 14:28:59.843347+00:00		t	12	72555124459111448	648518346494326841	72555124459103513	648518346486824141	[ 14465 148725 2737]	[ 14465 148697 2737]
96053	20272524	2022-11-17 14:28:59.843347+00:00		t	34	72555124459076435	648518346475692416	72555124459073503	648518346486824141	[ 14601 148741 2720]	[ 14623 148719 2720]
96186	20281486	2022-11-17 14:28:59.843347+00:00		t	44	73047292411882714	648518346475328312	73047292411891993	648518346517770020	[ 29627 136423 915]	[ 29613 136399 916]
96189	20281510	2022-11-17 14:28:59.843347+00:00		t	29	73047292411887370	648518346475328312	73047292411924644	648518346480659926	[ 29695 136265 922]	[ 29663 136255 923]
96190	20281506	2022-11-17 14:28:59.843347+00:00		t	35	73047292411892040	648518346475328312	73047292411895865	648518346524374021	[ 29659 136465 915]	[ 29659 136495 916]
96191	20281508	2022-11-17 14:28:59.843347+00:00		t	29	73047292411887370	648518346475328312	73047292411901780	648518346517770020	[ 29691 136259 920]	[ 29661 136245 920]
96238	20290968	2022-11-17 14:28:59.843347+00:00		t	51	73680267713489655	648518346472248626	73680267713509744	648518346491708222	[ 47713 126159 1321]	[ 47681 126169 1322]
96239	20290982	2022-11-17 14:28:59.843347+00:00		t	40	73680267713474161	648518346472248626	73680267713489767	648518346491708222	[ 47697 126315 1315]	[ 47705 126345 1316]
96309	20289650	2022-11-17 14:28:59.843347+00:00		t	48	73539599347285462	648518346483168844	73539599347304918	648518346504253134	[ 43921 128945 2096]	[ 43881 128965 2096]
96620	24198263	2022-11-17 14:28:59.843347+00:00		t	58	73962086287579997	648518346492771246	73962086287582706	648518346484670979	[ 55777 136501 1314]	[ 55791 136519 1315]
96642	20385851	2022-11-17 14:28:59.843347+00:00		t	17	72555055873995895	648518346495029419	72555055873975047	648518346486824141	[ 15323 146879 3048]	[ 15361 146887 3048]
96791	20443294	2022-11-17 14:28:59.843347+00:00		t	13	72414249464629304	648518346475692416	72414249464644858	648518346486824141	[ 11267 144015 2592]	[ 11297 144021 2594]
96802	20460020	2022-11-17 14:28:59.843347+00:00		t	26	73117730479621120	648518346483168844	73117730479633519	648518346504253134	[ 32627 137621 2125]	[ 32653 137603 2127]
96839	28377636	2022-11-17 14:28:59.843347+00:00		t	39	73680474274652124	648518346472248626	73680474274641526	648518346491708222	[ 48737 132815 2111]	[ 48769 132829 2112]
96840	28377642	2022-11-17 14:28:59.843347+00:00		t	35	73680474274652124	648518346472248626	73680474274646747	648518346495773547	[ 48739 132805 2113]	[ 48775 132795 2113]
96863	28377426	2022-11-17 14:28:59.843347+00:00		t	41	73680474274655009	648518346472248626	73680474274649765	648518346495773547	[ 48145 133089 2117]	[ 48171 133111 2117]
97291	20552126	2022-11-17 14:28:59.843347+00:00		t	39	74032180355383853	648518346492771246	74032180355367206	648518346484670979	[ 59085 128849 1780]	[ 59053 128859 1781]
97292	20552129	2022-11-17 14:28:59.843347+00:00		t	27	74032180355383853	648518346492771246	74032180355383920	648518346484670979	[ 59093 128877 1782]	[ 59065 128883 1783]
97483	28401685	2022-11-17 14:28:59.843347+00:00		t	24	73469711773691401	648518346491078264	73469711773695978	648518346470483710	[ 42945 142619 2368]	[ 42939 142651 2369]
97680	28410963	2022-11-17 14:28:59.843347+00:00		t	19	72343949238852096	648518346507731833	72343949305511927	648518346486824141	[ 9909 147007 2312]	[ 9919 146979 2314]
97804	28410742	2022-11-17 14:28:59.843347+00:00		t	25	72343949305901733	648518346496690477	72343949305891146	648518346486824141	[ 9653 146489 2420]	[ 9687 146495 2420]
97858	28411103	2022-11-17 14:28:59.843347+00:00		t	38	72343949305788719	648518346494326841	72343949305761595	648518346486824141	[ 10087 146617 2365]	[ 10075 146649 2366]
97878	28411066	2022-11-17 14:28:59.843347+00:00		t	24	72343949305716345	648518346494683893	72343949305764283	648518346486824141	[ 10063 146719 2348]	[ 10043 146761 2349]
97879	28411012	2022-11-17 14:28:59.843347+00:00		t	30	72343949305868305	648518346488914161	72343949305851500	648518346486824141	[ 9961 146705 2400]	[ 9983 146685 2400]
97917	28411123	2022-11-17 14:28:59.843347+00:00		t	16	72343949305817340	648518346494326841	72343949305826940	648518346486824141	[ 10051 146623 2389]	[ 10091 146637 2390]
97949	28411139	2022-11-17 14:28:59.843347+00:00		t	20	72343949305796612	648518346495029419	72343949305796438	648518346486824141	[ 10117 147427 2380]	[ 10109 147395 2379]
97960	28410888	2022-11-17 14:28:59.843347+00:00		t	27	72343949305798981	648518346495436470	72343949305789200	648518346486824141	[ 9781 147427 2379]	[ 9819 147423 2380]
97989	28410807	2022-11-17 14:28:59.843347+00:00		t	13	72343949305782300	648518346495436470	72343949305779801	648518346486824141	[ 9717 147421 2376]	[ 9743 147413 2375]
98053	20673846	2022-11-17 14:28:59.843347+00:00		t	14	73399136535480186	648518346472248626	73399136535480221	648518346491708222	[ 39537 136705 1707]	[ 39531 136745 1707]
98414	24379067	2022-11-17 14:28:59.843347+00:00		t	28	72555055337168534	648518346475692416	72555055337168487	648518346505022067	[ 15753 146545 2045]	[ 15763 146581 2046]
98478	28434320	2022-11-17 14:28:59.843347+00:00		t	14	72484411983213098	648518346475692416	72484411983242771	648518346505022067	[ 12841 138539 2450]	[ 12869 138541 2451]
98923	24411552	2022-11-17 14:28:59.843347+00:00		t	48	73610242499523133	648518346472248626	73610242499513518	648518346495773547	[ 45175 136147 1169]	[ 45139 136157 1169]
99017	24417813	2022-11-17 14:28:59.843347+00:00		t	26	72906830539934298	648518346504255272	72906830539935058	648518346505022067	[ 24747 143473 2440]	[ 24741 143505 2439]
99125	24418395	2022-11-17 14:28:59.843347+00:00		t	16	72906830539760125	648518346496690477	72906830539765195	648518346505022067	[ 25535 144079 2371]	[ 25549 144069 2372]
99378	20914434	2022-11-17 14:28:59.843347+00:00		t	49	72766092648651615	648518346490339099	72766092648651587	648518346487975490	[ 20855 145015 1557]	[ 20879 144997 1557]
99408	20914645	2022-11-17 14:28:59.843347+00:00		t	45	72766092648688996	648518346490339099	72766092648660818	648518346487975490	[ 21029 145037 1566]	[ 21067 145029 1566]
99536	20917599	2022-11-17 14:28:59.843347+00:00		t	22	72906830606735498	648518346495029419	72906830606750113	648518346505022067	[ 24851 144439 2456]	[ 24843 144475 2457]
99558	20917454	2022-11-17 14:28:59.843347+00:00		t	15	72906830606746910	648518346484779779	72906830606553707	648518346505022067	[ 24621 144425 2444]	[ 24629 144407 2443]
99983	28491888	2022-11-17 14:28:59.843347+00:00		t	20	73258261406783178	648518346492771246	73258261406783126	648518346470721790	[ 36311 131949 1299]	[ 36291 131933 1300]
100022	21004486	2022-11-17 14:28:59.843347+00:00		t	14	73258261406602574	648518346492771246	73258261406794354	648518346494270475	[ 35291 132011 1302]	[ 35327 132017 1304]
100302	32714929	2022-11-17 14:28:59.843347+00:00		t	18	73961811544052568	648518346492771246	73961811544067752	648518346484670979	[ 57255 127515 1633]	[ 57227 127505 1635]
100678	21125309	2022-11-17 14:28:59.843347+00:00		t	34	72625424349602349	648518346484779779	72625424349597535	648518346505022067	[ 17309 146763 2473]	[ 17327 146743 2474]
100726	24549811	2022-11-17 14:28:59.843347+00:00		t	20	73821211293231155	648518346492771246	73821211293211922	648518346484670979	[ 52291 131949 1201]	[ 52311 131973 1202]
100779	24550153	2022-11-17 14:28:59.843347+00:00		t	38	73821211293349668	648518346492771246	73821211293344924	648518346484670979	[ 52951 131459 1245]	[ 52939 131485 1247]
100780	24550167	2022-11-17 14:28:59.843347+00:00		t	16	73821211293349618	648518346492771246	73821211293344924	648518346484670979	[ 52995 131451 1248]	[ 52971 131463 1250]
100781	24550183	2022-11-17 14:28:59.843347+00:00		t	60	73821211293349668	648518346492771246	73821211293342585	648518346484670979	[ 53031 131465 1249]	[ 53043 131499 1250]
100782	24550203	2022-11-17 14:28:59.843347+00:00		t	34	73821211293271965	648518346492771246	73821211293255737	648518346484670979	[ 53117 131311 1218]	[ 53121 131337 1218]
100855	21153518	2022-11-17 14:28:59.843347+00:00		t	49	73188029967355925	648518346475328312	73188029967324127	648518346524374021	[ 33849 135365 1053]	[ 33819 135355 1054]
100857	24560039	2022-11-17 14:28:59.843347+00:00		t	43	72625286910647164	648518346494683893	72625286910633078	648518346486824141	[ 17755 143301 2479]	[ 17739 143289 2478]
100974	24578700	2022-11-17 14:28:59.843347+00:00		t	23	72695861947500629	648518346496690477	72695861947488388	648518346486824141	[ 18657 147581 2753]	[ 18679 147577 2751]
101002	24578525	2022-11-17 14:28:59.843347+00:00		t	12	72695861947438905	648518346475692416	72695861947438896	648518346486824141	[ 18513 147597 2730]	[ 18503 147565 2732]
101009	24578583	2022-11-17 14:28:59.843347+00:00		t	64	72695861947525459	648518346496690477	72695861947527932	648518346486824141	[ 18613 147551 2770]	[ 18579 147561 2771]
101012	24578538	2022-11-17 14:28:59.843347+00:00		t	45	72695861947272975	648518346504255272	72695861947402172	648518346486824141	[ 18549 147585 2712]	[ 18529 147611 2713]
101013	24578542	2022-11-17 14:28:59.843347+00:00		t	38	72695861947407112	648518346504255272	72695861947402172	648518346486824141	[ 18551 147567 2715]	[ 18535 147593 2716]
101018	32730414	2022-11-17 14:28:59.843347+00:00		t	28	72765955612396394	648518346494326841	72765955612411361	648518346505022067	[ 22383 139843 2368]	[ 22425 139851 2368]
101092	32730203	2022-11-17 14:28:59.843347+00:00		t	55	72765955612523990	648518346490015771	72765955612538172	648518346505022067	[ 22151 139841 2416]	[ 22141 139879 2416]
101095	32729772	2022-11-17 14:28:59.843347+00:00		t	16	72765955612347014	648518346495029419	72765955612312476	648518346505022067	[ 21497 139593 2331]	[ 21535 139599 2331]
101115	2960248	2022-11-17 14:28:59.843347+00:00		t	46	73539736182260588	648518346492771246	73539736182265576	648518346470721790	[ 43217 132617 946]	[ 43215 132581 946]
101123	11371822	2022-11-17 14:28:59.843347+00:00		t	13	73610242298480269	648518346492771246	73610242298538193	648518346470721790	[ 46015 135973 894]	[ 46007 135973 897]
101154	24596419	2022-11-17 14:28:59.843347+00:00		t	95	73047292411987560	648518346475328312	73047292411994762	648518346524374021	[ 30647 135523 956]	[ 30627 135495 955]
101174	24596255	2022-11-17 14:28:59.843347+00:00		t	48	73047292411987673	648518346475328312	73047292411980730	648518346517770020	[ 30431 135665 950]	[ 30401 135645 950]
101175	24596265	2022-11-17 14:28:59.843347+00:00		t	47	73047292411994829	648518346475328312	73047292411992508	648518346517770020	[ 30447 135619 959]	[ 30415 135607 958]
101188	24596402	2022-11-17 14:28:59.843347+00:00		t	103	73047292411987598	648518346475328312	73047292411985325	648518346517770020	[ 30627 135549 953]	[ 30615 135525 953]
101555	21272294	2022-11-17 14:28:59.843347+00:00		t	41	72977130564388699	648518346490015771	72977130564381967	648518346505022067	[ 26861 143067 2349]	[ 26859 143033 2349]
101557	21272327	2022-11-17 14:28:59.843347+00:00		t	19	72977130564344205	648518346491078264	72977130564381967	648518346505022067	[ 26895 142931 2335]	[ 26883 142977 2336]
101869	24647990	2022-11-17 14:28:59.843347+00:00		t	27	73328767992722648	648518346472248626	73328767992716123	648518346494270475	[ 38457 136493 2126]	[ 38491 136487 2127]
101931	21359222	2022-11-17 14:28:59.843347+00:00		t	31	74032868154093684	648518346489732460	74032868154093712	648518346507375993	[ 58347 147953 2927]	[ 58381 147967 2928]
102063	32747230	2022-11-17 14:28:59.843347+00:00		t	56	72484686794142405	648518346494326841	72484686794150036	648518346505022067	[ 13327 147111 2373]	[ 13343 147143 2374]
102136	32747336	2022-11-17 14:28:59.843347+00:00		t	47	72484686794163072	648518346507731833	72484686794170792	648518346486824141	[ 13561 146747 2379]	[ 13599 146741 2380]
102409	28596220	2022-11-17 14:28:59.843347+00:00		t	29	72695861612066769	648518346504255272	72695861612076290	648518346486824141	[ 19383 148533 2166]	[ 19353 148555 2166]
102471	28598177	2022-11-17 14:28:59.843347+00:00		t	35	72625424416685366	648518346475692416	72625424416685393	648518346486824141	[ 17441 146283 2599]	[ 17411 146281 2600]
102493	28598246	2022-11-17 14:28:59.843347+00:00		t	51	72625424416689803	648518346475692416	72625424416673145	648518346486824141	[ 17519 145749 2596]	[ 17549 145739 2595]
102502	32754120	2022-11-17 14:28:59.843347+00:00		t	18	73398998559739737	648518346492771246	73398998559724960	648518346484670979	[ 38969 132913 706]	[ 38937 132901 707]
102503	32754112	2022-11-17 14:28:59.843347+00:00		t	17	73398998559722407	648518346492771246	73398998559717483	648518346470721790	[ 38961 132947 704]	[ 38925 132955 704]
102517	28598384	2022-11-17 14:28:59.843347+00:00		t	40	72625424416390024	648518346504255272	72625424416389563	648518346486824141	[ 17795 145659 2571]	[ 17767 145631 2573]
102524	32754266	2022-11-17 14:28:59.843347+00:00		t	30	73398998559777420	648518346492771246	73398998559770429	648518346484670979	[ 39203 132765 724]	[ 39175 132753 724]
102567	32754216	2022-11-17 14:28:59.843347+00:00		t	27	73398998559700195	648518346492771246	73398998559705012	648518346470721790	[ 39101 132957 697]	[ 39089 132935 696]
102577	28599666	2022-11-17 14:28:59.843347+00:00		t	30	73891648756944210	648518346492771246	73891648756944227	648518346484670979	[ 54139 133403 1232]	[ 54135 133429 1235]
102589	32754286	2022-11-17 14:28:59.843347+00:00		t	28	73398998559779726	648518346492771246	73398998559775061	648518346484670979	[ 39219 132743 727]	[ 39199 132721 728]
102604	32754329	2022-11-17 14:28:59.843347+00:00		t	33	73398998559734752	648518346492771246	73398998559746674	648518346470721790	[ 39299 132715 715]	[ 39279 132689 715]
102651	28598553	2022-11-17 14:28:59.843347+00:00		t	39	72625424416646052	648518346475692416	72625424416651700	648518346505022067	[ 18247 146247 2586]	[ 18251 146281 2586]
103080	24745128	2022-11-17 14:28:59.843347+00:00		t	60	73187617717863490	648518346475328312	73187617717855757	648518346487975490	[ 34623 123387 1269]	[ 34603 123411 1269]
103100	24745224	2022-11-17 14:28:59.843347+00:00		t	39	73187617717869339	648518346475328312	73187617717875285	648518346524374021	[ 34725 123803 1274]	[ 34751 123833 1274]
103254	21563932	2022-11-17 14:28:59.843347+00:00		t	70	72906761820214042	648518346515560186	72906761820211778	648518346505022067	[ 25931 141603 2336]	[ 25909 141575 2336]
103265	21563907	2022-11-17 14:28:59.843347+00:00		t	33	72906761753293007	648518346488914161	72906761819925821	648518346505022067	[ 25893 141491 2313]	[ 25877 141481 2315]
103266	21563812	2022-11-17 14:28:59.843347+00:00		t	106	72906761820295735	648518346496690477	72906761820298140	648518346505022067	[ 25671 141531 2369]	[ 25679 141501 2369]
103272	21564306	2022-11-17 14:28:59.843347+00:00		t	34	72906761820201775	648518346494683893	72906761820206805	648518346505022067	[ 26329 141583 2337]	[ 26303 141591 2336]
103420	21581429	2022-11-17 14:28:59.843347+00:00		t	20	72484687263924142	648518346494326841	72484687263919106	648518346486824141	[ 13951 147221 3259]	[ 13925 147201 3259]
103423	21581492	2022-11-17 14:28:59.843347+00:00		t	28	72484687263963315	648518346475692416	72484687263970808	648518346486824141	[ 14003 147307 3276]	[ 14031 147303 3276]
103428	21581431	2022-11-17 14:28:59.843347+00:00		t	58	72484687263924142	648518346494326841	72484687263912135	648518346486824141	[ 13961 147257 3259]	[ 13935 147265 3259]
103836	21653855	2022-11-17 14:28:59.843347+00:00		t	37	72555055471167617	648518346490054097	72555055471162738	648518346505022067	[ 15147 147319 2233]	[ 15175 147345 2234]
103837	21653894	2022-11-17 14:28:59.843347+00:00		t	12	72555055471145308	648518346490054097	72555055471157617	648518346505022067	[ 15221 147217 2228]	[ 15247 147223 2229]
103868	32777978	2022-11-17 14:28:59.843347+00:00		t	32	73750774299401762	648518346506641442	73750774299394058	648518346491708222	[ 50727 130327 2141]	[ 50737 130291 2143]
104049	21701130	2022-11-17 14:28:59.843347+00:00		t	19	73328423992707641	648518346492771246	73328423992723723	648518346494270475	[ 37805 126739 1366]	[ 37815 126781 1367]
104055	21701198	2022-11-17 14:28:59.843347+00:00		t	22	73328423992713020	648518346492771246	73328423992704899	648518346494270475	[ 37849 126725 1365]	[ 37865 126727 1366]
104067	21702283	2022-11-17 14:28:59.843347+00:00		t	27	72906692765551144	648518346492771246	72906692765514409	648518346494270475	[ 25029 140559 1800]	[ 25021 140547 1799]
104120	28653683	2022-11-17 14:28:59.843347+00:00		t	33	72484549153936457	648518346475692416	72484549153954292	648518346505022067	[ 13637 141917 2022]	[ 13659 141897 2023]
104140	28653613	2022-11-17 14:28:59.843347+00:00		t	31	72484549153936457	648518346475692416	72484549153941248	648518346486824141	[ 13599 141903 2017]	[ 13603 141869 2017]
104215	21747350	2022-11-17 14:28:59.843347+00:00		t	20	72766161904997984	648518346497869558	72766161905006027	648518346505022067	[ 21553 146339 2587]	[ 21575 146341 2589]
104380	21792510	2022-11-17 14:28:59.843347+00:00		t	31	72695793160893141	648518346497869558	72695793160890444	648518346486824141	[ 18791 147017 2609]	[ 18761 147009 2610]
104416	21792578	2022-11-17 14:28:59.843347+00:00		t	64	72695793160893141	648518346497869558	72695793160880432	648518346486824141	[ 18865 147125 2607]	[ 18859 147167 2608]
104447	21792233	2022-11-17 14:28:59.843347+00:00		t	47	72695793160911213	648518346494326841	72695793160898335	648518346486824141	[ 18479 146711 2610]	[ 18469 146745 2611]
104467	21792254	2022-11-17 14:28:59.843347+00:00		t	15	72695793160701533	648518346494683893	72695793160792359	648518346505022067	[ 18517 146529 2572]	[ 18487 146525 2573]
104534	21792806	2022-11-17 14:28:59.843347+00:00		t	15	72695793160931625	648518346488914161	72695793160941409	648518346486824141	[ 19371 147347 2627]	[ 19387 147345 2630]
104535	21792828	2022-11-17 14:28:59.843347+00:00		t	32	72695793160916121	648518346488914161	72695793160923569	648518346486824141	[ 19425 147233 2622]	[ 19419 147203 2623]
104578	21803365	2022-11-17 14:28:59.843347+00:00		t	18	73469299255627594	648518346472248626	73469299255635135	648518346491708222	[ 42263 129251 2024]	[ 42235 129249 2024]
105017	21872102	2022-11-17 14:28:59.843347+00:00		t	15	72414180476897308	648518346475692416	72414180476905716	648518346486824141	[ 11153 141579 2144]	[ 11133 141603 2144]
105018	21872076	2022-11-17 14:28:59.843347+00:00		t	23	72414180476936290	648518346475692416	72414180476959316	648518346486824141	[ 11127 141357 2167]	[ 11107 141395 2168]
105266	24948520	2022-11-17 14:28:59.843347+00:00		t	25	72414317915921675	648518346504255272	72414317915908878	648518346486824141	[ 11835 145967 2183]	[ 11811 145957 2182]
105285	24948137	2022-11-17 14:28:59.843347+00:00		t	29	72414317915800490	648518346504255272	72414317915817640	648518346505022067	[ 11413 145967 2146]	[ 11397 145989 2147]
105295	24948274	2022-11-17 14:28:59.843347+00:00		t	21	72414317915785333	648518346504255272	72414317915790292	648518346486824141	[ 11499 145855 2142]	[ 11519 145833 2141]
105449	24968074	2022-11-17 14:28:59.843347+00:00		t	38	72836117929799832	648518346515560186	72836117929802134	648518346517770020	[ 22771 134691 1853]	[ 22793 134667 1853]
105450	24968110	2022-11-17 14:28:59.843347+00:00		t	27	72836117929797775	648518346515560186	72836117929797776	648518346517770020	[ 22797 134763 1856]	[ 22833 134759 1856]
105507	22035785	2022-11-17 14:28:59.843347+00:00		t	14	73187892729862394	648518346472248626	73187892729859788	648518346494270475	[ 34261 132887 1522]	[ 34237 132911 1522]
105559	24982065	2022-11-17 14:28:59.843347+00:00		t	44	72695586264311165	648518346472248626	72695586264284399	648518346494270475	[ 20065 140299 1223]	[ 20069 140319 1222]
105594	37518636	2022-11-17 14:28:59.843347+00:00		t	25	73187961516595644	648518346492771246	73187961516651597	648518346494270475	[ 34739 134825 1658]	[ 34737 134839 1660]
105701	37518646	2022-11-17 14:28:59.843347+00:00		t	22	73187961516568487	648518346492771246	73187961516551849	648518346494270475	[ 34751 134651 1644]	[ 34777 134645 1644]
106165	32834131	2022-11-17 14:28:59.843347+00:00		t	28	73117661021881268	648518346492771246	73117661021894111	648518346494270475	[ 31605 135387 674]	[ 31621 135405 676]
106523	32842137	2022-11-17 14:28:59.843347+00:00		t	13	73187961516561051	648518346506641442	73187961516582792	648518346517769764	[ 34603 133415 1649]	[ 34627 133439 1650]
106680	22309037	2022-11-17 14:28:59.843347+00:00		t	34	72414180543976649	648518346494261536	72414180543969445	648518346488823886	[ 11571 142801 2250]	[ 11563 142841 2252]
106891	22327292	2022-11-17 14:28:59.843347+00:00		t	14	73610242432655323	648518346492983728	73610242432632060	648518346491708222	[ 45079 135559 1123]	[ 45115 135559 1123]
106893	22327297	2022-11-17 14:28:59.843347+00:00		t	16	73610242432637615	648518346492983728	73610242432647966	648518346491708222	[ 45099 135695 1118]	[ 45123 135711 1120]
107055	32874866	2022-11-17 14:28:59.843347+00:00		t	22	73539874292505086	648518346495436470	73539874292515808	648518346507375993	[ 43399 135335 2295]	[ 43421 135363 2295]
107551	22460103	2022-11-17 14:28:59.843347+00:00		t	47	72484755580646881	648518346504798854	72484755580635067	648518346488823886	[ 12423 148917 2456]	[ 12391 148927 2456]
108106	25050593	2022-11-17 14:28:59.843347+00:00		t	67	73047430454804745	648518346492771246	73047430454787258	648518346494270475	[ 29353 140655 2073]	[ 29353 140621 2072]
108107	25050597	2022-11-17 14:28:59.843347+00:00		t	20	73047430454812025	648518346492771246	73047430454806995	648518346494270475	[ 29359 140671 2077]	[ 29357 140643 2078]
108123	25050888	2022-11-17 14:28:59.843347+00:00		t	47	73258261406945781	648518346475328312	73258330126453711	648518346524374021	[ 36057 133105 1370]	[ 36079 133123 1371]
108124	25050892	2022-11-17 14:28:59.843347+00:00		t	25	73258261406955716	648518346475328312	73258330126427269	648518346524374021	[ 36075 133103 1367]	[ 36097 133127 1367]
108133	25058428	2022-11-17 14:28:59.843347+00:00		t	37	72977336722841869	648518346496333770	72977336722867922	648518346505022067	[ 26643 149461 2369]	[ 26671 149447 2369]
108136	25058411	2022-11-17 14:28:59.843347+00:00		t	32	72977336722853800	648518346496333770	72977336722867922	648518346505022067	[ 26627 149431 2367]	[ 26655 149419 2367]
108444	25156798	2022-11-17 14:28:59.843347+00:00		t	24	72836392740214886	648518346492771246	72836392740212123	648518346470721790	[ 23331 141621 1676]	[ 23369 141617 1677]
108574	25171437	2022-11-17 14:28:59.843347+00:00		t	24	72414386769397010	648518346490048465	72414386769441836	648518346488823886	[ 10325 148615 2349]	[ 10295 148627 2350]
108576	25171335	2022-11-17 14:28:59.843347+00:00		t	12	73187961315204273	648518346492771246	73187961315174917	648518346494270475	[ 33873 135087 1250]	[ 33857 135113 1250]
108743	25186434	2022-11-17 14:28:59.843347+00:00		t	23	74032180422418396	648518346492771246	74032180422413066	648518346484670979	[ 58401 128217 1884]	[ 58387 128185 1884]
108798	25186456	2022-11-17 14:28:59.843347+00:00		t	23	74032180422404890	648518346492771246	74032180422394490	648518346484670979	[ 58433 128415 1878]	[ 58409 128433 1880]
108990	29073585	2022-11-17 14:28:59.843347+00:00		t	14	72625424282467987	648518346475692416	72625424282468015	648518346505022067	[ 16545 146433 2376]	[ 16531 146469 2375]
109070	29070180	2022-11-17 14:28:59.843347+00:00		t	37	72695724307064400	648518346511062658	72695724307053909	648518346486824141	[ 18481 144145 2353]	[ 18455 144171 2354]
109085	29070185	2022-11-17 14:28:59.843347+00:00		t	38	72695724307036228	648518346511062658	72695724307029869	648518346486824141	[ 18477 144139 2347]	[ 18463 144171 2348]
109167	37597215	2022-11-17 14:28:59.843347+00:00		t	17	72836461862779616	648518346494326841	72836461862772040	648518346505022067	[ 23331 143599 2539]	[ 23341 143575 2540]
109182	37597388	2022-11-17 14:28:59.843347+00:00		t	32	72836461862755900	648518346494683893	72836461862764060	648518346505022067	[ 23569 143953 2533]	[ 23545 143935 2534]
109240	32994165	2022-11-17 14:28:59.843347+00:00		t	64	72835979953886919	648518346472248626	72835979953856885	648518346504253134	[ 22865 129703 805]	[ 22887 129695 804]
109417	25373172	2022-11-17 14:28:59.843347+00:00		t	31	72695861813129764	648518346475692416	72695861813129972	648518346505022067	[ 19143 148233 2451]	[ 19169 148243 2451]
109651	25427635	2022-11-17 14:28:59.843347+00:00		t	16	72836324289686119	648518346507731833	72836324289656514	648518346505022067	[ 23539 140441 2310]	[ 23531 140431 2309]
109974	25466810	2022-11-17 14:28:59.843347+00:00		t	25	73117661021901760	648518346472248626	73117661021891904	648518346494270475	[ 32243 135985 678]	[ 32249 135947 679]
109989	25466964	2022-11-17 14:28:59.843347+00:00		t	32	73117661021959115	648518346472248626	73117661021953777	648518346494270475	[ 32437 135873 700]	[ 32463 135847 700]
110032	29178025	2022-11-17 14:28:59.843347+00:00		t	33	72836393076205304	648518346475692416	72836393076218335	648518346505022067	[ 23045 142499 2419]	[ 23023 142525 2419]
110033	29178035	2022-11-17 14:28:59.843347+00:00		t	28	72836393076215792	648518346475692416	72836393076210479	648518346505022067	[ 23067 142477 2427]	[ 23045 142499 2428]
110245	29178004	2022-11-17 14:28:59.843347+00:00		t	21	72836393076270048	648518346491078264	72836393076245182	648518346505022067	[ 22957 142481 2435]	[ 22959 142515 2434]
110255	29178706	2022-11-17 14:28:59.843347+00:00		t	29	72343674293651489	648518346475692416	72343674293640539	648518346505022067	[ 8855 137405 2116]	[ 8869 137379 2116]
110304	29177899	2022-11-17 14:28:59.843347+00:00		t	13	72836393075817088	648518346488914161	72836393075969978	648518346505022067	[ 22607 142699 2324]	[ 22595 142669 2324]
110365	29185779	2022-11-17 14:28:59.843347+00:00		t	23	72484824367019780	648518346489732460	72484824367026008	648518346505022067	[ 12929 150419 2572]	[ 12915 150449 2572]
110468	25571805	2022-11-17 14:28:59.843347+00:00		t	87	72484755513792639	648518346490054097	72484755513811760	648518346505022067	[ 12611 149325 2420]	[ 12613 149329 2422]
110469	25571808	2022-11-17 14:28:59.843347+00:00		t	87	72484755513817941	648518346504798854	72484755513967836	648518346505022067	[ 12623 149201 2429]	[ 12621 149235 2429]
110502	25571933	2022-11-17 14:28:59.843347+00:00		t	22	72484755513733349	648518346504255272	72484755513730817	648518346505022067	[ 13181 149183 2392]	[ 13205 149165 2391]
110683	33053549	2022-11-17 14:28:59.843347+00:00		t	71	72484686794092579	648518346504255272	72484686794097360	648518346505022067	[ 12467 146869 2346]	[ 12455 146833 2347]
110698	33053491	2022-11-17 14:28:59.843347+00:00		t	53	72484686794144686	648518346496665389	72484686794142226	648518346505022067	[ 12345 146715 2369]	[ 12339 146749 2369]
110711	33055747	2022-11-17 14:28:59.843347+00:00		t	25	72906762088609889	648518346495029419	72906762088614520	648518346505022067	[ 25581 142681 2849]	[ 25545 142685 2850]
110759	25633424	2022-11-17 14:28:59.843347+00:00		t	34	72414318117193841	648518346489732460	72414318117185982	648518346486824141	[ 10399 146457 2512]	[ 10375 146481 2515]
110774	33053699	2022-11-17 14:28:59.843347+00:00		t	19	72484686794121449	648518346475692416	72484686794114708	648518346486824141	[ 12799 147129 2358]	[ 12783 147151 2360]
110788	33053662	2022-11-17 14:28:59.843347+00:00		t	32	72484686793876123	648518346489732460	72484686794002167	648518346505022067	[ 12691 146869 2320]	[ 12731 146861 2321]
110793	33053684	2022-11-17 14:28:59.843347+00:00		t	33	72484686794160503	648518346504255272	72484686794163157	648518346486824141	[ 12729 146947 2375]	[ 12761 146933 2375]
110799	33053740	2022-11-17 14:28:59.843347+00:00		t	13	72484686794140214	648518346489732460	72484686794142455	648518346486824141	[ 12881 147223 2369]	[ 12865 147191 2369]
110813	25633459	2022-11-17 14:28:59.843347+00:00		t	39	72414318116839184	648518346494326841	72414318116882874	648518346486824141	[ 10421 147093 2444]	[ 10433 147067 2444]
110832	25633697	2022-11-17 14:28:59.843347+00:00		t	119	72414318117096989	648518346490054097	72414318117101601	648518346488823886	[ 10799 147101 2484]	[ 10829 147095 2484]
110833	25633686	2022-11-17 14:28:59.843347+00:00		t	82	72414318117096989	648518346490054097	72414318117099311	648518346486824141	[ 10791 147129 2485]	[ 10821 147139 2485]
110855	33053856	2022-11-17 14:28:59.843347+00:00		t	22	72484686794210301	648518346488914161	72484686794248517	648518346505022067	[ 13027 147061 2398]	[ 13027 147089 2400]
110864	33053838	2022-11-17 14:28:59.843347+00:00		t	54	72484686794306943	648518346507731833	72484686794280164	648518346505022067	[ 12981 146789 2425]	[ 13005 146775 2425]
110872	33053826	2022-11-17 14:28:59.843347+00:00		t	30	72484686794220807	648518346497869558	72484686794218309	648518346505022067	[ 13017 147195 2397]	[ 12995 147183 2399]
110883	33053938	2022-11-17 14:28:59.843347+00:00		t	79	72484686794189391	648518346494326841	72484686794189430	648518346486824141	[ 13139 146705 2385]	[ 13157 146729 2387]
110892	33053910	2022-11-17 14:28:59.843347+00:00		t	43	72484686794265722	648518346494683893	72484686794263112	648518346505022067	[ 13123 147043 2415]	[ 13105 147015 2415]
110893	33053912	2022-11-17 14:28:59.843347+00:00		t	60	72484686794272688	648518346511062658	72484686794263112	648518346505022067	[ 13137 146913 2418]	[ 13113 146933 2418]
110911	33053921	2022-11-17 14:28:59.843347+00:00		t	23	72484686794375776	648518346507731833	72484686794340065	648518346505022067	[ 13139 146661 2432]	[ 13119 146637 2433]
110913	25633764	2022-11-17 14:28:59.843347+00:00		t	27	72414318116989947	648518346490048465	72414318117005778	648518346488823886	[ 10973 147359 2453]	[ 11011 147345 2454]
110914	25633724	2022-11-17 14:28:59.843347+00:00		t	31	72414318117101597	648518346490054097	72414318117136919	648518346486824141	[ 10829 147025 2492]	[ 10859 147013 2492]
110915	25633720	2022-11-17 14:28:59.843347+00:00		t	40	72414318117109194	648518346490054097	72414318117096858	648518346486824141	[ 10829 147055 2487]	[ 10855 147067 2487]
111086	25667556	2022-11-17 14:28:59.843347+00:00		t	15	73328698736538346	648518346492771246	73328698736558014	648518346484670979	[ 37877 134193 1159]	[ 37913 134191 1159]
111209	25684070	2022-11-17 14:28:59.843347+00:00		t	23	72555124392052709	648518346496690477	72555124392076473	648518346486824141	[ 15517 147935 2633]	[ 15483 147921 2633]
111210	25684052	2022-11-17 14:28:59.843347+00:00		t	24	72555124392052607	648518346489732460	72555124392045187	648518346486824141	[ 15455 147661 2627]	[ 15451 147689 2626]
112026	29331749	2022-11-17 14:28:59.843347+00:00		t	40	72695861813253824	648518346497869558	72695861813261505	648518346486824141	[ 20149 148729 2496]	[ 20161 148755 2497]
112081	29331938	2022-11-17 14:28:59.843347+00:00		t	35	72695861813358305	648518346496665389	72695861813360861	648518346486824141	[ 20383 148555 2540]	[ 20405 148577 2541]
112082	29331968	2022-11-17 14:28:59.843347+00:00		t	42	72695861813358305	648518346496665389	72695861813351507	648518346486824141	[ 20445 148531 2534]	[ 20453 148561 2535]
112303	37657126	2022-11-17 14:28:59.843347+00:00		t	30	72695724307162919	648518346489732460	72695724307155825	648518346505022067	[ 19471 144121 2394]	[ 19493 144145 2394]
112304	37657133	2022-11-17 14:28:59.843347+00:00		t	23	72695724307153597	648518346495029419	72695724307155825	648518346505022067	[ 19545 144159 2389]	[ 19511 144145 2390]
112315	37657146	2022-11-17 14:28:59.843347+00:00		t	19	72695724307042446	648518346494326841	72695724307051410	648518346505022067	[ 19575 144267 2351]	[ 19545 144283 2352]
112385	37657396	2022-11-17 14:28:59.843347+00:00		t	15	72695724307086569	648518346504255272	72695724307069229	648518346505022067	[ 20233 143893 2360]	[ 20217 143861 2360]
112838	26007713	2022-11-17 14:28:59.843347+00:00		t	47	73117455534778982	648518346492983728	73117455534755442	648518346504253134	[ 30863 129791 2028]	[ 30877 129815 2028]
112883	26007817	2022-11-17 14:28:59.843347+00:00		t	22	73117455534762697	648518346492983728	73117455534755379	648518346504253134	[ 31045 129685 2032]	[ 31075 129711 2032]
113309	37675784	2022-11-17 14:28:59.843347+00:00		t	21	72625355563114025	648518346507731833	72625355563116651	648518346486824141	[ 17413 143507 2416]	[ 17407 143529 2416]
113376	29456717	2022-11-17 14:28:59.843347+00:00		t	15	74032180422329980	648518346492771246	74102549166460751	648518346484670979	[ 59373 128659 1841]	[ 59407 128663 1841]
113443	26110229	2022-11-17 14:28:59.843347+00:00		t	33	74103168111503596	648518346491640081	74103168111498893	648518346470483710	[ 61189 146587 2738]	[ 61211 146565 2739]
113473	37675454	2022-11-17 14:28:59.843347+00:00		t	15	72625355563122731	648518346494326841	72625355563105000	648518346486824141	[ 17005 143631 2422]	[ 17017 143609 2421]
113721	26166874	2022-11-17 14:28:59.843347+00:00		t	18	72414386769544375	648518346504255272	72414386769541588	648518346486824141	[ 11623 148555 2410]	[ 11655 148545 2412]
113915	29498529	2022-11-17 14:28:59.843347+00:00		t	20	73469299188360161	648518346506641442	73469299188367035	648518346491708222	[ 42101 130899 1826]	[ 42081 130917 1826]
113936	29498599	2022-11-17 14:28:59.843347+00:00		t	14	73469299188444369	648518346506641442	73469299188450890	648518346491708222	[ 42167 130951 1863]	[ 42187 130977 1863]
114124	26230880	2022-11-17 14:28:59.843347+00:00		t	29	72414111757327085	648518346475692416	72414111757327049	648518346505022067	[ 11065 140721 2100]	[ 11073 140699 2102]
114195	29542048	2022-11-17 14:28:59.843347+00:00		t	136	72695792624109981	648518346515560186	72695792624091998	648518346517770020	[ 20103 145443 1633]	[ 20103 145415 1632]
114222	29552177	2022-11-17 14:28:59.843347+00:00		t	22	72906761820005980	648518346494326841	72906761819999512	648518346505022067	[ 25249 142691 2316]	[ 25247 142671 2315]
114273	29552269	2022-11-17 14:28:59.843347+00:00		t	16	72906761820065386	648518346494326841	72906761820005770	648518346505022067	[ 25363 142661 2316]	[ 25377 142683 2314]
114292	29552788	2022-11-17 14:28:59.843347+00:00		t	19	72414455488952225	648518346504798854	72414455488944532	648518346486824141	[ 11015 150349 2382]	[ 11035 150377 2382]
114293	29552792	2022-11-17 14:28:59.843347+00:00		t	39	72414455488913957	648518346504798854	72414455488911589	648518346486824141	[ 11075 150053 2376]	[ 11049 150045 2376]
114294	29552794	2022-11-17 14:28:59.843347+00:00		t	50	72414455488954870	648518346504798854	72414455488949637	648518346486824141	[ 11031 150401 2391]	[ 11055 150419 2392]
114295	29552804	2022-11-17 14:28:59.843347+00:00		t	16	72414455488893748	648518346504798854	72414455488911589	648518346486824141	[ 11091 150073 2373]	[ 11069 150081 2373]
114309	29552753	2022-11-17 14:28:59.843347+00:00		t	22	72414455488862796	648518346504255272	72414455488857371	648518346486824141	[ 10969 149839 2350]	[ 10985 149825 2349]
114313	29552860	2022-11-17 14:28:59.843347+00:00		t	28	72414455488896409	648518346504798854	72414455488881272	648518346486824141	[ 11199 150131 2360]	[ 11175 150109 2360]
114314	29552890	2022-11-17 14:28:59.843347+00:00		t	45	72414455488908979	648518346504798854	72414455488878825	648518346486824141	[ 11235 150131 2359]	[ 11229 150105 2358]
114329	26317555	2022-11-17 14:28:59.843347+00:00		t	27	73258055248530538	648518346475328312	73258055248527996	648518346517770020	[ 35949 124935 1370]	[ 35923 124931 1370]
114663	26362553	2022-11-17 14:28:59.843347+00:00		t	37	72625424349682939	648518346495436470	72625424349664207	648518346505022067	[ 17507 146977 2502]	[ 17491 146951 2502]
114693	26362603	2022-11-17 14:28:59.843347+00:00		t	42	72625424349555192	648518346495029419	72625424349582668	648518346505022067	[ 17569 146803 2461]	[ 17583 146787 2463]
114757	26362737	2022-11-17 14:28:59.843347+00:00		t	22	72625424349652327	648518346495436470	72625424349633677	648518346505022067	[ 18047 146603 2493]	[ 18033 146619 2492]
114920	29601513	2022-11-17 14:28:59.843347+00:00		t	68	72625492867984199	648518346475692416	72625492867984152	648518346486824141	[ 18157 149107 2178]	[ 18191 149119 2178]
115059	26404893	2022-11-17 14:28:59.843347+00:00		t	47	72484686861087046	648518346507731833	72484686861086614	648518346505022067	[ 13269 146539 2446]	[ 13241 146523 2446]
115060	26404861	2022-11-17 14:28:59.843347+00:00		t	47	72484686794376112	648518346507731833	72484686860976888	648518346505022067	[ 13199 146619 2441]	[ 13191 146593 2442]
115064	29601499	2022-11-17 14:28:59.843347+00:00		t	27	72625492868001076	648518346475692416	72625492867925490	648518346486824141	[ 18145 149085 2175]	[ 18173 149085 2174]
115073	29601203	2022-11-17 14:28:59.843347+00:00		t	13	72625492867878838	648518346475692416	72625492867868495	648518346486824141	[ 17845 149153 2145]	[ 17843 149177 2145]
115371	26468799	2022-11-17 14:28:59.843347+00:00		t	46	72836461392894165	648518346492771246	72836461392877372	648518346494270475	[ 22787 145319 1595]	[ 22763 145295 1596]
115593	26531716	2022-11-17 14:28:59.843347+00:00		t	22	72555261562552385	648518346475692416	72555261562555141	648518346505022067	[ 16139 152863 2123]	[ 16115 152881 2124]
115808	26601167	2022-11-17 14:28:59.843347+00:00		t	16	72625561520101730	648518346475692416	72625561520104233	648518346505022067	[ 18315 151115 1978]	[ 18287 151147 1978]
115819	26600648	2022-11-17 14:28:59.843347+00:00		t	32	72625561519847759	648518346496333770	72625561519992909	648518346486824141	[ 17647 150689 1935]	[ 17613 150679 1937]
115874	29700081	2022-11-17 14:28:59.843347+00:00		t	19	72555124190551378	648518346475692416	72555124190493133	648518346505022067	[ 14939 147493 2188]	[ 14909 147499 2188]
115896	33280523	2022-11-17 14:28:59.843347+00:00		t	37	73046948881741201	648518346475328312	73046948881781417	648518346480659926	[ 29537 125205 1118]	[ 29533 125235 1119]
115942	26640541	2022-11-17 14:28:59.843347+00:00		t	33	73188236662881381	648518346484779779	73188236662863661	648518346505022067	[ 34195 142481 2141]	[ 34175 142461 2141]
116471	26721278	2022-11-17 14:28:59.843347+00:00		t	24	72695861880478880	648518346475692416	72695861880478923	648518346505022067	[ 19093 148387 2666]	[ 19079 148411 2667]
116512	29750843	2022-11-17 14:28:59.843347+00:00		t	43	72695655654596224	648518346494683893	72695655654602003	648518346505022067	[ 19035 143203 2442]	[ 19043 143237 2442]
116565	37744227	2022-11-17 14:28:59.843347+00:00		t	47	73891993226843371	648518346489732460	73891993226857984	648518346470483710	[ 54621 144137 2938]	[ 54649 144115 2939]
116569	37744254	2022-11-17 14:28:59.843347+00:00		t	20	73891993226818799	648518346491078264	73891993226828813	648518346470483710	[ 54721 144067 2938]	[ 54707 144107 2938]
116905	29798461	2022-11-17 14:28:59.843347+00:00		t	36	72484824501526456	648518346494326841	72484824501503996	648518346486824141	[ 12871 150623 2867]	[ 12885 150645 2867]
117052	26892635	2022-11-17 14:28:59.843347+00:00		t	45	72484687062746413	648518346494683893	72484687062746288	648518346486824141	[ 13197 146787 2944]	[ 13171 146767 2944]
117056	26892675	2022-11-17 14:28:59.843347+00:00		t	29	72484687062526864	648518346507731833	72484687062538978	648518346505022067	[ 13207 147107 2860]	[ 13215 147127 2861]
117057	26892682	2022-11-17 14:28:59.843347+00:00		t	12	72484687062585792	648518346494683893	72484687062568499	648518346505022067	[ 13239 147047 2882]	[ 13221 147079 2882]
117074	26892683	2022-11-17 14:28:59.843347+00:00		t	34	72484687062529350	648518346507731833	72484687062538978	648518346505022067	[ 13223 147129 2855]	[ 13223 147145 2856]
117076	26892686	2022-11-17 14:28:59.843347+00:00		t	39	72484687062529350	648518346507731833	72484687062511867	648518346505022067	[ 13223 147145 2850]	[ 13225 147173 2851]
117078	26892690	2022-11-17 14:28:59.843347+00:00		t	48	72484687062558492	648518346494683893	72484687062568499	648518346505022067	[ 13245 147023 2885]	[ 13233 147045 2886]
117198	43139161	2022-11-17 14:28:59.843347+00:00		t	18	73609830249905816	648518346475328312	73609830249910507	648518346492292223	[ 46025 124857 1359]	[ 46011 124825 1360]
117230	29848936	2022-11-17 14:28:59.843347+00:00		t	61	72695105362141199	648518346506641442	72695105362141181	648518346494270475	[ 18459 126239 1459]	[ 18451 126203 1459]
117462	29872349	2022-11-17 14:28:59.843347+00:00		t	29	73399067749046583	648518346472248626	73399067749066820	648518346491708222	[ 39109 134071 1637]	[ 39129 134045 1638]
117733	27046466	2022-11-17 14:28:59.843347+00:00		t	16	72625011496035188	648518346506641442	72625011496047350	648518346470721790	[ 17771 133923 1522]	[ 17795 133943 1524]
117868	27094078	2022-11-17 14:28:59.843347+00:00		t	24	73188030571382005	648518346472248626	73188030571397404	648518346494270475	[ 33745 137165 2222]	[ 33707 137179 2223]
117890	33410704	2022-11-17 14:28:59.843347+00:00		t	15	73610312091424297	648518346495436470	73610312091436616	648518346507375993	[ 46083 137505 2837]	[ 46051 137503 2837]
117927	27119386	2022-11-17 14:28:59.843347+00:00		t	25	73610242365283342	648518346492983728	73610242365335867	648518346496388669	[ 46059 137073 922]	[ 46057 137043 922]
117978	33419765	2022-11-17 14:28:59.843347+00:00		t	45	73117455534264170	648518346492983728	73117455534486637	648518346504253134	[ 32173 129059 1936]	[ 32199 129051 1937]
117983	33419728	2022-11-17 14:28:59.843347+00:00		t	55	73117455534531077	648518346492983728	73117455534521553	648518346504253134	[ 32123 129107 1940]	[ 32137 129139 1941]
118304	27207583	2022-11-17 14:28:59.843347+00:00		t	37	72766299142831897	648518346504255272	72766299142813869	648518346505022067	[ 20649 150293 2287]	[ 20657 150315 2286]
118858	27298568	2022-11-17 14:28:59.843347+00:00		t	54	72977061576677752	648518346472248626	72977061576682766	648518346494270475	[ 27389 139283 1910]	[ 27383 139317 1912]
118874	27298398	2022-11-17 14:28:59.843347+00:00		t	45	72977061576617305	648518346472248626	72977061576628687	648518346470721790	[ 26985 139401 1886]	[ 26967 139435 1887]
119623	29880104	2022-11-17 14:28:59.843347+00:00		t	18	73610174250048309	648518346472248626	73610174250056305	648518346491708222	[ 46659 134305 2151]	[ 46653 134279 2152]
119660	33574154	2022-11-17 14:28:59.843347+00:00		t	26	73188168010232847	648518346504255272	73188168010226876	648518346505022067	[ 32927 140911 2195]	[ 32951 140921 2194]
120013	29969916	2022-11-17 14:28:59.843347+00:00		t	42	72695861678786641	648518346504255272	72695861678839997	648518346486824141	[ 19557 148801 2186]	[ 19527 148803 2187]
120298	33635779	2022-11-17 14:28:59.843347+00:00		t	47	73821279945765017	648518346483168844	73821211226293720	648518346495773547	[ 53183 133145 1156]	[ 53203 133117 1156]
120444	33676134	2022-11-17 14:28:59.843347+00:00		t	54	73258124035152751	648518346475328312	73258124035158552	648518346524374021	[ 35069 128385 1506]	[ 35059 128411 1505]
120487	30095693	2022-11-17 14:28:59.843347+00:00		t	21	72555193044357692	648518346494062583	72555193044365519	648518346488823886	[ 14943 151047 2489]	[ 14969 151017 2489]
120488	30095697	2022-11-17 14:28:59.843347+00:00		t	23	72555193044324687	648518346494062583	72555193044314169	648518346488823886	[ 14971 151181 2470]	[ 14991 151155 2470]
120489	30095700	2022-11-17 14:28:59.843347+00:00		t	54	72555193044380776	648518346494062583	72555193044402381	648518346488823886	[ 14999 151065 2501]	[ 15001 151037 2502]
120586	33685920	2022-11-17 14:28:59.843347+00:00		t	46	73328905431736420	648518346506641442	73328905431736684	648518346494270475	[ 37213 139299 2155]	[ 37229 139313 2155]
120607	33685846	2022-11-17 14:28:59.843347+00:00		t	65	73328905431580826	648518346483168844	73328905431606565	648518346494270475	[ 37079 139415 2094]	[ 37079 139409 2097]
121305	30373828	2022-11-17 14:28:59.843347+00:00		t	33	72835911704165585	648518346492983728	72835911704153273	648518346504253134	[ 23371 128555 1747]	[ 23355 128543 1746]
121320	30373859	2022-11-17 14:28:59.843347+00:00		t	16	72835911704158302	648518346492983728	72835911704150791	648518346504253134	[ 23469 128753 1748]	[ 23431 128767 1748]
121371	30396291	2022-11-17 14:28:59.843347+00:00		t	58	73047086790590902	648518346492983728	73047086790593880	648518346504253134	[ 29789 130213 2043]	[ 29783 130181 2044]
121372	30396311	2022-11-17 14:28:59.843347+00:00		t	39	73047086790590924	648518346492983728	73047086790593880	648518346504253134	[ 29895 130201 2039]	[ 29887 130169 2039]
121373	30396319	2022-11-17 14:28:59.843347+00:00		t	33	73047086790588299	648518346492983728	73047086790583033	648518346504253134	[ 29931 130197 2038]	[ 29939 130161 2039]
121390	33815981	2022-11-17 14:28:59.843347+00:00		t	50	72414317982949677	648518346504798854	72414317982952378	648518346505022067	[ 12229 145503 2276]	[ 12201 145503 2276]
121391	33815984	2022-11-17 14:28:59.843347+00:00		t	21	72414317982949677	648518346504798854	72414317982957377	648518346488823886	[ 12233 145493 2278]	[ 12207 145479 2279]
121392	30396406	2022-11-17 14:28:59.843347+00:00		t	72	73047086790623804	648518346492983728	73047086790593971	648518346504253134	[ 30341 130215 2043]	[ 30369 130239 2043]
121551	30462043	2022-11-17 14:28:59.843347+00:00		t	26	73821074324130794	648518346472248626	73821074324105942	648518346491708222	[ 52421 128019 2148]	[ 52445 127999 2147]
121556	30462295	2022-11-17 14:28:59.843347+00:00		t	44	73821074324013851	648518346472248626	73821074324018704	648518346491708222	[ 53095 127537 2111]	[ 53095 127511 2113]
121689	30518587	2022-11-17 14:28:59.843347+00:00		t	51	72836393075985824	648518346488914161	72836393075977135	648518346505022067	[ 24437 142171 2324]	[ 24433 142207 2325]
121742	30518356	2022-11-17 14:28:59.843347+00:00		t	33	72836393076151921	648518346504255272	72836393076142134	648518346505022067	[ 23853 141865 2391]	[ 23865 141889 2393]
121777	30518300	2022-11-17 14:28:59.843347+00:00		t	35	72836393076046267	648518346484779779	72836393076043873	648518346505022067	[ 23645 142191 2355]	[ 23623 142161 2354]
122037	33925909	2022-11-17 14:28:59.843347+00:00		t	42	72976992924119513	648518346488914161	72976992924116903	648518346504253134	[ 27535 139037 1963]	[ 27541 138999 1964]
122048	33925865	2022-11-17 14:28:59.843347+00:00		t	40	72976992924130160	648518346488914161	72976992924117200	648518346505022067	[ 27519 139201 1973]	[ 27495 139233 1973]
122062	38043735	2022-11-17 14:28:59.843347+00:00		t	61	72414112025865900	648518346496665389	72414112025887952	648518346486824141	[ 10429 140523 2672]	[ 10465 140517 2673]
122100	30644389	2022-11-17 14:28:59.843347+00:00		t	26	72625218191129526	648518346496333770	72625218191129505	648518346486824141	[ 17603 139361 2479]	[ 17609 139333 2479]
122201	30675938	2022-11-17 14:28:59.843347+00:00		t	41	72836324356498186	648518346494326841	72836324356487704	648518346505022067	[ 23331 140241 2334]	[ 23331 140267 2334]
122232	30675618	2022-11-17 14:28:59.843347+00:00		t	12	72836324356573431	648518346495029419	72836324356562125	648518346505022067	[ 22841 139599 2356]	[ 22875 139609 2355]
122233	30675620	2022-11-17 14:28:59.843347+00:00		t	22	72836324356587914	648518346495029419	72836324356585582	648518346505022067	[ 22855 139647 2360]	[ 22881 139669 2361]
122244	30675599	2022-11-17 14:28:59.843347+00:00		t	31	72836324356566784	648518346495029419	72836324356562125	648518346505022067	[ 22813 139635 2356]	[ 22837 139645 2355]
122293	30678789	2022-11-17 14:28:59.843347+00:00		t	18	73047430388033754	648518346504255272	73047430388048497	648518346505022067	[ 29427 140117 2050]	[ 29439 140083 2051]
122625	30733013	2022-11-17 14:28:59.843347+00:00		t	35	73328974084147517	648518346506641442	73328974084136005	648518346494270475	[ 36899 141913 2029]	[ 36879 141881 2030]
122655	30733020	2022-11-17 14:28:59.843347+00:00		t	57	73328974084152145	648518346492983728	73328974084178722	648518346494270475	[ 36903 141755 2043]	[ 36917 141785 2044]
122659	30733048	2022-11-17 14:28:59.843347+00:00		t	55	73328974084142988	648518346506641442	73328974084136111	648518346494270475	[ 37055 142029 2027]	[ 37059 142065 2027]
122696	33980187	2022-11-17 14:28:59.843347+00:00		t	38	72555055538440896	648518346504255272	72555055538428295	648518346505022067	[ 16061 145567 2414]	[ 16037 145553 2414]
122754	33980372	2022-11-17 14:28:59.843347+00:00		t	46	72555055538483905	648518346504255272	72555055538483900	648518346505022067	[ 16339 145577 2428]	[ 16357 145549 2428]
122755	33980390	2022-11-17 14:28:59.843347+00:00		t	33	72625424282480691	648518346495029419	72555055538357891	648518346505022067	[ 16385 146271 2382]	[ 16373 146253 2380]
122804	33986685	2022-11-17 14:28:59.843347+00:00		t	52	73117730412439622	648518346506641442	73117730412449911	648518346494270475	[ 31755 138799 1951]	[ 31765 138763 1951]
122892	30764980	2022-11-17 14:28:59.843347+00:00		t	44	73398998962520959	648518346472248626	73398998962526616	648518346491708222	[ 39721 132299 1529]	[ 39747 132279 1530]
122900	30764719	2022-11-17 14:28:59.843347+00:00		t	21	73398998962533456	648518346472248626	73398998962529886	648518346491708222	[ 39327 132419 1530]	[ 39353 132425 1530]
123625	30931802	2022-11-17 14:28:59.843347+00:00		t	25	72414318049779763	648518346489732460	72414318049806228	648518346486824141	[ 12063 146815 2316]	[ 12037 146833 2317]
123627	30931776	2022-11-17 14:28:59.843347+00:00		t	39	72414318049896520	648518346488914161	72414318049899269	648518346486824141	[ 12017 147039 2344]	[ 11981 147043 2345]
123637	30931778	2022-11-17 14:28:59.843347+00:00		t	42	72414318049694512	648518346497869558	72414318049806228	648518346486824141	[ 11983 146891 2320]	[ 11991 146865 2320]
123661	30931853	2022-11-17 14:28:59.843347+00:00		t	48	72414318049907165	648518346496665389	72414318049904461	648518346486824141	[ 12147 146823 2347]	[ 12153 146853 2347]
123885	34097791	2022-11-17 14:28:59.843347+00:00		t	15	72414455556094278	648518346490054097	72414455556127211	648518346486824141	[ 11607 149651 2534]	[ 11615 149625 2535]
123886	34097792	2022-11-17 14:28:59.843347+00:00		t	12	72414455556272547	648518346490048465	72414455556166587	648518346488823886	[ 11625 149977 2567]	[ 11617 149949 2567]
123920	34097895	2022-11-17 14:28:59.843347+00:00		t	14	72414455622811532	648518346490048465	72414455556242068	648518346488823886	[ 11807 149805 2570]	[ 11791 149783 2569]
123921	34097900	2022-11-17 14:28:59.843347+00:00		t	14	72414455556152441	648518346504798854	72414455556117829	648518346486824141	[ 11847 150015 2544]	[ 11811 149989 2542]
123922	34097907	2022-11-17 14:28:59.843347+00:00		t	35	72414455556152493	648518346504798854	72414455556155654	648518346486824141	[ 11857 150125 2557]	[ 11827 150139 2557]
123923	34097908	2022-11-17 14:28:59.843347+00:00		t	50	72414455556185744	648518346504798854	72414455556167020	648518346486824141	[ 11861 150155 2559]	[ 11833 150167 2560]
123924	34097896	2022-11-17 14:28:59.843347+00:00		t	45	72414455556108108	648518346490054097	72414455556105558	648518346486824141	[ 11751 149957 2539]	[ 11793 149947 2539]
123938	34100231	2022-11-17 14:28:59.843347+00:00		t	15	72976786832730729	648518346506641442	72976786832756500	648518346494270475	[ 28347 131421 2073]	[ 28359 131449 2074]
124463	34137181	2022-11-17 14:28:59.843347+00:00		t	21	72695724374462909	648518346496690477	72695724374448173	648518346505022067	[ 20203 144809 2536]	[ 20211 144817 2534]
124476	34137171	2022-11-17 14:28:59.843347+00:00		t	22	72695724374470197	648518346504255272	72695724374472668	648518346505022067	[ 20187 145177 2541]	[ 20201 145185 2542]
124521	34137085	2022-11-17 14:28:59.843347+00:00		t	14	72695724374431284	648518346494683893	72695724374402006	648518346505022067	[ 19953 144557 2513]	[ 19971 144535 2513]
124592	34136923	2022-11-17 14:28:59.843347+00:00		t	47	72695724374331186	648518346475692416	72695724374366793	648518346505022067	[ 19549 144651 2490]	[ 19533 144677 2490]
124789	31137507	2022-11-17 14:28:59.843347+00:00		t	35	74032868422500332	648518346489732460	74032868422498061	648518346470483710	[ 59201 147621 3427]	[ 59191 147623 3426]
124882	34180702	2022-11-17 14:28:59.843347+00:00		t	28	73610311017856093	648518346492771246	73610311017864845	648518346484670979	[ 46175 137255 860]	[ 46147 137237 860]
125081	38168672	2022-11-17 14:28:59.843347+00:00		t	17	73610243372069502	648518346495436470	73610243372069547	648518346507375993	[ 46097 137011 2881]	[ 46057 137019 2882]
125087	38168615	2022-11-17 14:28:59.843347+00:00		t	38	73610243372038337	648518346495436470	73610243372040717	648518346507375993	[ 45949 137137 2863]	[ 45919 137145 2864]
125229	38170553	2022-11-17 14:28:59.843347+00:00		t	18	72695724307116013	648518346495029419	72695724307111096	648518346505022067	[ 19537 144695 2376]	[ 19539 144693 2375]
125450	31263640	2022-11-17 14:28:59.843347+00:00		t	75	72414455757514004	648518346475692416	72414455757528354	648518346505022067	[ 11477 150475 2943]	[ 11513 150467 2944]
125455	43325870	2022-11-17 14:28:59.843347+00:00		t	12	72344018024977082	648518346494261536	72344018025066170	648518346488823886	[ 10135 148753 2316]	[ 10173 148745 2316]
125496	31291084	2022-11-17 14:28:59.843347+00:00		t	15	73469367908130831	648518346506641442	73469367908062447	648518346491708222	[ 41579 131187 1920]	[ 41563 131161 1920]
125532	31297107	2022-11-17 14:28:59.843347+00:00		t	53	72765955142605979	648518346472248626	72765955142614364	648518346494270475	[ 20519 141207 1436]	[ 20559 141209 1436]
125770	31354545	2022-11-17 14:28:59.843347+00:00		t	36	72836255301541872	648518346483168844	72836255301544231	648518346494270475	[ 23845 139143 1705]	[ 23831 139117 1704]
125877	31354410	2022-11-17 14:28:59.843347+00:00		t	12	72836255301645776	648518346506641442	72836255301655869	648518346470721790	[ 23599 138221 1745]	[ 23613 138243 1744]
125899	34274933	2022-11-17 14:28:59.843347+00:00		t	28	72836324356618273	648518346490015771	72836324356590745	648518346505022067	[ 22721 140311 2366]	[ 22721 140339 2366]
126221	31448538	2022-11-17 14:28:59.843347+00:00		t	22	73750774299586765	648518346472248626	73750774299478193	648518346491708222	[ 49315 129823 2178]	[ 49343 129827 2179]
126222	31448613	2022-11-17 14:28:59.843347+00:00		t	29	73750774299473026	648518346506641442	73750774299465801	648518346491708222	[ 49539 129513 2165]	[ 49507 129513 2166]
126256	31451915	2022-11-17 14:28:59.843347+00:00		t	14	73680336835600439	648518346472248626	73680336835597559	648518346495773547	[ 48109 127077 2073]	[ 48089 127093 2072]
126343	31470936	2022-11-17 14:28:59.843347+00:00		t	50	72554574166377175	648518346515560186	72554574166379269	648518346505022067	[ 16227 133091 1701]	[ 16241 133119 1701]
126503	34366808	2022-11-17 14:28:59.843347+00:00		t	41	73258398577407758	648518346492771246	73258398577410156	648518346483480652	[ 34929 136291 809]	[ 34895 136303 810]
126526	34366987	2022-11-17 14:28:59.843347+00:00		t	15	73258398577460636	648518346492771246	73258398577448428	648518346494270475	[ 35093 136315 830]	[ 35109 136325 828]
126532	34366991	2022-11-17 14:28:59.843347+00:00		t	42	73258398577460636	648518346492771246	73258398577468232	648518346470721790	[ 35103 136315 832]	[ 35121 136347 832]
126554	43360928	2022-11-17 14:28:59.843347+00:00		t	63	73328355273110092	648518346475328312	73328355273112787	648518346524374021	[ 37383 123881 1317]	[ 37417 123899 1318]
126555	43360933	2022-11-17 14:28:59.843347+00:00		t	34	73328355272951659	648518346475328312	73328355272839606	648518346524374021	[ 37391 123179 1294]	[ 37425 123193 1295]
126734	38262924	2022-11-17 14:28:59.843347+00:00		t	51	72766230624303026	648518346496665389	72766230624426771	648518346505022067	[ 21567 149221 2574]	[ 21575 149191 2575]
126934	31669287	2022-11-17 14:28:59.843347+00:00		t	20	72695449026600523	648518346506641442	72695449026608353	648518346470721790	[ 18987 136643 1567]	[ 18977 136615 1567]
126936	31670640	2022-11-17 14:28:59.843347+00:00		t	50	73961811879618259	648518346492771246	73961811879605707	648518346484670979	[ 55335 127227 2288]	[ 55329 127255 2288]
126938	31670695	2022-11-17 14:28:59.843347+00:00		t	39	73961811879418290	648518346492771246	73961811879423461	648518346484670979	[ 55433 127047 2217]	[ 55403 127029 2218]
126958	31670759	2022-11-17 14:28:59.843347+00:00		t	27	73961811879556063	648518346492771246	73961811879558459	648518346484670979	[ 55553 127081 2262]	[ 55527 127071 2263]
126960	31670772	2022-11-17 14:28:59.843347+00:00		t	23	73961811879597894	648518346492771246	73961811879570669	648518346484670979	[ 55537 127231 2274]	[ 55537 127245 2272]
126962	31670782	2022-11-17 14:28:59.843347+00:00		t	36	73961811879378831	648518346492771246	73961811879395530	648518346484670979	[ 55549 127017 2198]	[ 55543 126991 2197]
127122	31722563	2022-11-17 14:28:59.843347+00:00		t	64	73328630553840788	648518346506641442	73328630553843351	648518346491708222	[ 37673 131589 2157]	[ 37677 131619 2157]
127131	31722513	2022-11-17 14:28:59.843347+00:00		t	32	73328630553659497	648518346472248626	73328630553676136	648518346491708222	[ 37503 131103 2084]	[ 37473 131093 2085]
127259	34451146	2022-11-17 14:28:59.843347+00:00		t	51	72695793094049357	648518346497869558	72695793094117950	648518346486824141	[ 20313 147067 2567]	[ 20327 147099 2567]
127295	31766363	2022-11-17 14:28:59.843347+00:00		t	24	73891993495104839	648518346495436470	73891993495108023	648518346470483710	[ 53807 144355 3390]	[ 53815 144373 3390]
127784	31852389	2022-11-17 14:28:59.843347+00:00		t	39	73188098485686179	648518346492771246	73188098485681529	648518346470721790	[ 33429 138331 737]	[ 33415 138363 737]
127834	31852946	2022-11-17 14:28:59.843347+00:00		t	90	73047499241526473	648518346491078264	73047499241528905	648518346505022067	[ 29481 142869 2246]	[ 29483 142833 2246]
127835	31852949	2022-11-17 14:28:59.843347+00:00		t	47	73047499241546993	648518346494683893	73047499241551905	648518346505022067	[ 29457 142797 2254]	[ 29475 142825 2254]
127926	31870510	2022-11-17 14:28:59.843347+00:00		t	16	72976717979236321	648518346483168844	72976717979209286	648518346504253134	[ 28055 129155 1874]	[ 28039 129191 1873]
127927	31870520	2022-11-17 14:28:59.843347+00:00		t	29	72976717979223777	648518346483168844	72976717979207043	648518346504253134	[ 28113 129221 1875]	[ 28089 129249 1875]
127944	31870565	2022-11-17 14:28:59.843347+00:00		t	32	72976717979226465	648518346488914161	72976717979231445	648518346504253134	[ 28359 129419 1877]	[ 28319 129431 1878]
128127	38337883	2022-11-17 14:28:59.843347+00:00		t	21	73610311017861535	648518346492771246	73610311017830306	648518346484670979	[ 46619 138441 847]	[ 46649 138423 847]
128143	38337838	2022-11-17 14:28:59.843347+00:00		t	44	73610311017788478	648518346492771246	73610311017788447	648518346470721790	[ 46573 138931 829]	[ 46537 138935 829]
128228	38343400	2022-11-17 14:28:59.843347+00:00		t	30	72343880720422491	648518346475692416	72343880720435011	648518346486824141	[ 9427 144627 2591]	[ 9425 144625 2594]
128404	31943006	2022-11-17 14:28:59.843347+00:00		t	29	72555124324991808	648518346507731833	72555124324955486	648518346486824141	[ 15613 148003 2530]	[ 15581 148005 2529]
128420	31942903	2022-11-17 14:28:59.843347+00:00		t	31	72555124325061167	648518346507731833	72555124325043835	648518346486824141	[ 15363 148135 2562]	[ 15377 148105 2562]
128427	43406177	2022-11-17 14:28:59.843347+00:00		t	45	73610105530344869	648518346488914161	73610105530339290	648518346495773547	[ 46649 132521 2069]	[ 46619 132513 2068]
128606	38377578	2022-11-17 14:28:59.843347+00:00		t	17	72414455489007439	648518346504255272	72414455488986366	648518346486824141	[ 10925 150771 2402]	[ 10933 150811 2403]
128713	38391660	2022-11-17 14:28:59.843347+00:00		t	23	72906692832345289	648518346506641442	72906692832321618	648518346494270475	[ 25637 139785 1828]	[ 25647 139767 1826]
128758	32008717	2022-11-17 14:28:59.843347+00:00		t	16	72484686794338326	648518346494326841	72484686794398651	648518346505022067	[ 13311 146385 2441]	[ 13333 146413 2441]
128777	38398531	2022-11-17 14:28:59.843347+00:00		t	50	73188099156731198	648518346483168844	73188099156738509	648518346504253134	[ 33203 137489 2001]	[ 33193 137511 2003]
128818	38398649	2022-11-17 14:28:59.843347+00:00		t	16	73188099156761580	648518346472248626	73188099156765921	648518346494270475	[ 33455 138171 2020]	[ 33473 138145 2019]
128860	32029641	2022-11-17 14:28:59.843347+00:00		t	60	73188099290770495	648518346483168844	73188099290770021	648518346494270475	[ 32839 138363 2191]	[ 32813 138337 2191]
129115	43436803	2022-11-17 14:28:59.843347+00:00		t	36	73258536687528592	648518346491640081	73258536687563254	648518346505022067	[ 35001 141153 2141]	[ 35009 141147 2144]
129125	43436964	2022-11-17 14:28:59.843347+00:00		t	60	73258536687595368	648518346488914161	73258536687573116	648518346505022067	[ 35293 141169 2155]	[ 35297 141137 2155]
129174	32097939	2022-11-17 14:28:59.843347+00:00		t	21	72554780526187229	648518346496333770	72554780526173509	648518346486824141	[ 14949 138431 2104]	[ 14977 138419 2104]
129371	34510831	2022-11-17 14:28:59.843347+00:00		t	38	72484824568675204	648518346494326841	72484824568658832	648518346486824141	[ 13435 151399 3010]	[ 13415 151377 3010]
129418	34510789	2022-11-17 14:28:59.843347+00:00		t	34	72484824568696829	648518346495436470	72484824568666598	648518346486824141	[ 13391 151145 3013]	[ 13365 151173 3014]
129942	38537518	2022-11-17 14:28:59.843347+00:00		t	27	72765886892903620	648518346495029419	72765886892914254	648518346505022067	[ 21753 138677 2359]	[ 21773 138703 2360]
129953	38537521	2022-11-17 14:28:59.843347+00:00		t	24	72765886892945142	648518346495029419	72765886892930425	648518346505022067	[ 21759 138663 2363]	[ 21779 138697 2363]
130011	38538174	2022-11-17 14:28:59.843347+00:00		t	25	72765886893079399	648518346495436470	72765886893037834	648518346505022067	[ 22451 139221 2406]	[ 22469 139193 2406]
130012	38538095	2022-11-17 14:28:59.843347+00:00		t	54	72765886892955277	648518346511062658	72765886892986081	648518346505022067	[ 22443 139161 2377]	[ 22411 139185 2378]
130013	38538209	2022-11-17 14:28:59.843347+00:00		t	32	72765886892935639	648518346511062658	72765886892960698	648518346505022067	[ 22505 139165 2377]	[ 22519 139201 2378]
130014	38538204	2022-11-17 14:28:59.843347+00:00		t	36	72765886959862347	648518346494683893	72765886893196839	648518346505022067	[ 22487 138995 2442]	[ 22513 138987 2441]
130019	38542764	2022-11-17 14:28:59.843347+00:00		t	37	73399136602652160	648518346492983728	73399136602645113	648518346494270475	[ 39283 135917 1845]	[ 39269 135949 1845]
130032	38542623	2022-11-17 14:28:59.843347+00:00		t	14	73399136602325001	648518346472248626	73399136602329219	648518346494270475	[ 38943 135687 1802]	[ 38961 135735 1802]
130060	38542821	2022-11-17 14:28:59.843347+00:00		t	32	73399136602613785	648518346492983728	73399136602616308	648518346494270475	[ 39343 135693 1836]	[ 39369 135681 1836]
130177	34733054	2022-11-17 14:28:59.843347+00:00		t	32	73117729741376372	648518346506641442	73117729741378919	648518346517769764	[ 32685 137371 679]	[ 32691 137347 679]
130178	34733084	2022-11-17 14:28:59.843347+00:00		t	20	73117729741404039	648518346506641442	73117729741409097	648518346517769764	[ 32715 137431 692]	[ 32721 137401 692]
130224	38561570	2022-11-17 14:28:59.843347+00:00		t	23	73117799266107164	648518346511062658	73117799266102237	648518346505022067	[ 30853 141173 2204]	[ 30847 141141 2204]
130319	38561680	2022-11-17 14:28:59.843347+00:00		t	13	73117799266182779	648518346488914161	73117799266164382	648518346505022067	[ 31301 140497 2229]	[ 31293 140469 2229]
130320	38561692	2022-11-17 14:28:59.843347+00:00		t	32	73117799266182687	648518346488914161	73117799266169473	648518346505022067	[ 31327 140481 2231]	[ 31343 140445 2231]
130342	38561582	2022-11-17 14:28:59.843347+00:00		t	42	73117799266114757	648518346511062658	73117799266107109	648518346505022067	[ 30879 141167 2209]	[ 30875 141141 2210]
130343	38561589	2022-11-17 14:28:59.843347+00:00		t	28	73117799266107164	648518346511062658	73117799266107109	648518346505022067	[ 30899 141165 2212]	[ 30901 141143 2212]
130552	34787815	2022-11-17 14:28:59.843347+00:00		t	12	72484824501506376	648518346494326841	72484824501518896	648518346486824141	[ 12785 150461 2864]	[ 12767 150431 2865]
130553	34787857	2022-11-17 14:28:59.843347+00:00		t	38	72484824501453951	648518346494326841	72484824501465059	648518346486824141	[ 12823 150401 2845]	[ 12827 150379 2847]
130554	34787859	2022-11-17 14:28:59.843347+00:00		t	58	72484824501526248	648518346494326841	72484824501511487	648518346486824141	[ 12817 150481 2865]	[ 12831 150461 2866]
130622	34789966	2022-11-17 14:28:59.843347+00:00		t	31	72555055403989720	648518346475692416	72555055403834002	648518346505022067	[ 15261 146535 2062]	[ 15271 146573 2062]
130896	34882068	2022-11-17 14:28:59.843347+00:00		t	39	72625355764290013	648518346477853660	72625355764276573	648518346486824141	[ 18121 144133 2727]	[ 18083 144121 2728]
130914	34882228	2022-11-17 14:28:59.843347+00:00		t	33	72625355764294922	648518346477853660	72625355764276576	648518346486824141	[ 18191 144223 2722]	[ 18197 144191 2722]
130974	34881733	2022-11-17 14:28:59.843347+00:00		t	47	72625355764531685	648518346496690477	72625355764523257	648518346486824141	[ 17697 144183 2817]	[ 17705 144153 2818]
131073	34926570	2022-11-17 14:28:59.843347+00:00		t	39	73258467968065332	648518346472248626	73258467968050843	648518346494270475	[ 35567 139015 2139]	[ 35541 139001 2139]
131076	34923879	2022-11-17 14:28:59.843347+00:00		t	43	73328698736247458	648518346492771246	73328698736252890	648518346484670979	[ 37977 133123 1056]	[ 37953 133135 1058]
131276	38649544	2022-11-17 14:28:59.843347+00:00		t	26	74032868355327785	648518346491078264	74032868355329888	648518346507375993	[ 58239 148883 3270]	[ 58267 148903 3271]
131277	38649545	2022-11-17 14:28:59.843347+00:00		t	33	74032868355308442	648518346491078264	74032868355318475	648518346507375993	[ 58235 148921 3267]	[ 58269 148927 3267]
131330	38652182	2022-11-17 14:28:59.843347+00:00		t	63	73891648756848819	648518346492771246	73891648756870119	648518346484670979	[ 54343 133597 1202]	[ 54369 133581 1203]
131531	43551232	2022-11-17 14:28:59.843347+00:00		t	24	72766161905139909	648518346497869558	72766161905099244	648518346505022067	[ 21253 146487 2627]	[ 21273 146465 2628]
131554	43551307	2022-11-17 14:28:59.843347+00:00		t	16	72766161905084392	648518346497869558	72766161905071811	648518346505022067	[ 21377 146593 2619]	[ 21391 146567 2618]
131573	38676291	2022-11-17 14:28:59.843347+00:00		t	39	72977130497478327	648518346491078264	72977130497507000	648518346505022067	[ 26787 142925 2311]	[ 26769 142965 2312]
131577	38676452	2022-11-17 14:28:59.843347+00:00		t	12	72977130497318072	648518346490015771	72977130497322711	648518346505022067	[ 27279 143213 2239]	[ 27299 143233 2239]
131687	38678229	2022-11-17 14:28:59.843347+00:00		t	36	73751256073802757	648518346495436470	73751256073817959	648518346470483710	[ 49995 144505 3499]	[ 49999 144517 3501]
131728	43552384	2022-11-17 14:28:59.843347+00:00		t	52	72343949238819727	648518346495436470	72343949238832006	648518346505022067	[ 9395 147183 2302]	[ 9421 147171 2303]
131729	43552404	2022-11-17 14:28:59.843347+00:00		t	52	72343949238837363	648518346496690477	72343949238816585	648518346505022067	[ 9435 147071 2307]	[ 9449 147093 2307]
131731	43552417	2022-11-17 14:28:59.843347+00:00		t	22	72343949238716816	648518346488914161	72343949238741212	648518346505022067	[ 9461 146473 2265]	[ 9465 146501 2264]
131738	43552402	2022-11-17 14:28:59.843347+00:00		t	37	72343949238767963	648518346504255272	72343949238780791	648518346505022067	[ 9451 146913 2281]	[ 9449 146883 2281]
131792	43552635	2022-11-17 14:28:59.843347+00:00		t	45	72343949238762911	648518346507731833	72343949238778285	648518346486824141	[ 9789 147031 2287]	[ 9761 147053 2288]
131798	43552542	2022-11-17 14:28:59.843347+00:00		t	16	72343949238719486	648518346488914161	72343949238727514	648518346505022067	[ 9629 146473 2265]	[ 9639 146441 2265]
131816	35006704	2022-11-17 14:28:59.843347+00:00		t	20	72906280515477171	648518346492983728	72906280515458829	648518346504253134	[ 26107 127635 1843]	[ 26121 127657 1842]
131820	35006709	2022-11-17 14:28:59.843347+00:00		t	26	72906280515487187	648518346492983728	72906280515482162	648518346504253134	[ 26127 127677 1845]	[ 26139 127705 1846]
131854	43552645	2022-11-17 14:28:59.843347+00:00		t	14	72343949238607501	648518346497869558	72343949238622694	648518346486824141	[ 9795 146677 2222]	[ 9769 146711 2223]
131867	43552730	2022-11-17 14:28:59.843347+00:00		t	72	72343949238768010	648518346507731833	72343949238763006	648518346486824141	[ 9853 147063 2276]	[ 9847 147089 2276]
131868	43552739	2022-11-17 14:28:59.843347+00:00		t	88	72343949238785867	648518346507731833	72343949238796132	648518346486824141	[ 9851 146903 2291]	[ 9869 146879 2292]
131875	43552718	2022-11-17 14:28:59.843347+00:00		t	30	72343949238672812	648518346496690477	72343949238711982	648518346505022067	[ 9859 146577 2243]	[ 9833 146593 2245]
131878	43552732	2022-11-17 14:28:59.843347+00:00		t	17	72343949238656807	648518346496690477	72343949238659412	648518346486824141	[ 9871 146553 2240]	[ 9849 146563 2239]
131879	43552740	2022-11-17 14:28:59.843347+00:00		t	20	72343949238648928	648518346496690477	72343949238641292	648518346486824141	[ 9891 146545 2228]	[ 9863 146559 2228]
131913	43552948	2022-11-17 14:28:59.843347+00:00		t	16	72343949238623007	648518346475692416	72343949238623052	648518346486824141	[ 10131 147279 2220]	[ 10099 147297 2220]
131920	43552868	2022-11-17 14:28:59.843347+00:00		t	21	72343949238831796	648518346488914161	72343949238837216	648518346486824141	[ 10033 146951 2304]	[ 10017 146981 2304]
132091	43562441	2022-11-17 14:28:59.843347+00:00		t	20	72695861880306325	648518346494326841	72695861880278322	648518346486824141	[ 20147 147669 2591]	[ 20171 147649 2590]
132190	35059013	2022-11-17 14:28:59.843347+00:00		t	14	72414317983006268	648518346497869558	72414317982990122	648518346505022067	[ 11793 146895 2288]	[ 11821 146907 2288]
132203	35059089	2022-11-17 14:28:59.843347+00:00		t	31	72414317983025044	648518346507731833	72414317983008813	648518346486824141	[ 11977 146959 2297]	[ 11995 146945 2299]
133108	35197731	2022-11-17 14:28:59.843347+00:00		t	71	73469230536155738	648518346472248626	73469230536177270	648518346491708222	[ 41705 128935 2030]	[ 41691 128959 2032]
133109	35197740	2022-11-17 14:28:59.843347+00:00		t	15	73469230536141529	648518346472248626	73469230536155771	648518346491708222	[ 41703 128957 2027]	[ 41697 129001 2028]
133323	35210458	2022-11-17 14:28:59.843347+00:00		t	53	74103168312820128	648518346495436470	74103168312806467	648518346507375993	[ 59773 146541 3098]	[ 59771 146571 3098]
133334	38781157	2022-11-17 14:28:59.843347+00:00		t	16	72836324020959187	648518346506641442	72836324020995499	648518346494270475	[ 23643 140943 1687]	[ 23645 140909 1688]
133340	38781281	2022-11-17 14:28:59.843347+00:00		t	12	72836324021074042	648518346506641442	72836324021066535	648518346494270475	[ 23997 140713 1724]	[ 24033 140735 1723]
133406	38802204	2022-11-17 14:28:59.843347+00:00		t	33	72836186649192744	648518346492771246	72836186649165949	648518346494270475	[ 23855 137157 1828]	[ 23861 137179 1828]
133529	35264239	2022-11-17 14:28:59.843347+00:00		t	50	72555124324888713	648518346494326841	72555124324891100	648518346486824141	[ 14445 148593 2496]	[ 14431 148563 2497]
133549	35264237	2022-11-17 14:28:59.843347+00:00		t	22	72555124324895449	648518346494683893	72555124324881709	648518346486824141	[ 14417 148527 2487]	[ 14427 148509 2490]
133550	35264197	2022-11-17 14:28:59.843347+00:00		t	20	72555124325161451	648518346489688627	72555124325236631	648518346505022067	[ 14407 149437 2567]	[ 14391 149403 2566]
133561	35264325	2022-11-17 14:28:59.843347+00:00		t	39	72555124324876797	648518346494326841	72555124324893272	648518346486824141	[ 14529 148515 2495]	[ 14499 148511 2495]
133597	35264319	2022-11-17 14:28:59.843347+00:00		t	36	72555124324958276	648518346507731833	72555124324942197	648518346486824141	[ 14525 148745 2521]	[ 14489 148739 2520]
133606	35264275	2022-11-17 14:28:59.843347+00:00		t	15	72555124324918405	648518346489688627	72555124324942197	648518346486824141	[ 14443 148775 2509]	[ 14449 148745 2510]
133607	35264282	2022-11-17 14:28:59.843347+00:00		t	36	72555124324848121	648518346494683893	72555124324840066	648518346486824141	[ 14433 148511 2471]	[ 14457 148495 2472]
134176	35366955	2022-11-17 14:28:59.843347+00:00		t	23	73187617784506259	648518346475328312	73187617784644719	648518346517770020	[ 34683 123681 1292]	[ 34665 123657 1293]
134241	35386345	2022-11-17 14:28:59.843347+00:00		t	15	72625355630047670	648518346515560186	72625355630016085	648518346486824141	[ 17781 143477 2458]	[ 17793 143455 2457]
134317	35386599	2022-11-17 14:28:59.843347+00:00		t	40	72625355630033619	648518346491078264	72625355630039243	648518346505022067	[ 18049 143431 2462]	[ 18079 143447 2463]
134318	35386612	2022-11-17 14:28:59.843347+00:00		t	30	72625355629911039	648518346496690477	72625355629830431	648518346486824141	[ 18087 144079 2443]	[ 18089 144051 2443]
134319	35386628	2022-11-17 14:28:59.843347+00:00		t	62	72625355629911039	648518346496690477	72625355629977704	648518346486824141	[ 18097 144055 2446]	[ 18125 144041 2447]
134798	35517487	2022-11-17 14:28:59.843347+00:00		t	33	74173468270528872	648518346489732460	74173468270539197	648518346507375993	[ 63287 145167 3033]	[ 63267 145149 3034]
134918	38937823	2022-11-17 14:28:59.843347+00:00		t	40	73258399181465847	648518346492771246	73258399181477623	648518346494270475	[ 35015 136063 2002]	[ 35019 136083 2004]
135019	35554471	2022-11-17 14:28:59.843347+00:00		t	34	72554780996071711	648518346477853660	72554780996056538	648518346486824141	[ 15781 138617 3041]	[ 15763 138625 3043]
135651	39010569	2022-11-17 14:28:59.843347+00:00		t	91	73047086857463362	648518346483168844	73047086857455042	648518346504253134	[ 30163 129703 2085]	[ 30153 129741 2087]
135652	39010573	2022-11-17 14:28:59.843347+00:00		t	31	73047086857463362	648518346483168844	73047086857469325	648518346504253134	[ 30161 129687 2088]	[ 30143 129719 2089]
135865	35760146	2022-11-17 14:28:59.843347+00:00		t	41	72414455690310074	648518346490054097	72414455690291860	648518346488823886	[ 10675 150769 2771]	[ 10645 150765 2772]
135876	35760268	2022-11-17 14:28:59.843347+00:00		t	24	72414455690276355	648518346490048465	72414455690276320	648518346488823886	[ 10879 150669 2763]	[ 10849 150679 2764]
135877	35760261	2022-11-17 14:28:59.843347+00:00		t	53	72414455690149599	648518346490054097	72414455690146549	648518346505022067	[ 10869 150637 2713]	[ 10845 150619 2713]
135878	35760284	2022-11-17 14:28:59.843347+00:00		t	44	72414455690225704	648518346490054097	72414455690218301	648518346488823886	[ 10877 150733 2739]	[ 10871 150709 2741]
135879	35760263	2022-11-17 14:28:59.843347+00:00		t	47	72414455690253226	648518346490048465	72414455690276320	648518346488823886	[ 10881 150681 2759]	[ 10847 150693 2760]
135945	35783566	2022-11-17 14:28:59.843347+00:00		t	25	73047429649858963	648518346472248626	73047429649837608	648518346494270475	[ 30151 140347 637]	[ 30115 140339 638]
135979	35838557	2022-11-17 14:28:59.843347+00:00		t	35	72836461929541558	648518346494326841	72836461929639046	648518346505022067	[ 23783 143667 2575]	[ 23761 143655 2576]
135981	35838591	2022-11-17 14:28:59.843347+00:00		t	27	72836461929541558	648518346494326841	72836461929445975	648518346505022067	[ 23817 143649 2572]	[ 23807 143639 2571]
135998	35843225	2022-11-17 14:28:59.843347+00:00		t	24	73680542994109215	648518346506641442	73680542994111870	648518346491708222	[ 48629 133525 2109]	[ 48599 133505 2108]
136073	35867060	2022-11-17 14:28:59.843347+00:00		t	32	74103237300731935	648518346489732460	74103237300732003	648518346470483710	[ 60287 148909 3614]	[ 60257 148931 3614]
136120	43738518	2022-11-17 14:28:59.843347+00:00		t	55	72976511418093203	648518346475328312	72976511418105863	648518346517770020	[ 28203 124157 1094]	[ 28207 124121 1095]
136162	43738400	2022-11-17 14:28:59.843347+00:00		t	61	72976511418093301	648518346475328312	72976511418093305	648518346480659926	[ 28103 124317 1095]	[ 28079 124341 1096]
136164	43738417	2022-11-17 14:28:59.843347+00:00		t	29	72976511418066198	648518346475328312	72976511418063854	648518346524374021	[ 28123 124397 1082]	[ 28093 124391 1082]
136165	43738441	2022-11-17 14:28:59.843347+00:00		t	40	72976511418039278	648518346475328312	72976511418053914	648518346524374021	[ 28143 124347 1077]	[ 28115 124337 1077]
136322	35920998	2022-11-17 14:28:59.843347+00:00		t	20	72766023996347872	648518346515560186	72766023996335294	648518346524374021	[ 22055 142101 1711]	[ 22065 142135 1711]
136326	35928504	2022-11-17 14:28:59.843347+00:00		t	18	72555055337172934	648518346475692416	72555055337252004	648518346505022067	[ 14891 146377 2054]	[ 14867 146383 2055]
136801	35961406	2022-11-17 14:28:59.843347+00:00		t	18	72906624112827539	648518346492983728	72906624112827494	648518346494270475	[ 25447 137479 1819]	[ 25455 137449 1820]
137239	36030073	2022-11-17 14:28:59.843347+00:00		t	15	73258123967922973	648518346506641442	73258123967922961	648518346504253134	[ 36227 128133 1328]	[ 36265 128127 1328]
137421	36092782	2022-11-17 14:28:59.843347+00:00		t	18	73258399114405502	648518346492771246	73258399114405476	648518346494270475	[ 34959 135591 1889]	[ 34965 135559 1889]
137435	36092745	2022-11-17 14:28:59.843347+00:00		t	63	73258399114271049	648518346492983728	73258399114271125	648518346504253134	[ 34887 135795 1837]	[ 34895 135837 1838]
137463	39199558	2022-11-17 14:28:59.843347+00:00		t	25	72555055941059399	648518346475692416	72555055941040065	648518346486824141	[ 15321 146859 3169]	[ 15343 146847 3168]
137554	43794665	2022-11-17 14:28:59.843347+00:00		t	41	73187892998167504	648518346506641442	73187892998167958	648518346504253134	[ 32943 131135 1960]	[ 32979 131147 1961]
137840	36216307	2022-11-17 14:28:59.843347+00:00		t	33	72414386769590884	648518346494261536	72414386769689110	648518346488823886	[ 10329 148279 2437]	[ 10351 148313 2437]
137841	36216319	2022-11-17 14:28:59.843347+00:00		t	28	72414386769369950	648518346490048465	72414386769372540	648518346505022067	[ 10439 148289 2347]	[ 10429 148247 2348]
137849	36216349	2022-11-17 14:28:59.843347+00:00		t	17	72414386769369518	648518346507731833	72414386769372126	648518346486824141	[ 10523 147635 2347]	[ 10547 147651 2346]
137880	36216369	2022-11-17 14:28:59.843347+00:00		t	79	72414386769371830	648518346507731833	72414386769369050	648518346486824141	[ 10581 147489 2343]	[ 10611 147493 2343]
137961	39262036	2022-11-17 14:28:59.843347+00:00		t	20	72836255704106300	648518346495436470	72836255704100779	648518346505022067	[ 22799 138863 2452]	[ 22825 138891 2453]
138283	39289558	2022-11-17 14:28:59.843347+00:00		t	33	72625493203393483	648518346504255272	72625493203393402	648518346486824141	[ 18295 147469 2794]	[ 18283 147499 2795]
138284	39289595	2022-11-17 14:28:59.843347+00:00		t	53	72625493203393483	648518346504255272	72625493203386737	648518346486824141	[ 18325 147487 2793]	[ 18317 147519 2793]
138383	36328633	2022-11-17 14:28:59.843347+00:00		t	55	72695999050857026	648518346475692416	72695999050854604	648518346505022067	[ 19921 153133 2097]	[ 19889 153147 2098]
138397	36328194	2022-11-17 14:28:59.843347+00:00		t	39	72906417954404547	648518346506641442	72906417954407157	648518346517769764	[ 25451 133003 1834]	[ 25431 132973 1835]
138988	39349597	2022-11-17 14:28:59.843347+00:00		t	94	72484411916351631	648518346475692416	72484411916346579	648518346486824141	[ 12951 138355 2415]	[ 12987 138337 2415]
139109	39360684	2022-11-17 14:28:59.843347+00:00		t	21	72906349234880756	648518346488914161	72906349234752652	648518346504253134	[ 24855 131041 1819]	[ 24825 131035 1818]
139112	39360565	2022-11-17 14:28:59.843347+00:00		t	12	72835980490553040	648518346506641442	72906349234845733	648518346504253134	[ 24561 130689 1807]	[ 24577 130721 1808]
139120	39360780	2022-11-17 14:28:59.843347+00:00		t	25	72906349234914473	648518346488914161	72906349234910074	648518346517769764	[ 24997 131037 1817]	[ 25021 131057 1818]
139160	39364771	2022-11-17 14:28:59.843347+00:00		t	31	73891580104573661	648518346492771246	73891580104578304	648518346484670979	[ 54713 131117 1360]	[ 54745 131095 1361]
139162	39364828	2022-11-17 14:28:59.843347+00:00		t	39	73891580104566487	648518346492771246	73891580104558241	648518346484670979	[ 55023 131743 1359]	[ 55053 131733 1358]
139697	39432068	2022-11-17 14:28:59.843347+00:00		t	17	72555124324931269	648518346491078264	72555055605506301	648518346486824141	[ 14909 147463 2514]	[ 14907 147435 2514]
139729	39432113	2022-11-17 14:28:59.843347+00:00		t	44	72555055605589237	648518346507731833	72555055605609255	648518346505022067	[ 14987 147239 2557]	[ 15013 147209 2557]
139777	39432016	2022-11-17 14:28:59.843347+00:00		t	46	72555055605614905	648518346507731833	72555055605578867	648518346505022067	[ 14869 147293 2547]	[ 14847 147273 2547]
139830	39431710	2022-11-17 14:28:59.843347+00:00		t	12	72555055605412979	648518346475692416	72555055605410577	648518346505022067	[ 14425 146875 2484]	[ 14419 146899 2483]
139833	39431751	2022-11-17 14:28:59.843347+00:00		t	34	72555055605405134	648518346491078264	72555055605410577	648518346505022067	[ 14531 146811 2479]	[ 14493 146815 2480]
139948	39431973	2022-11-17 14:28:59.843347+00:00		t	42	72555055605614905	648518346507731833	72555055605591998	648518346505022067	[ 14849 147291 2551]	[ 14811 147285 2552]
140006	36617798	2022-11-17 14:28:59.843347+00:00		t	45	72625355697392144	648518346496665389	72625355697384852	648518346486824141	[ 18311 143811 2674]	[ 18339 143815 2674]
140014	36617615	2022-11-17 14:28:59.843347+00:00		t	47	72625355697277940	648518346496690477	72625355697290442	648518346505022067	[ 18159 143671 2639]	[ 18147 143711 2640]
140017	36617651	2022-11-17 14:28:59.843347+00:00		t	32	72625355697277940	648518346496690477	72625355697302569	648518346505022067	[ 18175 143663 2642]	[ 18183 143685 2644]
140102	36617722	2022-11-17 14:28:59.843347+00:00		t	38	72625355697559808	648518346496665389	72625355697400812	648518346486824141	[ 18277 143927 2691]	[ 18257 143959 2691]
140105	36617751	2022-11-17 14:28:59.843347+00:00		t	33	72625355697340480	648518346496665389	72625355697319769	648518346505022067	[ 18257 143911 2649]	[ 18289 143905 2649]
140110	36617757	2022-11-17 14:28:59.843347+00:00		t	32	72625355697358288	648518346496665389	72625355697360700	648518346505022067	[ 18285 143939 2664]	[ 18305 143915 2665]
140111	36617769	2022-11-17 14:28:59.843347+00:00		t	46	72625355697392144	648518346496665389	72625355697367843	648518346505022067	[ 18293 143817 2671]	[ 18319 143829 2671]
140276	36689353	2022-11-17 14:28:59.843347+00:00		t	26	72625355898574113	648518346496690477	72625355898581610	648518346486824141	[ 16941 144235 3012]	[ 16933 144265 3011]
140346	36722579	2022-11-17 14:28:59.843347+00:00		t	58	72906280448577144	648518346483168844	72906280448531286	648518346504253134	[ 25311 127471 1786]	[ 25323 127509 1787]
140446	39467622	2022-11-17 14:28:59.843347+00:00		t	18	72555055605516773	648518346475692416	72555055605501397	648518346486824141	[ 15841 146517 2516]	[ 15825 146519 2517]
140766	36838098	2022-11-17 14:28:59.843347+00:00		t	19	72695517679174428	648518346506641442	72695517679174381	648518346494270475	[ 20195 137947 1530]	[ 20175 137919 1531]
140778	36837945	2022-11-17 14:28:59.843347+00:00		t	52	72695517679107512	648518346472248626	72695517679117175	648518346494270475	[ 19695 137867 1508]	[ 19711 137901 1509]
140779	36837983	2022-11-17 14:28:59.843347+00:00		t	35	72695517679114863	648518346472248626	72695517679122012	648518346494270475	[ 19797 137841 1508]	[ 19787 137839 1511]
140826	36860791	2022-11-17 14:28:59.843347+00:00		t	26	72766093051466167	648518346475692416	72766093051471326	648518346505022067	[ 22181 143449 2419]	[ 22173 143487 2419]
140827	36860797	2022-11-17 14:28:59.843347+00:00		t	36	72766093051466167	648518346475692416	72766093051481222	648518346505022067	[ 22215 143467 2421]	[ 22217 143513 2423]
140828	36860758	2022-11-17 14:28:59.843347+00:00		t	23	72766093051478869	648518346491078264	72766093051476302	648518346505022067	[ 22075 143619 2422]	[ 22057 143601 2422]
140832	43990465	2022-11-17 14:28:59.843347+00:00		t	52	72484755513750668	648518346504255272	72484755513726077	648518346505022067	[ 13293 149311 2388]	[ 13317 149293 2388]
140927	36879884	2022-11-17 14:28:59.843347+00:00		t	41	72484686860966559	648518346494326841	72484686860967183	648518346505022067	[ 13281 146405 2444]	[ 13305 146409 2445]
141476	36955416	2022-11-17 14:28:59.843347+00:00		t	40	74243905801367580	648518346495029419	74243905801367534	648518346470483710	[ 63899 146571 3191]	[ 63879 146543 3191]
141477	36955420	2022-11-17 14:28:59.843347+00:00		t	56	74243905801348536	648518346495029419	74243905801318874	648518346470483710	[ 63875 146591 3175]	[ 63889 146561 3175]
141599	36992557	2022-11-17 14:28:59.843347+00:00		t	15	72625424483801695	648518346511062658	72625424483796608	648518346486824141	[ 17965 146509 2737]	[ 17977 146531 2739]
141642	36992693	2022-11-17 14:28:59.843347+00:00		t	21	72625424483973279	648518346475692416	72625424483960857	648518346486824141	[ 18281 147247 2802]	[ 18253 147245 2801]
141645	36992683	2022-11-17 14:28:59.843347+00:00		t	49	72625424483946124	648518346494683893	72625424483953779	648518346486824141	[ 18199 147277 2796]	[ 18235 147281 2796]
142116	988543	2022-11-17 14:28:59.843347+00:00		t	54	72976649259691435	648518346488914161	72976649259693754	648518346504253134	[ 27663 128791 1853]	[ 27671 128757 1853]
142117	988539	2022-11-17 14:28:59.843347+00:00		t	33	72976649259696281	648518346488914161	72976649259668284	648518346517769764	[ 27651 128809 1851]	[ 27669 128793 1850]
142164	44117473	2022-11-17 14:28:59.843347+00:00		t	32	73258605406759835	648518346489732460	73258605406863421	648518346505022067	[ 35801 142289 2065]	[ 35777 142317 2066]
142165	44117494	2022-11-17 14:28:59.843347+00:00		t	19	73258605406880931	648518346489732460	73258605406863421	648518346505022067	[ 35841 142289 2069]	[ 35821 142311 2071]
142195	44117386	2022-11-17 14:28:59.843347+00:00		t	19	73258605406919249	648518346489732460	73258605406938357	648518346505022067	[ 35559 141871 2089]	[ 35529 141861 2090]
142333	44129987	2022-11-17 14:28:59.843347+00:00		t	51	72695861745908000	648518346496690477	72695930465529394	648518346486824141	[ 18905 149489 2325]	[ 18925 149515 2326]
142406	39608872	2022-11-17 14:28:59.843347+00:00		t	18	72906899460581073	648518346504255272	72906899460594477	648518346505022067	[ 25733 147205 2770]	[ 25729 147173 2769]
142416	39608973	2022-11-17 14:28:59.843347+00:00		t	38	72906899460573807	648518346504255272	72906899460568898	648518346505022067	[ 25835 147355 2762]	[ 25865 147345 2763]
142514	39665014	2022-11-17 14:28:59.843347+00:00		t	52	72484824233092906	648518346490054097	72484824233087894	648518346486824141	[ 14257 150299 2364]	[ 14265 150271 2364]
142525	39664686	2022-11-17 14:28:59.843347+00:00		t	47	72484824233138904	648518346504255272	72484824233112842	648518346486824141	[ 13549 150127 2382]	[ 13561 150147 2382]
142526	39664689	2022-11-17 14:28:59.843347+00:00		t	14	72484824233138904	648518346504255272	72484824233138885	648518346486824141	[ 13531 150139 2387]	[ 13557 150153 2388]
142545	39668411	2022-11-17 14:28:59.843347+00:00		t	48	72976854814340700	648518346492771246	72976854814406625	648518346470721790	[ 27209 134815 775]	[ 27177 134837 774]
142814	44191929	2022-11-17 14:28:59.843347+00:00		t	42	73258605406931482	648518346491640081	73258605406929075	648518346505022067	[ 35873 142257 2092]	[ 35845 142267 2092]
142941	44224470	2022-11-17 14:28:59.843347+00:00		t	13	73047292412095620	648518346492771246	73047292412119268	648518346494270475	[ 30667 137101 1003]	[ 30657 137111 1006]
143066	39803834	2022-11-17 14:28:59.843347+00:00		t	18	72695518215966494	648518346497869558	72695518215958641	648518346486824141	[ 19647 138797 2535]	[ 19615 138785 2537]
143357	39853232	2022-11-17 14:28:59.843347+00:00		t	32	73047292277797394	648518346492771246	73047292277807422	648518346494270475	[ 30045 136881 707]	[ 30077 136869 708]
143366	39853119	2022-11-17 14:28:59.843347+00:00		t	21	73047292277807323	648518346492771246	73047292277802225	648518346470721790	[ 29933 136741 709]	[ 29943 136709 709]
143498	44289299	2022-11-17 14:28:59.843347+00:00		t	28	73610311084784481	648518346492983728	73610311084790187	648518346496388669	[ 46137 137245 919]	[ 46163 137241 920]
143499	44289311	2022-11-17 14:28:59.843347+00:00		t	31	73610311084780268	648518346492983728	73610311084790187	648518346496388669	[ 46145 137229 916]	[ 46175 137219 916]
143544	39937431	2022-11-17 14:28:59.843347+00:00		t	17	73258330529151987	648518346483168844	73258330529176919	648518346504253134	[ 35125 133759 2174]	[ 35119 133743 2176]
143638	44304210	2022-11-17 14:28:59.843347+00:00		t	40	72414112092966744	648518346496690477	72414112092958492	648518346486824141	[ 11067 141155 2795]	[ 11095 141169 2795]
143642	44304226	2022-11-17 14:28:59.843347+00:00		t	41	72414112092918226	648518346504255272	72414112092906170	648518346486824141	[ 11131 141229 2772]	[ 11107 141213 2773]
143643	44306453	2022-11-17 14:28:59.843347+00:00		t	15	73117455534437111	648518346472248626	73117455534370178	648518346517769764	[ 31235 130719 1935]	[ 31203 130713 1935]
143663	44306562	2022-11-17 14:28:59.843347+00:00		t	33	73117455534364716	648518346472248626	73117455534362960	648518346517769764	[ 31581 130671 1933]	[ 31605 130657 1935]
143734	40011855	2022-11-17 14:28:59.843347+00:00		t	27	73117730412449460	648518346506641442	73117730412433381	648518346494270475	[ 31203 137941 1948]	[ 31207 137921 1949]
143815	40026778	2022-11-17 14:28:59.843347+00:00		t	18	73328836712149986	648518346506641442	73328836712160297	648518346494270475	[ 37669 139151 2113]	[ 37665 139179 2114]
143829	40041076	2022-11-17 14:28:59.843347+00:00		t	41	73539873755357091	648518346483168844	73539873755370523	648518346491708222	[ 43461 136071 1181]	[ 43493 136079 1182]
143834	40040997	2022-11-17 14:28:59.843347+00:00		t	32	73539873755427056	648518346472248626	73539873755412186	648518346495773547	[ 43365 135985 1206]	[ 43363 136021 1206]
143855	40040788	2022-11-17 14:28:59.843347+00:00		t	12	72906624112798200	648518346506641442	72836255368548864	648518346494270475	[ 24589 137421 1809]	[ 24565 137411 1811]
143861	40040825	2022-11-17 14:28:59.843347+00:00		t	39	73539873755332951	648518346483168844	73539873755333067	648518346491708222	[ 43063 136055 1174]	[ 43039 136069 1174]
143868	40041246	2022-11-17 14:28:59.843347+00:00		t	34	73539873755441695	648518346472248626	73539873755436838	648518346495773547	[ 43805 135829 1208]	[ 43813 135793 1209]
143878	40041353	2022-11-17 14:28:59.843347+00:00		t	21	73539873755429631	648518346472248626	73539873755409640	648518346495773547	[ 44017 135865 1207]	[ 44031 135841 1207]
143955	44362997	2022-11-17 14:28:59.843347+00:00		t	57	72625493069302101	648518346515560186	72625493069301864	648518346486824141	[ 16893 149303 2565]	[ 16929 149305 2565]
143968	40089602	2022-11-17 14:28:59.843347+00:00		t	44	72555055605346505	648518346475692416	72555055605357608	648518346505022067	[ 16315 145507 2455]	[ 16287 145505 2456]
144046	44363093	2022-11-17 14:28:59.843347+00:00		t	28	72625493068971706	648518346515560186	72625493068811855	648518346486824141	[ 17325 148611 2448]	[ 17295 148605 2448]
144155	40122271	2022-11-17 14:28:59.843347+00:00		t	19	72625148867648788	648518346506641442	72625148867627552	648518346494270475	[ 17625 137763 1310]	[ 17623 137727 1310]
144252	44406166	2022-11-17 14:28:59.843347+00:00		t	59	73328493181808735	648518346492771246	73328493181813723	648518346494270475	[ 37459 129001 2215]	[ 37467 128973 2215]
144270	44408044	2022-11-17 14:28:59.843347+00:00		t	54	72625424349742406	648518346494683893	72625424349734267	648518346505022067	[ 16709 145727 2538]	[ 16697 145759 2538]
144300	44408124	2022-11-17 14:28:59.843347+00:00		t	29	72625424349786255	648518346496690477	72625424349780732	648518346505022067	[ 16915 145975 2552]	[ 16945 145959 2552]
144322	44408328	2022-11-17 14:28:59.843347+00:00		t	19	72625424349874686	648518346507731833	72625424349899663	648518346486824141	[ 17335 146173 2568]	[ 17365 146167 2567]
144323	44408304	2022-11-17 14:28:59.843347+00:00		t	15	72625424349808775	648518346507731833	72625424349899663	648518346486824141	[ 17303 146163 2565]	[ 17333 146151 2565]
144337	44408316	2022-11-17 14:28:59.843347+00:00		t	23	72625424349594305	648518346504255272	72625424349596917	648518346486824141	[ 17371 145683 2470]	[ 17347 145713 2470]
144354	44408341	2022-11-17 14:28:59.843347+00:00		t	30	72625424349584477	648518346504255272	72625424349606322	648518346486824141	[ 17405 145675 2472]	[ 17385 145703 2474]
144431	40232649	2022-11-17 14:28:59.843347+00:00		t	25	72906830539652462	648518346496690477	72906830539570399	648518346505022067	[ 25749 143917 2321]	[ 25719 143911 2322]
144434	40232716	2022-11-17 14:28:59.843347+00:00		t	49	72906830539652576	648518346496690477	72906830539620008	648518346505022067	[ 25813 144027 2324]	[ 25781 144033 2324]
144437	40232662	2022-11-17 14:28:59.843347+00:00		t	34	72906830539587232	648518346504255272	72906830539570399	648518346505022067	[ 25751 143915 2317]	[ 25731 143891 2317]
144482	40245572	2022-11-17 14:28:59.843347+00:00		t	27	73750774299327316	648518346472248626	73750774299347547	648518346491708222	[ 49199 130869 2120]	[ 49195 130901 2122]
144764	40351526	2022-11-17 14:28:59.843347+00:00		t	35	72695793160895272	648518346496690477	72695793160871733	648518346486824141	[ 19123 146161 2606]	[ 19095 146147 2606]
144765	40351543	2022-11-17 14:28:59.843347+00:00		t	41	72695793160889800	648518346496690477	72695793160871733	648518346486824141	[ 19171 146143 2606]	[ 19141 146143 2606]
144795	40351621	2022-11-17 14:28:59.843347+00:00		t	22	72695793160993880	648518346475692416	72695793160998644	648518346505022067	[ 19241 146195 2653]	[ 19245 146207 2656]
144815	40351418	2022-11-17 14:28:59.843347+00:00		t	16	72695793160979226	648518346475692416	72695793160976542	648518346505022067	[ 18887 145449 2646]	[ 18929 145451 2646]
144878	40351788	2022-11-17 14:28:59.843347+00:00		t	38	72695793160897657	648518346496690477	72695793160907925	648518346486824141	[ 19471 145743 2616]	[ 19453 145735 2618]
145104	44509072	2022-11-17 14:28:59.843347+00:00		t	29	73187893065188641	648518346488914161	73187893065213044	648518346517769764	[ 32873 131483 2073]	[ 32871 131527 2074]
145150	40426464	2022-11-17 14:28:59.843347+00:00		t	39	73398930578420195	648518346488914161	73398930578409960	648518346491708222	[ 40773 130403 2092]	[ 40737 130409 2092]
145267	40485630	2022-11-17 14:28:59.843347+00:00		t	12	73610311957410803	648518346495436470	73610311957403191	648518346507375993	[ 46993 137789 2674]	[ 47009 137791 2673]
145826	44628074	2022-11-17 14:28:59.843347+00:00		t	52	73750842481925991	648518346492771246	73750842481949948	648518346484670979	[ 50191 132885 1105]	[ 50219 132897 1104]
146101	40736064	2022-11-17 14:28:59.843347+00:00		t	18	72554917831058143	648518346496333770	72554917831048505	648518346486824141	[ 16371 141557 1898]	[ 16367 141559 1897]
146162	44673327	2022-11-17 14:28:59.843347+00:00		t	41	73117455400419898	648518346488914161	73117455400409187	648518346504253134	[ 31979 130349 1701]	[ 31953 130385 1701]
146300	40803957	2022-11-17 14:28:59.843347+00:00		t	32	72484686995432930	648518346475692416	72484686995425082	648518346505022067	[ 13857 146481 2743]	[ 13889 146461 2744]
146416	40867769	2022-11-17 14:28:59.843347+00:00		t	40	72976786765814897	648518346492983728	72976786765804020	648518346504253134	[ 27005 132231 2005]	[ 27023 132203 2005]
146442	40868075	2022-11-17 14:28:59.843347+00:00		t	33	72976786765785347	648518346483168844	72976786765759951	648518346504253134	[ 27609 132305 1992]	[ 27607 132283 1991]
146816	3563883	2022-11-17 14:28:59.843347+00:00		t	36	72555055404025448	648518346490048465	72555055403981340	648518346505022067	[ 14765 146397 2066]	[ 14769 146423 2065]
147164	41038747	2022-11-17 14:28:59.843347+00:00		t	46	72906761819996480	648518346491078264	72906761819996732	648518346505022067	[ 26407 142677 2316]	[ 26387 142653 2317]
147272	44811114	2022-11-17 14:28:59.843347+00:00		t	33	73328698535103563	648518346492771246	73328698535108214	648518346494270475	[ 36919 134877 746]	[ 36927 134903 745]
147276	44811183	2022-11-17 14:28:59.843347+00:00		t	23	73328698535089238	648518346492771246	73328698535096015	648518346484670979	[ 37037 134605 737]	[ 37033 134575 737]
147314	41071212	2022-11-17 14:28:59.843347+00:00		t	19	73258398845765274	648518346475328312	73258398845768133	648518346517770020	[ 36537 135541 1307]	[ 36561 135519 1307]
147356	41076389	2022-11-17 14:28:59.843347+00:00		t	20	74032111770059998	648518346492771246	74032111770046175	648518346484670979	[ 57723 126735 2027]	[ 57755 126727 2027]
147436	44840537	2022-11-17 14:28:59.843347+00:00		t	41	72836393143172187	648518346496665389	72836393143159801	648518346505022067	[ 22741 142673 2496]	[ 22771 142663 2496]
147540	44840864	2022-11-17 14:28:59.843347+00:00		t	32	72836393143074359	648518346489732460	72836393143074396	648518346505022067	[ 22981 142569 2457]	[ 22995 142601 2458]
147551	44840855	2022-11-17 14:28:59.843347+00:00		t	16	72836393142900222	648518346489732460	72836393142904456	648518346505022067	[ 23005 142443 2444]	[ 22993 142481 2445]
147553	44840880	2022-11-17 14:28:59.843347+00:00		t	17	72836393143096590	648518346494326841	72836393143125455	648518346505022067	[ 22993 142657 2471]	[ 23011 142633 2472]
147596	44840907	2022-11-17 14:28:59.843347+00:00		t	42	72836393143079189	648518346515560186	72836393143125455	648518346505022067	[ 23067 142631 2467]	[ 23027 142629 2467]
147724	44868553	2022-11-17 14:28:59.843347+00:00		t	41	72695793160984775	648518346496665389	72695793160975108	648518346505022067	[ 19547 146477 2644]	[ 19517 146477 2645]
147735	44868583	2022-11-17 14:28:59.843347+00:00		t	42	72695793160948715	648518346504255272	72695793160958540	648518346505022067	[ 19551 146737 2635]	[ 19569 146733 2637]
147740	44868635	2022-11-17 14:28:59.843347+00:00		t	37	72695793160941122	648518346497869558	72695793160938831	648518346505022067	[ 19639 146827 2633]	[ 19617 146809 2634]
147784	44868759	2022-11-17 14:28:59.843347+00:00		t	18	72695793160931530	648518346497869558	72695793160898590	648518346486824141	[ 19731 147115 2618]	[ 19723 147091 2618]
147815	44868772	2022-11-17 14:28:59.843347+00:00		t	34	72695793160893170	648518346496665389	72695793160898590	648518346486824141	[ 19771 147137 2611]	[ 19745 147129 2612]
147854	44869173	2022-11-17 14:28:59.843347+00:00		t	28	72695793160711703	648518346494683893	72695793160837460	648518346486824141	[ 20337 147293 2582]	[ 20327 147287 2584]
147858	44869176	2022-11-17 14:28:59.843347+00:00		t	45	72695793160711703	648518346494683893	72695793160819009	648518346486824141	[ 20327 147241 2579]	[ 20325 147215 2579]
147985	41189832	2022-11-17 14:28:59.843347+00:00		t	29	72555124392095979	648518346494683893	72555124392081321	648518346486824141	[ 15109 148173 2648]	[ 15133 148165 2649]
148015	41189977	2022-11-17 14:28:59.843347+00:00		t	35	72555124391960753	648518346494326841	72555124391952813	648518346486824141	[ 15299 148083 2589]	[ 15319 148061 2589]
148057	41189683	2022-11-17 14:28:59.843347+00:00		t	19	72555124392175463	648518346494326841	72555124392186002	648518346486824141	[ 14847 148451 2680]	[ 14855 148427 2682]
148060	41189684	2022-11-17 14:28:59.843347+00:00		t	21	72555124392138537	648518346475692416	72555124392135935	648518346486824141	[ 14821 147657 2662]	[ 14857 147649 2662]
148085	41189667	2022-11-17 14:28:59.843347+00:00		t	57	72555124392123769	648518346507731833	72555124392131338	648518346486824141	[ 14765 148371 2659]	[ 14777 148341 2660]
148086	41189675	2022-11-17 14:28:59.843347+00:00		t	61	72555124392123769	648518346507731833	72555124392133699	648518346486824141	[ 14809 148339 2656]	[ 14827 148317 2657]
148312	41246384	2022-11-17 14:28:59.843347+00:00		t	34	72765542892993497	648518346506641442	72765542893003949	648518346470721790	[ 20627 128107 1639]	[ 20657 128127 1639]
148320	44909202	2022-11-17 14:28:59.843347+00:00		t	40	72624805471729745	648518346506641442	72624805471740086	648518346470721790	[ 18057 128163 1751]	[ 18029 128179 1752]
148322	44909224	2022-11-17 14:28:59.843347+00:00		t	29	72624805471753892	648518346506641442	72624805471763665	648518346470721790	[ 18061 128059 1759]	[ 18053 128089 1761]
148327	44909152	2022-11-17 14:28:59.843347+00:00		t	19	72624805471636542	648518346506641442	72624805471669032	648518346494270475	[ 17999 128673 1717]	[ 17975 128679 1719]
148388	41268152	2022-11-17 14:28:59.843347+00:00		t	37	72625355831507594	648518346497869558	72625355831507524	648518346486824141	[ 17673 145315 2899]	[ 17699 145289 2900]
148410	41268379	2022-11-17 14:28:59.843347+00:00		t	21	72625355831417451	648518346496690477	72625355831428304	648518346486824141	[ 17929 144551 2866]	[ 17971 144547 2866]
148495	44927136	2022-11-17 14:28:59.843347+00:00		t	42	72625355831623715	648518346497869558	72625355831665096	648518346486824141	[ 16991 144905 2947]	[ 16961 144895 2948]
148622	41323166	2022-11-17 14:28:59.843347+00:00		t	30	72414455623019810	648518346490048465	72414455622808520	648518346488823886	[ 11767 149801 2583]	[ 11779 149769 2585]
148625	41323121	2022-11-17 14:28:59.843347+00:00		t	59	72414455623016387	648518346504255272	72414455623003553	648518346486824141	[ 11659 150467 2580]	[ 11645 150439 2580]
148637	41323304	2022-11-17 14:28:59.843347+00:00		t	57	72414455623024655	648518346504798854	72414455623037383	648518346505022067	[ 12041 150245 2583]	[ 12063 150243 2585]
148639	41323243	2022-11-17 14:28:59.843347+00:00		t	32	72414455623002978	648518346504798854	72414455623028197	648518346486824141	[ 11959 150275 2579]	[ 11945 150303 2580]
148640	41323291	2022-11-17 14:28:59.843347+00:00		t	57	72414455623028138	648518346504798854	72414455623028197	648518346486824141	[ 12049 150271 2582]	[ 12051 150287 2584]
148646	41323277	2022-11-17 14:28:59.843347+00:00		t	32	72414455623037541	648518346504255272	72414455623031445	648518346486824141	[ 12033 150363 2582]	[ 12021 150331 2583]
148714	41330624	2022-11-17 14:28:59.843347+00:00		t	32	74173537057208388	648518346495436470	74173537057228555	648518346507375993	[ 62685 146415 3199]	[ 62671 146449 3199]
148806	41330838	2022-11-17 14:28:59.843347+00:00		t	16	74173537057072450	648518346495436470	74173537057064604	648518346507375993	[ 63093 146689 3142]	[ 63065 146677 3143]
148861	44950985	2022-11-17 14:28:59.843347+00:00		t	32	73399136602808303	648518346472248626	73399136602787312	648518346494270475	[ 39057 136635 1903]	[ 39075 136603 1903]
148919	41351878	2022-11-17 14:28:59.843347+00:00		t	24	72554849715545726	648518346497869558	72554849715535002	648518346486824141	[ 15203 140105 3068]	[ 15197 140079 3067]
148964	44970213	2022-11-17 14:28:59.843347+00:00		t	24	73047155509924698	648518346492771246	73047155509940941	648518346494270475	[ 29883 132551 2011]	[ 29891 132569 2013]
149570	41501008	2022-11-17 14:28:59.843347+00:00		t	48	72835911771454231	648518346492983728	72835911771448345	648518346504253134	[ 24289 127031 1917]	[ 24315 127017 1917]
149664	41512050	2022-11-17 14:28:59.843347+00:00		t	24	72836324558016805	648518346495436470	72836324558024346	648518346505022067	[ 24509 140485 2777]	[ 24513 140487 2779]
149668	41512109	2022-11-17 14:28:59.843347+00:00		t	15	72836324557980545	648518346495436470	72836324558021934	648518346505022067	[ 24553 140451 2777]	[ 24573 140465 2778]
149779	41557127	2022-11-17 14:28:59.843347+00:00		t	38	72414317982894695	648518346504255272	72414317982897377	648518346505022067	[ 10299 146271 2252]	[ 10297 146299 2252]
149780	41557150	2022-11-17 14:28:59.843347+00:00		t	23	72414317982894695	648518346504255272	72414317982908136	648518346505022067	[ 10303 146269 2257]	[ 10325 146297 2258]
149787	41557216	2022-11-17 14:28:59.843347+00:00		t	52	72414317982925590	648518346494326841	72414317982940069	648518346505022067	[ 10393 146403 2267]	[ 10415 146383 2267]
149828	41573315	2022-11-17 14:28:59.843347+00:00		t	32	72836461795754671	648518346494326841	72836461795745113	648518346505022067	[ 24375 144263 2434]	[ 24387 144237 2435]
149830	41573186	2022-11-17 14:28:59.843347+00:00		t	42	72836461795819967	648518346484779779	72836461795778731	648518346505022067	[ 24145 143959 2436]	[ 24179 143941 2436]
149857	41573282	2022-11-17 14:28:59.843347+00:00		t	24	72836461795704836	648518346504255272	72836461795710014	648518346505022067	[ 24371 143465 2425]	[ 24337 143491 2426]
150062	41644265	2022-11-17 14:28:59.843347+00:00		t	37	73258192955914515	648518346483168844	73258192955912050	648518346504253134	[ 34871 129917 1871]	[ 34839 129949 1872]
150435	41690828	2022-11-17 14:28:59.843347+00:00		t	25	73610449396253907	648518346491078264	73610449396261662	648518346507375993	[ 46905 142201 2615]	[ 46923 142231 2616]
150475	41730518	2022-11-17 14:28:59.843347+00:00		t	17	73117661156242047	648518346475328312	73117661156247070	648518346517770020	[ 31385 135807 969]	[ 31375 135849 971]
150488	41730415	2022-11-17 14:28:59.843347+00:00		t	61	73117661156257058	648518346475328312	73117661156274446	648518346517770020	[ 31251 135483 979]	[ 31245 135457 981]
150539	41755727	2022-11-17 14:28:59.843347+00:00		t	27	72555055538391405	648518346488914161	72555055538389082	648518346505022067	[ 15339 146839 2393]	[ 15329 146811 2393]
150606	41783757	2022-11-17 14:28:59.843347+00:00		t	24	73398999096531348	648518346472248626	73398999096531330	648518346491708222	[ 39781 131471 1694]	[ 39751 131471 1694]
150723	41846851	2022-11-17 14:28:59.843347+00:00		t	38	73610242298478271	648518346492771246	73610242298490941	648518346470721790	[ 45599 136527 890]	[ 45579 136561 891]
150725	41846943	2022-11-17 14:28:59.843347+00:00		t	40	73610242298475826	648518346492771246	73610242298482916	648518346470721790	[ 45693 136433 888]	[ 45699 136403 888]
150748	41867527	2022-11-17 14:28:59.843347+00:00		t	19	73399067682014946	648518346492983728	73399067682022533	648518346495773547	[ 40569 133169 1520]	[ 40551 133145 1520]
150804	41882663	2022-11-17 14:28:59.843347+00:00		t	42	72836324356324983	648518346494326841	72836324356324401	648518346505022067	[ 23677 140379 2314]	[ 23653 140371 2314]
150805	41882665	2022-11-17 14:28:59.843347+00:00		t	36	72836324356391409	648518346494326841	72836324356330341	648518346505022067	[ 23675 140407 2316]	[ 23653 140429 2316]
150822	41882625	2022-11-17 14:28:59.843347+00:00		t	48	72836324356336155	648518346507731833	72836324356330341	648518346505022067	[ 23607 140573 2315]	[ 23615 140537 2316]
150841	41882696	2022-11-17 14:28:59.843347+00:00		t	25	72836324356636715	648518346475692416	72836324356629445	648518346505022067	[ 23649 141183 2382]	[ 23681 141165 2383]
151070	41976079	2022-11-17 14:28:59.843347+00:00		t	41	72695930264320856	648518346475692416	72695930264306054	648518346505022067	[ 18553 151515 1985]	[ 18529 151539 1985]
151098	41982224	2022-11-17 14:28:59.843347+00:00		t	26	72836255301694959	648518346506641442	72836255301689847	648518346494270475	[ 23921 137917 1766]	[ 23895 137885 1766]
151099	41982245	2022-11-17 14:28:59.843347+00:00		t	13	72836255301679761	648518346483168844	72836255301679721	648518346504253134	[ 23935 137283 1753]	[ 23961 137277 1755]
151122	41982325	2022-11-17 14:28:59.843347+00:00		t	48	72836255301721268	648518346506641442	72836255301705039	648518346494270475	[ 24183 137933 1770]	[ 24211 137917 1770]
151649	6222720	2022-11-17 14:28:59.843347+00:00		t	18	72906555594747355	648518346495029419	72906555594747329	648518346505022067	[ 25833 136121 2277]	[ 25857 136143 2278]
152096	10279318	2022-11-17 14:28:59.843347+00:00		t	17	73328630553843312	648518346488914161	73328630553848297	648518346491708222	[ 38127 131527 2156]	[ 38121 131555 2155]
152204	11023680	2022-11-17 14:28:59.843347+00:00		t	18	72343949238760038	648518346495029419	72343949238770087	648518346486824141	[ 10067 146385 2283]	[ 10051 146355 2283]
152208	11022486	2022-11-17 14:28:59.843347+00:00		t	58	72976924204655530	648518346492983728	72976924204648289	648518346504253134	[ 27877 136871 1961]	[ 27851 136887 1960]
152223	11139976	2022-11-17 14:28:59.843347+00:00		t	45	72414180879395595	648518346496690477	72414180879402933	648518346486824141	[ 12145 141615 2857]	[ 12111 141617 2857]
152336	13068486	2022-11-17 14:28:59.843347+00:00		t	34	72414180812311392	648518346496665389	72414180812311352	648518346486824141	[ 11509 142793 2743]	[ 11471 142783 2744]
152382	13915436	2022-11-17 14:28:59.843347+00:00		t	31	73188030370129531	648518346506641442	73188030370126959	648518346517769764	[ 34759 136031 1855]	[ 34715 136029 1855]
152402	14045507	2022-11-17 14:28:59.843347+00:00		t	14	73047430522014766	648518346488914161	73047430522000121	648518346505022067	[ 29811 140603 2234]	[ 29813 140637 2234]
152488	15560876	2022-11-17 14:28:59.843347+00:00		t	32	73469299255640389	648518346488914161	73469299255645430	648518346504253134	[ 41107 129881 2032]	[ 41073 129901 2032]
152607	17174404	2022-11-17 14:28:59.843347+00:00		t	37	73188099156709175	648518346483168844	73188099156696847	648518346517769764	[ 33787 137583 1990]	[ 33793 137551 1991]
152631	17718983	2022-11-17 14:28:59.843347+00:00		t	29	72554918032319433	648518346507731833	72554918032312248	648518346505022067	[ 15521 142383 2276]	[ 15509 142413 2276]
152632	17718996	2022-11-17 14:28:59.843347+00:00		t	38	72554918032375854	648518346507731833	72554918032415908	648518346505022067	[ 15509 142523 2302]	[ 15515 142555 2303]
152732	19704498	2022-11-17 14:28:59.843347+00:00		t	40	72625424416828344	648518346494326841	72625424416852195	648518346486824141	[ 17995 147441 2665]	[ 18019 147423 2666]
152739	19704489	2022-11-17 14:28:59.843347+00:00		t	17	72625424416523673	648518346507731833	72625424416625587	648518346505022067	[ 17993 146517 2578]	[ 18011 146493 2580]
152742	19704479	2022-11-17 14:28:59.843347+00:00		t	33	72625424416851710	648518346496690477	72625424416857409	648518346486824141	[ 18027 146915 2667]	[ 18005 146925 2667]
152841	20994603	2022-11-17 14:28:59.843347+00:00		t	20	72695861746201273	648518346494326841	72695861746176434	648518346505022067	[ 20193 148103 2401]	[ 20179 148123 2402]
152915	21379945	2022-11-17 14:28:59.843347+00:00		t	42	72555124056631852	648518346504255272	72555124056660412	648518346505022067	[ 14825 148671 2054]	[ 14845 148659 2053]
152987	22752955	2022-11-17 14:28:59.843347+00:00		t	34	72554849715523152	648518346497869558	72554849715538391	648518346486824141	[ 16011 140253 3065]	[ 16013 140243 3067]
153429	27385678	2022-11-17 14:28:59.843347+00:00		t	45	74243905868231914	648518346495029419	74243905868222817	648518346470483710	[ 64233 146615 3221]	[ 64271 146605 3221]
153600	29073601	2022-11-17 14:28:59.843347+00:00		t	33	72625424282532225	648518346507731833	72625424282537138	648518346505022067	[ 16613 146663 2402]	[ 16637 146655 2403]
153603	29073604	2022-11-17 14:28:59.843347+00:00		t	18	72625424282537111	648518346484779779	72625424282537138	648518346505022067	[ 16687 146659 2405]	[ 16657 146669 2406]
153653	29331716	2022-11-17 14:28:59.843347+00:00		t	16	72695861813258816	648518346497869558	72695861813256452	648518346505022067	[ 20133 148733 2495]	[ 20133 148771 2494]
153677	29552761	2022-11-17 14:28:59.843347+00:00		t	57	72414455488928512	648518346504255272	72414455488914269	648518346486824141	[ 10977 150253 2373]	[ 11009 150255 2373]
153963	32273901	2022-11-17 14:28:59.843347+00:00		t	50	73047499241428905	648518346496690477	73047499241431382	648518346505022067	[ 30343 143227 2204]	[ 30327 143193 2204]
153964	32273892	2022-11-17 14:28:59.843347+00:00		t	37	73047499241471539	648518346491078264	73047499241469309	648518346505022067	[ 30193 143123 2217]	[ 30227 143099 2217]
153978	32274994	2022-11-17 14:28:59.843347+00:00		t	72	72414386836446625	648518346490054097	72414386836451872	648518346488823886	[ 11913 149187 2466]	[ 11919 149149 2466]
153982	32274958	2022-11-17 14:28:59.843347+00:00		t	20	72414386836451744	648518346504798854	72414386836454262	648518346486824141	[ 11731 148909 2467]	[ 11739 148893 2468]
153983	32274968	2022-11-17 14:28:59.843347+00:00		t	62	72414386836456876	648518346504798854	72414386836454262	648518346486824141	[ 11793 148875 2462]	[ 11783 148839 2463]
153984	32274972	2022-11-17 14:28:59.843347+00:00		t	18	72414386836497744	648518346504798854	72414386836470041	648518346486824141	[ 11813 148875 2472]	[ 11779 148873 2472]
153985	32274981	2022-11-17 14:28:59.843347+00:00		t	56	72414386836457142	648518346490054097	72414386836446656	648518346486824141	[ 11849 149205 2466]	[ 11825 149183 2464]
154257	34881987	2022-11-17 14:28:59.843347+00:00		t	28	72625355764299706	648518346475692416	72625355764317139	648518346486824141	[ 17987 143823 2731]	[ 18001 143851 2732]
154260	34881970	2022-11-17 14:28:59.843347+00:00		t	24	72625355764299763	648518346496690477	72625355764281707	648518346486824141	[ 17971 143937 2724]	[ 17989 143963 2725]
154378	36329020	2022-11-17 14:28:59.843347+00:00		t	38	72695999050929618	648518346504798854	72695999050934785	648518346486824141	[ 20311 153073 2128]	[ 20335 153049 2129]
154408	36617504	2022-11-17 14:28:59.843347+00:00		t	36	72625355697319575	648518346496690477	72625355697314591	648518346505022067	[ 18037 143703 2651]	[ 18013 143721 2652]
154461	37234807	2022-11-17 14:28:59.843347+00:00		t	40	72906693100791601	648518346489732460	72906693100786609	648518346505022067	[ 26175 141269 2377]	[ 26165 141239 2377]
154611	38538118	2022-11-17 14:28:59.843347+00:00		t	41	72765886893037811	648518346495436470	72765886893014946	648518346505022067	[ 22385 139105 2404]	[ 22423 139109 2405]
