# Supplementary material for: Divergent neural circuits for proprioceptive and exteroceptive sensing of the Drosophila leg
Source: Nat Commun. 2025 May 2;16:4105. doi: 10.1038/s41467-025-59302-3 (PMC12048489; doi:10.1038/s41467-025-59302-3)
Supplement: Supplementary file 4 — Source Data [file 41467_2025_59302_MOESM4_ESM.zip › source_data/Fig3 FigS5/synapse tables/05b_wing_postsensory_premotor.csv]

	id	created	superceded_id	valid	score	pre_pt_supervoxel_id	pre_pt_root_id	post_pt_supervoxel_id	post_pt_root_id	pre_pt_position	post_pt_position
12	42222456	2022-11-17 14:28:59.843347+00:00		t	45	72555055672637570	648518346514037017	72555055672632045	648518346490015771	[ 15007 147363 2654]	[ 15003 147333 2655]
18	42222631	2022-11-17 14:28:59.843347+00:00		t	40	72555055672606793	648518346489732460	72555055672631871	648518346490015771	[ 15169 146973 2650]	[ 15199 146975 2650]
27	42222587	2022-11-17 14:28:59.843347+00:00		t	22	72555055672562819	648518346514037017	72555055672592127	648518346500131139	[ 15141 147405 2634]	[ 15161 147381 2633]
121	18798554	2022-11-17 14:28:59.843347+00:00		t	45	72484755446544764	648518346489732460	72484755446560508	648518346486824141	[ 13855 147469 2243]	[ 13839 147507 2244]
132	11814740	2022-11-17 14:28:59.843347+00:00		t	40	72414318050029146	648518346489732460	72414318050018633	648518346494326841	[ 10595 147131 2393]	[ 10631 147145 2393]
133	11669938	2022-11-17 14:28:59.843347+00:00		t	26	72555262032365948	648518346489732460	72555262032363513	648518346494326841	[ 14531 152379 3028]	[ 14515 152353 3028]
266	22872856	2022-11-17 14:28:59.843347+00:00		t	15	72906143076474141	648518346489732460	72906143076473644	648518346506641442	[ 26341 122941 1829]	[ 26325 122913 1829]
283	23701101	2022-11-17 14:28:59.843347+00:00		t	20	72625493136277184	648518346489732460	72625493136248563	648518346494326841	[ 16459 148423 2645]	[ 16489 148439 2646]
284	29178014	2022-11-17 14:28:59.843347+00:00		t	30	72836393142900222	648518346489732460	72836393076376615	648518346491078264	[ 23001 142413 2442]	[ 22993 142415 2440]
333	23919515	2022-11-17 14:28:59.843347+00:00		t	34	72555262032356485	648518346489732460	72555262032373344	648518346475692416	[ 14783 152633 3023]	[ 14797 152597 3024]
334	23919522	2022-11-17 14:28:59.843347+00:00		t	31	72555262032356485	648518346489732460	72555262032363752	648518346494062583	[ 14799 152659 3025]	[ 14829 152643 3026]
338	23919484	2022-11-17 14:28:59.843347+00:00		t	66	72555262032313241	648518346489732460	72555262032315693	648518346494062583	[ 14727 152719 3006]	[ 14707 152685 3006]
348	24041466	2022-11-17 14:28:59.843347+00:00		t	43	72625424282693054	648518346489732460	72625424282627318	648518346475692416	[ 16831 146171 2432]	[ 16801 146173 2432]
364	24417786	2022-11-17 14:28:59.843347+00:00		t	23	72906830539865597	648518346489732460	72906830539909858	648518346504255272	[ 24689 143443 2421]	[ 24697 143449 2424]
431	25633471	2022-11-17 14:28:59.843347+00:00		t	32	72414318117169565	648518346489732460	72414318117139031	648518346490054097	[ 10483 146521 2503]	[ 10463 146551 2504]
434	25633528	2022-11-17 14:28:59.843347+00:00		t	38	72414318117183211	648518346489732460	72414318117180417	648518346490054097	[ 10603 146505 2520]	[ 10593 146533 2519]
436	25633551	2022-11-17 14:28:59.843347+00:00		t	73	72414318117183211	648518346489732460	72414318117191283	648518346490048465	[ 10609 146499 2521]	[ 10623 146537 2522]
441	30931781	2022-11-17 14:28:59.843347+00:00		t	70	72414318049778581	648518346489732460	72414318049679566	648518346484779779	[ 11977 146607 2315]	[ 12003 146579 2316]
448	32073308	2022-11-17 14:28:59.843347+00:00		t	45	72484824501649891	648518346489732460	72484824501630152	648518346494062583	[ 14059 150381 2915]	[ 14039 150367 2915]
475	26640739	2022-11-17 14:28:59.843347+00:00		t	94	73188236662889642	648518346489732460	73188236662921873	648518346506641442	[ 34483 142491 2154]	[ 34471 142527 2155]
543	37421062	2022-11-17 14:28:59.843347+00:00		t	23	72555124459279577	648518346489732460	72484755715232953	648518346500131139	[ 14345 149107 2825]	[ 14309 149135 2825]
546	37421072	2022-11-17 14:28:59.843347+00:00		t	17	72484755715120158	648518346489732460	72484755715094612	648518346475692416	[ 14331 148929 2812]	[ 14335 148913 2811]
549	37448735	2022-11-17 14:28:59.843347+00:00		t	27	72625493068893880	648518346489732460	72625493068971036	648518346494062583	[ 17407 148213 2448]	[ 17403 148177 2448]
570	4572436	2022-11-17 14:28:59.843347+00:00		t	49	73047567960873226	648518346489732460	73047567960881625	648518346490015771	[ 29599 143583 2198]	[ 29605 143565 2200]
625	18110805	2022-11-17 14:28:59.843347+00:00		t	19	72484962007602181	648518346489732460	72484962007587382	648518346475692416	[ 13791 154039 2993]	[ 13773 154063 2996]
626	18110837	2022-11-17 14:28:59.843347+00:00		t	24	72484962007589654	648518346489732460	72484962007584589	648518346475692416	[ 13883 153849 2990]	[ 13861 153829 2992]
643	21816473	2022-11-17 14:28:59.843347+00:00		t	39	73117867985600213	648518346489732460	73117867985594561	648518346492983728	[ 32431 141391 2197]	[ 32449 141369 2197]
672	38353652	2022-11-17 14:28:59.843347+00:00		t	42	72414317982945828	648518346489732460	72414317982963022	648518346494326841	[ 10433 147139 2273]	[ 10463 147129 2273]
869	5079012	2022-11-17 14:28:59.843347+00:00		t	37	73680818140499455	648518346489732460	73680818140496843	648518346490339099	[ 47517 141743 2629]	[ 47519 141773 2630]
871	10941756	2022-11-17 14:28:59.843347+00:00		t	24	73469711773722318	648518346489732460	73469711773713994	648518346490339099	[ 42993 141837 2382]	[ 43005 141851 2380]
1006	32073365	2022-11-17 14:28:59.843347+00:00		t	58	72484824501661867	648518346489732460	72484824501664202	648518346475692416	[ 14153 150235 2926]	[ 14123 150217 2927]
1047	37234765	2022-11-17 14:28:59.843347+00:00		t	25	72906693100791600	648518346489732460	72906693100795935	648518346504255272	[ 26085 141291 2381]	[ 26075 141261 2381]
1091	17300631	2022-11-17 14:28:59.843347+00:00		t	35	73329042937660200	648518346489732460	73329042937650185	648518346472248626	[ 37503 143601 2230]	[ 37523 143575 2230]
1116	19328580	2022-11-17 14:28:59.843347+00:00		t	46	73117867985632474	648518346489732460	73117867985600540	648518346506641442	[ 31589 141361 2205]	[ 31593 141399 2205]
1162	39182940	2022-11-17 14:28:59.843347+00:00		t	54	72484824367222188	648518346489732460	72484824367229851	648518346494062583	[ 13207 150611 2580]	[ 13223 150647 2580]
1169	36216548	2022-11-17 14:28:59.843347+00:00		t	39	72414386769488049	648518346489732460	72414386769497325	648518346494062583	[ 11209 147533 2396]	[ 11207 147501 2398]
1179	36949379	2022-11-17 14:28:59.843347+00:00		t	58	72625561855657907	648518346489732460	72625561855660601	648518346494062583	[ 16679 151549 2623]	[ 16637 151551 2624]
1183	43833714	2022-11-17 14:28:59.843347+00:00		t	18	73610449329211416	648518346489732460	73610449329199484	648518346472248626	[ 45477 141889 2526]	[ 45447 141911 2527]
1223	35059124	2022-11-17 14:28:59.843347+00:00		t	57	72414317983003503	648518346489732460	72414317983006078	648518346500131139	[ 12117 146701 2296]	[ 12105 146669 2297]
1224	43833728	2022-11-17 14:28:59.843347+00:00		t	26	73610449329237319	648518346489732460	73610449329254235	648518346506641442	[ 45471 141817 2542]	[ 45471 141827 2545]
1233	39431809	2022-11-17 14:28:59.843347+00:00		t	39	72555055605389050	648518346489732460	72555055605415475	648518346494683893	[ 14603 147177 2476]	[ 14579 147203 2476]
1242	23919401	2022-11-17 14:28:59.843347+00:00		t	36	72555262032373405	648518346489732460	72555262032363764	648518346515560186	[ 14489 152631 3031]	[ 14447 152631 3031]
1260	36216559	2022-11-17 14:28:59.843347+00:00		t	83	72414386769482575	648518346489732460	72414386769495431	648518346484779779	[ 11217 147595 2395]	[ 11237 147615 2397]
1261	36216564	2022-11-17 14:28:59.843347+00:00		t	31	72414386769488030	648518346489732460	72414386769497873	648518346484779779	[ 11233 147513 2396]	[ 11253 147499 2397]
1267	2975944	2022-11-17 14:28:59.843347+00:00		t	26	72625630575051084	648518346489732460	72625630575025755	648518346494326841	[ 17043 152367 2582]	[ 17015 152369 2581]
1285	22872873	2022-11-17 14:28:59.843347+00:00		t	57	72906143076493863	648518346489732460	72906143076491609	648518346506641442	[ 26381 122963 1834]	[ 26393 122941 1835]
1290	2975743	2022-11-17 14:28:59.843347+00:00		t	14	72625630575048400	648518346489732460	72625630575037173	648518346475692416	[ 16821 152041 2585]	[ 16799 152059 2585]
1338	27495628	2022-11-17 14:28:59.843347+00:00		t	40	72555124257704115	648518346489732460	72555124257706453	648518346497869558	[ 16273 149159 2344]	[ 16255 149185 2345]
1405	43312838	2022-11-17 14:28:59.843347+00:00		t	22	72625424282620219	648518346489732460	72625424282713573	648518346494326841	[ 18019 145737 2438]	[ 18049 145751 2439]
1480	4595685	2022-11-17 14:28:59.843347+00:00		t	42	73187961784748806	648518346489732460	73187961784760850	648518346506641442	[ 34173 133481 2088]	[ 34203 133465 2088]
1486	2470244	2022-11-17 14:28:59.843347+00:00		t	25	73117592973728993	648518346489732460	73117592973706406	648518346472248626	[ 30979 133789 2042]	[ 30977 133805 2041]
1514	32681754	2022-11-17 14:28:59.843347+00:00		t	19	73117592973711742	648518346489732460	73117592973703848	648518346506641442	[ 32027 133869 2037]	[ 32033 133843 2037]
1531	42222529	2022-11-17 14:28:59.843347+00:00		t	53	72555055672629369	648518346489732460	72555055672645388	648518346490015771	[ 15105 147077 2656]	[ 15095 147107 2657]
1543	42222618	2022-11-17 14:28:59.843347+00:00		t	42	72555055672606817	648518346489732460	72555055672586802	648518346494062583	[ 15161 146949 2640]	[ 15191 146937 2640]
1581	42222790	2022-11-17 14:28:59.843347+00:00		t	13	72555055672360664	648518346489732460	72555055672416030	648518346494326841	[ 15365 147137 2573]	[ 15347 147105 2573]
1731	8098072	2022-11-17 14:28:59.843347+00:00		t	19	72978573539166594	648518346489732460	72978573539163929	648518346491078264	[ 27675 184493 2086]	[ 27649 184507 2086]
1732	8098095	2022-11-17 14:28:59.843347+00:00		t	18	72978573539191753	648518346489732460	72978573539166643	648518346491078264	[ 27693 184559 2089]	[ 27683 184573 2087]
1774	42303660	2022-11-17 14:28:59.843347+00:00		t	14	72836393142960651	648518346489732460	72836393142981391	648518346494683893	[ 22989 142207 2449]	[ 22969 142203 2448]
1843	43312868	2022-11-17 14:28:59.843347+00:00		t	36	72625355563112834	648518346489732460	72625424282595699	648518346489688627	[ 18155 145391 2425]	[ 18173 145423 2426]
1896	42303593	2022-11-17 14:28:59.843347+00:00		t	42	72836393142960651	648518346489732460	72836393142997302	648518346494683893	[ 22945 142299 2445]	[ 22921 142279 2445]
1918	41189870	2022-11-17 14:28:59.843347+00:00		t	29	72555124392158946	648518346489732460	72555124392138608	648518346494326841	[ 15209 147743 2665]	[ 15181 147755 2664]
1919	41189923	2022-11-17 14:28:59.843347+00:00		t	13	72555124392123216	648518346489732460	72555124392138608	648518346494326841	[ 15265 147747 2662]	[ 15253 147777 2661]
1935	42303437	2022-11-17 14:28:59.843347+00:00		t	30	72836393143067013	648518346489732460	72836393143034173	648518346504255272	[ 22787 142367 2449]	[ 22773 142335 2449]
1936	42303439	2022-11-17 14:28:59.843347+00:00		t	42	72836393143069339	648518346489732460	72836393143051942	648518346504255272	[ 22753 142329 2453]	[ 22775 142293 2453]
2081	1115737	2022-11-17 14:28:59.843347+00:00		t	21	73048873496740844	648518346489732460	73048873496748893	648518346495436470	[ 29061 183571 1964]	[ 29073 183601 1964]
2168	1845184	2022-11-17 14:28:59.843347+00:00		t	31	73328974151080817	648518346489732460	73328974151051371	648518346506641442	[ 38055 142253 2083]	[ 38073 142229 2083]
2174	3382090	2022-11-17 14:28:59.843347+00:00		t	37	72766093118365724	648518346489732460	72766093118373191	648518346475692416	[ 21479 143507 2474]	[ 21475 143477 2476]
2405	2771392	2022-11-17 14:28:59.843347+00:00		t	47	72484686727166103	648518346489732460	72484686727169115	648518346494326841	[ 12359 146627 2297]	[ 12361 146603 2296]
2619	13384313	2022-11-17 14:28:59.843347+00:00		t	56	72484755513823188	648518346489732460	72484755513860683	648518346494062583	[ 12537 147975 2441]	[ 12533 148021 2441]
2639	13384293	2022-11-17 14:28:59.843347+00:00		t	55	72484755513859971	648518346489732460	72484755513921377	648518346484779779	[ 12509 147981 2439]	[ 12487 148015 2440]
2660	43552969	2022-11-17 14:28:59.843347+00:00		t	56	72343949238712372	648518346489732460	72343949238733524	648518346486824141	[ 10169 147031 2268]	[ 10137 147037 2269]
2661	41189910	2022-11-17 14:28:59.843347+00:00		t	22	72555124392123216	648518346489732460	72555124392133326	648518346486824141	[ 15247 147721 2661]	[ 15229 147729 2660]
2871	11814761	2022-11-17 14:28:59.843347+00:00		t	65	72414318050044208	648518346489732460	72414318050026434	648518346494062583	[ 10635 146987 2396]	[ 10667 146971 2396]
2971	20272504	2022-11-17 14:28:59.843347+00:00		t	34	72555124459160591	648518346489732460	72555124459148475	648518346494062583	[ 14545 148779 2752]	[ 14509 148793 2753]
2994	18638638	2022-11-17 14:28:59.843347+00:00		t	36	73328974151066470	648518346489732460	73328974151071241	648518346492983728	[ 37959 142389 2087]	[ 37951 142417 2088]
2997	18638643	2022-11-17 14:28:59.843347+00:00		t	61	73328974151066470	648518346489732460	73328974151085435	648518346492983728	[ 37965 142329 2093]	[ 37961 142373 2093]
3001	18638652	2022-11-17 14:28:59.843347+00:00		t	36	73328974151054058	648518346489732460	73328974151076027	648518346472248626	[ 38029 142415 2086]	[ 38041 142447 2087]
3005	13384341	2022-11-17 14:28:59.843347+00:00		t	12	72484755513798915	648518346489732460	72484755513819717	648518346494326841	[ 12587 147811 2430]	[ 12575 147785 2428]
3022	32747414	2022-11-17 14:28:59.843347+00:00		t	40	72484686794253324	648518346489732460	72484686794238618	648518346494683893	[ 13687 147093 2404]	[ 13697 147063 2404]
3078	18798583	2022-11-17 14:28:59.843347+00:00		t	44	72484686726982826	648518346489732460	72484755446509325	648518346494062583	[ 14275 147445 2222]	[ 14265 147477 2223]
3117	6455911	2022-11-17 14:28:59.843347+00:00		t	20	73890756142093742	648518346489732460	73890756142246050	648518346491078264	[ 55019 106733 2691]	[ 54983 106731 2692]
3134	21152265	2022-11-17 14:28:59.843347+00:00		t	35	72484962007533587	648518346489732460	72484962007533604	648518346494062583	[ 13439 154987 2964]	[ 13467 154995 2966]
3157	21125288	2022-11-17 14:28:59.843347+00:00		t	39	72625424349567241	648518346489732460	72625424349547152	648518346484779779	[ 17151 146643 2452]	[ 17171 146675 2453]
3211	11670148	2022-11-17 14:28:59.843347+00:00		t	50	72555262032322336	648518346489732460	72555262032324486	648518346494062583	[ 14821 152349 3014]	[ 14867 152347 3014]
3320	12937759	2022-11-17 14:28:59.843347+00:00		t	43	73399342962484335	648518346489732460	73399342962474106	648518346472248626	[ 39949 143215 2267]	[ 39977 143195 2266]
3339	12937831	2022-11-17 14:28:59.843347+00:00		t	12	73399342962524839	648518346489732460	73399342962527129	648518346472248626	[ 40073 143085 2284]	[ 40091 143071 2283]
3357	18016767	2022-11-17 14:28:59.843347+00:00		t	42	73189336040314852	648518346489732460	73189336040324028	648518346496333770	[ 32775 174247 1919]	[ 32809 174251 1920]
3395	19328486	2022-11-17 14:28:59.843347+00:00		t	53	73117867985646946	648518346489732460	73117867985622366	648518346511062658	[ 31323 141357 2210]	[ 31293 141387 2211]
3399	11670128	2022-11-17 14:28:59.843347+00:00		t	15	72555262032329178	648518346489732460	72555262032340945	648518346475692416	[ 14819 152375 3012]	[ 14829 152407 3012]
3400	11669958	2022-11-17 14:28:59.843347+00:00		t	51	72555262032365887	648518346489732460	72555262032353625	648518346494326841	[ 14589 152281 3030]	[ 14553 152287 3031]
3485	18977344	2022-11-17 14:28:59.843347+00:00		t	24	72625424349471819	648518346489732460	72625424349509321	648518346494326841	[ 17925 145711 2447]	[ 17937 145705 2449]
3502	18977327	2022-11-17 14:28:59.843347+00:00		t	21	72625424349500913	648518346489732460	72625424349488995	648518346475692416	[ 17905 146053 2449]	[ 17921 146077 2450]
3503	18977349	2022-11-17 14:28:59.843347+00:00		t	60	72625424349308432	648518346489732460	72625424349488995	648518346475692416	[ 17923 146071 2446]	[ 17953 146091 2447]
3505	30931782	2022-11-17 14:28:59.843347+00:00		t	18	72414318049688279	648518346489732460	72414318049794160	648518346484779779	[ 11997 146761 2315]	[ 12001 146773 2318]
3536	32747586	2022-11-17 14:28:59.843347+00:00		t	45	72484686794294932	648518346489732460	72484686794294907	648518346507731833	[ 13969 147043 2430]	[ 13961 147005 2430]
3539	32747601	2022-11-17 14:28:59.843347+00:00		t	39	72484686794331012	648518346489732460	72484686794358998	648518346494683893	[ 13991 147047 2436]	[ 13983 147019 2437]
3541	32747618	2022-11-17 14:28:59.843347+00:00		t	38	72484686794294932	648518346489732460	72484686794270533	648518346494062583	[ 14001 147047 2431]	[ 14023 147021 2431]
3543	32747420	2022-11-17 14:28:59.843347+00:00		t	14	72484686794268289	648518346489732460	72484686794272809	648518346494326841	[ 13701 147229 2419]	[ 13703 147237 2422]
3544	32747439	2022-11-17 14:28:59.843347+00:00		t	29	72484686794263170	648518346489732460	72484686794272809	648518346494326841	[ 13753 147103 2415]	[ 13729 147089 2416]
3545	28410944	2022-11-17 14:28:59.843347+00:00		t	85	72343949305813431	648518346489732460	72343949305813281	648518346486824141	[ 9909 147391 2384]	[ 9895 147361 2384]
3546	27495685	2022-11-17 14:28:59.843347+00:00		t	35	72555124257694896	648518346489732460	72555124257750322	648518346497869558	[ 16377 149173 2358]	[ 16351 149169 2360]
3593	32747658	2022-11-17 14:28:59.843347+00:00		t	12	72484686794481532	648518346489732460	72484686794298369	648518346488914161	[ 14143 147043 2437]	[ 14137 147013 2438]
3604	32747659	2022-11-17 14:28:59.843347+00:00		t	55	72484686794321938	648518346489732460	72484686794291363	648518346488914161	[ 14133 147047 2432]	[ 14147 147019 2432]
3729	39467667	2022-11-17 14:28:59.843347+00:00		t	16	72555055605511535	648518346489732460	72555055605476850	648518346494326841	[ 15925 147069 2508]	[ 15911 147083 2506]
3782	31486735	2022-11-17 14:28:59.843347+00:00		t	20	72484824501581376	648518346489732460	72555193245775902	648518346494062583	[ 14327 150199 2903]	[ 14353 150221 2904]
3806	31486737	2022-11-17 14:28:59.843347+00:00		t	61	72555193245795951	648518346489732460	72555193245798631	648518346494062583	[ 14337 150243 2912]	[ 14361 150277 2913]
3867	34511227	2022-11-17 14:28:59.843347+00:00		t	15	72484824568572868	648518346489732460	72484824568608936	648518346475692416	[ 13931 151049 2979]	[ 13895 151047 2979]
3914	34511352	2022-11-17 14:28:59.843347+00:00		t	16	72484824568591002	648518346489732460	72484824568609075	648518346494062583	[ 14045 151177 2983]	[ 14043 151225 2985]
3916	34511346	2022-11-17 14:28:59.843347+00:00		t	20	72484824568469120	648518346489732460	72484824568380406	648518346494326841	[ 14037 151007 2955]	[ 14037 151041 2956]
3941	34511238	2022-11-17 14:28:59.843347+00:00		t	26	72484824568540314	648518346489732460	72484824568553939	648518346494062583	[ 13931 151073 2967]	[ 13907 151101 2968]
3984	30931808	2022-11-17 14:28:59.843347+00:00		t	30	72414318049779763	648518346489732460	72414318049841222	648518346475692416	[ 12069 146799 2316]	[ 12049 146799 2319]
4020	24417822	2022-11-17 14:28:59.843347+00:00		t	33	72906830539870487	648518346489732460	72906830539846300	648518346490015771	[ 24723 143583 2414]	[ 24751 143577 2414]
4099	32073373	2022-11-17 14:28:59.843347+00:00		t	59	72484824501570334	648518346489732460	72484824501578292	648518346475692416	[ 14167 150039 2892]	[ 14131 150037 2892]
4114	32073295	2022-11-17 14:28:59.843347+00:00		t	22	72484824501640365	648518346489732460	72484824501657046	648518346494326841	[ 14053 150449 2917]	[ 14011 150453 2919]
4130	37421053	2022-11-17 14:28:59.843347+00:00		t	55	72484755715123348	648518346489732460	72484755715343142	648518346490015771	[ 14335 149087 2825]	[ 14299 149095 2825]
4139	27698917	2022-11-17 14:28:59.843347+00:00		t	42	72344018025158840	648518346489732460	72344018025173831	648518346494062583	[ 9117 147659 2339]	[ 9117 147653 2342]
4225	37234780	2022-11-17 14:28:59.843347+00:00		t	41	72906693100791601	648518346489732460	72906693100784509	648518346515560186	[ 26115 141305 2378]	[ 26107 141297 2377]
4233	26072930	2022-11-17 14:28:59.843347+00:00		t	15	72555055672607205	648518346489732460	72555055672626506	648518346500131139	[ 15431 147453 2648]	[ 15431 147437 2649]
4245	37234751	2022-11-17 14:28:59.843347+00:00		t	42	72906693100820179	648518346489732460	72906693100812420	648518346511062658	[ 26079 141191 2388]	[ 26061 141167 2388]
4390	2975778	2022-11-17 14:28:59.843347+00:00		t	58	72625630575048400	648518346489732460	72625630575045885	648518346494326841	[ 16839 152067 2586]	[ 16831 152097 2586]
4424	38170565	2022-11-17 14:28:59.843347+00:00		t	41	72695724307225680	648518346489732460	72695724307233911	648518346494326841	[ 19563 144411 2424]	[ 19567 144447 2425]
4425	38170569	2022-11-17 14:28:59.843347+00:00		t	35	72695724307209055	648518346489732460	72695724307195908	648518346494261536	[ 19555 144449 2410]	[ 19579 144451 2410]
4468	3176750	2022-11-17 14:28:59.843347+00:00		t	35	72625355563107844	648518346489732460	72625355563114807	648518346515560186	[ 18357 144651 2417]	[ 18333 144631 2418]
4524	2975866	2022-11-17 14:28:59.843347+00:00		t	43	72625630575060489	648518346489732460	72625630575067868	648518346494062583	[ 16941 152273 2592]	[ 16913 152285 2594]
4785	27698743	2022-11-17 14:28:59.843347+00:00		t	24	72344018025096566	648518346489732460	72344018025086431	648518346494062583	[ 8901 147751 2318]	[ 8873 147731 2318]
4913	17300535	2022-11-17 14:28:59.843347+00:00		t	22	73329042937662906	648518346489732460	73329042937647805	648518346472248626	[ 37395 143579 2225]	[ 37393 143541 2226]
4923	27698830	2022-11-17 14:28:59.843347+00:00		t	16	72344018025158808	648518346489732460	72344018025135881	648518346494062583	[ 9023 147631 2334]	[ 9003 147607 2333]
4984	17300582	2022-11-17 14:28:59.843347+00:00		t	31	73329042937655475	648518346489732460	73329042937640775	648518346472248626	[ 37479 143953 2222]	[ 37461 143987 2222]
5076	13657943	2022-11-17 14:28:59.843347+00:00		t	12	73118967296206735	648518346489732460	73118967296168526	648518346496333770	[ 32465 174329 1927]	[ 32445 174375 1929]
5108	11224966	2022-11-17 14:28:59.843347+00:00		t	42	72484755580771979	648518346489732460	72484755580797733	648518346490015771	[ 14099 148243 2510]	[ 14097 148223 2512]
5194	24417760	2022-11-17 14:28:59.843347+00:00		t	24	72906830539841421	648518346489732460	72906830539880088	648518346504255272	[ 24655 143611 2417]	[ 24655 143639 2419]
5200	24417762	2022-11-17 14:28:59.843347+00:00		t	51	72906830539841421	648518346489732460	72906830539863424	648518346504255272	[ 24665 143623 2414]	[ 24661 143665 2414]
5309	21653575	2022-11-17 14:28:59.843347+00:00		t	49	72555055471152962	648518346489732460	72555055471160485	648518346494062583	[ 14451 147407 2224]	[ 14443 147415 2226]
5358	11814619	2022-11-17 14:28:59.843347+00:00		t	43	72414318050005826	648518346489732460	72414318050013751	648518346477853660	[ 10489 147391 2387]	[ 10457 147395 2388]
5363	11814680	2022-11-17 14:28:59.843347+00:00		t	41	72414318050059352	648518346489732460	72414318050076628	648518346477853660	[ 10521 147417 2411]	[ 10525 147383 2411]
5407	21653615	2022-11-17 14:28:59.843347+00:00		t	80	72555055471088719	648518346489732460	72555055471147813	648518346494062583	[ 14553 147329 2218]	[ 14571 147343 2220]
5421	21816430	2022-11-17 14:28:59.843347+00:00		t	32	73117867985600213	648518346489732460	73117867985605537	648518346492983728	[ 32373 141369 2202]	[ 32367 141335 2203]
5424	21816457	2022-11-17 14:28:59.843347+00:00		t	34	73117867985600213	648518346489732460	73117867985554767	648518346494261536	[ 32395 141387 2195]	[ 32417 141357 2195]
5429	21816480	2022-11-17 14:28:59.843347+00:00		t	41	73117867985617090	648518346489732460	73117867985594561	648518346492983728	[ 32479 141385 2202]	[ 32479 141353 2203]
5430	21816491	2022-11-17 14:28:59.843347+00:00		t	33	73117867985617143	648518346489732460	73117867985610775	648518346492983728	[ 32495 141391 2210]	[ 32503 141363 2209]
5471	29185919	2022-11-17 14:28:59.843347+00:00		t	38	72484824367229647	648518346489732460	72484824367233206	648518346494062583	[ 13255 150391 2583]	[ 13279 150381 2584]
5480	21816481	2022-11-17 14:28:59.843347+00:00		t	60	73117867985619791	648518346489732460	73117867985630197	648518346494261536	[ 32481 141399 2211]	[ 32481 141365 2212]
5635	41189848	2022-11-17 14:28:59.843347+00:00		t	20	72555124392175163	648518346489732460	72555124392172541	648518346494326841	[ 15147 148011 2678]	[ 15151 148041 2677]
5680	29070750	2022-11-17 14:28:59.843347+00:00		t	51	72695724307160478	648518346489732460	72695724307146889	648518346494062583	[ 19427 144073 2392]	[ 19437 144051 2391]
5709	12395187	2022-11-17 14:28:59.843347+00:00		t	41	72625493002000713	648518346489732460	72625493001990952	648518346494062583	[ 17581 149149 2414]	[ 17625 149151 2413]
5762	35059119	2022-11-17 14:28:59.843347+00:00		t	23	72414317983003503	648518346489732460	72414317982995378	648518346477853660	[ 12103 146745 2295]	[ 12091 146733 2294]
5769	35324679	2022-11-17 14:28:59.843347+00:00		t	31	72625493001881306	648518346489732460	72625493001881321	648518346507731833	[ 16477 149391 2365]	[ 16445 149405 2366]
5781	35618807	2022-11-17 14:28:59.843347+00:00		t	49	72906761820310416	648518346489732460	72906761820327863	648518346496690477	[ 25537 142035 2379]	[ 25555 142073 2380]
5791	35618805	2022-11-17 14:28:59.843347+00:00		t	36	72906761820310416	648518346489732460	72906761820298456	648518346504255272	[ 25533 142023 2379]	[ 25547 142033 2377]
5808	12395115	2022-11-17 14:28:59.843347+00:00		t	64	72625493002053456	648518346489732460	72625493002053508	648518346486824141	[ 17501 148687 2428]	[ 17531 148683 2429]
5893	23701123	2022-11-17 14:28:59.843347+00:00		t	38	72625493136253514	648518346489732460	72625493136241089	648518346494326841	[ 16499 148423 2630]	[ 16533 148419 2631]
5925	19328536	2022-11-17 14:28:59.843347+00:00		t	48	73117867985676104	648518346489732460	73117867985692532	648518346490015771	[ 31411 141363 2238]	[ 31431 141389 2238]
5931	19328560	2022-11-17 14:28:59.843347+00:00		t	36	73117867985627486	648518346489732460	73117867985645110	648518346506641442	[ 31485 141451 2219]	[ 31499 141485 2220]
5932	19328561	2022-11-17 14:28:59.843347+00:00		t	41	73117867985619333	648518346489732460	73117867985600540	648518346506641442	[ 31495 141383 2207]	[ 31509 141415 2207]
5958	43552961	2022-11-17 14:28:59.843347+00:00		t	26	72343949238719896	648518346489732460	72343949238741461	648518346494062583	[ 10159 147009 2271]	[ 10123 147007 2271]
5982	42557339	2022-11-17 14:28:59.843347+00:00		t	21	72484755580417656	648518346489732460	72484755580528798	648518346507731833	[ 12577 147949 2442]	[ 12615 147969 2443]
6080	39431836	2022-11-17 14:28:59.843347+00:00		t	12	72555055605394317	648518346489732460	72555055605399633	648518346475692416	[ 14615 146987 2468]	[ 14631 146963 2469]
6198	30518427	2022-11-17 14:28:59.843347+00:00		t	14	72836393076154623	648518346489732460	72836393076142199	648518346484779779	[ 23991 141945 2398]	[ 23997 141953 2396]
6241	11814565	2022-11-17 14:28:59.843347+00:00		t	21	72414318050073732	648518346489732460	72414318050079030	648518346489688627	[ 10423 146893 2405]	[ 10405 146855 2406]
6248	11814707	2022-11-17 14:28:59.843347+00:00		t	37	72414318050051772	648518346489732460	72414318050058817	648518346494062583	[ 10569 146931 2404]	[ 10579 146899 2405]
6358	11224876	2022-11-17 14:28:59.843347+00:00		t	50	72484755580737105	648518346489732460	72484755580757605	648518346489688627	[ 13943 148365 2498]	[ 13927 148379 2500]
6425	12395081	2022-11-17 14:28:59.843347+00:00		t	27	72625493002053456	648518346489732460	72625493002032687	648518346494062583	[ 17483 148659 2427]	[ 17495 148631 2429]
6429	12395098	2022-11-17 14:28:59.843347+00:00		t	22	72625493001967227	648518346489732460	72625493001990952	648518346494062583	[ 17507 149199 2407]	[ 17517 149239 2409]
6434	12395137	2022-11-17 14:28:59.843347+00:00		t	39	72625493001990906	648518346489732460	72625493001977579	648518346494062583	[ 17525 149085 2403]	[ 17553 149061 2404]
6440	11224872	2022-11-17 14:28:59.843347+00:00		t	53	72484755580737105	648518346489732460	72484755580744733	648518346500131139	[ 13935 148381 2497]	[ 13915 148415 2498]
6441	2771462	2022-11-17 14:28:59.843347+00:00		t	48	72484686727226930	648518346489732460	72484686727196949	648518346475692416	[ 12409 146645 2299]	[ 12437 146621 2300]
6442	3382111	2022-11-17 14:28:59.843347+00:00		t	15	72766093118360418	648518346489732460	72766093118380523	648518346475692416	[ 21493 143545 2473]	[ 21497 143553 2475]
6443	12395028	2022-11-17 14:28:59.843347+00:00		t	20	72625493001957424	648518346489732460	72625493001928745	648518346497869558	[ 17409 149061 2393]	[ 17431 149051 2392]
6444	11670130	2022-11-17 14:28:59.843347+00:00		t	28	72555262032333839	648518346489732460	72555262032333840	648518346475692416	[ 14807 152357 3016]	[ 14833 152381 3016]
6504	22775309	2022-11-17 14:28:59.843347+00:00		t	34	72695724307218522	648518346489732460	72695724307244906	648518346494326841	[ 18737 144753 2427]	[ 18743 144787 2428]
6519	13105513	2022-11-17 14:28:59.843347+00:00		t	34	73680818274558257	648518346489732460	73680818274558268	648518346490339099	[ 48243 143247 2835]	[ 48253 143279 2835]
6520	11814550	2022-11-17 14:28:59.843347+00:00		t	53	72414318050091685	648518346489732460	72414318050093751	648518346500131139	[ 10403 147451 2419]	[ 10393 147421 2420]
6521	11814579	2022-11-17 14:28:59.843347+00:00		t	50	72414318050010883	648518346489732460	72414318050002672	648518346500131139	[ 10459 146963 2384]	[ 10417 146965 2385]
6523	7622849	2022-11-17 14:28:59.843347+00:00		t	28	72484824300466412	648518346489732460	72484824300447790	648518346475692416	[ 12945 150267 2565]	[ 12929 150237 2566]
6567	12937862	2022-11-17 14:28:59.843347+00:00		t	23	73399342962552446	648518346489732460	73399342962549728	648518346472248626	[ 40125 143109 2289]	[ 40157 143099 2290]
6569	27698731	2022-11-17 14:28:59.843347+00:00		t	40	72344018025013099	648518346489732460	72344018025086431	648518346494062583	[ 8901 147769 2315]	[ 8869 147757 2316]
6628	22775320	2022-11-17 14:28:59.843347+00:00		t	33	72695724307240918	648518346489732460	72695724307254612	648518346515560186	[ 18767 144669 2427]	[ 18777 144661 2430]
6686	16568983	2022-11-17 14:28:59.843347+00:00		t	19	73117799266095194	648518346489732460	73117799266127469	648518346492983728	[ 32115 141287 2208]	[ 32127 141261 2210]
6688	16568989	2022-11-17 14:28:59.843347+00:00		t	44	73117799266112620	648518346489732460	73117799266107234	648518346511062658	[ 32169 141283 2206]	[ 32179 141257 2206]
6798	16568975	2022-11-17 14:28:59.843347+00:00		t	22	73117799266120528	648518346489732460	73117799266127375	648518346494261536	[ 32083 141265 2209]	[ 32095 141237 2210]
6809	8554749	2022-11-17 14:28:59.843347+00:00		t	51	73047567960894532	648518346489732460	73047567960889419	648518346506641442	[ 30523 143603 2205]	[ 30543 143573 2205]
6854	3176712	2022-11-17 14:28:59.843347+00:00		t	29	72625355563068180	648518346489732460	72625355563092452	648518346515560186	[ 18239 144727 2403]	[ 18243 144695 2403]
6855	3176720	2022-11-17 14:28:59.843347+00:00		t	57	72625355563099018	648518346489732460	72625355563092452	648518346515560186	[ 18265 144683 2413]	[ 18257 144653 2413]
6947	17300516	2022-11-17 14:28:59.843347+00:00		t	130	73329042937653018	648518346489732460	73329042937648120	648518346472248626	[ 37395 143977 2227]	[ 37399 144013 2227]
6962	32681861	2022-11-17 14:28:59.843347+00:00		t	56	73117592973708992	648518346489732460	73117592973691257	648518346506641442	[ 32231 133843 2032]	[ 32251 133815 2032]
7023	2771574	2022-11-17 14:28:59.843347+00:00		t	14	72484686727210499	648518346489732460	72484686727210560	648518346494326841	[ 12601 146907 2305]	[ 12623 146899 2304]
7040	17336628	2022-11-17 14:28:59.843347+00:00		t	30	72625493136305375	648518346489732460	72625493136312203	648518346494326841	[ 16507 148731 2659]	[ 16531 148707 2660]
7134	20272570	2022-11-17 14:28:59.843347+00:00		t	40	72555124459070769	648518346489732460	72555124459065555	648518346486824141	[ 14787 148545 2720]	[ 14757 148561 2720]
7139	17000205	2022-11-17 14:28:59.843347+00:00		t	20	73469711773724604	648518346489732460	73540080517909908	648518346490339099	[ 43007 141895 2384]	[ 43019 141919 2384]
7183	21358966	2022-11-17 14:28:59.843347+00:00		t	42	72625493068893880	648518346489732460	72625493068951704	648518346489688627	[ 17427 148201 2448]	[ 17447 148173 2448]
7197	32747648	2022-11-17 14:28:59.843347+00:00		t	12	72484686794321938	648518346489732460	72484686794307238	648518346488914161	[ 14105 147045 2434]	[ 14101 147019 2434]
7212	32747653	2022-11-17 14:28:59.843347+00:00		t	22	72484686794302516	648518346489732460	72484686794288336	648518346484779779	[ 14115 147063 2428]	[ 14115 147033 2428]
7214	21358975	2022-11-17 14:28:59.843347+00:00		t	38	72625493068893880	648518346489732460	72625493068951431	648518346475692416	[ 17449 148219 2449]	[ 17473 148195 2449]
7294	32073371	2022-11-17 14:28:59.843347+00:00		t	39	72484824501622953	648518346489732460	72484824501612016	648518346494326841	[ 14157 150171 2902]	[ 14129 150195 2902]
7295	3429282	2022-11-17 14:28:59.843347+00:00		t	50	72555124459092515	648518346489732460	72555124459115949	648518346494326841	[ 14853 148261 2729]	[ 14847 148223 2730]
7296	32073391	2022-11-17 14:28:59.843347+00:00		t	28	72484824501616374	648518346489732460	72484824501592136	648518346494326841	[ 14165 150085 2896]	[ 14153 150121 2896]
7297	32073421	2022-11-17 14:28:59.843347+00:00		t	33	72484824501627644	648518346489732460	72484824501618813	648518346494326841	[ 14161 150509 2911]	[ 14189 150515 2910]
7298	35059135	2022-11-17 14:28:59.843347+00:00		t	79	72414317983011509	648518346489732460	72414317983020961	648518346494326841	[ 12127 146847 2303]	[ 12135 146879 2302]
7299	35059150	2022-11-17 14:28:59.843347+00:00		t	24	72414317983035384	648518346489732460	72414317983020961	648518346494326841	[ 12191 146833 2299]	[ 12173 146875 2300]
7300	35324676	2022-11-17 14:28:59.843347+00:00		t	38	72625493001881306	648518346489732460	72625493001874675	648518346494326841	[ 16471 149371 2364]	[ 16439 149381 2364]
7301	42303383	2022-11-17 14:28:59.843347+00:00		t	31	72836393143076525	648518346489732460	72836393143086345	648518346494326841	[ 22715 142325 2457]	[ 22721 142295 2458]
7302	12395047	2022-11-17 14:28:59.843347+00:00		t	39	72625493001962188	648518346489732460	72625493001962195	648518346494326841	[ 17429 148933 2398]	[ 17455 148933 2398]
7303	12395132	2022-11-17 14:28:59.843347+00:00		t	29	72625493001969585	648518346489732460	72625493001964774	648518346494326841	[ 17517 149079 2401]	[ 17547 149065 2401]
7304	12395164	2022-11-17 14:28:59.843347+00:00		t	60	72625493001985681	648518346489732460	72625493002019512	648518346494326841	[ 17561 149117 2414]	[ 17589 149097 2414]
7305	17336702	2022-11-17 14:28:59.843347+00:00		t	23	72625493136291726	648518346489732460	72625493136305618	648518346494326841	[ 16753 149167 2652]	[ 16785 149187 2652]
7306	23919536	2022-11-17 14:28:59.843347+00:00		t	41	72555262032356485	648518346489732460	72555262032366132	648518346494326841	[ 14833 152699 3022]	[ 14871 152699 3023]
7403	28410989	2022-11-17 14:28:59.843347+00:00		t	37	72343949305813431	648518346489732460	72343949305817740	648518346486824141	[ 9955 147373 2390]	[ 9947 147345 2391]
7404	22775195	2022-11-17 14:28:59.843347+00:00		t	14	72695724307228290	648518346489732460	72695724307249252	648518346486824141	[ 18521 144723 2425]	[ 18515 144727 2428]
7500	12731382	2022-11-17 14:28:59.843347+00:00		t	50	72484686727042250	648518346489732460	72484686727051144	648518346486824141	[ 13957 147387 2249]	[ 13945 147353 2250]
7501	11814542	2022-11-17 14:28:59.843347+00:00		t	32	72414318050046676	648518346489732460	72414318050073739	648518346486824141	[ 10421 146905 2405]	[ 10387 146905 2405]
7530	42728793	2022-11-17 14:28:59.843347+00:00		t	35	72484755782067855	648518346514037017	72484755782062649	648518346494062583	[ 13163 148133 2873]	[ 13153 148107 2873]
7548	27495701	2022-11-17 14:28:59.843347+00:00		t	40	72625493001983607	648518346514037017	72555124257862139	648518346484779779	[ 16417 149483 2411]	[ 16383 149489 2411]
7550	27495697	2022-11-17 14:28:59.843347+00:00		t	15	72625493001967509	648518346514037017	72555124257844109	648518346494062583	[ 16395 149467 2404]	[ 16371 149497 2405]
7552	27495609	2022-11-17 14:28:59.843347+00:00		t	40	72555124257827031	648518346514037017	72555124257824350	648518346490015771	[ 16271 149291 2396]	[ 16235 149279 2397]
7653	41189851	2022-11-17 14:28:59.843347+00:00		t	36	72555124392215529	648518346489732460	72555124392232386	648518346496690477	[ 15137 148155 2690]	[ 15153 148187 2690]
7683	42557290	2022-11-17 14:28:59.843347+00:00		t	32	72484755580415514	648518346489732460	72484755580550731	648518346490015771	[ 12535 147955 2443]	[ 12521 147977 2445]
7732	533472	2022-11-17 14:28:59.843347+00:00		t	20	74243905801074425	648518346489732460	74243905800996332	648518346495436470	[ 65251 147351 3082]	[ 65229 147371 3083]
7816	44840361	2022-11-17 14:28:59.843347+00:00		t	43	72836393143076525	648518346489732460	72836393143052124	648518346494683893	[ 22611 142393 2455]	[ 22581 142377 2455]
7823	44840357	2022-11-17 14:28:59.843347+00:00		t	20	72836393143064356	648518346489732460	72836393143083920	648518346504255272	[ 22599 142391 2460]	[ 22577 142369 2461]
7943	12937741	2022-11-17 14:28:59.843347+00:00		t	18	73399342962463228	648518346489732460	73399342962455438	648518346490339099	[ 39931 143293 2264]	[ 39955 143307 2263]
8018	16569015	2022-11-17 14:28:59.843347+00:00		t	108	73117867985584764	648518346489732460	73117799266076942	648518346494261536	[ 32261 141339 2197]	[ 32277 141305 2197]
8026	18153858	2022-11-17 14:28:59.843347+00:00		t	38	72555261965489319	648518346489732460	72555261965421168	648518346515560186	[ 15649 152319 2951]	[ 15669 152295 2951]
8061	18998739	2022-11-17 14:28:59.843347+00:00		t	34	72976374381891048	648518346489732460	72976374381867321	648518346506641442	[ 27705 119097 1877]	[ 27667 119101 1877]
8116	22872860	2022-11-17 14:28:59.843347+00:00		t	25	72906143076493863	648518346489732460	72906143076491579	648518346475328312	[ 26367 122973 1832]	[ 26341 122953 1833]
8119	23701090	2022-11-17 14:28:59.843347+00:00		t	13	72625493136176944	648518346489732460	72625493136167690	648518346489688627	[ 16447 148317 2606]	[ 16479 148293 2606]
8207	30780755	2022-11-17 14:28:59.843347+00:00		t	26	72976168357679478	648518346489732460	72976168357671499	648518346475328312	[ 27891 114019 2172]	[ 27891 114045 2171]
8225	29551903	2022-11-17 14:28:59.843347+00:00		t	42	72906761820408067	648518346489732460	72906761820377868	648518346490015771	[ 24745 143333 2409]	[ 24777 143333 2408]
8226	29551904	2022-11-17 14:28:59.843347+00:00		t	41	72906761820408067	648518346489732460	72906761820390354	648518346489688627	[ 24755 143309 2413]	[ 24783 143295 2414]
8251	32747668	2022-11-17 14:28:59.843347+00:00		t	31	72484686794380970	648518346489732460	72484686794441260	648518346490015771	[ 14189 147045 2441]	[ 14187 147009 2441]
8253	32747683	2022-11-17 14:28:59.843347+00:00		t	24	72484686794313690	648518346489732460	72484686794298474	648518346496665389	[ 14225 147119 2430]	[ 14255 147125 2430]
8257	32747605	2022-11-17 14:28:59.843347+00:00		t	53	72484686794307317	648518346489732460	72484686794307238	648518346488914161	[ 13983 147037 2430]	[ 13989 147005 2431]
8330	38181805	2022-11-17 14:28:59.843347+00:00		t	33	72905662442934467	648518346489732460	72905662442932286	648518346475328312	[ 24965 108669 2657]	[ 24943 108689 2658]
8344	39432242	2022-11-17 14:28:59.843347+00:00		t	26	72555055605591803	648518346489732460	72555055605600873	648518346494326841	[ 15367 147009 2555]	[ 15349 146977 2556]
8345	39467650	2022-11-17 14:28:59.843347+00:00		t	17	72555055605483341	648518346489732460	72555055605487979	648518346494326841	[ 15883 146923 2511]	[ 15875 146889 2511]
8614	35324662	2022-11-17 14:28:59.843347+00:00		t	44	72625493001858995	648518346489732460	72625493001854684	648518346477853660	[ 16445 149377 2349]	[ 16425 149407 2349]
8807	37234901	2022-11-17 14:28:59.843347+00:00		t	22	72906761820348106	648518346489732460	72906693100829367	648518346504255272	[ 26297 141331 2397]	[ 26305 141309 2399]
8811	32273875	2022-11-17 14:28:59.843347+00:00		t	44	73047499241469262	648518346514037017	73047499241457243	648518346511062658	[ 30153 143021 2218]	[ 30129 143041 2216]
8816	42867494	2022-11-17 14:28:59.843347+00:00		t	18	72625355563162597	648518346514037017	72625355563145518	648518346511062658	[ 17951 143707 2433]	[ 17983 143695 2433]
8818	42867353	2022-11-17 14:28:59.843347+00:00		t	20	72625355563155708	648518346514037017	72625355563145198	648518346490015771	[ 17779 143551 2430]	[ 17763 143519 2431]
8835	42867458	2022-11-17 14:28:59.843347+00:00		t	12	72625355563150471	648518346514037017	72625355563131920	648518346475692416	[ 17903 143733 2427]	[ 17931 143717 2427]
8836	42867459	2022-11-17 14:28:59.843347+00:00		t	35	72625355563202705	648518346514037017	72625355563201920	648518346489688627	[ 17919 143413 2441]	[ 17939 143385 2441]
8838	42867473	2022-11-17 14:28:59.843347+00:00		t	13	72625355563179319	648518346514037017	72625355563225141	648518346511062658	[ 17951 143735 2435]	[ 17955 143717 2437]
8840	42867493	2022-11-17 14:28:59.843347+00:00		t	43	72625355563225651	648518346514037017	72625355563134777	648518346494326841	[ 17953 143733 2432]	[ 17981 143725 2432]
8850	42867568	2022-11-17 14:28:59.843347+00:00		t	50	72625355563138343	648518346514037017	72625355563208856	648518346486824141	[ 18039 144039 2438]	[ 18069 144021 2439]
9050	12864323	2022-11-17 14:28:59.843347+00:00		t	21	72555124324906515	648518346489732460	72555124324899807	648518346494683893	[ 14339 148443 2499]	[ 14365 148475 2499]
9052	12864332	2022-11-17 14:28:59.843347+00:00		t	35	72555124324897438	648518346489732460	72555124324899807	648518346494683893	[ 14369 148399 2503]	[ 14389 148417 2505]
9054	12864330	2022-11-17 14:28:59.843347+00:00		t	108	72555124324891008	648518346489732460	72555124324883896	648518346494326841	[ 14353 148383 2494]	[ 14387 148371 2494]
9055	12864329	2022-11-17 14:28:59.843347+00:00		t	55	72555124324906515	648518346489732460	72555124324897527	648518346486824141	[ 14357 148421 2498]	[ 14381 148441 2499]
9060	12864337	2022-11-17 14:28:59.843347+00:00		t	56	72555124324917614	648518346514037017	72555124324914771	648518346494326841	[ 14401 147567 2506]	[ 14395 147533 2506]
9064	12864334	2022-11-17 14:28:59.843347+00:00		t	13	72555124324948426	648518346514037017	72555124324941572	648518346484779779	[ 14425 147615 2514]	[ 14387 147615 2516]
9078	12864358	2022-11-17 14:28:59.843347+00:00		t	25	72555124324934276	648518346514037017	72555124324946163	648518346484779779	[ 14473 147719 2522]	[ 14455 147755 2522]
9081	12864669	2022-11-17 14:28:59.843347+00:00		t	13	72555124325018855	648518346514037017	72555124325004272	648518346494062583	[ 15121 147701 2543]	[ 15157 147697 2543]
9097	22775484	2022-11-17 14:28:59.843347+00:00		t	16	72695724307163109	648518346489732460	72695724307137657	648518346494261536	[ 19253 144459 2389]	[ 19269 144477 2388]
9099	22775480	2022-11-17 14:28:59.843347+00:00		t	13	72695724307309953	648518346514037017	72695724307421597	648518346477853660	[ 19231 145077 2439]	[ 19245 145043 2439]
9124	22775288	2022-11-17 14:28:59.843347+00:00		t	17	72695724307330400	648518346514037017	72695724307329670	648518346494326841	[ 18677 145163 2439]	[ 18671 145137 2438]
9125	22775282	2022-11-17 14:28:59.843347+00:00		t	18	72695724307178200	648518346489732460	72695724307180663	648518346496665389	[ 18661 144503 2404]	[ 18647 144469 2404]
9131	22775315	2022-11-17 14:28:59.843347+00:00		t	31	72695724307330400	648518346514037017	72695724307423173	648518346494683893	[ 18783 145131 2440]	[ 18765 145097 2441]
9133	22775357	2022-11-17 14:28:59.843347+00:00		t	34	72695724307255472	648518346514037017	72695724307280311	648518346494326841	[ 18871 145137 2436]	[ 18875 145109 2436]
9136	22775194	2022-11-17 14:28:59.843347+00:00		t	42	72695724307228290	648518346489732460	72695724307240908	648518346475692416	[ 18527 144671 2424]	[ 18513 144631 2426]
9138	22775207	2022-11-17 14:28:59.843347+00:00		t	14	72695724307225916	648518346489732460	72695724307240915	648518346496665389	[ 18543 144667 2424]	[ 18543 144625 2425]
9141	22775412	2022-11-17 14:28:59.843347+00:00		t	100	72695724307310245	648518346514037017	72695724307525519	648518346494326841	[ 19019 145089 2438]	[ 19015 145057 2438]
9147	22775398	2022-11-17 14:28:59.843347+00:00		t	38	72695724307255472	648518346514037017	72695724307261969	648518346494683893	[ 18985 145121 2435]	[ 18969 145101 2435]
9260	353543	2022-11-17 14:28:59.843347+00:00		t	13	72695724374087530	648518346514037017	72695724374085753	648518346494683893	[ 19231 145083 2442]	[ 19253 145059 2443]
9407	27698886	2022-11-17 14:28:59.843347+00:00		t	38	72344018025116838	648518346489732460	72344018025096270	648518346494062583	[ 9097 147729 2317]	[ 9077 147705 2317]
9448	41097816	2022-11-17 14:28:59.843347+00:00		t	13	73189336040155468	648518346489732460	73189336040173259	648518346496333770	[ 34661 174953 1857]	[ 34639 174931 1858]
9538	8362806	2022-11-17 14:28:59.843347+00:00		t	37	73258605406759835	648518346489732460	73258605406859542	648518346472248626	[ 35843 142305 2066]	[ 35835 142351 2066]
9557	8362762	2022-11-17 14:28:59.843347+00:00		t	36	73258605406657836	648518346514037017	73258605406809619	648518346491640081	[ 35757 142419 2060]	[ 35733 142395 2061]
9558	8362780	2022-11-17 14:28:59.843347+00:00		t	20	73258605406657836	648518346514037017	73258605406870533	648518346491640081	[ 35785 142399 2063]	[ 35765 142371 2065]
9678	4572402	2022-11-17 14:28:59.843347+00:00		t	12	73047567960873323	648518346489732460	73047567960899710	648518346506641442	[ 29551 143587 2197]	[ 29535 143577 2200]
9699	4595587	2022-11-17 14:28:59.843347+00:00		t	40	73187961784746477	648518346489732460	73187961784744027	648518346506641442	[ 34021 133429 2080]	[ 34029 133399 2081]
9765	1845127	2022-11-17 14:28:59.843347+00:00		t	37	73328974151078390	648518346489732460	73328974151094770	648518346472248626	[ 37951 142301 2094]	[ 37947 142317 2097]
9772	8554567	2022-11-17 14:28:59.843347+00:00		t	46	73047567960861790	648518346489732460	73047567960873129	648518346490015771	[ 29741 143587 2195]	[ 29749 143559 2195]
9788	8554800	2022-11-17 14:28:59.843347+00:00		t	30	73047567960911778	648518346489732460	73047567960904778	648518346506641442	[ 30611 143645 2208]	[ 30645 143639 2208]
9806	3265225	2022-11-17 14:28:59.843347+00:00		t	36	74033692183752495	648518346514037017	74033692183729029	648518346495029419	[ 57695 173155 1721]	[ 57713 173135 1721]
9862	20896106	2022-11-17 14:28:59.843347+00:00		t	34	72694556076023522	648518346514037017	72694556076031533	648518346495029419	[ 19565 108771 2341]	[ 19549 108805 2341]
9863	20896136	2022-11-17 14:28:59.843347+00:00		t	19	72694556076026064	648518346514037017	72694556076031533	648518346495029419	[ 19607 108805 2340]	[ 19593 108837 2341]
10038	4938530	2022-11-17 14:28:59.843347+00:00		t	43	73259704717412216	648518346514037017	73259704717422477	648518346491078264	[ 35269 174225 1795]	[ 35301 174227 1796]
10088	13105894	2022-11-17 14:28:59.843347+00:00		t	37	73680818274585110	648518346514037017	73680818274595507	648518346490339099	[ 48931 143141 2847]	[ 48943 143105 2847]
10102	11814546	2022-11-17 14:28:59.843347+00:00		t	41	72414318050056299	648518346489732460	72414318050046678	648518346486824141	[ 10425 146905 2399]	[ 10391 146891 2399]
10247	2975814	2022-11-17 14:28:59.843347+00:00		t	42	72625630575067837	648518346489732460	72625630575090240	648518346494062583	[ 16895 152187 2595]	[ 16863 152203 2595]
10254	2975828	2022-11-17 14:28:59.843347+00:00		t	30	72625630575128697	648518346489732460	72625630575145772	648518346484779779	[ 16845 151611 2622]	[ 16877 151595 2622]
10260	2975911	2022-11-17 14:28:59.843347+00:00		t	52	72625630575048563	648518346489732460	72625630575053462	648518346494062583	[ 17015 152359 2584]	[ 16979 152365 2585]
10262	2975908	2022-11-17 14:28:59.843347+00:00		t	55	72625630574828673	648518346514037017	72625630574824629	648518346484779779	[ 16923 152015 2574]	[ 16963 152025 2574]
10275	2975744	2022-11-17 14:28:59.843347+00:00		t	36	72625630575048400	648518346489732460	72625630575055640	648518346494062583	[ 16821 152083 2588]	[ 16799 152109 2589]
10308	2976106	2022-11-17 14:28:59.843347+00:00		t	19	72625630575055741	648518346489732460	72625630575048482	648518346489688627	[ 17165 152243 2585]	[ 17189 152227 2586]
10345	3176661	2022-11-17 14:28:59.843347+00:00		t	32	72625355563127473	648518346489732460	72625355563149319	648518346489688627	[ 18115 145391 2435]	[ 18147 145387 2434]
10410	3381788	2022-11-17 14:28:59.843347+00:00		t	25	72766093118309037	648518346489732460	72766093118290318	648518346497869558	[ 21171 143589 2447]	[ 21163 143621 2448]
10425	3429377	2022-11-17 14:28:59.843347+00:00		t	56	72555124459087258	648518346489732460	72555124459090098	648518346500131139	[ 15015 148275 2725]	[ 15041 148289 2727]
10431	13384509	2022-11-17 14:28:59.843347+00:00		t	49	72484755513816333	648518346514037017	72484755513816316	648518346494326841	[ 12925 147657 2423]	[ 12931 147631 2425]
10451	13384365	2022-11-17 14:28:59.843347+00:00		t	43	72484755513831327	648518346489732460	72484755513826863	648518346491078264	[ 12605 147905 2429]	[ 12631 147915 2429]
10454	13384461	2022-11-17 14:28:59.843347+00:00		t	34	72484755513778809	648518346514037017	72484755513794185	648518346494062583	[ 12827 147917 2420]	[ 12837 147955 2419]
10489	13399281	2022-11-17 14:28:59.843347+00:00		t	40	73328974218181646	648518346514037017	73328974218219508	648518346472248626	[ 37635 143325 2223]	[ 37625 143297 2225]
10517	5459708	2022-11-17 14:28:59.843347+00:00		t	12	73047224296364123	648518346489732460	73047224296364181	648518346506641442	[ 29405 133893 2101]	[ 29401 133937 2102]
10694	18977188	2022-11-17 14:28:59.843347+00:00		t	26	72625424349699653	648518346514037017	72625424349709288	648518346477853660	[ 17519 146259 2519]	[ 17503 146259 2521]
10828	9952877	2022-11-17 14:28:59.843347+00:00		t	13	73328974218226923	648518346514037017	73328974218219561	648518346472248626	[ 38311 143333 2232]	[ 38339 143347 2232]
10831	9952672	2022-11-17 14:28:59.843347+00:00		t	46	73328974218226730	648518346514037017	73328974218240057	648518346506641442	[ 38103 143151 2236]	[ 38091 143117 2237]
10832	9952679	2022-11-17 14:28:59.843347+00:00		t	48	73328974218265067	648518346514037017	73328974218262703	648518346472248626	[ 38113 143141 2242]	[ 38095 143111 2243]
10978	2083669	2022-11-17 14:28:59.843347+00:00		t	25	73680749421032492	648518346514037017	73680749421037601	648518346490339099	[ 47519 141121 2646]	[ 47529 141151 2647]
11005	16460498	2022-11-17 14:28:59.843347+00:00		t	41	73399342962465607	648518346514037017	73399342962465590	648518346490339099	[ 39471 142851 2263]	[ 39497 142857 2264]
11092	13991565	2022-11-17 14:28:59.843347+00:00		t	34	73258605406855756	648518346514037017	73258605406781517	648518346506641442	[ 35953 142537 2063]	[ 35977 142517 2063]
11102	13991534	2022-11-17 14:28:59.843347+00:00		t	50	73258605406867105	648518346489732460	73258605406845210	648518346472248626	[ 35931 142327 2067]	[ 35949 142353 2068]
11194	14145309	2022-11-17 14:28:59.843347+00:00		t	52	72977130497385334	648518346514037017	72977130497387539	648518346489688627	[ 27731 143153 2265]	[ 27739 143127 2265]
11203	14145628	2022-11-17 14:28:59.843347+00:00		t	62	72977130497370857	648518346514037017	72977130497368783	648518346494261536	[ 28207 142985 2258]	[ 28191 142953 2259]
11259	10533033	2022-11-17 14:28:59.843347+00:00		t	41	72414386769497948	648518346514037017	72414386769507913	648518346486824141	[ 11789 147603 2401]	[ 11751 147611 2402]
11386	14358533	2022-11-17 14:28:59.843347+00:00		t	13	73609487122255051	648518346514037017	73609487122260310	648518346490339099	[ 45901 113785 2233]	[ 45915 113815 2232]
11422	14409947	2022-11-17 14:28:59.843347+00:00		t	14	72625493069005674	648518346514037017	72625493069005620	648518346494326841	[ 17599 148541 2465]	[ 17627 148541 2464]
11434	18433331	2022-11-17 14:28:59.843347+00:00		t	34	72906761753160886	648518346514037017	72906761753140029	648518346492771246	[ 26533 142365 2298]	[ 26507 142345 2298]
11447	11225035	2022-11-17 14:28:59.843347+00:00		t	29	72484755580774248	648518346489732460	72484755580749805	648518346490048465	[ 14265 148187 2506]	[ 14273 148167 2505]
11473	11224860	2022-11-17 14:28:59.843347+00:00		t	24	72484755580703161	648518346489732460	72484755580703120	648518346490048465	[ 13849 148419 2481]	[ 13875 148385 2482]
11665	11669965	2022-11-17 14:28:59.843347+00:00		t	47	72555262032340841	648518346514037017	72555262032345866	648518346494326841	[ 14531 152281 3019]	[ 14563 152265 3020]
11675	11670003	2022-11-17 14:28:59.843347+00:00		t	18	72555262032338617	648518346514037017	72555262032326829	648518346515560186	[ 14581 152385 3010]	[ 14613 152395 3011]
11718	11814635	2022-11-17 14:28:59.843347+00:00		t	43	72414318050049191	648518346489732460	72414318050073673	648518346494062583	[ 10449 146871 2407]	[ 10471 146845 2408]
11722	11814685	2022-11-17 14:28:59.843347+00:00		t	47	72414318050049191	648518346489732460	72414318050051720	648518346489688627	[ 10533 146919 2403]	[ 10533 146889 2403]
11725	11814700	2022-11-17 14:28:59.843347+00:00		t	30	72414318050059352	648518346489732460	72414318050073991	648518346494062583	[ 10549 147407 2411]	[ 10563 147383 2410]
11732	11814426	2022-11-17 14:28:59.843347+00:00		t	12	72414318050054246	648518346489732460	72414318050084559	648518346500131139	[ 10243 147405 2407]	[ 10277 147395 2409]
11824	18638627	2022-11-17 14:28:59.843347+00:00		t	52	73328974151066470	648518346489732460	73328974151056530	648518346492983728	[ 37935 142373 2082]	[ 37907 142407 2083]
11844	11975940	2022-11-17 14:28:59.843347+00:00		t	41	73470535937566433	648518346514037017	73470535937566413	648518346491078264	[ 42679 167195 1453]	[ 42671 167163 1454]
11913	12237554	2022-11-17 14:28:59.843347+00:00		t	27	72553681215877500	648518346514037017	72553681215885432	648518346491078264	[ 14343 106159 2515]	[ 14363 106201 2516]
11922	12395107	2022-11-17 14:28:59.843347+00:00		t	49	72625493002029700	648518346489732460	72625493002032687	648518346494062583	[ 17497 148687 2420]	[ 17527 148665 2421]
11929	18798546	2022-11-17 14:28:59.843347+00:00		t	25	72484755446546791	648518346489732460	72484755446555850	648518346494062583	[ 13839 147463 2243]	[ 13807 147481 2244]
11999	15026005	2022-11-17 14:28:59.843347+00:00		t	40	72625424416736130	648518346514037017	72625424416724182	648518346494683893	[ 17163 146587 2618]	[ 17143 146563 2617]
12015	15025889	2022-11-17 14:28:59.843347+00:00		t	30	72625424416772152	648518346514037017	72625424416766634	648518346490015771	[ 17047 146523 2632]	[ 17015 146513 2632]
12016	15025899	2022-11-17 14:28:59.843347+00:00		t	24	72625424416780070	648518346514037017	72625424416774865	648518346494683893	[ 17055 146541 2634]	[ 17025 146547 2635]
12017	15025900	2022-11-17 14:28:59.843347+00:00		t	64	72625424416772152	648518346514037017	72625424416729108	648518346494683893	[ 17069 146577 2629]	[ 17035 146587 2630]
12049	18110841	2022-11-17 14:28:59.843347+00:00		t	42	72484962007602181	648518346489732460	72484962007589584	648518346475692416	[ 13881 153901 2996]	[ 13865 153873 2997]
12050	32073277	2022-11-17 14:28:59.843347+00:00		t	31	72484824501692716	648518346489732460	72484824501692722	648518346475692416	[ 14021 150493 2935]	[ 13987 150485 2936]
12065	18977397	2022-11-17 14:28:59.843347+00:00		t	34	72625424349306799	648518346489732460	72625424349306572	648518346475692416	[ 17995 146027 2443]	[ 18015 146059 2443]
12067	12395045	2022-11-17 14:28:59.843347+00:00		t	75	72625493001962339	648518346489732460	72625493001964897	648518346475692416	[ 17459 149189 2404]	[ 17455 149229 2404]
12068	34511308	2022-11-17 14:28:59.843347+00:00		t	20	72484824568562254	648518346489732460	72484824568611493	648518346475692416	[ 14009 150969 2981]	[ 13987 150981 2983]
12163	15563742	2022-11-17 14:28:59.843347+00:00		t	34	72343949372686377	648518346514037017	72343949372591945	648518346494326841	[ 10211 146281 2446]	[ 10185 146255 2447]
12297	19328521	2022-11-17 14:28:59.843347+00:00		t	43	73117867985692066	648518346489732460	73117867985667316	648518346506641442	[ 31373 141369 2238]	[ 31377 141403 2239]
12390	16460485	2022-11-17 14:28:59.843347+00:00		t	27	73399342962465607	648518346514037017	73399342962452637	648518346483168844	[ 39441 142839 2259]	[ 39477 142831 2259]
12399	16460328	2022-11-17 14:28:59.843347+00:00		t	36	73399342962452703	648518346514037017	73399342962438263	648518346483168844	[ 39093 143033 2257]	[ 39125 143049 2258]
12405	16460412	2022-11-17 14:28:59.843347+00:00		t	13	73399342962445271	648518346514037017	73399342962420056	648518346472248626	[ 39277 142729 2247]	[ 39285 142723 2245]
12408	16460442	2022-11-17 14:28:59.843347+00:00		t	27	73399342962473947	648518346514037017	73399342962452676	648518346483168844	[ 39349 142909 2258]	[ 39353 142945 2259]
12417	16569007	2022-11-17 14:28:59.843347+00:00		t	43	73117799266107508	648518346489732460	73117799266109734	648518346506641442	[ 32203 141297 2205]	[ 32219 141269 2207]
12418	16569008	2022-11-17 14:28:59.843347+00:00		t	14	73117867985594179	648518346489732460	73117799266059618	648518346511062658	[ 32209 141331 2194]	[ 32223 141299 2194]
12419	16569010	2022-11-17 14:28:59.843347+00:00		t	19	73117867985624771	648518346489732460	73117799266115057	648518346494261536	[ 32221 141325 2208]	[ 32237 141299 2210]
12424	16568961	2022-11-17 14:28:59.843347+00:00		t	85	73117799266112620	648518346489732460	73117799266109625	648518346494261536	[ 32035 141255 2203]	[ 32045 141223 2203]
12462	23701110	2022-11-17 14:28:59.843347+00:00		t	19	72625493136162613	648518346489732460	72625493136186272	648518346489688627	[ 16459 148367 2607]	[ 16505 148379 2609]
12465	23701115	2022-11-17 14:28:59.843347+00:00		t	13	72625493136253514	648518346489732460	72625493136230898	648518346489688627	[ 16479 148361 2632]	[ 16511 148335 2632]
12471	16567824	2022-11-17 14:28:59.843347+00:00		t	49	72976374381953333	648518346489732460	72976374381953346	648518346506641442	[ 27729 120059 1919]	[ 27705 120039 1920]
12540	39125353	2022-11-17 14:28:59.843347+00:00		t	12	72625561855732354	648518346514037017	72625561855742471	648518346494326841	[ 16563 150515 2651]	[ 16529 150515 2652]
12541	41189768	2022-11-17 14:28:59.843347+00:00		t	34	72555124392125920	648518346514037017	72555124392125946	648518346494326841	[ 15041 147657 2659]	[ 15051 147695 2659]
12542	41189769	2022-11-17 14:28:59.843347+00:00		t	23	72555124392158174	648518346514037017	72555124392153093	648518346494326841	[ 15015 147469 2669]	[ 15057 147457 2669]
12543	2771529	2022-11-17 14:28:59.843347+00:00		t	23	72484686727218177	648518346489732460	72484686727203138	648518346494326841	[ 12509 146799 2305]	[ 12533 146775 2306]
12678	19863545	2022-11-17 14:28:59.843347+00:00		t	12	72344018025141395	648518346489732460	72344018025039342	648518346490015771	[ 9347 147817 2320]	[ 9385 147817 2320]
12683	19863992	2022-11-17 14:28:59.843347+00:00		t	75	72344018025282547	648518346489732460	72344018025280086	648518346494326841	[ 10041 147471 2384]	[ 10063 147465 2385]
12721	23875148	2022-11-17 14:28:59.843347+00:00		t	19	72484755782054000	648518346489732460	72484755782058520	648518346494062583	[ 14323 149303 2870]	[ 14297 149281 2870]
12739	17300670	2022-11-17 14:28:59.843347+00:00		t	24	73329042937645642	648518346489732460	73329042937650495	648518346472248626	[ 37593 144001 2225]	[ 37579 144029 2227]
12743	17300500	2022-11-17 14:28:59.843347+00:00		t	38	73329042937640735	648518346489732460	73329042937648120	648518346472248626	[ 37345 143975 2225]	[ 37329 144007 2226]
12748	17300730	2022-11-17 14:28:59.843347+00:00		t	31	73329042937583883	648518346489732460	73329042937580898	648518346506641442	[ 37663 143693 2204]	[ 37661 143663 2204]
12751	17300798	2022-11-17 14:28:59.843347+00:00		t	62	73329042937589682	648518346489732460	73329042937608095	648518346506641442	[ 37779 143673 2210]	[ 37775 143643 2210]
12796	17336686	2022-11-17 14:28:59.843347+00:00		t	38	72625493136301140	648518346489732460	72625493136305618	648518346494326841	[ 16749 149169 2658]	[ 16761 149193 2660]
12798	17336610	2022-11-17 14:28:59.843347+00:00		t	92	72625493136312306	648518346489732460	72625493136327560	648518346494062583	[ 16519 148917 2663]	[ 16485 148897 2664]
12800	17336616	2022-11-17 14:28:59.843347+00:00		t	50	72625493136305375	648518346489732460	72625493136317233	648518346489688627	[ 16493 148727 2660]	[ 16509 148705 2662]
12819	17336713	2022-11-17 14:28:59.843347+00:00		t	45	72625493136266052	648518346489732460	72625493136263644	648518346486824141	[ 16761 149159 2653]	[ 16793 149165 2653]
12824	17330592	2022-11-17 14:28:59.843347+00:00		t	50	73258605339996059	648518346514037017	73258605340049925	648518346506641442	[ 35925 142541 2054]	[ 35947 142527 2053]
12957	24041559	2022-11-17 14:28:59.843347+00:00		t	46	72625424282657338	648518346489732460	72625424282621144	648518346494062583	[ 16953 146107 2434]	[ 16967 146083 2434]
12959	24041523	2022-11-17 14:28:59.843347+00:00		t	34	72625424282693054	648518346489732460	72625424282603394	648518346475692416	[ 16889 146127 2433]	[ 16881 146097 2433]
12986	37421044	2022-11-17 14:28:59.843347+00:00		t	31	72484755715130944	648518346489732460	72484755715120247	648518346475692416	[ 14303 148999 2813]	[ 14281 149009 2812]
13010	37420978	2022-11-17 14:28:59.843347+00:00		t	37	72484755714958088	648518346514037017	72484755714963634	648518346494326841	[ 14155 148621 2746]	[ 14171 148653 2746]
13017	37420985	2022-11-17 14:28:59.843347+00:00		t	33	72484755714971437	648518346514037017	72484755714976600	648518346494062583	[ 14161 148617 2747]	[ 14181 148657 2749]
13043	37420905	2022-11-17 14:28:59.843347+00:00		t	37	72484755715087317	648518346514037017	72484755715103109	648518346494062583	[ 14045 148759 2798]	[ 14053 148771 2801]
13055	20272531	2022-11-17 14:28:59.843347+00:00		t	24	72555124459145958	648518346489732460	72555124459150970	648518346494326841	[ 14677 148819 2752]	[ 14639 148829 2752]
13056	20272534	2022-11-17 14:28:59.843347+00:00		t	30	72555124459145958	648518346489732460	72555124459145972	648518346494326841	[ 14677 148809 2748]	[ 14651 148817 2749]
13060	20272449	2022-11-17 14:28:59.843347+00:00		t	53	72555124459155807	648518346514037017	72555124459140935	648518346494326841	[ 14373 148639 2747]	[ 14351 148671 2748]
13189	28410991	2022-11-17 14:28:59.843347+00:00		t	30	72343949305835173	648518346489732460	72343949305825136	648518346475692416	[ 9965 147393 2392]	[ 9959 147377 2394]
13199	37448715	2022-11-17 14:28:59.843347+00:00		t	26	72625493068971312	648518346489732460	72625493069005500	648518346494326841	[ 17321 148289 2455]	[ 17313 148325 2457]
13205	28411102	2022-11-17 14:28:59.843347+00:00		t	15	72343949305835173	648518346489732460	72343949305840258	648518346490048465	[ 10055 147369 2394]	[ 10071 147349 2392]
13206	28411147	2022-11-17 14:28:59.843347+00:00		t	37	72343949305835171	648518346489732460	72343949305840258	648518346490048465	[ 10087 147385 2396]	[ 10115 147379 2396]
13216	28411237	2022-11-17 14:28:59.843347+00:00		t	47	72343949305854400	648518346489732460	72343949305856783	648518346490048465	[ 10211 147391 2407]	[ 10215 147363 2407]
13333	24417844	2022-11-17 14:28:59.843347+00:00		t	54	72906761820375723	648518346489732460	72906830539850473	648518346511062658	[ 24755 143353 2410]	[ 24789 143365 2410]
13361	20896713	2022-11-17 14:28:59.843347+00:00		t	41	72764924820159445	648518346514037017	72694556076059953	648518346491078264	[ 20491 109433 2355]	[ 20465 109467 2355]
13387	20971771	2022-11-17 14:28:59.843347+00:00		t	14	73189404826589976	648518346514037017	73189404826613194	648518346491078264	[ 32861 178005 1939]	[ 32829 177989 1940]
13435	32718262	2022-11-17 14:28:59.843347+00:00		t	19	72555124392098522	648518346514037017	72555124392110572	648518346489688627	[ 15829 148837 2648]	[ 15821 148831 2650]
13441	21152270	2022-11-17 14:28:59.843347+00:00		t	93	72484962007524620	648518346489732460	72484962007508006	648518346494062583	[ 13445 154937 2964]	[ 13477 154919 2964]
13557	21272414	2022-11-17 14:28:59.843347+00:00		t	22	72977130564256938	648518346514037017	72977130564331637	648518346490015771	[ 27005 143353 2325]	[ 27003 143345 2328]
13608	32747622	2022-11-17 14:28:59.843347+00:00		t	41	72484686794331012	648518346489732460	72484686794358999	648518346490015771	[ 14023 147047 2436]	[ 14029 147019 2437]
13612	32747642	2022-11-17 14:28:59.843347+00:00		t	39	72484686794302516	648518346489732460	72484686794270533	648518346494062583	[ 14093 147067 2429]	[ 14079 147039 2429]
13681	21563771	2022-11-17 14:28:59.843347+00:00		t	13	72906761820312766	648518346489732460	72906761820303275	648518346504255272	[ 25591 142017 2379]	[ 25621 142039 2379]
13710	21563906	2022-11-17 14:28:59.843347+00:00		t	19	72906761820331651	648518346489732460	72906761820329834	648518346489688627	[ 25899 141389 2388]	[ 25875 141383 2388]
13733	21816497	2022-11-17 14:28:59.843347+00:00		t	32	73117867985617090	648518346489732460	73117867985605550	648518346494261536	[ 32495 141373 2204]	[ 32511 141345 2205]
13736	21816410	2022-11-17 14:28:59.843347+00:00		t	26	73117867985600213	648518346489732460	73117867985608124	648518346492983728	[ 32299 141355 2197]	[ 32315 141327 2199]
13738	21816411	2022-11-17 14:28:59.843347+00:00		t	54	73117867985627680	648518346489732460	73117867985608124	648518346492983728	[ 32339 141363 2209]	[ 32333 141329 2210]
13739	21816420	2022-11-17 14:28:59.843347+00:00		t	76	73117867985600213	648518346489732460	73117867985613728	648518346506641442	[ 32355 141347 2206]	[ 32357 141313 2207]
13740	21816422	2022-11-17 14:28:59.843347+00:00		t	56	73117867985600213	648518346489732460	73117867985544029	648518346506641442	[ 32353 141361 2198]	[ 32359 141327 2199]
13742	21816426	2022-11-17 14:28:59.843347+00:00		t	16	73117867985563817	648518346489732460	73117867985530342	648518346506641442	[ 32343 141457 2192]	[ 32359 141437 2191]
13759	21816340	2022-11-17 14:28:59.843347+00:00		t	35	73117867985588566	648518346489732460	73117867985563874	648518346506641442	[ 32045 141433 2194]	[ 32037 141467 2194]
13764	21816404	2022-11-17 14:28:59.843347+00:00		t	37	73117867985619481	648518346489732460	73117867985608128	648518346506641442	[ 32265 141337 2206]	[ 32285 141315 2208]
13869	22117698	2022-11-17 14:28:59.843347+00:00		t	39	72905731162304375	648518346489732460	72905731162301976	648518346475328312	[ 24879 111065 2615]	[ 24855 111039 2616]
13893	22135905	2022-11-17 14:28:59.843347+00:00		t	37	72766093118347346	648518346489732460	72766093118368375	648518346475692416	[ 21661 143581 2471]	[ 21669 143595 2472]
14286	25046871	2022-11-17 14:28:59.843347+00:00		t	20	73117867985658715	648518346514037017	73117867985665903	648518346506641442	[ 32689 143209 2225]	[ 32665 143211 2227]
14287	25046882	2022-11-17 14:28:59.843347+00:00		t	66	73117867985658675	648518346514037017	73117867985677823	648518346494683893	[ 32697 143215 2225]	[ 32695 143239 2227]
14288	25046888	2022-11-17 14:28:59.843347+00:00		t	39	73117867985658715	648518346514037017	73117867985664172	648518346494683893	[ 32687 143249 2225]	[ 32699 143285 2226]
14384	29070533	2022-11-17 14:28:59.843347+00:00		t	53	72695724307183019	648518346489732460	72695724307183112	648518346477853660	[ 18983 144333 2402]	[ 18971 144299 2403]
14385	29070724	2022-11-17 14:28:59.843347+00:00		t	25	72695724307160478	648518346489732460	72695724307139814	648518346494326841	[ 19405 144085 2391]	[ 19401 144067 2390]
14407	37596890	2022-11-17 14:28:59.843347+00:00		t	16	72836461862692661	648518346489732460	72836461862685558	648518346496665389	[ 22867 143385 2503]	[ 22893 143365 2503]
14417	37596770	2022-11-17 14:28:59.843347+00:00		t	29	72836461862699776	648518346489732460	72836461862722777	648518346490015771	[ 22785 143411 2502]	[ 22761 143431 2502]
14519	29185780	2022-11-17 14:28:59.843347+00:00		t	49	72484824367173570	648518346489732460	72484824367217576	648518346494326841	[ 12917 150379 2578]	[ 12919 150355 2580]
14525	29185764	2022-11-17 14:28:59.843347+00:00		t	47	72484824367019780	648518346489732460	72484824367027086	648518346494062583	[ 12925 150393 2571]	[ 12901 150419 2570]
14564	25633424	2022-11-17 14:28:59.843347+00:00		t	34	72414318117193841	648518346489732460	72414318117185982	648518346486824141	[ 10399 146457 2512]	[ 10375 146481 2515]
14567	33053655	2022-11-17 14:28:59.843347+00:00		t	14	72484686793982320	648518346489732460	72484686794021334	648518346490015771	[ 12681 146843 2320]	[ 12713 146819 2321]
14575	33053740	2022-11-17 14:28:59.843347+00:00		t	13	72484686794140214	648518346489732460	72484686794142455	648518346486824141	[ 12881 147223 2369]	[ 12865 147191 2369]
14600	25684052	2022-11-17 14:28:59.843347+00:00		t	24	72555124392052607	648518346489732460	72555124392045187	648518346486824141	[ 15455 147661 2627]	[ 15451 147689 2626]
14604	33053926	2022-11-17 14:28:59.843347+00:00		t	48	72484686794121411	648518346514037017	72484686794135351	648518346494326841	[ 13105 146935 2361]	[ 13133 146917 2362]
14605	33053958	2022-11-17 14:28:59.843347+00:00		t	34	72484686794152761	648518346489732460	72484686794189626	648518346475692416	[ 13235 147149 2381]	[ 13207 147119 2382]
14702	37657121	2022-11-17 14:28:59.843347+00:00		t	30	72695724307162919	648518346489732460	72695724307147048	648518346494261536	[ 19465 144145 2396]	[ 19481 144183 2396]
14777	26072995	2022-11-17 14:28:59.843347+00:00		t	40	72555055672448466	648518346514037017	72555055672462832	648518346494326841	[ 15521 147213 2587]	[ 15493 147183 2587]
14971	29619664	2022-11-17 14:28:59.843347+00:00		t	22	72484962007518794	648518346489732460	72484962007536392	648518346494062583	[ 13317 155151 2968]	[ 13301 155159 2971]
15033	26640689	2022-11-17 14:28:59.843347+00:00		t	63	73188236662907089	648518346489732460	73188236662921873	648518346506641442	[ 34427 142467 2153]	[ 34389 142477 2153]
15211	26958230	2022-11-17 14:28:59.843347+00:00		t	46	72484755782060184	648518346514037017	72484755782055602	648518346494062583	[ 13351 148109 2868]	[ 13319 148093 2868]
15463	30518507	2022-11-17 14:28:59.843347+00:00		t	19	72836393076161989	648518346489732460	72836393076164469	648518346484779779	[ 24173 141857 2403]	[ 24201 141853 2403]
15484	30517645	2022-11-17 14:28:59.843347+00:00		t	42	73329042937697217	648518346489732460	73329042937665568	648518346472248626	[ 38493 143553 2235]	[ 38487 143521 2236]
15485	30517556	2022-11-17 14:28:59.843347+00:00		t	17	73329042937709367	648518346514037017	73329042937686218	648518346472248626	[ 38309 143395 2241]	[ 38337 143417 2242]
15530	30780936	2022-11-17 14:28:59.843347+00:00		t	62	72976168357671472	648518346489732460	72976168357674250	648518346475328312	[ 28143 113963 2163]	[ 28149 114005 2164]
15531	30780953	2022-11-17 14:28:59.843347+00:00		t	23	72976168357654255	648518346489732460	72976168357656524	648518346475328312	[ 28217 113791 2156]	[ 28193 113823 2156]
15571	30926287	2022-11-17 14:28:59.843347+00:00		t	36	73188236729578513	648518346489732460	73188236729576259	648518346484779779	[ 34547 142501 2186]	[ 34513 142491 2186]
15582	30931680	2022-11-17 14:28:59.843347+00:00		t	29	72414318050013850	648518346514037017	72414318050029475	648518346494326841	[ 11415 147435 2391]	[ 11393 147441 2394]
15590	30931689	2022-11-17 14:28:59.843347+00:00		t	27	72414318050013850	648518346514037017	72414318050026722	648518346500131139	[ 11421 147411 2392]	[ 11419 147409 2395]
15595	30931802	2022-11-17 14:28:59.843347+00:00		t	25	72414318049779763	648518346489732460	72414318049806228	648518346486824141	[ 12063 146815 2316]	[ 12037 146833 2317]
15650	38170534	2022-11-17 14:28:59.843347+00:00		t	19	72695724307216180	648518346489732460	72695724307260738	648518346494326841	[ 19513 144459 2420]	[ 19507 144495 2421]
15652	38170559	2022-11-17 14:28:59.843347+00:00		t	32	72695724307209055	648518346489732460	72695724307225887	648518346494326841	[ 19537 144475 2417]	[ 19553 144509 2418]
15653	38170519	2022-11-17 14:28:59.843347+00:00		t	23	72695724307220660	648518346489732460	72695724307228165	648518346496690477	[ 19489 144453 2419]	[ 19463 144503 2419]
15656	38170530	2022-11-17 14:28:59.843347+00:00		t	30	72695724307253649	648518346489732460	72695724307233862	648518346496690477	[ 19521 144401 2424]	[ 19505 144419 2426]
15664	38170535	2022-11-17 14:28:59.843347+00:00		t	30	72695724307209055	648518346489732460	72695724307211356	648518346496690477	[ 19511 144487 2415]	[ 19507 144521 2415]
15671	38170555	2022-11-17 14:28:59.843347+00:00		t	38	72695724307209055	648518346489732460	72695724307201144	648518346494062583	[ 19531 144477 2413]	[ 19543 144515 2413]
15791	38262055	2022-11-17 14:28:59.843347+00:00		t	55	72835362418091434	648518346489732460	72835362418094239	648518346475328312	[ 23563 111795 2632]	[ 23565 111819 2633]
15809	34415672	2022-11-17 14:28:59.843347+00:00		t	32	73187961784739442	648518346489732460	73187961784756085	648518346495436470	[ 33711 133445 2080]	[ 33685 133447 2082]
15946	38353566	2022-11-17 14:28:59.843347+00:00		t	50	72414317983006337	648518346489732460	72414317982987620	648518346494326841	[ 10335 146999 2285]	[ 10349 146969 2286]
15954	38327216	2022-11-17 14:28:59.843347+00:00		t	19	72414318117180319	648518346489732460	72414318117166926	648518346490054097	[ 10399 146423 2510]	[ 10371 146411 2511]
15957	38327228	2022-11-17 14:28:59.843347+00:00		t	46	72414318117129231	648518346489732460	72414318117134191	648518346490054097	[ 10405 146405 2497]	[ 10377 146389 2498]
15964	38327287	2022-11-17 14:28:59.843347+00:00		t	13	72414318117129231	648518346489732460	72414318117131757	648518346475692416	[ 10437 146375 2494]	[ 10435 146341 2494]
16005	32073380	2022-11-17 14:28:59.843347+00:00		t	17	72484824501652195	648518346489732460	72484824501649746	648518346494326841	[ 14167 150137 2917]	[ 14135 150145 2917]
16008	32073385	2022-11-17 14:28:59.843347+00:00		t	23	72484824501627657	648518346489732460	72484824501623143	648518346494062583	[ 14147 150517 2911]	[ 14143 150495 2910]
16010	32073388	2022-11-17 14:28:59.843347+00:00		t	41	72484824501575656	648518346489732460	72484824501575696	648518346489688627	[ 14179 150065 2891]	[ 14147 150081 2891]
16039	34511457	2022-11-17 14:28:59.843347+00:00		t	14	72484824568516125	648518346489732460	72484824568496810	648518346494326841	[ 14179 151019 2963]	[ 14205 151003 2963]
16132	34789600	2022-11-17 14:28:59.843347+00:00		t	59	72555055404447037	648518346489732460	72555055404299561	648518346475692416	[ 14577 147447 2184]	[ 14577 147417 2184]
16257	43552355	2022-11-17 14:28:59.843347+00:00		t	40	72343949238823794	648518346514037017	72343949238805158	648518346494326841	[ 9359 147413 2298]	[ 9385 147411 2297]
16262	38676658	2022-11-17 14:28:59.843347+00:00		t	34	72977130497400689	648518346514037017	72977130497366771	648518346500131139	[ 27577 143195 2261]	[ 27573 143169 2261]
16273	34996392	2022-11-17 14:28:59.843347+00:00		t	68	73118967362973874	648518346489732460	73118967362970793	648518346496333770	[ 32535 174381 1939]	[ 32545 174419 1940]
16431	35324728	2022-11-17 14:28:59.843347+00:00		t	30	72625493001861108	648518346489732460	72625493001867982	648518346507731833	[ 16533 149425 2354]	[ 16515 149457 2354]
16436	35324725	2022-11-17 14:28:59.843347+00:00		t	34	72625493001835687	648518346489732460	72625493001837903	648518346494062583	[ 16501 149355 2343]	[ 16513 149387 2344]
16444	35324768	2022-11-17 14:28:59.843347+00:00		t	41	72625493001890439	648518346489732460	72625493001899055	648518346494062583	[ 16619 149461 2372]	[ 16607 149501 2374]
16450	35324642	2022-11-17 14:28:59.843347+00:00		t	32	72625493001852694	648518346489732460	72625493001846103	648518346494062583	[ 16423 149361 2348]	[ 16395 149373 2349]
16476	35325230	2022-11-17 14:28:59.843347+00:00		t	12	72625493002014473	648518346489732460	72625493002039167	648518346515560186	[ 17327 148695 2425]	[ 17305 148693 2427]
16482	35324840	2022-11-17 14:28:59.843347+00:00		t	27	72625493001957557	648518346489732460	72625493001964954	648518346475692416	[ 16871 149319 2400]	[ 16837 149325 2400]
16492	35386383	2022-11-17 14:28:59.843347+00:00		t	12	72625355629793553	648518346514037017	72625355629975242	648518346486824141	[ 17867 143491 2444]	[ 17829 143509 2445]
16555	35618446	2022-11-17 14:28:59.843347+00:00		t	41	72836393076218148	648518346489732460	72906761820435609	648518346489688627	[ 24569 142129 2426]	[ 24583 142151 2428]
16696	39125321	2022-11-17 14:28:59.843347+00:00		t	21	72625561855695552	648518346489732460	72625561855666936	648518346494326841	[ 16491 150127 2635]	[ 16499 150115 2634]
16697	39125314	2022-11-17 14:28:59.843347+00:00		t	26	72625561855695552	648518346489732460	72625561855687422	648518346494062583	[ 16473 150105 2635]	[ 16477 150079 2635]
16705	39125497	2022-11-17 14:28:59.843347+00:00		t	26	72625561855692639	648518346489732460	72625561855666659	648518346494326841	[ 16739 149771 2633]	[ 16747 149755 2632]
16719	35950122	2022-11-17 14:28:59.843347+00:00		t	28	72484824501632968	648518346489732460	72484824501632973	648518346500131139	[ 14183 150593 2914]	[ 14207 150607 2913]
16843	36141938	2022-11-17 14:28:59.843347+00:00		t	25	72624118612496436	648518346489732460	72624049892959924	648518346495436470	[ 16919 106515 2410]	[ 16899 106489 2411]
16847	39182884	2022-11-17 14:28:59.843347+00:00		t	28	72484824367226069	648518346489732460	72484824367245492	648518346489688627	[ 13097 150593 2583]	[ 13089 150603 2586]
16876	36216461	2022-11-17 14:28:59.843347+00:00		t	15	72414386769502825	648518346489732460	72414386769515340	648518346475692416	[ 10875 147545 2402]	[ 10895 147549 2404]
16887	36216394	2022-11-17 14:28:59.843347+00:00		t	40	72414386769488105	648518346489732460	72414386769466474	648518346477853660	[ 10717 147577 2386]	[ 10719 147615 2387]
16947	36259355	2022-11-17 14:28:59.843347+00:00		t	29	73609693213461332	648518346514037017	73609693213434181	648518346472248626	[ 46755 118823 2068]	[ 46727 118841 2069]
16970	39359058	2022-11-17 14:28:59.843347+00:00		t	42	72484755580755096	648518346489732460	72484755580764958	648518346477853660	[ 14193 148487 2505]	[ 14227 148499 2505]
16971	39359044	2022-11-17 14:28:59.843347+00:00		t	14	72484755580755096	648518346489732460	72484755580747217	648518346477853660	[ 14173 148507 2503]	[ 14191 148511 2502]
17017	39432218	2022-11-17 14:28:59.843347+00:00		t	42	72555055605576298	648518346489732460	72555055605571260	648518346494326841	[ 15329 147127 2546]	[ 15293 147117 2547]
17046	39431939	2022-11-17 14:28:59.843347+00:00		t	23	72555055605407992	648518346489732460	72555055605397021	648518346494062583	[ 14749 147067 2475]	[ 14771 147051 2474]
17125	39467600	2022-11-17 14:28:59.843347+00:00		t	34	72555055605490266	648518346489732460	72555055605490240	648518346494326841	[ 15765 146977 2514]	[ 15753 146951 2513]
17171	39467684	2022-11-17 14:28:59.843347+00:00		t	14	72555055605718827	648518346514037017	72555055605601015	648518346496690477	[ 15945 147005 2557]	[ 15939 146975 2557]
17173	39467632	2022-11-17 14:28:59.843347+00:00		t	27	72555055605426852	648518346514037017	72555055605429216	648518346486824141	[ 15825 146537 2485]	[ 15855 146547 2485]
17188	36854308	2022-11-17 14:28:59.843347+00:00		t	24	72835225046323665	648518346489732460	72835225046345577	648518346475328312	[ 23191 108011 2807]	[ 23203 108053 2806]
17202	36949261	2022-11-17 14:28:59.843347+00:00		t	23	72625561855831772	648518346489732460	72625561855815872	648518346494062583	[ 16519 150775 2677]	[ 16531 150749 2677]
17211	36949301	2022-11-17 14:28:59.843347+00:00		t	27	72625561855804624	648518346489732460	72625561855790080	648518346496665389	[ 16581 150981 2668]	[ 16573 151017 2668]
17212	36949323	2022-11-17 14:28:59.843347+00:00		t	55	72625561855804624	648518346489732460	72625561855810428	648518346494062583	[ 16595 150983 2669]	[ 16603 150991 2670]
17217	36949360	2022-11-17 14:28:59.843347+00:00		t	26	72625561855762886	648518346489732460	72625561855810428	648518346494062583	[ 16627 150967 2667]	[ 16635 150977 2670]
17247	36949641	2022-11-17 14:28:59.843347+00:00		t	84	72625561855709390	648518346489732460	72625561855678225	648518346484779779	[ 16803 151455 2630]	[ 16837 151443 2631]
17297	37012249	2022-11-17 14:28:59.843347+00:00		t	60	72976374448951941	648518346489732460	72976374448961203	648518346506641442	[ 27571 118925 2025]	[ 27535 118923 2026]
17306	44117393	2022-11-17 14:28:59.843347+00:00		t	48	73258605406919249	648518346489732460	73258605406897463	648518346506641442	[ 35581 141861 2088]	[ 35561 141833 2088]
17310	44117408	2022-11-17 14:28:59.843347+00:00		t	12	73258605406923975	648518346489732460	73258605406897463	648518346506641442	[ 35603 141835 2092]	[ 35603 141801 2092]
17313	44117414	2022-11-17 14:28:59.843347+00:00		t	44	73258605406892507	648518346489732460	73258605406874060	648518346506641442	[ 35663 142075 2074]	[ 35625 142067 2075]
17352	44191981	2022-11-17 14:28:59.843347+00:00		t	57	73258605406654620	648518346489732460	73258605406795769	648518346506641442	[ 35929 142317 2063]	[ 35967 142309 2063]
17362	44191953	2022-11-17 14:28:59.843347+00:00		t	14	73258605406912407	648518346514037017	73258605406919495	648518346491640081	[ 35883 142349 2081]	[ 35881 142313 2081]
17420	40039856	2022-11-17 14:28:59.843347+00:00		t	13	72906830539548062	648518346514037017	72906830472860260	648518346490015771	[ 25663 143639 2315]	[ 25669 143637 2313]
17457	40232816	2022-11-17 14:28:59.843347+00:00		t	61	72906830539522715	648518346514037017	72906830539427089	648518346496690477	[ 25869 143807 2315]	[ 25875 143835 2315]
17703	41097932	2022-11-17 14:28:59.843347+00:00		t	18	73189336040111189	648518346489732460	73189336040113781	648518346496333770	[ 34805 174807 1835]	[ 34777 174833 1836]
17718	44840469	2022-11-17 14:28:59.843347+00:00		t	16	72836393143081728	648518346489732460	72836393143055675	648518346489688627	[ 22715 142607 2455]	[ 22719 142637 2455]
17719	44840953	2022-11-17 14:28:59.843347+00:00		t	39	72836393143059112	648518346514037017	72836393143076856	648518346494326841	[ 23041 142797 2459]	[ 23075 142803 2460]
17721	44840937	2022-11-17 14:28:59.843347+00:00		t	15	72836393143076853	648518346514037017	72836393143089371	648518346515560186	[ 23033 142787 2460]	[ 23053 142797 2462]
17728	44840638	2022-11-17 14:28:59.843347+00:00		t	24	72836393143040004	648518346489732460	72836393143020288	648518346494326841	[ 22813 142511 2447]	[ 22841 142535 2447]
17739	44840516	2022-11-17 14:28:59.843347+00:00		t	26	72836393143192854	648518346489732460	72836393143197661	648518346494326841	[ 22755 143279 2508]	[ 22751 143249 2509]
17749	44840563	2022-11-17 14:28:59.843347+00:00		t	34	72836393143234029	648518346514037017	72836393143246060	648518346515560186	[ 22819 143307 2528]	[ 22783 143315 2529]
17753	44840742	2022-11-17 14:28:59.843347+00:00		t	40	72836393143044733	648518346514037017	72836393143028277	648518346494326841	[ 22939 142615 2447]	[ 22913 142593 2447]
17768	44840483	2022-11-17 14:28:59.843347+00:00		t	30	72836393143218244	648518346514037017	72836393143210308	648518346496665389	[ 22759 143219 2516]	[ 22731 143215 2517]
17783	44840792	2022-11-17 14:28:59.843347+00:00		t	60	72836393143274117	648518346514037017	72836393143292295	648518346515560186	[ 22959 143331 2546]	[ 22945 143327 2548]
17787	44840838	2022-11-17 14:28:59.843347+00:00		t	45	72836393143044733	648518346514037017	72836393142998853	648518346494062583	[ 22975 142617 2445]	[ 22993 142591 2445]
17796	44840459	2022-11-17 14:28:59.843347+00:00		t	51	72836393143218244	648518346514037017	72836393143215730	648518346494326841	[ 22743 143227 2519]	[ 22711 143225 2519]
17797	44840967	2022-11-17 14:28:59.843347+00:00		t	49	72836393142900862	648518346489732460	72836393142962786	648518346494062583	[ 23061 142441 2444]	[ 23083 142475 2444]
17801	44840417	2022-11-17 14:28:59.843347+00:00		t	23	72836393143115664	648518346489732460	72836393143120611	648518346489688627	[ 22653 143063 2481]	[ 22671 143065 2480]
17812	44840460	2022-11-17 14:28:59.843347+00:00		t	33	72836393143233884	648518346514037017	72836393143233948	648518346515560186	[ 22741 143239 2522]	[ 22711 143251 2523]
17841	41189903	2022-11-17 14:28:59.843347+00:00		t	37	72555124392095163	648518346514037017	72555124392066311	648518346500131139	[ 15189 147467 2636]	[ 15225 147463 2635]
18163	41690457	2022-11-17 14:28:59.843347+00:00		t	43	73610449396199037	648518346489732460	73610449396194003	648518346472248626	[ 46365 141865 2589]	[ 46347 141891 2590]
18460	42728724	2022-11-17 14:28:59.843347+00:00		t	74	72484755782073104	648518346514037017	72484755782067793	648518346494326841	[ 13107 148177 2875]	[ 13079 148163 2875]
18487	4905575	2022-11-17 14:28:59.843347+00:00		t	16	72484893288274431	648518346514037017	72484893288260390	648518346475692416	[ 14211 153213 3053]	[ 14211 153255 3055]
18550	4905549	2022-11-17 14:28:59.843347+00:00		t	47	72484893288247550	648518346514037017	72484893288255076	648518346515560186	[ 14149 152827 3053]	[ 14149 152793 3054]
18555	4905589	2022-11-17 14:28:59.843347+00:00		t	14	72484893288245208	648518346514037017	72484893288245148	648518346494062583	[ 14247 153023 3050]	[ 14269 152997 3050]
18562	42222414	2022-11-17 14:28:59.843347+00:00		t	31	72555055672596994	648518346514037017	72555055672569904	648518346494326841	[ 14979 147349 2631]	[ 14977 147321 2631]
18563	42222403	2022-11-17 14:28:59.843347+00:00		t	22	72555055672650511	648518346514037017	72555055672650395	648518346486824141	[ 14949 147363 2663]	[ 14961 147335 2662]
18566	12993547	2022-11-17 14:28:59.843347+00:00		t	16	74101656350079684	648518346514037017	74101656350098374	648518346495029419	[ 60561 100957 2846]	[ 60569 100931 2847]
18612	42222363	2022-11-17 14:28:59.843347+00:00		t	18	72555055672596994	648518346514037017	72555055672577050	648518346494062583	[ 14929 147367 2633]	[ 14919 147341 2635]
18620	42222421	2022-11-17 14:28:59.843347+00:00		t	70	72555055672637570	648518346514037017	72555055672642988	648518346490015771	[ 14991 147375 2657]	[ 14983 147349 2658]
18812	8720388	2022-11-17 14:28:59.843347+00:00		t	89	72838042075225864	648518346514037017	72838042075230671	648518346491078264	[ 22703 190749 1907]	[ 22741 190745 1909]
18829	42424214	2022-11-17 14:28:59.843347+00:00		t	49	72344017958289135	648518346514037017	72344017958283822	648518346490015771	[ 9329 147755 2294]	[ 9363 147755 2294]
18853	27495659	2022-11-17 14:28:59.843347+00:00		t	39	72555124257763442	648518346514037017	72555124257761085	648518346494326841	[ 16301 149165 2369]	[ 16299 149203 2369]
18947	353134	2022-11-17 14:28:59.843347+00:00		t	53	72695724374094262	648518346514037017	72695724374082944	648518346494326841	[ 18693 145133 2444]	[ 18695 145097 2445]
18951	236475	2022-11-17 14:28:59.843347+00:00		t	44	72484686727196000	648518346514037017	72484686727208398	648518346490015771	[ 12325 146309 2304]	[ 12349 146285 2304]
18979	353192	2022-11-17 14:28:59.843347+00:00		t	38	72695724374092643	648518346514037017	72695724374086495	648518346494326841	[ 18817 145113 2442]	[ 18809 145079 2443]
18980	353121	2022-11-17 14:28:59.843347+00:00		t	47	72695724374094548	648518346514037017	72695724374089964	648518346494683893	[ 18673 145147 2442]	[ 18667 145117 2442]
18982	353149	2022-11-17 14:28:59.843347+00:00		t	33	72695724374094262	648518346514037017	72695724374136931	648518346494683893	[ 18711 145125 2445]	[ 18727 145101 2446]
19012	236493	2022-11-17 14:28:59.843347+00:00		t	17	72484686727268197	648518346514037017	72484686727290465	648518346475692416	[ 12347 146391 2306]	[ 12385 146397 2307]
19022	42728881	2022-11-17 14:28:59.843347+00:00		t	48	72484755782100416	648518346514037017	72484755782107894	648518346500131139	[ 13249 148131 2889]	[ 13255 148161 2890]
19050	27495618	2022-11-17 14:28:59.843347+00:00		t	30	72555124257827031	648518346514037017	72555124257843647	648518346484779779	[ 16269 149301 2400]	[ 16243 149291 2401]
19111	42867559	2022-11-17 14:28:59.843347+00:00		t	49	72625355563135004	648518346514037017	72625355563228488	648518346494326841	[ 18033 144017 2437]	[ 18059 143999 2438]
19168	42867557	2022-11-17 14:28:59.843347+00:00		t	37	72625355563291365	648518346514037017	72625355563193841	648518346494062583	[ 18039 144109 2437]	[ 18061 144141 2438]
19184	42867359	2022-11-17 14:28:59.843347+00:00		t	38	72625355563222998	648518346514037017	72625355563203652	648518346486824141	[ 17809 143533 2438]	[ 17781 143523 2439]
19248	12864475	2022-11-17 14:28:59.843347+00:00		t	22	72555124324915342	648518346514037017	72555124324894839	648518346490015771	[ 14657 147603 2504]	[ 14679 147581 2504]
19261	12864458	2022-11-17 14:28:59.843347+00:00		t	24	72555124324899349	648518346514037017	72555124324894888	648518346486824141	[ 14637 147631 2501]	[ 14653 147615 2500]
19266	22775346	2022-11-17 14:28:59.843347+00:00		t	38	72695724307270955	648518346514037017	72695724307468574	648518346494683893	[ 18847 145131 2438]	[ 18841 145099 2438]
19271	12864492	2022-11-17 14:28:59.843347+00:00		t	32	72555124324929417	648518346514037017	72555124324924522	648518346486824141	[ 14685 147605 2506]	[ 14713 147585 2507]
19275	353060	2022-11-17 14:28:59.843347+00:00		t	27	72695724374251670	648518346514037017	72695724374182205	648518346475692416	[ 18545 145173 2447]	[ 18523 145149 2449]
19277	353142	2022-11-17 14:28:59.843347+00:00		t	21	72695724374096056	648518346514037017	72695724374090293	648518346486824141	[ 18701 145143 2442]	[ 18705 145109 2443]
19294	13384536	2022-11-17 14:28:59.843347+00:00		t	32	72484755513850659	648518346514037017	72484755513979890	648518346494326841	[ 13057 147911 2434]	[ 13023 147897 2434]
19297	13384601	2022-11-17 14:28:59.843347+00:00		t	17	72484755513819737	648518346514037017	72484755513850612	648518346494326841	[ 13243 147863 2432]	[ 13271 147881 2432]
19303	13384342	2022-11-17 14:28:59.843347+00:00		t	46	72484755513804363	648518346514037017	72484755513819717	648518346494326841	[ 12609 147773 2423]	[ 12579 147791 2424]
19322	9176849	2022-11-17 14:28:59.843347+00:00		t	29	73328974151101662	648518346514037017	73328974151106693	648518346506641442	[ 37243 142237 2104]	[ 37277 142237 2104]
19327	13384537	2022-11-17 14:28:59.843347+00:00		t	13	72484755513813488	648518346514037017	72484755513819876	648518346494062583	[ 13051 147977 2423]	[ 13027 147999 2425]
19347	13384417	2022-11-17 14:28:59.843347+00:00		t	35	72484755513794160	648518346514037017	72484755513796519	648518346494062583	[ 12739 147877 2420]	[ 12721 147907 2420]
19431	13384551	2022-11-17 14:28:59.843347+00:00		t	31	72484755513870353	648518346514037017	72484755513884036	648518346484779779	[ 13109 147971 2434]	[ 13099 147987 2437]
19432	13384585	2022-11-17 14:28:59.843347+00:00		t	22	72484755580421095	648518346514037017	72484755513870909	648518346484779779	[ 13197 148055 2442]	[ 13219 148079 2441]
19435	13384587	2022-11-17 14:28:59.843347+00:00		t	65	72484755513819737	648518346514037017	72484755513920116	648518346475692416	[ 13211 147911 2435]	[ 13227 147891 2436]
19464	9952586	2022-11-17 14:28:59.843347+00:00		t	38	73328974218167284	648518346514037017	73328974218171633	648518346472248626	[ 37957 143323 2209]	[ 37985 143303 2209]
19471	9952691	2022-11-17 14:28:59.843347+00:00		t	36	73328974218283925	648518346514037017	73328974218276191	648518346472248626	[ 38139 143127 2252]	[ 38107 143113 2252]
19487	9952823	2022-11-17 14:28:59.843347+00:00		t	37	73328974218219424	648518346514037017	73328974218214505	648518346472248626	[ 38229 143235 2227]	[ 38257 143217 2226]
19537	42557611	2022-11-17 14:28:59.843347+00:00		t	17	72484755580649209	648518346514037017	72484755580664850	648518346490015771	[ 13077 148241 2462]	[ 13053 148239 2464]
19559	42557677	2022-11-17 14:28:59.843347+00:00		t	17	72484755580610793	648518346514037017	72484755580506160	648518346504798854	[ 13131 148279 2447]	[ 13153 148295 2446]
19561	42557682	2022-11-17 14:28:59.843347+00:00		t	13	72484755580640766	648518346514037017	72484755580683030	648518346490015771	[ 13155 148113 2466]	[ 13165 148107 2469]
19576	42557744	2022-11-17 14:28:59.843347+00:00		t	16	72484755580421095	648518346514037017	72484755580593623	648518346491078264	[ 13209 148019 2444]	[ 13245 148005 2445]
19578	42557746	2022-11-17 14:28:59.843347+00:00		t	17	72484755580610684	648518346514037017	72484755580553322	648518346504798854	[ 13231 148271 2450]	[ 13245 148285 2449]
19595	42557788	2022-11-17 14:28:59.843347+00:00		t	19	72484755580634424	648518346514037017	72484755580640917	648518346504798854	[ 13265 148275 2453]	[ 13299 148285 2453]
19600	42557734	2022-11-17 14:28:59.843347+00:00		t	41	72484755580637759	648518346514037017	72484755580621968	648518346477853660	[ 13201 148087 2453]	[ 13231 148087 2454]
19707	4905614	2022-11-17 14:28:59.843347+00:00		t	62	72484893288242694	648518346514037017	72484893288245247	648518346500131139	[ 14281 153121 3054]	[ 14313 153113 3054]
19743	2696553	2022-11-17 14:28:59.843347+00:00		t	15	72484824367331049	648518346514037017	72484824367343250	648518346494326841	[ 13349 150453 2627]	[ 13371 150419 2628]
19776	724560	2022-11-17 14:28:59.843347+00:00		t	29	72694556075965972	648518346514037017	72694556076004735	648518346495029419	[ 19441 108727 2329]	[ 19429 108765 2330]
19780	27698957	2022-11-17 14:28:59.843347+00:00		t	49	72344018024927948	648518346514037017	72344018025110825	648518346494062583	[ 9195 147541 2320]	[ 9163 147561 2320]
19798	752701	2022-11-17 14:28:59.843347+00:00		t	55	72484824568561826	648518346514037017	72484824568577508	648518346489688627	[ 13933 150365 2980]	[ 13897 150371 2982]
19948	2975829	2022-11-17 14:28:59.843347+00:00		t	41	72625630575006230	648518346514037017	72625630575024608	648518346494326841	[ 16863 151701 2581]	[ 16877 151677 2581]
19953	2975683	2022-11-17 14:28:59.843347+00:00		t	60	72625630574937849	648518346514037017	72625630574817249	648518346475692416	[ 16765 151853 2572]	[ 16727 151841 2573]
20005	2910784	2022-11-17 14:28:59.843347+00:00		t	29	73328080864931745	648518346514037017	73328080864898745	648518346472248626	[ 38877 116535 2203]	[ 38881 116571 2204]
20008	2975688	2022-11-17 14:28:59.843347+00:00		t	50	72625630574958033	648518346514037017	72625630574998125	648518346475692416	[ 16765 151913 2573]	[ 16727 151921 2574]
20011	2975583	2022-11-17 14:28:59.843347+00:00		t	46	72625561855663287	648518346514037017	72625630575117670	648518346494062583	[ 16605 151537 2616]	[ 16601 151579 2617]
20013	2975698	2022-11-17 14:28:59.843347+00:00		t	25	72625630574825035	648518346514037017	72625630574998125	648518346475692416	[ 16771 151963 2573]	[ 16739 151977 2575]
20016	2975611	2022-11-17 14:28:59.843347+00:00		t	15	72625630574997466	648518346514037017	72625630575036913	648518346489688627	[ 16667 151789 2579]	[ 16637 151779 2579]
20025	2975674	2022-11-17 14:28:59.843347+00:00		t	27	72625630575006230	648518346514037017	72625630575029201	648518346490015771	[ 16715 151735 2580]	[ 16713 151703 2581]
20028	2975689	2022-11-17 14:28:59.843347+00:00		t	44	72625630575072519	648518346514037017	72625630575082279	648518346494062583	[ 16737 151743 2597]	[ 16731 151739 2600]
20038	2975794	2022-11-17 14:28:59.843347+00:00		t	33	72625630575007230	648518346514037017	72625630575020417	648518346494062583	[ 16857 152049 2578]	[ 16843 152089 2579]
20040	2975692	2022-11-17 14:28:59.843347+00:00		t	25	72625630574825035	648518346514037017	72625630574831688	648518346484779779	[ 16767 152031 2573]	[ 16735 152051 2572]
20044	2975852	2022-11-17 14:28:59.843347+00:00		t	29	72625630575062616	648518346514037017	72625630575072587	648518346489688627	[ 16919 151839 2594]	[ 16897 151875 2596]
20047	2975871	2022-11-17 14:28:59.843347+00:00		t	73	72625630575050624	648518346514037017	72625630575033117	648518346496690477	[ 16891 151719 2582]	[ 16915 151697 2582]
20103	5899985	2022-11-17 14:28:59.843347+00:00		t	54	73258605340076625	648518346514037017	73258605339993750	648518346511062658	[ 35635 142991 2046]	[ 35615 142981 2045]
20105	5899999	2022-11-17 14:28:59.843347+00:00		t	60	73258605340232487	648518346514037017	73258605340014447	648518346506641442	[ 35667 142519 2048]	[ 35649 142487 2049]
20111	5964080	2022-11-17 14:28:59.843347+00:00		t	15	73963392158892712	648518346514037017	73963392158913970	648518346491078264	[ 56897 174791 1684]	[ 56875 174783 1686]
20171	1678834	2022-11-17 14:28:59.843347+00:00		t	20	72555262099342852	648518346514037017	72555262099365480	648518346494062583	[ 14377 153561 3118]	[ 14405 153545 3119]
20172	1678835	2022-11-17 14:28:59.843347+00:00		t	134	72555330818855029	648518346514037017	72555262099365513	648518346494062583	[ 14405 153629 3127]	[ 14409 153597 3128]
20174	1678843	2022-11-17 14:28:59.843347+00:00		t	44	72555262099312351	648518346514037017	72555262099334852	648518346494062583	[ 14407 153543 3114]	[ 14431 153519 3115]
20210	3176727	2022-11-17 14:28:59.843347+00:00		t	31	72625355563217406	648518346514037017	72625355563199701	648518346489688627	[ 18247 145145 2441]	[ 18277 145135 2441]
20490	10251421	2022-11-17 14:28:59.843347+00:00		t	38	72344017891204357	648518346514037017	72344017891221963	648518346475692416	[ 10143 147795 2177]	[ 10157 147825 2176]
20599	11669991	2022-11-17 14:28:59.843347+00:00		t	43	72555262032338617	648518346514037017	72555262032329157	648518346515560186	[ 14571 152331 3016]	[ 14609 152329 3016]
20600	11669996	2022-11-17 14:28:59.843347+00:00		t	37	72555262032326649	648518346514037017	72555262032326655	648518346494326841	[ 14597 152231 3007]	[ 14607 152205 3008]
20601	11670038	2022-11-17 14:28:59.843347+00:00		t	20	72555262032310423	648518346514037017	72555262032329157	648518346515560186	[ 14621 152327 3009]	[ 14657 152345 3010]
20603	11670043	2022-11-17 14:28:59.843347+00:00		t	56	72555262032290278	648518346514037017	72555262032310332	648518346494062583	[ 14645 152257 3001]	[ 14669 152237 3002]
20624	11224816	2022-11-17 14:28:59.843347+00:00		t	19	72484755580633564	648518346514037017	72484755580620794	648518346494326841	[ 13801 147541 2453]	[ 13803 147509 2453]
20682	27814375	2022-11-17 14:28:59.843347+00:00		t	22	72553681148777804	648518346514037017	72553681148777790	648518346489732460	[ 15313 104735 2414]	[ 15333 104719 2413]
20767	15026048	2022-11-17 14:28:59.843347+00:00		t	27	72625424416774918	648518346514037017	72625424416790284	648518346494326841	[ 17207 146635 2638]	[ 17209 146659 2640]
20771	15026083	2022-11-17 14:28:59.843347+00:00		t	32	72625424416731593	648518346514037017	72625424416738626	648518346494326841	[ 17247 146701 2621]	[ 17257 146743 2622]
20775	11814903	2022-11-17 14:28:59.843347+00:00		t	19	72414318049966955	648518346514037017	72414318049994684	648518346494326841	[ 10879 147355 2377]	[ 10871 147315 2379]
20809	10792205	2022-11-17 14:28:59.843347+00:00		t	24	72483174898669194	648518346514037017	72483174898663868	648518346495029419	[ 13903 101273 2289]	[ 13933 101267 2289]
20811	14409952	2022-11-17 14:28:59.843347+00:00		t	33	72625493069005674	648518346514037017	72625493069019150	648518346484779779	[ 17607 148543 2466]	[ 17637 148549 2466]
20821	11224777	2022-11-17 14:28:59.843347+00:00		t	26	72484755580785629	648518346514037017	72484755580766913	648518346500131139	[ 13777 147795 2509]	[ 13741 147799 2509]
20835	11224775	2022-11-17 14:28:59.843347+00:00		t	21	72484755580677065	648518346514037017	72484755580692823	648518346475692416	[ 13735 147567 2476]	[ 13733 147543 2478]
20908	11814490	2022-11-17 14:28:59.843347+00:00		t	42	72414318049956263	648518346514037017	72414318049961330	648518346494062583	[ 10341 147185 2365]	[ 10337 147157 2365]
20935	23219643	2022-11-17 14:28:59.843347+00:00		t	50	73117867985602424	648518346514037017	73117936705088788	648518346506641442	[ 32497 143359 2212]	[ 32477 143395 2214]
20937	23219656	2022-11-17 14:28:59.843347+00:00		t	14	73117867985602424	648518346514037017	73117936705096176	648518346494683893	[ 32527 143359 2214]	[ 32531 143381 2217]
20946	11814439	2022-11-17 14:28:59.843347+00:00		t	41	72414318050106810	648518346514037017	72414318050098667	648518346500131139	[ 10261 147337 2421]	[ 10295 147331 2422]
20950	11814570	2022-11-17 14:28:59.843347+00:00		t	32	72414318049981178	648518346514037017	72414318049972282	648518346486824141	[ 10391 147173 2371]	[ 10411 147147 2371]
20951	11814429	2022-11-17 14:28:59.843347+00:00		t	43	72414318049992172	648518346514037017	72414318049992375	648518346486824141	[ 10307 147363 2379]	[ 10285 147401 2379]
20953	11814531	2022-11-17 14:28:59.843347+00:00		t	85	72414318049964113	648518346514037017	72414318049951279	648518346475692416	[ 10377 147179 2368]	[ 10395 147153 2368]
20954	11814566	2022-11-17 14:28:59.843347+00:00		t	17	72414318049975415	648518346514037017	72414318049989442	648518346475692416	[ 10387 147175 2373]	[ 10407 147157 2374]
20955	11815034	2022-11-17 14:28:59.843347+00:00		t	36	72414318049972348	648518346514037017	72414318049961470	648518346475692416	[ 11171 147245 2366]	[ 11147 147225 2366]
21274	10467078	2022-11-17 14:28:59.843347+00:00		t	13	72767673330836655	648518346514037017	72767673330844631	648518346491078264	[ 22277 190687 1831]	[ 22269 190715 1833]
21277	10467090	2022-11-17 14:28:59.843347+00:00		t	17	72767673330836655	648518346514037017	72767673330847440	648518346491078264	[ 22309 190677 1834]	[ 22287 190707 1835]
21435	15025941	2022-11-17 14:28:59.843347+00:00		t	25	72625424416759050	648518346514037017	72625424416754097	648518346494326841	[ 17081 146589 2629]	[ 17057 146601 2628]
21455	10067680	2022-11-17 14:28:59.843347+00:00		t	25	73188236729817933	648518346514037017	73188236729817905	648518346506641442	[ 32809 143141 2225]	[ 32797 143115 2227]
21464	10067720	2022-11-17 14:28:59.843347+00:00		t	64	73188236729807986	648518346514037017	73188236729820433	648518346506641442	[ 32909 143133 2224]	[ 32925 143105 2226]
21514	11224855	2022-11-17 14:28:59.843347+00:00		t	25	72484755580757212	648518346514037017	72484755580766705	648518346494326841	[ 13865 147575 2500]	[ 13865 147551 2503]
21520	11976013	2022-11-17 14:28:59.843347+00:00		t	21	73470535937586417	648518346514037017	73470535937566409	648518346491078264	[ 42823 167143 1457]	[ 42821 167125 1456]
21544	11975694	2022-11-17 14:28:59.843347+00:00		t	52	73470535937586608	648518346514037017	73470535937591270	648518346489732460	[ 42221 167275 1463]	[ 42213 167241 1464]
21555	11975604	2022-11-17 14:28:59.843347+00:00		t	43	73470535937586635	648518346514037017	73470535937593547	648518346491078264	[ 42055 167311 1463]	[ 42047 167283 1463]
21578	11975749	2022-11-17 14:28:59.843347+00:00		t	57	73470535937584175	648518346514037017	73470535937588998	648518346491078264	[ 42409 167239 1462]	[ 42387 167217 1463]
21588	11975766	2022-11-17 14:28:59.843347+00:00		t	26	73470535937579478	648518346514037017	73470535937588998	648518346491078264	[ 42427 167213 1464]	[ 42417 167185 1465]
21602	11224853	2022-11-17 14:28:59.843347+00:00		t	33	72484755580637138	648518346514037017	72484755580620841	648518346495029419	[ 13831 147569 2453]	[ 13861 147555 2453]
21604	11224854	2022-11-17 14:28:59.843347+00:00		t	34	72484755580637138	648518346514037017	72484755580651069	648518346475692416	[ 13829 147539 2455]	[ 13863 147513 2457]
21612	11975916	2022-11-17 14:28:59.843347+00:00		t	36	73470535937570890	648518346514037017	73470535937553218	648518346491078264	[ 42641 167219 1450]	[ 42637 167189 1450]
21955	13991546	2022-11-17 14:28:59.843347+00:00		t	38	73258605406900687	648518346514037017	73258605406889884	648518346491640081	[ 35935 142373 2080]	[ 35961 142355 2079]
22035	18977340	2022-11-17 14:28:59.843347+00:00		t	31	72625424349541668	648518346514037017	72625424349536579	648518346494326841	[ 17953 145747 2453]	[ 17943 145719 2453]
22063	18977242	2022-11-17 14:28:59.843347+00:00		t	56	72625424349704623	648518346514037017	72625424349725556	648518346494062583	[ 17595 146287 2519]	[ 17613 146279 2521]
22077	5900045	2022-11-17 14:28:59.843347+00:00		t	48	73258605340232487	648518346514037017	73258605340049079	648518346506641442	[ 35733 142447 2056]	[ 35703 142437 2056]
22083	5900092	2022-11-17 14:28:59.843347+00:00		t	39	73258605340014384	648518346514037017	73258605340096479	648518346506641442	[ 35765 142419 2056]	[ 35759 142391 2056]
22085	5899961	2022-11-17 14:28:59.843347+00:00		t	45	73258605340076625	648518346514037017	73258605340242473	648518346511062658	[ 35613 142957 2049]	[ 35577 142959 2051]
22259	15230319	2022-11-17 14:28:59.843347+00:00		t	41	72977199283785184	648518346514037017	72977199283825546	648518346490015771	[ 27083 143371 2323]	[ 27117 143373 2325]
22364	18977184	2022-11-17 14:28:59.843347+00:00		t	25	72625424349723617	648518346514037017	72625424349725606	648518346477853660	[ 17485 146413 2527]	[ 17497 146391 2527]
22370	10533271	2022-11-17 14:28:59.843347+00:00		t	41	72414386769530545	648518346514037017	72414386769535810	648518346500131139	[ 12171 147705 2407]	[ 12157 147727 2407]
22506	13991595	2022-11-17 14:28:59.843347+00:00		t	56	73258605406863695	648518346514037017	73258605406851065	648518346472248626	[ 35989 142513 2067]	[ 36011 142489 2068]
22521	13991617	2022-11-17 14:28:59.843347+00:00		t	52	73258605406863695	648518346514037017	73258605406900849	648518346472248626	[ 35995 142613 2075]	[ 36035 142609 2075]
22522	13991618	2022-11-17 14:28:59.843347+00:00		t	82	73258605406739716	648518346514037017	73258605406855922	648518346506641442	[ 35997 142637 2069]	[ 36035 142645 2070]
22527	37421064	2022-11-17 14:28:59.843347+00:00		t	25	72555124459128323	648518346514037017	72484755714940730	648518346494062583	[ 14341 148621 2749]	[ 14317 148647 2749]
22691	10532980	2022-11-17 14:28:59.843347+00:00		t	31	72414386769443666	648518346514037017	72414386769466481	648518346486824141	[ 11657 147603 2382]	[ 11653 147641 2383]
22692	10532993	2022-11-17 14:28:59.843347+00:00		t	20	72414386769461152	648518346514037017	72414386769485592	648518346486824141	[ 11663 147603 2388]	[ 11675 147629 2390]
22717	21152338	2022-11-17 14:28:59.843347+00:00		t	35	72484962007673742	648518346514037017	72484962007651181	648518346500131139	[ 13641 155295 3023]	[ 13635 155271 3022]
22739	19531827	2022-11-17 14:28:59.843347+00:00		t	29	72484893288186683	648518346514037017	72484893288186697	648518346490015771	[ 14109 152499 3031]	[ 14097 152475 3031]
22747	19531948	2022-11-17 14:28:59.843347+00:00		t	33	72484893288127170	648518346514037017	72484893288124689	648518346490015771	[ 14335 152321 3005]	[ 14307 152317 3005]
22775	16460451	2022-11-17 14:28:59.843347+00:00		t	17	73399342962473947	648518346514037017	73399342962457783	648518346506641442	[ 39375 142907 2258]	[ 39385 142933 2259]
22910	23874687	2022-11-17 14:28:59.843347+00:00		t	17	72484755782051540	648518346514037017	72484755782073641	648518346494062583	[ 13719 149193 2867]	[ 13695 149165 2867]
22911	23874700	2022-11-17 14:28:59.843347+00:00		t	25	72484755782012206	648518346514037017	72484755782014769	648518346494062583	[ 13725 149071 2852]	[ 13717 149037 2852]
22913	23874722	2022-11-17 14:28:59.843347+00:00		t	29	72484755782113929	648518346514037017	72484755782108608	648518346494062583	[ 13739 149447 2896]	[ 13745 149411 2896]
22929	23874798	2022-11-17 14:28:59.843347+00:00		t	29	72484755781792066	648518346514037017	72484755781856924	648518346494062583	[ 13809 148647 2827]	[ 13831 148633 2827]
22935	23874807	2022-11-17 14:28:59.843347+00:00		t	38	72484755781783263	648518346514037017	72484755781786198	648518346494062583	[ 13823 148631 2832]	[ 13847 148615 2832]
22936	23874810	2022-11-17 14:28:59.843347+00:00		t	46	72484755781857439	648518346514037017	72484755781957525	648518346490015771	[ 13819 148657 2834]	[ 13855 148655 2834]
22942	23874824	2022-11-17 14:28:59.843347+00:00		t	33	72484755782096230	648518346514037017	72484755782071105	648518346489688627	[ 13831 149433 2883]	[ 13869 149439 2883]
23195	29185738	2022-11-17 14:28:59.843347+00:00		t	46	72484824367242582	648518346514037017	72484824367253036	648518346494326841	[ 12877 150317 2595]	[ 12849 150333 2596]
23198	20272494	2022-11-17 14:28:59.843347+00:00		t	25	72555124459125948	648518346514037017	72555124459111356	648518346475692416	[ 14455 148609 2738]	[ 14489 148609 2738]
23237	37420795	2022-11-17 14:28:59.843347+00:00		t	25	72484755715065056	648518346514037017	72484755715079925	648518346484779779	[ 13665 148695 2792]	[ 13631 148693 2793]
23239	37420797	2022-11-17 14:28:59.843347+00:00		t	13	72484755715067435	648518346514037017	72484755715065077	648518346484779779	[ 13669 148731 2790]	[ 13635 148737 2790]
23350	29185789	2022-11-17 14:28:59.843347+00:00		t	52	72484824367260243	648518346514037017	72484824367277792	648518346494062583	[ 12949 150357 2602]	[ 12933 150395 2603]
23354	29185800	2022-11-17 14:28:59.843347+00:00		t	25	72484824367245399	648518346514037017	72484824367257904	648518346494062583	[ 12951 150387 2589]	[ 12951 150419 2589]
23396	17300791	2022-11-17 14:28:59.843347+00:00		t	27	73329042937597349	648518346514037017	73329042937565091	648518346506641442	[ 37747 143485 2200]	[ 37759 143513 2200]
23401	17300817	2022-11-17 14:28:59.843347+00:00		t	47	73329042937660193	648518346514037017	73329042937668272	648518346472248626	[ 37799 143539 2233]	[ 37785 143579 2235]
23512	21358998	2022-11-17 14:28:59.843347+00:00		t	64	72625493069034596	648518346514037017	72625493069019073	648518346494326841	[ 17539 148425 2470]	[ 17547 148391 2470]
23719	20971809	2022-11-17 14:28:59.843347+00:00		t	15	73189404826599320	648518346514037017	73189404826613194	648518346491078264	[ 32891 177995 1937]	[ 32881 177957 1937]
23882	29185912	2022-11-17 14:28:59.843347+00:00		t	56	72484824367299561	648518346514037017	72484824367282991	648518346494062583	[ 13251 150351 2606]	[ 13273 150335 2606]
24076	25633364	2022-11-17 14:28:59.843347+00:00		t	55	72414318050189229	648518346514037017	72414318116843199	648518346494062583	[ 10255 147053 2441]	[ 10283 147075 2442]
24079	33053897	2022-11-17 14:28:59.843347+00:00		t	28	72484686794123877	648518346514037017	72484686794104965	648518346475692416	[ 13053 146951 2355]	[ 13087 146959 2355]
24122	23919374	2022-11-17 14:28:59.843347+00:00		t	34	72555262032336457	648518346514037017	72555262032322468	648518346515560186	[ 14371 152587 3012]	[ 14367 152619 3013]
24425	23808710	2022-11-17 14:28:59.843347+00:00		t	20	72344017958305454	648518346514037017	72343949238794485	648518346475692416	[ 9177 147459 2295]	[ 9171 147431 2295]
24452	32718165	2022-11-17 14:28:59.843347+00:00		t	13	72555124392069985	648518346514037017	72555124392069994	648518346489688627	[ 15401 148607 2634]	[ 15379 148593 2632]
24453	32718167	2022-11-17 14:28:59.843347+00:00		t	58	72555124392069985	648518346514037017	72555124392070055	648518346494062583	[ 15423 148631 2634]	[ 15391 148655 2634]
24702	28411214	2022-11-17 14:28:59.843347+00:00		t	35	72343949305782002	648518346514037017	72343949305808304	648518346494326841	[ 10225 147263 2377]	[ 10185 147251 2379]
24710	28411233	2022-11-17 14:28:59.843347+00:00		t	21	72343949305782002	648518346514037017	72343949305801041	648518346489688627	[ 10231 147239 2377]	[ 10203 147217 2377]
24744	28411119	2022-11-17 14:28:59.843347+00:00		t	75	72343949305924905	648518346514037017	72343949305904975	648518346475692416	[ 10135 147209 2426]	[ 10099 147199 2426]
24834	32073103	2022-11-17 14:28:59.843347+00:00		t	32	72484824501616046	648518346514037017	72484824501624841	648518346494326841	[ 13797 149739 2912]	[ 13837 149741 2912]
24854	34511212	2022-11-17 14:28:59.843347+00:00		t	53	72484824568616487	648518346514037017	72484824568619303	648518346500131139	[ 13915 150661 2992]	[ 13875 150661 2992]
24912	32718211	2022-11-17 14:28:59.843347+00:00		t	73	72555124392093817	648518346514037017	72555124392096211	648518346489688627	[ 15655 148647 2645]	[ 15681 148623 2646]
24926	31942953	2022-11-17 14:28:59.843347+00:00		t	27	72555124325080430	648518346514037017	72555124325207141	648518346494062583	[ 15437 147761 2561]	[ 15459 147785 2560]
24937	32073045	2022-11-17 14:28:59.843347+00:00		t	23	72484824501632435	648518346514037017	72484824501624944	648518346475692416	[ 13747 149855 2913]	[ 13759 149877 2912]
24949	29104171	2022-11-17 14:28:59.843347+00:00		t	39	72625493001972827	648518346514037017	72625561721525017	648518346475692416	[ 16419 149485 2405]	[ 16403 149515 2406]
24951	37596934	2022-11-17 14:28:59.843347+00:00		t	59	72836461862760302	648518346514037017	72836461862784899	648518346494062583	[ 22997 143481 2542]	[ 22977 143507 2542]
24963	29104191	2022-11-17 14:28:59.843347+00:00		t	42	72625561721534538	648518346514037017	72625561721537394	648518346494062583	[ 16445 149515 2407]	[ 16433 149549 2407]
24966	29104268	2022-11-17 14:28:59.843347+00:00		t	34	72625561721575722	648518346514037017	72625561721589535	648518346494062583	[ 16571 149593 2418]	[ 16541 149623 2419]
24970	32073000	2022-11-17 14:28:59.843347+00:00		t	51	72484824501596177	648518346514037017	72484824501591203	648518346494062583	[ 13649 149565 2902]	[ 13625 149539 2902]
24974	32073059	2022-11-17 14:28:59.843347+00:00		t	53	72484824501616158	648518346514037017	72484824501594384	648518346475692416	[ 13767 149737 2900]	[ 13777 149777 2900]
24975	34511220	2022-11-17 14:28:59.843347+00:00		t	50	72484824568616567	648518346514037017	72484824568611403	648518346475692416	[ 13919 150833 2987]	[ 13889 150857 2987]
24983	34511188	2022-11-17 14:28:59.843347+00:00		t	12	72484824568593162	648518346514037017	72484824568582819	648518346494062583	[ 13881 150599 2986]	[ 13847 150623 2986]
24986	34511209	2022-11-17 14:28:59.843347+00:00		t	44	72484824568608564	648518346514037017	72484824568600992	648518346489688627	[ 13903 150625 2990]	[ 13871 150619 2991]
24995	39120682	2022-11-17 14:28:59.843347+00:00		t	24	72343949372734484	648518346514037017	72343949372734463	648518346494326841	[ 10145 146923 2448]	[ 10111 146933 2448]
24998	21125149	2022-11-17 14:28:59.843347+00:00		t	20	72625424349774327	648518346514037017	72625424349765554	648518346494062583	[ 16545 147217 2540]	[ 16533 147255 2542]
25009	21125197	2022-11-17 14:28:59.843347+00:00		t	52	72625424349803933	648518346514037017	72625424349810597	648518346494326841	[ 16759 147055 2558]	[ 16767 147027 2560]
25012	21125206	2022-11-17 14:28:59.843347+00:00		t	38	72625424349776527	648518346514037017	72625424349790043	648518346494062583	[ 16789 147061 2556]	[ 16817 147043 2555]
25098	39120782	2022-11-17 14:28:59.843347+00:00		t	28	72343949372635848	648518346514037017	72343949372710727	648518346494326841	[ 10235 147045 2444]	[ 10239 147071 2446]
25162	39125531	2022-11-17 14:28:59.843347+00:00		t	38	72625561855677362	648518346514037017	72625561855695778	648518346515560186	[ 16753 150465 2632]	[ 16785 150473 2633]
25166	39125302	2022-11-17 14:28:59.843347+00:00		t	43	72625561855703507	648518346514037017	72625561855715935	648518346494062583	[ 16483 149901 2639]	[ 16455 149935 2640]
25167	39125307	2022-11-17 14:28:59.843347+00:00		t	28	72625561855715877	648518346514037017	72625561855731806	648518346494062583	[ 16457 149771 2647]	[ 16477 149771 2648]
25173	39125332	2022-11-17 14:28:59.843347+00:00		t	35	72625561855715877	648518346514037017	72625561855718620	648518346515560186	[ 16495 149813 2645]	[ 16513 149843 2645]
25181	39125358	2022-11-17 14:28:59.843347+00:00		t	44	72625561855713470	648518346514037017	72625561855718620	648518346515560186	[ 16519 149887 2641]	[ 16535 149911 2643]
25185	39125371	2022-11-17 14:28:59.843347+00:00		t	34	72625561855651312	648518346514037017	72625561855648775	648518346494062583	[ 16523 149793 2617]	[ 16549 149771 2618]
25186	39125533	2022-11-17 14:28:59.843347+00:00		t	28	72625561855677362	648518346514037017	72625561855693034	648518346500131139	[ 16759 150443 2632]	[ 16791 150437 2632]
25187	39125375	2022-11-17 14:28:59.843347+00:00		t	12	72625561855684839	648518346514037017	72625561855677314	648518346494062583	[ 16577 150263 2629]	[ 16545 150273 2629]
25188	39125387	2022-11-17 14:28:59.843347+00:00		t	71	72625561855689644	648518346514037017	72625561855712378	648518346515560186	[ 16537 149593 2630]	[ 16563 149575 2631]
25192	39125409	2022-11-17 14:28:59.843347+00:00		t	47	72625561855671936	648518346514037017	72625561855687107	648518346494062583	[ 16545 149631 2630]	[ 16577 149625 2631]
25193	39125421	2022-11-17 14:28:59.843347+00:00		t	26	72625561855671936	648518346514037017	72625561855681957	648518346494062583	[ 16571 149701 2629]	[ 16593 149679 2629]
25199	39125414	2022-11-17 14:28:59.843347+00:00		t	41	72625561855664117	648518346514037017	72625561855669308	648518346484779779	[ 16563 149921 2621]	[ 16583 149951 2622]
25275	30931646	2022-11-17 14:28:59.843347+00:00		t	29	72414318049969596	648518346514037017	72414318049975432	648518346500131139	[ 11289 147223 2374]	[ 11285 147193 2374]
25276	30931854	2022-11-17 14:28:59.843347+00:00		t	33	72414318049822387	648518346514037017	72414318049822322	648518346500131139	[ 12191 146485 2321]	[ 12159 146467 2321]
25280	26073363	2022-11-17 14:28:59.843347+00:00		t	58	72555055672462743	648518346514037017	72555055672483803	648518346494326841	[ 15999 147033 2588]	[ 15985 147025 2590]
25291	35059156	2022-11-17 14:28:59.843347+00:00		t	45	72414317983011187	648518346514037017	72414317983017003	648518346494326841	[ 12211 146461 2303]	[ 12187 146485 2302]
25312	26073306	2022-11-17 14:28:59.843347+00:00		t	26	72555055605789508	648518346514037017	72555055672276702	648518346490015771	[ 15899 146845 2569]	[ 15871 146831 2570]
25316	26073373	2022-11-17 14:28:59.843347+00:00		t	23	72555055672422768	648518346514037017	72555055672272041	648518346496690477	[ 15997 146803 2573]	[ 15995 146771 2574]
25321	26073396	2022-11-17 14:28:59.843347+00:00		t	27	72555055672451989	648518346514037017	72555055672467992	648518346496690477	[ 16025 147283 2586]	[ 16039 147287 2588]
25343	26073048	2022-11-17 14:28:59.843347+00:00		t	33	72555055672484009	648518346514037017	72555055672486482	648518346500131139	[ 15551 147261 2593]	[ 15557 147237 2594]
25624	29798501	2022-11-17 14:28:59.843347+00:00		t	46	72484824501533958	648518346514037017	72484824501511579	648518346494326841	[ 12951 150513 2869]	[ 12933 150541 2868]
25629	26362655	2022-11-17 14:28:59.843347+00:00		t	34	72625424349693451	648518346514037017	72625424349695541	648518346484779779	[ 17659 146597 2508]	[ 17687 146623 2509]
25637	26362564	2022-11-17 14:28:59.843347+00:00		t	35	72625424349678063	648518346514037017	72625424349695629	648518346494326841	[ 17499 146815 2507]	[ 17519 146841 2507]
25650	26362683	2022-11-17 14:28:59.843347+00:00		t	32	72625424349682739	648518346514037017	72625424349693354	648518346494062583	[ 17749 146453 2509]	[ 17769 146459 2511]
25657	26362700	2022-11-17 14:28:59.843347+00:00		t	30	72625424349661490	648518346514037017	72625424349682743	648518346491078264	[ 17771 146481 2507]	[ 17809 146487 2507]
25660	26362652	2022-11-17 14:28:59.843347+00:00		t	42	72625424349671182	648518346514037017	72625424349680426	648518346475692416	[ 17663 146597 2505]	[ 17683 146627 2507]
25661	26362671	2022-11-17 14:28:59.843347+00:00		t	36	72625424349671162	648518346514037017	72625424349680426	648518346475692416	[ 17693 146557 2504]	[ 17723 146577 2504]
25662	26362678	2022-11-17 14:28:59.843347+00:00		t	20	72625424349666365	648518346514037017	72625424349680426	648518346475692416	[ 17741 146513 2505]	[ 17743 146557 2506]
25714	43312873	2022-11-17 14:28:59.843347+00:00		t	14	72625424282772824	648518346514037017	72625424282651898	648518346489688627	[ 18193 145447 2440]	[ 18193 145459 2439]
25716	38170606	2022-11-17 14:28:59.843347+00:00		t	52	72695724307292036	648518346514037017	72695724307218620	648518346494062583	[ 19667 144925 2425]	[ 19647 144901 2425]
25741	29798608	2022-11-17 14:28:59.843347+00:00		t	33	72484824501529020	648518346514037017	72484824501514199	648518346490015771	[ 13123 150659 2866]	[ 13111 150691 2866]
25778	39125491	2022-11-17 14:28:59.843347+00:00		t	26	72625561855695612	648518346514037017	72625561855721624	648518346515560186	[ 16701 150217 2639]	[ 16739 150205 2640]
25779	35949750	2022-11-17 14:28:59.843347+00:00		t	27	72484824501541649	648518346514037017	72484824501532118	648518346490015771	[ 13401 151499 2875]	[ 13413 151469 2875]
25794	39125437	2022-11-17 14:28:59.843347+00:00		t	27	72625561855687190	648518346514037017	72625561855705775	648518346484779779	[ 16597 149755 2632]	[ 16627 149753 2634]
26124	36949503	2022-11-17 14:28:59.843347+00:00		t	33	72625561855638847	648518346514037017	72625561855641597	648518346494326841	[ 16719 151431 2611]	[ 16739 151421 2613]
26213	35386469	2022-11-17 14:28:59.843347+00:00		t	59	72625355629903701	648518346514037017	72625355629984460	648518346494062583	[ 17929 143501 2445]	[ 17927 143503 2448]
26241	36949179	2022-11-17 14:28:59.843347+00:00		t	29	72625561855714063	648518346514037017	72625561855737244	648518346494326841	[ 16429 150681 2648]	[ 16415 150653 2649]
26242	36949307	2022-11-17 14:28:59.843347+00:00		t	24	72625561855617820	648518346514037017	72625561855593432	648518346494326841	[ 16589 151359 2601]	[ 16579 151353 2599]
26247	39467577	2022-11-17 14:28:59.843347+00:00		t	24	72555055605441628	648518346514037017	72555055605456558	648518346496665389	[ 15661 146601 2499]	[ 15643 146583 2500]
26253	236512	2022-11-17 14:28:59.843347+00:00		t	33	72484686727124292	648518346514037017	72484686727137156	648518346504798854	[ 12419 145837 2285]	[ 12455 145839 2284]
26275	36949508	2022-11-17 14:28:59.843347+00:00		t	24	72625561855641602	648518346514037017	72625561855630879	648518346496665389	[ 16719 151397 2610]	[ 16745 151377 2610]
26281	236501	2022-11-17 14:28:59.843347+00:00		t	64	72484686727153794	648518346514037017	72484686727148259	648518346475692416	[ 12401 145871 2287]	[ 12425 145897 2287]
26285	36949203	2022-11-17 14:28:59.843347+00:00		t	14	72625561855604044	648518346514037017	72625561855611976	648518346490015771	[ 16467 151223 2604]	[ 16447 151195 2604]
26290	36949223	2022-11-17 14:28:59.843347+00:00		t	33	72625561855673080	648518346514037017	72625561855675577	648518346496690477	[ 16489 151237 2627]	[ 16473 151273 2628]
26305	36949284	2022-11-17 14:28:59.843347+00:00		t	13	72625561855673080	648518346514037017	72625561855667801	648518346494062583	[ 16513 151239 2626]	[ 16553 151255 2627]
26310	36949313	2022-11-17 14:28:59.843347+00:00		t	48	72625561855704110	648518346514037017	72625561855730244	648518346496665389	[ 16569 150993 2648]	[ 16587 151025 2648]
26313	36949354	2022-11-17 14:28:59.843347+00:00		t	25	72625630575104068	648518346514037017	72625561855572906	648518346489688627	[ 16629 151567 2589]	[ 16619 151533 2589]
26324	35386400	2022-11-17 14:28:59.843347+00:00		t	30	72625355629793553	648518346514037017	72625355630003094	648518346500131139	[ 17881 143481 2444]	[ 17847 143485 2445]
26325	35386434	2022-11-17 14:28:59.843347+00:00		t	40	72625355629903701	648518346514037017	72625355629975242	648518346486824141	[ 17905 143501 2445]	[ 17883 143515 2447]
26326	35324763	2022-11-17 14:28:59.843347+00:00		t	12	72625493002005465	648518346514037017	72625493002003160	648518346484779779	[ 16601 149391 2407]	[ 16591 149353 2408]
26405	30517316	2022-11-17 14:28:59.843347+00:00		t	17	73329042937622911	648518346514037017	73329042937627925	648518346506641442	[ 38043 143461 2217]	[ 38067 143483 2217]
26582	34787778	2022-11-17 14:28:59.843347+00:00		t	36	72484824501538494	648518346514037017	72484824501508861	648518346494062583	[ 12731 150069 2874]	[ 12701 150077 2874]
26584	34787786	2022-11-17 14:28:59.843347+00:00		t	39	72484824501538494	648518346514037017	72484824501531243	648518346494326841	[ 12745 150091 2874]	[ 12717 150111 2875]
26588	34787916	2022-11-17 14:28:59.843347+00:00		t	40	72484824501533822	648518346514037017	72484824501531494	648518346494326841	[ 12937 150399 2875]	[ 12905 150403 2876]
26590	34787926	2022-11-17 14:28:59.843347+00:00		t	19	72484824501533822	648518346514037017	72484824501545651	648518346494062583	[ 12953 150373 2876]	[ 12927 150369 2878]
26756	34787792	2022-11-17 14:28:59.843347+00:00		t	31	72484824501540788	648518346514037017	72484824501525980	648518346486824141	[ 12749 150087 2873]	[ 12727 150101 2872]
26790	30726525	2022-11-17 14:28:59.843347+00:00		t	59	72977199216872510	648518346514037017	72977199216870065	648518346494261536	[ 27659 143561 2264]	[ 27655 143593 2265]
26991	30726551	2022-11-17 14:28:59.843347+00:00		t	39	72977199216872510	648518346514037017	72977199216874935	648518346472248626	[ 27681 143559 2264]	[ 27695 143589 2265]
26998	30726558	2022-11-17 14:28:59.843347+00:00		t	31	72977199216847002	648518346514037017	72977199216847049	648518346472248626	[ 27701 143507 2253]	[ 27695 143541 2253]
27011	30726611	2022-11-17 14:28:59.843347+00:00		t	39	72977199216844591	648518346514037017	72977199216851844	648518346472248626	[ 27771 143529 2260]	[ 27765 143565 2260]
27035	30726809	2022-11-17 14:28:59.843347+00:00		t	57	72977199216892980	648518346514037017	72977199216898301	648518346515560186	[ 28019 143473 2272]	[ 28031 143511 2272]
27059	39358774	2022-11-17 14:28:59.843347+00:00		t	40	72484755580657330	648518346514037017	72484755580641105	648518346489688627	[ 13421 148513 2460]	[ 13451 148541 2461]
27061	39358789	2022-11-17 14:28:59.843347+00:00		t	26	72484755580657330	648518346514037017	72484755580652012	648518346489688627	[ 13463 148505 2465]	[ 13497 148523 2466]
27066	30726964	2022-11-17 14:28:59.843347+00:00		t	45	72977199216808770	648518346514037017	72977199216809017	648518346492771246	[ 28253 143375 2244]	[ 28263 143407 2243]
27069	30726999	2022-11-17 14:28:59.843347+00:00		t	46	72977199216844046	648518346514037017	72977199216841733	648518346515560186	[ 28279 143393 2253]	[ 28313 143401 2255]
27075	30726754	2022-11-17 14:28:59.843347+00:00		t	28	72977199216859830	648518346514037017	72977199216864978	648518346484779779	[ 27951 143519 2267]	[ 27939 143569 2268]
27124	36216374	2022-11-17 14:28:59.843347+00:00		t	36	72414386769412569	648518346514037017	72414386769413116	648518346486824141	[ 10623 147481 2372]	[ 10627 147519 2372]
27125	36216379	2022-11-17 14:28:59.843347+00:00		t	33	72414386769400688	648518346514037017	72414386769405736	648518346486824141	[ 10689 147475 2357]	[ 10651 147483 2358]
27126	36216337	2022-11-17 14:28:59.843347+00:00		t	44	72414386769430896	648518346514037017	72414386769450807	648518346477853660	[ 10487 147457 2372]	[ 10497 147489 2373]
27168	44150106	2022-11-17 14:28:59.843347+00:00		t	17	72977199216877486	648518346514037017	72977199216880264	648518346494261536	[ 27239 143481 2272]	[ 27225 143509 2271]
27170	43552412	2022-11-17 14:28:59.843347+00:00		t	15	72343949238944334	648518346514037017	72343949238813675	648518346494326841	[ 9471 147379 2301]	[ 9459 147381 2299]
27196	38327169	2022-11-17 14:28:59.843347+00:00		t	24	72414318116899175	648518346514037017	72414318116784871	648518346494326841	[ 10315 146293 2444]	[ 10315 146269 2443]
27205	44150209	2022-11-17 14:28:59.843347+00:00		t	34	72977199216843948	648518346514037017	72977199216839756	648518346492771246	[ 27397 143431 2258]	[ 27377 143441 2257]
27208	44150257	2022-11-17 14:28:59.843347+00:00		t	29	72977199216834213	648518346514037017	72977199216839756	648518346492771246	[ 27463 143381 2252]	[ 27441 143403 2252]
27213	31852744	2022-11-17 14:28:59.843347+00:00		t	44	73047499241528883	648518346514037017	73047499241534049	648518346492771246	[ 28961 142765 2245]	[ 28969 142743 2247]
27221	31852762	2022-11-17 14:28:59.843347+00:00		t	24	73047499241528883	648518346514037017	73047499241544352	648518346490015771	[ 28979 142805 2246]	[ 29005 142809 2248]
27224	31852766	2022-11-17 14:28:59.843347+00:00		t	12	73047499241492159	648518346514037017	73047499241480646	648518346496690477	[ 29005 143013 2227]	[ 29013 143039 2226]
27238	38327156	2022-11-17 14:28:59.843347+00:00		t	39	72414318116899269	648518346514037017	72414318116789795	648518346489688627	[ 10297 146305 2444]	[ 10291 146299 2442]
27256	38327205	2022-11-17 14:28:59.843347+00:00		t	41	72414318117053977	648518346514037017	72414318117056650	648518346475692416	[ 10349 146229 2465]	[ 10369 146207 2467]
27293	38676376	2022-11-17 14:28:59.843347+00:00		t	22	72977130497394062	648518346514037017	72977130497385869	648518346492771246	[ 27141 143317 2270]	[ 27121 143307 2269]
27302	44149764	2022-11-17 14:28:59.843347+00:00		t	14	72977199216929737	648518346514037017	72977199216919772	648518346496690477	[ 26643 143581 2291]	[ 26657 143611 2290]
27304	44150179	2022-11-17 14:28:59.843347+00:00		t	34	72977199216864904	648518346514037017	72977199216872462	648518346494261536	[ 27373 143469 2263]	[ 27349 143493 2265]
27316	39682449	2022-11-17 14:28:59.843347+00:00		t	43	73328080798115511	648518346514037017	73328080798061983	648518346472248626	[ 38867 116569 2182]	[ 38881 116603 2183]
27320	44150326	2022-11-17 14:28:59.843347+00:00		t	12	72977199216877606	648518346514037017	72977199216877604	648518346494261536	[ 27573 143579 2271]	[ 27569 143601 2270]
27322	36949490	2022-11-17 14:28:59.843347+00:00		t	73	72625561855687693	648518346514037017	72625561855693122	648518346500131139	[ 16703 150555 2637]	[ 16739 150559 2637]
27330	36949373	2022-11-17 14:28:59.843347+00:00		t	61	72625561855612095	648518346514037017	72625561855609269	648518346475692416	[ 16611 151333 2603]	[ 16635 151309 2602]
27331	36949410	2022-11-17 14:28:59.843347+00:00		t	45	72625561855617820	648518346514037017	72625561855625720	648518346475692416	[ 16653 151351 2608]	[ 16659 151325 2609]
27369	43552761	2022-11-17 14:28:59.843347+00:00		t	52	72343949238763177	648518346514037017	72343949238768159	648518346494062583	[ 9887 147297 2281]	[ 9887 147331 2281]
27370	43552771	2022-11-17 14:28:59.843347+00:00		t	28	72343949238844528	648518346514037017	72343949238807735	648518346494062583	[ 9913 147197 2290]	[ 9897 147181 2292]
27417	40089211	2022-11-17 14:28:59.843347+00:00		t	33	72555055605386163	648518346514037017	72555055605376685	648518346494326841	[ 15641 146399 2468]	[ 15605 146387 2468]
27450	40232672	2022-11-17 14:28:59.843347+00:00		t	39	72906830539679692	648518346514037017	72906830539697273	648518346500131139	[ 25731 143463 2333]	[ 25749 143433 2333]
27477	44840628	2022-11-17 14:28:59.843347+00:00		t	28	72836393143079296	648518346514037017	72836393143099285	648518346489688627	[ 22867 142769 2464]	[ 22825 142773 2467]
27478	44840630	2022-11-17 14:28:59.843347+00:00		t	39	72836393143236548	648518346514037017	72836393143271393	648518346515560186	[ 22855 143329 2531]	[ 22829 143331 2533]
27488	44840717	2022-11-17 14:28:59.843347+00:00		t	57	72836393143273938	648518346514037017	72836393143269225	648518346515560186	[ 22927 143333 2542]	[ 22891 143341 2542]
27489	44840720	2022-11-17 14:28:59.843347+00:00		t	31	72836393143044733	648518346514037017	72836393143040209	648518346489688627	[ 22933 142631 2447]	[ 22893 142629 2448]
27497	44840908	2022-11-17 14:28:59.843347+00:00		t	38	72836393143044733	648518346514037017	72836393143072052	648518346515560186	[ 23023 142649 2453]	[ 23033 142635 2455]
27499	44840920	2022-11-17 14:28:59.843347+00:00		t	62	72836393143250739	648518346514037017	72836393143276666	648518346494062583	[ 23011 143315 2542]	[ 23043 143293 2543]
27624	41189749	2022-11-17 14:28:59.843347+00:00		t	12	72555124392166929	648518346514037017	72555124392166794	648518346494326841	[ 14969 147513 2675]	[ 14997 147519 2676]
27633	41189759	2022-11-17 14:28:59.843347+00:00		t	14	72555124392156342	648518346514037017	72555124392166794	648518346494326841	[ 15021 147649 2668]	[ 15025 147671 2670]
27750	40040232	2022-11-17 14:28:59.843347+00:00		t	50	72906830472705441	648518346514037017	72906830472695090	648518346492771246	[ 26541 143573 2291]	[ 26539 143611 2291]
27815	40089288	2022-11-17 14:28:59.843347+00:00		t	41	72555055605407647	648518346514037017	72555055605396483	648518346494062583	[ 15717 146383 2474]	[ 15747 146365 2475]
27820	41189726	2022-11-17 14:28:59.843347+00:00		t	72	72555124392138557	648518346514037017	72555124392143739	648518346486824141	[ 14961 147651 2665]	[ 14953 147693 2666]
27821	41189778	2022-11-17 14:28:59.843347+00:00		t	52	72555124392143682	648518346514037017	72555124392133336	648518346486824141	[ 15053 147647 2661]	[ 15079 147671 2662]
27824	41395319	2022-11-17 14:28:59.843347+00:00		t	33	72625355629888482	648518346514037017	72625355629884208	648518346494326841	[ 18265 145123 2443]	[ 18283 145111 2443]
27862	44408238	2022-11-17 14:28:59.843347+00:00		t	33	72625424349693342	648518346514037017	72625424349689247	648518346494062583	[ 17251 146323 2512]	[ 17221 146303 2512]
27877	44408259	2022-11-17 14:28:59.843347+00:00		t	17	72625424349704674	648518346514037017	72625424349704656	648518346494062583	[ 17289 146333 2515]	[ 17265 146313 2517]
27892	42067435	2022-11-17 14:28:59.843347+00:00		t	28	73188305449192008	648518346514037017	73188305449183951	648518346472248626	[ 33245 143419 2192]	[ 33227 143443 2192]
27916	40233075	2022-11-17 14:28:59.843347+00:00		t	49	72906830539692043	648518346514037017	72906830539691977	648518346492771246	[ 26211 143495 2340]	[ 26221 143465 2341]
27992	41573341	2022-11-17 14:28:59.843347+00:00		t	44	72836461795620410	648518346514037017	72836461795633378	648518346490015771	[ 24431 143977 2391]	[ 24461 143961 2392]
28018	6745919	2022-11-17 14:28:59.843347+00:00		t	18	72908342166969864	648518346514037017	72908342166958675	648518346489732460	[ 26395 189137 2013]	[ 26365 189119 2013]
28026	6745924	2022-11-17 14:28:59.843347+00:00		t	20	72908342166963179	648518346514037017	72908342166958675	648518346489732460	[ 26401 189151 2010]	[ 26373 189147 2010]
28061	3176655	2022-11-17 14:28:59.843347+00:00		t	26	72625424282772819	648518346514037017	72625355563313174	648518346494326841	[ 18161 145411 2441]	[ 18139 145395 2441]
28171	3176653	2022-11-17 14:28:59.843347+00:00		t	13	72625355563126643	648518346514037017	72625355563126684	648518346486824141	[ 18095 144687 2422]	[ 18135 144699 2422]
28172	3176667	2022-11-17 14:28:59.843347+00:00		t	26	72625355563139421	648518346514037017	72625355563129951	648518346486824141	[ 18145 144827 2427]	[ 18165 144809 2426]
28226	10532886	2022-11-17 14:28:59.843347+00:00		t	22	72414386769484859	648518346514037017	72414386769502205	648518346495029419	[ 11495 147513 2392]	[ 11455 147511 2394]
28274	20272443	2022-11-17 14:28:59.843347+00:00		t	45	72555124459108806	648518346514037017	72555124459095405	648518346494062583	[ 14367 148591 2735]	[ 14341 148599 2735]
28455	30517542	2022-11-17 14:28:59.843347+00:00		t	22	73328974218226923	648518346514037017	73329042937664926	648518346483168844	[ 38301 143349 2233]	[ 38323 143373 2234]
28460	30780982	2022-11-17 14:28:59.843347+00:00		t	16	72976168357654314	648518346489732460	72976168357654333	648518346475328312	[ 28255 113809 2156]	[ 28271 113845 2157]
28519	34511294	2022-11-17 14:28:59.843347+00:00		t	22	72484824568635383	648518346514037017	72484824568669159	648518346490015771	[ 14011 151153 3002]	[ 13979 151135 3003]
28521	34511289	2022-11-17 14:28:59.843347+00:00		t	23	72484824568627706	648518346489732460	72484824568609075	648518346494062583	[ 13999 151141 2983]	[ 13967 151149 2984]
28628	39467637	2022-11-17 14:28:59.843347+00:00		t	17	72555055605422143	648518346514037017	72555055605434036	648518346494062583	[ 15833 146505 2487]	[ 15859 146503 2488]
28631	39467647	2022-11-17 14:28:59.843347+00:00		t	34	72555055605426852	648518346514037017	72555055605431705	648518346490015771	[ 15845 146523 2486]	[ 15875 146529 2486]
28637	39467563	2022-11-17 14:28:59.843347+00:00		t	28	72555055605456629	648518346514037017	72555055605446827	648518346494326841	[ 15635 146623 2496]	[ 15603 146637 2498]
28638	39467558	2022-11-17 14:28:59.843347+00:00		t	15	72555055605456629	648518346514037017	72555055605458563	648518346475692416	[ 15617 146601 2496]	[ 15587 146579 2496]
28643	39125284	2022-11-17 14:28:59.843347+00:00		t	47	72625561855710786	648518346514037017	72625561855705913	648518346490015771	[ 16461 149875 2640]	[ 16419 149905 2641]
28648	40232767	2022-11-17 14:28:59.843347+00:00		t	12	72906830539419993	648518346514037017	72906830539610764	648518346489688627	[ 25851 143807 2315]	[ 25825 143835 2316]
