# Supplementary material for: Divergent neural circuits for proprioceptive and exteroceptive sensing of the Drosophila leg
Source: Nat Commun. 2025 May 2;16:4105. doi: 10.1038/s41467-025-59302-3 (PMC12048489; doi:10.1038/s41467-025-59302-3)
Supplement: Supplementary file 4 — Source Data [file 41467_2025_59302_MOESM4_ESM.zip › source_data/Fig3 FigS5/synapse tables/03c_leg_premotor_motor.csv]

	id	created	superceded_id	valid	score	pre_pt_supervoxel_id	pre_pt_root_id	post_pt_supervoxel_id	post_pt_root_id	pre_pt_position	post_pt_position
208	13172	2022-11-17 14:28:59.843347+00:00		t	12	72905318778212539	648518346502434131	72905318778186885	648518346500725685	[26087 98745 2450]	[26069 98749 2448]
219	13256	2022-11-17 14:28:59.843347+00:00		t	21	72905318778509025	648518346485914052	72905318778512751	648518346487504531	[26187 98619 2560]	[26159 98645 2561]
248	13359	2022-11-17 14:28:59.843347+00:00		t	18	72905318778285185	648518346502434131	72905318778317450	648518346487504531	[26291 98677 2469]	[26303 98651 2471]
256	13410	2022-11-17 14:28:59.843347+00:00		t	28	72905318778266846	648518346502434131	72905318778022318	648518346491659326	[26343 98459 2453]	[26353 98425 2453]
264	13295	2022-11-17 14:28:59.843347+00:00		t	63	72905318778506060	648518346510021158	72905318778530666	648518346487504531	[26193 98807 2558]	[26213 98783 2559]
268	13304	2022-11-17 14:28:59.843347+00:00		t	26	72905318778490262	648518346485914052	72905318778595307	648518346487504531	[26223 98639 2558]	[26229 98677 2559]
271	13310	2022-11-17 14:28:59.843347+00:00		t	43	72905318778288007	648518346502434131	72905318778295648	648518346479325585	[26261 98709 2468]	[26241 98731 2469]
290	13349	2022-11-17 14:28:59.843347+00:00		t	37	72905318778279569	648518346502434131	72905318778271740	648518346479325585	[26303 98625 2464]	[26295 98597 2465]
295	13547	2022-11-17 14:28:59.843347+00:00		t	44	72905318778405812	648518346510021158	72905318778427776	648518346479325585	[26505 98727 2516]	[26489 98699 2516]
299	13487	2022-11-17 14:28:59.843347+00:00		t	34	72905318778394633	648518346510021158	72905318778382943	648518346479325585	[26459 98717 2507]	[26435 98699 2508]
303	13506	2022-11-17 14:28:59.843347+00:00		t	39	72905318778243721	648518346481712321	72905318778023288	648518346487504531	[26473 98507 2454]	[26447 98521 2454]
305	13512	2022-11-17 14:28:59.843347+00:00		t	26	72905318778301050	648518346481712321	72905318778322075	648518346487504531	[26463 98763 2483]	[26449 98797 2482]
337	13454	2022-11-17 14:28:59.843347+00:00		t	34	72905318778305167	648518346485914052	72905318778305673	648518346479325585	[26389 98375 2476]	[26403 98407 2476]
532	26780	2022-11-17 14:28:59.843347+00:00		t	31	72905319248193025	648518346489641305	72905319248226728	648518346486890393	[25095 98857 3441]	[25077 98841 3442]
538	26810	2022-11-17 14:28:59.843347+00:00		t	23	72905319248204568	648518346489641305	72905319248226728	648518346486890393	[25121 98897 3442]	[25121 98873 3443]
543	26989	2022-11-17 14:28:59.843347+00:00		t	41	72905319248229211	648518346489641305	72905319248246380	648518346486890393	[25319 99003 3448]	[25323 99001 3451]
597	28842	2022-11-17 14:28:59.843347+00:00		t	37	72553543374067032	648518346489870863	72553543374147856	648518346494195703	[ 15425 102329 1678]	[ 15389 102331 1678]
608	28846	2022-11-17 14:28:59.843347+00:00		t	51	72553543374185877	648518346489870863	72553543374166351	648518346488854257	[ 15433 102307 1680]	[ 15391 102297 1681]
610	28853	2022-11-17 14:28:59.843347+00:00		t	64	72553543374185877	648518346489870863	72553543374172839	648518346494195703	[ 15439 102315 1682]	[ 15407 102311 1683]
675	29232	2022-11-17 14:28:59.843347+00:00		t	76	72553543374403581	648518346514222361	72553543374401382	648518346517437482	[ 16025 102099 1774]	[ 15999 102079 1775]
691	29404	2022-11-17 14:28:59.843347+00:00		t	42	72553543374396713	648518346514222361	72553543374394497	648518346517437482	[ 16221 102069 1767]	[ 16243 102083 1768]
693	29407	2022-11-17 14:28:59.843347+00:00		t	17	72553543374368796	648518346514222361	72553543374364305	648518346494195703	[ 16227 102055 1760]	[ 16255 102035 1759]
695	29409	2022-11-17 14:28:59.843347+00:00		t	33	72553543374368796	648518346514222361	72553543374376055	648518346517437482	[ 16229 102047 1761]	[ 16255 102023 1761]
702	29429	2022-11-17 14:28:59.843347+00:00		t	99	72553543374359636	648518346514222361	72553543374378588	648518346494195703	[ 16243 102079 1763]	[ 16275 102085 1763]
710	29441	2022-11-17 14:28:59.843347+00:00		t	27	72553543374398952	648518346504188512	72553543374410392	648518346477726990	[ 16317 101883 1769]	[ 16293 101891 1770]
713	29455	2022-11-17 14:28:59.843347+00:00		t	24	72553543374388007	648518346504188512	72553543374383230	648518346477726990	[ 16321 101849 1765]	[ 16301 101841 1764]
725	29480	2022-11-17 14:28:59.843347+00:00		t	66	72553543374398900	648518346504188512	72553543374396573	648518346477726990	[ 16345 101863 1770]	[ 16325 101851 1771]
737	29205	2022-11-17 14:28:59.843347+00:00		t	14	72553543374403581	648518346514222361	72553543374424989	648518346494195703	[ 16007 102117 1772]	[ 15971 102103 1772]
739	29338	2022-11-17 14:28:59.843347+00:00		t	43	72553543374378623	648518346514222361	72553543374364466	648518346517437482	[ 16117 102179 1757]	[ 16107 102215 1758]
741	29344	2022-11-17 14:28:59.843347+00:00		t	51	72553543374378554	648518346514222361	72553543374371231	648518346477726990	[ 16137 102057 1761]	[ 16121 102025 1761]
752	29392	2022-11-17 14:28:59.843347+00:00		t	39	72553543374359636	648518346514222361	72553543374378614	648518346494195703	[ 16207 102119 1764]	[ 16229 102139 1764]
759	29322	2022-11-17 14:28:59.843347+00:00		t	27	72553543374378554	648518346514222361	72553543374381034	648518346517437482	[ 16107 102063 1761]	[ 16083 102045 1761]
777	41083	2022-11-17 14:28:59.843347+00:00		t	47	72693937466753425	648518346476708214	72693937466725131	648518346486971900	[19351 91049 2169]	[19339 91071 2169]
923	68111	2022-11-17 14:28:59.843347+00:00		t	48	72624118947898701	648518346474603970	72624118947903943	648518346486617760	[ 17855 108529 2972]	[ 17889 108519 2972]
1048	82445	2022-11-17 14:28:59.843347+00:00		t	30	73045987211871529	648518346471901851	73045987211878158	648518346514458155	[28895 97659 1920]	[28859 97647 1920]
1060	82618	2022-11-17 14:28:59.843347+00:00		t	27	73045987211733614	648518346521755385	73045987211740768	648518346491659326	[28979 97483 1871]	[29005 97455 1872]
1110	106502	2022-11-17 14:28:59.843347+00:00		t	14	72412944197302389	648518346486824881	72412944197309555	648518346494148128	[ 11381 105571 3395]	[ 11351 105549 3395]
1112	106506	2022-11-17 14:28:59.843347+00:00		t	45	72412944197016662	648518346503172851	72412944197194398	648518346497891062	[ 11391 105631 3341]	[ 11359 105609 3342]
1114	106566	2022-11-17 14:28:59.843347+00:00		t	35	72412944197202214	648518346503172851	72412944197199728	648518346497891062	[ 11463 105595 3362]	[ 11441 105569 3362]
1125	106606	2022-11-17 14:28:59.843347+00:00		t	34	72412944197251269	648518346494269963	72412944197255790	648518346504092878	[ 11499 105643 3373]	[ 11523 105657 3373]
1139	106523	2022-11-17 14:28:59.843347+00:00		t	43	72412944197302389	648518346486824881	72412944197294593	648518346477919895	[ 11401 105555 3396]	[ 11387 105527 3396]
1142	106529	2022-11-17 14:28:59.843347+00:00		t	22	72412944197189219	648518346497012020	72412944197194398	648518346497891062	[ 11351 105563 3357]	[ 11383 105563 3357]
1145	106536	2022-11-17 14:28:59.843347+00:00		t	61	72412944197295257	648518346486824881	72412944197297868	648518346494148128	[ 11371 106299 3395]	[ 11393 106287 3397]
1159	106683	2022-11-17 14:28:59.843347+00:00		t	23	72412944197274718	648518346503172851	72412944197289592	648518346502617767	[ 11679 105567 3394]	[ 11647 105575 3394]
1174	106703	2022-11-17 14:28:59.843347+00:00		t	42	72412944197302409	648518346503172851	72412944197302453	648518346502617767	[ 11713 105597 3397]	[ 11693 105625 3398]
1185	106714	2022-11-17 14:28:59.843347+00:00		t	55	72412944197390292	648518346479956886	72412944197367582	648518346496195084	[ 11745 105827 3427]	[ 11707 105827 3428]
1192	106721	2022-11-17 14:28:59.843347+00:00		t	40	72412944197358463	648518346495097010	72412944197353907	648518346494148128	[ 11715 105881 3421]	[ 11725 105851 3421]
1195	106724	2022-11-17 14:28:59.843347+00:00		t	41	72412944197397085	648518346479956886	72412944197383106	648518346486971900	[ 11747 105851 3428]	[ 11729 105875 3428]
1199	106728	2022-11-17 14:28:59.843347+00:00		t	14	72412944197403970	648518346479956886	72412944197408266	648518346486971900	[ 11769 105797 3442]	[ 11733 105801 3442]
1208	106739	2022-11-17 14:28:59.843347+00:00		t	43	72412944197378611	648518346479956886	72412944197363217	648518346486971900	[ 11777 105849 3426]	[ 11773 105861 3424]
1230	106835	2022-11-17 14:28:59.843347+00:00		t	54	72412944197334823	648518346489122282	72412944197349372	648518346507389983	[ 11907 105729 3416]	[ 11895 105699 3416]
1240	106852	2022-11-17 14:28:59.843347+00:00		t	36	72412944197163082	648518346484854605	72412944197075445	648518346498314906	[ 11897 105633 3343]	[ 11915 105609 3343]
1241	106854	2022-11-17 14:28:59.843347+00:00		t	31	72412944197365356	648518346479956886	72412944197363272	648518346491281272	[ 11897 105911 3424]	[ 11917 105933 3423]
1266	106665	2022-11-17 14:28:59.843347+00:00		t	22	72412944197251276	648518346503172851	72412944197255821	648518346504092878	[ 11649 105629 3373]	[ 11621 105655 3373]
1274	106675	2022-11-17 14:28:59.843347+00:00		t	21	72412944197332413	648518346495097010	72412944197344835	648518346494148128	[ 11653 105877 3417]	[ 11635 105851 3417]
1275	106677	2022-11-17 14:28:59.843347+00:00		t	43	72412944197351555	648518346480079604	72412944197349265	648518346496195084	[ 11603 105593 3418]	[ 11641 105589 3419]
1278	106743	2022-11-17 14:28:59.843347+00:00		t	17	72412944197410557	648518346479956886	72412944197424285	648518346486971900	[ 11795 105787 3445]	[ 11775 105791 3447]
1279	106744	2022-11-17 14:28:59.843347+00:00		t	21	72412944197378611	648518346479956886	72412944197356180	648518346494148128	[ 11781 105877 3426]	[ 11777 105887 3425]
1283	106748	2022-11-17 14:28:59.843347+00:00		t	14	72412944197265279	648518346489985111	72412944197284807	648518346494148128	[ 11785 106073 3387]	[ 11785 106095 3388]
1287	106754	2022-11-17 14:28:59.843347+00:00		t	17	72412944197410587	648518346480079604	72412944197424285	648518346486971900	[ 11833 105759 3449]	[ 11801 105767 3450]
1288	106755	2022-11-17 14:28:59.843347+00:00		t	34	72412944197334908	648518346495097010	72412944197334906	648518346496195084	[ 11785 105879 3412]	[ 11807 105865 3413]
1293	106760	2022-11-17 14:28:59.843347+00:00		t	17	72412944197351520	648518346494269963	72412944197334675	648518346504092878	[ 11849 105511 3412]	[ 11821 105489 3413]
1301	106772	2022-11-17 14:28:59.843347+00:00		t	74	72412944197339914	648518346489122282	72412944197334792	648518346496195084	[ 11863 105723 3414]	[ 11845 105689 3414]
1302	106773	2022-11-17 14:28:59.843347+00:00		t	20	72412944197369707	648518346479956886	72412944197349372	648518346507389983	[ 11851 105693 3423]	[ 11841 105705 3421]
1306	106778	2022-11-17 14:28:59.843347+00:00		t	18	72412944197228965	648518346493409010	72412944197212966	648518346498314906	[ 11879 105693 3362]	[ 11847 105689 3363]
1319	106795	2022-11-17 14:28:59.843347+00:00		t	34	72412944197344706	648518346479956886	72412944197376129	648518346502617767	[ 11837 105565 3428]	[ 11861 105553 3429]
1321	106797	2022-11-17 14:28:59.843347+00:00		t	36	72412944197453276	648518346493409010	72412944197453517	648518346486971900	[ 11895 105713 3459]	[ 11861 105723 3459]
1322	106798	2022-11-17 14:28:59.843347+00:00		t	31	72412944197265426	648518346489985111	72412944197272906	648518346494148128	[ 11829 106433 3387]	[ 11861 106425 3387]
1327	106926	2022-11-17 14:28:59.843347+00:00		t	29	72412944197369741	648518346479956886	72412944197360820	648518346496195084	[ 11933 105701 3425]	[ 11971 105695 3425]
1328	106927	2022-11-17 14:28:59.843347+00:00		t	23	72412944197353853	648518346489122282	72412944197360820	648518346496195084	[ 11969 105737 3418]	[ 11975 105717 3420]
1341	106943	2022-11-17 14:28:59.843347+00:00		t	27	72412944197294801	648518346499888197	72412944197294721	648518346486971900	[ 12011 105693 3396]	[ 11993 105661 3397]
1364	106976	2022-11-17 14:28:59.843347+00:00		t	32	72412944197349790	648518346497326104	72412944197356366	648518346479055568	[ 12039 106359 3421]	[ 12057 106331 3421]
1368	106981	2022-11-17 14:28:59.843347+00:00		t	39	72412944197221195	648518346493409010	72412944197208028	648518346477240264	[ 12091 106297 3361]	[ 12059 106289 3362]
1372	107049	2022-11-17 14:28:59.843347+00:00		t	46	72412944197055181	648518346500132614	72412944197054651	648518346477240264	[ 12189 106325 3338]	[ 12157 106335 3339]
1375	107053	2022-11-17 14:28:59.843347+00:00		t	14	72412944197376702	648518346497326104	72412944197370075	648518346479055568	[ 12129 106351 3428]	[ 12161 106347 3427]
1376	107054	2022-11-17 14:28:59.843347+00:00		t	29	72412944197055181	648518346500132614	72412944197172288	648518346486890393	[ 12187 106323 3341]	[ 12165 106337 3342]
1379	107059	2022-11-17 14:28:59.843347+00:00		t	28	72412944197204851	648518346493409010	72412944197207581	648518346479055568	[ 12191 105579 3360]	[ 12173 105605 3360]
1390	107079	2022-11-17 14:28:59.843347+00:00		t	18	72412944197376675	648518346497326104	72412944197370075	648518346479055568	[ 12195 106391 3428]	[ 12197 106365 3427]
1392	107082	2022-11-17 14:28:59.843347+00:00		t	49	72412944197010816	648518346493409010	72412944197157177	648518346479239887	[ 12195 105497 3345]	[ 12211 105517 3346]
1395	107087	2022-11-17 14:28:59.843347+00:00		t	40	72412944197372184	648518346486959841	72412944197365584	648518346479055568	[ 12211 106285 3425]	[ 12217 106323 3425]
1396	107088	2022-11-17 14:28:59.843347+00:00		t	22	72412944197058106	648518346496818300	72412944197178648	648518346479055568	[ 12199 106445 3348]	[ 12217 106421 3349]
1397	107089	2022-11-17 14:28:59.843347+00:00		t	43	72412944197221092	648518346493409010	72412944197251523	648518346486971900	[ 12237 106147 3376]	[ 12217 106141 3378]
1408	107102	2022-11-17 14:28:59.843347+00:00		t	54	72412944197204927	648518346486959841	72412944197197143	648518346479055568	[ 12253 105713 3359]	[ 12245 105675 3360]
1414	106866	2022-11-17 14:28:59.843347+00:00		t	54	72412944197329753	648518346489122282	72412944197337424	648518346507389983	[ 11943 105687 3412]	[ 11925 105661 3411]
1418	106870	2022-11-17 14:28:59.843347+00:00		t	37	72412944197351718	648518346489122282	72412944197351636	648518346496195084	[ 11945 105707 3416]	[ 11931 105679 3416]
1424	106877	2022-11-17 14:28:59.843347+00:00		t	13	72412944197287626	648518346493430770	72412944197287707	648518346494148128	[ 11895 106401 3393]	[ 11929 106413 3393]
1425	106880	2022-11-17 14:28:59.843347+00:00		t	24	72412944197192095	648518346500132614	72412944197205181	648518346486890393	[ 11935 106069 3356]	[ 11931 106089 3357]
1427	106882	2022-11-17 14:28:59.843347+00:00		t	19	72412944197186422	648518346520432209	72412944197197050	648518346479055568	[ 11905 105535 3354]	[ 11937 105511 3354]
1429	106885	2022-11-17 14:28:59.843347+00:00		t	31	72412944197215473	648518346493409010	72412944197220765	648518346479055568	[ 11937 105657 3363]	[ 11947 105633 3364]
1430	106886	2022-11-17 14:28:59.843347+00:00		t	28	72412944197369725	648518346479956886	72412944197356048	648518346507389983	[ 11911 105691 3423]	[ 11939 105701 3423]
1455	106915	2022-11-17 14:28:59.843347+00:00		t	31	72412944197163082	648518346484854605	72412944197076780	648518346479055568	[ 11921 105657 3344]	[ 11961 105653 3345]
1459	106919	2022-11-17 14:28:59.843347+00:00		t	34	72412944197189507	648518346500132614	72412944197186710	648518346479239887	[ 11961 106079 3353]	[ 11963 106111 3354]
1468	106990	2022-11-17 14:28:59.843347+00:00		t	18	72412944197363285	648518346479396796	72412944197356167	648518346491281272	[ 12105 105937 3420]	[ 12073 105903 3422]
1469	106992	2022-11-17 14:28:59.843347+00:00		t	26	72412944197345122	648518346479396796	72412944197363381	648518346491281272	[ 12047 106177 3422]	[ 12075 106187 3422]
1475	106998	2022-11-17 14:28:59.843347+00:00		t	36	72412944197363392	648518346479396796	72412944197345129	648518346491281272	[ 12057 106181 3418]	[ 12089 106193 3418]
1478	107002	2022-11-17 14:28:59.843347+00:00		t	43	72412944197207529	648518346520432209	72412944197183685	648518346479055568	[ 12077 105523 3355]	[ 12099 105553 3355]
1483	107007	2022-11-17 14:28:59.843347+00:00		t	28	72412944197175695	648518346496818300	72412944197184263	648518346479239887	[ 12111 106405 3350]	[ 12103 106427 3351]
1486	107010	2022-11-17 14:28:59.843347+00:00		t	24	72412944197175695	648518346496818300	72412944197172454	648518346498314906	[ 12117 106409 3350]	[ 12103 106431 3349]
1487	107011	2022-11-17 14:28:59.843347+00:00		t	13	72412944197372262	648518346497326104	72412944197356378	648518346479055568	[ 12085 106381 3421]	[ 12101 106363 3421]
1488	107012	2022-11-17 14:28:59.843347+00:00		t	22	72412944197325258	648518346486959841	72412944197356378	648518346479055568	[ 12107 106323 3419]	[ 12103 106353 3419]
1498	107026	2022-11-17 14:28:59.843347+00:00		t	58	72412944197207529	648518346520432209	72412944197189122	648518346498314906	[ 12097 105495 3357]	[ 12131 105495 3357]
1503	107033	2022-11-17 14:28:59.843347+00:00		t	63	72412944197051479	648518346500132614	72412944197084513	648518346498314906	[ 12175 106281 3340]	[ 12135 106299 3341]
1504	107034	2022-11-17 14:28:59.843347+00:00		t	38	72412944197175695	648518346496818300	72412944197189737	648518346479055568	[ 12121 106389 3352]	[ 12139 106415 3353]
1506	107037	2022-11-17 14:28:59.843347+00:00		t	65	72412944197212894	648518346493409010	72412944197204844	648518346498314906	[ 12171 105573 3361]	[ 12139 105585 3361]
1507	107038	2022-11-17 14:28:59.843347+00:00		t	45	72412944197055181	648518346500132614	72412944197158882	648518346479239887	[ 12175 106281 3343]	[ 12141 106295 3344]
1511	107045	2022-11-17 14:28:59.843347+00:00		t	58	72412944197340279	648518346486959841	72412944197349694	648518346487504531	[ 12143 106299 3420]	[ 12149 106339 3421]
1519	107121	2022-11-17 14:28:59.843347+00:00		t	33	72483312941407777	648518346487667114	72412944197239482	648518346478935892	[ 12307 105699 3376]	[ 12275 105681 3377]
1527	107134	2022-11-17 14:28:59.843347+00:00		t	19	72483312941369277	648518346486959841	72412944197186489	648518346479239887	[ 12289 105701 3356]	[ 12287 105667 3356]
1532	106467	2022-11-17 14:28:59.843347+00:00		t	21	72412944197253773	648518346500132614	72412944197256101	648518346502617767	[ 11267 106161 3377]	[ 11295 106167 3378]
1543	106495	2022-11-17 14:28:59.843347+00:00		t	41	72412944197016662	648518346503172851	72412944197150374	648518346504092878	[ 11385 105669 3344]	[ 11347 105663 3345]
1579	108528	2022-11-17 14:28:59.843347+00:00		t	34	72764581558525889	648518346500416828	72764581558525863	648518346496195084	[20575 98717 3031]	[20577 98683 3031]
1594	108544	2022-11-17 14:28:59.843347+00:00		t	17	72764581558419291	648518346484661507	72764581558436952	648518346496195084	[20629 98315 3004]	[20597 98311 3004]
1604	108557	2022-11-17 14:28:59.843347+00:00		t	42	72764581558648348	648518346484661507	72764581558638218	648518346496195084	[20587 98481 3079]	[20601 98509 3079]
1620	108703	2022-11-17 14:28:59.843347+00:00		t	47	72764581491448282	648518346481967293	72764581558111719	648518346496195084	[20747 98539 2953]	[20735 98567 2954]
1625	108714	2022-11-17 14:28:59.843347+00:00		t	31	72764581558341211	648518346508855359	72764581558349227	648518346496195084	[20747 98473 2968]	[20739 98513 2969]
1639	108603	2022-11-17 14:28:59.843347+00:00		t	27	72764581558443980	648518346484661507	72764581558439865	648518346504092878	[20665 98355 3004]	[20643 98379 3004]
1658	108628	2022-11-17 14:28:59.843347+00:00		t	40	72764581558534490	648518346500416828	72764581558539828	648518346504315944	[20637 98821 3046]	[20665 98807 3047]
1662	108633	2022-11-17 14:28:59.843347+00:00		t	57	72764581558354180	648518346481967293	72764581558383556	648518346496195084	[20657 98429 2973]	[20673 98433 2976]
1672	108655	2022-11-17 14:28:59.843347+00:00		t	14	72764581558344043	648518346481967293	72764581558356805	648518346520685366	[20657 98437 2973]	[20689 98449 2973]
1683	108673	2022-11-17 14:28:59.843347+00:00		t	39	72764581558344050	648518346508855359	72764581558356805	648518346520685366	[20735 98449 2969]	[20711 98453 2971]
1732	108900	2022-11-17 14:28:59.843347+00:00		t	23	72764581558378689	648518346508855359	72764581558383693	648518346520685366	[20905 98695 2977]	[20899 98701 2981]
1760	109018	2022-11-17 14:28:59.843347+00:00		t	27	72764581558513029	648518346491547454	72764581558523471	648518346504315944	[21029 98851 3038]	[21001 98833 3039]
1774	109044	2022-11-17 14:28:59.843347+00:00		t	34	72764581558338413	648518346508855359	72764581558351747	648518346504315944	[20987 98689 2971]	[21017 98683 2971]
1811	108833	2022-11-17 14:28:59.843347+00:00		t	62	72764581558364434	648518346508855359	72764581558371556	648518346496195084	[20875 98695 2977]	[20845 98727 2977]
1832	108949	2022-11-17 14:28:59.843347+00:00		t	51	72764581558218165	648518346508855359	72764581558106604	648518346504315944	[20919 98437 2957]	[20945 98455 2957]
1889	109284	2022-11-17 14:28:59.843347+00:00		t	25	72764581558528931	648518346474760386	72764581558515527	648518346504315944	[21151 99075 3038]	[21171 99043 3038]
1918	109207	2022-11-17 14:28:59.843347+00:00		t	44	72764581558528931	648518346474760386	72764581558526142	648518346504315944	[21115 99061 3041]	[21115 99029 3040]
2027	108499	2022-11-17 14:28:59.843347+00:00		t	58	72764581558528579	648518346484661507	72764581558525863	648518346496195084	[20529 98605 3035]	[20547 98641 3036]
2056	109620	2022-11-17 14:28:59.843347+00:00		t	17	72764581558581509	648518346497415960	72764581558586815	648518346486971900	[21469 98707 3059]	[21445 98721 3059]
2062	109655	2022-11-17 14:28:59.843347+00:00		t	30	72764581558592203	648518346497415960	72764581558539772	648518346486971900	[21517 98687 3050]	[21503 98713 3050]
2109	113558	2022-11-17 14:28:59.843347+00:00		t	51	72553818386405962	648518346494799159	72553818386410916	648518346500725685	[ 15457 109931 1974]	[ 15439 109963 1975]
2111	113561	2022-11-17 14:28:59.843347+00:00		t	16	72553818386143648	648518346521755385	72553818386139984	648518346500725685	[ 15439 109715 1931]	[ 15441 109685 1933]
2117	113569	2022-11-17 14:28:59.843347+00:00		t	39	72553818386367616	648518346517510949	72553818386393914	648518346500725685	[ 15419 109925 1951]	[ 15451 109913 1951]
2302	114114	2022-11-17 14:28:59.843347+00:00		t	15	72553818386500183	648518346475328056	72553818386492633	648518346504272480	[ 16329 110401 2006]	[ 16347 110425 2007]
2308	114121	2022-11-17 14:28:59.843347+00:00		t	20	72624187130556406	648518346501071209	72553818386492633	648518346504272480	[ 16413 110545 2007]	[ 16381 110541 2007]
2341	115952	2022-11-17 14:28:59.843347+00:00		t	28	72553681282964256	648518346484282663	72553681282970626	648518346496934372	[ 14357 105239 2656]	[ 14367 105229 2658]
2352	116078	2022-11-17 14:28:59.843347+00:00		t	37	72553681282879054	648518346494093323	72553681282883868	648518346486617760	[ 14889 105395 2608]	[ 14865 105413 2611]
2373	116014	2022-11-17 14:28:59.843347+00:00		t	20	72553681282945117	648518346484282663	72553681282933207	648518346486352776	[ 14553 105287 2637]	[ 14537 105263 2636]
2380	116026	2022-11-17 14:28:59.843347+00:00		t	22	72553681282922756	648518346484282663	72553681282920753	648518346486352776	[ 14601 105259 2632]	[ 14599 105229 2632]
2387	116054	2022-11-17 14:28:59.843347+00:00		t	33	72553681282919082	648518346519054303	72553681282909726	648518346486352776	[ 14741 105175 2622]	[ 14747 105203 2623]
2453	116207	2022-11-17 14:28:59.843347+00:00		t	37	72553681282874436	648518346519054303	72553681282862735	648518346486617760	[ 15373 105421 2599]	[ 15343 105413 2599]
2454	116208	2022-11-17 14:28:59.843347+00:00		t	31	72553681282874436	648518346519054303	72553681282892547	648518346486617760	[ 15369 105437 2602]	[ 15345 105433 2603]
2460	116178	2022-11-17 14:28:59.843347+00:00		t	23	72553681282944857	648518346488781496	72553681282947990	648518346478935892	[ 15249 104747 2646]	[ 15267 104771 2646]
2464	116187	2022-11-17 14:28:59.843347+00:00		t	33	72553681282876728	648518346484282663	72553681282872316	648518346486617760	[ 15261 105409 2605]	[ 15281 105435 2606]
2481	115980	2022-11-17 14:28:59.843347+00:00		t	25	72553681282960731	648518346484282663	72553681282959033	648518346496934372	[ 14471 105297 2647]	[ 14437 105295 2648]
2483	115984	2022-11-17 14:28:59.843347+00:00		t	22	72553681282946624	648518346484282663	72553681282948222	648518346486352776	[ 14475 105279 2644]	[ 14443 105283 2644]
2493	115996	2022-11-17 14:28:59.843347+00:00		t	22	72553681282915485	648518346494093323	72553681282907881	648518346486617760	[ 14433 105345 2625]	[ 14461 105367 2626]
2494	115997	2022-11-17 14:28:59.843347+00:00		t	34	72553681282942068	648518346494093323	72553681282913655	648518346486352776	[ 14437 105323 2625]	[ 14469 105331 2625]
2495	115999	2022-11-17 14:28:59.843347+00:00		t	19	72553681282946624	648518346484282663	72553681282929626	648518346486617760	[ 14495 105297 2642]	[ 14467 105309 2642]
2499	116008	2022-11-17 14:28:59.843347+00:00		t	28	72553681282894498	648518346519054303	72553681282905849	648518346472763913	[ 14545 105099 2616]	[ 14513 105089 2618]
2537	133161	2022-11-17 14:28:59.843347+00:00		t	57	72553818789020881	648518346503093371	72553818789035774	648518346504272480	[ 15555 109587 2749]	[ 15565 109559 2749]
2622	133358	2022-11-17 14:28:59.843347+00:00		t	57	72553818789355745	648518346475826612	72553818789257693	648518346488873565	[ 15931 108787 2820]	[ 15943 108775 2823]
2660	133397	2022-11-17 14:28:59.843347+00:00		t	27	72553818789126530	648518346503093371	72553818789119739	648518346495952784	[ 16005 109565 2788]	[ 16015 109541 2787]
2740	133561	2022-11-17 14:28:59.843347+00:00		t	23	72553818789184282	648518346514708423	72553818789181650	648518346495952784	[ 16243 108947 2813]	[ 16257 108925 2812]
2938	137871	2022-11-17 14:28:59.843347+00:00		t	26	72834880911808999	648518346475413888	72834880911870673	648518346477726990	[24247 98117 1677]	[24219 98095 1677]
2943	137902	2022-11-17 14:28:59.843347+00:00		t	14	72834880911812328	648518346475413888	72834880911812044	648518346477726990	[24285 98103 1676]	[24275 98079 1675]
2950	137921	2022-11-17 14:28:59.843347+00:00		t	19	72834880911808999	648518346475413888	72834880911924031	648518346477726990	[24325 98069 1682]	[24311 98047 1683]
2976	142690	2022-11-17 14:28:59.843347+00:00		t	13	72553680679038155	648518346501381219	72553680679031781	648518346488854257	[ 14583 105041 1490]	[ 14613 105071 1490]
2978	142693	2022-11-17 14:28:59.843347+00:00		t	50	72553680679036002	648518346501381219	72553680679049186	648518346489802071	[ 14593 104943 1493]	[ 14623 104953 1495]
2980	142612	2022-11-17 14:28:59.843347+00:00		t	25	72553680679169241	648518346496045163	72553680679125033	648518346489802071	[ 14367 104789 1526]	[ 14339 104779 1526]
2987	142626	2022-11-17 14:28:59.843347+00:00		t	32	72553680679171248	648518346503299451	72553680679267951	648518346491281272	[ 14431 105417 1545]	[ 14425 105393 1544]
2988	142628	2022-11-17 14:28:59.843347+00:00		t	21	72553680679075080	648518346496316940	72553680679065560	648518346491281272	[ 14433 105083 1498]	[ 14429 105123 1498]
2992	142634	2022-11-17 14:28:59.843347+00:00		t	29	72553680679079542	648518346499887941	72553680679072531	648518346489802071	[ 14445 104817 1502]	[ 14445 104791 1502]
2993	142636	2022-11-17 14:28:59.843347+00:00		t	46	72553680679120414	648518346517339178	72553680679133978	648518346479077839	[ 14439 105397 1526]	[ 14457 105413 1528]
2995	142638	2022-11-17 14:28:59.843347+00:00		t	12	72553680679120414	648518346517339178	72553680679145615	648518346488854257	[ 14445 105405 1525]	[ 14463 105439 1527]
3001	142644	2022-11-17 14:28:59.843347+00:00		t	59	72553680679067852	648518346496316940	72553680679051502	648518346489802071	[ 14465 105065 1497]	[ 14497 105083 1497]
3003	142646	2022-11-17 14:28:59.843347+00:00		t	48	72553680679067852	648518346496316940	72553680679063196	648518346488854257	[ 14467 105065 1499]	[ 14509 105077 1499]
3008	142652	2022-11-17 14:28:59.843347+00:00		t	51	72553680679063126	648518346496316940	72553680679056055	648518346489802071	[ 14513 104941 1501]	[ 14521 104913 1501]
3009	142654	2022-11-17 14:28:59.843347+00:00		t	50	72553680679091799	648518346496316940	72553680679091820	648518346489802071	[ 14571 104617 1517]	[ 14533 104611 1517]
3012	142657	2022-11-17 14:28:59.843347+00:00		t	62	72553680679084178	648518346496316940	72553680679089169	648518346483047589	[ 14575 104587 1516]	[ 14547 104571 1516]
3013	142658	2022-11-17 14:28:59.843347+00:00		t	12	72553680679036002	648518346501381219	72553680679067730	648518346489802071	[ 14541 104977 1495]	[ 14541 104963 1496]
3015	142661	2022-11-17 14:28:59.843347+00:00		t	19	72553680679046787	648518346501381219	72553680679067730	648518346489802071	[ 14549 104867 1496]	[ 14555 104867 1498]
3027	142802	2022-11-17 14:28:59.843347+00:00		t	24	72553680679145541	648518346503299451	72553680679099984	648518346494195703	[ 14951 105343 1520]	[ 14935 105319 1520]
3032	142809	2022-11-17 14:28:59.843347+00:00		t	37	72553680679015824	648518346517948776	72553680679013486	648518346479077839	[ 14953 104577 1478]	[ 14967 104613 1478]
3047	142837	2022-11-17 14:28:59.843347+00:00		t	17	72553680679115227	648518346475413888	72553680679115217	648518346503310971	[ 15019 104799 1524]	[ 15015 104767 1525]
3048	142838	2022-11-17 14:28:59.843347+00:00		t	57	72553680679168778	648518346494345017	72553680679140040	648518346494195703	[ 14989 104695 1535]	[ 15019 104707 1534]
3057	142917	2022-11-17 14:28:59.843347+00:00		t	41	72553680679015998	648518346491067565	72553680679027460	648518346486971900	[ 15119 104859 1481]	[ 15085 104857 1482]
3061	142922	2022-11-17 14:28:59.843347+00:00		t	31	72553680679161194	648518346477223952	72553680679136353	648518346494195703	[ 15111 104617 1532]	[ 15087 104641 1532]
3063	142924	2022-11-17 14:28:59.843347+00:00		t	58	72553680679004658	648518346486854553	72553680678987880	648518346488854257	[ 15063 105303 1474]	[ 15097 105305 1474]
3068	142931	2022-11-17 14:28:59.843347+00:00		t	67	72553680679161194	648518346477223952	72553680679115117	648518346494195703	[ 15121 104595 1529]	[ 15097 104607 1529]
3072	142937	2022-11-17 14:28:59.843347+00:00		t	30	72553680678995239	648518346507686777	72553680678992637	648518346490738941	[ 15111 105387 1472]	[ 15107 105353 1472]
3079	142699	2022-11-17 14:28:59.843347+00:00		t	59	72553680679036002	648518346501381219	72553680679046833	648518346483047589	[ 14595 104913 1493]	[ 14633 104903 1494]
3090	142720	2022-11-17 14:28:59.843347+00:00		t	48	72553680679097071	648518346496316940	72553680679107238	648518346519022303	[ 14651 104663 1519]	[ 14677 104687 1519]
3091	142721	2022-11-17 14:28:59.843347+00:00		t	40	72553680679074954	648518346499887941	72553680679067735	648518346489802071	[ 14693 104821 1507]	[ 14671 104807 1506]
3093	142725	2022-11-17 14:28:59.843347+00:00		t	30	72553680678994000	648518346499276353	72553680679008872	648518346479077839	[ 14699 104481 1479]	[ 14687 104523 1479]
3096	142728	2022-11-17 14:28:59.843347+00:00		t	13	72553680679077185	648518346499887941	72553680679065396	648518346489802071	[ 14705 104867 1506]	[ 14683 104885 1505]
3100	142949	2022-11-17 14:28:59.843347+00:00		t	26	72553680679177979	648518346502434131	72553680679178264	648518346517437482	[ 15145 104723 1542]	[ 15121 104731 1541]
3102	142952	2022-11-17 14:28:59.843347+00:00		t	14	72553680679122973	648518346496880180	72553680679107642	648518346507389983	[ 15151 105433 1521]	[ 15121 105427 1521]
3104	142954	2022-11-17 14:28:59.843347+00:00		t	27	72553680679134010	648518346496880180	72553680679150568	648518346517437482	[ 15143 105433 1529]	[ 15129 105447 1531]
3113	142974	2022-11-17 14:28:59.843347+00:00		t	13	72553680679141059	648518346496880180	72553680679150568	648518346517437482	[ 15181 105343 1532]	[ 15163 105323 1534]
3139	143009	2022-11-17 14:28:59.843347+00:00		t	43	72553680679060781	648518346503984680	72553680679070369	648518346494195703	[ 15277 105187 1506]	[ 15249 105205 1507]
3152	143023	2022-11-17 14:28:59.843347+00:00		t	38	72553680679067579	648518346494345017	72553680679081816	648518346519022303	[ 15265 104557 1507]	[ 15287 104565 1509]
3154	143025	2022-11-17 14:28:59.843347+00:00		t	37	72553680679072751	648518346503984680	72553680679092087	648518346503310971	[ 15291 105179 1509]	[ 15287 105181 1511]
3158	143029	2022-11-17 14:28:59.843347+00:00		t	13	72553680679060781	648518346503984680	72553680679089613	648518346477726990	[ 15317 105219 1509]	[ 15297 105265 1510]
3160	143031	2022-11-17 14:28:59.843347+00:00		t	12	72553680679058197	648518346494345017	72553680679081816	648518346519022303	[ 15269 104603 1506]	[ 15299 104633 1508]
3162	143033	2022-11-17 14:28:59.843347+00:00		t	36	72553680679110109	648518346503299451	72553680679107487	648518346488854257	[ 15279 105097 1523]	[ 15305 105129 1523]
3176	142853	2022-11-17 14:28:59.843347+00:00		t	96	72553680679107590	648518346503299451	72553680679118129	648518346507389983	[ 15019 105351 1525]	[ 15045 105327 1525]
3177	142855	2022-11-17 14:28:59.843347+00:00		t	25	72553680679141081	648518346503299451	72553680679171144	648518346507389983	[ 15045 105443 1539]	[ 15033 105411 1538]
3182	142867	2022-11-17 14:28:59.843347+00:00		t	19	72553680679150681	648518346503299451	72553680679236406	648518346479077839	[ 15055 105455 1542]	[ 15035 105427 1543]
3186	142874	2022-11-17 14:28:59.843347+00:00		t	37	72553680679001729	648518346517948776	72553680679004120	648518346483047589	[ 15027 104511 1474]	[ 15049 104535 1475]
3189	142878	2022-11-17 14:28:59.843347+00:00		t	24	72553680679002408	648518346486854553	72553680679016305	648518346490738941	[ 15027 105339 1480]	[ 15049 105353 1481]
3193	142886	2022-11-17 14:28:59.843347+00:00		t	34	72553680679107372	648518346475413888	72553680679094467	648518346477726990	[ 15027 104897 1514]	[ 15059 104919 1515]
3195	142891	2022-11-17 14:28:59.843347+00:00		t	26	72553680679086722	648518346475413888	72553680679086774	648518346494195703	[ 15027 104885 1513]	[ 15063 104897 1513]
3196	142892	2022-11-17 14:28:59.843347+00:00		t	48	72553680679002408	648518346486854553	72553680679000001	648518346483047589	[ 15041 105339 1475]	[ 15065 105361 1475]
3199	142898	2022-11-17 14:28:59.843347+00:00		t	30	72553680678981387	648518346507686777	72553680678983541	648518346483047589	[ 15081 105391 1471]	[ 15069 105367 1472]
3204	142903	2022-11-17 14:28:59.843347+00:00		t	36	72553680679161129	648518346502434131	72553680679257265	648518346517437482	[ 15111 104719 1545]	[ 15075 104711 1545]
3205	142905	2022-11-17 14:28:59.843347+00:00		t	38	72553680679001729	648518346517948776	72553680678975633	648518346479077839	[ 15041 104479 1469]	[ 15077 104495 1469]
3207	142909	2022-11-17 14:28:59.843347+00:00		t	37	72553680679009539	648518346486854553	72553680679011773	648518346483047589	[ 15041 105319 1478]	[ 15077 105325 1479]
3208	142734	2022-11-17 14:28:59.843347+00:00		t	31	72553680679010744	648518346499276353	72553680679039999	648518346483047589	[ 14717 104473 1481]	[ 14719 104513 1482]
3211	142743	2022-11-17 14:28:59.843347+00:00		t	46	72553680678998628	648518346499276353	72553680679008872	648518346479077839	[ 14729 104491 1477]	[ 14743 104531 1477]
3219	142757	2022-11-17 14:28:59.843347+00:00		t	13	72553680679051352	648518346499887941	72553680679049130	648518346483047589	[ 14827 104801 1499]	[ 14795 104793 1498]
3220	142758	2022-11-17 14:28:59.843347+00:00		t	18	72553680679063047	648518346499887941	72553680679063003	648518346479077839	[ 14827 104785 1500]	[ 14795 104765 1501]
3222	142762	2022-11-17 14:28:59.843347+00:00		t	19	72553680678991500	648518346517948776	72553680679004097	648518346479077839	[ 14837 104555 1478]	[ 14807 104575 1478]
3899	169591	2022-11-17 14:28:59.843347+00:00		t	31	72342437208736344	648518346494407163	72342437208733184	648518346491281272	[ 10105 102143 1903]	[ 10087 102125 1902]
3900	169592	2022-11-17 14:28:59.843347+00:00		t	24	72342437208725149	648518346496045163	72342437208733213	648518346491281272	[ 10093 102175 1898]	[ 10093 102179 1899]
3902	169595	2022-11-17 14:28:59.843347+00:00		t	20	72342437208736395	648518346494407163	72342437208733213	648518346491281272	[ 10113 102191 1902]	[ 10095 102187 1901]
3907	169600	2022-11-17 14:28:59.843347+00:00		t	26	72342437208753099	648518346479396796	72342437208798955	648518346490738941	[ 10115 101597 1928]	[ 10111 101563 1929]
3930	169623	2022-11-17 14:28:59.843347+00:00		t	12	72342437208733199	648518346494407163	72342437208731428	648518346491281272	[ 10149 102135 1902]	[ 10171 102109 1901]
3932	169625	2022-11-17 14:28:59.843347+00:00		t	63	72342437208755723	648518346479396796	72342437208736233	648518346491281272	[ 10171 101867 1907]	[ 10177 101895 1907]
3977	169560	2022-11-17 14:28:59.843347+00:00		t	15	72342437208745065	648518346479396796	72342437208734680	648518346479077839	[ 9919 101775 1910]	[ 9895 101787 1909]
3991	169640	2022-11-17 14:28:59.843347+00:00		t	21	72342437208705962	648518346494407163	72342437208717421	648518346479077839	[ 10239 101927 1891]	[ 10211 101931 1892]
4086	180712	2022-11-17 14:28:59.843347+00:00		t	16	72694212612998702	648518346526461399	72694212612913490	648518346494148128	[18455 98765 2692]	[18451 98755 2691]
4122	180843	2022-11-17 14:28:59.843347+00:00		t	31	72694212612912821	648518346490986669	72694212612997072	648518346507389983	[18717 98685 2696]	[18687 98687 2697]
4142	180730	2022-11-17 14:28:59.843347+00:00		t	18	72694212612868554	648518346490679306	72694212612883929	648518346507389983	[18457 98821 2682]	[18481 98815 2682]
4339	180761	2022-11-17 14:28:59.843347+00:00		t	23	72694212612896901	648518346526461399	72694212612922848	648518346507389983	[18511 98853 2694]	[18525 98881 2694]
4349	180765	2022-11-17 14:28:59.843347+00:00		t	25	72694212612896901	648518346526461399	72694212612922783	648518346494148128	[18527 98837 2693]	[18533 98853 2692]
4419	180785	2022-11-17 14:28:59.843347+00:00		t	44	72694143893290109	648518346504917126	72694212612799074	648518346500725685	[18549 98273 2646]	[18571 98305 2647]
4425	180792	2022-11-17 14:28:59.843347+00:00		t	44	72694212612897039	648518346510192422	72694212612922821	648518346494148128	[18597 98917 2692]	[18591 98883 2692]
4447	181967	2022-11-17 14:28:59.843347+00:00		t	32	72554024678724735	648518346496316940	72554024678851977	648518346488854257	[ 16263 114911 2188]	[ 16257 114897 2190]
4450	181971	2022-11-17 14:28:59.843347+00:00		t	59	72554024678940076	648518346486959841	72554024678937656	648518346487504531	[ 16225 115693 2230]	[ 16257 115711 2230]
4453	181979	2022-11-17 14:28:59.843347+00:00		t	31	72554024678940076	648518346486959841	72554024678928719	648518346487504531	[ 16239 115657 2232]	[ 16265 115641 2233]
4457	181885	2022-11-17 14:28:59.843347+00:00		t	35	72554024678964603	648518346486959841	72554024678949634	648518346487504531	[ 16137 115655 2236]	[ 16129 115623 2236]
4461	182034	2022-11-17 14:28:59.843347+00:00		t	22	72554024678931883	648518346517948776	72554024678939874	648518346483047589	[ 16311 115083 2229]	[ 16325 115065 2230]
4466	182049	2022-11-17 14:28:59.843347+00:00		t	13	72554024678994397	648518346510036026	72554024679003861	648518346479077839	[ 16373 115111 2276]	[ 16339 115137 2276]
4485	182086	2022-11-17 14:28:59.843347+00:00		t	18	72624393423145059	648518346496316940	72554024678897408	648518346483047589	[ 16391 114897 2199]	[ 16375 114899 2201]
4486	182087	2022-11-17 14:28:59.843347+00:00		t	39	72624393423354745	648518346510036026	72554024679026712	648518346479077839	[ 16401 115097 2280]	[ 16375 115115 2281]
4488	182012	2022-11-17 14:28:59.843347+00:00		t	45	72554024678733400	648518346496316940	72554024678881197	648518346488854257	[ 16343 114905 2195]	[ 16305 114907 2195]
4491	181918	2022-11-17 14:28:59.843347+00:00		t	24	72554024612080094	648518346496316940	72554024678729118	648518346483047589	[ 16219 114907 2185]	[ 16177 114905 2186]
4498	181947	2022-11-17 14:28:59.843347+00:00		t	17	72554024678899614	648518346511163189	72554024678890842	648518346483047589	[ 16209 114921 2204]	[ 16221 114935 2203]
4698	189932	2022-11-17 14:28:59.843347+00:00		t	19	72905524601333352	648518346495817323	72905524601328224	648518346489802071	[ 26569 106027 1887]	[ 26549 106037 1889]
4788	191185	2022-11-17 14:28:59.843347+00:00		t	27	73046262559389782	648518346471901851	73046262559409226	648518346502617767	[ 29495 105207 2771]	[ 29529 105187 2772]
4895	191115	2022-11-17 14:28:59.843347+00:00		t	30	73046262559396862	648518346471901851	73046262559394563	648518346502617767	[ 29457 105185 2769]	[ 29463 105155 2769]
5290	197706	2022-11-17 14:28:59.843347+00:00		t	47	72975756443511977	648518346487545258	72975756443472742	648518346489543513	[ 27305 101375 2946]	[ 27273 101383 2947]
5498	209869	2022-11-17 14:28:59.843347+00:00		t	20	72835225113207453	648518346504226856	72835225113279660	648518346514458155	[ 23479 107085 2832]	[ 23495 107125 2832]
5541	209799	2022-11-17 14:28:59.843347+00:00		t	19	72835225113206850	648518346504226856	72835225113286647	648518346514458155	[ 23361 107101 2832]	[ 23349 107137 2833]
5754	216317	2022-11-17 14:28:59.843347+00:00		t	39	72764512033621294	648518346504048078	72764512033638210	648518346517437482	[20643 98045 1462]	[20629 98053 1465]
5764	216337	2022-11-17 14:28:59.843347+00:00		t	41	72764512033638233	648518346498081127	72764512033645135	648518346517437482	[20703 98071 1470]	[20691 98041 1471]
5766	216339	2022-11-17 14:28:59.843347+00:00		t	48	72764512033746271	648518346486853091	72764512033748648	648518346500725685	[20725 97417 1519]	[20701 97419 1518]
5769	216344	2022-11-17 14:28:59.843347+00:00		t	20	72764512033681714	648518346498081127	72764512033681851	648518346487756866	[20715 98269 1478]	[20703 98289 1480]
5771	216358	2022-11-17 14:28:59.843347+00:00		t	39	72764512033768682	648518346498081127	72764512033766164	648518346487756866	[20705 97753 1526]	[20731 97729 1526]
5774	216362	2022-11-17 14:28:59.843347+00:00		t	29	72764512033681714	648518346498081127	72764512033643128	648518346517437482	[20739 98271 1476]	[20731 98299 1477]
5782	216381	2022-11-17 14:28:59.843347+00:00		t	16	72764512033628123	648518346498081127	72764512033630153	648518346487756866	[20793 98221 1467]	[20797 98251 1466]
5783	216382	2022-11-17 14:28:59.843347+00:00		t	16	72764512033634020	648518346498081127	72764512033640650	648518346517437482	[20787 98269 1473]	[20795 98301 1473]
5784	216384	2022-11-17 14:28:59.843347+00:00		t	22	72764512033903551	648518346498081127	72764512033827092	648518346487756866	[20773 97875 1530]	[20799 97893 1530]
5791	216394	2022-11-17 14:28:59.843347+00:00		t	26	72764512033782840	648518346498081127	72764512033773942	648518346500725685	[20795 97849 1530]	[20811 97869 1529]
5792	216396	2022-11-17 14:28:59.843347+00:00		t	37	72764512033602314	648518346489473388	72764512033623940	648518346491659326	[20857 98281 1462]	[20821 98291 1463]
5795	216401	2022-11-17 14:28:59.843347+00:00		t	34	72764512033810167	648518346524096261	72764512033873006	648518346479325585	[20841 97705 1542]	[20827 97743 1542]
5797	216404	2022-11-17 14:28:59.843347+00:00		t	35	72764512033602314	648518346489473388	72764512033630153	648518346487756866	[20861 98263 1463]	[20827 98255 1463]
5798	216347	2022-11-17 14:28:59.843347+00:00		t	73	72764512033753380	648518346486853091	72764512033758268	648518346487504531	[20729 97347 1521]	[20711 97319 1521]
5799	216348	2022-11-17 14:28:59.843347+00:00		t	20	72764512033768682	648518346498081127	72764512033763451	648518346500725685	[20687 97743 1525]	[20707 97719 1525]
5800	216349	2022-11-17 14:28:59.843347+00:00		t	32	72764512033623625	648518346504048078	72764512033630015	648518346491659326	[20691 98065 1463]	[20707 98077 1464]
5801	216352	2022-11-17 14:28:59.843347+00:00		t	17	72764512033623625	648518346504048078	72764512033635864	648518346517437482	[20691 98041 1463]	[20711 98039 1464]
5810	216426	2022-11-17 14:28:59.843347+00:00		t	56	72764512033810167	648518346524096261	72764512034027661	648518346479325585	[20879 97707 1543]	[20887 97749 1545]
5814	216433	2022-11-17 14:28:59.843347+00:00		t	40	72764512033750883	648518346486853091	72764512033773567	648518346487756866	[20867 97333 1522]	[20887 97309 1523]
5828	216413	2022-11-17 14:28:59.843347+00:00		t	47	72764512033617178	648518346489473388	72764512033626190	648518346487756866	[20881 98301 1465]	[20847 98301 1465]
5829	216414	2022-11-17 14:28:59.843347+00:00		t	23	72764512033632364	648518346489473388	72764512033630221	648518346491659326	[20881 98277 1465]	[20849 98271 1466]
5832	216486	2022-11-17 14:28:59.843347+00:00		t	48	72764512033593038	648518346489473388	72764512033584225	648518346500725685	[21007 98233 1448]	[20973 98227 1447]
5835	216550	2022-11-17 14:28:59.843347+00:00		t	79	72764512033616588	648518346489473388	72764512033612503	648518346487504531	[21043 98077 1457]	[21061 98047 1458]
5836	216557	2022-11-17 14:28:59.843347+00:00		t	25	72764512033610538	648518346489473388	72764512033599673	648518346487504531	[21069 98121 1452]	[21067 98093 1452]
5840	216581	2022-11-17 14:28:59.843347+00:00		t	19	72764512033612560	648518346489473388	72764512033595207	648518346487756866	[21087 98107 1453]	[21097 98077 1453]
5843	216594	2022-11-17 14:28:59.843347+00:00		t	31	72764512033826955	648518346501177500	72764512033853765	648518346479325585	[21099 97867 1541]	[21117 97845 1542]
5844	216595	2022-11-17 14:28:59.843347+00:00		t	31	72764512033616588	648518346489473388	72764512033608323	648518346487756866	[21103 98081 1455]	[21117 98049 1456]
5845	216293	2022-11-17 14:28:59.843347+00:00		t	49	72764512033725923	648518346498081127	72764512033711643	648518346517437482	[20557 97889 1504]	[20567 97861 1506]
5848	216505	2022-11-17 14:28:59.843347+00:00		t	15	72764512033610538	648518346489473388	72764512033601881	648518346487504531	[21025 98127 1454]	[21005 98079 1454]
5849	216516	2022-11-17 14:28:59.843347+00:00		t	30	72764512033593038	648518346489473388	72764512033586138	648518346487504531	[21023 98213 1447]	[21017 98189 1446]
5852	216522	2022-11-17 14:28:59.843347+00:00		t	27	72764512033630000	648518346489473388	72764512033640445	648518346487504531	[21013 98079 1464]	[21025 98053 1466]
5856	216534	2022-11-17 14:28:59.843347+00:00		t	38	72764512033616588	648518346489473388	72764512033616563	648518346487756866	[21023 98051 1459]	[21045 98027 1459]
5865	216678	2022-11-17 14:28:59.843347+00:00		t	27	72764512033649896	648518346489473388	72764512033614444	648518346487504531	[21215 97961 1463]	[21223 97945 1461]
5884	216882	2022-11-17 14:28:59.843347+00:00		t	18	72764512033693081	648518346496562517	72764512033700070	648518346517437482	[21537 97653 1493]	[21503 97653 1494]
5891	216842	2022-11-17 14:28:59.843347+00:00		t	54	72764512033685942	648518346508904255	72764512033688175	648518346517437482	[21407 97641 1488]	[21425 97615 1488]
5969	220826	2022-11-17 14:28:59.843347+00:00		t	28	72413081502137490	648518346515441991	72413081502132342	648518346504092878	[ 11077 109157 3197]	[ 11089 109187 3196]
5976	220855	2022-11-17 14:28:59.843347+00:00		t	39	72413081502137490	648518346515441991	72413081502153670	648518346504092878	[ 11113 109169 3201]	[ 11131 109203 3201]
5981	220943	2022-11-17 14:28:59.843347+00:00		t	14	72413081502143672	648518346497880310	72413081502163239	648518346502617767	[ 11265 109393 3198]	[ 11255 109423 3199]
6161	234573	2022-11-17 14:28:59.843347+00:00		t	18	73116905845979561	648518346494093323	73116974565488851	648518346486617760	[ 31901 114677 2139]	[ 31899 114707 2139]
6164	234639	2022-11-17 14:28:59.843347+00:00		t	26	73116974565531449	648518346494093323	73116974565533446	648518346472763913	[ 32145 114825 2158]	[ 32165 114859 2157]
6167	234580	2022-11-17 14:28:59.843347+00:00		t	24	73116974565507683	648518346494093323	73116974565488851	648518346486617760	[ 31909 114725 2142]	[ 31931 114743 2141]
6168	234583	2022-11-17 14:28:59.843347+00:00		t	13	73116905845979561	648518346494093323	73116974565491048	648518346486352776	[ 31915 114683 2140]	[ 31943 114705 2140]
6199	237101	2022-11-17 14:28:59.843347+00:00		t	26	72483244087827339	648518346482991013	72483244087829842	648518346486617760	[ 12551 103125 3168]	[ 12559 103153 3167]
6219	237059	2022-11-17 14:28:59.843347+00:00		t	27	72483244087793138	648518346518974687	72483244087802709	648518346495467855	[ 12503 103233 3156]	[ 12495 103199 3157]
6227	237071	2022-11-17 14:28:59.843347+00:00		t	47	72483244087727481	648518346497880310	72483244087720292	648518346504092878	[ 12547 102527 3126]	[ 12519 102527 3127]
6238	237086	2022-11-17 14:28:59.843347+00:00		t	51	72483244087722896	648518346512226751	72483244087694982	648518346489543513	[ 12527 103121 3118]	[ 12535 103157 3118]
6249	237161	2022-11-17 14:28:59.843347+00:00		t	29	72483244087904111	648518346492247435	72483244087904023	648518346517437482	[ 12673 102783 3196]	[ 12639 102783 3196]
6250	237163	2022-11-17 14:28:59.843347+00:00		t	44	72483244087708734	648518346497880310	72483244087699367	648518346504092878	[ 12673 102735 3118]	[ 12641 102725 3118]
6251	237164	2022-11-17 14:28:59.843347+00:00		t	42	72483244087725243	648518346497880310	72483244087715895	648518346504092878	[ 12673 102741 3122]	[ 12643 102731 3122]
6254	237167	2022-11-17 14:28:59.843347+00:00		t	32	72483244087897606	648518346492247435	72483244087953371	648518346480531926	[ 12677 102659 3203]	[ 12643 102671 3204]
6255	237169	2022-11-17 14:28:59.843347+00:00		t	18	72483244087874943	648518346512226751	72483244087839848	648518346479055568	[ 12615 103227 3174]	[ 12641 103203 3174]
6256	237170	2022-11-17 14:28:59.843347+00:00		t	14	72483244087768454	648518346500132614	72483244087762901	648518346497891062	[ 12659 102457 3144]	[ 12645 102459 3143]
6258	237173	2022-11-17 14:28:59.843347+00:00		t	30	72483244087892106	648518346492247435	72483244087877093	648518346480531926	[ 12681 102765 3190]	[ 12649 102753 3190]
6266	237182	2022-11-17 14:28:59.843347+00:00		t	33	72483244087709035	648518346518974687	72483244087706678	648518346477240264	[ 12665 103299 3122]	[ 12651 103271 3123]
6271	237189	2022-11-17 14:28:59.843347+00:00		t	43	72483244087713787	648518346488781496	72483244087722917	648518346496932836	[ 12679 103115 3126]	[ 12661 103141 3126]
6273	237192	2022-11-17 14:28:59.843347+00:00		t	30	72483244087897606	648518346492247435	72483244087897474	648518346496934372	[ 12687 102617 3202]	[ 12663 102605 3203]
6275	237194	2022-11-17 14:28:59.843347+00:00		t	31	72483244087769485	648518346512226751	72483244087777914	648518346520685366	[ 12635 103237 3147]	[ 12665 103221 3148]
6277	237202	2022-11-17 14:28:59.843347+00:00		t	35	72483244087825034	648518346512226751	72483244087835042	648518346486617760	[ 12663 103271 3174]	[ 12673 103245 3173]
6280	237209	2022-11-17 14:28:59.843347+00:00		t	45	72483244087825034	648518346512226751	72483244087847552	648518346496932836	[ 12659 103237 3175]	[ 12681 103209 3176]
6283	237212	2022-11-17 14:28:59.843347+00:00		t	54	72483244087582303	648518346518974687	72483244087640590	648518346477240264	[ 12683 103047 3089]	[ 12685 103027 3091]
6288	237218	2022-11-17 14:28:59.843347+00:00		t	61	72483244087735070	648518346488781496	72483244087727953	648518346498314906	[ 12695 103127 3129]	[ 12691 103161 3129]
6289	237219	2022-11-17 14:28:59.843347+00:00		t	30	72483244087775112	648518346500132614	72483244087780379	648518346496932836	[ 12685 103093 3147]	[ 12691 103131 3147]
6291	237344	2022-11-17 14:28:59.843347+00:00		t	80	72483244087805087	648518346500132614	72483244087814755	648518346489543513	[ 12811 103043 3158]	[ 12845 103049 3158]
6292	237346	2022-11-17 14:28:59.843347+00:00		t	17	72483244087566355	648518346498344346	72483244087565953	648518346496934372	[ 12857 103203 3084]	[ 12843 103161 3085]
6298	237107	2022-11-17 14:28:59.843347+00:00		t	19	72483244087720311	648518346497880310	72483244087762901	648518346497891062	[ 12581 102549 3127]	[ 12565 102569 3129]
6300	237109	2022-11-17 14:28:59.843347+00:00		t	35	72483244087837266	648518346482991013	72483244087824894	648518346495467855	[ 12559 103157 3171]	[ 12569 103195 3172]
6312	237124	2022-11-17 14:28:59.843347+00:00		t	13	72483244087785241	648518346500132614	72483244087822029	648518346477919895	[ 12593 102639 3159]	[ 12589 102621 3162]
6322	237144	2022-11-17 14:28:59.843347+00:00		t	35	72483244087779447	648518346500132614	72483244087774493	648518346504092878	[ 12651 102449 3145]	[ 12617 102447 3145]
6323	237145	2022-11-17 14:28:59.843347+00:00		t	25	72483244087855172	648518346482991013	72483244087832513	648518346479055568	[ 12597 103131 3169]	[ 12619 103157 3170]
6329	237223	2022-11-17 14:28:59.843347+00:00		t	35	72483244087874943	648518346512226751	72483244087862436	648518346520685366	[ 12685 103241 3177]	[ 12701 103207 3178]
6332	237226	2022-11-17 14:28:59.843347+00:00		t	32	72483244087877089	648518346492247435	72483244087869540	648518346496934372	[ 12723 102741 3187]	[ 12703 102719 3187]
6334	237228	2022-11-17 14:28:59.843347+00:00		t	49	72483244087745433	648518346488781496	72483244087745540	648518346498314906	[ 12699 103101 3135]	[ 12705 103135 3136]
6337	237232	2022-11-17 14:28:59.843347+00:00		t	25	72483244087716155	648518346518974687	72483244087723005	648518346489543513	[ 12701 103275 3125]	[ 12707 103233 3127]
6341	237240	2022-11-17 14:28:59.843347+00:00		t	18	72483244087825034	648518346512226751	72483244087824987	648518346496932836	[ 12701 103273 3174]	[ 12719 103249 3174]
6342	237242	2022-11-17 14:28:59.843347+00:00		t	24	72483244087869671	648518346492247435	72483244087859890	648518346496934372	[ 12743 102757 3184]	[ 12719 102745 3184]
6345	237245	2022-11-17 14:28:59.843347+00:00		t	16	72483244087775112	648518346500132614	72483244087780370	648518346498314906	[ 12703 103081 3146]	[ 12721 103111 3146]
6352	237254	2022-11-17 14:28:59.843347+00:00		t	55	72483244087669963	648518346488781496	72483244087711242	648518346489543513	[ 12715 103099 3113]	[ 12731 103135 3113]
6358	237262	2022-11-17 14:28:59.843347+00:00		t	28	72483244087665295	648518346488781496	72483244087677851	648518346477240264	[ 12717 103085 3110]	[ 12737 103103 3109]
6360	237265	2022-11-17 14:28:59.843347+00:00		t	19	72483244087735070	648518346488781496	72483244087711242	648518346489543513	[ 12719 103121 3127]	[ 12741 103137 3126]
6362	237267	2022-11-17 14:28:59.843347+00:00		t	13	72483244087864884	648518346512226751	72483244087857608	648518346504315944	[ 12723 103267 3178]	[ 12743 103241 3178]
6363	237268	2022-11-17 14:28:59.843347+00:00		t	44	72483244087745329	648518346488781496	72483244087740012	648518346489543513	[ 12721 102947 3135]	[ 12749 102925 3136]
6372	237278	2022-11-17 14:28:59.843347+00:00		t	29	72483244087685360	648518346520432209	72483244087675351	648518346489543513	[ 12765 103251 3106]	[ 12757 103215 3108]
6374	237281	2022-11-17 14:28:59.843347+00:00		t	28	72483244087793242	648518346512226751	72483244087800403	648518346472763913	[ 12743 103361 3155]	[ 12759 103325 3157]
6377	237288	2022-11-17 14:28:59.843347+00:00		t	37	72483244087680108	648518346497880310	72483244087677642	648518346504092878	[ 12787 102719 3110]	[ 12773 102719 3109]
6380	237291	2022-11-17 14:28:59.843347+00:00		t	34	72483244087748292	648518346518974687	72483244087775407	648518346477240264	[ 12775 103393 3145]	[ 12771 103399 3148]
6381	237292	2022-11-17 14:28:59.843347+00:00		t	12	72483244087637382	648518346498344346	72483244087651593	648518346496934372	[ 12801 103225 3093]	[ 12771 103203 3094]
6388	237301	2022-11-17 14:28:59.843347+00:00		t	17	72483244087628648	648518346498344346	72483244087596945	648518346486352776	[ 12805 103215 3091]	[ 12781 103195 3091]
6389	237302	2022-11-17 14:28:59.843347+00:00		t	24	72483244087473730	648518346518974687	72483244087473387	648518346479239887	[ 12757 103089 3085]	[ 12789 103089 3085]
6393	237308	2022-11-17 14:28:59.843347+00:00		t	12	72483244087814808	648518346500132614	72483244087805101	648518346496932836	[ 12811 103213 3163]	[ 12791 103181 3163]
6397	237312	2022-11-17 14:28:59.843347+00:00		t	29	72483244087734796	648518346497880310	72483244087742236	648518346504092878	[ 12809 102545 3133]	[ 12801 102523 3135]
6398	237313	2022-11-17 14:28:59.843347+00:00		t	17	72483244020825579	648518346518974687	72483244087476587	648518346479239887	[ 12775 103125 3081]	[ 12799 103139 3082]
6402	237317	2022-11-17 14:28:59.843347+00:00		t	41	72483244087798135	648518346512226751	72483244087800411	648518346489543513	[ 12763 103367 3157]	[ 12805 103361 3158]
6403	237318	2022-11-17 14:28:59.843347+00:00		t	15	72483244087628648	648518346498344346	72483244087653833	648518346477240264	[ 12817 103217 3094]	[ 12803 103197 3096]
6405	237321	2022-11-17 14:28:59.843347+00:00		t	13	72483244087798135	648518346512226751	72483244087800477	648518346510155558	[ 12759 103393 3158]	[ 12809 103411 3159]
6407	237324	2022-11-17 14:28:59.843347+00:00		t	24	72483244087805087	648518346500132614	72483244087800248	648518346520685366	[ 12799 103059 3157]	[ 12819 103089 3158]
6411	237330	2022-11-17 14:28:59.843347+00:00		t	29	72483244087662926	648518346486783620	72483244087675196	648518346477240264	[ 12859 103117 3106]	[ 12827 103113 3106]
6418	237338	2022-11-17 14:28:59.843347+00:00		t	73	72483244087763996	648518346518974687	72483244087790684	648518346472763913	[ 12815 103379 3144]	[ 12837 103381 3146]
6424	237410	2022-11-17 14:28:59.843347+00:00		t	31	72483244087788071	648518346496359485	72483244087783044	648518346496932836	[ 12957 103189 3153]	[ 12963 103159 3153]
6427	237419	2022-11-17 14:28:59.843347+00:00		t	36	72483244087788071	648518346496359485	72483244087800262	648518346498314906	[ 12975 103177 3155]	[ 12989 103143 3156]
6430	237423	2022-11-17 14:28:59.843347+00:00		t	61	72483175368363805	648518346482957609	72483244087834032	648518346489543513	[ 13043 102387 3171]	[ 13025 102415 3172]
6442	237354	2022-11-17 14:28:59.843347+00:00		t	13	72483244087482209	648518346498344346	72483244087543449	648518346486352776	[ 12861 103211 3083]	[ 12851 103179 3082]
6449	237365	2022-11-17 14:28:59.843347+00:00		t	35	72483244087814808	648518346500132614	72483244087814791	648518346489543513	[ 12843 103225 3162]	[ 12867 103207 3162]
6456	237375	2022-11-17 14:28:59.843347+00:00		t	54	72483244087682608	648518346497880310	72483244087682580	648518346504092878	[ 12871 102533 3110]	[ 12889 102501 3111]
6463	237386	2022-11-17 14:28:59.843347+00:00		t	13	72483244087760758	648518346489544793	72483244087771971	648518346495467855	[ 12905 102619 3144]	[ 12909 102653 3144]
6468	237401	2022-11-17 14:28:59.843347+00:00		t	58	72483244087662618	648518346489544793	72483244087669833	648518346479239887	[ 12945 102781 3104]	[ 12945 102817 3105]
6482	237493	2022-11-17 14:28:59.843347+00:00		t	16	72483244087766224	648518346489544793	72483244087768962	648518346498314906	[ 13239 102493 3148]	[ 13237 102469 3147]
6485	237502	2022-11-17 14:28:59.843347+00:00		t	32	72483244087747791	648518346489544793	72483244087734893	648518346479239887	[ 13303 102739 3132]	[ 13293 102769 3132]
6488	237507	2022-11-17 14:28:59.843347+00:00		t	40	72483244087792972	648518346491041827	72483244087807306	648518346496932836	[ 13283 102895 3157]	[ 13309 102915 3159]
6490	236977	2022-11-17 14:28:59.843347+00:00		t	29	72483244087886197	648518346495149194	72483244087886672	648518346504092878	[ 12381 102493 3190]	[ 12347 102471 3191]
6493	236980	2022-11-17 14:28:59.843347+00:00		t	15	72483244087769513	648518346518974687	72483244087756076	648518346495467855	[ 12359 103239 3140]	[ 12343 103217 3141]
6499	236988	2022-11-17 14:28:59.843347+00:00		t	17	72483244087728009	648518346518974687	72483244087735262	648518346477240264	[ 12339 103265 3133]	[ 12351 103241 3132]
6508	236998	2022-11-17 14:28:59.843347+00:00		t	26	72483244087745539	648518346518974687	72483244087756076	648518346495467855	[ 12355 103245 3134]	[ 12365 103219 3135]
6530	237025	2022-11-17 14:28:59.843347+00:00		t	25	72483244087715874	648518346515441991	72483244087718130	648518346504092878	[ 12397 102691 3129]	[ 12407 102715 3129]
6535	237031	2022-11-17 14:28:59.843347+00:00		t	30	72483244087739716	648518346515441991	72483244087747654	648518346504092878	[ 12393 102539 3137]	[ 12415 102521 3138]
6658	238805	2022-11-17 14:28:59.843347+00:00		t	29	72694075375214157	648518346475527296	72694075375208789	648518346487504531	[19101 94837 2987]	[19129 94823 2986]
6671	238906	2022-11-17 14:28:59.843347+00:00		t	54	72694075375274761	648518346497975655	72694075375263887	648518346491659326	[19451 95187 3008]	[19429 95223 3008]
6672	238907	2022-11-17 14:28:59.843347+00:00		t	40	72694075375013484	648518346498358170	72694075375134676	648518346500725685	[19385 95183 2959]	[19421 95205 2959]
6673	238647	2022-11-17 14:28:59.843347+00:00		t	31	72694075375245763	648518346494289031	72694075375245737	648518346495952784	[18821 95185 2995]	[18821 95155 2996]
6725	242218	2022-11-17 14:28:59.843347+00:00		t	53	72413149617593154	648518346471901851	72413218337069482	648518346517437482	[ 11627 112633 2010]	[ 11613 112657 2010]
6728	242276	2022-11-17 14:28:59.843347+00:00		t	26	72413218337061230	648518346471901851	72413218337052819	648518346497891062	[ 11669 112641 2009]	[ 11685 112671 2009]
6740	242497	2022-11-17 14:28:59.843347+00:00		t	14	72413218337189145	648518346496053067	72413218337183811	648518346497891062	[ 12003 112949 2055]	[ 12013 112961 2054]
6742	242563	2022-11-17 14:28:59.843347+00:00		t	32	72413218337148806	648518346497012020	72413218337173330	648518346497891062	[ 12069 112927 2042]	[ 12079 112965 2042]
6746	242716	2022-11-17 14:28:59.843347+00:00		t	37	72413218337315957	648518346497880310	72413218337249705	648518346497891062	[ 12251 113063 2055]	[ 12241 113043 2053]
6753	242749	2022-11-17 14:28:59.843347+00:00		t	37	72413218337110505	648518346497880310	72413218337141704	648518346497891062	[ 12257 113107 2035]	[ 12281 113089 2036]
6761	242755	2022-11-17 14:28:59.843347+00:00		t	18	72413218337073000	648518346511163189	72413218337067454	648518346488854257	[ 12275 113197 2013]	[ 12283 113187 2012]
6764	242660	2022-11-17 14:28:59.843347+00:00		t	42	72413218337194925	648518346497012020	72413218337289416	648518346497891062	[ 12153 112991 2056]	[ 12183 112997 2057]
6765	242663	2022-11-17 14:28:59.843347+00:00		t	31	72413218337266176	648518346497012020	72413218337248714	648518346497891062	[ 12153 112753 2057]	[ 12185 112759 2057]
6771	242680	2022-11-17 14:28:59.843347+00:00		t	23	72413218337248511	648518346491797054	72413218337248714	648518346497891062	[ 12233 112829 2052]	[ 12201 112833 2053]
6776	242700	2022-11-17 14:28:59.843347+00:00		t	12	72413218337160189	648518346497880310	72413218337178773	648518346497891062	[ 12235 113107 2038]	[ 12225 113077 2039]
6804	253112	2022-11-17 14:28:59.843347+00:00		t	42	72694486954071090	648518346484729421	72694486954066222	648518346483047589	[ 18537 107607 1643]	[ 18539 107643 1643]
6831	253238	2022-11-17 14:28:59.843347+00:00		t	60	72694486954046396	648518346484729421	72694486954044308	648518346483047589	[ 18743 108353 1631]	[ 18773 108333 1631]
6832	253239	2022-11-17 14:28:59.843347+00:00		t	30	72694486954033289	648518346484729421	72694486954044316	648518346483047589	[ 18743 108377 1634]	[ 18771 108389 1634]
7076	254657	2022-11-17 14:28:59.843347+00:00		t	62	73045849772829713	648518346502236489	73045849772807340	648518346489543513	[28887 93525 1896]	[28853 93545 1896]
7105	255549	2022-11-17 14:28:59.843347+00:00		t	34	73045849772906749	648518346499915333	73045849773002405	648518346500725685	[29479 93737 1928]	[29503 93767 1928]
7109	255569	2022-11-17 14:28:59.843347+00:00		t	55	73045849772918578	648518346499915333	73045849772950511	648518346500725685	[29515 93711 1924]	[29537 93743 1924]
7478	292218	2022-11-17 14:28:59.843347+00:00		t	29	72694693448111057	648518346483978269	72694693448101078	648518346472763913	[ 19627 114429 2302]	[ 19609 114401 2302]
7501	292297	2022-11-17 14:28:59.843347+00:00		t	31	72694693448106751	648518346514134315	72694693448114553	648518346472763913	[ 19729 113957 2300]	[ 19705 113973 2303]
7519	292510	2022-11-17 14:28:59.843347+00:00		t	67	72694693447922652	648518346494414613	72694693447935540	648518346487504531	[ 20033 114651 2231]	[ 20061 114639 2232]
7538	302251	2022-11-17 14:28:59.843347+00:00		t	26	72976168424668188	648518346489964505	72976168424649442	648518346514458155	[ 26775 113201 2251]	[ 26795 113179 2250]
7545	302258	2022-11-17 14:28:59.843347+00:00		t	42	72976168424666307	648518346493419292	72976168424661726	648518346520685366	[ 26837 113323 2246]	[ 26807 113303 2247]
7548	302309	2022-11-17 14:28:59.843347+00:00		t	49	72976168424692217	648518346495705451	72976168424692209	648518346514458155	[ 26883 113303 2261]	[ 26867 113275 2261]
7562	302241	2022-11-17 14:28:59.843347+00:00		t	48	72976168424705885	648518346489964505	72976168424692225	648518346520685366	[ 26775 113253 2257]	[ 26783 113275 2258]
7575	302430	2022-11-17 14:28:59.843347+00:00		t	29	72976168424542841	648518346504034344	72976168424554823	648518346472763913	[ 26975 113113 2202]	[ 27005 113125 2202]
7579	302291	2022-11-17 14:28:59.843347+00:00		t	33	72976168424633944	648518346504034344	72976168424649379	648518346514458155	[ 26827 113137 2241]	[ 26843 113109 2242]
7584	302404	2022-11-17 14:28:59.843347+00:00		t	41	72976168424580902	648518346504034344	72976168424583587	648518346514458155	[ 26957 113135 2203]	[ 26979 113157 2204]
7585	302406	2022-11-17 14:28:59.843347+00:00		t	38	72976168424542817	648518346504034344	72976168424565791	648518346472763913	[ 26951 113103 2205]	[ 26981 113111 2206]
7586	302454	2022-11-17 14:28:59.843347+00:00		t	16	72976168424531442	648518346488838734	72976168424520507	648518346510155558	[ 27037 112783 2194]	[ 27035 112755 2194]
7593	302461	2022-11-17 14:28:59.843347+00:00		t	15	72976168424520652	648518346488838734	72976168424520507	648518346510155558	[ 27051 112815 2192]	[ 27053 112791 2191]
7609	302523	2022-11-17 14:28:59.843347+00:00		t	50	72976168424560548	648518346494135353	72976168424595494	648518346472763913	[ 27191 113095 2202]	[ 27187 113065 2203]
7613	302526	2022-11-17 14:28:59.843347+00:00		t	26	72976168424565742	648518346497861366	72976168424551948	648518346472763913	[ 27219 113029 2198]	[ 27191 113049 2198]
7623	302538	2022-11-17 14:28:59.843347+00:00		t	48	72976168424327583	648518346488838734	72976168424321051	648518346510155558	[ 27187 112981 2188]	[ 27221 112981 2188]
7625	302541	2022-11-17 14:28:59.843347+00:00		t	14	72976168424617515	648518346494135353	72976168424608729	648518346472763913	[ 27225 113095 2228]	[ 27231 113059 2229]
7628	302602	2022-11-17 14:28:59.843347+00:00		t	56	72976168424535830	648518346497861366	72976168424539518	648518346514458155	[ 27347 113037 2198]	[ 27369 113065 2198]
7634	302635	2022-11-17 14:28:59.843347+00:00		t	39	72976168424665987	648518346485508627	72976168424663863	648518346472763913	[ 27423 112967 2249]	[ 27429 112931 2250]
7877	312740	2022-11-17 14:28:59.843347+00:00		t	28	72483312874481664	648518346489757548	72483312874473338	648518346510155558	[ 13741 105717 3313]	[ 13769 105701 3313]
7884	312751	2022-11-17 14:28:59.843347+00:00		t	56	72483312874487006	648518346489757548	72483312874492372	648518346472763913	[ 13755 105739 3314]	[ 13789 105729 3315]
7891	312816	2022-11-17 14:28:59.843347+00:00		t	17	72483312874546525	648518346489964505	72483312874547080	648518346472763913	[ 13881 105761 3335]	[ 13891 105781 3334]
7893	312757	2022-11-17 14:28:59.843347+00:00		t	39	72483312874487006	648518346489757548	72483312874484355	648518346510155558	[ 13753 105769 3314]	[ 13797 105771 3315]
7894	312764	2022-11-17 14:28:59.843347+00:00		t	13	72483312874481644	648518346512226751	72483312874489559	648518346472763913	[ 13825 105569 3317]	[ 13795 105561 3318]
7898	312820	2022-11-17 14:28:59.843347+00:00		t	75	72483312874489840	648518346512226751	72483312874487192	648518346472763913	[ 13943 105965 3317]	[ 13903 105977 3317]
7901	312775	2022-11-17 14:28:59.843347+00:00		t	83	72483312874481644	648518346512226751	72483312874465272	648518346472763913	[ 13855 105629 3314]	[ 13817 105643 3315]
7912	312795	2022-11-17 14:28:59.843347+00:00		t	27	72483312874492384	648518346512226751	72483312874512700	648518346472763913	[ 13875 105731 3324]	[ 13837 105737 3324]
7913	312796	2022-11-17 14:28:59.843347+00:00		t	74	72483312874512663	648518346512226751	72483312874487004	648518346510155558	[ 13873 105703 3326]	[ 13837 105691 3326]
7940	312902	2022-11-17 14:28:59.843347+00:00		t	35	72483312807346854	648518346495149194	72483312874116832	648518346486617760	[ 14011 106323 3208]	[ 14041 106329 3210]
8180	338213	2022-11-17 14:28:59.843347+00:00		t	33	72624187399136525	648518346482314900	72624187399143366	648518346504315944	[ 17641 108697 2538]	[ 17625 108677 2539]
8191	338237	2022-11-17 14:28:59.843347+00:00		t	29	72624187399145474	648518346500966044	72624187399131672	648518346504315944	[ 17659 108597 2538]	[ 17649 108615 2537]
8208	338277	2022-11-17 14:28:59.843347+00:00		t	31	72624187399053267	648518346494306039	72624187399044029	648518346472763913	[ 17699 108561 2504]	[ 17681 108579 2504]
8233	338324	2022-11-17 14:28:59.843347+00:00		t	43	72624187399046114	648518346494306039	72624187399026722	648518346472763913	[ 17761 108561 2492]	[ 17737 108549 2493]
8245	338341	2022-11-17 14:28:59.843347+00:00		t	21	72624187398976716	648518346494306039	72624187398971248	648518346472763913	[ 17791 108559 2472]	[ 17757 108555 2472]
8267	338428	2022-11-17 14:28:59.843347+00:00		t	32	72624187398985523	648518346489964505	72624187398980332	648518346510155558	[ 17909 109437 2472]	[ 17947 109431 2473]
8284	338440	2022-11-17 14:28:59.843347+00:00		t	35	72624187398985523	648518346489964505	72624187398980290	648518346472763913	[ 17925 109403 2473]	[ 17961 109383 2475]
8285	338446	2022-11-17 14:28:59.843347+00:00		t	25	72624187398995645	648518346489964505	72624187398995573	648518346486617760	[ 17939 109405 2475]	[ 17971 109395 2476]
8292	338460	2022-11-17 14:28:59.843347+00:00		t	50	72624187399156673	648518346484661507	72624187399134699	648518346486617760	[ 18003 109549 2535]	[ 18005 109561 2537]
8294	338466	2022-11-17 14:28:59.843347+00:00		t	50	72624187399003076	648518346492104815	72624187399000485	648518346510155558	[ 18021 109325 2481]	[ 18023 109357 2481]
8305	338490	2022-11-17 14:28:59.843347+00:00		t	47	72624187398930236	648518346494306039	72624187398933548	648518346472763913	[ 18035 108663 2457]	[ 18057 108655 2457]
8333	338392	2022-11-17 14:28:59.843347+00:00		t	36	72624187398968748	648518346494306039	72624187398971447	648518346472763913	[ 17915 108617 2459]	[ 17891 108595 2459]
8338	338403	2022-11-17 14:28:59.843347+00:00		t	58	72624187399015635	648518346492104815	72624187398990681	648518346472763913	[ 17905 109289 2476]	[ 17909 109325 2476]
8339	338407	2022-11-17 14:28:59.843347+00:00		t	68	72624187399015635	648518346492104815	72624187398997919	648518346486617760	[ 17919 109289 2478]	[ 17915 109321 2479]
8341	338413	2022-11-17 14:28:59.843347+00:00		t	31	72624187398980367	648518346489964505	72624187398974992	648518346472763913	[ 17879 109417 2470]	[ 17923 109409 2471]
8375	338630	2022-11-17 14:28:59.843347+00:00		t	17	72624187398969679	648518346492104815	72624187398974940	648518346472763913	[ 18229 109293 2473]	[ 18207 109315 2473]
8384	338646	2022-11-17 14:28:59.843347+00:00		t	28	72624187399000284	648518346492104815	72624187399005461	648518346472763913	[ 18217 109103 2483]	[ 18225 109083 2483]
8431	338798	2022-11-17 14:28:59.843347+00:00		t	24	72694556143093846	648518346492104815	72624187398919950	648518346472763913	[ 18439 109275 2451]	[ 18405 109287 2452]
8469	338761	2022-11-17 14:28:59.843347+00:00		t	39	72624187399168924	648518346491067565	72624187399177254	648518346500725685	[ 18341 108823 2552]	[ 18325 108831 2554]
8516	339497	2022-11-17 14:28:59.843347+00:00		t	22	72624050026951980	648518346500966044	72624050026875730	648518346514458155	[ 17723 106063 2573]	[ 17739 106041 2572]
8525	339507	2022-11-17 14:28:59.843347+00:00		t	17	72624050026943702	648518346500966044	72624050026876311	648518346504315944	[ 17737 106083 2573]	[ 17767 106069 2572]
8528	339511	2022-11-17 14:28:59.843347+00:00		t	44	72624050026998666	648518346494729448	72624050026982647	648518346520685366	[ 17747 106277 2599]	[ 17775 106289 2599]
8531	339515	2022-11-17 14:28:59.843347+00:00		t	34	72624050026980610	648518346494729448	72624050026982617	648518346520685366	[ 17757 106199 2594]	[ 17785 106187 2595]
8541	339588	2022-11-17 14:28:59.843347+00:00		t	34	72624050026961143	648518346508855359	72624050026968019	648518346514458155	[ 17975 105879 2588]	[ 17965 105923 2590]
8548	339602	2022-11-17 14:28:59.843347+00:00		t	24	72624050027066004	648518346500132614	72624050027054159	648518346496195084	[ 17969 106175 2631]	[ 17995 106149 2630]
8549	339604	2022-11-17 14:28:59.843347+00:00		t	58	72624050027066004	648518346500132614	72624050027063610	648518346520685366	[ 17973 106171 2633]	[ 18001 106147 2634]
8565	339650	2022-11-17 14:28:59.843347+00:00		t	28	72624050026956225	648518346508855359	72624050026963590	648518346504315944	[ 18067 105955 2587]	[ 18063 105995 2588]
8584	339664	2022-11-17 14:28:59.843347+00:00		t	18	72624050027093081	648518346494729448	72624050027086320	648518346520685366	[ 18087 105839 2647]	[ 18081 105875 2649]
8603	339693	2022-11-17 14:28:59.843347+00:00		t	19	72624050027097323	648518346494729448	72624050027095243	648518346496195084	[ 18107 105845 2645]	[ 18131 105867 2646]
8617	339721	2022-11-17 14:28:59.843347+00:00		t	106	72624050027079628	648518346484661507	72624050027063364	648518346520685366	[ 18207 105825 2635]	[ 18175 105827 2635]
8620	339728	2022-11-17 14:28:59.843347+00:00		t	14	72624050027058612	648518346484661507	72624050027084118	648518346496195084	[ 18219 105841 2636]	[ 18193 105869 2637]
8627	339764	2022-11-17 14:28:59.843347+00:00		t	21	72624050027166703	648518346484661507	72624050027166646	648518346520685366	[ 18223 105739 2679]	[ 18249 105715 2680]
8629	339767	2022-11-17 14:28:59.843347+00:00		t	24	72624050027178123	648518346479677888	72624050027198082	648518346504315944	[ 18227 105643 2684]	[ 18257 105655 2684]
8630	339768	2022-11-17 14:28:59.843347+00:00		t	67	72624050027166703	648518346484661507	72624050027138489	648518346496195084	[ 18227 105741 2677]	[ 18259 105721 2677]
8644	339745	2022-11-17 14:28:59.843347+00:00		t	53	72624050027079627	648518346484661507	72624050027065834	648518346504315944	[ 18235 105863 2635]	[ 18221 105891 2635]
8646	339749	2022-11-17 14:28:59.843347+00:00		t	33	72624050027166703	648518346484661507	72624050027155188	648518346520685366	[ 18203 105715 2677]	[ 18225 105685 2677]
8655	339827	2022-11-17 14:28:59.843347+00:00		t	12	72624050027018403	648518346484661507	72624050027009590	648518346514458155	[ 18407 106075 2610]	[ 18407 106113 2611]
8656	339829	2022-11-17 14:28:59.843347+00:00		t	16	72624050027072815	648518346484661507	72624050027088510	648518346504315944	[ 18393 105757 2640]	[ 18411 105741 2642]
8662	339836	2022-11-17 14:28:59.843347+00:00		t	65	72624050027081892	648518346484661507	72624050027088510	648518346504315944	[ 18395 105795 2641]	[ 18419 105789 2644]
8666	339803	2022-11-17 14:28:59.843347+00:00		t	36	72624050027086475	648518346495149194	72624050027099714	648518346504315944	[ 18381 106111 2653]	[ 18363 106093 2653]
8675	339821	2022-11-17 14:28:59.843347+00:00		t	24	72624050027198338	648518346503172851	72624050027186546	648518346514458155	[ 18393 105817 2691]	[ 18399 105835 2690]
8692	339529	2022-11-17 14:28:59.843347+00:00		t	27	72624050026956206	648518346499504871	72624050026951947	648518346514458155	[ 17807 105883 2585]	[ 17811 105921 2585]
8708	339547	2022-11-17 14:28:59.843347+00:00		t	25	72624050026970706	648518346500966044	72624050026982580	648518346520685366	[ 17829 106127 2593]	[ 17849 106137 2595]
8715	339555	2022-11-17 14:28:59.843347+00:00		t	40	72624050026970706	648518346500966044	72624050026965840	648518346514458155	[ 17839 106131 2592]	[ 17867 106139 2593]
8722	339563	2022-11-17 14:28:59.843347+00:00		t	72	72624050026965881	648518346484661507	72624050026978124	648518346514458155	[ 17913 106207 2594]	[ 17887 106191 2595]
8725	339566	2022-11-17 14:28:59.843347+00:00		t	13	72624050026989398	648518346484661507	72624050026984856	648518346520685366	[ 17921 106207 2596]	[ 17897 106185 2598]
8726	339567	2022-11-17 14:28:59.843347+00:00		t	12	72624050026937112	648518346484661507	72624050026946275	648518346514458155	[ 17913 106173 2576]	[ 17903 106139 2577]
8812	341640	2022-11-17 14:28:59.843347+00:00		t	43	72624324502210946	648518346480630785	72624324502225270	648518346507389983	[ 16577 112667 1824]	[ 16563 112641 1826]
8939	341946	2022-11-17 14:28:59.843347+00:00		t	30	72624324502287048	648518346489098474	72624324502269587	648518346507389983	[ 16917 112677 1854]	[ 16881 112675 1855]
9026	348466	2022-11-17 14:28:59.843347+00:00		t	38	72694144027669657	648518346486939545	72694144027676903	648518346494148128	[18647 97591 2886]	[18643 97625 2885]
9056	348568	2022-11-17 14:28:59.843347+00:00		t	33	72694144027752088	648518346494400135	72694144027744334	648518346494148128	[18735 97365 2915]	[18761 97351 2915]
9071	348596	2022-11-17 14:28:59.843347+00:00		t	31	72694144027714890	648518346494400135	72694144027731885	648518346494148128	[18769 97377 2907]	[18795 97363 2908]
9099	348701	2022-11-17 14:28:59.843347+00:00		t	29	72694144027729672	648518346496735100	72694144027739346	648518346486971900	[18959 97345 2905]	[18937 97361 2907]
9125	348862	2022-11-17 14:28:59.843347+00:00		t	27	72694144027686681	648518346489565548	72694144027684263	648518346486971900	[19201 97417 2888]	[19169 97425 2889]
9127	348865	2022-11-17 14:28:59.843347+00:00		t	31	72694144027692024	648518346489565548	72694144027669511	648518346511950704	[19205 97391 2886]	[19173 97383 2886]
9237	348526	2022-11-17 14:28:59.843347+00:00		t	16	72694144027669660	648518346486939545	72694144027679259	648518346494148128	[18685 97531 2888]	[18711 97531 2888]
9240	348529	2022-11-17 14:28:59.843347+00:00		t	17	72694144027669660	648518346486939545	72694144027674451	648518346494148128	[18681 97577 2887]	[18713 97581 2886]
9245	348535	2022-11-17 14:28:59.843347+00:00		t	61	72694144027674402	648518346486939545	72694144027679259	648518346494148128	[18703 97523 2891]	[18731 97519 2892]
9305	348758	2022-11-17 14:28:59.843347+00:00		t	24	72694144027654599	648518346496735100	72694144027674298	648518346486971900	[19013 97301 2880]	[19031 97287 2881]
9343	348826	2022-11-17 14:28:59.843347+00:00		t	28	72694144027784358	648518346494400135	72694144027761563	648518346494148128	[19091 97325 2927]	[19113 97345 2926]
9361	348919	2022-11-17 14:28:59.843347+00:00		t	44	72694144027739315	648518346503137779	72694144027739333	648518346486971900	[19273 97277 2912]	[19263 97313 2912]
9431	349007	2022-11-17 14:28:59.843347+00:00		t	13	72694144027694727	648518346489565548	72694144027692219	648518346507389983	[19415 97655 2894]	[19443 97663 2894]
9581	350264	2022-11-17 14:28:59.843347+00:00		t	40	72553612093716061	648518346495533750	72553612093703632	648518346478125293	[ 15637 102931 1703]	[ 15635 102901 1704]
9586	350280	2022-11-17 14:28:59.843347+00:00		t	61	72553612093675038	648518346495533750	72553612093677484	648518346478125293	[ 15665 103027 1694]	[ 15659 103055 1693]
9644	350851	2022-11-17 14:28:59.843347+00:00		t	33	72553612093742496	648518346496471893	72553612093764225	648518346488873565	[ 16279 103209 1723]	[ 16253 103199 1724]
9653	350885	2022-11-17 14:28:59.843347+00:00		t	31	72553612093770724	648518346501071209	72553612093764225	648518346488873565	[ 16269 103165 1732]	[ 16287 103143 1731]
9659	350903	2022-11-17 14:28:59.843347+00:00		t	34	72553612093902789	648518346511163189	72553612093923379	648518346494195703	[ 16327 102459 1789]	[ 16309 102489 1790]
9669	350929	2022-11-17 14:28:59.843347+00:00		t	41	72553612093902789	648518346511163189	72553612093983707	648518346488873565	[ 16355 102473 1790]	[ 16339 102497 1791]
9671	350936	2022-11-17 14:28:59.843347+00:00		t	27	72623980838171469	648518346501177500	72553612093906739	648518346488873565	[ 16397 102765 1792]	[ 16359 102769 1792]
9681	350755	2022-11-17 14:28:59.843347+00:00		t	25	72553612093447436	648518346477007632	72553612093601991	648518346486890393	[ 16099 102789 1674]	[ 16095 102793 1677]
9707	355387	2022-11-17 14:28:59.843347+00:00		t	37	72483174562970120	648518346490580316	72553543307301936	648518346477726990	[ 14331 101951 1649]	[ 14341 101967 1651]
9712	355407	2022-11-17 14:28:59.843347+00:00		t	65	72483174562958279	648518346490580316	72553543307250136	648518346486971900	[ 14313 102109 1633]	[ 14353 102111 1633]
9715	355414	2022-11-17 14:28:59.843347+00:00		t	42	72483174562950975	648518346490580316	72553543307264833	648518346494195703	[ 14319 102085 1635]	[ 14357 102071 1635]
9716	355415	2022-11-17 14:28:59.843347+00:00		t	21	72553543307267497	648518346490580316	72553543307304945	648518346488854257	[ 14357 102347 1647]	[ 14355 102355 1650]
9725	355562	2022-11-17 14:28:59.843347+00:00		t	20	72553543307287529	648518346490580316	72553543307269535	648518346519022303	[ 14447 102279 1640]	[ 14471 102257 1641]
9730	355449	2022-11-17 14:28:59.843347+00:00		t	51	72553543307262556	648518346490580316	72553543307264810	648518346486971900	[ 14369 102005 1633]	[ 14389 102043 1634]
9737	355569	2022-11-17 14:28:59.843347+00:00		t	14	72553543307257732	648518346490580316	72553543307257804	648518346519022303	[ 14451 102331 1634]	[ 14481 102311 1634]
9742	355470	2022-11-17 14:28:59.843347+00:00		t	24	72553543307279727	648518346490580316	72553543307267131	648518346477726990	[ 14397 102245 1639]	[ 14405 102217 1639]
9743	355473	2022-11-17 14:28:59.843347+00:00		t	30	72553543307289487	648518346490580316	72553543307247624	648518346490738941	[ 14381 101955 1632]	[ 14411 101951 1632]
9746	355485	2022-11-17 14:28:59.843347+00:00		t	48	72553543307289487	648518346490580316	72553543307296717	648518346486971900	[ 14389 101907 1642]	[ 14417 101933 1643]
9753	355621	2022-11-17 14:28:59.843347+00:00		t	51	72553543307128219	648518346472581385	72553543307149274	648518346514306270	[ 14625 101905 1581]	[ 14599 101911 1582]
9771	355642	2022-11-17 14:28:59.843347+00:00		t	25	72553543307188972	648518346507428473	72553543307178209	648518346514306270	[ 14629 102017 1604]	[ 14631 101993 1603]
9776	355647	2022-11-17 14:28:59.843347+00:00		t	32	72553543307244909	648518346479396796	72553543307234793	648518346479077839	[ 14659 101561 1622]	[ 14645 101531 1622]
9779	355650	2022-11-17 14:28:59.843347+00:00		t	30	72553543307310378	648518346503299451	72553543307282824	648518346519022303	[ 14645 102309 1653]	[ 14649 102283 1653]
9791	355660	2022-11-17 14:28:59.843347+00:00		t	67	72553543307130863	648518346472581385	72553543307120436	648518346479325585	[ 14685 101907 1579]	[ 14679 101941 1579]
9795	355585	2022-11-17 14:28:59.843347+00:00		t	39	72553543307343129	648518346503299451	72553543307500737	648518346477726990	[ 14525 102335 1672]	[ 14511 102311 1673]
9796	355664	2022-11-17 14:28:59.843347+00:00		t	34	72553543307105319	648518346472581385	72553543307112946	648518346479325585	[ 14695 101879 1576]	[ 14683 101913 1576]
9800	355668	2022-11-17 14:28:59.843347+00:00		t	32	72553543307324840	648518346503299451	72553543307294430	648518346494195703	[ 14671 102307 1653]	[ 14685 102289 1653]
9802	355670	2022-11-17 14:28:59.843347+00:00		t	20	72553543307173250	648518346485904766	72553543307175623	648518346490738941	[ 14719 101977 1599]	[ 14693 101965 1600]
9805	355673	2022-11-17 14:28:59.843347+00:00		t	24	72553543307501552	648518346503299451	72553543307500687	648518346477726990	[ 14691 102249 1670]	[ 14703 102219 1670]
9808	355676	2022-11-17 14:28:59.843347+00:00		t	12	72553543307324438	648518346493065136	72553543307431906	648518346494195703	[ 14743 101793 1661]	[ 14703 101789 1661]
9817	355598	2022-11-17 14:28:59.843347+00:00		t	32	72553543307234883	648518346479396796	72553543307257241	648518346488854257	[ 14565 101649 1629]	[ 14537 101627 1630]
9822	355611	2022-11-17 14:28:59.843347+00:00		t	32	72553543307151743	648518346472581385	72553543307149274	648518346514306270	[ 14573 101875 1590]	[ 14561 101909 1590]
9829	355501	2022-11-17 14:28:59.843347+00:00		t	18	72553543307269697	648518346490580316	72553543307235738	648518346494195703	[ 14401 102375 1630]	[ 14431 102359 1629]
9833	355508	2022-11-17 14:28:59.843347+00:00		t	34	72553543307245295	648518346503984680	72553543307247803	648518346494195703	[ 14465 102265 1628]	[ 14431 102265 1628]
9839	355520	2022-11-17 14:28:59.843347+00:00		t	24	72553543307269431	648518346503984680	72553543307279709	648518346477726990	[ 14471 102123 1638]	[ 14441 102131 1639]
9842	355527	2022-11-17 14:28:59.843347+00:00		t	69	72553543307287529	648518346490580316	72553543307269484	648518346494195703	[ 14423 102257 1639]	[ 14445 102231 1640]
9852	355544	2022-11-17 14:28:59.843347+00:00		t	21	72553543307237869	648518346503984680	72553543307252680	648518346494195703	[ 14477 102293 1630]	[ 14455 102309 1631]
9858	355808	2022-11-17 14:28:59.843347+00:00		t	55	72553543307262435	648518346507428473	72553543307245078	648518346491281272	[ 14961 101955 1630]	[ 14987 101947 1630]
9877	355849	2022-11-17 14:28:59.843347+00:00		t	46	72553543307276786	648518346493065136	72553543307296674	648518346477726990	[ 15021 101845 1649]	[ 15047 101847 1650]
9888	355886	2022-11-17 14:28:59.843347+00:00		t	41	72553543307196081	648518346507686777	72553543307222381	648518346491281272	[ 15097 101877 1617]	[ 15093 101845 1618]
9915	355965	2022-11-17 14:28:59.843347+00:00		t	15	72553543307201086	648518346507686777	72553543307205955	648518346489802071	[ 15139 101895 1616]	[ 15171 101905 1617]
9917	355986	2022-11-17 14:28:59.843347+00:00		t	24	72553543307494021	648518346493065136	72553543307494794	648518346494195703	[ 15159 101813 1671]	[ 15193 101831 1672]
9921	356064	2022-11-17 14:28:59.843347+00:00		t	34	72553543307299232	648518346503299451	72553543307313179	648518346483047589	[ 15243 102087 1655]	[ 15275 102073 1656]
9922	356071	2022-11-17 14:28:59.843347+00:00		t	28	72553543307213214	648518346507686777	72553543307229962	648518346489802071	[ 15293 101849 1618]	[ 15299 101823 1618]
9941	355705	2022-11-17 14:28:59.843347+00:00		t	22	72553543307292334	648518346503299451	72553543307316791	648518346488854257	[ 14833 102309 1656]	[ 14805 102329 1657]
9968	356026	2022-11-17 14:28:59.843347+00:00		t	66	72553543307329689	648518346503299451	72553543307313102	648518346494195703	[ 15203 102019 1656]	[ 15235 101997 1657]
9971	356036	2022-11-17 14:28:59.843347+00:00		t	51	72553543307335409	648518346503299451	72553543307413264	648518346483047589	[ 15213 102101 1668]	[ 15245 102099 1668]
9975	356109	2022-11-17 14:28:59.843347+00:00		t	30	72553543307154585	648518346496316940	72553543307211098	648518346494195703	[ 15335 102309 1614]	[ 15331 102307 1616]
9979	356102	2022-11-17 14:28:59.843347+00:00		t	73	72553543307335092	648518346499205185	72553543307411382	648518346494195703	[ 15359 101943 1672]	[ 15327 101923 1672]
9997	355784	2022-11-17 14:28:59.843347+00:00		t	52	72553543307381864	648518346503299451	72553543307412287	648518346494195703	[ 14987 102017 1672]	[ 14955 102013 1672]
9999	355789	2022-11-17 14:28:59.843347+00:00		t	44	72553543307538091	648518346493065136	72553543307335083	648518346477726990	[ 14981 101883 1663]	[ 14959 101909 1663]
10000	355790	2022-11-17 14:28:59.843347+00:00		t	42	72553543307435232	648518346503299451	72553543307499642	648518346483047589	[ 14977 102141 1670]	[ 14959 102109 1670]
10001	355792	2022-11-17 14:28:59.843347+00:00		t	47	72553543307538091	648518346493065136	72553543307358767	648518346494195703	[ 14979 101887 1663]	[ 14965 101919 1664]
10003	355797	2022-11-17 14:28:59.843347+00:00		t	31	72553543307310224	648518346493065136	72553543307369376	648518346477726990	[ 15003 101967 1655]	[ 14969 101975 1655]
10005	355799	2022-11-17 14:28:59.843347+00:00		t	43	72553543307335328	648518346503299451	72553543307499642	648518346483047589	[ 15001 102061 1672]	[ 14975 102087 1672]
10007	355803	2022-11-17 14:28:59.843347+00:00		t	44	72553543307310224	648518346493065136	72553543307296706	648518346494195703	[ 15007 101949 1653]	[ 14981 101939 1653]
10055	376497	2022-11-17 14:28:59.843347+00:00		t	18	72412737904650372	648518346502141001	72412737904613541	648518346502617767	[ 11423 100183 3128]	[ 11449 100167 3128]
10062	376509	2022-11-17 14:28:59.843347+00:00		t	46	72412737904724448	648518346491014573	72412737904743602	648518346520685366	[11441 99815 3167]	[11467 99803 3169]
10069	376524	2022-11-17 14:28:59.843347+00:00		t	50	72412737904714620	648518346479677888	72412737904714661	648518346496195084	[11507 99711 3164]	[11477 99731 3164]
10072	376528	2022-11-17 14:28:59.843347+00:00		t	30	72412737904714620	648518346479677888	72412737904726870	648518346520685366	[11515 99711 3166]	[11483 99713 3167]
10074	376532	2022-11-17 14:28:59.843347+00:00		t	35	72412737904719728	648518346491014573	72412737904729475	648518346496195084	[11457 99829 3166]	[11489 99835 3168]
10078	376541	2022-11-17 14:28:59.843347+00:00		t	53	72412737904675768	648518346491014573	72412737904675756	648518346520685366	[11513 99863 3150]	[11499 99885 3150]
10092	376573	2022-11-17 14:28:59.843347+00:00		t	52	72412737904597994	648518346497880310	72412737904600330	648518346502617767	[ 11563 100067 3119]	[ 11557 100031 3120]
10102	376598	2022-11-17 14:28:59.843347+00:00		t	26	72412737904681048	648518346502715206	72412737904673392	648518346520685366	[ 11633 100213 3146]	[ 11601 100207 3147]
10139	376791	2022-11-17 14:28:59.843347+00:00		t	35	72412737904650081	648518346502061418	72412737904665576	648518346507389983	[12107 99715 3138]	[12133 99697 3140]
10141	376796	2022-11-17 14:28:59.843347+00:00		t	34	72412737904650081	648518346502061418	72412737904663067	648518346494148128	[12111 99735 3139]	[12141 99731 3140]
10182	376417	2022-11-17 14:28:59.843347+00:00		t	22	72412737904762621	648518346515441991	72412737904769417	648518346504092878	[11371 99581 3186]	[11345 99569 3187]
10201	376625	2022-11-17 14:28:59.843347+00:00		t	37	72412737904582372	648518346488838734	72412737904590332	648518346494476935	[11651 99895 3114]	[11627 99877 3115]
10203	376628	2022-11-17 14:28:59.843347+00:00		t	19	72412737904613035	648518346479677888	72412737904592667	648518346504092878	[11657 99365 3117]	[11629 99347 3118]
10212	376645	2022-11-17 14:28:59.843347+00:00		t	16	72412737904380615	648518346486783620	72412737904378184	648518346504092878	[11677 99667 3082]	[11661 99639 3083]
10215	376651	2022-11-17 14:28:59.843347+00:00		t	49	72412737904707011	648518346479677888	72412737904714454	648518346520685366	[11673 99437 3160]	[11677 99409 3161]
10223	376736	2022-11-17 14:28:59.843347+00:00		t	19	72412737904642672	648518346484910237	72412737904645154	648518346507389983	[11905 99845 3136]	[11937 99851 3136]
10228	376744	2022-11-17 14:28:59.843347+00:00		t	25	72412737904657611	648518346484910237	72412737904663035	648518346507389983	[11933 99753 3139]	[11971 99747 3139]
10230	376747	2022-11-17 14:28:59.843347+00:00		t	35	72412737904673144	648518346484910237	72412737904645154	648518346507389983	[11941 99839 3140]	[11973 99833 3140]
10231	376748	2022-11-17 14:28:59.843347+00:00		t	34	72412737904691427	648518346484910237	72412737904678123	648518346494148128	[11959 99839 3143]	[11987 99823 3144]
10238	376764	2022-11-17 14:28:59.843347+00:00		t	44	72412737904546156	648518346502236489	72412737904546215	648518346481524623	[12041 99847 3098]	[12061 99875 3098]
10241	376775	2022-11-17 14:28:59.843347+00:00		t	14	72412737904650081	648518346502061418	72412737904668191	648518346507389983	[12099 99749 3139]	[12089 99747 3142]
10246	376859	2022-11-17 14:28:59.843347+00:00		t	37	72412737904634309	648518346490679306	72412737904629114	648518346494148128	[12235 99413 3133]	[12221 99443 3133]
10247	376866	2022-11-17 14:28:59.843347+00:00		t	12	72412737904516383	648518346490574940	72412737904543738	648518346481524623	[12237 99953 3095]	[12225 99939 3097]
10257	376836	2022-11-17 14:28:59.843347+00:00		t	25	72412737904631809	648518346502061418	72412737904629114	648518346494148128	[12169 99473 3129]	[12187 99451 3129]
10259	376845	2022-11-17 14:28:59.843347+00:00		t	26	72412737904610381	648518346502061418	72412737904626579	648518346507389983	[12177 99463 3127]	[12205 99449 3127]
10268	376434	2022-11-17 14:28:59.843347+00:00		t	65	72412737904707227	648518346491014573	72412737904685977	648518346520685366	[11349 99751 3151]	[11375 99721 3152]
10269	376438	2022-11-17 14:28:59.843347+00:00		t	32	72412737904726951	648518346491014573	72412737904724421	648518346520685366	[11345 99813 3174]	[11371 99797 3174]
10272	376443	2022-11-17 14:28:59.843347+00:00		t	25	72412737904501198	648518346497880310	72412737904489573	648518346504092878	[ 11381 100161 3088]	[ 11381 100179 3086]
10277	376450	2022-11-17 14:28:59.843347+00:00		t	21	72412737904501198	648518346497880310	72412737904510029	648518346502617767	[ 11387 100177 3088]	[ 11385 100211 3088]
10284	376466	2022-11-17 14:28:59.843347+00:00		t	12	72412737904772172	648518346480079604	72412737904776921	648518346496195084	[11389 99889 3186]	[11405 99859 3187]
10338	389653	2022-11-17 14:28:59.843347+00:00		t	79	73045849839821759	648518346489473388	73045849839810730	648518346487504531	[29881 93885 1978]	[29903 93863 1978]
10360	389581	2022-11-17 14:28:59.843347+00:00		t	61	73045849839813336	648518346489473388	73045849839810730	648518346487504531	[29759 93951 1976]	[29799 93953 1977]
10395	393036	2022-11-17 14:28:59.843347+00:00		t	34	72693937466685933	648518346496991533	72693937466712611	648518346486971900	[19583 91087 2154]	[19599 91113 2155]
10507	399542	2022-11-17 14:28:59.843347+00:00		t	45	72694075241017886	648518346465109621	72694075241030724	648518346479055568	[19477 96217 2721]	[19459 96241 2722]
10510	399548	2022-11-17 14:28:59.843347+00:00		t	14	72694075241346192	648518346484458791	72694075241294007	648518346517437482	[19429 95323 2821]	[19469 95333 2821]
10520	399602	2022-11-17 14:28:59.843347+00:00		t	28	72694075241104652	648518346497059044	72694075241139719	648518346479055568	[19529 95243 2760]	[19555 95257 2760]
10529	399587	2022-11-17 14:28:59.843347+00:00		t	36	72694075241134564	648518346497059044	72694075241126854	648518346477919895	[19509 95265 2759]	[19527 95295 2760]
10538	399593	2022-11-17 14:28:59.843347+00:00		t	67	72694075240992314	648518346465109621	72694075241000453	648518346498314906	[19553 96197 2714]	[19551 96233 2714]
10543	399666	2022-11-17 14:28:59.843347+00:00		t	91	72694075241192462	648518346518974687	72694075241199312	648518346479239887	[19717 95955 2790]	[19705 95929 2792]
10545	399672	2022-11-17 14:28:59.843347+00:00		t	12	72694075241192462	648518346518974687	72694075241190057	648518346479239887	[19717 95981 2786]	[19707 95949 2786]
10588	399787	2022-11-17 14:28:59.843347+00:00		t	17	72694075241273282	648518346526360791	72694075241267744	648518346498314906	[19821 95773 2817]	[19849 95761 2817]
10591	399791	2022-11-17 14:28:59.843347+00:00		t	23	72694075241267554	648518346526360791	72694075241273163	648518346489543513	[19833 95729 2820]	[19853 95713 2819]
10596	399796	2022-11-17 14:28:59.843347+00:00		t	28	72694075241263498	648518346498397338	72694075241263313	648518346479239887	[19839 95925 2819]	[19859 95897 2821]
10603	399810	2022-11-17 14:28:59.843347+00:00		t	17	72694075241273282	648518346526360791	72694075241244163	648518346479239887	[19847 95797 2818]	[19877 95813 2819]
10607	399820	2022-11-17 14:28:59.843347+00:00		t	70	72694075241241558	648518346526360791	72694075241279095	648518346496932836	[19935 95697 2815]	[19907 95695 2815]
10614	399832	2022-11-17 14:28:59.843347+00:00		t	22	72694075241241558	648518346526360791	72694075241308709	648518346479239887	[19933 95703 2818]	[19905 95697 2820]
10615	399833	2022-11-17 14:28:59.843347+00:00		t	24	72694075241241558	648518346526360791	72694075241279208	648518346498314906	[19935 95699 2816]	[19909 95687 2817]
10620	399841	2022-11-17 14:28:59.843347+00:00		t	23	72694075241241558	648518346526360791	72694075241421136	648518346489543513	[19941 95671 2819]	[19915 95659 2819]
10636	399920	2022-11-17 14:28:59.843347+00:00		t	45	72694075241259405	648518346526360791	72694075241352365	648518346489543513	[20091 95809 2823]	[20113 95841 2825]
10655	399943	2022-11-17 14:28:59.843347+00:00		t	16	72694075241196998	648518346498397338	72694075241203839	648518346489543513	[20117 95777 2788]	[20141 95807 2790]
10662	399952	2022-11-17 14:28:59.843347+00:00		t	48	72694075241071485	648518346503172851	72694075241049587	648518346494148128	[20147 95617 2728]	[20157 95651 2729]
10712	399881	2022-11-17 14:28:59.843347+00:00		t	44	72694075241076737	648518346503172851	72694075241076763	648518346520685366	[20019 95537 2740]	[20007 95579 2741]
10715	399885	2022-11-17 14:28:59.843347+00:00		t	14	72694075241258893	648518346526360791	72694075241249101	648518346498314906	[20053 95567 2809]	[20033 95535 2810]
10731	399904	2022-11-17 14:28:59.843347+00:00		t	87	72694075241258893	648518346526360791	72694075241255290	648518346489543513	[20077 95569 2810]	[20075 95533 2811]
10733	399906	2022-11-17 14:28:59.843347+00:00		t	29	72694075241239068	648518346526360791	72694075241231020	648518346489543513	[20085 95585 2805]	[20079 95587 2804]
10734	399968	2022-11-17 14:28:59.843347+00:00		t	14	72694075241213456	648518346518974687	72694075241225741	648518346479055568	[20191 95533 2797]	[20183 95529 2800]
10735	399969	2022-11-17 14:28:59.843347+00:00		t	35	72694075241255335	648518346526360791	72694075241258915	648518346489543513	[20163 95591 2811]	[20181 95561 2812]
10738	399972	2022-11-17 14:28:59.843347+00:00		t	24	72694075241071485	648518346503172851	72694075241069058	648518346494148128	[20187 95635 2739]	[20185 95665 2739]
10740	399976	2022-11-17 14:28:59.843347+00:00		t	60	72694075241066667	648518346503172851	72694075241090343	648518346520685366	[20221 95637 2745]	[20195 95673 2745]
10745	399982	2022-11-17 14:28:59.843347+00:00		t	23	72694075241066667	648518346503172851	72694075241069058	648518346494148128	[20215 95647 2742]	[20207 95679 2743]
10750	399989	2022-11-17 14:28:59.843347+00:00		t	45	72694075241213456	648518346518974687	72694075241218455	648518346489543513	[20227 95581 2796]	[20221 95587 2798]
10753	399993	2022-11-17 14:28:59.843347+00:00		t	74	72694075241095289	648518346503172851	72694075241097683	648518346520685366	[20247 95637 2748]	[20235 95669 2750]
10762	400008	2022-11-17 14:28:59.843347+00:00		t	41	72694075241213456	648518346518974687	72694075241225739	648518346479055568	[20255 95515 2796]	[20265 95509 2798]
10775	400041	2022-11-17 14:28:59.843347+00:00		t	34	72694075241080569	648518346498344346	72694075241060010	648518346486890393	[20357 96231 2734]	[20337 96253 2734]
10802	400073	2022-11-17 14:28:59.843347+00:00		t	40	72694075241061660	648518346503172851	72694075241059241	648518346520685366	[20397 95607 2735]	[20407 95647 2735]
10805	400076	2022-11-17 14:28:59.843347+00:00		t	14	72694075241066516	648518346503172851	72694075241059116	648518346507389983	[20373 95495 2733]	[20407 95485 2733]
10850	403407	2022-11-17 14:28:59.843347+00:00		t	14	72694143759162080	648518346485624851	72694143759140083	648518346496195084	[19469 96521 2336]	[19469 96497 2335]
10883	403573	2022-11-17 14:28:59.843347+00:00		t	27	72694143759149889	648518346494757803	72694143759149894	648518346504315944	[19837 96349 2336]	[19831 96373 2338]
10918	403692	2022-11-17 14:28:59.843347+00:00		t	100	72694143759184146	648518346475316792	72694143759155081	648518346479349137	[20297 97109 2347]	[20315 97133 2347]
10922	403710	2022-11-17 14:28:59.843347+00:00		t	30	72694143759184146	648518346475316792	72694143759191277	648518346479349137	[20337 97081 2348]	[20357 97105 2348]
10926	403722	2022-11-17 14:28:59.843347+00:00		t	74	72694143759184146	648518346475316792	72694143759170205	648518346495467855	[20379 97087 2345]	[20381 97117 2345]
10928	403729	2022-11-17 14:28:59.843347+00:00		t	22	72694143759135210	648518346475316792	72694143759130062	648518346479349137	[20435 96885 2332]	[20407 96897 2332]
10932	403741	2022-11-17 14:28:59.843347+00:00		t	15	72694143759157504	648518346475316792	72694143759170205	648518346495467855	[20411 97077 2344]	[20431 97105 2345]
10935	403748	2022-11-17 14:28:59.843347+00:00		t	37	72694143759162429	648518346475316792	72694143759159940	648518346479349137	[20433 97061 2343]	[20449 97087 2343]
10941	403763	2022-11-17 14:28:59.843347+00:00		t	28	72764512503541266	648518346496053067	72694143759341068	648518346472763913	[20513 96341 2422]	[20479 96345 2422]
10948	403537	2022-11-17 14:28:59.843347+00:00		t	39	72694143759152258	648518346491477434	72694143759145056	648518346496195084	[19745 96443 2337]	[19749 96419 2337]
10952	403541	2022-11-17 14:28:59.843347+00:00		t	26	72694143759167230	648518346491477434	72694143759156954	648518346504315944	[19753 96431 2339]	[19765 96395 2340]
10964	403558	2022-11-17 14:28:59.843347+00:00		t	21	72694143759147384	648518346494757803	72694143759145056	648518346496195084	[19805 96339 2335]	[19793 96367 2337]
10977	403638	2022-11-17 14:28:59.843347+00:00		t	28	72694143759298427	648518346507686777	72694143759305879	648518346486971900	[20175 97037 2407]	[20169 97043 2409]
10978	403642	2022-11-17 14:28:59.843347+00:00		t	25	72694143759300340	648518346472584713	72694143759304018	648518346486971900	[20173 97135 2408]	[20195 97107 2409]
10985	403663	2022-11-17 14:28:59.843347+00:00		t	26	72694143759324734	648518346472584713	72694143759304018	648518346486971900	[20257 97189 2409]	[20269 97159 2409]
10994	403446	2022-11-17 14:28:59.843347+00:00		t	30	72694143759129694	648518346494757803	72694143759077932	648518346504092878	[19575 96365 2320]	[19587 96391 2319]
10995	403450	2022-11-17 14:28:59.843347+00:00		t	20	72694143759167523	648518346472584713	72694143759181743	648518346466833006	[19623 96919 2348]	[19591 96925 2349]
11072	430139	2022-11-17 14:28:59.843347+00:00		t	20	72694281667627669	648518346475973090	72694281667626944	648518346504092878	[ 19479 100753 3210]	[ 19483 100721 3210]
11114	430396	2022-11-17 14:28:59.843347+00:00		t	69	72694281667975446	648518346487729043	72694281667972915	648518346486617760	[ 19809 100519 3288]	[ 19803 100521 3291]
11163	430317	2022-11-17 14:28:59.843347+00:00		t	43	72694281667996793	648518346489023210	72694281668004573	648518346486617760	[ 19691 100657 3302]	[ 19711 100635 3303]
11392	432212	2022-11-17 14:28:59.843347+00:00		t	48	72764924552007426	648518346486881761	72835293296245473	648518346479325585	[ 22521 108679 1928]	[ 22529 108653 1928]
11428	438832	2022-11-17 14:28:59.843347+00:00		t	22	72835499454407353	648518346479531452	72835499454387360	648518346504092878	[ 22681 116101 1836]	[ 22653 116121 1836]
11429	438850	2022-11-17 14:28:59.843347+00:00		t	34	72835499454379768	648518346479531452	72835499454392565	648518346504092878	[ 22715 116101 1834]	[ 22695 116127 1834]
11442	438920	2022-11-17 14:28:59.843347+00:00		t	49	72835499454379784	648518346479531452	72835499454392527	648518346504092878	[ 22777 116099 1835]	[ 22797 116127 1836]
11445	438870	2022-11-17 14:28:59.843347+00:00		t	12	72835499454367700	648518346479531452	72835499454372644	648518346504092878	[ 22729 116085 1825]	[ 22717 116111 1826]
11470	442241	2022-11-17 14:28:59.843347+00:00		t	15	72834812662358964	648518346489565548	72834812662342323	648518346483445438	[22673 94705 2630]	[22645 94719 2631]
11473	442244	2022-11-17 14:28:59.843347+00:00		t	15	72834812662366228	648518346502061418	72834812662358965	648518346507389983	[22623 94615 2636]	[22651 94631 2635]
11478	442252	2022-11-17 14:28:59.843347+00:00		t	48	72834812662356504	648518346502061418	72834812662366278	648518346507389983	[22641 94647 2637]	[22663 94657 2637]
11495	442169	2022-11-17 14:28:59.843347+00:00		t	13	72834812662334890	648518346489565548	72834812662346828	648518346483445438	[22577 94595 2625]	[22543 94595 2626]
11498	442174	2022-11-17 14:28:59.843347+00:00		t	56	72764443917999896	648518346520747574	72834812662252447	648518346483445438	[22521 94541 2594]	[22551 94529 2595]
11501	442179	2022-11-17 14:28:59.843347+00:00		t	28	72834812662329929	648518346489565548	72834812662334939	648518346486971900	[22579 94611 2624]	[22557 94635 2626]
11504	442309	2022-11-17 14:28:59.843347+00:00		t	33	72834812662415255	648518346498397338	72834812662399637	648518346489543513	[22701 94665 2651]	[22719 94643 2652]
11512	442326	2022-11-17 14:28:59.843347+00:00		t	58	72834812662405138	648518346498397338	72834812662410165	648518346489543513	[22715 94681 2655]	[22733 94663 2656]
11520	442337	2022-11-17 14:28:59.843347+00:00		t	16	72834812662217809	648518346474102893	72834812662214583	648518346486352776	[22723 94831 2583]	[22741 94833 2582]
11543	442379	2022-11-17 14:28:59.843347+00:00		t	40	72834812662501972	648518346514222361	72834812662594111	648518346494195703	[22783 94823 2697]	[22767 94851 2697]
11559	442402	2022-11-17 14:28:59.843347+00:00		t	89	72834812662205543	648518346502639783	72834812662199864	648518346483445438	[22759 94355 2577]	[22787 94341 2578]
11590	442529	2022-11-17 14:28:59.843347+00:00		t	68	72834812662479798	648518346500874140	72834812662589591	648518346489543513	[22927 94673 2689]	[22947 94649 2689]
11612	442632	2022-11-17 14:28:59.843347+00:00		t	16	72834812662229134	648518346496053067	72834812662234493	648518346486352776	[23081 94375 2587]	[23053 94391 2587]
11616	442638	2022-11-17 14:28:59.843347+00:00		t	34	72834812662435528	648518346490040347	72834812662420050	648518346507389983	[23077 94511 2662]	[23063 94533 2661]
11633	442730	2022-11-17 14:28:59.843347+00:00		t	18	72834812662564055	648518346498397338	72834812662629742	648518346496932836	[23247 94755 2690]	[23237 94791 2692]
11637	442734	2022-11-17 14:28:59.843347+00:00		t	52	72834812662480277	648518346501071209	72834812662493683	648518346498314906	[23219 95209 2686]	[23251 95229 2687]
11638	442735	2022-11-17 14:28:59.843347+00:00		t	30	72834743942998541	648518346477007632	72834812662523625	648518346507389983	[23261 94189 2692]	[23253 94229 2692]
11641	442738	2022-11-17 14:28:59.843347+00:00		t	41	72834812662293405	648518346496053067	72834812662309326	648518346502617767	[23223 94535 2616]	[23257 94531 2616]
11644	442741	2022-11-17 14:28:59.843347+00:00		t	28	72834812662226505	648518346481678785	72834812662229142	648518346497891062	[23267 94395 2584]	[23263 94373 2585]
11678	442778	2022-11-17 14:28:59.843347+00:00		t	20	72834812662217455	648518346481678785	72834812662231920	648518346504092878	[23301 94423 2585]	[23321 94401 2586]
11707	442869	2022-11-17 14:28:59.843347+00:00		t	57	72834812662319937	648518346491067565	72834812662319923	648518346486971900	[23421 95179 2617]	[23405 95153 2618]
11710	442872	2022-11-17 14:28:59.843347+00:00		t	14	72834812662353922	648518346491361313	72834812662332238	648518346486971900	[23429 94367 2629]	[23407 94395 2629]
11714	442876	2022-11-17 14:28:59.843347+00:00		t	42	72834812662374238	648518346504917126	72834812662379374	648518346500725685	[23391 95183 2645]	[23411 95219 2645]
11721	442883	2022-11-17 14:28:59.843347+00:00		t	14	72834812662485304	648518346489565548	72834812662485197	648518346494148128	[23437 94313 2682]	[23423 94285 2683]
11723	442885	2022-11-17 14:28:59.843347+00:00		t	16	72834812662334989	648518346494300683	72834812662334950	648518346486617760	[23443 94685 2628]	[23421 94673 2626]
11727	442889	2022-11-17 14:28:59.843347+00:00		t	44	72834812662304190	648518346491067565	72834812662322419	648518346494195703	[23431 94953 2618]	[23425 94967 2621]
11729	442891	2022-11-17 14:28:59.843347+00:00		t	19	72834812662485271	648518346489565548	72834812662461624	648518346507389983	[23451 94345 2678]	[23427 94341 2677]
11747	442910	2022-11-17 14:28:59.843347+00:00		t	23	72834812662319744	648518346491067565	72834812662322439	648518346486971900	[23453 94973 2618]	[23445 95003 2620]
11750	442273	2022-11-17 14:28:59.843347+00:00		t	16	72834812662526229	648518346514222361	72834812662526469	648518346477229768	[22707 94741 2694]	[22679 94743 2694]
11753	442281	2022-11-17 14:28:59.843347+00:00		t	24	72834812662358964	648518346489565548	72834812662366278	648518346507389983	[22703 94661 2634]	[22691 94647 2636]
11754	442283	2022-11-17 14:28:59.843347+00:00		t	42	72834812662415537	648518346502181193	72834812662422965	648518346486971900	[22703 95125 2658]	[22693 95091 2658]
11757	442290	2022-11-17 14:28:59.843347+00:00		t	35	72834812662340039	648518346489565548	72834812662349264	648518346483445438	[22699 94701 2633]	[22697 94737 2633]
11760	442294	2022-11-17 14:28:59.843347+00:00		t	27	72834812662526495	648518346514222361	72834812662508256	648518346477229768	[22725 94775 2693]	[22705 94795 2694]
11781	442456	2022-11-17 14:28:59.843347+00:00		t	17	72834812662247242	648518346514134315	72834812662237099	648518346486352776	[22873 94301 2590]	[22851 94273 2589]
11804	442555	2022-11-17 14:28:59.843347+00:00		t	39	72834812662441368	648518346486141124	72834812662449386	648518346498314906	[22997 95249 2670]	[22971 95231 2671]
11813	442568	2022-11-17 14:28:59.843347+00:00		t	20	72834812662396907	648518346479956886	72834812662375566	648518346486971900	[22993 94255 2643]	[22985 94225 2643]
11836	442598	2022-11-17 14:28:59.843347+00:00		t	35	72834812662489890	648518346486959841	72834812662489688	648518346489543513	[22999 95131 2685]	[23019 95105 2685]
11841	442686	2022-11-17 14:28:59.843347+00:00		t	17	72834812662231912	648518346496053067	72834812662237215	648518346497891062	[23119 94397 2587]	[23121 94433 2587]
11855	442713	2022-11-17 14:28:59.843347+00:00		t	23	72834812662373575	648518346479956886	72834812662368688	648518346486971900	[23161 94369 2642]	[23189 94385 2642]
11863	442724	2022-11-17 14:28:59.843347+00:00		t	55	72834812662498077	648518346501071209	72834812662489772	648518346489543513	[23201 95169 2686]	[23229 95145 2687]
11878	442800	2022-11-17 14:28:59.843347+00:00		t	31	72834812662477531	648518346472722185	72834812662480244	648518346489543513	[23353 95125 2681]	[23337 95147 2683]
11893	442816	2022-11-17 14:28:59.843347+00:00		t	43	72834812662301764	648518346491067565	72834812662299045	648518346494195703	[23397 95109 2608]	[23357 95109 2608]
11897	442820	2022-11-17 14:28:59.843347+00:00		t	61	72834812662515882	648518346498397338	72834812662591900	648518346486971900	[23327 94725 2693]	[23363 94727 2693]
11905	442828	2022-11-17 14:28:59.843347+00:00		t	17	72834812662415326	648518346520465718	72834812662405183	648518346500725685	[23345 94715 2653]	[23357 94743 2653]
11909	442832	2022-11-17 14:28:59.843347+00:00		t	59	72834812662267675	648518346496053067	72834812662272946	648518346504092878	[23345 94293 2598]	[23365 94323 2598]
11911	442834	2022-11-17 14:28:59.843347+00:00		t	26	72834812662301764	648518346491067565	72834812662307003	648518346494195703	[23399 95173 2614]	[23365 95165 2615]
11913	442836	2022-11-17 14:28:59.843347+00:00		t	19	72834812662340194	648518346490150097	72834812662306860	648518346486971900	[23341 95043 2620]	[23369 95031 2619]
11914	442837	2022-11-17 14:28:59.843347+00:00		t	36	72834812662301764	648518346491067565	72834812662301706	648518346486971900	[23397 95097 2610]	[23369 95097 2610]
11918	442841	2022-11-17 14:28:59.843347+00:00		t	38	72834812662222900	648518346496053067	72834812662254862	648518346497891062	[23349 94281 2596]	[23375 94303 2596]
11925	442848	2022-11-17 14:28:59.843347+00:00		t	42	72834812662278801	648518346491067565	72834812662314875	648518346486971900	[23405 95093 2606]	[23375 95081 2606]
11927	442850	2022-11-17 14:28:59.843347+00:00		t	13	72834812662389380	648518346494300683	72834812662366327	648518346486617760	[23413 94703 2633]	[23375 94701 2633]
11931	442915	2022-11-17 14:28:59.843347+00:00		t	28	72834812662389380	648518346494300683	72834812662368989	648518346486617760	[23481 94783 2638]	[23451 94797 2640]
11938	442922	2022-11-17 14:28:59.843347+00:00		t	21	72834812662459118	648518346490002636	72834812662448720	648518346507389983	[23453 94425 2668]	[23463 94395 2668]
11958	442942	2022-11-17 14:28:59.843347+00:00		t	37	72834812662006422	648518346481678785	72834812662232024	648518346497891062	[23507 94539 2583]	[23503 94559 2585]
11959	442943	2022-11-17 14:28:59.843347+00:00		t	42	72834812662384442	648518346504917126	72834812662384412	648518346500725685	[23489 94983 2644]	[23507 94959 2646]
11966	442950	2022-11-17 14:28:59.843347+00:00		t	27	72834812662484672	648518346489565548	72834812662468861	648518346494148128	[23545 94209 2680]	[23515 94223 2680]
11975	442959	2022-11-17 14:28:59.843347+00:00		t	33	72834812662298968	648518346491067565	72834812662325119	648518346486971900	[23537 94999 2618]	[23533 94995 2621]
11979	442963	2022-11-17 14:28:59.843347+00:00		t	27	72834812662229178	648518346481678785	72834812662239507	648518346497891062	[23565 94397 2583]	[23543 94371 2584]
11982	442966	2022-11-17 14:28:59.843347+00:00		t	17	72834812661996713	648518346481678785	72834812662183534	648518346497891062	[23545 94355 2577]	[23541 94317 2577]
11987	442973	2022-11-17 14:28:59.843347+00:00		t	12	72834812662311955	648518346491361313	72834812662306511	648518346486971900	[23559 94373 2618]	[23551 94395 2617]
11994	442192	2022-11-17 14:28:59.843347+00:00		t	50	72834812662334890	648518346489565548	72834812662339991	648518346507389983	[22597 94593 2626]	[22587 94611 2628]
11997	442195	2022-11-17 14:28:59.843347+00:00		t	27	72834812662459565	648518346496797412	72834812662456915	648518346486971900	[22615 94985 2674]	[22585 95009 2675]
12001	442200	2022-11-17 14:28:59.843347+00:00		t	18	72834812662386815	648518346502061418	72834812662368943	648518346486971900	[22583 94635 2635]	[22595 94669 2635]
12017	442222	2022-11-17 14:28:59.843347+00:00		t	17	72834812662430836	648518346507686777	72834812662443840	648518346494195703	[22603 95101 2669]	[22619 95073 2669]
12020	442226	2022-11-17 14:28:59.843347+00:00		t	36	72834812662475010	648518346507686777	72834812662446633	648518346486971900	[22619 95113 2671]	[22629 95091 2671]
12027	442239	2022-11-17 14:28:59.843347+00:00		t	48	72834812662358964	648518346489565548	72834812662346865	648518346486971900	[22675 94685 2631]	[22643 94683 2631]
12051	448351	2022-11-17 14:28:59.843347+00:00		t	21	72483037996477545	648518346531671834	72483037996483576	648518346486971900	[13141 98237 3275]	[13147 98209 3276]
12073	448432	2022-11-17 14:28:59.843347+00:00		t	34	72483037996493731	648518346531671834	72483037996491614	648518346486971900	[13215 98211 3280]	[13229 98181 3281]
12075	452456	2022-11-17 14:28:59.843347+00:00		t	17	72483106246265310	648518346481680577	72483106246260633	648518346510155558	[13299 99307 2398]	[13315 99339 2398]
12081	452555	2022-11-17 14:28:59.843347+00:00		t	26	72483106245903976	648518346481680577	72483106246056405	648518346479239887	[13509 99547 2318]	[13527 99521 2318]
12086	452563	2022-11-17 14:28:59.843347+00:00		t	54	72483106246328311	648518346497861366	72483106246344715	648518346486617760	[13557 99567 2426]	[13545 99551 2428]
12091	452572	2022-11-17 14:28:59.843347+00:00		t	25	72483106246211562	648518346497261228	72483106246237875	648518346491281272	[13547 99415 2385]	[13553 99441 2387]
12092	452573	2022-11-17 14:28:59.843347+00:00		t	21	72483106245907166	648518346481680577	72483106246056495	648518346498314906	[13525 99565 2318]	[13553 99549 2318]
12093	452574	2022-11-17 14:28:59.843347+00:00		t	29	72483106246235245	648518346497261228	72483106246251002	648518346488873565	[13567 99329 2389]	[13559 99357 2391]
12094	452577	2022-11-17 14:28:59.843347+00:00		t	36	72483106245907166	648518346481680577	72483106245966695	648518346472763913	[13531 99549 2315]	[13567 99535 2315]
12097	452581	2022-11-17 14:28:59.843347+00:00		t	36	72483106245925384	648518346493419292	72483106246029390	648518346489543513	[13581 99909 2319]	[13577 99949 2319]
12104	452591	2022-11-17 14:28:59.843347+00:00		t	56	72483106246340399	648518346489964505	72483106246334207	648518346496195084	[13611 99313 2424]	[13601 99339 2424]
12117	452607	2022-11-17 14:28:59.843347+00:00		t	13	72483106246317421	648518346497861366	72483106246349230	648518346496932836	[13617 99541 2425]	[13625 99517 2427]
12119	452609	2022-11-17 14:28:59.843347+00:00		t	36	72483106246104518	648518346512226751	72483106246112315	648518346479239887	[13629 99651 2336]	[13631 99631 2338]
12120	452610	2022-11-17 14:28:59.843347+00:00		t	19	72483106246371259	648518346485508627	72483106246340591	648518346496932836	[13611 99479 2430]	[13629 99491 2429]
12137	452630	2022-11-17 14:28:59.843347+00:00		t	52	72483106245970060	648518346493419292	72483106245919940	648518346479239887	[13675 99767 2320]	[13673 99737 2321]
12146	452645	2022-11-17 14:28:59.843347+00:00		t	15	72483106246089105	648518346493419292	72483106246086393	648518346489543513	[13703 99785 2325]	[13727 99765 2326]
12151	452663	2022-11-17 14:28:59.843347+00:00		t	16	72483106246325942	648518346512226751	72483106246328751	648518346496932836	[ 13761 100135 2419]	[ 13779 100113 2420]
12155	448477	2022-11-17 14:28:59.843347+00:00		t	29	72483037996479391	648518346531671834	72483037996477430	648518346486971900	[13277 98247 3275]	[13287 98215 3275]
12164	452493	2022-11-17 14:28:59.843347+00:00		t	28	72483106246122103	648518346512226751	72483106246141647	648518346479239887	[13393 99645 2344]	[13395 99613 2344]
12165	452495	2022-11-17 14:28:59.843347+00:00		t	40	72483106246319937	648518346484661507	72483106246322619	648518346479055568	[13379 99515 2420]	[13407 99511 2421]
12167	452498	2022-11-17 14:28:59.843347+00:00		t	42	72483106246293736	648518346497004589	72483106246314788	648518346489543513	[13405 99569 2418]	[13421 99571 2420]
12172	452507	2022-11-17 14:28:59.843347+00:00		t	40	72483106246304465	648518346497004589	72483106246319830	648518346496195084	[13469 99331 2419]	[13435 99343 2420]
12176	452514	2022-11-17 14:28:59.843347+00:00		t	13	72483106246337553	648518346497261228	72483106246337557	648518346488873565	[13447 99801 2429]	[13447 99829 2429]
12182	452522	2022-11-17 14:28:59.843347+00:00		t	98	72483106246302001	648518346497004589	72483106246299334	648518346488873565	[13425 99633 2408]	[13463 99619 2408]
12188	452529	2022-11-17 14:28:59.843347+00:00		t	18	72483106246278497	648518346497004589	72483106246286071	648518346489543513	[13433 99673 2408]	[13471 99673 2408]
12189	452531	2022-11-17 14:28:59.843347+00:00		t	18	72483106246409976	648518346485508627	72483106246319933	648518346489543513	[13449 99433 2424]	[13471 99447 2423]
12196	452544	2022-11-17 14:28:59.843347+00:00		t	50	72483106246328371	648518346497861366	72483106246337353	648518346479055568	[13529 99619 2426]	[13499 99623 2428]
12197	452545	2022-11-17 14:28:59.843347+00:00		t	51	72483106246337457	648518346497261228	72483106246344715	648518346486617760	[13479 99679 2432]	[13501 99659 2432]
12201	452549	2022-11-17 14:28:59.843347+00:00		t	23	72483106246317361	648518346497004589	72483106246267824	648518346472763913	[13491 99379 2406]	[13519 99375 2406]
12203	452674	2022-11-17 14:28:59.843347+00:00		t	54	72483106246144030	648518346518974687	72483106246144046	648518346472763913	[13835 99459 2351]	[13811 99491 2351]
12204	452679	2022-11-17 14:28:59.843347+00:00		t	20	72483106246235218	648518346478715764	72483106246242930	648518346489543513	[13787 99387 2395]	[13819 99363 2395]
12207	452690	2022-11-17 14:28:59.843347+00:00		t	28	72483106246308249	648518346512226751	72483106246341496	648518346496932836	[ 13809 100339 2428]	[ 13837 100327 2430]
12211	452697	2022-11-17 14:28:59.843347+00:00		t	49	72483106246126810	648518346518974687	72483106246112191	648518346489543513	[13873 99341 2339]	[13857 99373 2339]
12213	452700	2022-11-17 14:28:59.843347+00:00		t	21	72483106246119371	648518346518974687	72483106246104396	648518346479239887	[13883 99329 2338]	[13855 99343 2337]
12237	452796	2022-11-17 14:28:59.843347+00:00		t	40	72483106246148647	648518346496818300	72483106246141683	648518346498314906	[14065 99597 2352]	[14055 99613 2351]
12238	452797	2022-11-17 14:28:59.843347+00:00		t	28	72483106246299277	648518346500132614	72483106246293721	648518346489543513	[14033 99491 2408]	[14051 99503 2408]
12240	452799	2022-11-17 14:28:59.843347+00:00		t	47	72483106246148515	648518346518974687	72483106246131999	648518346498314906	[14037 99393 2346]	[14055 99415 2346]
12242	452803	2022-11-17 14:28:59.843347+00:00		t	34	72483106246290972	648518346514708423	72483106246293721	648518346489543513	[14055 99585 2410]	[14055 99553 2410]
12249	452814	2022-11-17 14:28:59.843347+00:00		t	18	72483106246119421	648518346496818300	72483106246131999	648518346498314906	[14105 99441 2343]	[14071 99433 2344]
12254	452820	2022-11-17 14:28:59.843347+00:00		t	57	72483106246301862	648518346520432209	72483106246290870	648518346479239887	[14131 99437 2410]	[14087 99457 2411]
12257	452823	2022-11-17 14:28:59.843347+00:00		t	41	72483106246134336	648518346496818300	72483106246129430	648518346479239887	[14105 99407 2345]	[14093 99393 2346]
12262	452829	2022-11-17 14:28:59.843347+00:00		t	45	72483106246134336	648518346496818300	72483106246124390	648518346477240264	[14123 99405 2343]	[14107 99375 2343]
12264	452833	2022-11-17 14:28:59.843347+00:00		t	35	72483106246290972	648518346514708423	72483106246309920	648518346479239887	[14101 99603 2411]	[14119 99579 2412]
12265	452835	2022-11-17 14:28:59.843347+00:00		t	52	72483106246301862	648518346520432209	72483106246290847	648518346489543513	[14145 99427 2410]	[14121 99399 2411]
12275	452849	2022-11-17 14:28:59.843347+00:00		t	27	72483106246309959	648518346520432209	72483106246312428	648518346479239887	[14177 99653 2415]	[14143 99643 2416]
12277	452851	2022-11-17 14:28:59.843347+00:00		t	77	72483106246280957	648518346514708423	72483106246290960	648518346489543513	[14129 99603 2410]	[14149 99595 2411]
12282	452917	2022-11-17 14:28:59.843347+00:00		t	48	72483106246158037	648518346496818300	72483106246172616	648518346477240264	[14259 99561 2359]	[14285 99543 2361]
12284	452920	2022-11-17 14:28:59.843347+00:00		t	49	72483106246334423	648518346518974687	72483106246331353	648518346491774737	[14309 99587 2428]	[14285 99599 2428]
12288	452927	2022-11-17 14:28:59.843347+00:00		t	38	72483106246371053	648518346489544793	72483106246381399	648518346498314906	[14287 99367 2430]	[14301 99401 2431]
12291	452934	2022-11-17 14:28:59.843347+00:00		t	92	72483106246122315	648518346486342290	72483106246122324	648518346496932836	[ 14277 100111 2344]	[ 14311 100095 2344]
12294	452941	2022-11-17 14:28:59.843347+00:00		t	21	72553474990309922	648518346526360791	72483106246136930	648518346498314906	[14359 99791 2348]	[14319 99795 2350]
12299	452949	2022-11-17 14:28:59.843347+00:00		t	19	72553474990297136	648518346526360791	72483106246122303	648518346498314906	[14343 99945 2344]	[14333 99985 2346]
12300	452734	2022-11-17 14:28:59.843347+00:00		t	14	72483106246187638	648518346518974687	72483106246201999	648518346489543513	[13925 99371 2370]	[13899 99363 2371]
12302	452737	2022-11-17 14:28:59.843347+00:00		t	20	72483106246185355	648518346518974687	72483106246190099	648518346489543513	[13939 99411 2370]	[13909 99439 2371]
12313	452762	2022-11-17 14:28:59.843347+00:00		t	59	72483106246430085	648518346489964505	72483106246531883	648518346496932836	[13943 99339 2431]	[13977 99341 2431]
12340	452871	2022-11-17 14:28:59.843347+00:00		t	25	72483106246132000	648518346496818300	72483106246148514	648518346477240264	[14181 99419 2353]	[14195 99391 2353]
12347	452880	2022-11-17 14:28:59.843347+00:00		t	18	72483106246317356	648518346520432209	72483106246319968	648518346477240264	[14229 99513 2417]	[14211 99543 2418]
12351	452885	2022-11-17 14:28:59.843347+00:00		t	29	72483106246180564	648518346496818300	72483106246160355	648518346489543513	[14209 99515 2358]	[14223 99491 2359]
12352	452886	2022-11-17 14:28:59.843347+00:00		t	22	72483106246139022	648518346496818300	72483106246143978	648518346479239887	[14201 99425 2352]	[14221 99401 2352]
12366	452903	2022-11-17 14:28:59.843347+00:00		t	48	72483106246334374	648518346518974687	72483106246382269	648518346496932836	[14293 99549 2430]	[14259 99551 2431]
12371	452912	2022-11-17 14:28:59.843347+00:00		t	60	72483106246334374	648518346518974687	72483106246362556	648518346477240264	[14299 99571 2431]	[14275 99591 2431]
12372	452914	2022-11-17 14:28:59.843347+00:00		t	58	72483106246362327	648518346518974687	72483106246493667	648518346496932836	[14307 99579 2439]	[14281 99597 2439]
12381	452467	2022-11-17 14:28:59.843347+00:00		t	34	72483106246096889	648518346481680577	72483106246086297	648518346498314906	[13317 99715 2330]	[13327 99747 2331]
12384	452470	2022-11-17 14:28:59.843347+00:00		t	23	72483106246245558	648518346497261228	72483106246250982	648518346496195084	[13337 99351 2392]	[13333 99345 2394]
12386	452473	2022-11-17 14:28:59.843347+00:00		t	33	72483106246222176	648518346485508627	72483106246188065	648518346472763913	[ 13323 100027 2377]	[ 13339 100011 2376]
12393	452481	2022-11-17 14:28:59.843347+00:00		t	51	72483106246258553	648518346485508627	72483106246248194	648518346496932836	[13335 99475 2392]	[13365 99453 2392]
12395	452484	2022-11-17 14:28:59.843347+00:00		t	67	72483106246158039	648518346512226751	72483106246141647	648518346479239887	[13353 99561 2353]	[13381 99545 2354]
12396	452485	2022-11-17 14:28:59.843347+00:00		t	56	72483106246096889	648518346481680577	72483106246086303	648518346479239887	[13349 99703 2328]	[13379 99725 2328]
12409	457044	2022-11-17 14:28:59.843347+00:00		t	15	72764581155776636	648518346489544793	72764581155762468	648518346496932836	[21509 99595 2305]	[21527 99567 2305]
12411	457045	2022-11-17 14:28:59.843347+00:00		t	48	72764581155730959	648518346518974687	72764581155762468	648518346496932836	[21563 99563 2295]	[21535 99571 2297]
12418	457054	2022-11-17 14:28:59.843347+00:00		t	13	72764581155677508	648518346497059044	72764581155673906	648518346479239887	[21541 99687 2265]	[21541 99661 2264]
12428	457125	2022-11-17 14:28:59.843347+00:00		t	22	72764581155645654	648518346497059044	72764581155633547	648518346479055568	[21687 99901 2243]	[21677 99869 2244]
12437	457138	2022-11-17 14:28:59.843347+00:00		t	26	72764581155648955	648518346497059044	72764581155652085	648518346479055568	[21731 99727 2250]	[21703 99705 2250]
12440	457083	2022-11-17 14:28:59.843347+00:00		t	38	72764581155762781	648518346526360791	72764581155771598	648518346479055568	[21635 99819 2301]	[21605 99813 2303]
12443	457085	2022-11-17 14:28:59.843347+00:00		t	32	72764581155712156	648518346497059044	72764581155688707	648518346489543513	[21623 99615 2269]	[21605 99583 2270]
12451	457159	2022-11-17 14:28:59.843347+00:00		t	22	72764581155804391	648518346518974687	72764581155863322	648518346477240264	[21769 99829 2312]	[21741 99827 2311]
12455	457167	2022-11-17 14:28:59.843347+00:00		t	16	72764581155750517	648518346497004589	72764581155766336	648518346496932836	[21795 99495 2299]	[21763 99487 2301]
12462	457174	2022-11-17 14:28:59.843347+00:00		t	47	72764581155766337	648518346497004589	72764581155766315	648518346479055568	[21817 99493 2302]	[21783 99481 2303]
12463	457176	2022-11-17 14:28:59.843347+00:00		t	42	72764581155861246	648518346518974687	72764581155862376	648518346477240264	[21815 99721 2312]	[21789 99715 2311]
12464	457177	2022-11-17 14:28:59.843347+00:00		t	45	72764581155792192	648518346497004589	72764581155776672	648518346479055568	[21825 99559 2303]	[21793 99573 2303]
12466	457179	2022-11-17 14:28:59.843347+00:00		t	74	72764581155762478	648518346497004589	72764581155792019	648518346472763913	[21827 99531 2305]	[21799 99533 2306]
12467	457182	2022-11-17 14:28:59.843347+00:00		t	33	72764581155748060	648518346497004589	72764581155750745	648518346489543513	[21827 99641 2300]	[21803 99657 2299]
12468	457183	2022-11-17 14:28:59.843347+00:00		t	17	72764581155862152	648518346518974687	72764581155818132	648518346496932836	[21813 99755 2311]	[21801 99753 2310]
12469	457184	2022-11-17 14:28:59.843347+00:00		t	53	72764581155792192	648518346497004589	72764581155792551	648518346496932836	[21835 99629 2304]	[21807 99651 2305]
12472	457194	2022-11-17 14:28:59.843347+00:00		t	46	72764581155803192	648518346518974687	72764581155892535	648518346479055568	[21847 99661 2312]	[21825 99633 2312]
12474	457197	2022-11-17 14:28:59.843347+00:00		t	42	72764581155792192	648518346497004589	72764581155784099	648518346489543513	[21843 99649 2303]	[21831 99681 2304]
12482	457230	2022-11-17 14:28:59.843347+00:00		t	17	72764581155860926	648518346518974687	72764581155753408	648518346489543513	[21869 99671 2310]	[21879 99665 2309]
12485	457242	2022-11-17 14:28:59.843347+00:00		t	54	72764581155756075	648518346497004589	72764581155738146	648518346489543513	[21879 99505 2292]	[21917 99491 2292]
12501	457112	2022-11-17 14:28:59.843347+00:00		t	41	72764581155777332	648518346526360791	72764581155793235	648518346477240264	[21661 99869 2302]	[21645 99893 2304]
12504	457289	2022-11-17 14:28:59.843347+00:00		t	53	72764581155617393	648518346486141124	72764581155621356	648518346479325585	[ 22005 100235 2230]	[ 21971 100219 2230]
12506	457297	2022-11-17 14:28:59.843347+00:00		t	45	72764581155626885	648518346486141124	72764581155618712	648518346479239887	[ 22011 100253 2228]	[ 21981 100239 2228]
12512	457115	2022-11-17 14:28:59.843347+00:00		t	18	72764581155650650	648518346497059044	72764581155653770	648518346479055568	[21679 99873 2249]	[21655 99839 2249]
12518	457329	2022-11-17 14:28:59.843347+00:00		t	23	72764581155617534	648518346486141124	72764581155609470	648518346479239887	[ 22025 100285 2228]	[ 22003 100297 2227]
12540	457397	2022-11-17 14:28:59.843347+00:00		t	36	72764581155602233	648518346526360791	72764581155603660	648518346479239887	[ 22139 100345 2218]	[ 22103 100345 2218]
12557	457561	2022-11-17 14:28:59.843347+00:00		t	13	72764581155595362	648518346481651905	72764581155592328	648518346483445438	[22365 99741 2211]	[22337 99737 2212]
12563	457572	2022-11-17 14:28:59.843347+00:00		t	13	72764581155663274	648518346502639783	72764581155665177	648518346498314906	[22387 99531 2256]	[22355 99537 2258]
12564	457573	2022-11-17 14:28:59.843347+00:00		t	33	72764581155663274	648518346502639783	72764581155659952	648518346478125293	[22387 99535 2254]	[22359 99555 2255]
12568	457584	2022-11-17 14:28:59.843347+00:00		t	30	72764581155595362	648518346481651905	72764581155587540	648518346507389983	[22379 99771 2208]	[22377 99793 2206]
12571	457590	2022-11-17 14:28:59.843347+00:00		t	44	72764581155593823	648518346481651905	72764581155595338	648518346500725685	[22417 99597 2210]	[22387 99593 2210]
12572	457593	2022-11-17 14:28:59.843347+00:00		t	28	72764581155593823	648518346481651905	72764581155592310	648518346483445438	[22419 99575 2209]	[22389 99555 2209]
12573	457595	2022-11-17 14:28:59.843347+00:00		t	26	72764581155593823	648518346481651905	72764581155596778	648518346483445438	[22423 99603 2212]	[22391 99605 2214]
12576	457603	2022-11-17 14:28:59.843347+00:00		t	18	72764581155670375	648518346502639783	72764581155665201	648518346483445438	[22419 99577 2256]	[22403 99607 2258]
12579	457612	2022-11-17 14:28:59.843347+00:00		t	21	72764581155630526	648518346502639783	72764581155623728	648518346483445438	[22409 99391 2236]	[22409 99409 2235]
12580	457613	2022-11-17 14:28:59.843347+00:00		t	40	72764581155688617	648518346502639783	72764581155692921	648518346483445438	[22437 99449 2267]	[22411 99443 2269]
12590	457635	2022-11-17 14:28:59.843347+00:00		t	13	72764581155595316	648518346481651905	72764581155587467	648518346488854257	[22451 99547 2207]	[22451 99523 2206]
12858	465784	2022-11-17 14:28:59.843347+00:00		t	13	72624187466169223	648518346493430770	72624187466174177	648518346507389983	[ 17595 108689 2635]	[ 17611 108707 2637]
13213	465882	2022-11-17 14:28:59.843347+00:00		t	19	72624187466149121	648518346493430770	72624187466130816	648518346507389983	[ 17753 108737 2623]	[ 17731 108765 2623]
13235	477804	2022-11-17 14:28:59.843347+00:00		t	15	72553268697606234	648518346517948776	72553268697609015	648518346483047589	[14381 94109 2074]	[14345 94131 2075]
13239	477788	2022-11-17 14:28:59.843347+00:00		t	65	72482899953475865	648518346517948776	72553268697699433	648518346488854257	[14329 93371 2111]	[14343 93339 2112]
13246	477795	2022-11-17 14:28:59.843347+00:00		t	32	72482899953563524	648518346517948776	72553268697800754	648518346479077839	[14333 93455 2151]	[14345 93487 2152]
13253	477865	2022-11-17 14:28:59.843347+00:00		t	28	72553268697741909	648518346486854553	72553268697739448	648518346488854257	[14443 93339 2125]	[14439 93373 2126]
13255	477867	2022-11-17 14:28:59.843347+00:00		t	32	72553268697741909	648518346486854553	72553268697716556	648518346488854257	[14451 93309 2120]	[14445 93343 2121]
13260	477877	2022-11-17 14:28:59.843347+00:00		t	29	72553268697805586	648518346517948776	72553268697817485	648518346488854257	[14463 93377 2155]	[14475 93417 2157]
13268	477886	2022-11-17 14:28:59.843347+00:00		t	25	72553268697791060	648518346517948776	72553268697786311	648518346479077839	[14487 93307 2148]	[14499 93279 2148]
13270	477888	2022-11-17 14:28:59.843347+00:00		t	26	72553268697762833	648518346486854553	72553268697739479	648518346483047589	[14507 93333 2126]	[14511 93367 2126]
13271	477889	2022-11-17 14:28:59.843347+00:00		t	31	72553268697783831	648518346486854553	72553268697786311	648518346479077839	[14535 93289 2139]	[14513 93291 2141]
13278	477897	2022-11-17 14:28:59.843347+00:00		t	17	72553268697709104	648518346486854553	72553268697727629	648518346483047589	[14503 93295 2120]	[14523 93319 2121]
13279	477928	2022-11-17 14:28:59.843347+00:00		t	21	72553268697662965	648518346486131838	72553268697670841	648518346483047589	[14543 94025 2097]	[14573 94033 2097]
13282	477931	2022-11-17 14:28:59.843347+00:00		t	33	72553268697654965	648518346511163189	72553268697670841	648518346483047589	[14615 94027 2092]	[14579 94033 2092]
13283	477932	2022-11-17 14:28:59.843347+00:00		t	54	72553268698020665	648518346503299451	72553268697869401	648518346477726990	[14577 93817 2177]	[14577 93857 2177]
13300	477924	2022-11-17 14:28:59.843347+00:00		t	48	72553268697767492	648518346486854553	72553268697767529	648518346488854257	[14591 93315 2140]	[14573 93335 2141]
13302	477934	2022-11-17 14:28:59.843347+00:00		t	51	72553268697754350	648518346494325495	72553268697763429	648518346487504531	[14557 94181 2138]	[14585 94193 2137]
13303	477935	2022-11-17 14:28:59.843347+00:00		t	32	72553268698020665	648518346503299451	72553268697923665	648518346503310971	[14597 93815 2181]	[14583 93847 2182]
13307	477943	2022-11-17 14:28:59.843347+00:00		t	35	72553268697660220	648518346511163189	72553268697652244	648518346494195703	[14617 94003 2092]	[14589 93993 2092]
13314	477952	2022-11-17 14:28:59.843347+00:00		t	18	72553268697677894	648518346511163189	72553268697670829	648518346483047589	[14617 94007 2097]	[14595 94013 2098]
13315	477953	2022-11-17 14:28:59.843347+00:00		t	84	72553268697689984	648518346494325495	72553268697699932	648518346479325585	[14589 94095 2108]	[14605 94065 2109]
13318	477957	2022-11-17 14:28:59.843347+00:00		t	32	72553268697754350	648518346494325495	72553268697751759	648518346487504531	[14571 94193 2133]	[14603 94199 2133]
13323	477963	2022-11-17 14:28:59.843347+00:00		t	43	72553268697675585	648518346486131838	72553268697670841	648518346483047589	[14591 93961 2104]	[14613 93981 2104]
13327	477969	2022-11-17 14:28:59.843347+00:00		t	28	72553268697695418	648518346494325495	72553268697712521	648518346487504531	[14607 94109 2113]	[14619 94087 2114]
13330	477988	2022-11-17 14:28:59.843347+00:00		t	41	72553268697695418	648518346494325495	72553268697707173	648518346479325585	[14613 94105 2111]	[14645 94075 2111]
13332	477992	2022-11-17 14:28:59.843347+00:00		t	54	72553268697639064	648518346467000942	72553268697631313	648518346494195703	[14649 93705 2081]	[14651 93737 2081]
13343	478011	2022-11-17 14:28:59.843347+00:00		t	34	72553268697903448	648518346503299451	72553268698013869	648518346488854257	[14693 93511 2183]	[14673 93483 2184]
13345	478014	2022-11-17 14:28:59.843347+00:00		t	47	72553268697753258	648518346511163189	72553268697729871	648518346488873565	[14703 93187 2122]	[14681 93219 2122]
13350	478026	2022-11-17 14:28:59.843347+00:00		t	43	72553268697817925	648518346494325495	72553268697815504	648518346487504531	[14665 94049 2160]	[14687 94071 2160]
13351	478028	2022-11-17 14:28:59.843347+00:00		t	87	72553268697770264	648518346494217248	72553268697753669	648518346483047589	[14705 93905 2133]	[14689 93877 2133]
13352	478029	2022-11-17 14:28:59.843347+00:00		t	44	72553268697733065	648518346486853091	72553268697719767	648518346479325585	[14707 94117 2120]	[14691 94143 2121]
13355	478036	2022-11-17 14:28:59.843347+00:00		t	32	72553268697704540	648518346486853091	72553268697699932	648518346479325585	[14723 94043 2110]	[14701 94077 2110]
13360	478046	2022-11-17 14:28:59.843347+00:00		t	69	72553268697795790	648518346492181871	72553268697795770	648518346495952784	[14737 93277 2148]	[14721 93255 2150]
13364	477978	2022-11-17 14:28:59.843347+00:00		t	33	72553268697740102	648518346494325495	72553268697742506	648518346479325585	[14615 94149 2123]	[14635 94129 2123]
13375	478055	2022-11-17 14:28:59.843347+00:00		t	20	72553268697634191	648518346511163189	72553268697614271	648518346494195703	[14715 94103 2078]	[14727 94139 2079]
13379	478061	2022-11-17 14:28:59.843347+00:00		t	13	72553268697623823	648518346467000942	72553268697611254	648518346494195703	[14703 93613 2076]	[14731 93639 2076]
13380	478062	2022-11-17 14:28:59.843347+00:00		t	60	72553268697903448	648518346503299451	72553268697920097	648518346490738941	[14725 93519 2183]	[14735 93485 2183]
13388	478075	2022-11-17 14:28:59.843347+00:00		t	22	72553268697721477	648518346486853091	72553268697707207	648518346479325585	[14733 94111 2117]	[14751 94135 2116]
13398	478093	2022-11-17 14:28:59.843347+00:00		t	25	72553268697683037	648518346490013747	72553268697611649	648518346477726990	[14785 94185 2080]	[14769 94181 2079]
13404	478100	2022-11-17 14:28:59.843347+00:00		t	15	72553268697660231	648518346511163189	72553268697616803	648518346477726990	[14757 94053 2077]	[14773 94059 2076]
13407	478105	2022-11-17 14:28:59.843347+00:00		t	37	72553268697765317	648518346486131838	72553268697760673	648518346483047589	[14749 93695 2133]	[14779 93711 2134]
13411	478172	2022-11-17 14:28:59.843347+00:00		t	63	72553268697672736	648518346498565681	72553268697675223	648518346486971900	[14863 93331 2101]	[14827 93329 2101]
13416	478119	2022-11-17 14:28:59.843347+00:00		t	20	72553268697665317	648518346467000942	72553268697670571	648518346486971900	[14767 93577 2092]	[14789 93593 2094]
13429	478136	2022-11-17 14:28:59.843347+00:00		t	74	72553268697606124	648518346486824881	72553268697596713	648518346494195703	[14845 94031 2069]	[14815 94025 2069]
13434	478149	2022-11-17 14:28:59.843347+00:00		t	55	72553268697634149	648518346511163189	72553268697636805	648518346483047589	[14789 94055 2080]	[14819 94077 2081]
13439	478155	2022-11-17 14:28:59.843347+00:00		t	20	72553268697606124	648518346486824881	72553268697616791	648518346483047589	[14847 94045 2071]	[14817 94053 2072]
13444	478165	2022-11-17 14:28:59.843347+00:00		t	43	72553268697677452	648518346498565681	72553268697654526	648518346486971900	[14863 93455 2092]	[14823 93453 2092]
13448	478239	2022-11-17 14:28:59.843347+00:00		t	19	72553268697619187	648518346486824881	72553268697588407	648518346494195703	[14889 93933 2065]	[14877 93899 2066]
13473	478282	2022-11-17 14:28:59.843347+00:00		t	33	72553268697623630	648518346498565681	72553268697623684	648518346494195703	[14965 93367 2080]	[14943 93343 2081]
13481	478355	2022-11-17 14:28:59.843347+00:00		t	21	72553268697668076	648518346494325495	72553268697670647	648518346487504531	[15009 93731 2096]	[15021 93767 2095]
13503	478220	2022-11-17 14:28:59.843347+00:00		t	33	72553268697637124	648518346490013747	72553268697692552	648518346479325585	[14841 94155 2102]	[14855 94145 2104]
13509	478292	2022-11-17 14:28:59.843347+00:00		t	19	72553268697466482	648518346486853091	72553268697521860	648518346491659326	[14961 94109 2058]	[14949 94135 2060]
13514	478303	2022-11-17 14:28:59.843347+00:00		t	18	72553268697701979	648518346494325495	72553268697677684	648518346487504531	[14973 93729 2100]	[14959 93765 2101]
13524	478316	2022-11-17 14:28:59.843347+00:00		t	57	72553268697675539	648518346524096261	72553268697673151	648518346487504531	[15023 93879 2099]	[14981 93871 2100]
13526	478320	2022-11-17 14:28:59.843347+00:00		t	58	72553268697677788	648518346524096261	72553268697675624	648518346487504531	[15027 93915 2099]	[14993 93935 2100]
13527	478321	2022-11-17 14:28:59.843347+00:00		t	16	72553268697654990	648518346490013747	72553268697677871	648518346479325585	[15015 94015 2094]	[14987 93991 2094]
13530	478327	2022-11-17 14:28:59.843347+00:00		t	32	72553268697606043	648518346465109621	72553268697606038	648518346483047589	[15037 93847 2068]	[14997 93839 2068]
13535	478335	2022-11-17 14:28:59.843347+00:00		t	55	72553268697606043	648518346465109621	72553268697603114	648518346479325585	[15035 93863 2066]	[14999 93867 2066]
13539	478343	2022-11-17 14:28:59.843347+00:00		t	34	72553268697621605	648518346465109621	72553268697624026	648518346483047589	[15039 93883 2075]	[15005 93889 2076]
13563	478394	2022-11-17 14:28:59.843347+00:00		t	61	72553268697741831	648518346489870863	72553268697729879	648518346488854257	[15109 93239 2122]	[15077 93241 2122]
13572	478408	2022-11-17 14:28:59.843347+00:00		t	66	72553268697621376	648518346498565681	72553268697621369	648518346486971900	[15061 93471 2075]	[15087 93487 2075]
13579	478415	2022-11-17 14:28:59.843347+00:00		t	52	72553268697729904	648518346489870863	72553268697753328	648518346483047589	[15123 93255 2124]	[15095 93261 2125]
13597	478448	2022-11-17 14:28:59.843347+00:00		t	50	72553268697657520	648518346465109621	72553268697649599	648518346483047589	[15169 93875 2087]	[15157 93839 2087]
13609	478467	2022-11-17 14:28:59.843347+00:00		t	20	72553268697614256	648518346488710840	72553268697563874	648518346479197392	[15181 94131 2066]	[15173 94161 2066]
13619	478540	2022-11-17 14:28:59.843347+00:00		t	44	72553268697614256	648518346488710840	72553268697552098	648518346483445438	[15239 94067 2064]	[15273 94073 2063]
13634	478561	2022-11-17 14:28:59.843347+00:00		t	37	72553268697849560	648518346498081127	72553268697864581	648518346491659326	[15291 94171 2171]	[15295 94165 2174]
13648	478487	2022-11-17 14:28:59.843347+00:00		t	29	72553268697692010	648518346489870863	72553268697686987	648518346488854257	[15221 93231 2103]	[15215 93203 2103]
13658	478502	2022-11-17 14:28:59.843347+00:00		t	44	72553268697455680	648518346465109621	72553268697647105	648518346487504531	[15201 93847 2084]	[15223 93825 2085]
13665	478515	2022-11-17 14:28:59.843347+00:00		t	26	72553268697833522	648518346498081127	72553268697849200	648518346494195703	[15271 94201 2170]	[15239 94197 2172]
13666	478516	2022-11-17 14:28:59.843347+00:00		t	43	72553268697614256	648518346488710840	72553268697592980	648518346488873565	[15221 94113 2066]	[15245 94143 2066]
13696	478596	2022-11-17 14:28:59.843347+00:00		t	23	72553268697833258	648518346507263519	72553268697828142	648518346495467855	[15353 93915 2165]	[15345 93941 2164]
13705	477819	2022-11-17 14:28:59.843347+00:00		t	12	72482899953599712	648518346496316940	72553268697819883	648518346479077839	[14331 93483 2163]	[14363 93483 2163]
13714	477830	2022-11-17 14:28:59.843347+00:00		t	44	72553268697660297	648518346486131838	72553268697647654	648518346489802071	[14399 94151 2090]	[14377 94183 2090]
13727	477840	2022-11-17 14:28:59.843347+00:00		t	108	72553268697616824	648518346517948776	72553268697629014	648518346479077839	[14395 94035 2077]	[14393 94035 2080]
13738	477853	2022-11-17 14:28:59.843347+00:00		t	43	72553268697751339	648518346486131838	72553268697760836	648518346483047589	[14419 93885 2133]	[14411 93923 2134]
13740	477855	2022-11-17 14:28:59.843347+00:00		t	35	72553268697682235	648518346517948776	72553268697701754	648518346488854257	[14403 93391 2110]	[14417 93361 2110]
13741	477856	2022-11-17 14:28:59.843347+00:00		t	53	72553268697779576	648518346517948776	72553268697803260	648518346479077839	[14387 93401 2148]	[14417 93407 2148]
13742	477857	2022-11-17 14:28:59.843347+00:00		t	18	72553268697772504	648518346486131838	72553268697746713	648518346488854257	[14419 93675 2133]	[14417 93653 2132]
13746	477861	2022-11-17 14:28:59.843347+00:00		t	24	72553268697597253	648518346517948776	72553268697634270	648518346483047589	[14441 94131 2077]	[14427 94151 2079]
13747	477862	2022-11-17 14:28:59.843347+00:00		t	40	72553268697755746	648518346486854553	72553268697718888	648518346483047589	[14437 93341 2129]	[14433 93383 2129]
14387	490829	2022-11-17 14:28:59.843347+00:00		t	32	72835087808716451	648518346499888197	72835087808706388	648518346486971900	[ 22879 104399 3156]	[ 22879 104429 3156]
14427	490967	2022-11-17 14:28:59.843347+00:00		t	55	72835087808699205	648518346499888197	72835087808694649	648518346486971900	[ 23123 104327 3150]	[ 23129 104365 3151]
14474	491025	2022-11-17 14:28:59.843347+00:00		t	49	72835087808703794	648518346499888197	72835087808683156	648518346486971900	[ 23195 104293 3148]	[ 23211 104331 3148]
14604	490729	2022-11-17 14:28:59.843347+00:00		t	32	72835087808716109	648518346499888197	72835087808713553	648518346486971900	[ 22629 104173 3160]	[ 22661 104195 3160]
14607	490735	2022-11-17 14:28:59.843347+00:00		t	21	72835087808729659	648518346499888197	72835087808711118	648518346486971900	[ 22695 104373 3159]	[ 22667 104365 3158]
14663	520844	2022-11-17 14:28:59.843347+00:00		t	16	72764512839057598	648518346494799093	72764512839057541	648518346486971900	[21573 97171 3036]	[21555 97155 3036]
14668	520851	2022-11-17 14:28:59.843347+00:00		t	24	72764512839119585	648518346485914052	72764512839121970	648518346500725685	[21605 96363 3060]	[21569 96369 3061]
14723	521139	2022-11-17 14:28:59.843347+00:00		t	48	72764512839127910	648518346489985111	72764512839125034	648518346486890393	[21883 97075 3066]	[21913 97057 3066]
14841	520770	2022-11-17 14:28:59.843347+00:00		t	25	72764512839044549	648518346507686777	72764512839054639	648518346486971900	[21535 96497 3035]	[21507 96481 3036]
14847	520782	2022-11-17 14:28:59.843347+00:00		t	16	72764512839062534	648518346494799093	72764512839050040	648518346486971900	[21541 97187 3038]	[21507 97183 3038]
14916	521080	2022-11-17 14:28:59.843347+00:00		t	27	72764512838991005	648518346479572672	72764512838995699	648518346486971900	[21841 96369 3010]	[21817 96341 3011]
15009	520933	2022-11-17 14:28:59.843347+00:00		t	31	72764512839112390	648518346510021158	72764512839124837	648518346478125293	[21627 96801 3056]	[21633 96837 3057]
15030	520969	2022-11-17 14:28:59.843347+00:00		t	48	72764512838746357	648518346489565548	72764512838878017	648518346494148128	[21667 96583 2965]	[21677 96613 2966]
15040	520985	2022-11-17 14:28:59.843347+00:00		t	47	72764512839023200	648518346503093371	72764512839033072	648518346486971900	[21669 97259 3022]	[21697 97255 3022]
15047	521551	2022-11-17 14:28:59.843347+00:00		t	37	72764512839006432	648518346467221486	72764512838984049	648518346494148128	[22323 96757 3012]	[22321 96727 3012]
15067	521597	2022-11-17 14:28:59.843347+00:00		t	42	72764512838998691	648518346467221486	72764512838988751	648518346494148128	[22359 96775 3013]	[22379 96755 3013]
15082	521655	2022-11-17 14:28:59.843347+00:00		t	29	72764512838998691	648518346467221486	72764512838991195	648518346494148128	[22411 96809 3010]	[22449 96807 3011]
15095	535333	2022-11-17 14:28:59.843347+00:00		t	29	72764443851158439	648518346491645370	72764443851288515	648518346486971900	[21505 94597 2554]	[21507 94599 2557]
15105	535405	2022-11-17 14:28:59.843347+00:00		t	34	72764443850958548	648518346492595641	72764443850953259	648518346498314906	[21671 94721 2459]	[21635 94713 2459]
15118	535453	2022-11-17 14:28:59.843347+00:00		t	30	72764443850746207	648518346486141124	72764443850871484	648518346472699657	[21693 94981 2446]	[21701 95017 2446]
15124	535424	2022-11-17 14:28:59.843347+00:00		t	35	72764443851174408	648518346493301424	72764443851262229	648518346477919895	[21653 94783 2564]	[21661 94817 2565]
15128	535457	2022-11-17 14:28:59.843347+00:00		t	17	72764443850938787	648518346488991501	72764443850953423	648518346479239887	[21699 95069 2451]	[21707 95035 2451]
15131	535460	2022-11-17 14:28:59.843347+00:00		t	26	72764443850955703	648518346492595641	72764443850953197	648518346498314906	[21741 94603 2458]	[21711 94595 2458]
15132	535462	2022-11-17 14:28:59.843347+00:00		t	43	72764443850745464	648518346486141124	72764443850953423	648518346479239887	[21699 94977 2448]	[21715 95007 2449]
15133	535463	2022-11-17 14:28:59.843347+00:00		t	29	72764443850958567	648518346492595641	72764443850986698	648518346498314906	[21739 94743 2468]	[21719 94753 2471]
15135	535465	2022-11-17 14:28:59.843347+00:00		t	34	72764443850938787	648518346488991501	72764443850921464	648518346472699657	[21707 95081 2449]	[21719 95057 2449]
15136	535466	2022-11-17 14:28:59.843347+00:00		t	24	72764443850947757	648518346492595641	72764443850955933	648518346472699657	[21719 94887 2459]	[21721 94929 2460]
15137	535467	2022-11-17 14:28:59.843347+00:00		t	23	72764443850950382	648518346492595641	72764443850934423	648518346479239887	[21749 94585 2456]	[21725 94569 2455]
15138	535468	2022-11-17 14:28:59.843347+00:00		t	33	72764443850852418	648518346488991501	72764443850887177	648518346479239887	[21719 95079 2446]	[21725 95047 2446]
15144	535475	2022-11-17 14:28:59.843347+00:00		t	46	72764443850950382	648518346492595641	72764443850950377	648518346486890393	[21757 94585 2458]	[21735 94557 2458]
15145	535476	2022-11-17 14:28:59.843347+00:00		t	15	72764443850978574	648518346492595641	72764443850960928	648518346498314906	[21759 94607 2462]	[21739 94585 2462]
15146	535477	2022-11-17 14:28:59.843347+00:00		t	35	72764443850745464	648518346486141124	72764443850748427	648518346479055568	[21711 94969 2445]	[21743 94987 2445]
15147	535478	2022-11-17 14:28:59.843347+00:00		t	25	72764443850938787	648518346488991501	72764443850935026	648518346472699657	[21719 95075 2453]	[21743 95051 2453]
15148	535479	2022-11-17 14:28:59.843347+00:00		t	35	72764443850753720	648518346488991501	72764443850748427	648518346479055568	[21731 95081 2444]	[21745 95053 2444]
15149	535480	2022-11-17 14:28:59.843347+00:00		t	17	72764443850852418	648518346488991501	72764443850935087	648518346496059082	[21731 95089 2447]	[21745 95065 2447]
15150	535481	2022-11-17 14:28:59.843347+00:00		t	20	72764443850745464	648518346486141124	72764443850926708	648518346496059082	[21725 94961 2448]	[21751 94985 2449]
15155	535487	2022-11-17 14:28:59.843347+00:00		t	45	72764443850896791	648518346502639783	72764443850866923	648518346479239887	[21773 94517 2442]	[21765 94493 2443]
15157	535490	2022-11-17 14:28:59.843347+00:00		t	27	72764443850978574	648518346492595641	72764443850960886	648518346486890393	[21783 94599 2463]	[21773 94581 2464]
15160	535495	2022-11-17 14:28:59.843347+00:00		t	18	72764443850758130	648518346488991501	72764443850915925	648518346479239887	[21757 95115 2447]	[21783 95097 2447]
15163	535499	2022-11-17 14:28:59.843347+00:00		t	22	72764443851220650	648518346493301424	72764443851197592	648518346477919895	[21785 94751 2567]	[21787 94785 2567]
15165	535503	2022-11-17 14:28:59.843347+00:00		t	27	72764443851197329	648518346493301424	72764443851197592	648518346477919895	[21789 94735 2564]	[21803 94769 2564]
15170	535576	2022-11-17 14:28:59.843347+00:00		t	31	72764443850934640	648518346492595641	72764443850961043	648518346496932836	[21889 94739 2458]	[21927 94761 2459]
15172	535579	2022-11-17 14:28:59.843347+00:00		t	40	72764443850934640	648518346492595641	72764443850941651	648518346489543513	[21897 94711 2457]	[21935 94711 2457]
15174	535582	2022-11-17 14:28:59.843347+00:00		t	48	72764443850986641	648518346492595641	72764443850991752	648518346496932836	[21905 94735 2473]	[21941 94751 2473]
15178	535588	2022-11-17 14:28:59.843347+00:00		t	18	72764443850847653	648518346502639783	72764443850944781	648518346489543513	[21969 94563 2453]	[21949 94583 2456]
15184	535596	2022-11-17 14:28:59.843347+00:00		t	27	72764443850963707	648518346472722185	72764443850991752	648518346496932836	[21997 94775 2464]	[21967 94781 2465]
15194	535608	2022-11-17 14:28:59.843347+00:00		t	29	72764443850963707	648518346472722185	72764443850961051	648518346489543513	[22005 94799 2464]	[21985 94813 2464]
15210	535434	2022-11-17 14:28:59.843347+00:00		t	16	72764443851166024	648518346493301424	72764443851326569	648518346498314906	[21671 94801 2559]	[21667 94855 2560]
15213	535437	2022-11-17 14:28:59.843347+00:00		t	66	72764443850938787	648518346488991501	72764443850887229	648518346496932836	[21681 95073 2449]	[21673 95045 2449]
15216	535442	2022-11-17 14:28:59.843347+00:00		t	45	72764443850966200	648518346492595641	72764443850953423	648518346479239887	[21687 94875 2460]	[21677 94913 2460]
15217	535443	2022-11-17 14:28:59.843347+00:00		t	12	72764443850966200	648518346492595641	72764443850961151	648518346486890393	[21689 94887 2461]	[21675 94921 2462]
15221	535448	2022-11-17 14:28:59.843347+00:00		t	26	72764443850745464	648518346486141124	72764443850934956	648518346496932836	[21689 94971 2450]	[21687 94975 2452]
15226	535521	2022-11-17 14:28:59.843347+00:00		t	33	72764443850966020	648518346492595641	72764443850960893	648518346489543513	[21825 94575 2459]	[21835 94553 2461]
15227	535524	2022-11-17 14:28:59.843347+00:00		t	35	72764443850845749	648518346502639783	72764443850866923	648518346479239887	[21859 94447 2445]	[21841 94435 2445]
15228	535525	2022-11-17 14:28:59.843347+00:00		t	38	72764443850906340	648518346502639783	72764443850934385	648518346489543513	[21863 94491 2448]	[21845 94467 2450]
15232	535532	2022-11-17 14:28:59.843347+00:00		t	21	72764443850760633	648518346502639783	72764443850915925	648518346479239887	[21879 95165 2451]	[21847 95155 2451]
15238	535548	2022-11-17 14:28:59.843347+00:00		t	13	72764443850986596	648518346492595641	72764443850983761	648518346489543513	[21873 94677 2473]	[21875 94655 2475]
15241	535553	2022-11-17 14:28:59.843347+00:00		t	33	72764443850956111	648518346502639783	72764443850958891	648518346510155558	[21913 95229 2458]	[21883 95231 2459]
15242	535559	2022-11-17 14:28:59.843347+00:00		t	37	72764443850986641	648518346492595641	72764443850991762	648518346486890393	[21885 94743 2474]	[21901 94749 2476]
15252	535638	2022-11-17 14:28:59.843347+00:00		t	18	72764443850742129	648518346502639783	72764443850741457	648518346496932836	[22001 94923 2442]	[22029 94907 2442]
15262	535664	2022-11-17 14:28:59.843347+00:00		t	16	72764443850958462	648518346497089252	72764443850934426	648518346496932836	[22113 94567 2454]	[22091 94555 2454]
15319	535748	2022-11-17 14:28:59.843347+00:00		t	24	72764443851181556	648518346502639783	72764443851195122	648518346510155558	[22279 94293 2564]	[22309 94281 2564]
15373	535360	2022-11-17 14:28:59.843347+00:00		t	26	72764443851154142	648518346491645370	72764443851146510	648518346486971900	[21573 94607 2551]	[21585 94581 2551]
15379	535368	2022-11-17 14:28:59.843347+00:00		t	39	72764443851174408	648518346493301424	72764443851261419	648518346486971900	[21627 94757 2566]	[21595 94781 2566]
15388	535387	2022-11-17 14:28:59.843347+00:00		t	38	72764443851189017	648518346493301424	72764443851188914	648518346477919895	[21643 94689 2566]	[21613 94671 2567]
15396	535820	2022-11-17 14:28:59.843347+00:00		t	64	72764443851160843	648518346492247435	72764443851148255	648518346477229768	[22493 94533 2556]	[22509 94549 2557]
15399	535825	2022-11-17 14:28:59.843347+00:00		t	21	72834812595468342	648518346487729043	72764443851174492	648518346510155558	[22531 94919 2562]	[22511 94889 2562]
15428	538385	2022-11-17 14:28:59.843347+00:00		t	73	73046125388836726	648518346490580316	73046125388817850	648518346477726990	[ 30381 101231 3264]	[ 30371 101207 3264]
15433	538344	2022-11-17 14:28:59.843347+00:00		t	33	73046125388832040	648518346490580316	73046125388825051	648518346477726990	[ 30309 101249 3266]	[ 30311 101211 3266]
15479	538441	2022-11-17 14:28:59.843347+00:00		t	51	73046125388793627	648518346490580316	73046125388800977	648518346477726990	[ 30453 101231 3258]	[ 30443 101203 3258]
15616	560362	2022-11-17 14:28:59.843347+00:00		t	19	72623637643172014	648518346479572672	72623637643141332	648518346479197392	[16445 93447 2468]	[16409 93439 2467]
15635	560388	2022-11-17 14:28:59.843347+00:00		t	47	72623637643190952	648518346479572672	72623637643169680	648518346479197392	[16483 93615 2481]	[16461 93641 2483]
15644	560525	2022-11-17 14:28:59.843347+00:00		t	30	72623637643368367	648518346500874140	72623637643362705	648518346479239887	[16639 93987 2552]	[16663 93965 2551]
15662	560544	2022-11-17 14:28:59.843347+00:00		t	26	72623637643288484	648518346526360791	72623637643285903	648518346498314906	[16681 93827 2521]	[16695 93843 2521]
15664	560546	2022-11-17 14:28:59.843347+00:00		t	51	72623637643288593	648518346487667114	72623637643293759	648518346479325585	[16713 93983 2518]	[16701 93957 2519]
15667	560549	2022-11-17 14:28:59.843347+00:00		t	23	72623637643308762	648518346487667114	72623637643304007	648518346489543513	[16727 94077 2525]	[16701 94055 2526]
15670	560552	2022-11-17 14:28:59.843347+00:00		t	31	72623637643288484	648518346526360791	72623637643301539	648518346479239887	[16679 93827 2523]	[16701 93847 2524]
15672	560554	2022-11-17 14:28:59.843347+00:00		t	19	72623637643283065	648518346501071209	72623637643275546	648518346489543513	[16697 93345 2516]	[16703 93309 2515]
15676	560558	2022-11-17 14:28:59.843347+00:00		t	32	72623637643368367	648518346500874140	72623637643374076	648518346498314906	[16673 94003 2555]	[16709 93977 2555]
15678	560560	2022-11-17 14:28:59.843347+00:00		t	46	72623637643429184	648518346478252013	72623637643465331	648518346488873565	[16685 93479 2567]	[16711 93507 2567]
15680	560562	2022-11-17 14:28:59.843347+00:00		t	57	72623637643374044	648518346500874140	72623637643400615	648518346479239887	[16701 93971 2557]	[16719 93947 2557]
15682	560564	2022-11-17 14:28:59.843347+00:00		t	57	72623637643265670	648518346501071209	72623637643265594	648518346489543513	[16699 93653 2509]	[16733 93645 2509]
15683	560565	2022-11-17 14:28:59.843347+00:00		t	64	72623637643291172	648518346487667114	72623637643306367	648518346479239887	[16737 94017 2521]	[16723 93985 2521]
15684	560566	2022-11-17 14:28:59.843347+00:00		t	24	72623637643384777	648518346500874140	72623637643374076	648518346498314906	[16697 94043 2553]	[16723 94027 2553]
15688	560570	2022-11-17 14:28:59.843347+00:00		t	17	72623637643211264	648518346472722185	72623637643213606	648518346489543513	[16751 93683 2487]	[16727 93685 2487]
15692	560574	2022-11-17 14:28:59.843347+00:00		t	53	72623637643265670	648518346501071209	72623637643268240	648518346496932836	[16701 93677 2510]	[16735 93679 2510]
15696	560578	2022-11-17 14:28:59.843347+00:00		t	22	72623637643301707	648518346487667114	72623637643335516	648518346478935892	[16753 94053 2526]	[16737 94031 2527]
15706	560649	2022-11-17 14:28:59.843347+00:00		t	37	72623637643367584	648518346498081127	72623637643387488	648518346517437482	[16789 93205 2555]	[16809 93195 2557]
15709	560652	2022-11-17 14:28:59.843347+00:00		t	39	72623637643308478	648518346526360791	72623637643285820	648518346496932836	[16849 93621 2517]	[16811 93633 2518]
15723	560667	2022-11-17 14:28:59.843347+00:00		t	23	72623637643288638	648518346487667114	72623637643275926	648518346487504531	[16797 93997 2517]	[16815 93973 2517]
15733	560680	2022-11-17 14:28:59.843347+00:00		t	68	72623637643288580	648518346487667114	72623637643275926	648518346487504531	[16819 93985 2513]	[16835 93945 2513]
15736	560683	2022-11-17 14:28:59.843347+00:00		t	19	72623637643296204	648518346526360791	72623637643270715	648518346479239887	[16863 93635 2517]	[16839 93663 2517]
15737	560684	2022-11-17 14:28:59.843347+00:00		t	17	72623637643340374	648518346482969318	72623637643313489	648518346498314906	[16881 93919 2526]	[16841 93911 2526]
15753	560459	2022-11-17 14:28:59.843347+00:00		t	32	72623637643395387	648518346500874140	72623637643632484	648518346477240264	[16605 94167 2567]	[16587 94179 2569]
15757	560464	2022-11-17 14:28:59.843347+00:00		t	42	72623637643388126	648518346478252013	72623637643430510	648518346488873565	[16571 93607 2564]	[16591 93643 2565]
15760	560468	2022-11-17 14:28:59.843347+00:00		t	46	72623637643370795	648518346501177500	72623637643447430	648518346488873565	[16629 93739 2564]	[16599 93729 2564]
15766	560475	2022-11-17 14:28:59.843347+00:00		t	21	72623637643285964	648518346501071209	72623637643293758	648518346479239887	[16591 93967 2520]	[16605 93939 2520]
15780	560492	2022-11-17 14:28:59.843347+00:00		t	36	72623637643360015	648518346480079604	72623637643376871	648518346507389983	[16637 93769 2549]	[16625 93771 2551]
15782	560494	2022-11-17 14:28:59.843347+00:00		t	29	72623637643332716	648518346501071209	72623637643335199	648518346488873565	[16661 93655 2533]	[16623 93657 2534]
15784	560496	2022-11-17 14:28:59.843347+00:00		t	59	72623637643283537	648518346501071209	72623637643293841	648518346489543513	[16595 94009 2521]	[16625 94017 2522]
15793	560506	2022-11-17 14:28:59.843347+00:00		t	44	72623637643333029	648518346500050387	72623637643350365	648518346488137239	[16649 94125 2541]	[16639 94093 2542]
15801	560515	2022-11-17 14:28:59.843347+00:00		t	39	72623637643407566	648518346501177500	72623637643496656	648518346507389983	[16657 93769 2563]	[16649 93797 2563]
15806	560581	2022-11-17 14:28:59.843347+00:00		t	29	72623637643280687	648518346501071209	72623637643285594	648518346479325585	[16731 93363 2518]	[16741 93333 2518]
15808	560583	2022-11-17 14:28:59.843347+00:00		t	55	72623637643357497	648518346482969318	72623637643340193	648518346496932836	[16767 93783 2543]	[16741 93783 2542]
15812	560588	2022-11-17 14:28:59.843347+00:00		t	14	72623637643308762	648518346487667114	72623637643311144	648518346489543513	[16753 94095 2527]	[16743 94083 2530]
15823	560600	2022-11-17 14:28:59.843347+00:00		t	39	72623637643332726	648518346501071209	72623637643335214	648518346479239887	[16733 93695 2538]	[16759 93723 2538]
15829	560606	2022-11-17 14:28:59.843347+00:00		t	30	72623637643533433	648518346500874140	72623637643400763	648518346477240264	[16735 93995 2561]	[16763 93983 2561]
15831	560608	2022-11-17 14:28:59.843347+00:00		t	54	72623637643275631	648518346501071209	72623637643278051	648518346479055568	[16737 93369 2515]	[16767 93349 2516]
15833	560610	2022-11-17 14:28:59.843347+00:00		t	63	72623637643288580	648518346487667114	72623637643285943	648518346496932836	[16765 94001 2519]	[16771 93973 2520]
15842	560619	2022-11-17 14:28:59.843347+00:00		t	52	72623637643240033	648518346472722185	72623637643268240	648518346496932836	[16797 93699 2504]	[16781 93705 2506]
15857	560635	2022-11-17 14:28:59.843347+00:00		t	40	72623637643387561	648518346498081127	72623637643376479	648518346487756866	[16767 93353 2558]	[16789 93343 2558]
15861	560639	2022-11-17 14:28:59.843347+00:00		t	56	72623637643245457	648518346472722185	72623637643263132	648518346489543513	[16809 93667 2504]	[16799 93667 2507]
15863	560641	2022-11-17 14:28:59.843347+00:00		t	22	72623637643360403	648518346500874140	72623637643350372	648518346498314906	[16815 94111 2549]	[16793 94107 2548]
15866	560705	2022-11-17 14:28:59.843347+00:00		t	43	72623637643327770	648518346501071209	72623637643337543	648518346479239887	[16829 93587 2538]	[16863 93591 2538]
15869	560708	2022-11-17 14:28:59.843347+00:00		t	72	72623637643332634	648518346501071209	72623637643322763	648518346489543513	[16823 93555 2535]	[16867 93543 2535]
15873	560713	2022-11-17 14:28:59.843347+00:00		t	14	72623637643291157	648518346482969318	72623637643299040	648518346479239887	[16889 93979 2523]	[16867 93965 2523]
15874	560714	2022-11-17 14:28:59.843347+00:00		t	42	72623637643288580	648518346487667114	72623637643275945	648518346498314906	[16847 94001 2513]	[16869 93983 2514]
15884	560725	2022-11-17 14:28:59.843347+00:00		t	70	72623637643265835	648518346487667114	72623637643273450	648518346489543513	[16853 94015 2510]	[16879 93995 2510]
15886	560727	2022-11-17 14:28:59.843347+00:00		t	45	72623637643237468	648518346472722185	72623637643245397	648518346489543513	[16853 93647 2502]	[16889 93633 2502]
15896	560737	2022-11-17 14:28:59.843347+00:00		t	40	72623637643265736	648518346526360791	72623637643285947	648518346496932836	[16911 93879 2516]	[16893 93909 2518]
15898	560739	2022-11-17 14:28:59.843347+00:00		t	55	72623637643325307	648518346482969318	72623637643325258	648518346489543513	[16919 93665 2536]	[16895 93637 2537]
15899	560740	2022-11-17 14:28:59.843347+00:00		t	52	72623637643392388	648518346494975395	72623637643556640	648518346494148128	[16871 93223 2568]	[16897 93201 2569]
15906	560747	2022-11-17 14:28:59.843347+00:00		t	22	72623637643275876	648518346526360791	72623637643283408	648518346498314906	[16921 93855 2517]	[16903 93839 2519]
15918	560759	2022-11-17 14:28:59.843347+00:00		t	67	72623637643281090	648518346526360791	72623637643273464	648518346489543513	[16925 93899 2515]	[16915 93939 2516]
15920	560761	2022-11-17 14:28:59.843347+00:00		t	50	72623637643462618	648518346494975395	72623637643488546	648518346507389983	[16899 93255 2567]	[16923 93235 2568]
15928	560832	2022-11-17 14:28:59.843347+00:00		t	39	72623637643283409	648518346526360791	72623637643291030	648518346489543513	[17075 93787 2519]	[17051 93781 2521]
15934	560839	2022-11-17 14:28:59.843347+00:00		t	41	72623637643283409	648518346526360791	72623637643296230	648518346496932836	[17091 93759 2518]	[17079 93753 2521]
15938	560849	2022-11-17 14:28:59.843347+00:00		t	23	72623637643181410	648518346504188512	72623637643193033	648518346494195703	[17111 93203 2476]	[17113 93229 2479]
15942	560859	2022-11-17 14:28:59.843347+00:00		t	31	72623637643186097	648518346504188512	72623637643188313	648518346494055054	[17123 93187 2477]	[17131 93187 2480]
15954	560884	2022-11-17 14:28:59.843347+00:00		t	47	72623637643327654	648518346526360791	72623637643325219	648518346496932836	[17169 93421 2531]	[17171 93457 2533]
15956	560949	2022-11-17 14:28:59.843347+00:00		t	59	72623637643295880	648518346526360791	72623637643322532	648518346489543513	[17289 93239 2520]	[17287 93207 2521]
15957	560950	2022-11-17 14:28:59.843347+00:00		t	30	72623637643197854	648518346514222361	72623637643202351	648518346494195703	[17279 93181 2485]	[17287 93217 2485]
15959	560952	2022-11-17 14:28:59.843347+00:00		t	101	72623637643293362	648518346518974687	72623637643260557	648518346496059082	[17311 93375 2510]	[17285 93405 2511]
15964	560965	2022-11-17 14:28:59.843347+00:00		t	35	72623637643474058	648518346495097010	72623637643472269	648518346507389983	[17291 94165 2567]	[17317 94157 2568]
15965	560966	2022-11-17 14:28:59.843347+00:00		t	41	72623637643334932	648518346497326104	72623637643322532	648518346489543513	[17353 93191 2531]	[17319 93209 2532]
15972	560979	2022-11-17 14:28:59.843347+00:00		t	39	72623637643258035	648518346518974687	72623637643270663	648518346496932836	[17343 93387 2509]	[17341 93433 2511]
15978	560987	2022-11-17 14:28:59.843347+00:00		t	12	72623637643224762	648518346518974687	72623637643208954	648518346496059082	[17365 93311 2494]	[17347 93331 2493]
15980	560990	2022-11-17 14:28:59.843347+00:00		t	25	72623637643250316	648518346518974687	72623637643229587	648518346479239887	[17367 93259 2495]	[17355 93227 2495]
15982	560992	2022-11-17 14:28:59.843347+00:00		t	12	72623637643290680	648518346526360791	72623637643273000	648518346479055568	[17367 93217 2517]	[17359 93191 2516]
16008	560783	2022-11-17 14:28:59.843347+00:00		t	28	72623637643398398	648518346494975395	72623637643387615	648518346507389983	[16939 93353 2565]	[16957 93337 2564]
16010	560785	2022-11-17 14:28:59.843347+00:00		t	14	72623637643217860	648518346500874140	72623637643204780	648518346489543513	[16963 93461 2487]	[16953 93495 2488]
16025	560800	2022-11-17 14:28:59.843347+00:00		t	21	72623637643398398	648518346494975395	72623637643489154	648518346494148128	[16961 93351 2567]	[16989 93335 2566]
16033	560808	2022-11-17 14:28:59.843347+00:00		t	43	72623637643215617	648518346500874140	72623637643209052	648518346479239887	[16997 93465 2488]	[17013 93497 2489]
16034	560809	2022-11-17 14:28:59.843347+00:00		t	16	72623637643414485	648518346496797412	72623637643488172	648518346494148128	[17035 93175 2568]	[17009 93193 2568]
16036	560811	2022-11-17 14:28:59.843347+00:00		t	51	72623637643222589	648518346500874140	72623637643222605	648518346479239887	[17007 93465 2494]	[17015 93497 2494]
16038	560813	2022-11-17 14:28:59.843347+00:00		t	34	72623637643258177	648518346526360791	72623637643260633	648518346479239887	[17041 93611 2509]	[17015 93597 2510]
16042	560817	2022-11-17 14:28:59.843347+00:00		t	22	72623637643258177	648518346526360791	72623637643237354	648518346498314906	[17043 93613 2508]	[17019 93613 2508]
16056	560902	2022-11-17 14:28:59.843347+00:00		t	31	72623637643327654	648518346526360791	72623637643322675	648518346489543513	[17201 93405 2534]	[17199 93441 2534]
16058	560904	2022-11-17 14:28:59.843347+00:00		t	20	72623637643327654	648518346526360791	72623637643330336	648518346496059082	[17189 93425 2529]	[17199 93455 2529]
16064	560913	2022-11-17 14:28:59.843347+00:00		t	28	72623637643213306	648518346514222361	72623637643208893	648518346477726990	[17235 93185 2488]	[17219 93215 2488]
16065	560914	2022-11-17 14:28:59.843347+00:00		t	50	72623637643167016	648518346504188512	72623637643190734	648518346477726990	[17195 93277 2473]	[17219 93285 2475]
16070	560921	2022-11-17 14:28:59.843347+00:00		t	56	72623637643154254	648518346504188512	72623637643186160	648518346494195703	[17197 93245 2473]	[17229 93249 2474]
16072	560923	2022-11-17 14:28:59.843347+00:00		t	26	72623637643365005	648518346495097010	72623637643354978	648518346507389983	[17213 93669 2551]	[17227 93691 2550]
16075	560926	2022-11-17 14:28:59.843347+00:00		t	32	72623637643290800	648518346526360791	72623637643322675	648518346489543513	[17221 93405 2529]	[17235 93425 2529]
16080	560933	2022-11-17 14:28:59.843347+00:00		t	42	72623637643262935	648518346518974687	72623637643252934	648518346479055568	[17279 93311 2509]	[17247 93315 2510]
16083	560936	2022-11-17 14:28:59.843347+00:00		t	42	72623637643310562	648518346526360791	72623637643277933	648518346479055568	[17259 93249 2519]	[17259 93221 2519]
16087	560942	2022-11-17 14:28:59.843347+00:00		t	21	72623637643280654	648518346518974687	72623637643265399	648518346496932836	[17301 93355 2510]	[17265 93369 2511]
16093	560401	2022-11-17 14:28:59.843347+00:00		t	13	72623637643248107	648518346501071209	72623637643258298	648518346479197392	[16463 93867 2501]	[16489 93845 2502]
16109	560422	2022-11-17 14:28:59.843347+00:00		t	45	72623637643176701	648518346498397338	72623637643179126	648518346486971900	[16565 93293 2475]	[16545 93329 2476]
16113	560429	2022-11-17 14:28:59.843347+00:00		t	28	72623637643278541	648518346501071209	72623637643286005	648518346489543513	[16519 94057 2514]	[16549 94069 2515]
16115	560432	2022-11-17 14:28:59.843347+00:00		t	38	72623637643293827	648518346501071209	72623637643263317	648518346491281272	[16513 94041 2512]	[16551 94041 2513]
16119	560437	2022-11-17 14:28:59.843347+00:00		t	30	72623637643350067	648518346480079604	72623637643357466	648518346507389983	[16589 93763 2547]	[16559 93773 2548]
16124	560444	2022-11-17 14:28:59.843347+00:00		t	26	72623637643232249	648518346472722185	72623637643222640	648518346489543513	[16587 93479 2494]	[16565 93505 2495]
16126	560447	2022-11-17 14:28:59.843347+00:00		t	20	72623637643285964	648518346501071209	72623637643299042	648518346496932836	[16569 93991 2522]	[16567 93975 2524]
16129	560450	2022-11-17 14:28:59.843347+00:00		t	46	72623637643285964	648518346501071209	72623637643281089	648518346491281272	[16567 93957 2519]	[16573 93927 2518]
16132	560454	2022-11-17 14:28:59.843347+00:00		t	49	72623637643273373	648518346501071209	72623637643285853	648518346491281272	[16597 93711 2518]	[16577 93745 2518]
16189	567078	2022-11-17 14:28:59.843347+00:00		t	12	72905181003942353	648518346497012020	72905181003957922	648518346497891062	[24577 94823 1919]	[24581 94801 1920]
16194	567086	2022-11-17 14:28:59.843347+00:00		t	14	72905181003693675	648518346479531452	72905181003693686	648518346487504531	[24645 95073 1819]	[24605 95075 1819]
16196	567088	2022-11-17 14:28:59.843347+00:00		t	14	72905181004012570	648518346497012020	72905181004038324	648518346504092878	[24589 95023 1926]	[24613 95011 1927]
16204	567101	2022-11-17 14:28:59.843347+00:00		t	37	72905181004012570	648518346497012020	72905181003978274	648518346504315944	[24611 95035 1924]	[24635 95019 1924]
16213	567240	2022-11-17 14:28:59.843347+00:00		t	12	72905181003789564	648518346481897631	72905181003789590	648518346514458155	[24821 94535 1860]	[24831 94577 1861]
16220	567255	2022-11-17 14:28:59.843347+00:00		t	84	72905181003892348	648518346504954995	72905181003892304	648518346504315944	[24849 95041 1897]	[24861 95009 1897]
16221	567256	2022-11-17 14:28:59.843347+00:00		t	103	72905181003769482	648518346479531452	72905181003769466	648518346514458155	[24903 95069 1854]	[24901 95033 1854]
16222	567258	2022-11-17 14:28:59.843347+00:00		t	25	72905181003781949	648518346481897631	72905181003792250	648518346514458155	[24897 94637 1858]	[24873 94647 1860]
16240	567358	2022-11-17 14:28:59.843347+00:00		t	27	72905181003790037	648518346479531452	72905181003801003	648518346520685366	[25047 95231 1861]	[25047 95231 1864]
16255	567126	2022-11-17 14:28:59.843347+00:00		t	50	72905181003693668	648518346479531452	72905181003717202	648518346514458155	[24683 95039 1821]	[24673 95017 1823]
16283	567301	2022-11-17 14:28:59.843347+00:00		t	25	72905181003671698	648518346479531452	72905181003667988	648518346520685366	[24901 94969 1810]	[24937 94961 1810]
16284	567302	2022-11-17 14:28:59.843347+00:00		t	58	72905181003762003	648518346479531452	72905181003772088	648518346502617767	[24947 95067 1854]	[24947 95033 1854]
16297	567334	2022-11-17 14:28:59.843347+00:00		t	41	72905181003749414	648518346481897631	72905181003751947	648518346514458155	[25029 94975 1843]	[25005 95011 1844]
16308	567441	2022-11-17 14:28:59.843347+00:00		t	12	72905181003817527	648518346502097993	72905181003812057	648518346497891062	[25193 94743 1867]	[25179 94707 1867]
16320	567530	2022-11-17 14:28:59.843347+00:00		t	40	72905181003733215	648518346496053067	72905181003740580	648518346497891062	[25387 94267 1836]	[25387 94271 1839]
16335	567641	2022-11-17 14:28:59.843347+00:00		t	40	72905181003875373	648518346502097993	72905181003867803	648518346497891062	[25593 94389 1890]	[25579 94417 1890]
16339	567174	2022-11-17 14:28:59.843347+00:00		t	19	72905112284447633	648518346492247435	72905181003884295	648518346486352776	[24719 94185 1901]	[24735 94211 1900]
16345	567180	2022-11-17 14:28:59.843347+00:00		t	15	72905181003679941	648518346524171525	72905181003710090	648518346477919895	[24735 94275 1813]	[24743 94249 1814]
16352	567200	2022-11-17 14:28:59.843347+00:00		t	39	72905181003516629	648518346524171525	72905181003689070	648518346500725685	[24751 94287 1813]	[24775 94263 1814]
16369	572781	2022-11-17 14:28:59.843347+00:00		t	28	72483243886370556	648518346500132614	72483243886370538	648518346479055568	[ 13395 102561 2708]	[ 13399 102531 2709]
16384	572847	2022-11-17 14:28:59.843347+00:00		t	61	72483243886624335	648518346526360791	72483243886624327	648518346479055568	[ 13541 102699 2809]	[ 13549 102725 2809]
16385	572859	2022-11-17 14:28:59.843347+00:00		t	36	72483243886877871	648518346509377402	72483243886630795	648518346491281272	[ 13553 102897 2811]	[ 13575 102887 2810]
16387	572768	2022-11-17 14:28:59.843347+00:00		t	33	72483243886396270	648518346500132614	72483243886407310	648518346496932836	[ 13335 102551 2722]	[ 13349 102527 2723]
16390	572906	2022-11-17 14:28:59.843347+00:00		t	37	72483243886470520	648518346474102893	72483243886483910	648518346496934372	[ 13635 103351 2747]	[ 13637 103317 2748]
16392	572911	2022-11-17 14:28:59.843347+00:00		t	45	72483243886642157	648518346489544793	72483243886665353	648518346479055568	[ 13619 102433 2817]	[ 13653 102437 2818]
16395	572862	2022-11-17 14:28:59.843347+00:00		t	25	72483243886681503	648518346489544793	72483243886690835	648518346489543513	[ 13575 102459 2819]	[ 13575 102485 2821]
16398	572867	2022-11-17 14:28:59.843347+00:00		t	20	72483243886683124	648518346509377402	72483243886630867	648518346496195084	[ 13555 102931 2810]	[ 13579 102927 2809]
16400	572876	2022-11-17 14:28:59.843347+00:00		t	83	72483243886683124	648518346509377402	72483243886738878	648518346520685366	[ 13561 102923 2813]	[ 13593 102929 2813]
16404	572886	2022-11-17 14:28:59.843347+00:00		t	60	72483243886683124	648518346509377402	72483243886666816	648518346491281272	[ 13567 102899 2815]	[ 13603 102907 2816]
16405	572890	2022-11-17 14:28:59.843347+00:00		t	19	72483243886653356	648518346526360791	72483243886653490	648518346489543513	[ 13571 102707 2811]	[ 13611 102703 2811]
16406	572896	2022-11-17 14:28:59.843347+00:00		t	39	72483243886642157	648518346489544793	72483243886756569	648518346496932836	[ 13607 102449 2818]	[ 13625 102479 2819]
16407	572900	2022-11-17 14:28:59.843347+00:00		t	35	72483243886659943	648518346526360791	72483243886653490	648518346489543513	[ 13607 102759 2815]	[ 13627 102791 2814]
16413	572940	2022-11-17 14:28:59.843347+00:00		t	53	72483243886434048	648518346474102893	72483243886449099	648518346496934372	[ 13699 103407 2737]	[ 13711 103375 2739]
16419	573033	2022-11-17 14:28:59.843347+00:00		t	68	72483243886564390	648518346509377402	72483243886549028	648518346478935892	[ 13843 102741 2776]	[ 13841 102781 2777]
16421	573039	2022-11-17 14:28:59.843347+00:00		t	24	72483243886613408	648518346498344346	72483243886605648	648518346496934372	[ 13819 103425 2800]	[ 13845 103417 2799]
16422	573042	2022-11-17 14:28:59.843347+00:00		t	17	72483243886581826	648518346488781496	72483243886589815	648518346489543513	[ 13843 103177 2789]	[ 13855 103187 2791]
16429	573054	2022-11-17 14:28:59.843347+00:00		t	34	72483243886602924	648518346484854605	72483243886615857	648518346486617760	[ 13849 102885 2805]	[ 13867 102861 2805]
16430	573055	2022-11-17 14:28:59.843347+00:00		t	36	72483243886581826	648518346488781496	72483243886579414	648518346477240264	[ 13849 103177 2787]	[ 13869 103201 2788]
16431	572965	2022-11-17 14:28:59.843347+00:00		t	34	72483243886544144	648518346488781496	72483243886551601	648518346479055568	[ 13755 102941 2773]	[ 13743 102905 2774]
16432	572968	2022-11-17 14:28:59.843347+00:00		t	61	72483243886449111	648518346474102893	72483243886444178	648518346486617760	[ 13733 103417 2738]	[ 13747 103389 2739]
16436	572976	2022-11-17 14:28:59.843347+00:00		t	51	72483243886576629	648518346509377402	72483243886541444	648518346491281272	[ 13799 102709 2774]	[ 13761 102723 2774]
16437	572981	2022-11-17 14:28:59.843347+00:00		t	22	72483243886541420	648518346509377402	72483243886531347	648518346520685366	[ 13801 102703 2776]	[ 13763 102697 2776]
16438	572982	2022-11-17 14:28:59.843347+00:00		t	17	72483243886449111	648518346474102893	72483243886434029	648518346496934372	[ 13753 103429 2734]	[ 13765 103409 2733]
16439	572985	2022-11-17 14:28:59.843347+00:00		t	20	72483243886569478	648518346488781496	72483243886528979	648518346479055568	[ 13781 102931 2770]	[ 13769 102913 2770]
16442	572991	2022-11-17 14:28:59.843347+00:00		t	21	72483243886569478	648518346488781496	72483243886551591	648518346477240264	[ 13789 102919 2775]	[ 13777 102885 2776]
16444	572994	2022-11-17 14:28:59.843347+00:00		t	40	72483243886531410	648518346509377402	72483243886548961	648518346496195084	[ 13813 102723 2776]	[ 13781 102741 2776]
16445	572997	2022-11-17 14:28:59.843347+00:00		t	39	72483243886531410	648518346509377402	72483243886554072	648518346491281272	[ 13821 102725 2779]	[ 13787 102747 2780]
16446	572998	2022-11-17 14:28:59.843347+00:00		t	32	72483243886569478	648518346488781496	72483243886528978	648518346486617760	[ 13793 102919 2772]	[ 13783 102883 2773]
16447	573000	2022-11-17 14:28:59.843347+00:00		t	47	72483243886618637	648518346484854605	72483243886610325	648518346479055568	[ 13795 102879 2800]	[ 13789 102853 2800]
16449	573004	2022-11-17 14:28:59.843347+00:00		t	31	72483243886569478	648518346488781496	72483243886529003	648518346498314906	[ 13809 102951 2769]	[ 13795 102935 2769]
16453	573008	2022-11-17 14:28:59.843347+00:00		t	28	72483243886531410	648518346509377402	72483243886554112	648518346477240264	[ 13823 102743 2777]	[ 13801 102767 2777]
16454	573009	2022-11-17 14:28:59.843347+00:00		t	63	72483243886642672	648518346484854605	72483243886674268	648518346486617760	[ 13789 102903 2814]	[ 13807 102873 2815]
16457	573023	2022-11-17 14:28:59.843347+00:00		t	55	72483243886618637	648518346484854605	72483243886597820	648518346477240264	[ 13815 102867 2804]	[ 13823 102829 2805]
16459	573089	2022-11-17 14:28:59.843347+00:00		t	41	72483243886506069	648518346509377402	72483243886498951	648518346504315944	[ 13927 102645 2757]	[ 13907 102631 2758]
16460	573091	2022-11-17 14:28:59.843347+00:00		t	31	72483243886470153	648518346509377402	72483243886496469	648518346478935892	[ 13929 102723 2755]	[ 13909 102743 2755]
16462	573094	2022-11-17 14:28:59.843347+00:00		t	30	72483243886702508	648518346518974687	72483243886702341	648518346478935892	[ 13935 102713 2820]	[ 13911 102685 2820]
16465	573109	2022-11-17 14:28:59.843347+00:00		t	21	72483243886702508	648518346518974687	72483243886666437	648518346494055054	[ 13945 102689 2821]	[ 13935 102659 2821]
16472	573136	2022-11-17 14:28:59.843347+00:00		t	49	72483243886556908	648518346488781496	72483243886534052	648518346486617760	[ 13927 103039 2773]	[ 13957 103055 2773]
16473	573139	2022-11-17 14:28:59.843347+00:00		t	21	72483243886556908	648518346488781496	72483243886546614	648518346486617760	[ 13925 103015 2777]	[ 13953 103009 2778]
16477	573214	2022-11-17 14:28:59.843347+00:00		t	48	72483243886569461	648518346484854605	72483243886551559	648518346486617760	[ 14057 102855 2777]	[ 14087 102855 2778]
16481	573222	2022-11-17 14:28:59.843347+00:00		t	49	72483243886605586	648518346486141124	72483243886598091	648518346486617760	[ 14085 103271 2798]	[ 14091 103305 2798]
16483	573224	2022-11-17 14:28:59.843347+00:00		t	29	72483243886595041	648518346484854605	72483243886574348	648518346486617760	[ 14057 102913 2788]	[ 14097 102917 2790]
16489	573237	2022-11-17 14:28:59.843347+00:00		t	48	72483243886589685	648518346486141124	72483243886592468	648518346486617760	[ 14113 103029 2793]	[ 14123 102997 2794]
16494	573250	2022-11-17 14:28:59.843347+00:00		t	38	72483243886521598	648518346492247435	72483243886511261	648518346478935892	[ 14167 103061 2764]	[ 14137 103049 2765]
16496	573255	2022-11-17 14:28:59.843347+00:00		t	29	72483243886564714	648518346486141124	72483243886569714	648518346486617760	[ 14165 103195 2784]	[ 14147 103225 2783]
16498	573265	2022-11-17 14:28:59.843347+00:00		t	30	72483243886598057	648518346486141124	72483243886574554	648518346479239887	[ 14169 103215 2785]	[ 14165 103259 2786]
16499	573266	2022-11-17 14:28:59.843347+00:00		t	76	72483243886521598	648518346492247435	72483243886511266	648518346486617760	[ 14189 103045 2762]	[ 14185 103017 2763]
16500	573285	2022-11-17 14:28:59.843347+00:00		t	17	72483243886607750	648518346482991013	72483243886589629	648518346496059082	[ 14235 102955 2796]	[ 14197 102935 2796]
16501	573288	2022-11-17 14:28:59.843347+00:00		t	39	72483243886600583	648518346482991013	72483243886610441	648518346486617760	[ 14239 102991 2797]	[ 14203 102985 2798]
16506	573300	2022-11-17 14:28:59.843347+00:00		t	64	72483243886423309	648518346484854605	72483243886428359	648518346486617760	[ 14243 102587 2728]	[ 14217 102557 2729]
16517	573327	2022-11-17 14:28:59.843347+00:00		t	58	72483243886393445	648518346489023210	72483243886407305	648518346486617760	[ 14211 102445 2722]	[ 14243 102439 2723]
16520	573077	2022-11-17 14:28:59.843347+00:00		t	23	72483243886496435	648518346509377402	72483243886524031	648518346498314906	[ 13919 102679 2758]	[ 13889 102671 2759]
16522	573079	2022-11-17 14:28:59.843347+00:00		t	38	72483243886571995	648518346488781496	72483243886559513	648518346486617760	[ 13865 103169 2785]	[ 13889 103189 2785]
16524	573082	2022-11-17 14:28:59.843347+00:00		t	14	72483243886470153	648518346509377402	72483243886481000	648518346520685366	[ 13925 102703 2754]	[ 13895 102717 2754]
16525	573151	2022-11-17 14:28:59.843347+00:00		t	38	72483243886521366	648518346509377402	72483243886521381	648518346496195084	[ 13979 102725 2765]	[ 13969 102763 2765]
16526	573152	2022-11-17 14:28:59.843347+00:00		t	35	72483243886556908	648518346488781496	72483243886541604	648518346478935892	[ 13937 103019 2774]	[ 13971 103019 2775]
16537	573183	2022-11-17 14:28:59.843347+00:00		t	63	72483243886618925	648518346486141124	72483243886603092	648518346479239887	[ 14051 103267 2797]	[ 14039 103301 2797]
16539	573186	2022-11-17 14:28:59.843347+00:00		t	30	72483243886569461	648518346484854605	72483243886551659	648518346486617760	[ 14031 102879 2778]	[ 14047 102913 2778]
16541	573188	2022-11-17 14:28:59.843347+00:00		t	38	72483243886589619	648518346484854605	72483243886571947	648518346477240264	[ 14025 102951 2788]	[ 14051 102979 2788]
16543	573192	2022-11-17 14:28:59.843347+00:00		t	85	72483243886595041	648518346484854605	72483243886592368	648518346486617760	[ 14041 102875 2788]	[ 14067 102849 2789]
16548	573200	2022-11-17 14:28:59.843347+00:00		t	45	72483243886595041	648518346484854605	72483243886551659	648518346486617760	[ 14025 102925 2785]	[ 14073 102935 2785]
16553	573334	2022-11-17 14:28:59.843347+00:00		t	32	72483243886526598	648518346492247435	72483243886483662	648518346486971900	[ 14231 103055 2762]	[ 14253 103029 2763]
16556	573342	2022-11-17 14:28:59.843347+00:00		t	38	72483243886404589	648518346484854605	72483243886404561	648518346498314906	[ 14275 102591 2725]	[ 14255 102575 2724]
16558	573356	2022-11-17 14:28:59.843347+00:00		t	56	72483243886581636	648518346482991013	72483243886589596	648518346486617760	[ 14285 102943 2793]	[ 14277 102909 2794]
16560	573359	2022-11-17 14:28:59.843347+00:00		t	20	72483243886404589	648518346484854605	72483243886390520	648518346486617760	[ 14291 102575 2724]	[ 14283 102543 2724]
16563	573374	2022-11-17 14:28:59.843347+00:00		t	23	72483243886704303	648518346481195488	72483243886764186	648518346477919895	[ 14333 103073 2822]	[ 14303 103067 2822]
16571	572784	2022-11-17 14:28:59.843347+00:00		t	18	72483243886439283	648518346474102893	72483243886434041	648518346486617760	[ 13395 103439 2732]	[ 13399 103409 2732]
16573	572786	2022-11-17 14:28:59.843347+00:00		t	28	72483243886666652	648518346509377402	72483243886653440	648518346504315944	[ 13417 102819 2812]	[ 13411 102791 2812]
16574	572789	2022-11-17 14:28:59.843347+00:00		t	37	72483243886666652	648518346509377402	72483243886792895	648518346479055568	[ 13445 102811 2815]	[ 13425 102789 2816]
16575	572791	2022-11-17 14:28:59.843347+00:00		t	26	72483243886666652	648518346509377402	72483243886634257	648518346496195084	[ 13433 102835 2810]	[ 13427 102809 2810]
16580	572800	2022-11-17 14:28:59.843347+00:00		t	22	72483243886666652	648518346509377402	72483243886673970	648518346498314906	[ 13457 102805 2816]	[ 13451 102769 2817]
16583	572805	2022-11-17 14:28:59.843347+00:00		t	26	72483243886624335	648518346526360791	72483243886653366	648518346498314906	[ 13489 102685 2807]	[ 13471 102719 2808]
16589	572838	2022-11-17 14:28:59.843347+00:00		t	21	72483243886756094	648518346489544793	72483243886734071	648518346477240264	[ 13557 102449 2820]	[ 13533 102469 2821]
16595	584011	2022-11-17 14:28:59.843347+00:00		t	31	72835362418144007	648518346489538905	72835362418161856	648518346507389983	[ 23633 111425 2657]	[ 23653 111451 2658]
16604	583969	2022-11-17 14:28:59.843347+00:00		t	12	72835362417977839	648518346481710273	72835362417963234	648518346507389983	[ 23583 111403 2587]	[ 23577 111391 2586]
16688	584315	2022-11-17 14:28:59.843347+00:00		t	17	72835362418078310	648518346504034344	72835362418073189	648518346486617760	[ 23939 111255 2620]	[ 23959 111221 2620]
16690	584258	2022-11-17 14:28:59.843347+00:00		t	40	72835362418085848	648518346504034344	72835362418080752	648518346486617760	[ 23879 111123 2629]	[ 23901 111099 2629]
16700	584293	2022-11-17 14:28:59.843347+00:00		t	27	72835362418080628	648518346495576502	72835362418073057	648518346486617760	[ 23907 110939 2625]	[ 23939 110957 2625]
16702	584303	2022-11-17 14:28:59.843347+00:00		t	13	72835362418083099	648518346495576502	72835362418083073	648518346486617760	[ 23917 110911 2630]	[ 23945 110903 2630]
16773	584579	2022-11-17 14:28:59.843347+00:00		t	37	72835362418198918	648518346509377402	72835362418186071	648518346514458155	[ 24247 110715 2674]	[ 24217 110723 2675]
16790	584631	2022-11-17 14:28:59.843347+00:00		t	20	72835362418169023	648518346509377402	72835362418214523	648518346514458155	[ 24263 110713 2677]	[ 24259 110699 2680]
16794	584652	2022-11-17 14:28:59.843347+00:00		t	73	72835362418253680	648518346494729448	72835362418224262	648518346514458155	[ 24301 110679 2690]	[ 24275 110683 2690]
16818	584804	2022-11-17 14:28:59.843347+00:00		t	32	72835362418236071	648518346494729448	72835362418367273	648518346514458155	[ 24433 110705 2692]	[ 24459 110703 2693]
17380	643916	2022-11-17 14:28:59.843347+00:00		t	36	72553887575587677	648518346497861366	72553887575565450	648518346496932836	[ 15485 111609 2856]	[ 15485 111579 2855]
17389	643942	2022-11-17 14:28:59.843347+00:00		t	26	72553887575575311	648518346497861366	72553887575580181	648518346486617760	[ 15503 111611 2858]	[ 15513 111581 2859]
17414	643850	2022-11-17 14:28:59.843347+00:00		t	43	72553887575580061	648518346504034344	72553887575592610	648518346489543513	[ 15385 111369 2865]	[ 15397 111401 2865]
17419	643857	2022-11-17 14:28:59.843347+00:00		t	25	72553887575550491	648518346489964505	72553887575562868	648518346520685366	[ 15377 111415 2845]	[ 15399 111401 2847]
17423	643864	2022-11-17 14:28:59.843347+00:00		t	57	72553887575522068	648518346489964505	72553887575532039	648518346520685366	[ 15383 111423 2841]	[ 15409 111407 2841]
17424	643866	2022-11-17 14:28:59.843347+00:00		t	108	72553887575534946	648518346489964505	72553887575562907	648518346504315944	[ 15381 111463 2843]	[ 15421 111465 2843]
17433	643881	2022-11-17 14:28:59.843347+00:00		t	13	72553887575570284	648518346496930276	72553887575587666	648518346496932836	[ 15427 111575 2857]	[ 15429 111595 2857]
17436	643888	2022-11-17 14:28:59.843347+00:00		t	80	72553887575580061	648518346504034344	72553887575575165	648518346486617760	[ 15407 111355 2864]	[ 15435 111371 2864]
17438	643897	2022-11-17 14:28:59.843347+00:00		t	33	72553887575668241	648518346498397338	72553887575656346	648518346489543513	[ 15401 111617 2891]	[ 15445 111611 2891]
17644	644445	2022-11-17 14:28:59.843347+00:00		t	20	72553887575691398	648518346492104815	72553887575688997	648518346498314906	[ 16181 111537 2906]	[ 16183 111575 2906]
17746	643832	2022-11-17 14:28:59.843347+00:00		t	43	72553887575555337	648518346504034344	72553887575570183	648518346504315944	[ 15357 111333 2855]	[ 15375 111369 2856]
17750	643838	2022-11-17 14:28:59.843347+00:00		t	12	72553887575570284	648518346496930276	72553887575572796	648518346489543513	[ 15407 111545 2858]	[ 15375 111553 2858]
17753	643843	2022-11-17 14:28:59.843347+00:00		t	37	72553887575550491	648518346489964505	72553887575560330	648518346486617760	[ 15349 111289 2852]	[ 15383 111297 2852]
17774	652904	2022-11-17 14:28:59.843347+00:00		t	45	72764718191947649	648518346507686777	72764718191910736	648518346491281272	[ 21635 103907 1426]	[ 21629 103875 1426]
17777	652928	2022-11-17 14:28:59.843347+00:00		t	13	72764718192004269	648518346502097993	72764718191989699	648518346497891062	[ 21641 103513 1437]	[ 21655 103493 1437]
17818	653358	2022-11-17 14:28:59.843347+00:00		t	38	72764718192123155	648518346507686777	72764718192130822	648518346487504531	[ 22163 103751 1492]	[ 22177 103789 1493]
17821	653361	2022-11-17 14:28:59.843347+00:00		t	19	72764718192130941	648518346467221486	72764718192133247	648518346479325585	[ 22159 103967 1494]	[ 22179 103957 1495]
17823	653427	2022-11-17 14:28:59.843347+00:00		t	15	72764718191967762	648518346503299451	72764718191832221	648518346491281272	[ 22259 104113 1421]	[ 22265 104089 1420]
17826	653431	2022-11-17 14:28:59.843347+00:00		t	19	72764718191955683	648518346503299451	72764718191825430	648518346479077839	[ 22289 103879 1425]	[ 22271 103873 1426]
17827	653432	2022-11-17 14:28:59.843347+00:00		t	25	72764718191967762	648518346503299451	72764718191834194	648518346483047589	[ 22259 104131 1421]	[ 22281 104131 1419]
17840	653456	2022-11-17 14:28:59.843347+00:00		t	54	72764718192133190	648518346467221486	72764718192130860	648518346479325585	[ 22319 103911 1490]	[ 22299 103889 1491]
17847	653473	2022-11-17 14:28:59.843347+00:00		t	25	72764718192150070	648518346467221486	72764718192164248	648518346479325585	[ 22333 104225 1504]	[ 22309 104225 1506]
17859	653551	2022-11-17 14:28:59.843347+00:00		t	38	72764718192098617	648518346507686777	72764718192120638	648518346487504531	[ 22393 103635 1486]	[ 22413 103615 1488]
17862	653559	2022-11-17 14:28:59.843347+00:00		t	22	72764718192077564	648518346467221486	72764718192064035	648518346479325585	[ 22427 104077 1469]	[ 22409 104081 1468]
17865	653566	2022-11-17 14:28:59.843347+00:00		t	51	72764718192206124	648518346467249134	72764718192195864	648518346479325585	[ 22393 104247 1522]	[ 22417 104245 1521]
17874	653582	2022-11-17 14:28:59.843347+00:00		t	15	72764718192205994	648518346467249134	72764718192223253	648518346478125293	[ 22411 104205 1525]	[ 22435 104185 1526]
17875	653583	2022-11-17 14:28:59.843347+00:00		t	25	72764718192229332	648518346467249134	72764718192203445	648518346479325585	[ 22405 104291 1524]	[ 22437 104309 1524]
17877	653585	2022-11-17 14:28:59.843347+00:00		t	17	72764718191826295	648518346496053067	72764718191911939	648518346479077839	[ 22461 103989 1426]	[ 22439 104003 1426]
17880	653589	2022-11-17 14:28:59.843347+00:00		t	39	72764718192029353	648518346507686777	72764718192039075	648518346479325585	[ 22409 103913 1454]	[ 22447 103919 1454]
17883	653595	2022-11-17 14:28:59.843347+00:00		t	25	72764718192237314	648518346467249134	72764718192226289	648518346478125293	[ 22489 104377 1524]	[ 22449 104363 1525]
17884	653596	2022-11-17 14:28:59.843347+00:00		t	21	72764718192029353	648518346507686777	72764718192024711	648518346479077839	[ 22419 103889 1451]	[ 22453 103907 1451]
17885	653597	2022-11-17 14:28:59.843347+00:00		t	38	72764718192103390	648518346507686777	72764718192113240	648518346479325585	[ 22445 103647 1484]	[ 22457 103647 1486]
17921	653366	2022-11-17 14:28:59.843347+00:00		t	25	72764718192154996	648518346467221486	72764718192154940	648518346479325585	[ 22157 104073 1502]	[ 22183 104047 1503]
17926	653372	2022-11-17 14:28:59.843347+00:00		t	34	72764718191971786	648518346503299451	72764718191995075	648518346483047589	[ 22225 103953 1429]	[ 22191 103941 1430]
17929	653376	2022-11-17 14:28:59.843347+00:00		t	28	72764718191971786	648518346503299451	72764718191995106	648518346483047589	[ 22237 103979 1427]	[ 22201 103977 1427]
17935	653385	2022-11-17 14:28:59.843347+00:00		t	36	72764718191967268	648518346503299451	72764718191956429	648518346491281272	[ 22249 104009 1425]	[ 22213 104019 1425]
17951	653405	2022-11-17 14:28:59.843347+00:00		t	26	72764718191823346	648518346503299451	72764718191829749	648518346491281272	[ 22275 104025 1422]	[ 22237 104031 1423]
17956	653416	2022-11-17 14:28:59.843347+00:00		t	14	72764718192125775	648518346467221486	72764718192133247	648518346479325585	[ 22283 103951 1493]	[ 22249 103931 1494]
17960	653420	2022-11-17 14:28:59.843347+00:00		t	34	72764718191817796	648518346496053067	72764718191825430	648518346479077839	[ 22271 103903 1422]	[ 22257 103911 1423]
17961	653421	2022-11-17 14:28:59.843347+00:00		t	21	72764718191948329	648518346503299451	72764718191825430	648518346479077839	[ 22279 103983 1422]	[ 22261 103967 1421]
17982	653517	2022-11-17 14:28:59.843347+00:00		t	47	72764718192133190	648518346467221486	72764718192149880	648518346487504531	[ 22367 103953 1495]	[ 22367 103953 1498]
17983	653518	2022-11-17 14:28:59.843347+00:00		t	27	72764718192223458	648518346467249134	72764718192206433	648518346478125293	[ 22363 104405 1527]	[ 22363 104429 1526]
17988	653529	2022-11-17 14:28:59.843347+00:00		t	30	72764718192075293	648518346467221486	72764718192066206	648518346479325585	[ 22393 103987 1472]	[ 22375 103969 1471]
17990	653532	2022-11-17 14:28:59.843347+00:00		t	29	72764718192113214	648518346507686777	72764718192120638	648518346487504531	[ 22345 103613 1487]	[ 22379 103603 1489]
18010	653626	2022-11-17 14:28:59.843347+00:00		t	28	72764718191999763	648518346507686777	72764718191994934	648518346483047589	[ 22515 103725 1439]	[ 22495 103741 1439]
18011	653628	2022-11-17 14:28:59.843347+00:00		t	13	72764718192016817	648518346507686777	72764718192039075	648518346479325585	[ 22507 103845 1452]	[ 22501 103887 1453]
18017	653638	2022-11-17 14:28:59.843347+00:00		t	58	72835086936206016	648518346495533750	72764718192011899	648518346479077839	[ 22529 104013 1448]	[ 22515 103995 1447]
18023	653648	2022-11-17 14:28:59.843347+00:00		t	23	72764718192203482	648518346467249134	72764718192226289	648518346478125293	[ 22519 104355 1523]	[ 22525 104321 1523]
18044	653795	2022-11-17 14:28:59.843347+00:00		t	29	72412943324891839	648518346508904255	72412943324904608	648518346500725685	[ 10467 105579 1746]	[ 10447 105619 1747]
18046	653806	2022-11-17 14:28:59.843347+00:00		t	39	72412943324932585	648518346478870644	72412943324957184	648518346517437482	[ 10445 105747 1757]	[ 10459 105715 1758]
18047	653807	2022-11-17 14:28:59.843347+00:00		t	12	72412943324891839	648518346508904255	72412943324937757	648518346491659326	[ 10483 105583 1748]	[ 10465 105623 1749]
18049	653809	2022-11-17 14:28:59.843347+00:00		t	32	72412943324909848	648518346478870644	72412943324894526	648518346491659326	[ 10465 105781 1746]	[ 10471 105753 1746]
18050	653810	2022-11-17 14:28:59.843347+00:00		t	19	72412943324909848	648518346478870644	72412943324922067	648518346500725685	[ 10453 105779 1750]	[ 10475 105753 1751]
18051	653812	2022-11-17 14:28:59.843347+00:00		t	26	72412943324904769	648518346478870644	72412943324894629	648518346517437482	[ 10481 105819 1743]	[ 10487 105819 1742]
18058	653819	2022-11-17 14:28:59.843347+00:00		t	29	72412943324960151	648518346478870644	72412943324957332	648518346487756866	[ 10467 105793 1760]	[ 10497 105773 1761]
18069	653830	2022-11-17 14:28:59.843347+00:00		t	48	72412943324946369	648518346478870644	72412943324935327	648518346517437482	[ 10499 105823 1753]	[ 10531 105811 1754]
18094	653914	2022-11-17 14:28:59.843347+00:00		t	72	72412943324879419	648518346508904255	72412943324871766	648518346517437482	[ 10761 105491 1729]	[ 10741 105527 1730]
18098	653926	2022-11-17 14:28:59.843347+00:00		t	41	72412943325070574	648518346502097993	72412943325050160	648518346520685366	[ 10723 105713 1796]	[ 10753 105707 1796]
18099	653927	2022-11-17 14:28:59.843347+00:00		t	34	72412943325011057	648518346472581385	72412943325050160	648518346520685366	[ 10735 105759 1791]	[ 10755 105739 1793]
18103	653901	2022-11-17 14:28:59.843347+00:00		t	43	72412943324879419	648518346508904255	72412943324864386	648518346500725685	[ 10731 105483 1730]	[ 10709 105505 1729]
18108	653934	2022-11-17 14:28:59.843347+00:00		t	20	72412943325011057	648518346472581385	72412943325070784	648518346496195084	[ 10729 105789 1793]	[ 10761 105777 1794]
18123	653944	2022-11-17 14:28:59.843347+00:00		t	51	72412943324965048	648518346507428473	72412943324959988	648518346514306270	[ 10795 105603 1764]	[ 10775 105625 1766]
18131	653953	2022-11-17 14:28:59.843347+00:00		t	32	72412943325010978	648518346472581385	72412943325023256	648518346496195084	[ 10761 105683 1785]	[ 10789 105669 1786]
18139	654060	2022-11-17 14:28:59.843347+00:00		t	13	72412943324969672	648518346507428473	72412943324969675	648518346490738941	[ 10983 105591 1766]	[ 10991 105601 1768]
18149	654075	2022-11-17 14:28:59.843347+00:00		t	57	72412943324924361	648518346507428473	72412943324959980	648518346490738941	[ 10997 105627 1763]	[ 11019 105647 1763]
18155	654093	2022-11-17 14:28:59.843347+00:00		t	35	72412943324967358	648518346507428473	72412943324956880	648518346504092878	[ 11015 105547 1765]	[ 11053 105557 1765]
18174	654166	2022-11-17 14:28:59.843347+00:00		t	51	72412943324813130	648518346498081127	72412943324795434	648518346517437482	[ 11149 105533 1699]	[ 11123 105517 1699]
18184	654140	2022-11-17 14:28:59.843347+00:00		t	38	72412943324808657	648518346498081127	72412943324797691	648518346487756866	[ 11135 105555 1699]	[ 11101 105551 1700]
18185	654182	2022-11-17 14:28:59.843347+00:00		t	58	72412943324797699	648518346498081127	72412943324791169	648518346500725685	[ 11153 105547 1699]	[ 11137 105543 1698]
18195	654193	2022-11-17 14:28:59.843347+00:00		t	31	72412943324813130	648518346498081127	72412943324808628	648518346491659326	[ 11165 105517 1701]	[ 11143 105487 1702]
18198	654196	2022-11-17 14:28:59.843347+00:00		t	34	72412943324851971	648518346494325495	72412943324851882	648518346487504531	[ 11115 106211 1724]	[ 11143 106187 1724]
18201	654200	2022-11-17 14:28:59.843347+00:00		t	107	72412943324879698	648518346494325495	72412943324899613	648518346479325585	[ 11115 105995 1739]	[ 11149 105987 1739]
18205	654204	2022-11-17 14:28:59.843347+00:00		t	55	72412943324877221	648518346494325495	72412943324902364	648518346487504531	[ 11123 106029 1742]	[ 11153 106017 1742]
18206	654205	2022-11-17 14:28:59.843347+00:00		t	24	72412943325073640	648518346496316940	72412943325088931	648518346489802071	[ 11179 106243 1795]	[ 11155 106251 1797]
18211	654235	2022-11-17 14:28:59.843347+00:00		t	13	72412943324797718	648518346498081127	72412943324779176	648518346500725685	[ 11219 105585 1695]	[ 11201 105587 1694]
18216	654239	2022-11-17 14:28:59.843347+00:00		t	57	72412943324779237	648518346490013747	72412943324779202	648518346494195703	[ 11221 105657 1691]	[ 11215 105631 1690]
18219	654241	2022-11-17 14:28:59.843347+00:00		t	63	72412943324829259	648518346498081127	72412943324793150	648518346491659326	[ 11221 105503 1700]	[ 11227 105473 1699]
18225	654246	2022-11-17 14:28:59.843347+00:00		t	40	72412943325072641	648518346496316940	72412943325162283	648518346479077839	[ 11235 106079 1800]	[ 11221 106047 1800]
18232	654256	2022-11-17 14:28:59.843347+00:00		t	26	72412943324811137	648518346490013747	72412943324808916	648518346487756866	[ 11279 105897 1703]	[ 11237 105897 1704]
18239	654266	2022-11-17 14:28:59.843347+00:00		t	44	72412943324779237	648518346490013747	72412943324779176	648518346500725685	[ 11245 105661 1692]	[ 11253 105629 1692]
18338	658946	2022-11-17 14:28:59.843347+00:00		t	18	72975687589879329	648518346501391501	72975687589819150	648518346479077839	[27787 99083 2697]	[27799 99081 2696]
18349	660788	2022-11-17 14:28:59.843347+00:00		t	51	73186725169762544	648518346498081127	73186725169787084	648518346491659326	[33477 97067 2746]	[33509 97087 2746]
18352	660808	2022-11-17 14:28:59.843347+00:00		t	34	73186725169755298	648518346498081127	73186725169782004	648518346487756866	[33577 97123 2737]	[33575 97123 2740]
18355	660818	2022-11-17 14:28:59.843347+00:00		t	36	73186725169760227	648518346498081127	73186725169771878	648518346491659326	[33595 97115 2738]	[33615 97093 2739]
18370	665853	2022-11-17 14:28:59.843347+00:00		t	59	72835224777956861	648518346492247435	72835224777946627	648518346486617760	[ 22635 107443 2278]	[ 22615 107473 2278]
18451	666224	2022-11-17 14:28:59.843347+00:00		t	13	72835224778120006	648518346493371164	72835224778051410	648518346472763913	[ 23249 107043 2313]	[ 23253 107047 2311]
18453	666232	2022-11-17 14:28:59.843347+00:00		t	37	72835224778036382	648518346489023210	72835224778156612	648518346472763913	[ 23283 107277 2309]	[ 23261 107283 2311]
18462	666262	2022-11-17 14:28:59.843347+00:00		t	76	72835224778063262	648518346489023210	72835224778051950	648518346486617760	[ 23299 107235 2307]	[ 23303 107197 2307]
18845	682955	2022-11-17 14:28:59.843347+00:00		t	26	72342575251908212	648518346491351329	72342575251920354	648518346479197392	[ 8221 106237 3061]	[ 8193 106233 3061]
18847	682963	2022-11-17 14:28:59.843347+00:00		t	40	72342575251882032	648518346491351329	72342575251925964	648518346479197392	[ 8233 106247 3065]	[ 8201 106255 3065]
18851	682984	2022-11-17 14:28:59.843347+00:00		t	37	72342575251908212	648518346491351329	72342575251913051	648518346483445438	[ 8249 106199 3062]	[ 8235 106167 3061]
18855	683079	2022-11-17 14:28:59.843347+00:00		t	59	72342575251533628	648518346509739322	72342575251696118	648518346488137239	[ 8463 106205 2958]	[ 8429 106211 2959]
18861	683087	2022-11-17 14:28:59.843347+00:00		t	42	72342575251744760	648518346491351329	72342575251782934	648518346488137239	[ 8421 106169 2994]	[ 8441 106145 2995]
18864	683092	2022-11-17 14:28:59.843347+00:00		t	36	72342575251881563	648518346509739322	72342575251865934	648518346486971900	[ 8481 105625 3042]	[ 8451 105601 3043]
18867	683131	2022-11-17 14:28:59.843347+00:00		t	29	72342575251711446	648518346509739322	72342575251713916	648518346502617767	[ 8531 105907 2979]	[ 8511 105889 2978]
18868	683132	2022-11-17 14:28:59.843347+00:00		t	19	72342575251926021	648518346492181871	72342575251925958	648518346488137239	[ 8541 106305 3064]	[ 8513 106281 3065]
18870	683135	2022-11-17 14:28:59.843347+00:00		t	17	72342575251711446	648518346509739322	72342575251716463	648518346494148128	[ 8549 105949 2980]	[ 8515 105963 2982]
18873	683139	2022-11-17 14:28:59.843347+00:00		t	29	72342575251934867	648518346492181871	72342575251917834	648518346483445438	[ 8545 106315 3062]	[ 8519 106303 3062]
18875	683141	2022-11-17 14:28:59.843347+00:00		t	19	72342575251711446	648518346509739322	72342575251716518	648518346494148128	[ 8549 105915 2982]	[ 8521 105915 2984]
18876	683142	2022-11-17 14:28:59.843347+00:00		t	31	72342575251934867	648518346492181871	72342575251938178	648518346483445438	[ 8549 106287 3066]	[ 8525 106257 3067]
18882	683150	2022-11-17 14:28:59.843347+00:00		t	45	72342575251934776	648518346492181871	72342575251910697	648518346500725685	[ 8585 106195 3061]	[ 8547 106201 3061]
18887	683156	2022-11-17 14:28:59.843347+00:00		t	46	72342575251934867	648518346492181871	72342575251925951	648518346495952784	[ 8563 106281 3065]	[ 8553 106251 3065]
18889	683158	2022-11-17 14:28:59.843347+00:00		t	50	72342575251934776	648518346492181871	72342575251938115	648518346488137239	[ 8587 106177 3063]	[ 8555 106179 3064]
18891	683161	2022-11-17 14:28:59.843347+00:00		t	25	72342575251871048	648518346492181871	72342575251868583	648518346488137239	[ 8583 106189 3044]	[ 8559 106169 3044]
18896	683166	2022-11-17 14:28:59.843347+00:00		t	33	72342575251934776	648518346492181871	72342575251925951	648518346495952784	[ 8597 106195 3063]	[ 8567 106213 3064]
18897	683168	2022-11-17 14:28:59.843347+00:00		t	13	72342575251726425	648518346498076826	72342575251731837	648518346507389983	[ 8609 105461 2987]	[ 8579 105473 2988]
18905	683176	2022-11-17 14:28:59.843347+00:00		t	23	72342575251990380	648518346517586756	72342575252030159	648518346507389983	[ 8587 105515 3079]	[ 8593 105545 3080]
18913	683187	2022-11-17 14:28:59.843347+00:00		t	17	72342575251802459	648518346495998352	72342575251807936	648518346488137239	[ 8631 106163 3020]	[ 8599 106173 3021]
18917	683254	2022-11-17 14:28:59.843347+00:00		t	24	72342575251789565	648518346491361313	72342575251799408	648518346494148128	[ 8719 105635 3012]	[ 8697 105611 3013]
18922	683262	2022-11-17 14:28:59.843347+00:00		t	60	72342575251835792	648518346495998352	72342575251835804	648518346488137239	[ 8727 106155 3029]	[ 8709 106189 3030]
18934	683286	2022-11-17 14:28:59.843347+00:00		t	12	72342575251792410	648518346486783620	72342575251780809	648518346479197392	[ 8765 106319 3005]	[ 8747 106295 3006]
18940	683294	2022-11-17 14:28:59.843347+00:00		t	21	72342575251792031	648518346491361313	72342575251767976	648518346486971900	[ 8755 105719 3002]	[ 8761 105713 3000]
18942	683296	2022-11-17 14:28:59.843347+00:00		t	29	72342575251813187	648518346524262149	72342575251838477	648518346517437482	[ 8793 106431 3027]	[ 8761 106431 3028]
18950	683311	2022-11-17 14:28:59.843347+00:00		t	27	72342575251894863	648518346492181871	72342575251884756	648518346495952784	[ 8741 106185 3049]	[ 8777 106183 3048]
18956	683318	2022-11-17 14:28:59.843347+00:00		t	39	72342575251690965	648518346483958703	72342575251530887	648518346491659326	[ 8787 106215 2967]	[ 8783 106179 2968]
18961	683325	2022-11-17 14:28:59.843347+00:00		t	39	72342575251792410	648518346486783620	72342575251783097	648518346498314906	[ 8789 106319 3005]	[ 8791 106293 3007]
18967	683099	2022-11-17 14:28:59.843347+00:00		t	18	72342575251711565	648518346483958703	72342575251734624	648518346500725685	[ 8495 106123 2982]	[ 8459 106109 2982]
18968	683100	2022-11-17 14:28:59.843347+00:00		t	12	72342575251701387	648518346483958703	72342575251714145	648518346500725685	[ 8439 106237 2975]	[ 8459 106233 2978]
18977	683114	2022-11-17 14:28:59.843347+00:00		t	13	72342575251593237	648518346509739322	72342575251683256	648518346494148128	[ 8497 106219 2961]	[ 8483 106233 2963]
18984	683121	2022-11-17 14:28:59.843347+00:00		t	20	72342575251835473	648518346509739322	72342575251861233	648518346486971900	[ 8495 105683 3025]	[ 8497 105641 3026]
18987	683125	2022-11-17 14:28:59.843347+00:00		t	35	72342575251934867	648518346492181871	72342575251913200	648518346500725685	[ 8541 106373 3059]	[ 8501 106375 3059]
18989	683193	2022-11-17 14:28:59.843347+00:00		t	18	72342575251995136	648518346491351329	72342575252013390	648518346488137239	[ 8597 106139 3080]	[ 8607 106121 3079]
18995	683207	2022-11-17 14:28:59.843347+00:00		t	52	72342575251711565	648518346483958703	72342575251737110	648518346491659326	[ 8583 106109 2980]	[ 8625 106087 2981]
19003	683223	2022-11-17 14:28:59.843347+00:00		t	12	72342575251723846	648518346498076826	72342575251726481	648518346494148128	[ 8639 105495 2985]	[ 8647 105541 2985]
19009	683238	2022-11-17 14:28:59.843347+00:00		t	20	72342575251792454	648518346486783620	72342575251802526	648518346498314906	[ 8675 106335 3018]	[ 8671 106305 3018]
19010	683239	2022-11-17 14:28:59.843347+00:00		t	42	72342575251773093	648518346491361313	72342575251762874	648518346486971900	[ 8693 105727 3003]	[ 8673 105741 3002]
19016	683251	2022-11-17 14:28:59.843347+00:00		t	28	72342575251773093	648518346491361313	72342575251785181	648518346507389983	[ 8703 105727 3004]	[ 8689 105771 3003]
19023	683386	2022-11-17 14:28:59.843347+00:00		t	49	72342575251815540	648518346490679306	72342575251807776	648518346507389983	[ 8911 106135 3014]	[ 8881 106115 3015]
19024	683387	2022-11-17 14:28:59.843347+00:00		t	46	72342575251729876	648518346496359485	72342575251701912	648518346486971900	[ 8919 106493 2987]	[ 8885 106493 2987]
19026	683389	2022-11-17 14:28:59.843347+00:00		t	54	72342575251810557	648518346524262149	72342575251807906	648518346488137239	[ 8911 106249 3019]	[ 8897 106227 3019]
19032	683396	2022-11-17 14:28:59.843347+00:00		t	13	72342575251785538	648518346524262149	72342575251785470	648518346488137239	[ 8925 106295 3008]	[ 8899 106265 3010]
19043	683418	2022-11-17 14:28:59.843347+00:00		t	17	72342575251719329	648518346496359485	72342575251699220	648518346486971900	[ 8969 106489 2983]	[ 8951 106469 2982]
19044	683424	2022-11-17 14:28:59.843347+00:00		t	43	72342575251653119	648518346479956886	72342575251673582	648518346486971900	[ 8995 105975 2961]	[ 8969 105953 2962]
19051	683498	2022-11-17 14:28:59.843347+00:00		t	22	72342575251690524	648518346498076826	72342575251688010	648518346494148128	[ 9057 105617 2972]	[ 9053 105641 2971]
19057	683504	2022-11-17 14:28:59.843347+00:00		t	50	72342575251695802	648518346490040347	72342575251682966	648518346507389983	[ 9101 105853 2969]	[ 9063 105853 2969]
19061	683511	2022-11-17 14:28:59.843347+00:00		t	59	72342575251830767	648518346489565548	72342575251828148	648518346507389983	[ 9079 105649 3026]	[ 9075 105619 3026]
19062	683512	2022-11-17 14:28:59.843347+00:00		t	20	72342575251757957	648518346490679306	72342575251768301	648518346494148128	[ 9085 106151 2998]	[ 9071 106125 2998]
19066	683518	2022-11-17 14:28:59.843347+00:00		t	77	72342575251789785	648518346490679306	72342575251770843	648518346507389983	[ 9081 106121 3002]	[ 9087 106087 3003]
19067	683519	2022-11-17 14:28:59.843347+00:00		t	29	72342575251902670	648518346490679306	72342575251905260	648518346507389983	[ 9073 105599 3054]	[ 9085 105635 3054]
19073	683525	2022-11-17 14:28:59.843347+00:00		t	46	72342575251695802	648518346490040347	72342575251693189	648518346494148128	[ 9115 105831 2971]	[ 9089 105807 2971]
19076	683528	2022-11-17 14:28:59.843347+00:00		t	42	72342575251659027	648518346490040347	72342575251695745	648518346507389983	[ 9117 105807 2968]	[ 9095 105779 2968]
19079	683532	2022-11-17 14:28:59.843347+00:00		t	30	72342575251696141	648518346491361313	72342575251716604	648518346502617767	[ 9129 106207 2978]	[ 9101 106205 2978]
19080	683533	2022-11-17 14:28:59.843347+00:00		t	27	72342575251825867	648518346490679306	72342575251805080	648518346507389983	[ 9103 106037 3014]	[ 9103 105995 3015]
19083	683536	2022-11-17 14:28:59.843347+00:00		t	31	72342575251690762	648518346490040347	72342575251693307	648518346507389983	[ 9123 105919 2967]	[ 9107 105949 2968]
19088	683541	2022-11-17 14:28:59.843347+00:00		t	46	72342575251747521	648518346490679306	72342575251742189	648518346507389983	[ 9111 106163 2996]	[ 9115 106141 2996]
19089	683542	2022-11-17 14:28:59.843347+00:00		t	28	72342575251721647	648518346491361313	72342575251742189	648518346507389983	[ 9131 106191 2978]	[ 9111 106171 2980]
19091	683544	2022-11-17 14:28:59.843347+00:00		t	30	72342575251789785	648518346490679306	72342575251742189	648518346507389983	[ 9115 106129 3000]	[ 9115 106105 3000]
19096	683549	2022-11-17 14:28:59.843347+00:00		t	31	72342575251818019	648518346490196954	72342575251817957	648518346500725685	[ 9161 105829 3021]	[ 9123 105831 3021]
19097	683550	2022-11-17 14:28:59.843347+00:00		t	28	72342575251693089	648518346496087564	72342575251695752	648518346494148128	[ 9145 105701 2971]	[ 9125 105703 2973]
19109	683345	2022-11-17 14:28:59.843347+00:00		t	35	72342575251857422	648518346502236489	72342575251857455	648518346495952784	[ 8771 106479 3037]	[ 8813 106463 3037]
19115	683359	2022-11-17 14:28:59.843347+00:00		t	29	72342575251899997	648518346481710273	72342575251873423	648518346491659326	[ 8861 105879 3056]	[ 8833 105901 3057]
19120	683369	2022-11-17 14:28:59.843347+00:00		t	23	72342575251870815	648518346490679306	72342575251856873	648518346494148128	[ 8879 105649 3039]	[ 8851 105657 3039]
19129	683452	2022-11-17 14:28:59.843347+00:00		t	48	72342575251791903	648518346489565548	72342575251812663	648518346507389983	[ 9031 105519 3017]	[ 8999 105507 3017]
19131	683457	2022-11-17 14:28:59.843347+00:00		t	32	72342575251953467	648518346476708214	72342575251925550	648518346507389983	[ 9039 105673 3069]	[ 9005 105685 3069]
19134	683460	2022-11-17 14:28:59.843347+00:00		t	40	72342575251791903	648518346489565548	72342575251802108	648518346494148128	[ 9035 105561 3016]	[ 9011 105585 3016]
19139	683467	2022-11-17 14:28:59.843347+00:00		t	43	72342575251523126	648518346479956886	72342575251659265	648518346507389983	[ 9017 105959 2961]	[ 9013 105933 2961]
19145	683476	2022-11-17 14:28:59.843347+00:00		t	22	72342575251646886	648518346491361313	72342575251572252	648518346486971900	[ 9061 106437 2957]	[ 9027 106447 2957]
19149	683481	2022-11-17 14:28:59.843347+00:00		t	17	72342575251646682	648518346491361313	72342575251654232	648518346502617767	[ 9061 106421 2960]	[ 9033 106423 2961]
19151	683483	2022-11-17 14:28:59.843347+00:00		t	35	72342575251792002	648518346491361313	72342575251799507	648518346507389983	[ 8997 105767 3013]	[ 9037 105779 3013]
19157	683490	2022-11-17 14:28:59.843347+00:00		t	33	72342575251796892	648518346489565548	72342575251828148	648518346507389983	[ 9061 105567 3016]	[ 9047 105601 3017]
19160	683493	2022-11-17 14:28:59.843347+00:00		t	26	72342575251676941	648518346490040347	72342575251635158	648518346494148128	[ 9089 105853 2966]	[ 9051 105841 2966]
19167	683562	2022-11-17 14:28:59.843347+00:00		t	84	72342575251789785	648518346490679306	72342575251757946	648518346500725685	[ 9145 106117 3003]	[ 9157 106087 3004]
19170	683565	2022-11-17 14:28:59.843347+00:00		t	31	72342575251755227	648518346498076826	72342575251731900	648518346507389983	[ 9129 105667 2990]	[ 9153 105651 2990]
19172	683567	2022-11-17 14:28:59.843347+00:00		t	37	72342575251721647	648518346491361313	72342575251711587	648518346494148128	[ 9147 106185 2978]	[ 9151 106149 2979]
19177	683572	2022-11-17 14:28:59.843347+00:00		t	51	72342575251850478	648518346481710273	72342575251852753	648518346507389983	[ 9119 106001 3037]	[ 9157 106007 3037]
19182	683578	2022-11-17 14:28:59.843347+00:00		t	58	72342575251755227	648518346498076826	72342575251731922	648518346517437482	[ 9137 105697 2988]	[ 9167 105689 2988]
19184	683581	2022-11-17 14:28:59.843347+00:00		t	41	72342575251755227	648518346498076826	72342575251739484	648518346494148128	[ 9145 105723 2990]	[ 9173 105719 2990]
19190	683588	2022-11-17 14:28:59.843347+00:00		t	35	72342575251760320	648518346490040347	72342575251765470	648518346494148128	[ 9203 105775 3002]	[ 9189 105755 3001]
19191	683589	2022-11-17 14:28:59.843347+00:00		t	38	72342575251696141	648518346491361313	72342575251714139	648518346502617767	[ 9165 106199 2977]	[ 9187 106185 2979]
19194	683593	2022-11-17 14:28:59.843347+00:00		t	31	72342575251724212	648518346477007632	72342575251734670	648518346502617767	[ 9219 106113 2989]	[ 9191 106101 2989]
19196	683595	2022-11-17 14:28:59.843347+00:00		t	12	72342575251840114	648518346481710273	72342575251835408	648518346507389983	[ 9211 105457 3029]	[ 9191 105493 3030]
19201	683601	2022-11-17 14:28:59.843347+00:00		t	44	72342575251773382	648518346490679306	72342575251778212	648518346494148128	[ 9171 106141 3003]	[ 9199 106125 3003]
19202	683602	2022-11-17 14:28:59.843347+00:00		t	29	72342575251724212	648518346477007632	72342575251742189	648518346507389983	[ 9221 106129 2989]	[ 9193 106141 2991]
19203	683603	2022-11-17 14:28:59.843347+00:00		t	35	72342575251760262	648518346496087564	72342575251739484	648518346494148128	[ 9201 105665 2994]	[ 9207 105699 2994]
19206	683606	2022-11-17 14:28:59.843347+00:00		t	79	72342575251770642	648518346490040347	72342575251762856	648518346507389983	[ 9221 105761 3003]	[ 9213 105731 3003]
19209	683609	2022-11-17 14:28:59.843347+00:00		t	39	72342575251703959	648518346477007632	72342575251714072	648518346494148128	[ 9241 106061 2975]	[ 9207 106045 2976]
19218	683028	2022-11-17 14:28:59.843347+00:00		t	30	72342575251531360	648518346490196954	72342575251660034	648518346507389983	[ 8337 106199 2960]	[ 8331 106231 2960]
19574	724437	2022-11-17 14:28:59.843347+00:00		t	40	72694556076257105	648518346494093323	72694556076247849	648518346472763913	[ 18929 109327 2433]	[ 18901 109323 2434]
19581	724444	2022-11-17 14:28:59.843347+00:00		t	22	72694556076233347	648518346494093323	72694556076244544	648518346472763913	[ 18939 109285 2429]	[ 18913 109269 2429]
19583	724447	2022-11-17 14:28:59.843347+00:00		t	29	72694556076280525	648518346494093323	72694556076262819	648518346486617760	[ 18943 109303 2432]	[ 18915 109283 2433]
19589	724283	2022-11-17 14:28:59.843347+00:00		t	62	72694556076233122	648518346488838734	72694556076203966	648518346472763913	[ 18477 108999 2416]	[ 18527 108997 2417]
19594	724301	2022-11-17 14:28:59.843347+00:00		t	21	72694556076359211	648518346488838734	72694556076233053	648518346510155558	[ 18577 108877 2433]	[ 18579 108853 2432]
19614	725555	2022-11-17 14:28:59.843347+00:00		t	36	72905112284418549	648518346488261150	72905112284403141	648518346486617760	[24697 92743 1881]	[24723 92723 1881]
19616	725599	2022-11-17 14:28:59.843347+00:00		t	27	72905112284459290	648518346526360791	72905112284431513	648518346479055568	[24755 93145 1895]	[24789 93151 1896]
19624	725571	2022-11-17 14:28:59.843347+00:00		t	27	72905112284436717	648518346526360791	72905112284423906	648518346496932836	[24719 93161 1892]	[24743 93159 1891]
19629	725712	2022-11-17 14:28:59.843347+00:00		t	57	72905112284155258	648518346474656450	72905112284071979	648518346479239887	[25207 93041 1808]	[25171 93039 1809]
19631	725717	2022-11-17 14:28:59.843347+00:00		t	50	72905112284233114	648518346474656450	72905112284220844	648518346479325585	[25209 93025 1811]	[25181 93015 1811]
19635	725749	2022-11-17 14:28:59.843347+00:00		t	24	72905112284220762	648518346474656450	72905112284236756	648518346479325585	[25283 92983 1817]	[25275 92951 1818]
19643	725809	2022-11-17 14:28:59.843347+00:00		t	12	72905112284456719	648518346509377402	72905112284431559	648518346490738941	[25527 93151 1892]	[25497 93137 1892]
19790	730932	2022-11-17 14:28:59.843347+00:00		t	14	72764718326194732	648518346524096261	72764718326206896	648518346487504531	[ 20871 104375 1738]	[ 20885 104361 1740]
19897	731454	2022-11-17 14:28:59.843347+00:00		t	21	72764718326286623	648518346486131838	72764718326290092	648518346491281272	[ 21453 103427 1779]	[ 21423 103443 1780]
19900	731389	2022-11-17 14:28:59.843347+00:00		t	48	72764718326194544	648518346480836353	72764718326191943	648518346487504531	[ 21333 104161 1736]	[ 21333 104135 1735]
19904	731397	2022-11-17 14:28:59.843347+00:00		t	20	72764718326103876	648518346503299451	72764718326121224	648518346491281272	[ 21319 103839 1697]	[ 21343 103807 1698]
19917	731428	2022-11-17 14:28:59.843347+00:00		t	18	72764718326174398	648518346480836353	72764718326179065	648518346487504531	[ 21363 104223 1731]	[ 21389 104209 1729]
19927	738796	2022-11-17 14:28:59.843347+00:00		t	19	73116287370522075	648518346479531452	73116356090021369	648518346504092878	[30813 96223 2083]	[30821 96263 2085]
19932	739097	2022-11-17 14:28:59.843347+00:00		t	72	73116356090144661	648518346471901851	73116356090147839	648518346496195084	[31187 96397 2134]	[31213 96433 2135]
19954	739032	2022-11-17 14:28:59.843347+00:00		t	47	73116356090133534	648518346471901851	73116356090123786	648518346496195084	[31143 96349 2130]	[31139 96391 2130]
19961	739288	2022-11-17 14:28:59.843347+00:00		t	41	73116356090032754	648518346501445910	73116356090033292	648518346483047589	[31481 96331 2092]	[31453 96329 2092]
19962	739292	2022-11-17 14:28:59.843347+00:00		t	32	73116356090043016	648518346501445910	73116356090060219	648518346483047589	[31489 96429 2099]	[31451 96433 2100]
19967	739306	2022-11-17 14:28:59.843347+00:00		t	15	73116356090032754	648518346501445910	73116356090052832	648518346504092878	[31491 96319 2093]	[31469 96313 2095]
20062	741620	2022-11-17 14:28:59.843347+00:00		t	44	72553543776876858	648518346482957609	72553543776864464	648518346491281272	[ 14417 101417 2451]	[ 14393 101393 2452]
20065	741623	2022-11-17 14:28:59.843347+00:00		t	28	72553543777362787	648518346497261228	72553543777109785	648518346472763913	[ 14409 101447 2569]	[ 14399 101451 2568]
20066	741624	2022-11-17 14:28:59.843347+00:00		t	24	72553543843844729	648518346497261228	72553543777312011	648518346498314906	[ 14411 101425 2570]	[ 14401 101417 2568]
20072	741753	2022-11-17 14:28:59.843347+00:00		t	23	72553543777063815	648518346489544793	72553543777082702	648518346479055568	[ 14677 102103 2542]	[ 14709 102115 2543]
20073	741754	2022-11-17 14:28:59.843347+00:00		t	19	72553543777140708	648518346497004589	72553543777175603	648518346510155558	[ 14701 101651 2562]	[ 14709 101639 2563]
20077	741758	2022-11-17 14:28:59.843347+00:00		t	23	72553543777048227	648518346518974687	72553543777058826	648518346479055568	[ 14737 102137 2531]	[ 14715 102117 2532]
20078	741759	2022-11-17 14:28:59.843347+00:00		t	42	72553543777079905	648518346497004589	72553543777087421	648518346486617760	[ 14709 101559 2543]	[ 14721 101533 2544]
20081	741762	2022-11-17 14:28:59.843347+00:00		t	41	72553543777079905	648518346497004589	72553543777079825	648518346510155558	[ 14707 101551 2542]	[ 14723 101519 2542]
20084	741765	2022-11-17 14:28:59.843347+00:00		t	37	72553543777066341	648518346489544793	72553543777085243	648518346479055568	[ 14703 102091 2539]	[ 14723 102121 2540]
20091	741772	2022-11-17 14:28:59.843347+00:00		t	18	72553543777033152	648518346518974687	72553543777011814	648518346496932836	[ 14737 102359 2522]	[ 14731 102391 2522]
20096	741778	2022-11-17 14:28:59.843347+00:00		t	47	72553543777102697	648518346497004589	72553543777113064	648518346472763913	[ 14735 102087 2553]	[ 14749 102129 2553]
20098	741780	2022-11-17 14:28:59.843347+00:00		t	38	72553543777066341	648518346489544793	72553543777066342	648518346510155558	[ 14723 102077 2537]	[ 14751 102099 2538]
20101	741783	2022-11-17 14:28:59.843347+00:00		t	30	72553543777102803	648518346518974687	72553543777093101	648518346496932836	[ 14775 102291 2549]	[ 14749 102273 2549]
20102	741784	2022-11-17 14:28:59.843347+00:00		t	34	72553543777080189	648518346489544793	72553543777087793	648518346489543513	[ 14725 102059 2539]	[ 14753 102055 2541]
20103	741785	2022-11-17 14:28:59.843347+00:00		t	36	72553543777048227	648518346518974687	72553543777066342	648518346510155558	[ 14757 102119 2531]	[ 14755 102099 2533]
20104	741786	2022-11-17 14:28:59.843347+00:00		t	55	72553543777119440	648518346518974687	72553543777128248	648518346472763913	[ 14775 102293 2551]	[ 14751 102267 2552]
20110	741792	2022-11-17 14:28:59.843347+00:00		t	17	72553543777045665	648518346518974687	72553543777035133	648518346498314906	[ 14753 102095 2524]	[ 14759 102065 2524]
20120	741802	2022-11-17 14:28:59.843347+00:00		t	34	72553543777071016	648518346518974687	72553543777066361	648518346496059082	[ 14763 102147 2533]	[ 14771 102125 2535]
20122	741804	2022-11-17 14:28:59.843347+00:00		t	24	72553543776939134	648518346497861366	72553543776943723	648518346479055568	[ 14739 101861 2483]	[ 14773 101887 2484]
20123	741805	2022-11-17 14:28:59.843347+00:00		t	57	72553543776931460	648518346498397338	72553543776921501	648518346496932836	[ 14809 101551 2477]	[ 14775 101557 2478]
20125	741807	2022-11-17 14:28:59.843347+00:00		t	39	72553543776929009	648518346498397338	72553543776923849	648518346496932836	[ 14813 101413 2475]	[ 14781 101413 2476]
20132	741875	2022-11-17 14:28:59.843347+00:00		t	32	72553543777123223	648518346518974687	72553543777116036	648518346479055568	[ 14903 102049 2552]	[ 14885 102069 2553]
20135	741878	2022-11-17 14:28:59.843347+00:00		t	28	72553543776864474	648518346518974687	72553543776874587	648518346479055568	[ 14881 101365 2455]	[ 14887 101397 2456]
20143	741886	2022-11-17 14:28:59.843347+00:00		t	14	72553543776779238	648518346518974687	72553543776847226	648518346496932836	[ 14933 101597 2449]	[ 14913 101601 2449]
20144	741887	2022-11-17 14:28:59.843347+00:00		t	43	72553543777061275	648518346509739322	72553543777053426	648518346478935892	[ 14949 101973 2530]	[ 14923 101979 2530]
20149	741892	2022-11-17 14:28:59.843347+00:00		t	28	72553543776876883	648518346518974687	72553543776874688	648518346496932836	[ 14965 101587 2453]	[ 14941 101601 2454]
20151	741894	2022-11-17 14:28:59.843347+00:00		t	16	72553543777105208	648518346518974687	72553543777150855	648518346479055568	[ 14955 102177 2557]	[ 14941 102145 2558]
20153	741896	2022-11-17 14:28:59.843347+00:00		t	23	72553543777040325	648518346496818300	72553543777037695	648518346498314906	[ 14955 102187 2523]	[ 14945 102211 2524]
20160	741904	2022-11-17 14:28:59.843347+00:00		t	44	72553543777128103	648518346518974687	72553543777113054	648518346472763913	[ 14969 102151 2555]	[ 14963 102117 2555]
20162	741906	2022-11-17 14:28:59.843347+00:00		t	39	72553543776676478	648518346518974687	72553543776879527	648518346496932836	[ 14989 101581 2456]	[ 14967 101613 2457]
20164	741908	2022-11-17 14:28:59.843347+00:00		t	39	72553543776914155	648518346482969318	72553543776911509	648518346479055568	[ 14925 102205 2467]	[ 14963 102193 2468]
20166	741911	2022-11-17 14:28:59.843347+00:00		t	30	72553543777033339	648518346518974687	72553543777020994	648518346489543513	[ 14951 102327 2524]	[ 14973 102313 2523]
20167	741912	2022-11-17 14:28:59.843347+00:00		t	19	72553543777033339	648518346518974687	72553543777035498	648518346510155558	[ 14959 102351 2525]	[ 14971 102359 2523]
20168	741913	2022-11-17 14:28:59.843347+00:00		t	12	72553543777011639	648518346496818300	72553543776973380	648518346479055568	[ 14987 102159 2503]	[ 14975 102151 2502]
20175	741920	2022-11-17 14:28:59.843347+00:00		t	15	72553543777100463	648518346518974687	72553543777045745	648518346498314906	[ 14957 102297 2526]	[ 14983 102267 2527]
20176	741921	2022-11-17 14:28:59.843347+00:00		t	41	72553543777025791	648518346496818300	72553543777045730	648518346496059082	[ 14973 102217 2522]	[ 14987 102237 2524]
20182	741928	2022-11-17 14:28:59.843347+00:00		t	30	72553543777100463	648518346518974687	72553543777045730	648518346496059082	[ 14965 102319 2525]	[ 14997 102297 2525]
20183	741929	2022-11-17 14:28:59.843347+00:00		t	31	72553543777046210	648518346518974687	72553543777050956	648518346478935892	[ 14967 102345 2525]	[ 14997 102339 2524]
20187	741933	2022-11-17 14:28:59.843347+00:00		t	31	72553543777195393	648518346495705451	72553543777162395	648518346479055568	[ 15047 102057 2560]	[ 15007 102055 2560]
20190	742060	2022-11-17 14:28:59.843347+00:00		t	24	72553543777075531	648518346500132614	72553543777070991	648518346479239887	[ 15251 102085 2532]	[ 15231 102059 2531]
20192	742062	2022-11-17 14:28:59.843347+00:00		t	23	72553543776896840	648518346518974687	72553543776913763	648518346496932836	[ 15211 101515 2468]	[ 15239 101491 2469]
20197	742068	2022-11-17 14:28:59.843347+00:00		t	30	72553543777004199	648518346496818300	72553543777025936	648518346489543513	[ 15281 102351 2512]	[ 15265 102365 2514]
20198	742069	2022-11-17 14:28:59.843347+00:00		t	45	72553543776997721	648518346496818300	72553543776999855	648518346498314906	[ 15281 102359 2510]	[ 15263 102391 2510]
20201	742076	2022-11-17 14:28:59.843347+00:00		t	26	72553543776921373	648518346501071209	72553543776913763	648518346496932836	[ 15305 101443 2480]	[ 15283 101469 2480]
20203	742079	2022-11-17 14:28:59.843347+00:00		t	23	72553543777035313	648518346500132614	72553543777025936	648518346489543513	[ 15255 102279 2525]	[ 15289 102287 2526]
20204	742080	2022-11-17 14:28:59.843347+00:00		t	45	72553543777104670	648518346495705451	72553543777107183	648518346486617760	[ 15289 101407 2553]	[ 15311 101387 2553]
20205	742081	2022-11-17 14:28:59.843347+00:00		t	55	72553543777133498	648518346484854605	72553543777215127	648518346486617760	[ 15357 101607 2567]	[ 15315 101615 2567]
20211	742087	2022-11-17 14:28:59.843347+00:00		t	24	72553543776889645	648518346501071209	72553543776884399	648518346496932836	[ 15361 101383 2463]	[ 15339 101413 2463]
20216	741631	2022-11-17 14:28:59.843347+00:00		t	54	72553543776903697	648518346511885680	72553543776899169	648518346478935892	[ 14387 101409 2467]	[ 14413 101411 2467]
20226	741643	2022-11-17 14:28:59.843347+00:00		t	43	72553543776861965	648518346512226751	72553543776874984	648518346496932836	[ 14455 102041 2455]	[ 14455 102009 2456]
20233	741651	2022-11-17 14:28:59.843347+00:00		t	23	72553543776872683	648518346504034344	72553543776874984	648518346496932836	[ 14439 101967 2461]	[ 14471 101963 2461]
20239	741657	2022-11-17 14:28:59.843347+00:00		t	50	72553543776892449	648518346512226751	72553543776840755	648518346496932836	[ 14469 102109 2452]	[ 14495 102123 2451]
20244	741662	2022-11-17 14:28:59.843347+00:00		t	12	72553543776879913	648518346512226751	72553543776892468	648518346496932836	[ 14487 102125 2458]	[ 14513 102149 2460]
20247	741665	2022-11-17 14:28:59.843347+00:00		t	40	72553543777079791	648518346497261228	72553543777095106	648518346498314906	[ 14551 101469 2548]	[ 14525 101495 2549]
20249	741667	2022-11-17 14:28:59.843347+00:00		t	22	72553543777030060	648518346484661507	72553543777011229	648518346491774737	[ 14523 101513 2515]	[ 14531 101515 2513]
20266	741813	2022-11-17 14:28:59.843347+00:00		t	34	72553543777102803	648518346518974687	72553543777100353	648518346479055568	[ 14823 102183 2545]	[ 14789 102169 2545]
20272	741819	2022-11-17 14:28:59.843347+00:00		t	26	72553543777112700	648518346497261228	72553543777118898	648518346486617760	[ 14793 101505 2562]	[ 14797 101537 2561]
20278	741825	2022-11-17 14:28:59.843347+00:00		t	22	72553543777102675	648518346497004589	72553543777102684	648518346510155558	[ 14771 102063 2551]	[ 14807 102067 2551]
20280	741827	2022-11-17 14:28:59.843347+00:00		t	32	72553543777071016	648518346518974687	72553543777068690	648518346489543513	[ 14847 102087 2538]	[ 14809 102095 2539]
20283	741830	2022-11-17 14:28:59.843347+00:00		t	46	72553543777110322	648518346518974687	72553543777110325	648518346510155558	[ 14837 102183 2547]	[ 14815 102163 2548]
20288	741835	2022-11-17 14:28:59.843347+00:00		t	53	72553543777077797	648518346518974687	72553543777080184	648518346510155558	[ 14853 102109 2543]	[ 14815 102123 2543]
20291	741838	2022-11-17 14:28:59.843347+00:00		t	15	72553543777118744	648518346497261228	72553543777191727	648518346510155558	[ 14803 101499 2565]	[ 14819 101519 2566]
20292	741839	2022-11-17 14:28:59.843347+00:00		t	15	72553543777275583	648518346496930276	72553543777366527	648518346486617760	[ 14797 101575 2569]	[ 14821 101561 2568]
20293	741840	2022-11-17 14:28:59.843347+00:00		t	29	72553543777071016	648518346518974687	72553543777068650	648518346510155558	[ 14849 102073 2537]	[ 14823 102067 2537]
20294	741842	2022-11-17 14:28:59.843347+00:00		t	38	72553543777077797	648518346518974687	72553543777093002	648518346479055568	[ 14859 102113 2546]	[ 14825 102121 2546]
20304	741856	2022-11-17 14:28:59.843347+00:00		t	75	72553543777110322	648518346518974687	72553543777113040	648518346472763913	[ 14855 102185 2549]	[ 14839 102161 2550]
20305	741857	2022-11-17 14:28:59.843347+00:00		t	31	72553543777001730	648518346496818300	72553543776995294	648518346479055568	[ 14869 102191 2510]	[ 14845 102215 2509]
20306	741858	2022-11-17 14:28:59.843347+00:00		t	31	72553543777016300	648518346496818300	72553543777006623	648518346498314906	[ 14865 102209 2511]	[ 14845 102243 2511]
20310	741862	2022-11-17 14:28:59.843347+00:00		t	54	72553543777107717	648518346518974687	72553543777102684	648518346510155558	[ 14883 102061 2549]	[ 14851 102059 2549]
20312	741864	2022-11-17 14:28:59.843347+00:00		t	40	72553543776757918	648518346491041827	72553543776864879	648518346496932836	[ 14835 101881 2453]	[ 14859 101913 2454]
20326	741943	2022-11-17 14:28:59.843347+00:00		t	32	72553543777013907	648518346512372526	72553543777001543	648518346479055568	[ 15051 101815 2511]	[ 15017 101811 2512]
20327	741944	2022-11-17 14:28:59.843347+00:00		t	44	72553543777134077	648518346495705451	72553543777113054	648518346472763913	[ 15055 102055 2558]	[ 15019 102063 2558]
20328	741945	2022-11-17 14:28:59.843347+00:00		t	28	72553543777011629	648518346496818300	72553543776983112	648518346479239887	[ 15009 102159 2503]	[ 15019 102143 2502]
20330	741948	2022-11-17 14:28:59.843347+00:00		t	32	72553543776675911	648518346518974687	72553543776887126	648518346479055568	[ 15039 101507 2462]	[ 15025 101541 2463]
20331	741949	2022-11-17 14:28:59.843347+00:00		t	41	72553543777003839	648518346512372526	72553543777008893	648518346477240264	[ 15063 101767 2511]	[ 15031 101753 2512]
20334	741952	2022-11-17 14:28:59.843347+00:00		t	23	72553543777025791	648518346496818300	72553543777025810	648518346489543513	[ 14999 102213 2521]	[ 15035 102239 2521]
20338	741958	2022-11-17 14:28:59.843347+00:00		t	49	72553543777141605	648518346495705451	72553543777163123	648518346496932836	[ 15073 102113 2560]	[ 15053 102143 2561]
20340	741960	2022-11-17 14:28:59.843347+00:00		t	29	72553543776983205	648518346489544793	72553543776965974	648518346479055568	[ 15031 102269 2494]	[ 15057 102253 2494]
20347	741970	2022-11-17 14:28:59.843347+00:00		t	69	72553543776992698	648518346512372526	72553543777015945	648518346472699657	[ 15091 101761 2512]	[ 15079 101729 2513]
20351	741975	2022-11-17 14:28:59.843347+00:00		t	31	72553543776977967	648518346512372526	72553543776963042	648518346496059082	[ 15065 101659 2494]	[ 15083 101627 2494]
20353	741977	2022-11-17 14:28:59.843347+00:00		t	25	72553543776980662	648518346489544793	72553543776983187	648518346496932836	[ 15051 102275 2498]	[ 15081 102253 2499]
20354	741978	2022-11-17 14:28:59.843347+00:00		t	87	72553543776971314	648518346489544793	72553543776978330	648518346479055568	[ 15053 102285 2497]	[ 15087 102279 2497]
20365	741995	2022-11-17 14:28:59.843347+00:00		t	49	72553543777018606	648518346512372526	72553543777023332	648518346489543513	[ 15119 102065 2516]	[ 15109 102103 2516]
20366	741996	2022-11-17 14:28:59.843347+00:00		t	12	72553543777051026	648518346500132614	72553543777048327	648518346498314906	[ 15139 102311 2527]	[ 15107 102317 2528]
20367	741997	2022-11-17 14:28:59.843347+00:00		t	30	72553543777009741	648518346489544793	72553543777011823	648518346489543513	[ 15079 102347 2508]	[ 15107 102337 2509]
20368	741998	2022-11-17 14:28:59.843347+00:00		t	29	72553543776755705	648518346518974687	72553543776916505	648518346479055568	[ 15129 101739 2466]	[ 15113 101773 2467]
20372	742002	2022-11-17 14:28:59.843347+00:00		t	33	72553543776983167	648518346496818300	72553543776990542	648518346479239887	[ 15129 102145 2504]	[ 15123 102119 2505]
20375	742005	2022-11-17 14:28:59.843347+00:00		t	48	72553543777075531	648518346500132614	72553543777097899	648518346498314906	[ 15165 102173 2545]	[ 15131 102173 2545]
20377	742007	2022-11-17 14:28:59.843347+00:00		t	45	72553543777027999	648518346512372526	72553543777032931	648518346479239887	[ 15147 102059 2520]	[ 15135 102095 2521]
20378	742008	2022-11-17 14:28:59.843347+00:00		t	37	72553543776970840	648518346496818300	72553543776963452	648518346496932836	[ 15171 102217 2495]	[ 15141 102239 2495]
20380	742010	2022-11-17 14:28:59.843347+00:00		t	48	72553543777104666	648518346495705451	72553543777118610	648518346510155558	[ 15155 101419 2554]	[ 15145 101389 2555]
20381	742011	2022-11-17 14:28:59.843347+00:00		t	32	72553543776982838	648518346512372526	72553543776967975	648518346496059082	[ 15127 101661 2499]	[ 15135 101633 2500]
20390	742021	2022-11-17 14:28:59.843347+00:00		t	26	72553543777102725	648518346500132614	72553543777085225	648518346479239887	[ 15179 102143 2546]	[ 15171 102115 2546]
20396	742028	2022-11-17 14:28:59.843347+00:00		t	29	72553543777116190	648518346500132614	72553543777097972	648518346478935892	[ 15189 102281 2549]	[ 15177 102307 2548]
20397	742030	2022-11-17 14:28:59.843347+00:00		t	87	72553543777018606	648518346512372526	72553543777037597	648518346479239887	[ 15179 102043 2522]	[ 15183 102085 2522]
20399	742035	2022-11-17 14:28:59.843347+00:00		t	42	72553543777001482	648518346512372526	72553543776975601	648518346472699657	[ 15179 101685 2497]	[ 15201 101661 2498]
20403	742039	2022-11-17 14:28:59.843347+00:00		t	50	72553543776997529	648518346496818300	72553543776999563	648518346479239887	[ 15195 102141 2504]	[ 15193 102111 2505]
20405	742042	2022-11-17 14:28:59.843347+00:00		t	34	72553543776931877	648518346493409010	72553543776926890	648518346496932836	[ 15187 102231 2479]	[ 15195 102199 2480]
20408	742046	2022-11-17 14:28:59.843347+00:00		t	29	72553543776990270	648518346512372526	72553543776977968	648518346496059082	[ 15183 101687 2500]	[ 15199 101659 2502]
20409	742048	2022-11-17 14:28:59.843347+00:00		t	37	72553543776958714	648518346496818300	72553543776953720	648518346496932836	[ 15227 102207 2493]	[ 15215 102215 2491]
20410	742049	2022-11-17 14:28:59.843347+00:00		t	68	72553543777116190	648518346500132614	72553543777095596	648518346489543513	[ 15201 102283 2550]	[ 15215 102309 2550]
20412	742051	2022-11-17 14:28:59.843347+00:00		t	20	72553543777163425	648518346500132614	72553543777142089	648518346489543513	[ 15217 102303 2561]	[ 15217 102347 2560]
20414	741691	2022-11-17 14:28:59.843347+00:00		t	28	72553543776903939	648518346486342290	72553543776908765	648518346496932836	[ 14603 101725 2467]	[ 14621 101715 2469]
20419	741696	2022-11-17 14:28:59.843347+00:00		t	26	72553543777250202	648518346497004589	72553543777134468	648518346472763913	[ 14659 102143 2561]	[ 14631 102169 2562]
20423	741701	2022-11-17 14:28:59.843347+00:00		t	23	72553543776899242	648518346482957609	72553543776896903	648518346477240264	[ 14667 101597 2467]	[ 14639 101623 2467]
20426	741704	2022-11-17 14:28:59.843347+00:00		t	32	72553543777053497	648518346518974687	72553543777042989	648518346472699657	[ 14667 102187 2527]	[ 14643 102171 2527]
20427	741705	2022-11-17 14:28:59.843347+00:00		t	20	72553543776929197	648518346497861366	72553543776913992	648518346496932836	[ 14637 101851 2477]	[ 14641 101857 2475]
20433	741711	2022-11-17 14:28:59.843347+00:00		t	12	72553543777192947	648518346496930276	72553543777217052	648518346498314906	[ 14685 101731 2565]	[ 14653 101731 2565]
20436	741714	2022-11-17 14:28:59.843347+00:00		t	47	72553543777215838	648518346496930276	72553543777317377	648518346472763913	[ 14697 101665 2566]	[ 14665 101657 2567]
20441	741719	2022-11-17 14:28:59.843347+00:00		t	17	72553543777023179	648518346489544793	72553543777016111	648518346498314906	[ 14665 101899 2514]	[ 14665 101929 2513]
20442	741720	2022-11-17 14:28:59.843347+00:00		t	29	72553543777028098	648518346518974687	72553543777058826	648518346479055568	[ 14691 102169 2528]	[ 14667 102145 2529]
20443	741721	2022-11-17 14:28:59.843347+00:00		t	28	72553543777250202	648518346497004589	72553543777328963	648518346498314906	[ 14675 102147 2561]	[ 14667 102175 2562]
20448	741726	2022-11-17 14:28:59.843347+00:00		t	33	72553543777140708	648518346497004589	72553543777317377	648518346472763913	[ 14673 101661 2562]	[ 14673 101649 2564]
20456	741735	2022-11-17 14:28:59.843347+00:00		t	14	72553543777197786	648518346481680577	72553543777151264	648518346472763913	[ 14687 102337 2563]	[ 14683 102331 2561]
20457	741736	2022-11-17 14:28:59.843347+00:00		t	26	72553543777178853	648518346481680577	72553543777328963	648518346498314906	[ 14695 102309 2564]	[ 14685 102285 2563]
20464	741743	2022-11-17 14:28:59.843347+00:00		t	32	72553543777113078	648518346497004589	72553543777119413	648518346496932836	[ 14703 102139 2559]	[ 14699 102169 2559]
20470	741749	2022-11-17 14:28:59.843347+00:00		t	29	72553543777079791	648518346497261228	72553543777079825	648518346510155558	[ 14681 101485 2542]	[ 14705 101509 2543]
20717	746200	2022-11-17 14:28:59.843347+00:00		t	36	72694487624757232	648518346504917126	72694487624922651	648518346507389983	[ 19047 107371 2837]	[ 19045 107411 2837]
20875	745815	2022-11-17 14:28:59.843347+00:00		t	27	72694487625013743	648518346495149194	72694487625011324	648518346496195084	[ 18617 107003 2865]	[ 18627 107033 2866]
20956	757279	2022-11-17 14:28:59.843347+00:00		t	20	73116425078126368	648518346477007632	73116425078123770	648518346507389983	[31807 98603 2671]	[31829 98591 2669]
20963	757286	2022-11-17 14:28:59.843347+00:00		t	43	73116425078123647	648518346480079604	73116425078107898	648518346507389983	[31887 98525 2662]	[31853 98529 2662]
21039	758100	2022-11-17 14:28:59.843347+00:00		t	21	72905181339553002	648518346517487396	72905181339695134	648518346511950704	[25631 95077 2565]	[25645 95111 2567]
21049	758173	2022-11-17 14:28:59.843347+00:00		t	47	72905181339174081	648518346490002636	72905181339235913	648518346507389983	[25795 94823 2445]	[25767 94837 2446]
21050	758175	2022-11-17 14:28:59.843347+00:00		t	41	72905181339517407	648518346517487396	72905181339535649	648518346494195703	[25741 95123 2550]	[25769 95147 2551]
21065	758206	2022-11-17 14:28:59.843347+00:00		t	40	72905181339507980	648518346517487396	72905181339519710	648518346494195703	[25775 95101 2549]	[25803 95117 2550]
21071	758223	2022-11-17 14:28:59.843347+00:00		t	28	72905181339299449	648518346477007632	72905181339288982	648518346507389983	[25835 94965 2453]	[25817 94949 2452]
21102	758387	2022-11-17 14:28:59.843347+00:00		t	14	72905181339507610	648518346499915333	72905181339524140	648518346500725685	[26095 94485 2550]	[26097 94529 2551]
21127	758085	2022-11-17 14:28:59.843347+00:00		t	24	72905181339539323	648518346517487396	72905181339547896	648518346511950704	[25605 95177 2559]	[25607 95201 2560]
21129	758089	2022-11-17 14:28:59.843347+00:00		t	39	72905181339510326	648518346517487396	72905181339505394	648518346486971900	[25639 95043 2544]	[25621 95013 2545]
21132	758095	2022-11-17 14:28:59.843347+00:00		t	48	72905181339553002	648518346517487396	72905181339590166	648518346486971900	[25623 95089 2563]	[25637 95113 2565]
21142	758301	2022-11-17 14:28:59.843347+00:00		t	40	72905181339546327	648518346499915333	72905181339526346	648518346511950704	[26001 94375 2552]	[25965 94381 2553]
21150	758313	2022-11-17 14:28:59.843347+00:00		t	20	72905181339516965	648518346499915333	72905181339521625	648518346511950704	[26021 94429 2549]	[25985 94437 2550]
21161	758332	2022-11-17 14:28:59.843347+00:00		t	41	72905181339236165	648518346490002636	72905181339291842	648518346507389983	[26029 94871 2457]	[26023 94907 2457]
21180	758447	2022-11-17 14:28:59.843347+00:00		t	34	72905181339514606	648518346499915333	72905181339564987	648518346507389983	[26181 94463 2553]	[26193 94487 2554]
21188	758541	2022-11-17 14:28:59.843347+00:00		t	75	72905181339532196	648518346489473388	72905181339519413	648518346500725685	[26399 94745 2554]	[26371 94745 2554]
21190	758543	2022-11-17 14:28:59.843347+00:00		t	73	72905181339517118	648518346489473388	72905181339552253	648518346491659326	[26407 94715 2556]	[26369 94709 2556]
21191	758544	2022-11-17 14:28:59.843347+00:00		t	57	72905181339067833	648518346499915333	72905181339281165	648518346494148128	[26365 94439 2452]	[26379 94473 2453]
21200	758560	2022-11-17 14:28:59.843347+00:00		t	66	72905181339517118	648518346489473388	72905181339546796	648518346487756866	[26421 94689 2556]	[26405 94659 2556]
21208	758570	2022-11-17 14:28:59.843347+00:00		t	67	72905181339067833	648518346499915333	72905181339216162	648518346507389983	[26373 94463 2446]	[26407 94489 2446]
21217	758583	2022-11-17 14:28:59.843347+00:00		t	56	72905181339168035	648518346499915333	72905181339256566	648518346494148128	[26395 94439 2447]	[26425 94455 2447]
21226	758731	2022-11-17 14:28:59.843347+00:00		t	62	72905181339531875	648518346489997619	72905181339507551	648518346500725685	[26585 94407 2546]	[26617 94425 2547]
21231	758596	2022-11-17 14:28:59.843347+00:00		t	55	72905181339276547	648518346499915333	72905181339276593	648518346494148128	[26437 94403 2452]	[26445 94439 2452]
21233	758598	2022-11-17 14:28:59.843347+00:00		t	57	72905181339521747	648518346489473388	72905181339535059	648518346491659326	[26459 94677 2556]	[26455 94641 2557]
21238	758609	2022-11-17 14:28:59.843347+00:00		t	36	72905181339521747	648518346489473388	72905181339524144	648518346487756866	[26475 94669 2553]	[26475 94635 2554]
21241	758619	2022-11-17 14:28:59.843347+00:00		t	108	72905181339276547	648518346499915333	72905181339271155	648518346507389983	[26481 94385 2451]	[26493 94409 2450]
21244	758626	2022-11-17 14:28:59.843347+00:00		t	19	72905181339521747	648518346489473388	72905181339517073	648518346500725685	[26497 94679 2551]	[26501 94649 2551]
21248	758636	2022-11-17 14:28:59.843347+00:00		t	39	72905181339521747	648518346489473388	72905181339529224	648518346504272480	[26505 94675 2553]	[26513 94647 2554]
21288	760362	2022-11-17 14:28:59.843347+00:00		t	51	72764787112765409	648518346484661507	72764787112772707	648518346486617760	[ 20937 105595 1852]	[ 20961 105603 1854]
21295	760320	2022-11-17 14:28:59.843347+00:00		t	42	72764787112903677	648518346497880310	72764787112908239	648518346504092878	[ 20759 106017 1908]	[ 20795 106005 1910]
21323	760457	2022-11-17 14:28:59.843347+00:00		t	49	72764787112885747	648518346481680577	72764787112880855	648518346486617760	[ 21075 106231 1897]	[ 21101 106247 1897]
21326	760462	2022-11-17 14:28:59.843347+00:00		t	35	72764787112903743	648518346481680577	72764787112898476	648518346486617760	[ 21085 106101 1904]	[ 21107 106079 1904]
21327	760463	2022-11-17 14:28:59.843347+00:00		t	25	72764787112908384	648518346481680577	72764787112890746	648518346498314906	[ 21085 106211 1898]	[ 21107 106217 1899]
21331	760467	2022-11-17 14:28:59.843347+00:00		t	36	72764787112875613	648518346481680577	72764787112898512	648518346498314906	[ 21093 106127 1904]	[ 21117 106105 1903]
21339	760489	2022-11-17 14:28:59.843347+00:00		t	22	72764787112903748	648518346481680577	72764787112903744	648518346472763913	[ 21115 106101 1906]	[ 21159 106089 1907]
21340	760491	2022-11-17 14:28:59.843347+00:00		t	34	72764787112885762	648518346497004589	72764787112910815	648518346498314906	[ 21149 106317 1899]	[ 21163 106293 1900]
21342	760496	2022-11-17 14:28:59.843347+00:00		t	45	72764787112898735	648518346497004589	72764787112910815	648518346498314906	[ 21169 106337 1908]	[ 21165 106315 1910]
21355	760538	2022-11-17 14:28:59.843347+00:00		t	17	72764787112888212	648518346497004589	72764787112910874	648518346472763913	[ 21197 106349 1908]	[ 21221 106347 1910]
21356	760539	2022-11-17 14:28:59.843347+00:00		t	16	72764787112837293	648518346493361072	72764787112846557	648518346486617760	[ 21221 105819 1883]	[ 21223 105857 1884]
21358	760545	2022-11-17 14:28:59.843347+00:00		t	41	72764787112888297	648518346497004589	72764787112866270	648518346510155558	[ 21209 106429 1894]	[ 21227 106405 1894]
21365	760576	2022-11-17 14:28:59.843347+00:00		t	44	72764787112888297	648518346497004589	72764787112873431	648518346472763913	[ 21225 106433 1895]	[ 21259 106441 1895]
21368	760591	2022-11-17 14:28:59.843347+00:00		t	33	72764787112901971	648518346497004589	72764787112890857	648518346486617760	[ 21235 106395 1897]	[ 21265 106373 1897]
21370	760597	2022-11-17 14:28:59.843347+00:00		t	48	72764787112901971	648518346497004589	72764787112873395	648518346498314906	[ 21235 106413 1895]	[ 21267 106399 1895]
21376	760672	2022-11-17 14:28:59.843347+00:00		t	26	72764787112898666	648518346497004589	72764787112890857	648518346486617760	[ 21365 106381 1900]	[ 21327 106383 1902]
21377	760673	2022-11-17 14:28:59.843347+00:00		t	44	72764787112898666	648518346497004589	72764787112885822	648518346498314906	[ 21371 106405 1900]	[ 21327 106421 1901]
21382	760684	2022-11-17 14:28:59.843347+00:00		t	43	72764787112898666	648518346497004589	72764787112888214	648518346489543513	[ 21369 106385 1900]	[ 21339 106375 1900]
21390	760708	2022-11-17 14:28:59.843347+00:00		t	29	72764787112898816	648518346497004589	72764787112901568	648518346472763913	[ 21373 106421 1901]	[ 21353 106453 1902]
21394	760722	2022-11-17 14:28:59.843347+00:00		t	27	72764787112926202	648518346494306039	72764787112929430	648518346486617760	[ 21361 106403 1915]	[ 21373 106435 1915]
21396	760728	2022-11-17 14:28:59.843347+00:00		t	51	72764787112885397	648518346474656450	72764787112885419	648518346489543513	[ 21417 105897 1899]	[ 21381 105885 1900]
21397	760731	2022-11-17 14:28:59.843347+00:00		t	41	72764787112926202	648518346494306039	72764787112936916	648518346472763913	[ 21367 106375 1914]	[ 21389 106397 1913]
21402	760749	2022-11-17 14:28:59.843347+00:00		t	30	72764855832422274	648518346493361072	72764787112936916	648518346472763913	[ 21407 106505 1911]	[ 21405 106473 1911]
21406	760767	2022-11-17 14:28:59.843347+00:00		t	28	72764787112898462	648518346474656450	72764787112893075	648518346510155558	[ 21431 106043 1897]	[ 21421 106079 1898]
21412	760782	2022-11-17 14:28:59.843347+00:00		t	31	72764855832437135	648518346493361072	72764787112929626	648518346486617760	[ 21437 106513 1917]	[ 21429 106485 1917]
21423	760834	2022-11-17 14:28:59.843347+00:00		t	35	72764855832432963	648518346493361072	72764787112936916	648518346472763913	[ 21473 106515 1918]	[ 21475 106477 1918]
21474	769424	2022-11-17 14:28:59.843347+00:00		t	24	72553887777046978	648518346499888197	72553887777087794	648518346486971900	[ 14341 110619 3312]	[ 14349 110625 3315]
21504	769463	2022-11-17 14:28:59.843347+00:00		t	24	72553887777080779	648518346499888197	72553887777083229	648518346486971900	[ 14385 110601 3311]	[ 14421 110593 3311]
21690	771584	2022-11-17 14:28:59.843347+00:00		t	53	72553956227940746	648518346498490706	72553956227955322	648518346489802071	[ 14537 113565 2718]	[ 14545 113537 2718]
21712	771538	2022-11-17 14:28:59.843347+00:00		t	34	72553956227945267	648518346498490706	72553956227945310	648518346489802071	[ 14465 113523 2720]	[ 14487 113505 2720]
21722	771557	2022-11-17 14:28:59.843347+00:00		t	23	72553956228129506	648518346496045163	72553956228127139	648518346489802071	[ 14529 113637 2790]	[ 14509 113623 2791]
21768	771628	2022-11-17 14:28:59.843347+00:00		t	18	72553956228165850	648518346503299451	72553956228174187	648518346483047589	[ 14611 113459 2809]	[ 14583 113475 2810]
21774	771702	2022-11-17 14:28:59.843347+00:00		t	30	72553956228122068	648518346503299451	72553956228139111	648518346488854257	[ 14655 113433 2794]	[ 14655 113469 2794]
22022	772002	2022-11-17 14:28:59.843347+00:00		t	44	72553956228111976	648518346498081127	72553956228121979	648518346500725685	[ 15057 113185 2783]	[ 15039 113163 2785]
22118	779216	2022-11-17 14:28:59.843347+00:00		t	40	73116974565464162	648518346494135353	73116974565459549	648518346472763913	[ 31479 114699 2116]	[ 31457 114729 2116]
22121	779231	2022-11-17 14:28:59.843347+00:00		t	26	73116974565443513	648518346494135353	73116974565457181	648518346486617760	[ 31505 114717 2119]	[ 31525 114747 2119]
22122	779234	2022-11-17 14:28:59.843347+00:00		t	29	73116974565459186	648518346494135353	73116974565457181	648518346486617760	[ 31531 114743 2127]	[ 31531 114781 2128]
22153	786668	2022-11-17 14:28:59.843347+00:00		t	13	72764993472570567	648518346489544793	72764993472570548	648518346472763913	[ 20653 111015 2212]	[ 20623 111005 2212]
22154	786669	2022-11-17 14:28:59.843347+00:00		t	16	72764993472608689	648518346479186384	72764993472611073	648518346496932836	[ 20595 111315 2227]	[ 20625 111301 2227]
22156	786675	2022-11-17 14:28:59.843347+00:00		t	27	72764993472557873	648518346489544793	72764993472557870	648518346472763913	[ 20649 110979 2206]	[ 20637 110953 2206]
22158	786684	2022-11-17 14:28:59.843347+00:00		t	37	72764993472719102	648518346494306039	72764993472688032	648518346486617760	[ 20659 111423 2264]	[ 20651 111397 2263]
22172	786836	2022-11-17 14:28:59.843347+00:00		t	71	72764993472570648	648518346497089252	72764993472595530	648518346472763913	[ 20865 111201 2218]	[ 20849 111215 2220]
22175	786839	2022-11-17 14:28:59.843347+00:00		t	24	72764993472568140	648518346493361072	72764993472573276	648518346510155558	[ 20863 111243 2216]	[ 20853 111217 2216]
22179	786846	2022-11-17 14:28:59.843347+00:00		t	22	72764993472740989	648518346494306039	72764993472749138	648518346510155558	[ 20853 111489 2288]	[ 20863 111477 2291]
22180	786850	2022-11-17 14:28:59.843347+00:00		t	41	72764993472524059	648518346492595641	72764993472539620	648518346479055568	[ 20903 111561 2195]	[ 20873 111587 2195]
22184	786855	2022-11-17 14:28:59.843347+00:00		t	49	72764993472519630	648518346492595641	72764993472353152	648518346479239887	[ 20919 111617 2192]	[ 20885 111603 2193]
22187	786858	2022-11-17 14:28:59.843347+00:00		t	32	72764993472728766	648518346494306039	72764993472755875	648518346510155558	[ 20887 111367 2290]	[ 20895 111367 2292]
22189	786860	2022-11-17 14:28:59.843347+00:00		t	18	72764993472420301	648518346492595641	72764993472353152	648518346479239887	[ 20919 111619 2188]	[ 20893 111609 2188]
22196	786867	2022-11-17 14:28:59.843347+00:00		t	12	72764993472581583	648518346493361072	72764993472573276	648518346510155558	[ 20895 111261 2217]	[ 20905 111241 2218]
22200	786871	2022-11-17 14:28:59.843347+00:00		t	23	72764993472573508	648518346492595641	72764993472560763	648518346498314906	[ 20947 111549 2218]	[ 20911 111577 2218]
22206	786882	2022-11-17 14:28:59.843347+00:00		t	12	72764993472558233	648518346492595641	72764993472555618	648518346496932836	[ 20957 111563 2201]	[ 20937 111579 2202]
22209	786887	2022-11-17 14:28:59.843347+00:00		t	51	72764993472604327	648518346493361072	72764993472625760	648518346472763913	[ 20931 111399 2236]	[ 20953 111395 2237]
22212	786890	2022-11-17 14:28:59.843347+00:00		t	21	72764993472573508	648518346492595641	72764993472565913	648518346477240264	[ 20955 111565 2215]	[ 20947 111589 2215]
22214	786589	2022-11-17 14:28:59.843347+00:00		t	16	72694624728580184	648518346492104815	72764993472755827	648518346486617760	[ 20457 111341 2290]	[ 20485 111347 2290]
22218	786600	2022-11-17 14:28:59.843347+00:00		t	39	72764993472719086	648518346494306039	72764993472709788	648518346472763913	[ 20527 111431 2270]	[ 20495 111427 2270]
22222	786609	2022-11-17 14:28:59.843347+00:00		t	15	72764993472717316	648518346494306039	72764993472700268	648518346486617760	[ 20535 111425 2274]	[ 20517 111397 2274]
22226	786631	2022-11-17 14:28:59.843347+00:00		t	13	72764993472717316	648518346494306039	72764993472728767	648518346472763913	[ 20543 111417 2285]	[ 20541 111383 2286]
22233	786777	2022-11-17 14:28:59.843347+00:00		t	16	72764993472570792	648518346479186384	72764993472542288	648518346498314906	[ 20739 111545 2203]	[ 20763 111579 2203]
22237	786785	2022-11-17 14:28:59.843347+00:00		t	22	72764993472536826	648518346492595641	72764993472542216	648518346496932836	[ 20797 111361 2202]	[ 20769 111383 2202]
22242	786794	2022-11-17 14:28:59.843347+00:00		t	28	72764993472534120	648518346479186384	72764993472542288	648518346498314906	[ 20751 111515 2206]	[ 20783 111513 2207]
22244	786796	2022-11-17 14:28:59.843347+00:00		t	20	72764993472570616	648518346497089252	72764993472573204	648518346472763913	[ 20813 111059 2215]	[ 20785 111041 2217]
22245	786798	2022-11-17 14:28:59.843347+00:00		t	41	72764993472534120	648518346479186384	72764993472542216	648518346496932836	[ 20753 111499 2204]	[ 20787 111487 2205]
22246	786799	2022-11-17 14:28:59.843347+00:00		t	21	72764993472595542	648518346493361072	72764993472586326	648518346472763913	[ 20809 111271 2215]	[ 20789 111247 2215]
22250	786809	2022-11-17 14:28:59.843347+00:00		t	31	72764993472581462	648518346497089252	72764993472578785	648518346510155558	[ 20829 111095 2217]	[ 20805 111101 2219]
22254	786815	2022-11-17 14:28:59.843347+00:00		t	38	72764993472560651	648518346492595641	72764993472560665	648518346477240264	[ 20827 111387 2203]	[ 20809 111405 2204]
22260	786826	2022-11-17 14:28:59.843347+00:00		t	61	72764993472329264	648518346497089252	72764993472330674	648518346472763913	[ 20863 111133 2186]	[ 20829 111155 2187]
22261	786828	2022-11-17 14:28:59.843347+00:00		t	25	72764993472595542	648518346493361072	72764993472593383	648518346472763913	[ 20839 111269 2217]	[ 20829 111237 2218]
22266	786896	2022-11-17 14:28:59.843347+00:00		t	18	72764993472420301	648518346492595641	72764993472349444	648518346472763913	[ 20947 111599 2188]	[ 20951 111569 2187]
22267	786899	2022-11-17 14:28:59.843347+00:00		t	15	72764993472588788	648518346492595641	72764993472584164	648518346498314906	[ 20989 111585 2220]	[ 20967 111587 2222]
22270	786906	2022-11-17 14:28:59.843347+00:00		t	23	72764993472588904	648518346492595641	72764993472604554	648518346498314906	[ 21011 111605 2223]	[ 20981 111593 2223]
22282	786733	2022-11-17 14:28:59.843347+00:00		t	42	72764993472536645	648518346489544793	72764993472527561	648518346472763913	[ 20719 111131 2197]	[ 20709 111169 2198]
22365	791900	2022-11-17 14:28:59.843347+00:00		t	25	72342712623550037	648518346510192422	72342712623541791	648518346479197392	[ 9551 109329 2848]	[ 9545 109301 2848]
22368	791906	2022-11-17 14:28:59.843347+00:00		t	47	72342712623597076	648518346478252013	72342712623589555	648518346488873565	[ 9583 109177 2868]	[ 9547 109179 2869]
22378	791938	2022-11-17 14:28:59.843347+00:00		t	40	72342712623550037	648518346510192422	72342712623531840	648518346488873565	[ 9573 109327 2847]	[ 9579 109295 2848]
22387	791959	2022-11-17 14:28:59.843347+00:00		t	34	72342712623639807	648518346478252013	72342712623612876	648518346488873565	[ 9645 109239 2878]	[ 9613 109237 2877]
22395	791973	2022-11-17 14:28:59.843347+00:00		t	22	72342712623666141	648518346478252013	72342712623673285	648518346488873565	[ 9675 109349 2893]	[ 9627 109353 2893]
22438	792056	2022-11-17 14:28:59.843347+00:00		t	12	72342712623710470	648518346478252013	72342712623710500	648518346488873565	[ 9771 109327 2915]	[ 9739 109351 2915]
22447	792067	2022-11-17 14:28:59.843347+00:00		t	67	72342712623746637	648518346504980358	72342712623730442	648518346488873565	[ 9751 109421 2930]	[ 9763 109453 2929]
22484	791993	2022-11-17 14:28:59.843347+00:00		t	59	72342712623686446	648518346478252013	72342712623681266	648518346488873565	[ 9699 109333 2896]	[ 9663 109331 2898]
22495	792012	2022-11-17 14:28:59.843347+00:00		t	35	72342712623749079	648518346504980358	72342712623746668	648518346504272480	[ 9667 109411 2935]	[ 9681 109443 2935]
22499	792080	2022-11-17 14:28:59.843347+00:00		t	48	72342712623746669	648518346498397338	72342712623742143	648518346488873565	[ 9771 109513 2930]	[ 9769 109481 2929]
22521	792107	2022-11-17 14:28:59.843347+00:00		t	46	72342712623710470	648518346478252013	72342712623730442	648518346488873565	[ 9827 109341 2922]	[ 9807 109375 2923]
22628	804239	2022-11-17 14:28:59.843347+00:00		t	57	72553406136828604	648518346521761273	72553406136832956	648518346498314906	[14339 97579 2171]	[14353 97621 2172]
22629	804240	2022-11-17 14:28:59.843347+00:00		t	34	72553406136849091	648518346521761273	72553406136813394	648518346479239887	[14345 97583 2170]	[14351 97631 2169]
22638	804251	2022-11-17 14:28:59.843347+00:00		t	16	72553406136799227	648518346489122282	72553406136813457	648518346477240264	[14349 97719 2163]	[14357 97701 2165]
22641	804254	2022-11-17 14:28:59.843347+00:00		t	36	72553406136828604	648518346521761273	72553406136837557	648518346495952784	[14347 97561 2173]	[14361 97599 2175]
22643	804256	2022-11-17 14:28:59.843347+00:00		t	27	72483037392606407	648518346518974687	72553406136796545	648518346496932836	[14327 97983 2152]	[14365 97981 2153]
22650	804264	2022-11-17 14:28:59.843347+00:00		t	13	72553406136858114	648518346492181871	72553406136878921	648518346466168368	[14373 97787 2183]	[14379 97805 2182]
22658	804274	2022-11-17 14:28:59.843347+00:00		t	66	72553406136766532	648518346489122282	72553406136780891	648518346496932836	[14361 97687 2155]	[14389 97663 2156]
22659	804275	2022-11-17 14:28:59.843347+00:00		t	41	72553406136737357	648518346489544793	72553406136725116	648518346490738941	[14409 97783 2134]	[14389 97765 2133]
22662	804400	2022-11-17 14:28:59.843347+00:00		t	27	72553406069837620	648518346480079604	72553406136396673	648518346507389983	[14541 97545 2057]	[14549 97577 2058]
22665	804404	2022-11-17 14:28:59.843347+00:00		t	15	72553406136802117	648518346526360791	72553406136832798	648518346498314906	[14565 97599 2167]	[14565 97627 2169]
22669	804339	2022-11-17 14:28:59.843347+00:00		t	27	72553406136502577	648518346526461399	72553406136429343	648518346494148128	[14431 98123 2061]	[14465 98133 2061]
22673	804346	2022-11-17 14:28:59.843347+00:00		t	26	72553406136793868	648518346518974687	72553406136788714	648518346479239887	[14473 97781 2159]	[14479 97757 2159]
22674	804347	2022-11-17 14:28:59.843347+00:00		t	15	72553406136459628	648518346489985111	72553406136422024	648518346500725685	[14473 97995 2063]	[14479 98027 2064]
22675	804350	2022-11-17 14:28:59.843347+00:00		t	26	72553406136606925	648518346489565548	72553406136590149	648518346507389983	[14477 97975 2082]	[14485 98001 2082]
22681	804360	2022-11-17 14:28:59.843347+00:00		t	30	72553406136868047	648518346475328056	72553406136843744	648518346495952784	[14529 98003 2181]	[14501 97999 2182]
22682	804361	2022-11-17 14:28:59.843347+00:00		t	20	72553406136606925	648518346489565548	72553406136604422	648518346494148128	[14485 97993 2084]	[14499 98027 2084]
22687	804367	2022-11-17 14:28:59.843347+00:00		t	22	72553406136802117	648518346526360791	72553406136818885	648518346477240264	[14521 97601 2167]	[14509 97635 2168]
22690	804371	2022-11-17 14:28:59.843347+00:00		t	57	72553406136425204	648518346494486917	72553406136571662	648518346507389983	[14549 98063 2065]	[14513 98065 2065]
22712	804459	2022-11-17 14:28:59.843347+00:00		t	33	72553406136434796	648518346477007632	72553406136504755	648518346494148128	[14661 98291 2066]	[14679 98281 2065]
22729	804482	2022-11-17 14:28:59.843347+00:00		t	15	72553406136751871	648518346465109621	72553406136766387	648518346502617767	[14779 97319 2145]	[14779 97355 2146]
22734	804491	2022-11-17 14:28:59.843347+00:00		t	21	72553406136783548	648518346493409010	72553406136775924	648518346496932836	[14819 97699 2150]	[14791 97687 2150]
22737	804496	2022-11-17 14:28:59.843347+00:00		t	46	72553406136739400	648518346465109621	72553406136768619	648518346498314906	[14813 97295 2147]	[14809 97329 2148]
22742	804504	2022-11-17 14:28:59.843347+00:00		t	29	72553406136775629	648518346465109621	72553406136773236	648518346497891062	[14835 97289 2149]	[14817 97305 2151]
22750	804514	2022-11-17 14:28:59.843347+00:00		t	27	72553406136881370	648518346498397338	72553406136881308	648518346489543513	[14849 98225 2180]	[14827 98199 2181]
22755	804520	2022-11-17 14:28:59.843347+00:00		t	40	72553406136751871	648518346465109621	72553406136741769	648518346496932836	[14807 97321 2141]	[14837 97339 2141]
22760	804531	2022-11-17 14:28:59.843347+00:00		t	82	72553406136855840	648518346465109621	72553406136828479	648518346498314906	[14859 97349 2175]	[14873 97381 2176]
22765	804538	2022-11-17 14:28:59.843347+00:00		t	27	72553406136773451	648518346493409010	72553406136775890	648518346496932836	[14849 97661 2152]	[14863 97641 2152]
22766	804539	2022-11-17 14:28:59.843347+00:00		t	31	72553406136791161	648518346486141124	72553406136778234	648518346498314906	[14901 97451 2150]	[14865 97457 2150]
22768	804542	2022-11-17 14:28:59.843347+00:00		t	52	72553406136838631	648518346498397338	72553406136822426	648518346489543513	[14881 98171 2171]	[14879 98137 2171]
22769	804543	2022-11-17 14:28:59.843347+00:00		t	25	72553406136768584	648518346465109621	72553406136764156	648518346502617767	[14867 97289 2149]	[14871 97329 2149]
22772	804546	2022-11-17 14:28:59.843347+00:00		t	24	72553406136757110	648518346526360791	72553406136764385	648518346479239887	[14873 97647 2147]	[14873 97697 2148]
22774	804548	2022-11-17 14:28:59.843347+00:00		t	63	72553406136775975	648518346493409010	72553406136799238	648518346496932836	[14881 97745 2157]	[14877 97761 2159]
22776	804550	2022-11-17 14:28:59.843347+00:00		t	67	72553406136759587	648518346526360791	72553406136739626	648518346496932836	[14881 97649 2144]	[14889 97689 2144]
22777	804551	2022-11-17 14:28:59.843347+00:00		t	39	72553406136801878	648518346465109621	72553406136824873	648518346479239887	[14869 97345 2173]	[14881 97379 2173]
22783	804557	2022-11-17 14:28:59.843347+00:00		t	50	72553406136780745	648518346486141124	72553406136778234	648518346498314906	[14919 97443 2154]	[14885 97439 2155]
22787	804563	2022-11-17 14:28:59.843347+00:00		t	19	72553406136775943	648518346526360791	72553406136768815	648518346496932836	[14875 97663 2149]	[14893 97657 2151]
22792	804569	2022-11-17 14:28:59.843347+00:00		t	39	72553406136943603	648518346496053067	72553406136894180	648518346497891062	[14901 97851 2181]	[14903 97825 2183]
22794	804571	2022-11-17 14:28:59.843347+00:00		t	25	72553406136801878	648518346465109621	72553406136801898	648518346479239887	[14895 97321 2167]	[14901 97349 2167]
22797	804575	2022-11-17 14:28:59.843347+00:00		t	57	72553406136775694	648518346465109621	72553406136744130	648518346489543513	[14881 97271 2145]	[14907 97281 2143]
22798	804576	2022-11-17 14:28:59.843347+00:00		t	24	72553406136791161	648518346486141124	72553406136771016	648518346479239887	[14925 97471 2153]	[14907 97501 2154]
22799	804579	2022-11-17 14:28:59.843347+00:00		t	41	72553406136712380	648518346486141124	72553406136717236	648518346479239887	[14927 97619 2129]	[14911 97657 2129]
22800	804580	2022-11-17 14:28:59.843347+00:00		t	40	72553406136775943	648518346526360791	72553406136768820	648518346489543513	[14891 97649 2146]	[14911 97679 2147]
22808	804659	2022-11-17 14:28:59.843347+00:00		t	33	72553406136778454	648518346501071209	72553406136778446	648518346479239887	[15037 97771 2153]	[15009 97771 2153]
22821	804683	2022-11-17 14:28:59.843347+00:00		t	35	72553406136752401	648518346498397338	72553406136742150	648518346496932836	[15027 98041 2145]	[15031 98009 2145]
22822	804684	2022-11-17 14:28:59.843347+00:00		t	12	72553406136564780	648518346494486917	72553406136551886	648518346500725685	[15029 98063 2069]	[15027 98103 2069]
22828	804414	2022-11-17 14:28:59.843347+00:00		t	42	72553406136565064	648518346526461399	72553406136556999	648518346507389983	[14551 98227 2069]	[14587 98231 2069]
22829	804415	2022-11-17 14:28:59.843347+00:00		t	78	72553406136595200	648518346526461399	72553406136614195	648518346494148128	[14585 98131 2088]	[14607 98105 2088]
22834	804420	2022-11-17 14:28:59.843347+00:00		t	35	72553406136807683	648518346526360791	72553406136802177	648518346479055568	[14593 97603 2165]	[14599 97639 2167]
22836	804422	2022-11-17 14:28:59.843347+00:00		t	15	72553406136565064	648518346526461399	72553406136586052	648518346507389983	[14563 98239 2072]	[14595 98251 2073]
22841	804427	2022-11-17 14:28:59.843347+00:00		t	26	72553406136595200	648518346526461399	72553406136602102	648518346507389983	[14583 98133 2087]	[14613 98131 2086]
22842	804428	2022-11-17 14:28:59.843347+00:00		t	43	72553406136775955	648518346526360791	72553406136780980	648518346479239887	[14601 97749 2151]	[14623 97785 2152]
22849	804435	2022-11-17 14:28:59.843347+00:00		t	25	72553406136816196	648518346526360791	72553406136804850	648518346496932836	[14609 97597 2166]	[14639 97619 2166]
22854	804440	2022-11-17 14:28:59.843347+00:00		t	26	72553406136427680	648518346494486917	72553406136551982	648518346507389983	[14635 98153 2064]	[14645 98183 2065]
22856	804442	2022-11-17 14:28:59.843347+00:00		t	42	72553406136427680	648518346494486917	72553406136462213	648518346500725685	[14635 98153 2063]	[14647 98179 2062]
22858	804444	2022-11-17 14:28:59.843347+00:00		t	15	72553406136751869	648518346465109621	72553406136751884	648518346502617767	[14665 97325 2142]	[14657 97369 2142]
22868	804454	2022-11-17 14:28:59.843347+00:00		t	25	72553406136749606	648518346489544793	72553406136749546	648518346495952784	[14643 97795 2142]	[14671 97811 2142]
22870	804456	2022-11-17 14:28:59.843347+00:00		t	18	72553406136654015	648518346475328056	72553406136646330	648518346466168368	[14661 97757 2102]	[14675 97727 2102]
22873	804582	2022-11-17 14:28:59.843347+00:00		t	12	72553406136727723	648518346521761273	72553406136717236	648518346479239887	[14933 97787 2133]	[14909 97761 2134]
22877	804586	2022-11-17 14:28:59.843347+00:00		t	17	72553406136776191	648518346498397338	72553406136781232	648518346489543513	[14933 98111 2152]	[14911 98099 2154]
22889	804598	2022-11-17 14:28:59.843347+00:00		t	63	72553406136775962	648518346493409010	72553406136786272	648518346489543513	[14909 97751 2155]	[14923 97785 2157]
22891	804600	2022-11-17 14:28:59.843347+00:00		t	34	72553406136791294	648518346526360791	72553406136786127	648518346479239887	[14965 97561 2156]	[14927 97567 2157]
22892	804601	2022-11-17 14:28:59.843347+00:00		t	41	72553406136735118	648518346521761273	72553406136744393	648518346479239887	[14945 97821 2136]	[14929 97795 2137]
22893	804602	2022-11-17 14:28:59.843347+00:00		t	52	72553406136828349	648518346465109621	72553406136810279	648518346479239887	[14919 97311 2164]	[14931 97349 2164]
22896	804606	2022-11-17 14:28:59.843347+00:00		t	44	72553406136737093	648518346500874140	72553406136739469	648518346483445438	[14917 97323 2135]	[14943 97341 2136]
22901	804614	2022-11-17 14:28:59.843347+00:00		t	42	72553406136828349	648518346465109621	72553406136791096	648518346479055568	[14933 97309 2159]	[14951 97339 2160]
22902	804615	2022-11-17 14:28:59.843347+00:00		t	38	72553406136791294	648518346526360791	72553406136793710	648518346479055568	[14969 97579 2158]	[14951 97561 2160]
22905	804618	2022-11-17 14:28:59.843347+00:00		t	12	72553406136735190	648518346521761273	72553406136744457	648518346498314906	[14955 97843 2137]	[14955 97841 2140]
22907	804620	2022-11-17 14:28:59.843347+00:00		t	69	72553406136768775	648518346526360791	72553406136775909	648518346479239887	[14991 97617 2153]	[14959 97621 2153]
22909	804623	2022-11-17 14:28:59.843347+00:00		t	20	72553406136730100	648518346486141124	72553406136732686	648518346498314906	[14943 97613 2134]	[14959 97645 2135]
22912	804626	2022-11-17 14:28:59.843347+00:00		t	53	72553406136768775	648518346526360791	72553406136768757	648518346489543513	[14995 97595 2151]	[14969 97599 2151]
22914	804631	2022-11-17 14:28:59.843347+00:00		t	26	72553406136735118	648518346521761273	72553406136735048	648518346498314906	[14971 97813 2135]	[14975 97791 2137]
22921	804641	2022-11-17 14:28:59.843347+00:00		t	15	72553406136747149	648518346498397338	72553406136742156	648518346496932836	[14967 98025 2146]	[14985 97995 2145]
22925	804707	2022-11-17 14:28:59.843347+00:00		t	36	72553406069923807	648518346486834125	72553406136427267	648518346500725685	[15049 98171 2055]	[15051 98169 2058]
22930	804718	2022-11-17 14:28:59.843347+00:00		t	29	72553406136564780	648518346494486917	72553406136577614	648518346507389983	[15051 98057 2073]	[15059 98091 2074]
22932	804721	2022-11-17 14:28:59.843347+00:00		t	48	72553406136700042	648518346489544793	72553406136700005	648518346498314906	[15065 97695 2124]	[15063 97657 2125]
22935	804724	2022-11-17 14:28:59.843347+00:00		t	20	72553406136778454	648518346501071209	72553406136752175	648518346479055568	[15083 97783 2150]	[15065 97799 2149]
22938	804728	2022-11-17 14:28:59.843347+00:00		t	64	72553406136380490	648518346494334696	72553406136555116	648518346495952784	[15099 97301 2066]	[15069 97307 2066]
22939	804730	2022-11-17 14:28:59.843347+00:00		t	30	72553406136807665	648518346501071209	72553406136816176	648518346496932836	[15099 97575 2168]	[15069 97567 2169]
22944	804736	2022-11-17 14:28:59.843347+00:00		t	62	72553406136618759	648518346489473388	72553406136628867	648518346466168368	[15055 97649 2093]	[15075 97667 2093]
22946	804738	2022-11-17 14:28:59.843347+00:00		t	20	72553406136700042	648518346489544793	72553406136722454	648518346489543513	[15079 97707 2126]	[15075 97689 2128]
22951	804744	2022-11-17 14:28:59.843347+00:00		t	64	72553406136618759	648518346489473388	72553406136641683	648518346495952784	[15059 97643 2096]	[15083 97665 2096]
22954	804747	2022-11-17 14:28:59.843347+00:00		t	50	72553406136639212	648518346489473388	72553406136641683	648518346495952784	[15067 97661 2099]	[15087 97685 2099]
22958	804751	2022-11-17 14:28:59.843347+00:00		t	90	72553406136626242	648518346489473388	72553406136641683	648518346495952784	[15067 97629 2093]	[15093 97639 2094]
22964	804759	2022-11-17 14:28:59.843347+00:00		t	16	72553406136626242	648518346489473388	72553406136631417	648518346466168368	[15077 97611 2094]	[15105 97611 2095]
22965	804760	2022-11-17 14:28:59.843347+00:00		t	44	72553406136700043	648518346489544793	72553406136707478	648518346496932836	[15093 97701 2125]	[15107 97669 2126]
22968	804825	2022-11-17 14:28:59.843347+00:00		t	27	72553406136732717	648518346497059044	72553406136727714	648518346479239887	[15211 97747 2133]	[15173 97751 2134]
22971	804829	2022-11-17 14:28:59.843347+00:00		t	18	72553406136746696	648518346512372526	72553406136732555	648518346498314906	[15207 97409 2137]	[15175 97407 2137]
22978	804844	2022-11-17 14:28:59.843347+00:00		t	26	72553406136725186	648518346497059044	72553406136735078	648518346479055568	[15227 97769 2135]	[15193 97785 2135]
22982	804850	2022-11-17 14:28:59.843347+00:00		t	40	72553406136689805	648518346490998819	72553406136668823	648518346495952784	[15207 97745 2112]	[15201 97731 2110]
22995	804870	2022-11-17 14:28:59.843347+00:00		t	45	72553406136734955	648518346512372526	72553406136739582	648518346489543513	[15243 97533 2134]	[15217 97555 2134]
23004	804882	2022-11-17 14:28:59.843347+00:00		t	30	72553406136732631	648518346512372526	72553406136749372	648518346479055568	[15245 97551 2137]	[15231 97579 2137]
23018	804957	2022-11-17 14:28:59.843347+00:00		t	19	72553406136699872	648518346512372526	72553406136673915	648518346496932836	[15345 97463 2112]	[15343 97481 2111]
23019	804958	2022-11-17 14:28:59.843347+00:00		t	55	72553406136712510	648518346497059044	72553406136712392	648518346479055568	[15335 97731 2125]	[15347 97701 2125]
23021	804960	2022-11-17 14:28:59.843347+00:00		t	50	72553406136752059	648518346497059044	72553406136725037	648518346479055568	[15343 97679 2134]	[15347 97655 2134]
23029	804692	2022-11-17 14:28:59.843347+00:00		t	28	72553406136735088	648518346521761273	72553406136737364	648518346479239887	[15021 97809 2135]	[15035 97783 2137]
23038	804766	2022-11-17 14:28:59.843347+00:00		t	29	72553406136646276	648518346489473388	72553406136646307	648518346466168368	[15091 97643 2098]	[15107 97657 2098]
23047	804785	2022-11-17 14:28:59.843347+00:00		t	52	72553406136631457	648518346492181871	72553406136646307	648518346466168368	[15173 97675 2096]	[15133 97669 2098]
23061	804804	2022-11-17 14:28:59.843347+00:00		t	28	72553406136700043	648518346489544793	72553406136712444	648518346479055568	[15125 97697 2124]	[15151 97699 2123]
23063	804806	2022-11-17 14:28:59.843347+00:00		t	34	72553406136689805	648518346490998819	72553406136692360	648518346479055568	[15181 97747 2116]	[15155 97727 2116]
23066	804813	2022-11-17 14:28:59.843347+00:00		t	46	72553406136631457	648518346492181871	72553406136639222	648518346495952784	[15189 97687 2096]	[15163 97715 2097]
23070	804818	2022-11-17 14:28:59.843347+00:00		t	39	72553406136671506	648518346490998819	72553406136676780	648518346466168368	[15193 97741 2113]	[15169 97715 2113]
23076	804889	2022-11-17 14:28:59.843347+00:00		t	44	72553406136773600	648518346501071209	72553406136757366	648518346495952784	[15205 97849 2146]	[15233 97855 2146]
23080	804899	2022-11-17 14:28:59.843347+00:00		t	45	72553406136730061	648518346512372526	72553406136732658	648518346479055568	[15271 97559 2134]	[15249 97585 2134]
23098	804919	2022-11-17 14:28:59.843347+00:00		t	31	72553406136749086	648518346501071209	72553406136732497	648518346498314906	[15291 97245 2136]	[15267 97281 2136]
23113	804939	2022-11-17 14:28:59.843347+00:00		t	62	72553406136730136	648518346497059044	72553406136727638	648518346496932836	[15301 97687 2133]	[15305 97659 2133]
23122	804280	2022-11-17 14:28:59.843347+00:00		t	29	72553406136849091	648518346521761273	72553406136832810	648518346466168368	[14371 97545 2173]	[14393 97565 2174]
23133	804297	2022-11-17 14:28:59.843347+00:00		t	39	72553406136671480	648518346475328056	72553406136668838	648518346466168368	[14461 97747 2111]	[14423 97747 2111]
23135	804301	2022-11-17 14:28:59.843347+00:00		t	73	72553406136849091	648518346521761273	72553406136813457	648518346477240264	[14395 97559 2168]	[14431 97575 2169]
23139	804306	2022-11-17 14:28:59.843347+00:00		t	46	72553406136791396	648518346518974687	72553406136793847	648518346479055568	[14437 97789 2160]	[14431 97773 2163]
23140	804308	2022-11-17 14:28:59.843347+00:00		t	28	72553406136802073	648518346521761273	72553406136824963	648518346498314906	[14405 97543 2171]	[14433 97557 2172]
23145	804316	2022-11-17 14:28:59.843347+00:00		t	41	72553406136781004	648518346518974687	72553406136780942	648518346496932836	[14445 97785 2156]	[14439 97753 2156]
23147	804319	2022-11-17 14:28:59.843347+00:00		t	34	72553406136849255	648518346492181871	72553406136856317	648518346466168368	[14417 97553 2183]	[14443 97535 2183]
23148	804320	2022-11-17 14:28:59.843347+00:00		t	26	72553406136459628	648518346489985111	72553406136427911	648518346500725685	[14449 97971 2059]	[14443 97997 2059]
23155	804330	2022-11-17 14:28:59.843347+00:00		t	25	72553406136849255	648518346492181871	72553406136865827	648518346466168368	[14421 97621 2180]	[14455 97613 2180]
23157	804332	2022-11-17 14:28:59.843347+00:00		t	56	72553406136849255	648518346492181871	72553406137012784	648518346495952784	[14423 97599 2183]	[14457 97585 2183]
23158	804334	2022-11-17 14:28:59.843347+00:00		t	63	72553406136502577	648518346526461399	72553406136571662	648518346507389983	[14433 98087 2062]	[14461 98069 2062]
23260	808868	2022-11-17 14:28:59.843347+00:00		t	27	72765061722465635	648518346474656450	72765061722455154	648518346517437482	[ 21521 113027 1370]	[ 21501 113013 1370]
23263	808834	2022-11-17 14:28:59.843347+00:00		t	59	72765061722476329	648518346474656450	72765061722450077	648518346479077839	[ 21489 113183 1375]	[ 21461 113191 1375]
23273	816002	2022-11-17 14:28:59.843347+00:00		t	33	72694212076112877	648518346485914052	72694212076127172	648518346487504531	[19517 99799 1617]	[19509 99801 1620]
23282	816062	2022-11-17 14:28:59.843347+00:00		t	62	72694212076163219	648518346467249134	72694212076157932	648518346487504531	[19555 99861 1629]	[19575 99841 1629]
23283	816013	2022-11-17 14:28:59.843347+00:00		t	77	72694212076160433	648518346467249134	72694212076145270	648518346487504531	[19501 99759 1633]	[19531 99741 1633]
23290	816069	2022-11-17 14:28:59.843347+00:00		t	32	72694212076187949	648518346475527296	72694212076157932	648518346487504531	[19609 99743 1636]	[19587 99771 1636]
23301	816082	2022-11-17 14:28:59.843347+00:00		t	31	72694212076150275	648518346467249134	72694212076150262	648518346487504531	[19579 99927 1627]	[19609 99921 1628]
23303	816085	2022-11-17 14:28:59.843347+00:00		t	40	72694212076047464	648518346480836353	72694212076062832	648518346487504531	[19635 99491 1595]	[19611 99473 1596]
23317	816043	2022-11-17 14:28:59.843347+00:00		t	34	72694212076134318	648518346467249134	72694212076140925	648518346487504531	[19533 99859 1626]	[19553 99839 1626]
23361	816207	2022-11-17 14:28:59.843347+00:00		t	44	72694212076177892	648518346481712321	72694212076185361	648518346487504531	[19811 99841 1643]	[19789 99841 1645]
23393	816147	2022-11-17 14:28:59.843347+00:00		t	39	72694212076165819	648518346481712321	72694212076147845	648518346487504531	[19747 99991 1631]	[19715 99991 1631]
23403	816249	2022-11-17 14:28:59.843347+00:00		t	40	72694212076023015	648518346490013747	72694212076030267	648518346491659326	[19825 99643 1578]	[19841 99673 1578]
23404	816250	2022-11-17 14:28:59.843347+00:00		t	20	72694212076206788	648518346510021158	72694212076198221	648518346487504531	[19847 99807 1652]	[19839 99813 1650]
23407	816253	2022-11-17 14:28:59.843347+00:00		t	21	72694212076239000	648518346510021158	72694212076201022	648518346491659326	[19853 99775 1653]	[19849 99749 1651]
23411	816259	2022-11-17 14:28:59.843347+00:00		t	51	72694212076005647	648518346490013747	72694212076005660	648518346491659326	[19841 99631 1574]	[19865 99659 1574]
23415	816267	2022-11-17 14:28:59.843347+00:00		t	25	72694212076378115	648518346480836353	72694212076313555	648518346479325585	[ 19867 100263 1669]	[ 19879 100289 1669]
23417	816270	2022-11-17 14:28:59.843347+00:00		t	34	72694212076233981	648518346510021158	72694212076212468	648518346479325585	[19869 99761 1654]	[19887 99731 1655]
23425	816286	2022-11-17 14:28:59.843347+00:00		t	36	72694212075992759	648518346490013747	72694212075986994	648518346500725685	[19905 99569 1566]	[19917 99589 1566]
23434	816302	2022-11-17 14:28:59.843347+00:00		t	30	72694212075927035	648518346484458791	72694212075794753	648518346491659326	[19901 99633 1552]	[19931 99639 1551]
23437	816313	2022-11-17 14:28:59.843347+00:00		t	39	72694212075972495	648518346484458791	72694212075986994	648518346500725685	[19923 99601 1562]	[19943 99603 1564]
23450	816333	2022-11-17 14:28:59.843347+00:00		t	41	72694212076293432	648518346480836353	72694212076312546	648518346487504531	[ 19945 100207 1669]	[ 19975 100219 1669]
23462	816433	2022-11-17 14:28:59.843347+00:00		t	56	72694212076023109	648518346467249134	72694212076018374	648518346487504531	[20093 99791 1581]	[20109 99761 1580]
23473	816475	2022-11-17 14:28:59.843347+00:00		t	54	72694212076057966	648518346490013747	72694212076045379	648518346500725685	[ 20191 100037 1592]	[ 20173 100001 1592]
23474	816598	2022-11-17 14:28:59.843347+00:00		t	19	72694212076060674	648518346490013747	72694212076052910	648518346494195703	[ 20349 100085 1594]	[ 20375 100093 1593]
23480	816629	2022-11-17 14:28:59.843347+00:00		t	59	72694212076080841	648518346490013747	72694212076080839	648518346500725685	[ 20401 100065 1600]	[ 20439 100063 1601]
23483	816640	2022-11-17 14:28:59.843347+00:00		t	22	72694212076195400	648518346494325495	72694212076206382	648518346479325585	[20443 99581 1653]	[20455 99555 1655]
23500	816539	2022-11-17 14:28:59.843347+00:00		t	31	72694212076258695	648518346481712321	72694212076311832	648518346479325585	[ 20251 100185 1668]	[ 20255 100155 1668]
23502	816542	2022-11-17 14:28:59.843347+00:00		t	33	72694212076040577	648518346497975655	72694212076047850	648518346491659326	[20281 99999 1586]	[ 20257 100005 1587]
23506	816555	2022-11-17 14:28:59.843347+00:00		t	24	72694212075995499	648518346497975655	72694212075990014	648518346500725685	[20289 99811 1569]	[20273 99787 1569]
23507	816557	2022-11-17 14:28:59.843347+00:00		t	22	72694212076060585	648518346490013747	72694212076060549	648518346491659326	[ 20281 100011 1593]	[20277 99975 1594]
23514	816655	2022-11-17 14:28:59.843347+00:00		t	23	72694212076192887	648518346494325495	72694212076206397	648518346487504531	[20457 99611 1657]	[20479 99589 1657]
23521	816493	2022-11-17 14:28:59.843347+00:00		t	16	72694212076165977	648518346481712321	72694212076147998	648518346479325585	[ 20151 100183 1632]	[ 20183 100181 1632]
23523	816501	2022-11-17 14:28:59.843347+00:00		t	31	72694212076258789	648518346481712321	72694212076279492	648518346487504531	[ 20217 100201 1669]	[ 20205 100175 1670]
23527	816510	2022-11-17 14:28:59.843347+00:00		t	59	72694212075966703	648518346484458791	72694212075972550	648518346500725685	[20245 99719 1561]	[20219 99741 1562]
23528	816511	2022-11-17 14:28:59.843347+00:00		t	32	72694212076229884	648518346485914052	72694212076209729	648518346479325585	[20189 99879 1657]	[20215 99853 1657]
23530	816519	2022-11-17 14:28:59.843347+00:00		t	16	72694212076258789	648518346481712321	72694212076251274	648518346479325585	[ 20229 100205 1666]	[ 20225 100183 1665]
23531	816523	2022-11-17 14:28:59.843347+00:00		t	39	72694212076060585	648518346490013747	72694212076063114	648518346517437482	[ 20253 100019 1594]	[20245 99987 1595]
23536	816530	2022-11-17 14:28:59.843347+00:00		t	40	72694212076060585	648518346490013747	72694212076047850	648518346491659326	[ 20239 100025 1592]	[ 20247 100001 1591]
23592	818699	2022-11-17 14:28:59.843347+00:00		t	56	72765130844150130	648518346503299451	72765130844340092	648518346483047589	[ 21209 114797 2063]	[ 21235 114771 2063]
23623	821512	2022-11-17 14:28:59.843347+00:00		t	58	73186999711892465	648518346491241505	73186999712072544	648518346507389983	[ 33515 105679 2065]	[ 33495 105651 2067]
23698	822080	2022-11-17 14:28:59.843347+00:00		t	20	72905249656291824	648518346489870863	72905249656298128	648518346507389983	[25125 97131 1777]	[25157 97125 1779]
23701	822170	2022-11-17 14:28:59.843347+00:00		t	13	72905249656095081	648518346486131838	72905249656095114	648518346483047589	[25273 96433 1684]	[25313 96427 1684]
23711	822259	2022-11-17 14:28:59.843347+00:00		t	52	72905249656321569	648518346486881761	72905249656303691	648518346496195084	[25439 96283 1784]	[25437 96319 1783]
23722	823820	2022-11-17 14:28:59.843347+00:00		t	23	72342369093271735	648518346492181871	72342369093271677	648518346495952784	[ 9969 99323 2967]	[ 9969 99285 2968]
23729	823840	2022-11-17 14:28:59.843347+00:00		t	39	72342369093275164	648518346491351329	72342369093295516	648518346483445438	[ 9983 98981 2973]	[10013 98971 2974]
23732	823879	2022-11-17 14:28:59.843347+00:00		t	41	72342369093265306	648518346491351329	72342369093281336	648518346488873565	[10111 98509 2980]	[10119 98535 2979]
23738	823850	2022-11-17 14:28:59.843347+00:00		t	77	72342369093267315	648518346492181871	72342369093241325	648518346488873565	[10033 99345 2965]	[10053 99319 2965]
23747	823994	2022-11-17 14:28:59.843347+00:00		t	34	72834949967064732	648518346497059044	72834949967064696	648518346479055568	[23817 98607 2361]	[23835 98589 2363]
23751	824001	2022-11-17 14:28:59.843347+00:00		t	12	72834949967035876	648518346497059044	72834949967040999	648518346479055568	[23817 98653 2351]	[23841 98633 2352]
23764	824021	2022-11-17 14:28:59.843347+00:00		t	26	72834949967057324	648518346501071209	72834949967057268	648518346496932836	[23875 99075 2364]	[23871 99047 2364]
23767	824032	2022-11-17 14:28:59.843347+00:00		t	18	72834949967079148	648518346501071209	72834949967072128	648518346479055568	[23915 99173 2372]	[23889 99193 2372]
23770	823892	2022-11-17 14:28:59.843347+00:00		t	21	72342369093255458	648518346491351329	72342369093271706	648518346490899373	[10189 99243 2967]	[10187 99273 2967]
23773	823895	2022-11-17 14:28:59.843347+00:00		t	29	72342369093065725	648518346491351329	72342369093063341	648518346504230496	[10165 99111 2954]	[10197 99101 2954]
23775	823897	2022-11-17 14:28:59.843347+00:00		t	38	72342369093048189	648518346524262149	72342369093054217	648518346488873565	[10225 98923 2954]	[10201 98945 2954]
23779	823903	2022-11-17 14:28:59.843347+00:00		t	24	72342369093290539	648518346491351329	72342369093248969	648518346488873565	[10215 99239 2968]	[10225 99277 2968]
23783	823907	2022-11-17 14:28:59.843347+00:00		t	43	72834949967046627	648518346497059044	72834949967051783	648518346488854257	[23589 98759 2361]	[23559 98771 2361]
23792	824043	2022-11-17 14:28:59.843347+00:00		t	56	72834949967033121	648518346497059044	72834949967033148	648518346496932836	[23879 98777 2350]	[23903 98787 2352]
23793	824045	2022-11-17 14:28:59.843347+00:00		t	15	72834949967098352	648518346486141124	72834949967093599	648518346496932836	[23943 98899 2377]	[23903 98887 2378]
23800	824055	2022-11-17 14:28:59.843347+00:00		t	32	72834949966976228	648518346497059044	72834949966968071	648518346488854257	[23901 98787 2331]	[23919 98767 2330]
23808	824068	2022-11-17 14:28:59.843347+00:00		t	38	72834949967024832	648518346526360791	72834949967027454	648518346479055568	[23961 98657 2349]	[23927 98675 2350]
23809	824069	2022-11-17 14:28:59.843347+00:00		t	29	72834949967083774	648518346486141124	72834949967095992	648518346496932836	[23957 98861 2376]	[23925 98845 2377]
23811	824071	2022-11-17 14:28:59.843347+00:00		t	64	72834949967035981	648518346497059044	72834949967024927	648518346479239887	[23899 98779 2349]	[23933 98783 2349]
23816	824080	2022-11-17 14:28:59.843347+00:00		t	16	72834949967024832	648518346526360791	72834949967009312	648518346479055568	[23967 98653 2339]	[23941 98671 2340]
23818	824082	2022-11-17 14:28:59.843347+00:00		t	29	72834949967112363	648518346486141124	72834949967109982	648518346479239887	[23975 99221 2384]	[23945 99215 2384]
23820	824086	2022-11-17 14:28:59.843347+00:00		t	16	72834949967088768	648518346486141124	72834949967091226	648518346479055568	[23973 98915 2374]	[23949 98939 2374]
23825	824091	2022-11-17 14:28:59.843347+00:00		t	47	72834949966760131	648518346497059044	72834949966978758	648518346496932836	[23921 98793 2332]	[23953 98779 2333]
23826	824093	2022-11-17 14:28:59.843347+00:00		t	21	72834949966983969	648518346526360791	72834949967009312	648518346479055568	[23983 98635 2336]	[23955 98637 2336]
23828	824096	2022-11-17 14:28:59.843347+00:00		t	27	72834949967043815	648518346526360791	72834949967043865	648518346496932836	[23981 98673 2350]	[23961 98691 2351]
23829	824097	2022-11-17 14:28:59.843347+00:00		t	19	72834949967009323	648518346526360791	72834949967011937	648518346479239887	[23981 98671 2342]	[23959 98695 2342]
23833	824163	2022-11-17 14:28:59.843347+00:00		t	32	72834949966991755	648518346518974687	72834949966978736	648518346479239887	[24091 98757 2332]	[24067 98739 2332]
23842	824177	2022-11-17 14:28:59.843347+00:00		t	32	72834949966973558	648518346526360791	72834949966964690	648518346489543513	[24077 98581 2331]	[24081 98583 2329]
23866	824114	2022-11-17 14:28:59.843347+00:00		t	24	72834949967117174	648518346501071209	72834949967107809	648518346479239887	[23983 99331 2384]	[23975 99301 2384]
23872	824124	2022-11-17 14:28:59.843347+00:00		t	13	72834949967038703	648518346501071209	72834949967036210	648518346489543513	[23981 99219 2357]	[23989 99243 2356]
23880	824138	2022-11-17 14:28:59.843347+00:00		t	57	72834949967103113	648518346501071209	72834949967098571	648518346479055568	[24013 99355 2380]	[24019 99323 2381]
23890	824151	2022-11-17 14:28:59.843347+00:00		t	40	72834949966991755	648518346518974687	72834949966989300	648518346479239887	[24077 98785 2334]	[24043 98773 2335]
23896	824158	2022-11-17 14:28:59.843347+00:00		t	19	72834949967049388	648518346526360791	72834949967067559	648518346489543513	[24059 99067 2361]	[24057 99061 2362]
23920	824256	2022-11-17 14:28:59.843347+00:00		t	34	72834949966991860	648518346518974687	72834949966996701	648518346479055568	[24207 99029 2340]	[24185 99053 2342]
23923	824265	2022-11-17 14:28:59.843347+00:00		t	27	72834949967074229	648518346501071209	72834949967057068	648518346504272480	[24181 98731 2364]	[24199 98709 2365]
23933	824281	2022-11-17 14:28:59.843347+00:00		t	31	72834949967103106	648518346501071209	72834949967105299	648518346479239887	[24203 99293 2382]	[24221 99321 2382]
23934	824282	2022-11-17 14:28:59.843347+00:00		t	14	72834949967105254	648518346501071209	72834949967093888	648518346489543513	[24195 99273 2380]	[24221 99297 2380]
23938	824287	2022-11-17 14:28:59.843347+00:00		t	28	72834949967074271	648518346501071209	72834949967057068	648518346504272480	[24217 98783 2362]	[24229 98771 2361]
23943	824293	2022-11-17 14:28:59.843347+00:00		t	35	72834949967022568	648518346526360791	72834949967009539	648518346479055568	[24253 98873 2348]	[24251 98915 2349]
23950	824302	2022-11-17 14:28:59.843347+00:00		t	19	72834949966843468	648518346489544793	72834949966843420	648518346489543513	[24293 98607 2321]	[24271 98637 2321]
23957	824312	2022-11-17 14:28:59.843347+00:00		t	46	72834949967022568	648518346526360791	72834949967014744	648518346489543513	[24269 98877 2347]	[24293 98911 2348]
23960	824317	2022-11-17 14:28:59.843347+00:00		t	26	72834949966981423	648518346526360791	72834949966973603	648518346489543513	[24291 98629 2334]	[24301 98645 2333]
23964	824321	2022-11-17 14:28:59.843347+00:00		t	53	72834949966744396	648518346489544793	72834949966947325	648518346496932836	[24315 98615 2319]	[24307 98657 2319]
23969	824328	2022-11-17 14:28:59.843347+00:00		t	28	72834949967006478	648518346526360791	72834949966984038	648518346496932836	[24301 98649 2334]	[24313 98671 2334]
23970	824329	2022-11-17 14:28:59.843347+00:00		t	31	72834949967035949	648518346526360791	72834949967030417	648518346486617760	[24291 98855 2348]	[24313 98883 2349]
23976	824338	2022-11-17 14:28:59.843347+00:00		t	30	72834949967001270	648518346526360791	72834949966984038	648518346496932836	[24303 98695 2336]	[24325 98721 2335]
23984	824417	2022-11-17 14:28:59.843347+00:00		t	29	72834949967076810	648518346472722185	72834949967074363	648518346489543513	[24407 99101 2372]	[24429 99073 2372]
23989	824424	2022-11-17 14:28:59.843347+00:00		t	33	72834949966996387	648518346488991501	72834949966970864	648518346496932836	[24429 98485 2329]	[24449 98517 2329]
23997	824436	2022-11-17 14:28:59.843347+00:00		t	46	72834949967104786	648518346479572672	72834949967114189	648518346504272480	[24479 98515 2389]	[24485 98489 2387]
24008	824448	2022-11-17 14:28:59.843347+00:00		t	35	72834949967104786	648518346479572672	72834949967111918	648518346504272480	[24533 98529 2389]	[24551 98503 2388]
24016	824202	2022-11-17 14:28:59.843347+00:00		t	45	72834949967027684	648518346526360791	72834949967065081	648518346489543513	[24103 99047 2358]	[24127 99031 2359]
24022	824210	2022-11-17 14:28:59.843347+00:00		t	52	72834949967057040	648518346526360791	72834949967057060	648518346496932836	[24159 98703 2363]	[24145 98717 2363]
24024	824212	2022-11-17 14:28:59.843347+00:00		t	58	72834949967038493	648518346518974687	72834949967041139	648518346479239887	[24137 98853 2354]	[24145 98827 2355]
24029	824219	2022-11-17 14:28:59.843347+00:00		t	33	72834949966991885	648518346518974687	72834949966996701	648518346479055568	[24173 99033 2337]	[24145 99053 2339]
24032	824222	2022-11-17 14:28:59.843347+00:00		t	16	72834949967105254	648518346501071209	72834949967103111	648518346479239887	[24151 99281 2380]	[24145 99303 2379]
24040	824355	2022-11-17 14:28:59.843347+00:00		t	31	72834949967089006	648518346472722185	72834949967093884	648518346489543513	[24319 99289 2374]	[24343 99289 2376]
24052	824371	2022-11-17 14:28:59.843347+00:00		t	36	72834949966989281	648518346526360791	72834949966998973	648518346489543513	[24353 98735 2340]	[24367 98763 2341]
24067	824392	2022-11-17 14:28:59.843347+00:00		t	25	72834949967129346	648518346479572672	72834949967107281	648518346504272480	[24393 98561 2385]	[24403 98537 2384]
24072	823927	2022-11-17 14:28:59.843347+00:00		t	61	72834949966981498	648518346497059044	72834949967003789	648518346488854257	[23673 98789 2336]	[23659 98755 2337]
24087	823964	2022-11-17 14:28:59.843347+00:00		t	21	72834949967041155	648518346497059044	72834949967054345	648518346479239887	[23813 98805 2361]	[23789 98837 2362]
24089	823967	2022-11-17 14:28:59.843347+00:00		t	51	72834949967064898	648518346497059044	72834949967083822	648518346488854257	[23815 98801 2363]	[23799 98823 2364]
24092	823971	2022-11-17 14:28:59.843347+00:00		t	32	72834949967086555	648518346526360791	72834949967079255	648518346496932836	[23793 99323 2373]	[23799 99295 2373]
24095	823974	2022-11-17 14:28:59.843347+00:00		t	26	72834949967057386	648518346501071209	72834949967074424	648518346496932836	[23843 99119 2366]	[23805 99121 2367]
24150	831424	2022-11-17 14:28:59.843347+00:00		t	47	72412737434865075	648518346503987240	72412737434867425	648518346479325585	[11343 99327 2239]	[11357 99363 2240]
24152	831428	2022-11-17 14:28:59.843347+00:00		t	48	72412737434885711	648518346489964505	72412737434893161	648518346514458155	[11391 99925 2252]	[11363 99937 2251]
24153	831435	2022-11-17 14:28:59.843347+00:00		t	35	72412737434885711	648518346489964505	72412737434893059	648518346496195084	[11405 99913 2249]	[11373 99909 2249]
24154	831436	2022-11-17 14:28:59.843347+00:00		t	43	72412737434865075	648518346503987240	72412737434880714	648518346514458155	[11365 99313 2241]	[11377 99335 2242]
24159	831444	2022-11-17 14:28:59.843347+00:00		t	32	72412737434874214	648518346489964505	72412737434871986	648518346496195084	[11397 99607 2243]	[11387 99583 2243]
24162	831447	2022-11-17 14:28:59.843347+00:00		t	33	72412737434865075	648518346503987240	72412737434871922	648518346487504531	[11371 99313 2239]	[11395 99341 2239]
24179	831478	2022-11-17 14:28:59.843347+00:00		t	30	72412737434633017	648518346483123174	72412737434630905	648518346511950704	[11509 99823 2186]	[11471 99823 2186]
24188	831554	2022-11-17 14:28:59.843347+00:00		t	26	72412737434893023	648518346489964505	72412737434905873	648518346514458155	[11565 99801 2251]	[11583 99793 2253]
24193	831565	2022-11-17 14:28:59.843347+00:00		t	60	72412737434895747	648518346479677888	72412737434903550	648518346514458155	[ 11645 100115 2251]	[ 11617 100143 2251]
24206	831593	2022-11-17 14:28:59.843347+00:00		t	31	72412737434813916	648518346479677888	72412737434811163	648518346520685366	[11693 99703 2216]	[11685 99671 2216]
24207	831594	2022-11-17 14:28:59.843347+00:00		t	51	72412737434814240	648518346485508627	72412737434801120	648518346479055568	[ 11675 100137 2212]	[ 11687 100109 2213]
24215	831747	2022-11-17 14:28:59.843347+00:00		t	39	72412737434898113	648518346489964505	72412737434853107	648518346514458155	[11973 99789 2244]	[11955 99819 2244]
24216	831752	2022-11-17 14:28:59.843347+00:00		t	12	72412737434913489	648518346500132614	72412737434931184	648518346514458155	[11959 99991 2260]	[ 11955 100031 2260]
24232	831389	2022-11-17 14:28:59.843347+00:00		t	61	72412737434835239	648518346518501462	72412737434837825	648518346514458155	[ 11245 100097 2222]	[ 11279 100089 2222]
24238	831400	2022-11-17 14:28:59.843347+00:00		t	16	72412737434850331	648518346503987240	72412737434869817	648518346496195084	[11269 99483 2238]	[11303 99473 2239]
24245	831485	2022-11-17 14:28:59.843347+00:00		t	24	72412737434855438	648518346481712321	72412737434850243	648518346479325585	[11545 99355 2231]	[11491 99363 2231]
24247	831488	2022-11-17 14:28:59.843347+00:00		t	30	72412737434903255	648518346489964505	72412737434876332	648518346496195084	[11485 99611 2243]	[11497 99587 2243]
24262	831519	2022-11-17 14:28:59.843347+00:00		t	19	72412737434855438	648518346481712321	72412737434865018	648518346478125293	[11555 99357 2232]	[11529 99369 2234]
24268	831530	2022-11-17 14:28:59.843347+00:00		t	57	72412737434773984	648518346485508627	72412737434787138	648518346479055568	[ 11567 100143 2203]	[ 11543 100123 2203]
24283	831677	2022-11-17 14:28:59.843347+00:00		t	59	72412737434879029	648518346485508627	72412737434916153	648518346487504531	[ 11891 100277 2250]	[ 11865 100289 2249]
24291	831689	2022-11-17 14:28:59.843347+00:00		t	47	72412737434871979	648518346489964505	72412737434878579	648518346479325585	[11859 99537 2241]	[11881 99527 2241]
24297	831697	2022-11-17 14:28:59.843347+00:00		t	35	72412737434879029	648518346485508627	72412737434890950	648518346504315944	[ 11907 100281 2248]	[ 11897 100317 2248]
24300	831701	2022-11-17 14:28:59.843347+00:00		t	22	72412737434885611	648518346489964505	72412737434874268	648518346479325585	[11933 99761 2244]	[11903 99759 2243]
24304	831706	2022-11-17 14:28:59.843347+00:00		t	45	72412737434858129	648518346479677888	72412737434845142	648518346520685366	[11875 99751 2233]	[11913 99767 2233]
24307	831724	2022-11-17 14:28:59.843347+00:00		t	57	72412737434885611	648518346489964505	72412737434878683	648518346496195084	[11955 99747 2243]	[11931 99725 2243]
24319	831844	2022-11-17 14:28:59.843347+00:00		t	47	72412737434951091	648518346479677888	72412737434953753	648518346514458155	[12007 99833 2273]	[12027 99813 2273]
24322	831971	2022-11-17 14:28:59.843347+00:00		t	21	72412737434637445	648518346500132614	72412737434768489	648518346514458155	[12121 99913 2192]	[12149 99891 2193]
24338	831936	2022-11-17 14:28:59.843347+00:00		t	24	72412737434756425	648518346500132614	72412737434756382	648518346504315944	[12103 99889 2194]	[12119 99867 2194]
24343	831952	2022-11-17 14:28:59.843347+00:00		t	38	72412737434928179	648518346482969318	72412737434933478	648518346489543513	[12139 99531 2263]	[12133 99495 2264]
24345	831954	2022-11-17 14:28:59.843347+00:00		t	35	72412737434778639	648518346474760386	72412737434786630	648518346504315944	[12155 99349 2204]	[12139 99383 2205]
24351	832043	2022-11-17 14:28:59.843347+00:00		t	42	72412737434939038	648518346485508627	72412737434926684	648518346496932836	[ 12169 100305 2271]	[ 12201 100303 2271]
24359	832074	2022-11-17 14:28:59.843347+00:00		t	35	72412737434763059	648518346485508627	72412737434763112	648518346514458155	[12261 99841 2200]	[12221 99839 2200]
24373	831616	2022-11-17 14:28:59.843347+00:00		t	22	72412737434800759	648518346499504871	72412737434786700	648518346520685366	[11709 99453 2208]	[11739 99455 2208]
24376	831622	2022-11-17 14:28:59.843347+00:00		t	33	72412737434885439	648518346481712321	72412737434887860	648518346478125293	[11805 99363 2244]	[11763 99351 2245]
24383	831630	2022-11-17 14:28:59.843347+00:00		t	34	72412737434893002	648518346489964505	72412737434905954	648518346487504531	[11773 99791 2250]	[11781 99825 2250]
24390	831641	2022-11-17 14:28:59.843347+00:00		t	57	72412737434863206	648518346500132614	72412737434870164	648518346520685366	[11819 99979 2238]	[ 11803 100011 2238]
24398	831651	2022-11-17 14:28:59.843347+00:00		t	49	72412737434803768	648518346500132614	72412737434814263	648518346504315944	[ 11823 100253 2215]	[ 11819 100241 2217]
24400	831655	2022-11-17 14:28:59.843347+00:00		t	28	72412737434862907	648518346489964505	72412737434869780	648518346496195084	[11817 99493 2239]	[11825 99465 2239]
24401	831656	2022-11-17 14:28:59.843347+00:00		t	36	72412737434829765	648518346479677888	72412737434816576	648518346520685366	[11791 99769 2215]	[11829 99781 2216]
24567	848268	2022-11-17 14:28:59.843347+00:00		t	56	72694212143272306	648518346495533750	72694212143274743	648518346507389983	[18461 98437 1763]	[18457 98437 1766]
24601	848362	2022-11-17 14:28:59.843347+00:00		t	40	72694212143293458	648518346489565548	72694212143282284	648518346507389983	[18551 98693 1772]	[18575 98677 1771]
24608	848440	2022-11-17 14:28:59.843347+00:00		t	14	72694212143320708	648518346489565548	72694212143336114	648518346494148128	[18683 98673 1783]	[18685 98645 1784]
24613	848453	2022-11-17 14:28:59.843347+00:00		t	14	72694212143320708	648518346489565548	72694212143287710	648518346507389983	[18687 98693 1779]	[18705 98675 1778]
24621	848469	2022-11-17 14:28:59.843347+00:00		t	27	72694212143134684	648518346510021158	72694212143135314	648518346479325585	[18721 98307 1711]	[18723 98337 1711]
24647	848585	2022-11-17 14:28:59.843347+00:00		t	39	72694212143275025	648518346496562517	72694212143251539	648518346494195703	[18847 98875 1758]	[18817 98867 1757]
24679	848405	2022-11-17 14:28:59.843347+00:00		t	59	72694212143188372	648518346504188512	72694212143213076	648518346494195703	[18649 98909 1735]	[18653 98903 1738]
24713	848536	2022-11-17 14:28:59.843347+00:00		t	72	72694212143135381	648518346485914052	72694212143145336	648518346479325585	[18763 98427 1712]	[18785 98397 1713]
24716	848548	2022-11-17 14:28:59.843347+00:00		t	23	72694212143120604	648518346481712321	72694212143123046	648518346479325585	[18783 98493 1703]	[18785 98463 1704]
24720	848625	2022-11-17 14:28:59.843347+00:00		t	24	72694212143258436	648518346496562517	72694212143260690	648518346494195703	[18861 98843 1759]	[18847 98813 1759]
24725	848646	2022-11-17 14:28:59.843347+00:00		t	28	72694212143389692	648518346499205185	72694212143349693	648518346494195703	[18879 98665 1796]	[18867 98635 1795]
24731	848667	2022-11-17 14:28:59.843347+00:00		t	30	72694212143323690	648518346489565548	72694212143332674	648518346507389983	[18899 98685 1787]	[18891 98671 1789]
24735	848682	2022-11-17 14:28:59.843347+00:00		t	47	72694212143332699	648518346489565548	72694212143320656	648518346494148128	[18917 98663 1785]	[18905 98633 1785]
24736	848683	2022-11-17 14:28:59.843347+00:00		t	32	72694212143314958	648518346489565548	72694212143332550	648518346494195703	[18917 98667 1786]	[18905 98639 1787]
24737	848689	2022-11-17 14:28:59.843347+00:00		t	23	72694212143389864	648518346499205185	72694212143344178	648518346507389983	[18905 98675 1796]	[18911 98649 1795]
24750	848807	2022-11-17 14:28:59.843347+00:00		t	37	72694212143248129	648518346485914052	72694212143259941	648518346479325585	[19093 98307 1757]	[19061 98307 1758]
24825	848803	2022-11-17 14:28:59.843347+00:00		t	25	72694212143318008	648518346489565548	72694212143315023	648518346494148128	[19037 98777 1779]	[19057 98755 1780]
24885	849188	2022-11-17 14:28:59.843347+00:00		t	12	72694212143387912	648518346502181193	72694212143430194	648518346507389983	[19447 98381 1800]	[19443 98337 1801]
24887	848990	2022-11-17 14:28:59.843347+00:00		t	25	72694212143350798	648518346472367666	72694212143345055	648518346491659326	[19253 99143 1794]	[19231 99133 1794]
24896	849023	2022-11-17 14:28:59.843347+00:00		t	40	72694212143350798	648518346472367666	72694212143393400	648518346491659326	[19271 99097 1796]	[19253 99065 1797]
24909	855033	2022-11-17 14:28:59.843347+00:00		t	24	72764855631220880	648518346489544793	72764855631256283	648518346491774737	[ 21543 107939 1538]	[ 21515 107949 1540]
24915	855071	2022-11-17 14:28:59.843347+00:00		t	67	72764855631197828	648518346479186384	72764855631213476	648518346489543513	[ 21531 107673 1536]	[ 21553 107687 1535]
24919	855146	2022-11-17 14:28:59.843347+00:00		t	13	72764855631212624	648518346479186384	72764855631228321	648518346489543513	[ 21617 107621 1537]	[ 21643 107643 1540]
24932	855288	2022-11-17 14:28:59.843347+00:00		t	14	72764855631013487	648518346497012020	72764855630997796	648518346520685366	[ 21771 107621 1460]	[ 21783 107595 1460]
24933	855023	2022-11-17 14:28:59.843347+00:00		t	18	72764855631213516	648518346489544793	72764855631213476	648518346489543513	[ 21541 107907 1535]	[ 21505 107905 1536]
24977	855958	2022-11-17 14:28:59.843347+00:00		t	18	72764855631333915	648518346486131838	72764855631240171	648518346483047589	[ 22409 107641 1535]	[ 22433 107667 1535]
24991	856020	2022-11-17 14:28:59.843347+00:00		t	24	72764855631177437	648518346510036026	72764855631169714	648518346483047589	[ 22523 107683 1528]	[ 22489 107665 1529]
24995	861189	2022-11-17 14:28:59.843347+00:00		t	31	72342575050532779	648518346519054303	72342575050502767	648518346481524623	[ 9241 104713 2642]	[ 9221 104693 2643]
24996	861250	2022-11-17 14:28:59.843347+00:00		t	57	72342575050705927	648518346479956886	72342575050646474	648518346504315944	[ 9449 105167 2690]	[ 9415 105151 2690]
24997	861251	2022-11-17 14:28:59.843347+00:00		t	22	72342575050705927	648518346479956886	72342575050704883	648518346520685366	[ 9445 105199 2692]	[ 9415 105197 2693]
25005	861261	2022-11-17 14:28:59.843347+00:00		t	60	72342575050639194	648518346479956886	72342575050645894	648518346511950704	[ 9461 105143 2689]	[ 9439 105117 2691]
25008	861265	2022-11-17 14:28:59.843347+00:00		t	25	72342575050396278	648518346493409010	72342575050381408	648518346479325585	[ 9419 104919 2595]	[ 9445 104917 2594]
25011	861190	2022-11-17 14:28:59.843347+00:00		t	14	72342575050614332	648518346490196954	72342575050606193	648518346507389983	[ 9259 104601 2678]	[ 9225 104589 2679]
25012	861269	2022-11-17 14:28:59.843347+00:00		t	17	72342575050705927	648518346479956886	72342575050666749	648518346507389983	[ 9465 105175 2694]	[ 9453 105155 2696]
25014	861272	2022-11-17 14:28:59.843347+00:00		t	48	72342575050646456	648518346479956886	72342575050620917	648518346486971900	[ 9475 105161 2692]	[ 9463 105131 2693]
25016	861280	2022-11-17 14:28:59.843347+00:00		t	41	72342575050705927	648518346479956886	72342575050729797	648518346507389983	[ 9481 105125 2689]	[ 9477 105097 2690]
25030	861299	2022-11-17 14:28:59.843347+00:00		t	15	72342575050666712	648518346479956886	72342575050620917	648518346486971900	[ 9489 105125 2689]	[ 9507 105097 2690]
25033	861305	2022-11-17 14:28:59.843347+00:00		t	47	72342575050458860	648518346496359485	72342575050436323	648518346489543513	[ 9489 105059 2616]	[ 9521 105045 2616]
25037	861187	2022-11-17 14:28:59.843347+00:00		t	28	72342575050652022	648518346490679306	72342575050637314	648518346507389983	[ 9193 104543 2693]	[ 9219 104553 2692]
25038	861315	2022-11-17 14:28:59.843347+00:00		t	29	72342575050521476	648518346490196954	72342575050532570	648518346494148128	[ 9521 104469 2646]	[ 9545 104501 2647]
25040	861318	2022-11-17 14:28:59.843347+00:00		t	45	72342575050334098	648518346489544793	72342575050173205	648518346491774737	[ 9549 105253 2575]	[ 9551 105285 2575]
25055	861335	2022-11-17 14:28:59.843347+00:00		t	40	72342575050401367	648518346493409010	72342575050388687	648518346496059082	[ 9581 104985 2592]	[ 9579 104961 2592]
25058	861338	2022-11-17 14:28:59.843347+00:00		t	25	72342575050388942	648518346502236489	72342575050391434	648518346489543513	[ 9569 105237 2592]	[ 9581 105261 2593]
25064	861346	2022-11-17 14:28:59.843347+00:00		t	57	72342575050388923	648518346489544793	72342575050393887	648518346479055568	[ 9643 105227 2592]	[ 9597 105219 2592]
25065	861348	2022-11-17 14:28:59.843347+00:00		t	14	72342575050406964	648518346502236489	72342575050407025	648518346489543513	[ 9587 105433 2601]	[ 9599 105469 2601]
25071	861362	2022-11-17 14:28:59.843347+00:00		t	73	72342575050393831	648518346502236489	72342575050409399	648518346489543513	[ 9599 105115 2598]	[ 9617 105091 2599]
25078	861370	2022-11-17 14:28:59.843347+00:00		t	51	72342575050406762	648518346502236489	72342575050393857	648518346479055568	[ 9601 105151 2597]	[ 9633 105159 2598]
25079	861371	2022-11-17 14:28:59.843347+00:00		t	15	72342575050388923	648518346489544793	72342575050391434	648518346489543513	[ 9659 105207 2593]	[ 9633 105191 2594]
25082	861437	2022-11-17 14:28:59.843347+00:00		t	30	72342575050577945	648518346489565548	72342575050585266	648518346507389983	[ 9781 104939 2671]	[ 9797 104907 2672]
25083	861438	2022-11-17 14:28:59.843347+00:00		t	34	72342575050419679	648518346489544793	72342575050431541	648518346496932836	[ 9785 105169 2605]	[ 9799 105151 2607]
25084	861439	2022-11-17 14:28:59.843347+00:00		t	23	72342575050433816	648518346493409010	72342575050431541	648518346496932836	[ 9795 105121 2614]	[ 9801 105153 2613]
25099	861496	2022-11-17 14:28:59.843347+00:00		t	46	72342575050617591	648518346501414166	72342575050617566	648518346507389983	[ 9951 104949 2683]	[ 9921 104935 2684]
25102	861505	2022-11-17 14:28:59.843347+00:00		t	14	72342575050599347	648518346501414166	72342575050594764	648518346507389983	[ 9957 104983 2680]	[ 9937 105003 2679]
25109	861522	2022-11-17 14:28:59.843347+00:00		t	24	72342575050461605	648518346493409010	72342575050471858	648518346498314906	[ 9987 105211 2624]	[ 9991 105245 2625]
25111	861525	2022-11-17 14:28:59.843347+00:00		t	28	72342575050433612	648518346489565548	72342575050433606	648518346507389983	[ 10015 104713 2613]	[ 10003 104691 2613]
25117	861536	2022-11-17 14:28:59.843347+00:00		t	26	72342575050585697	648518346489964505	72342575050585660	648518346487504531	[ 10013 105507 2672]	[ 10025 105471 2672]
25118	861537	2022-11-17 14:28:59.843347+00:00		t	28	72342575050499535	648518346491361313	72342575050502179	648518346507389983	[ 9995 104571 2638]	[ 10027 104563 2638]
25123	861545	2022-11-17 14:28:59.843347+00:00		t	46	72342575050446326	648518346489565548	72342575050428862	648518346494148128	[ 10043 104703 2614]	[ 10043 104673 2614]
25125	861552	2022-11-17 14:28:59.843347+00:00		t	29	72342575050426544	648518346489565548	72342575050428862	648518346494148128	[ 10043 104713 2610]	[ 10051 104685 2610]
25131	861374	2022-11-17 14:28:59.843347+00:00		t	27	72342575050401367	648518346493409010	72342575050401346	648518346496059082	[ 9613 104983 2594]	[ 9637 104947 2596]
25134	861377	2022-11-17 14:28:59.843347+00:00		t	42	72342575050516522	648518346491361313	72342575050530108	648518346494148128	[ 9673 104613 2650]	[ 9641 104641 2650]
25139	861383	2022-11-17 14:28:59.843347+00:00		t	60	72342575050504687	648518346491361313	72342575050510111	648518346511950704	[ 9669 104489 2640]	[ 9653 104463 2640]
25140	861384	2022-11-17 14:28:59.843347+00:00		t	41	72342575050469208	648518346488940381	72342575050461293	648518346507389983	[ 9623 104725 2622]	[ 9653 104715 2622]
25144	861389	2022-11-17 14:28:59.843347+00:00		t	37	72342575050537575	648518346491361313	72342575050547530	648518346507389983	[ 9683 104643 2651]	[ 9671 104681 2652]
25151	861399	2022-11-17 14:28:59.843347+00:00		t	28	72342575050461646	648518346502236489	72342575050438880	648518346496932836	[ 9661 105257 2615]	[ 9693 105241 2614]
25154	861404	2022-11-17 14:28:59.843347+00:00		t	13	72342575050451549	648518346502236489	72342575050449028	648518346479055568	[ 9675 105245 2617]	[ 9703 105221 2617]
25156	861406	2022-11-17 14:28:59.843347+00:00		t	25	72342575050163779	648518346482991013	72342575050162885	648518346479055568	[ 9739 105103 2573]	[ 9705 105097 2574]
25160	861412	2022-11-17 14:28:59.843347+00:00		t	32	72342575050161217	648518346482991013	72342575050319106	648518346477240264	[ 9751 105085 2574]	[ 9729 105059 2575]
25162	861415	2022-11-17 14:28:59.843347+00:00		t	30	72342575050527620	648518346491361313	72342575050525041	648518346486971900	[ 9733 104623 2647]	[ 9739 104657 2647]
25166	861419	2022-11-17 14:28:59.843347+00:00		t	22	72342575050474633	648518346502236489	72342575050438979	648518346489543513	[ 9715 105431 2615]	[ 9745 105449 2615]
25170	861423	2022-11-17 14:28:59.843347+00:00		t	46	72342575050474633	648518346502236489	72342575050454169	648518346496932836	[ 9709 105431 2621]	[ 9745 105423 2621]
25171	861427	2022-11-17 14:28:59.843347+00:00		t	28	72342575050592581	648518346489565548	72342575050601702	648518346494148128	[ 9757 104935 2672]	[ 9757 104899 2672]
25173	861429	2022-11-17 14:28:59.843347+00:00		t	38	72342575050446667	648518346502236489	72342575050429256	648518346479055568	[ 9729 105395 2614]	[ 9767 105385 2615]
25176	861558	2022-11-17 14:28:59.843347+00:00		t	18	72342575050497925	648518346482991013	72342575050487458	648518346477240264	[ 10085 105381 2632]	[ 10077 105347 2633]
25182	861570	2022-11-17 14:28:59.843347+00:00		t	31	72342575050479695	648518346482991013	72342575050528091	648518346479055568	[ 10101 105361 2647]	[ 10103 105323 2647]
25188	861584	2022-11-17 14:28:59.843347+00:00		t	34	72342575050398733	648518346489565548	72342575050412005	648518346494148128	[ 10129 104745 2599]	[ 10139 104721 2601]
25191	861587	2022-11-17 14:28:59.843347+00:00		t	61	72342575050555430	648518346482991013	72342575050550506	648518346496932836	[ 10145 105393 2654]	[ 10153 105369 2655]
25192	861588	2022-11-17 14:28:59.843347+00:00		t	71	72342575050618075	648518346481680577	72342575050588114	648518346479055568	[ 10179 105449 2677]	[ 10159 105469 2676]
25196	861597	2022-11-17 14:28:59.843347+00:00		t	49	72342575050555430	648518346482991013	72342575050535565	648518346496059082	[ 10151 105383 2652]	[ 10169 105359 2652]
25198	861599	2022-11-17 14:28:59.843347+00:00		t	35	72342575050597034	648518346501414166	72342575050597037	648518346507389983	[ 10147 104963 2676]	[ 10175 104947 2677]
25202	861604	2022-11-17 14:28:59.843347+00:00		t	20	72342575050497925	648518346482991013	72342575050490157	648518346496059082	[ 10161 105377 2634]	[ 10185 105359 2635]
25206	861611	2022-11-17 14:28:59.843347+00:00		t	36	72412943794774721	648518346493379100	72342575050575395	648518346507389983	[ 10257 104907 2673]	[ 10225 104925 2673]
25208	861615	2022-11-17 14:28:59.843347+00:00		t	24	72412943794314073	648518346479956886	72342575050133525	648518346507389983	[ 10271 104525 2571]	[ 10239 104533 2572]
25209	861193	2022-11-17 14:28:59.843347+00:00		t	43	72342575050652022	648518346490679306	72342575050721205	648518346494148128	[ 9199 104547 2694]	[ 9237 104541 2694]
25210	861194	2022-11-17 14:28:59.843347+00:00		t	58	72342575050696794	648518346490679306	72342575050696661	648518346507389983	[ 9207 104575 2696]	[ 9237 104591 2696]
25212	861197	2022-11-17 14:28:59.843347+00:00		t	29	72342575050620716	648518346517586756	72342575050638399	648518346494148128	[ 9263 104929 2686]	[ 9243 104923 2688]
25214	861200	2022-11-17 14:28:59.843347+00:00		t	26	72342575050502781	648518346519054303	72342575050502767	648518346481524623	[ 9259 104715 2639]	[ 9251 104705 2638]
25221	861216	2022-11-17 14:28:59.843347+00:00		t	30	72342575050684508	648518346491361313	72342575050684097	648518346504315944	[ 9321 105259 2694]	[ 9313 105239 2694]
25222	861218	2022-11-17 14:28:59.843347+00:00		t	16	72342575050705554	648518346491361313	72342575050704974	648518346511950704	[ 9339 105233 2697]	[ 9325 105203 2696]
25223	861219	2022-11-17 14:28:59.843347+00:00		t	19	72342575050594013	648518346490196954	72342575050574516	648518346494148128	[ 9347 104451 2667]	[ 9327 104455 2667]
25225	861222	2022-11-17 14:28:59.843347+00:00		t	75	72342575050655818	648518346502097993	72342575050646474	648518346504315944	[ 9321 105211 2689]	[ 9345 105193 2690]
25229	861228	2022-11-17 14:28:59.843347+00:00		t	33	72342575050734576	648518346502097993	72342575050646717	648518346520685366	[ 9327 105247 2690]	[ 9359 105235 2690]
25235	861234	2022-11-17 14:28:59.843347+00:00		t	26	72342575050680848	648518346490196954	72342575050728156	648518346494148128	[ 9343 104913 2696]	[ 9379 104931 2696]
25242	861242	2022-11-17 14:28:59.843347+00:00		t	22	72342575050388704	648518346493409010	72342575050401301	648518346496059082	[ 9395 104919 2593]	[ 9401 104897 2593]
25244	861247	2022-11-17 14:28:59.843347+00:00		t	48	72342575050646097	648518346491361313	72342575050628462	648518346504315944	[ 9397 105045 2686]	[ 9411 105081 2687]
25282	862839	2022-11-17 14:28:59.843347+00:00		t	31	72975618601803834	648518346521755385	72975618601800998	648518346491659326	[27931 97387 2129]	[27909 97365 2130]
25301	862870	2022-11-17 14:28:59.843347+00:00		t	25	72975618601843478	648518346502181193	72975618601858323	648518346500725685	[27997 97759 2145]	[27963 97747 2146]
25305	862653	2022-11-17 14:28:59.843347+00:00		t	50	72975618601785272	648518346521755385	72975618601793071	648518346500725685	[27651 97327 2128]	[27665 97295 2128]
25311	862666	2022-11-17 14:28:59.843347+00:00		t	44	72975618601772075	648518346521755385	72975618601777319	648518346500725685	[27689 97367 2118]	[27679 97331 2118]
25379	862905	2022-11-17 14:28:59.843347+00:00		t	31	72975618601855695	648518346502181193	72975618601832709	648518346494148128	[28017 97747 2145]	[28013 97727 2144]
25381	862908	2022-11-17 14:28:59.843347+00:00		t	13	72975618601919507	648518346524147717	72975618601935813	648518346507389983	[28019 97411 2179]	[28019 97443 2180]
25393	862955	2022-11-17 14:28:59.843347+00:00		t	40	72975618601853109	648518346502181193	72975618601829982	648518346494148128	[28053 97757 2145]	[28083 97743 2145]
25415	863052	2022-11-17 14:28:59.843347+00:00		t	21	72975618601783164	648518346472756683	72975618601793602	648518346507389983	[28181 98027 2125]	[28201 98019 2127]
25502	863414	2022-11-17 14:28:59.843347+00:00		t	54	72975618601824885	648518346480630785	72975618601827497	648518346507389983	[28633 98003 2142]	[28663 97985 2143]
25509	863087	2022-11-17 14:28:59.843347+00:00		t	22	72975618601785850	648518346472756683	72975618601788483	648518346507389983	[28287 98107 2126]	[28257 98121 2127]
25518	863108	2022-11-17 14:28:59.843347+00:00		t	12	72975618601791033	648518346480630785	72975618601793602	648518346507389983	[28307 97977 2129]	[28277 97997 2129]
25540	863341	2022-11-17 14:28:59.843347+00:00		t	14	72975618601832770	648518346496797412	72975618601835513	648518346507389983	[28543 97817 2144]	[28561 97787 2145]
25597	870410	2022-11-17 14:28:59.843347+00:00		t	30	72623843801937119	648518346497261228	72623843801811466	648518346520685366	[17499 99513 2560]	[17495 99469 2561]
25600	870417	2022-11-17 14:28:59.843347+00:00		t	18	72623843801560369	648518346474656450	72623843801573136	648518346479239887	[ 17491 100313 2468]	[ 17493 100335 2471]
25607	870430	2022-11-17 14:28:59.843347+00:00		t	68	72623843801661768	648518346482969318	72623843801696929	648518346489543513	[17505 99693 2515]	[17527 99699 2517]
25608	870431	2022-11-17 14:28:59.843347+00:00		t	17	72623843801783626	648518346518974687	72623843801769780	648518346489543513	[17539 99697 2555]	[17527 99715 2555]
25609	870432	2022-11-17 14:28:59.843347+00:00		t	29	72623843801664234	648518346482969318	72623843801671754	648518346479239887	[17513 99723 2510]	[17527 99745 2509]
25611	870434	2022-11-17 14:28:59.843347+00:00		t	41	72623843801737273	648518346526360791	72623843801751370	648518346479055568	[17541 99801 2538]	[17531 99781 2540]
25613	870437	2022-11-17 14:28:59.843347+00:00		t	45	72623843801937119	648518346497261228	72623843801791786	648518346498314906	[17535 99497 2560]	[17535 99477 2560]
25620	870446	2022-11-17 14:28:59.843347+00:00		t	17	72623843801783674	648518346518974687	72623843801805221	648518346479055568	[17563 99693 2558]	[17545 99707 2560]
25624	870451	2022-11-17 14:28:59.843347+00:00		t	62	72623843801706796	648518346489544793	72623843801720327	648518346489543513	[ 17525 100293 2527]	[ 17555 100277 2527]
25625	870452	2022-11-17 14:28:59.843347+00:00		t	36	72623843801734675	648518346526360791	72623843801737228	648518346498314906	[17553 99773 2532]	[17553 99743 2531]
25628	870457	2022-11-17 14:28:59.843347+00:00		t	13	72623843801734675	648518346526360791	72623843801739909	648518346477240264	[17551 99773 2534]	[17557 99745 2535]
25634	870464	2022-11-17 14:28:59.843347+00:00		t	23	72623843801706796	648518346489544793	72623843801715892	648518346496932836	[ 17523 100315 2528]	[ 17567 100323 2528]
25635	870467	2022-11-17 14:28:59.843347+00:00		t	35	72623843801799589	648518346497261228	72623843801780920	648518346487504531	[17557 99519 2560]	[17571 99493 2560]
25637	870471	2022-11-17 14:28:59.843347+00:00		t	32	72623843801746665	648518346518974687	72623843801744481	648518346498314906	[17553 99461 2538]	[17575 99483 2539]
25639	870473	2022-11-17 14:28:59.843347+00:00		t	21	72623843801713272	648518346526360791	72623843801744671	648518346489543513	[17563 99797 2538]	[17575 99773 2540]
25641	870475	2022-11-17 14:28:59.843347+00:00		t	26	72623843801737387	648518346526360791	72623843801740089	648518346489543513	[ 17569 100063 2536]	[ 17577 100105 2537]
25642	870476	2022-11-17 14:28:59.843347+00:00		t	18	72623843801553798	648518346474656450	72623843801520278	648518346479077839	[ 17555 100241 2453]	[ 17575 100255 2452]
25644	870478	2022-11-17 14:28:59.843347+00:00		t	21	72623843801791680	648518346497261228	72623843801783470	648518346496932836	[17593 99439 2559]	[17581 99445 2557]
25655	870502	2022-11-17 14:28:59.843347+00:00		t	25	72623843801610981	648518346486141124	72623843801592386	648518346496059082	[17571 99537 2484]	[17603 99515 2484]
25656	870505	2022-11-17 14:28:59.843347+00:00		t	20	72623843801744794	648518346526360791	72623843801734887	648518346479055568	[ 17581 100045 2533]	[ 17605 100069 2534]
25657	870507	2022-11-17 14:28:59.843347+00:00		t	17	72623843801765258	648518346518974687	72623843801744481	648518346498314906	[17635 99561 2539]	[17605 99539 2540]
25658	870509	2022-11-17 14:28:59.843347+00:00		t	27	72623843801574948	648518346474656450	72623843801582786	648518346479239887	[ 17583 100171 2470]	[ 17607 100157 2470]
25659	870512	2022-11-17 14:28:59.843347+00:00		t	25	72623843801744794	648518346526360791	72623843801744835	648518346496932836	[ 17593 100053 2536]	[ 17615 100087 2537]
25664	870592	2022-11-17 14:28:59.843347+00:00		t	22	72623843801654311	648518346526360791	72623843801661645	648518346496059082	[17775 99525 2501]	[17759 99549 2502]
25666	870601	2022-11-17 14:28:59.843347+00:00		t	24	72623843801848300	648518346497261228	72623843801799645	648518346479055568	[17747 99507 2562]	[17777 99529 2562]
25670	870611	2022-11-17 14:28:59.843347+00:00		t	14	72623843801687917	648518346491041827	72623843801673946	648518346489543513	[17801 99587 2514]	[17791 99575 2513]
25674	870622	2022-11-17 14:28:59.843347+00:00		t	21	72623843801625210	648518346491041827	72623843801641753	648518346489543513	[17833 99549 2492]	[17809 99579 2493]
25675	870627	2022-11-17 14:28:59.843347+00:00		t	21	72623843801649353	648518346526360791	72623843801641753	648518346489543513	[17815 99539 2500]	[17825 99579 2501]
25677	870629	2022-11-17 14:28:59.843347+00:00		t	36	72623843801758479	648518346526360791	72623843801756009	648518346479055568	[17801 99849 2538]	[17823 99835 2539]
25703	870679	2022-11-17 14:28:59.843347+00:00		t	35	72623843801703888	648518346526360791	72623843801694571	648518346498314906	[17915 99731 2521]	[17939 99711 2522]
25708	870529	2022-11-17 14:28:59.843347+00:00		t	35	72623843801636444	648518346486141124	72623843801602799	648518346489543513	[17611 99715 2483]	[17633 99729 2482]
25709	870530	2022-11-17 14:28:59.843347+00:00		t	16	72623843801519431	648518346486141124	72623843801550434	648518346489543513	[17617 99719 2455]	[17631 99739 2456]
25710	870533	2022-11-17 14:28:59.843347+00:00		t	73	72623843801519431	648518346486141124	72623843801514021	648518346496932836	[17621 99713 2453]	[17645 99727 2453]
25712	870536	2022-11-17 14:28:59.843347+00:00		t	25	72623843801550482	648518346486141124	72623843801550434	648518346489543513	[17617 99789 2459]	[17639 99771 2459]
25715	870546	2022-11-17 14:28:59.843347+00:00		t	49	72623843801821336	648518346497261228	72623843801812015	648518346479055568	[17647 99581 2563]	[17659 99615 2563]
25719	870554	2022-11-17 14:28:59.843347+00:00		t	30	72623843801562209	648518346486141124	72623843801537235	648518346487504531	[17629 99695 2454]	[17659 99703 2455]
25723	870561	2022-11-17 14:28:59.843347+00:00		t	36	72623843801537367	648518346486141124	72623843801555274	648518346496932836	[17627 99875 2460]	[17665 99869 2460]
25725	870570	2022-11-17 14:28:59.843347+00:00		t	20	72623843801799683	648518346497261228	72623843801799732	648518346520685366	[17651 99557 2562]	[17677 99569 2561]
25728	870573	2022-11-17 14:28:59.843347+00:00		t	13	72623843801786261	648518346526360791	72623843801783773	648518346489543513	[17693 99903 2555]	[17679 99927 2558]
25730	870578	2022-11-17 14:28:59.843347+00:00		t	28	72623843801902667	648518346497261228	72623843801799644	648518346487504531	[17691 99519 2562]	[17709 99541 2562]
25732	870581	2022-11-17 14:28:59.843347+00:00		t	47	72623843801765258	648518346518974687	72623843801751232	648518346489543513	[17699 99547 2540]	[17719 99519 2540]
25733	870582	2022-11-17 14:28:59.843347+00:00		t	35	72623843801811799	648518346497261228	72623843801833434	648518346479055568	[17687 99553 2564]	[17715 99571 2565]
25735	870738	2022-11-17 14:28:59.843347+00:00		t	29	72623843801401895	648518346474656450	72623843801461940	648518346479077839	[ 18123 100009 2444]	[18107 99985 2445]
25736	870742	2022-11-17 14:28:59.843347+00:00		t	20	72623843734751798	648518346474656450	72623843801400333	648518346490899373	[18127 99995 2441]	[18115 99971 2442]
25740	870770	2022-11-17 14:28:59.843347+00:00		t	43	72623843801401895	648518346474656450	72623843801399219	648518346502617767	[18149 99987 2442]	[18147 99961 2442]
25742	870782	2022-11-17 14:28:59.843347+00:00		t	26	72623843801548436	648518346474656450	72623843801531271	648518346472699657	[18125 99959 2453]	[18165 99951 2453]
25750	870695	2022-11-17 14:28:59.843347+00:00		t	13	72623843801651829	648518346491041827	72623843801661676	648518346489543513	[18031 99563 2501]	[17997 99571 2503]
25752	870700	2022-11-17 14:28:59.843347+00:00		t	28	72623843801614283	648518346482969318	72623843801625443	648518346498314906	[18005 99923 2482]	[18023 99893 2482]
25753	870848	2022-11-17 14:28:59.843347+00:00		t	34	72623843801742019	648518346486141124	72623843801742031	648518346479239887	[18249 99417 2533]	[18247 99457 2533]
25756	870885	2022-11-17 14:28:59.843347+00:00		t	17	72623843801742019	648518346486141124	72623843801739664	648518346496059082	[18283 99415 2534]	[18301 99445 2535]
25761	870893	2022-11-17 14:28:59.843347+00:00		t	42	72623843801742019	648518346486141124	72623843801727083	648518346498314906	[18293 99405 2532]	[18315 99431 2532]
25766	870912	2022-11-17 14:28:59.843347+00:00		t	29	72623843801555235	648518346474656450	72623843801560066	648518346479239887	[18373 99781 2465]	[18343 99769 2466]
25770	870924	2022-11-17 14:28:59.843347+00:00		t	61	72623843801748963	648518346486141124	72623843801739644	648518346479239887	[18345 99397 2540]	[18357 99431 2540]
25772	870360	2022-11-17 14:28:59.843347+00:00		t	24	72623843801706419	648518346489544793	72623843801710898	648518346479055568	[ 17401 100235 2523]	[ 17409 100209 2524]
25782	870366	2022-11-17 14:28:59.843347+00:00		t	55	72623843801639131	648518346486141124	72623843801633746	648518346487504531	[17451 99699 2493]	[17417 99713 2494]
25802	870388	2022-11-17 14:28:59.843347+00:00		t	21	72623843801524335	648518346486141124	72623843801461891	648518346477240264	[17473 99993 2450]	[17451 99997 2450]
25805	870391	2022-11-17 14:28:59.843347+00:00		t	36	72623843801582865	648518346474656450	72623843801585472	648518346498314906	[ 17475 100291 2470]	[ 17461 100311 2471]
25890	881975	2022-11-17 14:28:59.843347+00:00		t	17	72764512235014780	648518346510021158	72764512235035668	648518346494148128	[20511 98105 1864]	[20513 98131 1865]
25910	882059	2022-11-17 14:28:59.843347+00:00		t	28	72764512235174140	648518346502236489	72764512235174214	648518346487504531	[20627 97999 1917]	[20635 98013 1921]
25912	882061	2022-11-17 14:28:59.843347+00:00		t	35	72764512235047783	648518346490679306	72764512235071045	648518346494148128	[20647 98059 1875]	[20637 98033 1876]
25969	882202	2022-11-17 14:28:59.843347+00:00		t	45	72764512235162034	648518346510021158	72764512235169712	648518346494148128	[20909 98159 1916]	[20885 98157 1917]
26020	882382	2022-11-17 14:28:59.843347+00:00		t	41	72764512235146640	648518346510021158	72764512235161721	648518346487504531	[21081 97751 1915]	[21085 97723 1916]
26059	882454	2022-11-17 14:28:59.843347+00:00		t	36	72764512234960610	648518346480630785	72764512234945589	648518346507389983	[21135 98011 1832]	[21155 97989 1831]
26070	882570	2022-11-17 14:28:59.843347+00:00		t	31	72764512235158546	648518346489997619	72764512235151013	648518346507389983	[21277 97405 1913]	[21283 97373 1913]
26075	882590	2022-11-17 14:28:59.843347+00:00		t	25	72764512235139483	648518346467000942	72764512235150962	648518346507389983	[21289 97275 1908]	[21303 97287 1910]
[truncated: 42,721 more rows]
