# Supplementary material for: Divergent neural circuits for proprioceptive and exteroceptive sensing of the Drosophila leg
Source: Nat Commun. 2025 May 2;16:4105. doi: 10.1038/s41467-025-59302-3 (PMC12048489; doi:10.1038/s41467-025-59302-3)
Supplement: Supplementary file 4 — Source Data [file 41467_2025_59302_MOESM4_ESM.zip › source_data/Fig3 FigS5/synapse tables/04b_wing_premotor_motor.csv]

	id	created	superceded_id	valid	score	pre_pt_supervoxel_id	pre_pt_root_id	post_pt_supervoxel_id	post_pt_root_id	pre_pt_position	post_pt_position
121	18798554	2022-11-17 14:28:59.843347+00:00		t	45	72484755446544764	648518346489732460	72484755446560508	648518346486824141	[ 13855 147469 2243]	[ 13839 147507 2244]
622	21816440	2022-11-17 14:28:59.843347+00:00		t	30	73117867985611034	648518346489732460	73117867985602808	648518346505022067	[ 32381 141355 2208]	[ 32393 141329 2208]
623	21816444	2022-11-17 14:28:59.843347+00:00		t	47	73117867985600213	648518346489732460	73117867985602808	648518346505022067	[ 32391 141365 2199]	[ 32401 141333 2200]
656	29185855	2022-11-17 14:28:59.843347+00:00		t	39	72484824367018334	648518346489732460	72484824367217287	648518346505022067	[ 13123 150227 2576]	[ 13095 150203 2577]
1259	39431676	2022-11-17 14:28:59.843347+00:00		t	18	72555055605344933	648518346489732460	72555055605396997	648518346505022067	[ 14405 146943 2453]	[ 14379 146939 2453]
1395	42244418	2022-11-17 14:28:59.843347+00:00		t	29	74032868154086649	648518346489732460	74032868154088971	648518346507375993	[ 58209 147751 2929]	[ 58243 147731 2929]
2009	4183417	2022-11-17 14:28:59.843347+00:00		t	35	74173536990000858	648518346489732460	74173536990010559	648518346470483710	[ 61921 145817 3016]	[ 61931 145855 3017]
2251	8819721	2022-11-17 14:28:59.843347+00:00		t	54	74103237233832454	648518346489732460	74103237233821110	648518346470483710	[ 60213 148745 3575]	[ 60185 148731 3576]
2660	43552969	2022-11-17 14:28:59.843347+00:00		t	56	72343949238712372	648518346489732460	72343949238733524	648518346486824141	[ 10169 147031 2268]	[ 10137 147037 2269]
2661	41189910	2022-11-17 14:28:59.843347+00:00		t	22	72555124392123216	648518346489732460	72555124392133326	648518346486824141	[ 15247 147721 2661]	[ 15229 147729 2660]
3190	21125290	2022-11-17 14:28:59.843347+00:00		t	36	72625424349538037	648518346489732460	72625424349542866	648518346505022067	[ 17177 146633 2455]	[ 17195 146659 2455]
3545	28410944	2022-11-17 14:28:59.843347+00:00		t	85	72343949305813431	648518346489732460	72343949305813281	648518346486824141	[ 9909 147391 2384]	[ 9895 147361 2384]
3973	36337232	2022-11-17 14:28:59.843347+00:00		t	27	74103099727615972	648518346489732460	74103099727620631	648518346507375993	[ 60625 144987 3377]	[ 60637 144983 3379]
3975	36337240	2022-11-17 14:28:59.843347+00:00		t	18	74103099727611166	648518346489732460	74103099727596317	648518346507375993	[ 60609 144881 3371]	[ 60641 144883 3371]
5039	37234747	2022-11-17 14:28:59.843347+00:00		t	52	72906693100820179	648518346489732460	72906693100791132	648518346505022067	[ 26073 141203 2387]	[ 26051 141193 2386]
5394	21653619	2022-11-17 14:28:59.843347+00:00		t	45	72555055470969776	648518346489732460	72555055471028515	648518346505022067	[ 14579 147423 2187]	[ 14591 147393 2188]
5808	12395115	2022-11-17 14:28:59.843347+00:00		t	64	72625493002053456	648518346489732460	72625493002053508	648518346486824141	[ 17501 148687 2428]	[ 17531 148683 2429]
5856	16568949	2022-11-17 14:28:59.843347+00:00		t	50	73117799266076965	648518346489732460	73117799266087186	648518346505022067	[ 31993 141269 2199]	[ 32003 141235 2199]
6277	5078890	2022-11-17 14:28:59.843347+00:00		t	16	73680818140505987	648518346489732460	73680818140488978	648518346507375993	[ 47245 141361 2632]	[ 47221 141345 2631]
6591	4458758	2022-11-17 14:28:59.843347+00:00		t	108	73540080584986511	648518346489732460	73540080584967662	648518346470483710	[ 44285 141539 2490]	[ 44301 141513 2490]
6597	4458778	2022-11-17 14:28:59.843347+00:00		t	47	73540080585012678	648518346489732460	73540080585005232	648518346470483710	[ 44351 141503 2503]	[ 44343 141473 2504]
6653	19274385	2022-11-17 14:28:59.843347+00:00		t	49	73962362038097492	648518346489732460	73962362038108526	648518346470483710	[ 55917 144909 3060]	[ 55897 144947 3062]
7134	20272570	2022-11-17 14:28:59.843347+00:00		t	40	72555124459070769	648518346489732460	72555124459065555	648518346486824141	[ 14787 148545 2720]	[ 14757 148561 2720]
7241	32747682	2022-11-17 14:28:59.843347+00:00		t	20	72484686794380970	648518346489732460	72484686794321823	648518346505022067	[ 14231 147047 2440]	[ 14251 147021 2441]
7242	32747404	2022-11-17 14:28:59.843347+00:00		t	30	72484686794225995	648518346489732460	72484686794223236	648518346505022067	[ 13669 147075 2399]	[ 13681 147047 2400]
7243	32747589	2022-11-17 14:28:59.843347+00:00		t	19	72484686794294932	648518346489732460	72484686794285505	648518346505022067	[ 13971 147051 2429]	[ 13959 147029 2428]
7244	37234725	2022-11-17 14:28:59.843347+00:00		t	47	72906693100800635	648518346489732460	72906693100805393	648518346505022067	[ 26027 141307 2384]	[ 26013 141273 2384]
7245	24417775	2022-11-17 14:28:59.843347+00:00		t	38	72906830539890003	648518346489732460	72906830539892535	648518346505022067	[ 24653 143539 2422]	[ 24677 143531 2424]
7247	21816487	2022-11-17 14:28:59.843347+00:00		t	24	73117867985637890	648518346489732460	73117867985635485	648518346505022067	[ 32481 141425 2214]	[ 32493 141401 2215]
7248	35059158	2022-11-17 14:28:59.843347+00:00		t	35	72414317983008612	648518346489732460	72414317983000724	648518346505022067	[ 12189 146639 2300]	[ 12195 146611 2300]
7249	35059164	2022-11-17 14:28:59.843347+00:00		t	39	72414317983008612	648518346489732460	72414317983127403	648518346505022067	[ 12217 146623 2303]	[ 12221 146595 2304]
7250	7622841	2022-11-17 14:28:59.843347+00:00		t	19	72484824300409266	648518346489732460	72484824300550771	648518346505022067	[ 12929 150379 2569]	[ 12913 150399 2568]
7251	7622850	2022-11-17 14:28:59.843347+00:00		t	26	72484824300517064	648518346489732460	72484824300431442	648518346505022067	[ 12957 150271 2564]	[ 12929 150261 2564]
7256	21125319	2022-11-17 14:28:59.843347+00:00		t	33	72625424349657102	648518346514037017	72625424349650323	648518346505022067	[ 17321 146881 2492]	[ 17347 146909 2493]
7257	21125348	2022-11-17 14:28:59.843347+00:00		t	18	72625424349666551	648518346514037017	72625424349668707	648518346505022067	[ 17357 146935 2504]	[ 17385 146959 2504]
7258	30931867	2022-11-17 14:28:59.843347+00:00		t	40	72414318049778110	648518346514037017	72414318049681488	648518346505022067	[ 12205 146539 2314]	[ 12189 146575 2315]
7403	28410989	2022-11-17 14:28:59.843347+00:00		t	37	72343949305813431	648518346489732460	72343949305817740	648518346486824141	[ 9955 147373 2390]	[ 9947 147345 2391]
7404	22775195	2022-11-17 14:28:59.843347+00:00		t	14	72695724307228290	648518346489732460	72695724307249252	648518346486824141	[ 18521 144723 2425]	[ 18515 144727 2428]
7500	12731382	2022-11-17 14:28:59.843347+00:00		t	50	72484686727042250	648518346489732460	72484686727051144	648518346486824141	[ 13957 147387 2249]	[ 13945 147353 2250]
7501	11814542	2022-11-17 14:28:59.843347+00:00		t	32	72414318050046676	648518346489732460	72414318050073739	648518346486824141	[ 10421 146905 2405]	[ 10387 146905 2405]
7508	32747678	2022-11-17 14:28:59.843347+00:00		t	55	72484686794331140	648518346489732460	72484686794321823	648518346505022067	[ 14203 147059 2437]	[ 14231 147031 2436]
7600	42754619	2022-11-17 14:28:59.843347+00:00		t	50	73610380676792010	648518346514037017	73610380676801490	648518346507375993	[ 46411 140377 2618]	[ 46381 140397 2618]
8245	32549777	2022-11-17 14:28:59.843347+00:00		t	29	72555124123826071	648518346489732460	72555124123779203	648518346505022067	[ 14545 147485 2181]	[ 14543 147473 2180]
8357	39467465	2022-11-17 14:28:59.843347+00:00		t	42	72555055605651596	648518346489732460	72555055605620458	648518346505022067	[ 15399 147015 2560]	[ 15393 146987 2561]
8850	42867568	2022-11-17 14:28:59.843347+00:00		t	50	72625355563138343	648518346514037017	72625355563208856	648518346486824141	[ 18039 144039 2438]	[ 18069 144021 2439]
8893	4183398	2022-11-17 14:28:59.843347+00:00		t	45	74173536989930078	648518346514037017	74173536989976885	648518346470483710	[ 61879 145825 2998]	[ 61897 145855 3000]
8894	32318691	2022-11-17 14:28:59.843347+00:00		t	14	74103168313079030	648518346514037017	74103168313162928	648518346470483710	[ 60869 147373 3203]	[ 60883 147353 3205]
9055	12864329	2022-11-17 14:28:59.843347+00:00		t	55	72555124324906515	648518346489732460	72555124324897527	648518346486824141	[ 14357 148421 2498]	[ 14381 148441 2499]
9334	4183309	2022-11-17 14:28:59.843347+00:00		t	51	74173536990015459	648518346489732460	74173536989998487	648518346507375993	[ 61611 145863 3018]	[ 61619 145895 3018]
9536	8362770	2022-11-17 14:28:59.843347+00:00		t	40	73258605406657836	648518346514037017	73258605406657045	648518346505022067	[ 35763 142413 2059]	[ 35747 142383 2059]
10102	11814546	2022-11-17 14:28:59.843347+00:00		t	41	72414318050056299	648518346489732460	72414318050046678	648518346486824141	[ 10425 146905 2399]	[ 10391 146891 2399]
10201	30518404	2022-11-17 14:28:59.843347+00:00		t	22	72836393076164506	648518346489732460	72836393076147199	648518346505022067	[ 23975 141969 2399]	[ 23957 141999 2399]
10515	9307913	2022-11-17 14:28:59.843347+00:00		t	18	74103236898192120	648518346514037017	74103236898174509	648518346507375993	[ 61129 148159 2896]	[ 61161 148149 2896]
11259	10533033	2022-11-17 14:28:59.843347+00:00		t	41	72414386769497948	648518346514037017	72414386769507913	648518346486824141	[ 11789 147603 2401]	[ 11751 147611 2402]
11810	14803928	2022-11-17 14:28:59.843347+00:00		t	63	74032730782055956	648518346489732460	74032730782071657	648518346507375993	[ 57761 144709 2985]	[ 57785 144717 2986]
12051	18977493	2022-11-17 14:28:59.843347+00:00		t	47	72625424349627953	648518346514037017	72625424349630519	648518346505022067	[ 18143 146175 2485]	[ 18159 146203 2485]
12409	16460443	2022-11-17 14:28:59.843347+00:00		t	58	73399342962473947	648518346514037017	73399342962465631	648518346470483710	[ 39361 142913 2261]	[ 39365 142955 2261]
12819	17336713	2022-11-17 14:28:59.843347+00:00		t	45	72625493136266052	648518346489732460	72625493136263644	648518346486824141	[ 16761 149159 2653]	[ 16793 149165 2653]
12848	32591564	2022-11-17 14:28:59.843347+00:00		t	61	73751186951908647	648518346489732460	73751186951908569	648518346507375993	[ 49609 142363 2814]	[ 49603 142329 2815]
13556	21272419	2022-11-17 14:28:59.843347+00:00		t	20	72977130564256938	648518346514037017	72977130564331505	648518346505022067	[ 27003 143337 2325]	[ 27007 143317 2327]
13590	21359222	2022-11-17 14:28:59.843347+00:00		t	31	74032868154093684	648518346489732460	74032868154093712	648518346507375993	[ 58347 147953 2927]	[ 58381 147967 2928]
14531	29185779	2022-11-17 14:28:59.843347+00:00		t	23	72484824367019780	648518346489732460	72484824367026008	648518346505022067	[ 12929 150419 2572]	[ 12915 150449 2572]
14564	25633424	2022-11-17 14:28:59.843347+00:00		t	34	72414318117193841	648518346489732460	72414318117185982	648518346486824141	[ 10399 146457 2512]	[ 10375 146481 2515]
14573	33053662	2022-11-17 14:28:59.843347+00:00		t	32	72484686793876123	648518346489732460	72484686794002167	648518346505022067	[ 12691 146869 2320]	[ 12731 146861 2321]
14575	33053740	2022-11-17 14:28:59.843347+00:00		t	13	72484686794140214	648518346489732460	72484686794142455	648518346486824141	[ 12881 147223 2369]	[ 12865 147191 2369]
14600	25684052	2022-11-17 14:28:59.843347+00:00		t	24	72555124392052607	648518346489732460	72555124392045187	648518346486824141	[ 15455 147661 2627]	[ 15451 147689 2626]
14723	37657126	2022-11-17 14:28:59.843347+00:00		t	30	72695724307162919	648518346489732460	72695724307155825	648518346505022067	[ 19471 144121 2394]	[ 19493 144145 2394]
15130	37744227	2022-11-17 14:28:59.843347+00:00		t	47	73891993226843371	648518346489732460	73891993226857984	648518346470483710	[ 54621 144137 2938]	[ 54649 144115 2939]
15595	30931802	2022-11-17 14:28:59.843347+00:00		t	25	72414318049779763	648518346489732460	72414318049806228	648518346486824141	[ 12063 146815 2316]	[ 12037 146833 2317]
15646	31137507	2022-11-17 14:28:59.843347+00:00		t	35	74032868422500332	648518346489732460	74032868422498061	648518346470483710	[ 59201 147621 3427]	[ 59191 147623 3426]
16492	35386383	2022-11-17 14:28:59.843347+00:00		t	12	72625355629793553	648518346514037017	72625355629975242	648518346486824141	[ 17867 143491 2444]	[ 17829 143509 2445]
16515	35517487	2022-11-17 14:28:59.843347+00:00		t	33	74173468270528872	648518346489732460	74173468270539197	648518346507375993	[ 63287 145167 3033]	[ 63267 145149 3034]
16673	35867060	2022-11-17 14:28:59.843347+00:00		t	32	74103237300731935	648518346489732460	74103237300732003	648518346470483710	[ 60287 148909 3614]	[ 60257 148931 3614]
17173	39467632	2022-11-17 14:28:59.843347+00:00		t	27	72555055605426852	648518346514037017	72555055605429216	648518346486824141	[ 15825 146537 2485]	[ 15855 146547 2485]
17175	36860698	2022-11-17 14:28:59.843347+00:00		t	17	72766093051430790	648518346514037017	72766093051440502	648518346505022067	[ 21687 144211 2401]	[ 21705 144201 2403]
17327	44117473	2022-11-17 14:28:59.843347+00:00		t	32	73258605406759835	648518346489732460	73258605406863421	648518346505022067	[ 35801 142289 2065]	[ 35777 142317 2066]
17328	44117386	2022-11-17 14:28:59.843347+00:00		t	19	73258605406919249	648518346489732460	73258605406938357	648518346505022067	[ 35559 141871 2089]	[ 35529 141861 2090]
17329	44117494	2022-11-17 14:28:59.843347+00:00		t	19	73258605406880931	648518346489732460	73258605406863421	648518346505022067	[ 35841 142289 2069]	[ 35821 142311 2071]
17419	40039935	2022-11-17 14:28:59.843347+00:00		t	23	72906830472759676	648518346514037017	72906830472759602	648518346505022067	[ 25901 143559 2307]	[ 25877 143541 2306]
17444	40232569	2022-11-17 14:28:59.843347+00:00		t	26	72906830539568403	648518346514037017	72906830539410475	648518346505022067	[ 25647 143637 2315]	[ 25641 143623 2314]
17781	44840864	2022-11-17 14:28:59.843347+00:00		t	32	72836393143074359	648518346489732460	72836393143074396	648518346505022067	[ 22981 142569 2457]	[ 22995 142601 2458]
17782	44840855	2022-11-17 14:28:59.843347+00:00		t	16	72836393142900222	648518346489732460	72836393142904456	648518346505022067	[ 23005 142443 2444]	[ 22993 142481 2445]
18563	42222403	2022-11-17 14:28:59.843347+00:00		t	22	72555055672650511	648518346514037017	72555055672650395	648518346486824141	[ 14949 147363 2663]	[ 14961 147335 2662]
19028	42754662	2022-11-17 14:28:59.843347+00:00		t	36	73610380676792063	648518346514037017	73610380676789406	648518346507375993	[ 46449 140399 2615]	[ 46431 140423 2614]
19184	42867359	2022-11-17 14:28:59.843347+00:00		t	38	72625355563222998	648518346514037017	72625355563203652	648518346486824141	[ 17809 143533 2438]	[ 17781 143523 2439]
19232	32318665	2022-11-17 14:28:59.843347+00:00		t	43	74103168313121318	648518346514037017	74103168313078540	648518346470483710	[ 60845 147369 3200]	[ 60845 147343 3200]
19261	12864458	2022-11-17 14:28:59.843347+00:00		t	24	72555124324899349	648518346514037017	72555124324894888	648518346486824141	[ 14637 147631 2501]	[ 14653 147615 2500]
19271	12864492	2022-11-17 14:28:59.843347+00:00		t	32	72555124324929417	648518346514037017	72555124324924522	648518346486824141	[ 14685 147605 2506]	[ 14713 147585 2507]
19277	353142	2022-11-17 14:28:59.843347+00:00		t	21	72695724374096056	648518346514037017	72695724374090293	648518346486824141	[ 18701 145143 2442]	[ 18705 145109 2443]
19278	236471	2022-11-17 14:28:59.843347+00:00		t	52	72484686727137007	648518346514037017	72484686727136994	648518346505022067	[ 12331 145703 2285]	[ 12331 145671 2284]
19309	7868925	2022-11-17 14:28:59.843347+00:00		t	45	74103305751972639	648518346514037017	74103305751959069	648518346507375993	[ 59499 150495 3172]	[ 59521 150477 3173]
19334	13384543	2022-11-17 14:28:59.843347+00:00		t	51	72484755513813492	648518346514037017	72484755513796591	648518346505022067	[ 13081 147985 2421]	[ 13073 148019 2422]
19419	424711	2022-11-17 14:28:59.843347+00:00		t	22	74103168447077156	648518346514037017	74103168447076977	648518346470483710	[ 60843 145477 3358]	[ 60811 145485 3360]
19503	424819	2022-11-17 14:28:59.843347+00:00		t	25	74103168447099176	648518346514037017	74103168447108257	648518346470483710	[ 60943 145473 3367]	[ 60943 145507 3367]
19545	4183412	2022-11-17 14:28:59.843347+00:00		t	34	74173536989974278	648518346514037017	74173536989981939	648518346470483710	[ 61889 145767 3005]	[ 61915 145793 3006]
19660	2083679	2022-11-17 14:28:59.843347+00:00		t	44	73680749421063891	648518346514037017	73680749421059382	648518346470483710	[ 47537 141117 2654]	[ 47551 141153 2655]
20434	4766407	2022-11-17 14:28:59.843347+00:00		t	44	74103237300871538	648518346514037017	74103237300868603	648518346470483710	[ 60475 149047 3677]	[ 60513 149031 3677]
20950	11814570	2022-11-17 14:28:59.843347+00:00		t	32	72414318049981178	648518346514037017	72414318049972282	648518346486824141	[ 10391 147173 2371]	[ 10411 147147 2371]
20951	11814429	2022-11-17 14:28:59.843347+00:00		t	43	72414318049992172	648518346514037017	72414318049992375	648518346486824141	[ 10307 147363 2379]	[ 10285 147401 2379]
21933	13991585	2022-11-17 14:28:59.843347+00:00		t	38	73258605406846039	648518346514037017	73258605406900835	648518346505022067	[ 35977 142593 2077]	[ 35997 142595 2079]
22691	10532980	2022-11-17 14:28:59.843347+00:00		t	31	72414386769443666	648518346514037017	72414386769466481	648518346486824141	[ 11657 147603 2382]	[ 11653 147641 2383]
22692	10532993	2022-11-17 14:28:59.843347+00:00		t	20	72414386769461152	648518346514037017	72414386769485592	648518346486824141	[ 11663 147603 2388]	[ 11675 147629 2390]
23330	29185831	2022-11-17 14:28:59.843347+00:00		t	29	72484824367009639	648518346514037017	72484824367010521	648518346505022067	[ 12979 150177 2574]	[ 13005 150191 2574]
23643	21272471	2022-11-17 14:28:59.843347+00:00		t	44	72977130564235098	648518346514037017	72977130564331505	648518346505022067	[ 27053 143355 2324]	[ 27077 143323 2324]
25526	35178818	2022-11-17 14:28:59.843347+00:00		t	36	74173537056993331	648518346514037017	74173537056983508	648518346507375993	[ 61829 147145 3107]	[ 61835 147177 3107]
25540	35178870	2022-11-17 14:28:59.843347+00:00		t	36	74173537056993331	648518346514037017	74173537056965311	648518346507375993	[ 61939 147133 3104]	[ 61933 147171 3104]
26325	35386434	2022-11-17 14:28:59.843347+00:00		t	40	72625355629903701	648518346514037017	72625355629975242	648518346486824141	[ 17905 143501 2445]	[ 17883 143515 2447]
26756	34787792	2022-11-17 14:28:59.843347+00:00		t	31	72484824501540788	648518346514037017	72484824501525980	648518346486824141	[ 12749 150087 2873]	[ 12727 150101 2872]
26782	31786386	2022-11-17 14:28:59.843347+00:00		t	61	74103168379788425	648518346514037017	74103168379787043	648518346470483710	[ 60879 147411 3213]	[ 60889 147387 3213]
26939	36955545	2022-11-17 14:28:59.843347+00:00		t	20	74243905801480927	648518346514037017	74243905801441057	648518346470483710	[ 64353 146557 3208]	[ 64341 146539 3208]
27124	36216374	2022-11-17 14:28:59.843347+00:00		t	36	72414386769412569	648518346514037017	72414386769413116	648518346486824141	[ 10623 147481 2372]	[ 10627 147519 2372]
27125	36216379	2022-11-17 14:28:59.843347+00:00		t	33	72414386769400688	648518346514037017	72414386769405736	648518346486824141	[ 10689 147475 2357]	[ 10651 147483 2358]
27142	27385693	2022-11-17 14:28:59.843347+00:00		t	43	74243905868246967	648518346514037017	74243905868239799	648518346470483710	[ 64333 146583 3222]	[ 64301 146591 3222]
27147	27385708	2022-11-17 14:28:59.843347+00:00		t	36	74243905868057438	648518346514037017	74243905868195948	648518346470483710	[ 64363 146543 3212]	[ 64347 146515 3213]
27820	41189726	2022-11-17 14:28:59.843347+00:00		t	72	72555124392138557	648518346514037017	72555124392143739	648518346486824141	[ 14961 147651 2665]	[ 14953 147693 2666]
27821	41189778	2022-11-17 14:28:59.843347+00:00		t	52	72555124392143682	648518346514037017	72555124392133336	648518346486824141	[ 15053 147647 2661]	[ 15079 147671 2662]
28171	3176653	2022-11-17 14:28:59.843347+00:00		t	13	72625355563126643	648518346514037017	72625355563126684	648518346486824141	[ 18095 144687 2422]	[ 18135 144699 2422]
28172	3176667	2022-11-17 14:28:59.843347+00:00		t	26	72625355563139421	648518346514037017	72625355563129951	648518346486824141	[ 18145 144827 2427]	[ 18165 144809 2426]
28440	29185918	2022-11-17 14:28:59.843347+00:00		t	51	72484824367299561	648518346514037017	72484824367302029	648518346505022067	[ 13253 150325 2609]	[ 13277 150299 2610]
28596	37234807	2022-11-17 14:28:59.843347+00:00		t	40	72906693100791601	648518346489732460	72906693100786609	648518346505022067	[ 26175 141269 2377]	[ 26165 141239 2377]
