# Supplementary material for: Divergent neural circuits for proprioceptive and exteroceptive sensing of the Drosophila leg
Source: Nat Commun. 2025 May 2;16:4105. doi: 10.1038/s41467-025-59302-3 (PMC12048489; doi:10.1038/s41467-025-59302-3)
Supplement: Supplementary file 4 — Source Data [file 41467_2025_59302_MOESM4_ESM.zip › source_data/Fig3 FigS5/synapse tables/02a_leg_feco_premotor.csv]

	id	created	superceded_id	valid	score	pre_pt_supervoxel_id	pre_pt_root_id	post_pt_supervoxel_id	post_pt_root_id	pre_pt_position	post_pt_position
0	12347226	2022-11-17 14:28:59.843347+00:00		t	23	72553681551362367	648518346508752447	72553681551364124	648518346496052070	[ 15711 104803 3127]	[ 15725 104811 3129]
32	42168006	2022-11-17 14:28:59.843347+00:00		t	19	72624050295556513	648518346474593218	72624050295561555	648518346472722185	[ 17945 105819 3119]	[ 17931 105789 3119]
43	42168040	2022-11-17 14:28:59.843347+00:00		t	23	72624050295522170	648518346499722309	72624050295509567	648518346491041827	[ 17947 105639 3100]	[ 17963 105667 3099]
56	42168099	2022-11-17 14:28:59.843347+00:00		t	22	72624050295611105	648518346500641203	72624050295587635	648518346500132614	[ 18015 105557 3134]	[ 18021 105589 3134]
79	42167637	2022-11-17 14:28:59.843347+00:00		t	23	72624050295765273	648518346494264434	72624050295775028	648518346494996387	[ 17441 106353 3198]	[ 17437 106351 3201]
80	42167705	2022-11-17 14:28:59.843347+00:00		t	16	72624050295751339	648518346494264434	72624050295754112	648518346494996387	[ 17495 106411 3194]	[ 17531 106417 3195]
93	42167655	2022-11-17 14:28:59.843347+00:00		t	24	72624050295504549	648518346484687181	72624050295497112	648518346472722185	[ 17443 105661 3094]	[ 17463 105635 3094]
94	42167717	2022-11-17 14:28:59.843347+00:00		t	24	72624050295549191	648518346484687181	72624050295532265	648518346491041827	[ 17527 105767 3109]	[ 17547 105755 3109]
95	42167624	2022-11-17 14:28:59.843347+00:00		t	23	72624050295507238	648518346484687181	72624050295493995	648518346500132614	[ 17413 105677 3094]	[ 17419 105657 3093]
96	42167732	2022-11-17 14:28:59.843347+00:00		t	30	72624050295549191	648518346484687181	72624050295534618	648518346531401754	[ 17553 105767 3111]	[ 17557 105789 3110]
118	42167755	2022-11-17 14:28:59.843347+00:00		t	38	72624050295549191	648518346484687181	72624050295539267	648518346498397338	[ 17567 105757 3111]	[ 17589 105747 3111]
141	42167756	2022-11-17 14:28:59.843347+00:00		t	43	72624050295740160	648518346501288024	72624050295760978	648518346494588181	[ 17577 105587 3199]	[ 17597 105581 3200]
142	42167830	2022-11-17 14:28:59.843347+00:00		t	19	72624050295747754	648518346501288024	72624050295747729	648518346494588181	[ 17671 105589 3190]	[ 17669 105559 3191]
147	42167867	2022-11-17 14:28:59.843347+00:00		t	24	72624050295740118	648518346501288024	72624050295717817	648518346494033294	[ 17705 105587 3186]	[ 17713 105561 3185]
148	42167766	2022-11-17 14:28:59.843347+00:00		t	26	72624050295618711	648518346474593218	72624050295608862	648518346500132614	[ 17611 106031 3137]	[ 17605 106057 3136]
153	42167786	2022-11-17 14:28:59.843347+00:00		t	22	72624050295579975	648518346489569900	72624050295541580	648518346472722185	[ 17593 105761 3113]	[ 17623 105769 3113]
169	42167924	2022-11-17 14:28:59.843347+00:00		t	44	72624050295692493	648518346486753761	72624050295710249	648518346494588181	[ 17785 105673 3171]	[ 17803 105651 3172]
174	42167995	2022-11-17 14:28:59.843347+00:00		t	34	72624050295677126	648518346486753761	72624050295722838	648518346496359485	[ 17957 105605 3165]	[ 17919 105595 3166]
175	42167887	2022-11-17 14:28:59.843347+00:00		t	13	72624050295677026	648518346477034696	72624050295661280	648518346496359485	[ 17709 105533 3159]	[ 17735 105523 3161]
177	42167877	2022-11-17 14:28:59.843347+00:00		t	16	72624050295536896	648518346499722309	72624050295529638	648518346491041827	[ 17751 105689 3106]	[ 17725 105705 3106]
233	42168163	2022-11-17 14:28:59.843347+00:00		t	22	72624050295522177	648518346484687181	72624050295514503	648518346491041827	[ 18131 105625 3104]	[ 18123 105647 3104]
237	42168200	2022-11-17 14:28:59.843347+00:00		t	27	72624050295727658	648518346501288024	72624050295732601	648518346494588181	[ 18171 105495 3184]	[ 18189 105473 3184]
238	42168203	2022-11-17 14:28:59.843347+00:00		t	26	72624050295715413	648518346501288024	72624050295717824	648518346494588181	[ 18223 105617 3179]	[ 18191 105609 3179]
239	42168152	2022-11-17 14:28:59.843347+00:00		t	17	72624050295611055	648518346500641203	72624050295600327	648518346500132614	[ 18069 105533 3134]	[ 18099 105549 3134]
240	42168161	2022-11-17 14:28:59.843347+00:00		t	31	72624050295522177	648518346484687181	72624050295534522	648518346500132614	[ 18129 105625 3105]	[ 18115 105645 3106]
241	42168164	2022-11-17 14:28:59.843347+00:00		t	25	72624050295613580	648518346497833063	72624050295611122	648518346472722185	[ 18145 105655 3137]	[ 18121 105633 3137]
286	39600062	2022-11-17 14:28:59.843347+00:00		t	22	72835225180397003	648518346481857725	72835225180391073	648518346480843521	[ 23975 106817 2974]	[ 24013 106813 2974]
288	39641590	2022-11-17 14:28:59.843347+00:00		t	12	72483312807237763	648518346480125925	72483312807214044	648518346492416127	[ 14181 105733 3161]	[ 14213 105737 3160]
297	42127716	2022-11-17 14:28:59.843347+00:00		t	14	72342781074705228	648518346480125925	72342781074700764	648518346480843521	[ 9365 110789 2386]	[ 9365 110757 2385]
308	42731133	2022-11-17 14:28:59.843347+00:00		t	42	72342712422422518	648518346480125925	72342712422441082	648518346494034720	[ 9037 109709 2552]	[ 9039 109723 2554]
317	42730881	2022-11-17 14:28:59.843347+00:00		t	48	72342712422450586	648518346480125925	72342712422570712	648518346479956886	[ 8765 109973 2558]	[ 8789 109947 2559]
318	42730908	2022-11-17 14:28:59.843347+00:00		t	26	72342712422438248	648518346480125925	72342712422435466	648518346479956886	[ 8775 109955 2555]	[ 8803 109947 2556]
331	42731249	2022-11-17 14:28:59.843347+00:00		t	33	72342712422427431	648518346480125925	72342712422438040	648518346494034720	[ 9107 109643 2551]	[ 9141 109633 2551]
355	25456018	2022-11-17 14:28:59.843347+00:00		t	43	72342712556488325	648518346480125925	72342712556493351	648518346494034720	[ 9877 110293 2745]	[ 9895 110327 2745]
356	25456055	2022-11-17 14:28:59.843347+00:00		t	35	72342712556495951	648518346480125925	72342712556488303	648518346494034720	[ 9931 110271 2738]	[ 9951 110293 2739]
357	2277990	2022-11-17 14:28:59.843347+00:00		t	26	72905593790597487	648518346480125925	72905593790612046	648518346492416127	[ 26015 107399 2805]	[ 25987 107423 2805]
359	25456046	2022-11-17 14:28:59.843347+00:00		t	36	72342712556495951	648518346480125925	72342712556503605	648518346491361313	[ 9911 110257 2745]	[ 9941 110277 2745]
371	25456105	2022-11-17 14:28:59.843347+00:00		t	26	72342712556495910	648518346480125925	72342712556488303	648518346494034720	[ 9995 110213 2741]	[ 10017 110227 2740]
383	27169427	2022-11-17 14:28:59.843347+00:00		t	18	72905731162389339	648518346480125925	72905731162391815	648518346502236489	[ 25677 111841 2654]	[ 25671 111817 2653]
384	36064232	2022-11-17 14:28:59.843347+00:00		t	69	72413149886097401	648518346480125925	72413149886111920	648518346502236489	[ 10631 111373 2556]	[ 10641 111367 2558]
386	36064243	2022-11-17 14:28:59.843347+00:00		t	23	72413149886090272	648518346480125925	72413149886080906	648518346502236489	[ 10631 111427 2545]	[ 10649 111449 2546]
407	2659457	2022-11-17 14:28:59.843347+00:00		t	38	72483244154784670	648518346480125925	72483244154768937	648518346494996387	[ 13809 103875 3218]	[ 13823 103851 3219]
411	2278308	2022-11-17 14:28:59.843347+00:00		t	49	72905593790614478	648518346480125925	72905593790592595	648518346480843521	[ 26275 107267 2803]	[ 26309 107267 2803]
423	1684989	2022-11-17 14:28:59.843347+00:00		t	27	72975962534747051	648518346480125925	72975962534734534	648518346480843521	[ 28111 106525 2789]	[ 28105 106501 2788]
435	16181121	2022-11-17 14:28:59.843347+00:00		t	13	72342712489548337	648518346480125925	72342712489558436	648518346494034720	[ 9453 110415 2684]	[ 9481 110441 2685]
446	19813313	2022-11-17 14:28:59.843347+00:00		t	30	72905731229334321	648518346480125925	72905731229328748	648518346480843521	[ 26505 111377 2717]	[ 26527 111393 2717]
460	21704310	2022-11-17 14:28:59.843347+00:00		t	21	72976031187107292	648518346480125925	72976031187100031	648518346481059930	[ 27301 109503 2660]	[ 27273 109485 2661]
469	21704357	2022-11-17 14:28:59.843347+00:00		t	32	72976031187097688	648518346480125925	72976031187100031	648518346481059930	[ 27337 109503 2655]	[ 27315 109485 2655]
504	36064131	2022-11-17 14:28:59.843347+00:00		t	15	72413149886085666	648518346480125925	72413149886070993	648518346502236489	[ 10467 111451 2539]	[ 10455 111493 2540]
525	36721416	2022-11-17 14:28:59.843347+00:00		t	28	72905731162387232	648518346480125925	72905731162374866	648518346502236489	[ 25557 112263 2647]	[ 25595 112257 2648]
560	36064239	2022-11-17 14:28:59.843347+00:00		t	18	72413149886097447	648518346480125925	72413149886120580	648518346480843521	[ 10627 111419 2554]	[ 10647 111447 2556]
561	36064186	2022-11-17 14:28:59.843347+00:00		t	44	72413149886099985	648518346480125925	72413149886105200	648518346480843521	[ 10545 111415 2554]	[ 10539 111425 2556]
562	36064147	2022-11-17 14:28:59.843347+00:00		t	60	72413149886097418	648518346480125925	72413149886097472	648518346479956886	[ 10507 111395 2554]	[ 10485 111433 2555]
563	36064245	2022-11-17 14:28:59.843347+00:00		t	49	72413149886090272	648518346480125925	72413149886076160	648518346479956886	[ 10647 111387 2543]	[ 10681 111385 2544]
630	4391923	2022-11-17 14:28:59.843347+00:00		t	28	72342781276063635	648518346480125925	72342781276078634	648518346494034720	[ 10019 110635 2780]	[ 10047 110623 2781]
631	4391924	2022-11-17 14:28:59.843347+00:00		t	38	72342781276096265	648518346480125925	72342781276089058	648518346494034720	[ 10019 110781 2789]	[ 10051 110801 2789]
655	25455933	2022-11-17 14:28:59.843347+00:00		t	17	72342712556471873	648518346480125925	72342712556455263	648518346480843521	[ 9749 110289 2729]	[ 9731 110313 2728]
657	39641578	2022-11-17 14:28:59.843347+00:00		t	34	72483312807263127	648518346480125925	72483312807255766	648518346491361313	[ 14201 105789 3169]	[ 14195 105823 3171]
658	14571626	2022-11-17 14:28:59.843347+00:00		t	26	72483381459822317	648518346480125925	72483381459765646	648518346492416127	[ 13951 107763 3077]	[ 13973 107781 3077]
662	4391916	2022-11-17 14:28:59.843347+00:00		t	41	72342781276063635	648518346480125925	72342781276063581	648518346491361313	[ 10017 110637 2780]	[ 10045 110637 2779]
664	41116851	2022-11-17 14:28:59.843347+00:00		t	21	72342712288050935	648518346480125925	72342712288031193	648518346502236489	[ 9801 109789 2222]	[ 9771 109785 2221]
712	20262978	2022-11-17 14:28:59.843347+00:00		t	29	72553681618441763	648518346496729980	72553681618436358	648518346488838734	[ 15981 104641 3234]	[ 15997 104611 3234]
802	5431513	2022-11-17 14:28:59.843347+00:00		t	20	72694419107018643	648518346495414351	72694419106988725	648518346486783620	[ 20081 105677 3314]	[ 20093 105707 3315]
805	11446067	2022-11-17 14:28:59.843347+00:00		t	19	72553612899175250	648518346514448583	72553612899152335	648518346486783620	[ 15455 103003 3310]	[ 15461 102977 3310]
806	11446090	2022-11-17 14:28:59.843347+00:00		t	17	72553612899170204	648518346514448583	72553612899152335	648518346486783620	[ 15475 102951 3314]	[ 15487 102947 3312]
807	42168022	2022-11-17 14:28:59.843347+00:00		t	24	72624050295742957	648518346517348645	72624050295753610	648518346486783620	[ 17947 106213 3192]	[ 17941 106185 3193]
808	18094771	2022-11-17 14:28:59.843347+00:00		t	40	72553681618418106	648518346514448583	72553681618417901	648518346486783620	[ 15733 106447 3227]	[ 15727 106419 3226]
811	44675819	2022-11-17 14:28:59.843347+00:00		t	20	72694487759172930	648518346476657526	72694487759168089	648518346486783620	[ 20123 107055 3096]	[ 20155 107053 3097]
812	11591968	2022-11-17 14:28:59.843347+00:00		t	32	72413081367848097	648518346476657526	72413081367805271	648518346486783620	[ 11149 109923 2885]	[ 11149 109905 2884]
813	23385347	2022-11-17 14:28:59.843347+00:00		t	32	72694487759169627	648518346490237960	72694419039687977	648518346486783620	[ 18673 106505 3100]	[ 18671 106473 3100]
815	23385433	2022-11-17 14:28:59.843347+00:00		t	35	72694419039695419	648518346494264434	72694419039697700	648518346486783620	[ 19011 106243 3105]	[ 18999 106219 3105]
817	34317116	2022-11-17 14:28:59.843347+00:00		t	26	72835225180376911	648518346494933426	72835225180381047	648518346486783620	[ 23189 107421 2971]	[ 23209 107427 2972]
818	34317127	2022-11-17 14:28:59.843347+00:00		t	64	72835225180376911	648518346494933426	72835225180376926	648518346486783620	[ 23203 107443 2968]	[ 23233 107453 2969]
819	34317142	2022-11-17 14:28:59.843347+00:00		t	13	72835225180369918	648518346494933426	72835225180369921	648518346486783620	[ 23227 107449 2965]	[ 23257 107465 2965]
820	34316976	2022-11-17 14:28:59.843347+00:00		t	35	72835225180443163	648518346494933426	72835225180466292	648518346486783620	[ 22741 107373 3007]	[ 22763 107351 3008]
821	13263963	2022-11-17 14:28:59.843347+00:00		t	38	72624119015228716	648518346514448583	72624119015245128	648518346486783620	[ 17565 106991 3200]	[ 17579 106963 3200]
822	13627210	2022-11-17 14:28:59.843347+00:00		t	49	72553750270952868	648518346494933426	72553750270970921	648518346486783620	[ 15031 106569 3148]	[ 15005 106577 3148]
829	14902682	2022-11-17 14:28:59.843347+00:00		t	19	73116699888996441	648518346499541854	73116699889050517	648518346490321079	[ 31483 108455 2561]	[ 31477 108487 2562]
871	14902666	2022-11-17 14:28:59.843347+00:00		t	12	73116699889028323	648518346499541854	73116699888975458	648518346490321079	[ 31413 108491 2555]	[ 31421 108521 2555]
872	14902708	2022-11-17 14:28:59.843347+00:00		t	20	73116699889009421	648518346499541854	73116699888962322	648518346480843521	[ 31605 108235 2541]	[ 31589 108259 2540]
917	34629804	2022-11-17 14:28:59.843347+00:00		t	23	73116699888962219	648518346509233018	73116699888974835	648518346480843521	[ 31831 108119 2541]	[ 31807 108137 2541]
942	42648524	2022-11-17 14:28:59.843347+00:00		t	26	72905593924707485	648518346499840723	72905593924705034	648518346480843521	[ 24815 107257 3012]	[ 24775 107263 3012]
956	42648576	2022-11-17 14:28:59.843347+00:00		t	34	72905593924689791	648518346499840723	72905593924710235	648518346474603970	[ 24963 107277 3008]	[ 24951 107273 3011]
967	42648483	2022-11-17 14:28:59.843347+00:00		t	21	72905593924604242	648518346477963245	72905593924593769	648518346480843521	[ 24607 107435 2971]	[ 24579 107441 2972]
1015	16181128	2022-11-17 14:28:59.843347+00:00		t	32	72342712489443058	648518346509569667	72342712489456842	648518346486783620	[ 9461 109931 2638]	[ 9495 109939 2639]
1016	16181177	2022-11-17 14:28:59.843347+00:00		t	24	72342712489459316	648518346514448583	72342712489456842	648518346486783620	[ 9535 109907 2643]	[ 9553 109919 2641]
1017	31302290	2022-11-17 14:28:59.843347+00:00		t	25	72553818990330522	648518346509569667	72553818990359357	648518346486783620	[ 14893 108737 3116]	[ 14879 108713 3117]
1018	23385376	2022-11-17 14:28:59.843347+00:00		t	22	72694419039721882	648518346517348645	72694419039719888	648518346486783620	[ 18827 106477 3115]	[ 18789 106489 3116]
1019	27443183	2022-11-17 14:28:59.843347+00:00		t	23	72553750337824680	648518346509569667	72553750337867860	648518346486783620	[ 15569 106605 3216]	[ 15537 106601 3216]
1040	2215920	2022-11-17 14:28:59.843347+00:00		t	48	73187068834263333	648518346503767201	73187068834277650	648518346480843521	[ 33753 107793 2863]	[ 33745 107827 2863]
1043	32679216	2022-11-17 14:28:59.843347+00:00		t	22	73046331412990926	648518346503767201	73046331412990947	648518346480843521	[ 30115 106775 2980]	[ 30111 106777 2981]
1051	37545193	2022-11-17 14:28:59.843347+00:00		t	55	72976031388266634	648518346503767201	72976031388264481	648518346480843521	[ 28251 108607 2987]	[ 28263 108577 2988]
1064	44439595	2022-11-17 14:28:59.843347+00:00		t	27	73116631370688778	648518346503767201	73116631370696038	648518346480843521	[ 32645 105769 2901]	[ 32647 105805 2902]
1073	24498409	2022-11-17 14:28:59.843347+00:00		t	13	72975756510545798	648518346487912272	72975756510569773	648518346471931035	[ 27435 100835 3055]	[ 27411 100845 3056]
1074	24498429	2022-11-17 14:28:59.843347+00:00		t	29	72975756510532824	648518346487912272	72975756510525749	648518346471931035	[ 27463 100823 3049]	[ 27461 100833 3048]
1094	36699892	2022-11-17 14:28:59.843347+00:00		t	33	72413150020290628	648518346488815453	72413150020276266	648518346487925314	[ 10589 111881 2796]	[ 10557 111895 2797]
1123	8094432	2022-11-17 14:28:59.843347+00:00		t	14	73046399931416272	648518346492002415	73046399931477863	648518346480843521	[ 29441 108751 2697]	[ 29411 108761 2697]
1132	14902727	2022-11-17 14:28:59.843347+00:00		t	18	73116699888972484	648518346499541854	73116699888954487	648518346480843521	[ 31755 108349 2537]	[ 31723 108357 2537]
1142	37516432	2022-11-17 14:28:59.843347+00:00		t	18	72976168625908899	648518346499541854	72976168625911654	648518346480843521	[ 28367 113403 2581]	[ 28365 113405 2583]
1251	6881400	2022-11-17 14:28:59.843347+00:00		t	35	73116768675343505	648518346509233018	73116768675341013	648518346480843521	[ 31405 108597 2599]	[ 31441 108593 2600]
1252	6881220	2022-11-17 14:28:59.843347+00:00		t	27	73116768675377562	648518346509233018	73116768675367515	648518346480843521	[ 30979 108899 2610]	[ 30957 108901 2609]
1310	14571791	2022-11-17 14:28:59.843347+00:00		t	15	72483381459601119	648518346496335735	72483381459615131	648518346472722185	[ 14299 108485 3020]	[ 14329 108509 3020]
1311	34022642	2022-11-17 14:28:59.843347+00:00		t	38	72342781208821601	648518346483783343	72342781208828489	648518346472722185	[ 9903 111961 2595]	[ 9891 111975 2598]
1312	34022671	2022-11-17 14:28:59.843347+00:00		t	26	72342781208864781	648518346486653999	72342781208860207	648518346472722185	[ 9951 112017 2612]	[ 9925 112041 2613]
1313	8821698	2022-11-17 14:28:59.843347+00:00		t	16	72623912856643103	648518346500641203	72623912856640623	648518346472722185	[ 17371 101507 3127]	[ 17409 101501 3128]
1314	8821702	2022-11-17 14:28:59.843347+00:00		t	12	72623912856633370	648518346500641203	72623912856631040	648518346472722185	[ 17385 101593 3130]	[ 17413 101605 3130]
1315	8821712	2022-11-17 14:28:59.843347+00:00		t	40	72623912856633370	648518346500641203	72623912856638160	648518346472722185	[ 17401 101559 3131]	[ 17435 101541 3131]
1316	17867247	2022-11-17 14:28:59.843347+00:00		t	21	72694006521459541	648518346500681907	72694006521488190	648518346472722185	[19101 93817 2712]	[19069 93813 2714]
1317	17867266	2022-11-17 14:28:59.843347+00:00		t	27	72694006521485619	648518346500681907	72694006521465275	648518346472722185	[19111 93811 2708]	[19083 93833 2708]
1318	17867287	2022-11-17 14:28:59.843347+00:00		t	24	72694006521701619	648518346486653999	72694006521699800	648518346472722185	[19095 93557 2813]	[19129 93553 2813]
1319	17867340	2022-11-17 14:28:59.843347+00:00		t	47	72694006521684507	648518346486653999	72694006521684512	648518346472722185	[19181 93577 2804]	[19217 93567 2805]
1320	17867358	2022-11-17 14:28:59.843347+00:00		t	29	72694006521589678	648518346499722309	72694006521599753	648518346472722185	[19243 94013 2757]	[19239 93999 2760]
1321	17867369	2022-11-17 14:28:59.843347+00:00		t	20	72694006521333935	648518346500681907	72694006521459319	648518346472722185	[19241 93621 2700]	[19251 93629 2703]
1322	17867381	2022-11-17 14:28:59.843347+00:00		t	43	72694006521697883	648518346486653999	72694006521723198	648518346472722185	[19241 93617 2817]	[19265 93613 2819]
1347	9044290	2022-11-17 14:28:59.843347+00:00		t	26	72975825162889186	648518346474593218	72975825162903344	648518346472722185	[ 26967 103879 2921]	[ 26987 103897 2922]
1348	9044323	2022-11-17 14:28:59.843347+00:00		t	18	72975825162751799	648518346486653999	72975825162763892	648518346472722185	[ 27045 104113 2870]	[ 27047 104123 2872]
1349	37619857	2022-11-17 14:28:59.843347+00:00		t	38	72694075308111231	648518346499722309	72694075308118734	648518346472722185	[18735 95347 2852]	[18757 95341 2853]
1350	3941151	2022-11-17 14:28:59.843347+00:00		t	33	72623912789479049	648518346499722309	72623912789484083	648518346472722185	[ 17251 100523 3025]	[ 17283 100519 3025]
1351	12187753	2022-11-17 14:28:59.843347+00:00		t	30	72694075308087718	648518346499722309	72694075308111112	648518346472722185	[18865 95155 2844]	[18835 95135 2845]
1352	12187789	2022-11-17 14:28:59.843347+00:00		t	18	72694075308087663	648518346499722309	72694075308101184	648518346472722185	[18915 95057 2842]	[18903 95051 2844]
1353	24463416	2022-11-17 14:28:59.843347+00:00		t	42	72905456485804294	648518346496335735	72905456485820867	648518346472722185	[ 26285 103931 3035]	[ 26315 103925 3036]
1354	3825742	2022-11-17 14:28:59.843347+00:00		t	56	72905456418820343	648518346500681907	72905456418851942	648518346472722185	[ 24695 103317 2951]	[ 24677 103287 2951]
1355	1992211	2022-11-17 14:28:59.843347+00:00		t	18	72413150087175879	648518346500641203	72413150087192233	648518346472722185	[ 11387 111377 2841]	[ 11411 111349 2842]
1375	11481719	2022-11-17 14:28:59.843347+00:00		t	18	72413081300679904	648518346481856445	72413081300661241	648518346496359485	[ 11415 110169 2738]	[ 11449 110185 2739]
1381	5620057	2022-11-17 14:28:59.843347+00:00		t	21	72483450179124610	648518346477034696	72483450179110935	648518346496359485	[ 13577 109833 3040]	[ 13563 109865 3041]
1384	7056777	2022-11-17 14:28:59.843347+00:00		t	29	72553612898936626	648518346496729980	72553612898925132	648518346496359485	[ 14833 104445 3221]	[ 14801 104439 3222]
1387	33729387	2022-11-17 14:28:59.843347+00:00		t	50	72905525071185733	648518346494071307	72905525071272706	648518346492595641	[ 26031 106025 2825]	[ 26009 106003 2825]
1389	9228789	2022-11-17 14:28:59.843347+00:00		t	17	72764787716978309	648518346501288024	72764787717016276	648518346496359485	[ 20901 105903 3079]	[ 20871 105901 3079]
1390	11850061	2022-11-17 14:28:59.843347+00:00		t	43	73046331278903732	648518346488912397	73046331278901134	648518346480843521	[ 29777 108353 2764]	[ 29759 108323 2765]
1391	17473212	2022-11-17 14:28:59.843347+00:00		t	20	72975893949315765	648518346481759933	72975893949291613	648518346490002636	[ 26701 104799 2988]	[ 26725 104787 2988]
1392	27672690	2022-11-17 14:28:59.843347+00:00		t	44	72975756510458965	648518346508752447	72975756510479052	648518346496315594	[ 27721 101713 3027]	[ 27715 101683 3028]
1395	24498519	2022-11-17 14:28:59.843347+00:00		t	21	72975756510545804	648518346487912272	72975756510555277	648518346477301448	[ 27599 100887 3056]	[ 27623 100875 3057]
1403	29789778	2022-11-17 14:28:59.843347+00:00		t	43	72553612899106581	648518346501288024	72553612899099420	648518346488838734	[ 14617 103061 3284]	[ 14653 103069 3283]
1406	18790753	2022-11-17 14:28:59.843347+00:00		t	26	73046125254662225	648518346508752447	73046125254704965	648518346500717528	[ 28789 100839 3040]	[ 28791 100849 3042]
1407	25445809	2022-11-17 14:28:59.843347+00:00		t	21	72764787716875432	648518346496729980	72764787716890163	648518346482930729	[ 22291 105923 3037]	[ 22289 105951 3036]
1414	11611056	2022-11-17 14:28:59.843347+00:00		t	51	72694419039517193	648518346494071307	72694419039569443	648518346504230862	[ 20159 105743 3086]	[ 20169 105711 3086]
1415	29790049	2022-11-17 14:28:59.843347+00:00		t	20	72553612899041404	648518346481856445	72553612899046679	648518346488838734	[ 15117 102879 3263]	[ 15135 102855 3264]
1416	24029206	2022-11-17 14:28:59.843347+00:00		t	16	72905525205103061	648518346494071307	72905525205048028	648518346482930729	[ 25413 105489 2960]	[ 25449 105485 2960]
1417	23688277	2022-11-17 14:28:59.843347+00:00		t	26	72835156461004721	648518346489572037	72835156461020422	648518346482930729	[ 23869 105345 3040]	[ 23903 105365 3040]
1421	29790052	2022-11-17 14:28:59.843347+00:00		t	27	72553612899104256	648518346494933170	72553612899094639	648518346488838734	[ 15125 103171 3286]	[ 15135 103205 3285]
1476	41156498	2022-11-17 14:28:59.843347+00:00		t	39	72413081367859726	648518346489572037	72413081367873379	648518346482930729	[ 12271 109757 2911]	[ 12241 109731 2911]
1496	13626950	2022-11-17 14:28:59.843347+00:00		t	21	72553750270849847	648518346501288024	72553750270847196	648518346494588181	[ 14685 106579 3103]	[ 14681 106549 3103]
1498	13626953	2022-11-17 14:28:59.843347+00:00		t	61	72553750270849847	648518346501288024	72553750270854157	648518346494588181	[ 14703 106587 3106]	[ 14691 106571 3108]
1501	13626925	2022-11-17 14:28:59.843347+00:00		t	12	72553681551322917	648518346494933170	72553750270847194	648518346494588181	[ 14603 106481 3104]	[ 14643 106497 3104]
1502	13626973	2022-11-17 14:28:59.843347+00:00		t	15	72553681551302380	648518346496729980	72553750270847196	648518346494588181	[ 14705 106473 3100]	[ 14707 106497 3103]
1508	20552649	2022-11-17 14:28:59.843347+00:00		t	51	72342712489385395	648518346507233352	72342712489394429	648518346491361313	[ 8755 110053 2609]	[ 8777 110037 2610]
1509	36214751	2022-11-17 14:28:59.843347+00:00		t	20	72483450178949644	648518346486753761	72483450178940631	648518346494588181	[ 13151 109097 2963]	[ 13135 109077 2963]
1510	15516581	2022-11-17 14:28:59.843347+00:00		t	32	72342369093354909	648518346517348645	72342369093366693	648518346491361313	[ 9615 99785 3000]	[ 9651 99779 3000]
1511	15516607	2022-11-17 14:28:59.843347+00:00		t	28	72342369093314432	648518346517348645	72342369093322119	648518346491361313	[ 9667 99861 2984]	[ 9705 99857 2985]
1512	24069921	2022-11-17 14:28:59.843347+00:00		t	18	72623775350616533	648518346481759933	72623775350618999	648518346490002636	[17015 97799 3023]	[16991 97769 3024]
1519	13264373	2022-11-17 14:28:59.843347+00:00		t	29	72624119015183021	648518346486753761	72624119015185643	648518346496359485	[ 18129 106883 3178]	[ 18129 106901 3179]
1520	24761971	2022-11-17 14:28:59.843347+00:00		t	21	72342575385994212	648518346494264434	72342575385971340	648518346497880310	[ 9979 105111 3259]	[ 9967 105093 3258]
1531	3504568	2022-11-17 14:28:59.843347+00:00		t	42	72905662509996393	648518346481857725	72905662510006066	648518346480843521	[ 26543 110227 2773]	[ 26543 110195 2773]
1535	43130510	2022-11-17 14:28:59.843347+00:00		t	36	72905662509913114	648518346517348645	72905662509913117	648518346497880310	[ 24619 110361 2738]	[ 24583 110375 2739]
1536	43130505	2022-11-17 14:28:59.843347+00:00		t	18	72905662510062139	648518346496671612	72905662510062082	648518346480843521	[ 24603 110011 2799]	[ 24579 109995 2800]
1538	43130509	2022-11-17 14:28:59.843347+00:00		t	44	72905662509913114	648518346517348645	72905662509920720	648518346489023210	[ 24619 110355 2737]	[ 24583 110359 2737]
1540	17867138	2022-11-17 14:28:59.843347+00:00		t	12	72694006521465274	648518346472297010	72694006521477130	648518346526360791	[18799 93851 2706]	[18789 93821 2707]
1541	17867140	2022-11-17 14:28:59.843347+00:00		t	24	72694006521491122	648518346472297010	72694006521501479	648518346526360791	[18821 93975 2718]	[18787 93967 2719]
1560	42168004	2022-11-17 14:28:59.843347+00:00		t	39	72624050295713036	648518346496729980	72624050295722838	648518346496359485	[ 17917 105735 3181]	[ 17929 105705 3181]
1561	25455968	2022-11-17 14:28:59.843347+00:00		t	18	72342712556462588	648518346480666625	72342712556474261	648518346480843521	[ 9837 110379 2731]	[ 9819 110345 2731]
1563	25456064	2022-11-17 14:28:59.843347+00:00		t	16	72342712556467191	648518346480666625	72342712556498554	648518346494034720	[ 9959 110357 2736]	[ 9955 110353 2739]
1579	25445761	2022-11-17 14:28:59.843347+00:00		t	36	72764787716882936	648518346496729980	72764787716867977	648518346482930729	[ 22161 105931 3032]	[ 22173 105965 3032]
1581	36214809	2022-11-17 14:28:59.843347+00:00		t	54	72483450178995165	648518346496729980	72483450178997743	648518346497317272	[ 13229 109141 2984]	[ 13219 109177 2985]
1600	42167961	2022-11-17 14:28:59.843347+00:00		t	28	72624050295725392	648518346496729980	72624050295710249	648518346494588181	[ 17853 105725 3179]	[ 17863 105691 3179]
1617	42168056	2022-11-17 14:28:59.843347+00:00		t	36	72624050295687434	648518346486753761	72624050295722838	648518346496359485	[ 18005 105645 3171]	[ 17975 105627 3172]
1651	13626868	2022-11-17 14:28:59.843347+00:00		t	21	72553750270578603	648518346496729980	72553750270581406	648518346494588181	[ 14603 106579 3083]	[ 14581 106597 3083]
1663	42168159	2022-11-17 14:28:59.843347+00:00		t	22	72624050295697476	648518346486753761	72624050295685158	648518346494588181	[ 18085 105675 3170]	[ 18113 105689 3170]
1693	23008859	2022-11-17 14:28:59.843347+00:00		t	33	72624050362677157	648518346507233352	72624050362674975	648518346480843521	[ 16881 104991 3249]	[ 16847 104983 3249]
1699	20262973	2022-11-17 14:28:59.843347+00:00		t	18	72553681618436808	648518346496729980	72553681618444188	648518346494588181	[ 15957 104671 3231]	[ 15975 104649 3231]
1711	11446204	2022-11-17 14:28:59.843347+00:00		t	38	72553612899118538	648518346476657526	72553612899118434	648518346486783620	[ 15677 103237 3293]	[ 15661 103215 3292]
1738	11446282	2022-11-17 14:28:59.843347+00:00		t	23	72553612899145429	648518346476657526	72553612899150004	648518346486783620	[ 15803 103055 3304]	[ 15771 103033 3304]
1765	41156112	2022-11-17 14:28:59.843347+00:00		t	54	72413081367848461	648518346481857725	72413081367836854	648518346481059930	[ 11505 110513 2896]	[ 11535 110493 2896]
1780	41156115	2022-11-17 14:28:59.843347+00:00		t	56	72413081367848426	648518346481857725	72413081367841594	648518346481059930	[ 11525 110481 2899]	[ 11541 110455 2899]
1860	36920874	2022-11-17 14:28:59.843347+00:00		t	41	72342712422300525	648518346481857725	72342712422305262	648518346497059044	[ 9257 110347 2497]	[ 9271 110317 2498]
1865	44288353	2022-11-17 14:28:59.843347+00:00		t	26	72342781141636723	648518346481857725	72342781141562878	648518346504230862	[ 9677 110973 2445]	[ 9715 110967 2445]
1866	20552923	2022-11-17 14:28:59.843347+00:00		t	20	72342712489479364	648518346480666625	72342712489476891	648518346497059044	[ 9191 109869 2648]	[ 9189 109835 2648]
1873	21704511	2022-11-17 14:28:59.843347+00:00		t	44	72976031187111723	648518346480666625	72976031187116423	648518346480843521	[ 27541 109109 2668]	[ 27557 109109 2670]
1879	11611095	2022-11-17 14:28:59.843347+00:00		t	60	72694419039674561	648518346494933170	72694419039671693	648518346488838734	[ 20291 106199 3096]	[ 20305 106181 3095]
1893	20552676	2022-11-17 14:28:59.843347+00:00		t	30	72342712489450114	648518346480666625	72342712489443160	648518346502236489	[ 8775 110105 2638]	[ 8809 110101 2638]
1898	2278339	2022-11-17 14:28:59.843347+00:00		t	41	72905593790614122	648518346476657526	72905593790619586	648518346480843521	[ 26355 106697 2812]	[ 26353 106705 2814]
1899	11446369	2022-11-17 14:28:59.843347+00:00		t	37	72553612899135828	648518346476657526	72553612899128337	648518346486783620	[ 15889 103207 3304]	[ 15899 103245 3304]
1902	7056913	2022-11-17 14:28:59.843347+00:00		t	32	72553612899193399	648518346476657526	72553612899185147	648518346481059930	[ 15203 103561 3326]	[ 15229 103561 3325]
1907	7181401	2022-11-17 14:28:59.843347+00:00		t	35	72835156393839041	648518346476657526	72835156393858358	648518346500132614	[ 24541 105743 2839]	[ 24509 105741 2839]
1922	11591983	2022-11-17 14:28:59.843347+00:00		t	20	72413081367852774	648518346476657526	72413081367857371	648518346521544953	[ 11185 109701 2902]	[ 11163 109677 2903]
1971	8039221	2022-11-17 14:28:59.843347+00:00		t	48	72905593857478000	648518346476657526	72905593857458655	648518346479677888	[ 24579 107183 2840]	[ 24597 107207 2840]
1981	11675028	2022-11-17 14:28:59.843347+00:00		t	28	72764856436327714	648518346476657526	72764856436335578	648518346494996387	[ 21409 107213 3067]	[ 21423 107241 3066]
1994	32518214	2022-11-17 14:28:59.843347+00:00		t	28	72483450178968317	648518346476657526	72483450178963819	648518346481059930	[ 12679 110147 2970]	[ 12673 110173 2972]
2002	32990081	2022-11-17 14:28:59.843347+00:00		t	28	72694487759338243	648518346476657526	72694487759302706	648518346481059930	[ 18941 107051 3157]	[ 18973 107047 3157]
2013	32518150	2022-11-17 14:28:59.843347+00:00		t	19	72483450178839163	648518346476657526	72483450178921585	648518346500132614	[ 12585 110163 2961]	[ 12583 110197 2962]
2027	16569545	2022-11-17 14:28:59.843347+00:00		t	38	72553750270869238	648518346476657526	72553750270855007	648518346480843521	[ 14393 108261 3106]	[ 14395 108231 3107]
2034	5910892	2022-11-17 14:28:59.843347+00:00		t	41	72905525138160021	648518346476657526	72905525138154763	648518346475527296	[ 26449 105385 2893]	[ 26437 105351 2893]
2039	25455876	2022-11-17 14:28:59.843347+00:00		t	40	72342712556457780	648518346480666625	72342712556469621	648518346494034720	[ 9639 110451 2728]	[ 9619 110425 2729]
2041	25455923	2022-11-17 14:28:59.843347+00:00		t	53	72342712556443407	648518346480666625	72342712556460182	648518346494034720	[ 9705 110413 2725]	[ 9717 110381 2726]
2043	25455934	2022-11-17 14:28:59.843347+00:00		t	33	72342712556443407	648518346480666625	72342712556433554	648518346494034720	[ 9725 110387 2714]	[ 9735 110359 2715]
2058	6358985	2022-11-17 14:28:59.843347+00:00		t	28	72483381526542668	648518346476657526	72483381526544592	648518346521544953	[ 14253 107285 3095]	[ 14243 107313 3096]
2082	28876330	2022-11-17 14:28:59.843347+00:00		t	53	72553750271117998	648518346476657526	72553750271117431	648518346521544953	[ 15965 107973 3202]	[ 15953 107945 3202]
2085	34317015	2022-11-17 14:28:59.843347+00:00		t	23	72835225180430362	648518346476657526	72835225180447897	648518346480843521	[ 22855 106985 2996]	[ 22835 106963 2996]
2106	30494869	2022-11-17 14:28:59.843347+00:00		t	28	72413150020103114	648518346476657526	72413150020073447	648518346481059930	[ 10679 110919 2717]	[ 10667 110959 2718]
2109	16569571	2022-11-17 14:28:59.843347+00:00		t	15	72553750270834707	648518346481857725	72553750270836990	648518346492416127	[ 14397 107893 3099]	[ 14433 107879 3099]
2187	16180920	2022-11-17 14:28:59.843347+00:00		t	35	72342712489469410	648518346476657526	72342712489474372	648518346501117289	[ 9243 109733 2648]	[ 9237 109769 2649]
2205	1992621	2022-11-17 14:28:59.843347+00:00		t	30	72413150087338652	648518346476657526	72413150087380133	648518346477888014	[ 12101 110623 2918]	[ 12083 110657 2919]
2206	34317161	2022-11-17 14:28:59.843347+00:00		t	23	72835225180391181	648518346476657526	72835225180385085	648518346479677888	[ 23299 107187 2975]	[ 23283 107221 2976]
2208	36922980	2022-11-17 14:28:59.843347+00:00		t	30	72553681551479119	648518346476657526	72553681551464552	648518346479677888	[ 14873 106449 3171]	[ 14865 106483 3172]
2234	36923234	2022-11-17 14:28:59.843347+00:00		t	27	72553681551441731	648518346494933426	72553681551452087	648518346479677888	[ 15133 106397 3161]	[ 15127 106385 3164]
2235	20472671	2022-11-17 14:28:59.843347+00:00		t	13	72764856436225542	648518346494933426	72764856436210203	648518346494996387	[ 22009 107217 3020]	[ 21973 107221 3021]
2240	11611097	2022-11-17 14:28:59.843347+00:00		t	50	72694419039680123	648518346481856445	72694419039687819	648518346488838734	[ 20321 106143 3100]	[ 20321 106171 3101]
2267	42731049	2022-11-17 14:28:59.843347+00:00		t	53	72342712422384574	648518346507233352	72342712422372590	648518346491361313	[ 8941 109645 2527]	[ 8957 109617 2528]
2296	11481621	2022-11-17 14:28:59.843347+00:00		t	24	72413081300645865	648518346481856445	72413081300651089	648518346494588181	[ 11333 110383 2727]	[ 11313 110409 2728]
2297	16220529	2022-11-17 14:28:59.843347+00:00		t	40	72553612898969965	648518346481856445	72553612898984052	648518346494588181	[ 15667 103963 3234]	[ 15673 103965 3237]
2298	16220578	2022-11-17 14:28:59.843347+00:00		t	27	72553612898977264	648518346481856445	72553612898983924	648518346494588181	[ 15801 103873 3232]	[ 15781 103867 3235]
2303	5778805	2022-11-17 14:28:59.843347+00:00		t	18	72623844069998109	648518346500681907	72623844070021797	648518346498397338	[17381 98823 3010]	[17403 98823 3012]
2310	42731250	2022-11-17 14:28:59.843347+00:00		t	13	72342712422432630	648518346480666625	72342712422427510	648518346494034720	[ 9103 109809 2552]	[ 9139 109807 2552]
2345	2278071	2022-11-17 14:28:59.843347+00:00		t	23	72905593790620031	648518346480125925	72905593790631934	648518346494996387	[ 26085 107311 2818]	[ 26065 107285 2819]
2354	2278327	2022-11-17 14:28:59.843347+00:00		t	14	72905593790587843	648518346507233352	72905593790573032	648518346480843521	[ 26371 107299 2798]	[ 26333 107309 2799]
2367	42730748	2022-11-17 14:28:59.843347+00:00		t	28	72342712422478127	648518346480125925	72342712422470030	648518346479956886	[ 8573 110309 2560]	[ 8587 110335 2560]
2368	2278515	2022-11-17 14:28:59.843347+00:00		t	29	72905593790599576	648518346480666625	72905593790594790	648518346492416127	[ 26587 106961 2805]	[ 26595 106939 2805]
2372	2277923	2022-11-17 14:28:59.843347+00:00		t	23	72905593790646008	648518346480666625	72905593790655766	648518346492416127	[ 25937 107467 2819]	[ 25913 107441 2820]
2382	44288508	2022-11-17 14:28:59.843347+00:00		t	36	72342781141852833	648518346486753761	72342781141998129	648518346491067565	[ 9867 111039 2544]	[ 9881 111011 2545]
2504	7042353	2022-11-17 14:28:59.843347+00:00		t	25	72342712355123406	648518346494933426	72342712355125779	648518346517586756	[ 9059 110417 2338]	[ 9093 110429 2338]
2569	11481603	2022-11-17 14:28:59.843347+00:00		t	48	72413081300613719	648518346486753761	72413081300606504	648518346496359485	[ 11293 110205 2719]	[ 11293 110175 2719]
2572	11481589	2022-11-17 14:28:59.843347+00:00		t	39	72413081300833906	648518346494933170	72413081300841653	648518346492595641	[ 11293 110145 2810]	[ 11283 110113 2810]
2575	23008834	2022-11-17 14:28:59.843347+00:00		t	15	72624050362658639	648518346507233352	72624050362653991	648518346480843521	[ 16813 104695 3242]	[ 16781 104717 3242]
2586	11481674	2022-11-17 14:28:59.843347+00:00		t	25	72413081300669049	648518346481856445	72413081300653499	648518346496359485	[ 11367 110161 2740]	[ 11355 110135 2740]
2615	5620130	2022-11-17 14:28:59.843347+00:00		t	28	72483450179163841	648518346494933426	72483450179135206	648518346479677888	[ 13771 109627 3048]	[ 13789 109657 3049]
2629	11481669	2022-11-17 14:28:59.843347+00:00		t	19	72413081300616149	648518346481856445	72413081300621023	648518346482930729	[ 11351 110379 2722]	[ 11345 110415 2723]
2645	16180935	2022-11-17 14:28:59.843347+00:00		t	33	72342712489481757	648518346480666625	72342712489477025	648518346491361313	[ 9255 109993 2651]	[ 9245 110017 2651]
2648	11611117	2022-11-17 14:28:59.843347+00:00		t	25	72694419039525042	648518346494933170	72694419039613163	648518346496359485	[ 20393 105901 3083]	[ 20423 105925 3083]
2654	11610967	2022-11-17 14:28:59.843347+00:00		t	26	72694419039731883	648518346486753761	72694419039726863	648518346488838734	[ 19929 106221 3116]	[ 19901 106211 3116]
2663	11481680	2022-11-17 14:28:59.843347+00:00		t	29	72413081300669049	648518346481856445	72413081300677095	648518346494588181	[ 11383 110125 2742]	[ 11367 110095 2742]
2695	16181059	2022-11-17 14:28:59.843347+00:00		t	44	72342712489466922	648518346476657526	72342712489466938	648518346521544953	[ 9349 109659 2645]	[ 9379 109655 2645]
2702	16181180	2022-11-17 14:28:59.843347+00:00		t	23	72342712489387325	648518346481857725	72342712489391937	648518346494034720	[ 9567 109679 2612]	[ 9555 109713 2613]
2703	16181020	2022-11-17 14:28:59.843347+00:00		t	17	72342712489474342	648518346476657526	72342712489466911	648518346501117289	[ 9331 109649 2646]	[ 9341 109623 2647]
2704	16181060	2022-11-17 14:28:59.843347+00:00		t	31	72342712489461700	648518346476657526	72342712489452149	648518346501117289	[ 9347 109657 2642]	[ 9381 109665 2641]
2708	14225039	2022-11-17 14:28:59.843347+00:00		t	30	72483450112072307	648518346494933170	72483450112062743	648518346496359485	[ 12447 109787 2935]	[ 12453 109765 2934]
2711	16181003	2022-11-17 14:28:59.843347+00:00		t	23	72342712489481781	648518346480666625	72342712489489116	648518346494034720	[ 9303 109987 2653]	[ 9323 110017 2654]
2716	16181100	2022-11-17 14:28:59.843347+00:00		t	20	72342712489504812	648518346480666625	72342712489491215	648518346494034720	[ 9431 109713 2656]	[ 9431 109689 2655]
2721	20552627	2022-11-17 14:28:59.843347+00:00		t	37	72342712489385395	648518346507233352	72342712489389796	648518346494034720	[ 8737 110047 2612]	[ 8749 110021 2612]
2771	16220655	2022-11-17 14:28:59.843347+00:00		t	34	72553612898986282	648518346481856445	72553612898965227	648518346496359485	[ 15899 103945 3234]	[ 15927 103931 3233]
2809	23688155	2022-11-17 14:28:59.843347+00:00		t	34	72835156460948046	648518346481856445	72835156460959594	648518346482930729	[ 23625 105275 3019]	[ 23659 105283 3020]
2847	24285431	2022-11-17 14:28:59.843347+00:00		t	29	72342781208779846	648518346486753761	72342781208791683	648518346495481014	[ 9663 110725 2582]	[ 9703 110717 2582]
2966	24285886	2022-11-17 14:28:59.843347+00:00		t	25	72342781208584968	648518346494933170	72342781208775958	648518346495481014	[ 10183 111133 2572]	[ 10197 111117 2574]
2969	28876127	2022-11-17 14:28:59.843347+00:00		t	35	72553750271064658	648518346494933426	72553750271027355	648518346494996387	[ 15615 108239 3190]	[ 15635 108263 3190]
2980	29790065	2022-11-17 14:28:59.843347+00:00		t	44	72553612899041404	648518346481856445	72553612899033574	648518346496359485	[ 15131 102897 3262]	[ 15147 102871 3262]
2983	29790016	2022-11-17 14:28:59.843347+00:00		t	39	72553612899106605	648518346494933170	72553612899113569	648518346504230862	[ 15091 103127 3290]	[ 15105 103101 3291]
2994	28876107	2022-11-17 14:28:59.843347+00:00		t	27	72553750271056901	648518346494933426	72553750271141397	648518346500132614	[ 15611 108137 3203]	[ 15607 108171 3203]
3023	29789729	2022-11-17 14:28:59.843347+00:00		t	39	72553612899147583	648518346476657526	72553612899169989	648518346501117289	[ 14577 102789 3311]	[ 14567 102769 3312]
3036	29789677	2022-11-17 14:28:59.843347+00:00		t	19	72553612899209046	648518346494933426	72553612899225848	648518346500132614	[ 14467 102629 3331]	[ 14463 102595 3331]
3064	25445765	2022-11-17 14:28:59.843347+00:00		t	15	72764787716882865	648518346486753761	72764787716909781	648518346492595641	[ 22153 105757 3042]	[ 22183 105743 3043]
3079	29789909	2022-11-17 14:28:59.843347+00:00		t	19	72553612899099373	648518346486753761	72553612899099380	648518346498563568	[ 14921 103011 3287]	[ 14945 102995 3288]
3084	29789786	2022-11-17 14:28:59.843347+00:00		t	27	72553612899195742	648518346494933426	72553612899195732	648518346500132614	[ 14667 102761 3323]	[ 14669 102727 3324]
3086	29789890	2022-11-17 14:28:59.843347+00:00		t	13	72553612899274270	648518346494933426	72553612899226838	648518346500132614	[ 14905 102761 3334]	[ 14891 102793 3334]
3089	29789973	2022-11-17 14:28:59.843347+00:00		t	19	72553612899069358	648518346481856445	72553612899079702	648518346498563568	[ 15053 102989 3275]	[ 15027 102985 3274]
3099	24285913	2022-11-17 14:28:59.843347+00:00		t	14	72342781208586015	648518346494933170	72342781208661754	648518346488838734	[ 10197 111135 2571]	[ 10227 111131 2572]
3101	24285443	2022-11-17 14:28:59.843347+00:00		t	30	72342781208806665	648518346481856445	72342781208804170	648518346501414166	[ 9727 111187 2590]	[ 9721 111159 2590]
3105	25455696	2022-11-17 14:28:59.843347+00:00		t	38	72342712556561407	648518346507233352	72342712556573971	648518346491361313	[ 9257 110345 2769]	[ 9237 110317 2770]
3115	26820831	2022-11-17 14:28:59.843347+00:00		t	52	72905525138004077	648518346476657526	72905525138004119	648518346475527296	[ 24603 105909 2839]	[ 24631 105933 2839]
3185	14225066	2022-11-17 14:28:59.843347+00:00		t	16	72483450112091393	648518346486753761	72483450112106289	648518346496359485	[ 12567 109603 2941]	[ 12589 109629 2942]
3241	36064342	2022-11-17 14:28:59.843347+00:00		t	34	72413149886120029	648518346480666625	72413149886115567	648518346491361313	[ 10769 111253 2559]	[ 10797 111257 2560]
3262	23541521	2022-11-17 14:28:59.843347+00:00		t	28	72624119015160509	648518346494933426	72624119015153213	648518346481059930	[ 16395 106969 3167]	[ 16421 106987 3166]
3292	23541526	2022-11-17 14:28:59.843347+00:00		t	13	72624119015257454	648518346476657526	72624119015354470	648518346494996387	[ 16445 107135 3206]	[ 16421 107163 3208]
3299	36214741	2022-11-17 14:28:59.843347+00:00		t	40	72483450178960904	648518346486753761	72483450178954211	648518346494588181	[ 13129 109195 2968]	[ 13119 109163 2969]
3307	19047729	2022-11-17 14:28:59.843347+00:00		t	21	72975962534687672	648518346481856445	72975962534682619	648518346501414166	[ 26893 106971 2769]	[ 26863 106979 2768]
3325	36923398	2022-11-17 14:28:59.843347+00:00		t	32	72553681551437028	648518346494933426	72553681551439456	648518346500132614	[ 15291 106457 3162]	[ 15327 106455 3162]
3370	39641599	2022-11-17 14:28:59.843347+00:00		t	36	72483312807248458	648518346480125925	72483312807240501	648518346491361313	[ 14193 105755 3164]	[ 14223 105749 3164]
3379	44288163	2022-11-17 14:28:59.843347+00:00		t	35	72342781141643285	648518346481857725	72342781141619830	648518346494034720	[ 9569 111023 2446]	[ 9539 111007 2447]
3391	44288045	2022-11-17 14:28:59.843347+00:00		t	14	72342781141923814	648518346481856445	72342781142029288	648518346501414166	[ 9405 110921 2564]	[ 9375 110933 2565]
3426	41156089	2022-11-17 14:28:59.843347+00:00		t	18	72413081367848461	648518346481857725	72413081367860220	648518346494034720	[ 11525 110499 2906]	[ 11509 110469 2905]
3438	41156083	2022-11-17 14:28:59.843347+00:00		t	16	72413081367554957	648518346494933170	72413081367724387	648518346494588181	[ 11481 110131 2848]	[ 11503 110111 2849]
3439	41156131	2022-11-17 14:28:59.843347+00:00		t	13	72413081300851823	648518346494933170	72413081367554287	648518346494588181	[ 11521 110145 2825]	[ 11559 110139 2826]
3440	40033405	2022-11-17 14:28:59.843347+00:00		t	17	72342712556444029	648518346480666625	72342712556476506	648518346497059044	[ 8993 110587 2727]	[ 8979 110551 2728]
3464	39641596	2022-11-17 14:28:59.843347+00:00		t	35	72483312807232127	648518346480666625	72483312807232229	648518346492416127	[ 14191 105977 3159]	[ 14221 105979 3160]
3468	41156162	2022-11-17 14:28:59.843347+00:00		t	30	72413081367551739	648518346494933170	72413081367686435	648518346494588181	[ 11557 110089 2834]	[ 11585 110095 2834]
3480	44288269	2022-11-17 14:28:59.843347+00:00		t	26	72342781141901020	648518346486753761	72342781141901135	648518346491067565	[ 9669 110781 2561]	[ 9659 110817 2561]
3514	36214553	2022-11-17 14:28:59.843347+00:00		t	30	72483450178958687	648518346501288024	72483450178954326	648518346488838734	[ 12825 109493 2966]	[ 12833 109467 2966]
3520	34629834	2022-11-17 14:28:59.843347+00:00		t	30	73116699888959313	648518346509233018	73116699888928454	648518346480843521	[ 31953 107881 2525]	[ 31923 107895 2524]
3531	17473519	2022-11-17 14:28:59.843347+00:00		t	24	72975893949074422	648518346488815453	72975893949071607	648518346494033294	[ 27073 104829 2954]	[ 27083 104797 2955]
3535	17473542	2022-11-17 14:28:59.843347+00:00		t	16	72975893949231492	648518346488815453	72975893949231439	648518346487925314	[ 27113 104899 2967]	[ 27105 104867 2966]
3536	17473103	2022-11-17 14:28:59.843347+00:00		t	37	72975893949296404	648518346481759933	72975893949291781	648518346480822749	[ 26659 105011 2993]	[ 26625 105019 2993]
3540	17473118	2022-11-17 14:28:59.843347+00:00		t	22	72975893949296404	648518346481759933	72975893949308774	648518346487925314	[ 26667 105021 2995]	[ 26641 105057 2995]
3541	17473111	2022-11-17 14:28:59.843347+00:00		t	17	72905525204900766	648518346503978080	72975893949171270	648518346479677888	[ 26607 104903 2955]	[ 26631 104931 2956]
3548	17473592	2022-11-17 14:28:59.843347+00:00		t	33	72975893949150590	648518346488815453	72975893949236060	648518346490002636	[ 27147 104895 2968]	[ 27153 104861 2968]
3557	17473627	2022-11-17 14:28:59.843347+00:00		t	23	72975893949242251	648518346503978080	72975893949235937	648518346494033294	[ 27207 104675 2965]	[ 27193 104643 2966]
3560	17473158	2022-11-17 14:28:59.843347+00:00		t	24	72975893949296404	648518346481759933	72975893949301475	648518346496052070	[ 26679 105033 2994]	[ 26673 105069 2995]
3564	17473181	2022-11-17 14:28:59.843347+00:00		t	21	72975893949322832	648518346481759933	72975893949330366	648518346489565548	[ 26723 104591 3003]	[ 26695 104577 3003]
3573	17473220	2022-11-17 14:28:59.843347+00:00		t	20	72975893949303614	648518346481759933	72975893949306115	648518346486141124	[ 26769 104627 2991]	[ 26733 104623 2992]
3574	17473208	2022-11-17 14:28:59.843347+00:00		t	25	72975893949325533	648518346481759933	72975893949333144	648518346496052070	[ 26741 105015 3005]	[ 26719 105031 3006]
3579	17473238	2022-11-17 14:28:59.843347+00:00		t	26	72975893949303614	648518346481759933	72975893949286791	648518346501071209	[ 26783 104611 2991]	[ 26753 104585 2992]
3584	17473247	2022-11-17 14:28:59.843347+00:00		t	30	72975893949303614	648518346481759933	72975893949286810	648518346489565548	[ 26791 104603 2990]	[ 26763 104581 2990]
3585	17473244	2022-11-17 14:28:59.843347+00:00		t	23	72975893949315843	648518346481759933	72975893949340517	648518346487925314	[ 26757 105007 3005]	[ 26755 105009 3008]
3590	17473279	2022-11-17 14:28:59.843347+00:00		t	30	72975893949315843	648518346481759933	72975893949335609	648518346496052070	[ 26775 105017 3004]	[ 26789 105043 3006]
3599	17473263	2022-11-17 14:28:59.843347+00:00		t	28	72975893949306229	648518346481759933	72975893949308629	648518346486141124	[ 26753 104793 2993]	[ 26775 104779 2993]
3602	17473341	2022-11-17 14:28:59.843347+00:00		t	29	72975893949207797	648518346488815453	72975893949231662	648518346500717528	[ 26869 104981 2962]	[ 26853 105021 2962]
3623	1992557	2022-11-17 14:28:59.843347+00:00		t	25	72413150087191863	648518346486653999	72413150087178077	648518346494799159	[ 11967 110793 2843]	[ 12007 110787 2844]
3624	11409595	2022-11-17 14:28:59.843347+00:00		t	46	72835156460896373	648518346501288024	72835156460901153	648518346494033294	[ 23425 105665 2997]	[ 23447 105639 2997]
3628	43491972	2022-11-17 14:28:59.843347+00:00		t	35	73046331346084777	648518346499893315	73046331346084324	648518346480843521	[ 30637 108525 2935]	[ 30657 108497 2934]
3630	37335923	2022-11-17 14:28:59.843347+00:00		t	12	72975825229806207	648518346477981653	72975825229797762	648518346494799159	[ 27849 103051 2970]	[ 27815 103049 2969]
3631	34892187	2022-11-17 14:28:59.843347+00:00		t	30	72623844070153809	648518346477981653	72623844070150171	648518346494799159	[17493 99807 3076]	[17465 99789 3076]
3636	24463435	2022-11-17 14:28:59.843347+00:00		t	40	72905456485770164	648518346499722309	72905456485789432	648518346494799159	[ 26325 103811 3021]	[ 26347 103831 3023]
3637	10517603	2022-11-17 14:28:59.843347+00:00		t	18	72413149953014468	648518346499722309	72413218672503283	648518346492104815	[ 10735 112627 2612]	[ 10745 112655 2614]
3638	14225406	2022-11-17 14:28:59.843347+00:00		t	45	72483450112085914	648518346477981653	72483450112081388	648518346492104815	[ 13051 109753 2936]	[ 13073 109777 2936]
3657	17473495	2022-11-17 14:28:59.843347+00:00		t	29	72975893949074422	648518346488815453	72975893949073373	648518346489565548	[ 27045 104827 2954]	[ 27045 104791 2954]
3660	19257430	2022-11-17 14:28:59.843347+00:00		t	29	72413150087022080	648518346489569900	72413150087027262	648518346491361313	[ 10999 111909 2827]	[ 10985 111927 2829]
3664	18094707	2022-11-17 14:28:59.843347+00:00		t	41	72553681618432836	648518346476657526	72553681618409058	648518346486783620	[ 15619 106001 3229]	[ 15599 106027 3229]
3668	25456100	2022-11-17 14:28:59.843347+00:00		t	46	72342712556566896	648518346480125925	72342712556561692	648518346491361313	[ 9993 110589 2779]	[ 10007 110565 2779]
3669	41116575	2022-11-17 14:28:59.843347+00:00		t	30	72342712288031400	648518346514448583	72342712288043697	648518346491361313	[ 9423 110111 2221]	[ 9431 110143 2222]
3679	44288544	2022-11-17 14:28:59.843347+00:00		t	37	72342781141992455	648518346494933170	72342781141966644	648518346495481014	[ 9931 110647 2569]	[ 9919 110617 2569]
3680	44288398	2022-11-17 14:28:59.843347+00:00		t	41	72342781141884899	648518346494071307	72342781141892017	648518346495481014	[ 9733 110879 2557]	[ 9751 110853 2558]
3681	44288430	2022-11-17 14:28:59.843347+00:00		t	25	72342781141879050	648518346494071307	72342781141879048	648518346495481014	[ 9761 110911 2556]	[ 9797 110899 2556]
3682	44288440	2022-11-17 14:28:59.843347+00:00		t	14	72342781141871727	648518346494071307	72342781141884742	648518346495481014	[ 9785 110721 2554]	[ 9807 110745 2557]
3686	44288600	2022-11-17 14:28:59.843347+00:00		t	25	72342781141845674	648518346501288024	72342781141867211	648518346495481014	[ 10003 110943 2547]	[ 9993 110913 2548]
3689	16220454	2022-11-17 14:28:59.843347+00:00		t	46	72553612899029407	648518346494071307	72553612899029415	648518346488838734	[ 15541 104207 3258]	[ 15567 104185 3259]
3691	11481650	2022-11-17 14:28:59.843347+00:00		t	33	72413081300650920	648518346481856445	72413081300650951	648518346497317272	[ 11355 110197 2735]	[ 11327 110175 2736]
3696	9108798	2022-11-17 14:28:59.843347+00:00		t	39	72553818923271302	648518346477981653	72553818923246116	648518346500132614	[ 15143 109005 2995]	[ 15163 108985 2995]
3697	32325440	2022-11-17 14:28:59.843347+00:00		t	18	72342643836983180	648518346490237960	72342643836983195	648518346501117289	[ 9207 107423 2735]	[ 9179 107439 2736]
3698	3871067	2022-11-17 14:28:59.843347+00:00		t	17	72553750203856273	648518346500641203	72553750203853461	648518346500132614	[ 14591 108485 3058]	[ 14559 108467 3059]
3699	3871071	2022-11-17 14:28:59.843347+00:00		t	36	72553750203871666	648518346500641203	72553750203879280	648518346500132614	[ 14583 108485 3069]	[ 14571 108463 3070]
3700	9108809	2022-11-17 14:28:59.843347+00:00		t	63	72553818923271302	648518346477981653	72553818923266193	648518346500132614	[ 15135 109007 2999]	[ 15167 108993 2999]
3702	27389989	2022-11-17 14:28:59.843347+00:00		t	74	72553818923349111	648518346476657526	72553818923338028	648518346500132614	[ 15863 108811 3027]	[ 15847 108781 3027]
3703	25724128	2022-11-17 14:28:59.843347+00:00		t	42	72623912856561351	648518346472297010	72623912856565884	648518346500132614	[ 17705 100567 3101]	[ 17741 100555 3102]
3704	10972032	2022-11-17 14:28:59.843347+00:00		t	32	72483518831408881	648518346474593218	72483518831411348	648518346500132614	[ 12429 110809 2867]	[ 12447 110837 2868]
3705	32518378	2022-11-17 14:28:59.843347+00:00		t	54	72483450178847095	648518346498453780	72483450178846696	648518346500132614	[ 12917 110337 2956]	[ 12931 110357 2956]
3706	34022913	2022-11-17 14:28:59.843347+00:00		t	25	72342781208968234	648518346500641203	72342781208991641	648518346500132614	[ 10193 112205 2669]	[ 10165 112231 2668]
3708	29058181	2022-11-17 14:28:59.843347+00:00		t	23	72623775350544845	648518346472297010	72623775350566000	648518346490196954	[17059 97209 2998]	[17043 97179 2998]
3709	3825968	2022-11-17 14:28:59.843347+00:00		t	39	72905456418749926	648518346486653999	72905456418771010	648518346500132614	[ 25057 103261 2936]	[ 25027 103249 2936]
3711	11688303	2022-11-17 14:28:59.843347+00:00		t	28	72975756443481089	648518346487912272	72975756443500605	648518346490196954	[ 27209 101129 2947]	[ 27237 101125 2947]
3715	24070024	2022-11-17 14:28:59.843347+00:00		t	15	72623775350629162	648518346472297010	72623775350631685	648518346490196954	[17249 97741 3026]	[17261 97705 3027]
3716	24070025	2022-11-17 14:28:59.843347+00:00		t	19	72623775350626753	648518346472297010	72623775350631685	648518346490196954	[17253 97773 3031]	[17265 97751 3032]
3717	12175221	2022-11-17 14:28:59.843347+00:00		t	34	72483175435488039	648518346490596093	72483175435488026	648518346490196954	[ 13329 102343 3307]	[ 13319 102319 3307]
3718	12175286	2022-11-17 14:28:59.843347+00:00		t	30	72483244154990837	648518346490596093	72483175435476333	648518346490196954	[ 13355 102415 3304]	[ 13383 102397 3304]
3722	34022756	2022-11-17 14:28:59.843347+00:00		t	17	72342781208855535	648518346499722309	72342781208858080	648518346492104815	[ 10015 112575 2607]	[ 9997 112543 2609]
3723	14225394	2022-11-17 14:28:59.843347+00:00		t	40	72483450112191004	648518346500641203	72483450112107989	648518346492104815	[ 13077 110329 2947]	[ 13065 110359 2947]
3724	2177915	2022-11-17 14:28:59.843347+00:00		t	29	72764787716911477	648518346499722309	72764787716896087	648518346492104815	[ 22239 104525 3046]	[ 22225 104497 3046]
3729	5179774	2022-11-17 14:28:59.843347+00:00		t	17	72694418972840845	648518346499722309	72694418972821887	648518346492104815	[ 20353 105149 3074]	[ 20363 105189 3074]
3730	8314467	2022-11-17 14:28:59.843347+00:00		t	41	72975825296873869	648518346486653999	72975825296858648	648518346495020203	[ 26657 102807 3089]	[ 26629 102793 3089]
3731	4791773	2022-11-17 14:28:59.843347+00:00		t	49	72413150020271833	648518346477981653	72413150020271875	648518346492104815	[ 12203 112201 2789]	[ 12201 112237 2789]
3732	4791781	2022-11-17 14:28:59.843347+00:00		t	32	72413150020134207	648518346496335735	72413150020113802	648518346492104815	[ 12187 112269 2734]	[ 12207 112293 2735]
3733	4791796	2022-11-17 14:28:59.843347+00:00		t	17	72413150020205666	648518346496335735	72413150020229856	648518346492104815	[ 12235 112079 2763]	[ 12225 112099 2766]
3734	5179736	2022-11-17 14:28:59.843347+00:00		t	30	72694418972907090	648518346474593218	72694418972964885	648518346492104815	[ 20299 105283 3078]	[ 20297 105249 3078]
3735	5179810	2022-11-17 14:28:59.843347+00:00		t	17	72694418972837170	648518346499722309	72694418972821887	648518346492104815	[ 20391 105123 3077]	[ 20417 105143 3077]
3736	13994043	2022-11-17 14:28:59.843347+00:00		t	18	72905387766246311	648518346496335735	72905387766224029	648518346492104815	[ 25691 101911 3013]	[ 25723 101901 3013]
3759	24285385	2022-11-17 14:28:59.843347+00:00		t	19	72342781208559863	648518346494071307	72342781208681196	648518346488838734	[ 9665 110603 2571]	[ 9641 110593 2573]
3764	18380381	2022-11-17 14:28:59.843347+00:00		t	21	72976168559068911	648518346503137403	72976168559060209	648518346480843521	[ 28567 114263 2546]	[ 28589 114249 2546]
3779	42167680	2022-11-17 14:28:59.843347+00:00		t	13	72624050295761717	648518346517348645	72624050295803600	648518346480843521	[ 17493 106217 3198]	[ 17497 106251 3200]
3781	42167714	2022-11-17 14:28:59.843347+00:00		t	29	72624050295759047	648518346517348645	72624050295761738	648518346494996387	[ 17519 106233 3196]	[ 17541 106263 3197]
3783	23110780	2022-11-17 14:28:59.843347+00:00		t	23	72342712489437419	648518346517348645	72342712489440179	648518346491361313	[ 9173 109033 2632]	[ 9193 109067 2633]
3797	2187540	2022-11-17 14:28:59.843347+00:00		t	17	72342712489526169	648518346517348645	72342712489502413	648518346476747894	[ 9271 109427 2666]	[ 9291 109441 2666]
3810	2277806	2022-11-17 14:28:59.843347+00:00		t	13	72905593790654361	648518346517348645	72905593790631842	648518346480843521	[ 25809 107171 2818]	[ 25783 107153 2819]
3819	15516575	2022-11-17 14:28:59.843347+00:00		t	28	72342369093314432	648518346517348645	72342369093306691	648518346491361313	[ 9629 99895 2982]	[ 9641 99929 2981]
3821	18603465	2022-11-17 14:28:59.843347+00:00		t	40	72342574983446170	648518346517348645	72342574983448698	648518346493419292	[ 8795 106381 2524]	[ 8781 106371 2527]
3839	2277829	2022-11-17 14:28:59.843347+00:00		t	22	72905593790346280	648518346517348645	72905593790356810	648518346479677888	[ 25763 107263 2707]	[ 25799 107267 2708]
3871	2277815	2022-11-17 14:28:59.843347+00:00		t	15	72905593790522813	648518346517348645	72905593790549644	648518346489023210	[ 25815 107437 2774]	[ 25791 107451 2773]
3897	2187475	2022-11-17 14:28:59.843347+00:00		t	21	72342712489444824	648518346517348645	72342712489440103	648518346498344346	[ 9203 108973 2635]	[ 9227 108963 2635]
3899	31790642	2022-11-17 14:28:59.843347+00:00		t	19	72412875477728934	648518346517348645	72412875477726499	648518346494996387	[ 12173 103993 3359]	[ 12187 104027 3359]
3902	30864897	2022-11-17 14:28:59.843347+00:00		t	18	72483450246053789	648518346517348645	72483450246049714	648518346480843521	[ 14003 108755 3095]	[ 14031 108743 3095]
3903	30864913	2022-11-17 14:28:59.843347+00:00		t	21	72483450246066098	648518346517348645	72483450246071575	648518346480843521	[ 14045 108785 3102]	[ 14071 108803 3103]
3907	23110801	2022-11-17 14:28:59.843347+00:00		t	20	72342712489437419	648518346517348645	72342712489425216	648518346491361313	[ 9181 109001 2630]	[ 9209 108999 2630]
3912	2187490	2022-11-17 14:28:59.843347+00:00		t	29	72342712489409404	648518346517348645	72342712489418275	648518346498344346	[ 9207 109209 2621]	[ 9237 109185 2621]
3934	13627309	2022-11-17 14:28:59.843347+00:00		t	50	72553750271073702	648518346517348645	72553750271109391	648518346492416127	[ 15203 106753 3202]	[ 15199 106757 3205]
3936	13627348	2022-11-17 14:28:59.843347+00:00		t	44	72553750271058448	648518346517348645	72553750271063689	648518346492416127	[ 15261 106749 3196]	[ 15287 106775 3196]
3968	41156413	2022-11-17 14:28:59.843347+00:00		t	18	72413081367934123	648518346494933170	72413081367939378	648518346488838734	[ 12043 109877 2937]	[ 12023 109907 2939]
3983	12128770	2022-11-17 14:28:59.843347+00:00		t	16	72342437879878227	648518346517348645	72342437879868324	648518346500132614	[ 9819 100807 3114]	[ 9841 100793 3113]
3991	35589312	2022-11-17 14:28:59.843347+00:00		t	40	72342781141700368	648518346517348645	72342781141712833	648518346479956886	[ 9535 111669 2482]	[ 9531 111633 2483]
4004	27471152	2022-11-17 14:28:59.843347+00:00		t	30	73116700157227263	648518346497858151	73116700157205063	648518346480843521	[ 30859 107347 3004]	[ 30863 107365 3003]
4019	27471193	2022-11-17 14:28:59.843347+00:00		t	34	73116700157243274	648518346497858151	73116700157231953	648518346480843521	[ 30947 107321 3019]	[ 30951 107297 3018]
4031	40344161	2022-11-17 14:28:59.843347+00:00		t	33	72413149953030610	648518346499722309	72413149953030536	648518346507570297	[ 10611 112491 2609]	[ 10611 112467 2609]
4058	44675512	2022-11-17 14:28:59.843347+00:00		t	31	72694487759273248	648518346509569667	72694487759297145	648518346486783620	[ 19515 106927 3146]	[ 19527 106923 3148]
4060	31334916	2022-11-17 14:28:59.843347+00:00		t	36	72342643702951058	648518346494264434	72342643702951056	648518346497880310	[ 8911 107765 2546]	[ 8941 107763 2547]
4062	23110796	2022-11-17 14:28:59.843347+00:00		t	35	72342712489444824	648518346517348645	72342712489429774	648518346489544793	[ 9185 108947 2631]	[ 9211 108929 2631]
4063	18603509	2022-11-17 14:28:59.843347+00:00		t	46	72342574983434325	648518346517348645	72342574983434296	648518346489544793	[ 8879 106333 2518]	[ 8913 106319 2519]
4064	41983690	2022-11-17 14:28:59.843347+00:00		t	31	72553475325955323	648518346503978080	72553475325950085	648518346489985111	[15583 99799 3027]	[15583 99823 3028]
4065	12128768	2022-11-17 14:28:59.843347+00:00		t	35	72342437879870580	648518346517348645	72342437879863531	648518346489544793	[ 9811 100583 3111]	[ 9817 100625 3111]
4071	2187747	2022-11-17 14:28:59.843347+00:00		t	72	72342712489315518	648518346481856445	72342712489322149	648518346489985111	[ 9569 109425 2578]	[ 9607 109421 2578]
4072	41983586	2022-11-17 14:28:59.843347+00:00		t	21	72553475325896474	648518346503978080	72553475325903931	648518346489985111	[15505 99785 3006]	[15469 99795 3006]
4075	2187748	2022-11-17 14:28:59.843347+00:00		t	18	72342712489400936	648518346514448583	72342712489396364	648518346489985111	[ 9595 109535 2616]	[ 9597 109507 2616]
4087	11481638	2022-11-17 14:28:59.843347+00:00		t	23	72413081300669049	648518346481856445	72413081300677231	648518346497317272	[ 11353 110185 2742]	[ 11319 110183 2742]
4089	11481648	2022-11-17 14:28:59.843347+00:00		t	41	72413081300643024	648518346481856445	72413081300635474	648518346497317272	[ 11343 110275 2726]	[ 11327 110251 2727]
4093	36214707	2022-11-17 14:28:59.843347+00:00		t	34	72483450178956349	648518346496729980	72483450178956386	648518346497317272	[ 13061 109079 2970]	[ 13073 109115 2970]
4094	36214713	2022-11-17 14:28:59.843347+00:00		t	17	72483450178949658	648518346486753761	72483450178949664	648518346497317272	[ 13101 109131 2964]	[ 13079 109121 2966]
4161	10919750	2022-11-17 14:28:59.843347+00:00		t	22	72976031321194705	648518346531363354	72976031321207829	648518346521544953	[ 27479 108689 2866]	[ 27505 108663 2866]
4249	2106190	2022-11-17 14:28:59.843347+00:00		t	28	73046331278928497	648518346481703327	73046331278928618	648518346487038617	[ 30399 106551 2783]	[ 30405 106579 2783]
4289	6278691	2022-11-17 14:28:59.843347+00:00		t	32	72623981710309968	648518346481068634	72623981710312715	648518346480843521	[ 16913 103747 3372]	[ 16885 103735 3373]
4297	6278704	2022-11-17 14:28:59.843347+00:00		t	28	72623981710325230	648518346481068634	72623981710333191	648518346490321079	[ 16933 103737 3373]	[ 16909 103727 3375]
4298	6278816	2022-11-17 14:28:59.843347+00:00		t	41	72623981710312605	648518346481068634	72623981710333125	648518346490321079	[ 17115 103579 3381]	[ 17133 103579 3383]
4313	6654450	2022-11-17 14:28:59.843347+00:00		t	22	72905593924542434	648518346531363354	72905593924581739	648518346521544953	[ 26115 107573 2963]	[ 26123 107541 2964]
4315	6654602	2022-11-17 14:28:59.843347+00:00		t	29	72905593924601706	648518346531363354	72905593924604379	648518346521544953	[ 26353 107627 2971]	[ 26327 107625 2973]
4354	7988647	2022-11-17 14:28:59.843347+00:00		t	45	72553612966211247	648518346481068634	72553612966216282	648518346480843521	[ 16219 102741 3422]	[ 16209 102775 3422]
4366	8771597	2022-11-17 14:28:59.843347+00:00		t	33	72624050429813418	648518346481068634	72624050429820483	648518346490321079	[ 16985 104823 3388]	[ 16991 104789 3390]
4440	24567138	2022-11-17 14:28:59.843347+00:00		t	30	72835225247730531	648518346481068634	72835225247710193	648518346490321079	[ 22543 107967 3180]	[ 22531 107991 3179]
4475	34035665	2022-11-17 14:28:59.843347+00:00		t	21	72975962668775533	648518346486545841	72975962668775498	648518346490321079	[ 28655 107687 2987]	[ 28643 107659 2988]
4541	19155987	2022-11-17 14:28:59.843347+00:00		t	16	72764856503447240	648518346487705300	72764856503449524	648518346480843521	[ 22255 107027 3142]	[ 22247 107035 3144]
4593	826003	2022-11-17 14:28:59.843347+00:00		t	33	72905593924626158	648518346488054046	72905593924638618	648518346490321079	[ 26529 106911 2982]	[ 26501 106935 2983]
4594	1685061	2022-11-17 14:28:59.843347+00:00		t	30	72975962534856608	648518346486545841	72975962534940614	648518346490321079	[ 28315 107453 2815]	[ 28299 107483 2815]
4601	1701229	2022-11-17 14:28:59.843347+00:00		t	28	72975962601477743	648518346486545841	72975962601542343	648518346480843521	[ 28425 107537 2830]	[ 28455 107559 2830]
4690	2215717	2022-11-17 14:28:59.843347+00:00		t	50	73187068834211172	648518346472537865	73187068834026911	648518346494996387	[ 33183 107681 2828]	[ 33163 107659 2827]
4752	5687578	2022-11-17 14:28:59.843347+00:00		t	25	73116700023091595	648518346472537865	73116700023068711	648518346480843521	[ 31721 107899 2777]	[ 31723 107929 2777]
4786	7786711	2022-11-17 14:28:59.843347+00:00		t	37	73116700090267125	648518346472537865	73116700090243183	648518346494996387	[ 31327 108155 2928]	[ 31351 108171 2928]
4790	7786722	2022-11-17 14:28:59.843347+00:00		t	45	73116700090257910	648518346472537865	73116700090267079	648518346480843521	[ 31347 108121 2931]	[ 31371 108099 2931]
4825	11850844	2022-11-17 14:28:59.843347+00:00		t	14	73046331412954919	648518346472537865	73046331412923196	648518346480843521	[ 30311 108057 2962]	[ 30311 108029 2961]
4840	11850855	2022-11-17 14:28:59.843347+00:00		t	33	73046331413001738	648518346472537865	73046331412999336	648518346494996387	[ 30313 108203 2983]	[ 30335 108223 2984]
4847	14776365	2022-11-17 14:28:59.843347+00:00		t	33	73187068767216334	648518346490136273	73187068767237324	648518346490321079	[ 32869 106885 2756]	[ 32889 106907 2758]
4887	18380145	2022-11-17 14:28:59.843347+00:00		t	15	72976168559002683	648518346477963245	72976168559020989	648518346480843521	[ 27903 114651 2528]	[ 27941 114653 2529]
4936	23642346	2022-11-17 14:28:59.843347+00:00		t	29	72553612966176330	648518346531363354	72553612966168657	648518346521544953	[ 15289 104271 3402]	[ 15297 104245 3402]
5060	34914048	2022-11-17 14:28:59.843347+00:00		t	24	72975962668870513	648518346472537865	72975962668849077	648518346480843521	[ 27403 107725 3016]	[ 27423 107735 3015]
5091	38756316	2022-11-17 14:28:59.843347+00:00		t	12	73046331144801868	648518346481703327	73046331144866753	648518346487038617	[ 29725 108125 2560]	[ 29725 108127 2562]
5097	38756321	2022-11-17 14:28:59.843347+00:00		t	16	73046331144801868	648518346481703327	73046331144805125	648518346487038617	[ 29751 108069 2556]	[ 29781 108051 2556]
5148	28651135	2022-11-17 14:28:59.843347+00:00		t	29	72694419106854521	648518346517527332	72694419106902562	648518346490574940	[ 18469 106177 3253]	[ 18479 106171 3256]
5193	42708656	2022-11-17 14:28:59.843347+00:00		t	26	72764856570554369	648518346495765904	72764856570544218	648518346480843521	[ 21625 107205 3286]	[ 21611 107191 3285]
5279	42708797	2022-11-17 14:28:59.843347+00:00		t	28	72764856570417959	648518346499385438	72764856570423715	648518346480843521	[ 21901 106869 3237]	[ 21871 106889 3237]
5309	42708928	2022-11-17 14:28:59.843347+00:00		t	35	72764856570420866	648518346497858151	72764856570396903	648518346480843521	[ 22047 106903 3229]	[ 22031 106935 3229]
5310	42708945	2022-11-17 14:28:59.843347+00:00		t	26	72764856570362206	648518346497858151	72764856570396914	648518346480843521	[ 22057 106909 3223]	[ 22045 106935 3223]
5424	268826	2022-11-17 14:28:59.843347+00:00		t	24	73187000047701131	648518346524142085	73187000047696210	648518346480843521	[ 33891 106275 2750]	[ 33893 106301 2751]
5435	1992213	2022-11-17 14:28:59.843347+00:00		t	26	72413150086986531	648518346498453780	72413150087151011	648518346490231002	[ 11401 111145 2833]	[ 11417 111119 2834]
5440	17073098	2022-11-17 14:28:59.843347+00:00		t	47	72413150087020594	648518346477981653	72413150087120798	648518346490231002	[ 12241 111917 2835]	[ 12225 111945 2835]
5443	4764099	2022-11-17 14:28:59.843347+00:00		t	13	72413150087324989	648518346477981653	72413150087308390	648518346490231002	[ 10949 111383 2896]	[ 10971 111385 2894]
5444	4763983	2022-11-17 14:28:59.843347+00:00		t	44	72413150087368840	648518346477981653	72413150087380529	648518346490231002	[ 10807 111223 2918]	[ 10789 111247 2920]
5445	4791667	2022-11-17 14:28:59.843347+00:00		t	41	72413150020242114	648518346477981653	72413150020269460	648518346490231002	[ 12117 112241 2774]	[ 12099 112275 2775]
5449	13994199	2022-11-17 14:28:59.843347+00:00		t	47	72905387766374244	648518346477981653	72905387766364110	648518346490231002	[ 26067 101915 3068]	[ 26035 101919 3068]
5454	14902709	2022-11-17 14:28:59.843347+00:00		t	19	73116699889009421	648518346499541854	73116699888974947	648518346490321079	[ 31609 108259 2541]	[ 31599 108289 2541]
5455	14902716	2022-11-17 14:28:59.843347+00:00		t	17	73116699889006651	648518346499541854	73116699888975012	648518346490321079	[ 31629 108363 2545]	[ 31639 108389 2545]
5459	14902720	2022-11-17 14:28:59.843347+00:00		t	31	73116699888980520	648518346499541854	73116699888988661	648518346490321079	[ 31691 108341 2545]	[ 31687 108365 2546]
5460	8771690	2022-11-17 14:28:59.843347+00:00		t	29	72624050429820522	648518346481068634	72624050429818157	648518346490321079	[ 17111 104983 3390]	[ 17137 104997 3391]
5461	8039436	2022-11-17 14:28:59.843347+00:00		t	25	72905593857532063	648518346490237960	72905593857527469	648518346480843521	[ 24963 107199 2869]	[ 24983 107231 2870]
5462	8039467	2022-11-17 14:28:59.843347+00:00		t	25	72905593857490127	648518346490237960	72905593857482796	648518346480843521	[ 24995 107275 2850]	[ 25017 107303 2850]
5471	43491820	2022-11-17 14:28:59.843347+00:00		t	15	73046331346093681	648518346472537865	73046331346096882	648518346490321079	[ 30417 108433 2939]	[ 30419 108473 2940]
5472	1701383	2022-11-17 14:28:59.843347+00:00		t	24	72975962601920120	648518346472537865	72975962601947846	648518346490321079	[ 28669 108217 2948]	[ 28639 108199 2949]
5473	32332385	2022-11-17 14:28:59.843347+00:00		t	59	72483518831191514	648518346477981653	72483518831300987	648518346490231002	[ 12295 111965 2830]	[ 12295 112003 2831]
5474	2215827	2022-11-17 14:28:59.843347+00:00		t	18	73187068834253549	648518346503767201	73187068834253544	648518346490321079	[ 33525 107579 2856]	[ 33507 107551 2857]
5476	9299795	2022-11-17 14:28:59.843347+00:00		t	36	72835225247595549	648518346499385438	72835225247590410	648518346490321079	[ 22675 106725 3128]	[ 22685 106739 3127]
5478	11674749	2022-11-17 14:28:59.843347+00:00		t	28	72764856436314528	648518346517348645	72764856436322564	648518346494996387	[ 20905 106939 3058]	[ 20883 106967 3058]
5479	9394151	2022-11-17 14:28:59.843347+00:00		t	43	73187068767216643	648518346487705300	73187068767186852	648518346490321079	[ 34049 107521 2747]	[ 34071 107531 2746]
5494	14225296	2022-11-17 14:28:59.843347+00:00		t	18	72483450112015458	648518346499722309	72483450111994246	648518346499888197	[ 12945 110539 2904]	[ 12961 110571 2904]
5499	41760736	2022-11-17 14:28:59.843347+00:00		t	30	72623775350445851	648518346474593218	72623775350467163	648518346499888197	[17707 97811 2963]	[17737 97795 2964]
5500	41760852	2022-11-17 14:28:59.843347+00:00		t	27	72623775350437907	648518346499722309	72623775350456915	648518346499888197	[17993 97759 2960]	[18027 97763 2961]
5501	25724112	2022-11-17 14:28:59.843347+00:00		t	23	72623912856599279	648518346472297010	72623912856596890	648518346499888197	[ 17699 100419 3115]	[ 17723 100397 3116]
5502	4962751	2022-11-17 14:28:59.843347+00:00		t	14	72342712288131891	648518346517348645	72342712288106979	648518346491361313	[ 9245 110463 2255]	[ 9211 110487 2255]
5504	41116440	2022-11-17 14:28:59.843347+00:00		t	30	72342712288131891	648518346517348645	72342712288155563	648518346474656450	[ 9265 110457 2263]	[ 9265 110467 2264]
5505	41116465	2022-11-17 14:28:59.843347+00:00		t	42	72342712288131891	648518346517348645	72342712288119329	648518346474656450	[ 9269 110465 2256]	[ 9283 110497 2256]
5508	41116487	2022-11-17 14:28:59.843347+00:00		t	36	72342712288111932	648518346517348645	72342712288102257	648518346491361313	[ 9307 110419 2250]	[ 9303 110385 2250]
5509	41116482	2022-11-17 14:28:59.843347+00:00		t	27	72342712288131891	648518346517348645	72342712288144869	648518346480843521	[ 9283 110453 2262]	[ 9293 110441 2264]
5520	41116553	2022-11-17 14:28:59.843347+00:00		t	26	72342712288129364	648518346517348645	72342712288102227	648518346491361313	[ 9397 110437 2255]	[ 9413 110413 2255]
5530	41116525	2022-11-17 14:28:59.843347+00:00		t	25	72342712288131900	648518346517348645	72342712288142177	648518346502236489	[ 9365 110423 2259]	[ 9371 110397 2260]
5531	41116478	2022-11-17 14:28:59.843347+00:00		t	42	72342712288131891	648518346517348645	72342712288109348	648518346479677888	[ 9295 110409 2253]	[ 9291 110375 2253]
5533	7491388	2022-11-17 14:28:59.843347+00:00		t	24	72835225113558803	648518346517348645	72835225113540999	648518346489023210	[ 23633 106977 2949]	[ 23665 106989 2949]
5534	10349698	2022-11-17 14:28:59.843347+00:00		t	12	72905593790614511	648518346517348645	72905593790614486	648518346497880310	[ 25303 107325 2813]	[ 25313 107303 2812]
5543	37265605	2022-11-17 14:28:59.843347+00:00		t	28	72342712623432245	648518346517348645	72342712623446307	648518346494034720	[ 10113 110467 2827]	[ 10097 110497 2828]
5546	8039253	2022-11-17 14:28:59.843347+00:00		t	18	72905593857475881	648518346517348645	72905593857473585	648518346479677888	[ 24719 107389 2839]	[ 24709 107431 2840]
5549	37037814	2022-11-17 14:28:59.843347+00:00		t	27	72272206440515480	648518346517348645	72272206440493599	648518346502236489	[ 7679 105519 2887]	[ 7705 105511 2887]
5559	41182225	2022-11-17 14:28:59.843347+00:00		t	24	72272206440384478	648518346494264434	72272206440391260	648518346500132614	[ 7667 105159 2843]	[ 7683 105137 2844]
5568	5651714	2022-11-17 14:28:59.843347+00:00		t	30	72905593790565823	648518346494264434	72905593790568340	648518346489023210	[ 25689 107667 2790]	[ 25653 107679 2791]
5577	13263908	2022-11-17 14:28:59.843347+00:00		t	24	72624050295745966	648518346494264434	72624119015230713	648518346494996387	[ 17431 106487 3197]	[ 17453 106509 3197]
5591	19155900	2022-11-17 14:28:59.843347+00:00		t	41	72764856503539725	648518346499893315	72764856503534999	648518346490321079	[ 22109 106931 3173]	[ 22093 106969 3174]
5610	30198985	2022-11-17 14:28:59.843347+00:00		t	40	72835293765824516	648518346517348645	72835293765795816	648518346480843521	[ 24539 110053 2770]	[ 24565 110041 2771]
5617	36214650	2022-11-17 14:28:59.843347+00:00		t	26	72483450179084876	648518346494264434	72483450179078226	648518346480843521	[ 13023 109105 3025]	[ 12991 109091 3025]
5623	24452258	2022-11-17 14:28:59.843347+00:00		t	53	72342643769690799	648518346494264434	72342643769770605	648518346498344346	[ 9045 108463 2570]	[ 9061 108441 2571]
5632	24761922	2022-11-17 14:28:59.843347+00:00		t	21	72342575385950567	648518346494264434	72342575385943475	648518346497880310	[ 9847 105295 3245]	[ 9875 105285 3244]
5637	37037888	2022-11-17 14:28:59.843347+00:00		t	47	72272206440547565	648518346517348645	72272206440528174	648518346497880310	[ 7809 105565 2904]	[ 7823 105543 2904]
5644	24761867	2022-11-17 14:28:59.843347+00:00		t	14	72342575385950567	648518346494264434	72342575385943497	648518346498344346	[ 9819 105305 3245]	[ 9789 105299 3245]
5649	41116406	2022-11-17 14:28:59.843347+00:00		t	31	72342712288104594	648518346496671612	72342712288121785	648518346491361313	[ 9219 110307 2249]	[ 9239 110335 2249]
5662	2581431	2022-11-17 14:28:59.843347+00:00		t	21	72483450179169537	648518346496671612	72483450179154522	648518346481059930	[ 13857 108725 3058]	[ 13823 108715 3057]
5663	42730650	2022-11-17 14:28:59.843347+00:00		t	46	72342712422242683	648518346496671612	72342712422248155	648518346481710273	[ 8461 110083 2474]	[ 8439 110113 2475]
5671	42730652	2022-11-17 14:28:59.843347+00:00		t	26	72342712422287989	648518346496671612	72342712422270733	648518346502236489	[ 8455 109917 2485]	[ 8445 109897 2484]
5673	42730622	2022-11-17 14:28:59.843347+00:00		t	39	72342712422295537	648518346496671612	72342712422297892	648518346494034720	[ 8421 109913 2493]	[ 8381 109907 2494]
5696	41182184	2022-11-17 14:28:59.843347+00:00		t	20	72272206440485993	648518346496671612	72272206440473814	648518346502236489	[ 7551 105285 2876]	[ 7579 105273 2876]
5701	41182186	2022-11-17 14:28:59.843347+00:00		t	15	72272206440485993	648518346496671612	72272206440483544	648518346494034720	[ 7555 105315 2876]	[ 7587 105309 2876]
5708	44675971	2022-11-17 14:28:59.843347+00:00		t	21	72694487759059278	648518346496671612	72694487759034224	648518346494996387	[ 20459 106845 3085]	[ 20449 106871 3085]
5722	7042238	2022-11-17 14:28:59.843347+00:00		t	23	72342712355125732	648518346496671612	72342712355113591	648518346517586756	[ 8903 110395 2336]	[ 8921 110373 2335]
5724	7042211	2022-11-17 14:28:59.843347+00:00		t	16	72342712355125732	648518346496671612	72342712355137974	648518346498344346	[ 8887 110403 2338]	[ 8877 110363 2338]
5739	21703877	2022-11-17 14:28:59.843347+00:00		t	28	72976031187066004	648518346496671612	72976031187066055	648518346480843521	[ 26745 108971 2648]	[ 26727 109009 2648]
5740	21703940	2022-11-17 14:28:59.843347+00:00		t	24	72976031187070708	648518346496671612	72976031187075347	648518346504230862	[ 26763 108971 2648]	[ 26785 108993 2649]
5769	2187549	2022-11-17 14:28:59.843347+00:00		t	31	72342712489497952	648518346496671612	72342712489506951	648518346498344346	[ 9321 109451 2661]	[ 9305 109431 2662]
5786	2187581	2022-11-17 14:28:59.843347+00:00		t	12	72342712489528680	648518346496671612	72342712489535963	648518346479677888	[ 9329 109499 2670]	[ 9339 109487 2672]
5797	32518012	2022-11-17 14:28:59.843347+00:00		t	18	72483450178963587	648518346496671612	72483450178990994	648518346494996387	[ 12443 109931 2974]	[ 12451 109963 2976]
5811	39563363	2022-11-17 14:28:59.843347+00:00		t	23	72342643904287440	648518346496671612	72342643904287474	648518346477888014	[ 8879 107159 2926]	[ 8903 107187 2927]
5812	30198988	2022-11-17 14:28:59.843347+00:00		t	93	72905662510031368	648518346496671612	72835293765856867	648518346480843521	[ 24601 110001 2788]	[ 24573 110003 2788]
5815	39563355	2022-11-17 14:28:59.843347+00:00		t	21	72342643904261894	648518346496671612	72342643904266643	648518346479956886	[ 8875 107083 2928]	[ 8889 107059 2928]
5816	28875956	2022-11-17 14:28:59.843347+00:00		t	41	72553750270939718	648518346496671612	72553750270951546	648518346480843521	[ 15357 107937 3147]	[ 15379 107917 3148]
5817	39563351	2022-11-17 14:28:59.843347+00:00		t	28	72342643904290303	648518346496671612	72342643904312309	648518346489544793	[ 8867 107107 2941]	[ 8883 107097 2943]
5820	28875961	2022-11-17 14:28:59.843347+00:00		t	38	72553750270946866	648518346496671612	72553750270958180	648518346481059930	[ 15369 107965 3147]	[ 15393 107951 3149]
5837	40696092	2022-11-17 14:28:59.843347+00:00		t	13	72835362485255513	648518346496671612	72835362485241878	648518346489023210	[ 24481 110627 2759]	[ 24475 110597 2759]
5900	38855298	2022-11-17 14:28:59.843347+00:00		t	38	73046400132223102	648518346497858151	73046400132220229	648518346480843521	[ 30593 109079 2955]	[ 30573 109059 2956]
5981	44724579	2022-11-17 14:28:59.843347+00:00		t	24	72975825230024844	648518346483783343	72975825230017835	648518346495020203	[ 26679 103167 3059]	[ 26705 103193 3060]
5982	44724581	2022-11-17 14:28:59.843347+00:00		t	18	72975825230010902	648518346483783343	72975825229994286	648518346495020203	[ 26719 103053 3054]	[ 26707 103039 3054]
5994	34913808	2022-11-17 14:28:59.843347+00:00		t	22	72975962668805259	648518346499893315	72975962668814668	648518346480843521	[ 26811 108055 2998]	[ 26819 108093 2998]
5995	23129934	2022-11-17 14:28:59.843347+00:00		t	32	72553750337760143	648518346494933426	72553750337820085	648518346519054303	[ 15625 108119 3210]	[ 15603 108129 3213]
5999	41373469	2022-11-17 14:28:59.843347+00:00		t	28	72553681551557331	648518346490237960	72553681551593901	648518346519054303	[ 15463 105969 3205]	[ 15427 105979 3205]
6016	42127928	2022-11-17 14:28:59.843347+00:00		t	19	72342781074700881	648518346480666625	72342781074712041	648518346494034720	[ 9583 110903 2389]	[ 9597 110887 2392]
6017	41156003	2022-11-17 14:28:59.843347+00:00		t	37	72413081367908094	648518346517348645	72413081367912966	648518346494034720	[ 11377 110183 2929]	[ 11395 110159 2929]
6052	2187831	2022-11-17 14:28:59.843347+00:00		t	26	72342712489530698	648518346490237960	72342712489513929	648518346486783620	[ 9747 109053 2668]	[ 9761 109049 2667]
6054	2187813	2022-11-17 14:28:59.843347+00:00		t	25	72342712489540686	648518346490237960	72342712489542972	648518346466159920	[ 9701 109055 2674]	[ 9703 109041 2677]
6055	2187852	2022-11-17 14:28:59.843347+00:00		t	16	72342712489530698	648518346490237960	72342712489516501	648518346502036330	[ 9757 109067 2669]	[ 9795 109069 2669]
6075	8662666	2022-11-17 14:28:59.843347+00:00		t	16	72342643770118531	648518346490237960	72342643770129469	648518346466159920	[ 9043 107265 2691]	[ 9065 107241 2691]
6081	23541662	2022-11-17 14:28:59.843347+00:00		t	41	72624119015195134	648518346490237960	72624119015180396	648518346504230862	[ 16633 106769 3179]	[ 16613 106803 3179]
6109	27316108	2022-11-17 14:28:59.843347+00:00		t	20	72342643769679546	648518346490237960	72342643769679550	648518346466159920	[ 9277 108193 2570]	[ 9313 108197 2570]
6120	24527609	2022-11-17 14:28:59.843347+00:00		t	32	72413081367879872	648518346490237960	72413081367894550	648518346466159920	[ 11123 108785 2913]	[ 11091 108785 2914]
6123	31917260	2022-11-17 14:28:59.843347+00:00		t	16	72412944130291190	648518346490237960	72412944130285645	648518346501117289	[ 10557 104817 3311]	[ 10587 104803 3310]
6124	32325455	2022-11-17 14:28:59.843347+00:00		t	21	72342643836983180	648518346490237960	72342643836938839	648518346477888014	[ 9215 107443 2734]	[ 9193 107471 2735]
6135	32596192	2022-11-17 14:28:59.843347+00:00		t	25	72413081367870735	648518346490237960	72413081367875233	648518346480843521	[ 11323 109051 2908]	[ 11301 109071 2910]
6143	31917255	2022-11-17 14:28:59.843347+00:00		t	43	72412944130291190	648518346490237960	72412944130288437	648518346466159920	[ 10555 104785 3311]	[ 10581 104771 3312]
6145	31790507	2022-11-17 14:28:59.843347+00:00		t	19	72412875477790839	648518346490237960	72412875477744436	648518346491061880	[ 11677 104297 3367]	[ 11667 104281 3366]
6146	31790618	2022-11-17 14:28:59.843347+00:00		t	33	72412875477800404	648518346490237960	72412875477824019	648518346500132614	[ 12115 104241 3392]	[ 12125 104203 3393]
6157	41182181	2022-11-17 14:28:59.843347+00:00		t	34	72272206440413774	648518346494264434	72272206440411329	648518346489544793	[ 7581 105143 2849]	[ 7579 105107 2850]
6159	32066631	2022-11-17 14:28:59.843347+00:00		t	29	72413081233620909	648518346514448583	72413081233627366	648518346494034720	[ 10953 110337 2629]	[ 10953 110305 2629]
6160	32066720	2022-11-17 14:28:59.843347+00:00		t	56	72413081233677473	648518346514448583	72413081233677419	648518346494034720	[ 11057 110409 2644]	[ 11047 110381 2644]
6204	2277689	2022-11-17 14:28:59.843347+00:00		t	26	72905593790560989	648518346494264434	72905593790573045	648518346480843521	[ 25627 107391 2793]	[ 25647 107361 2793]
6208	2277831	2022-11-17 14:28:59.843347+00:00		t	29	72905593790583205	648518346494264434	72905593790575670	648518346480843521	[ 25787 107449 2798]	[ 25799 107427 2797]
6209	2277781	2022-11-17 14:28:59.843347+00:00		t	24	72905593790583205	648518346494264434	72905593790583178	648518346489023210	[ 25759 107449 2797]	[ 25757 107427 2796]
6210	42168111	2022-11-17 14:28:59.843347+00:00		t	22	72624050295693032	648518346494264434	72624050295685735	648518346486783620	[ 18017 106427 3171]	[ 18037 106455 3171]
6212	36082467	2022-11-17 14:28:59.843347+00:00		t	29	72342575251820402	648518346490237960	72342575251825476	648518346489544793	[ 8321 105479 3024]	[ 8323 105449 3025]
6215	42168147	2022-11-17 14:28:59.843347+00:00		t	42	72624050295680384	648518346494264434	72624050295669877	648518346486783620	[ 18105 106427 3164]	[ 18101 106463 3164]
6218	42167851	2022-11-17 14:28:59.843347+00:00		t	43	72624050295730757	648518346494264434	72624050295740555	648518346494996387	[ 17683 106317 3189]	[ 17699 106299 3190]
6256	8870652	2022-11-17 14:28:59.843347+00:00		t	31	72413081434810179	648518346517348645	72413081434810187	648518346479956886	[ 12103 110261 2968]	[ 12133 110283 2969]
6262	9228825	2022-11-17 14:28:59.843347+00:00		t	25	72764787716920036	648518346494264434	72764787716927965	648518346486783620	[ 20941 106277 3051]	[ 20925 106305 3051]
6279	31917099	2022-11-17 14:28:59.843347+00:00		t	47	72412944130253165	648518346494264434	72412944130255567	648518346500132614	[ 10263 104577 3298]	[ 10269 104543 3299]
6284	31917082	2022-11-17 14:28:59.843347+00:00		t	21	72342575386067861	648518346494264434	72412944130265008	648518346479677888	[ 10239 104567 3300]	[ 10241 104537 3300]
6290	31917140	2022-11-17 14:28:59.843347+00:00		t	53	72412944130253165	648518346494264434	72412944130253158	648518346486783620	[ 10279 104599 3298]	[ 10313 104593 3298]
6294	5652127	2022-11-17 14:28:59.843347+00:00		t	25	72905593790368076	648518346494264434	72905593790398279	648518346479677888	[ 26503 107831 2711]	[ 26499 107809 2712]
6305	24452192	2022-11-17 14:28:59.843347+00:00		t	34	72342643769834986	648518346517348645	72342643769816582	648518346494034720	[ 8981 108413 2584]	[ 8991 108449 2584]
6309	38154324	2022-11-17 14:28:59.843347+00:00		t	40	72342643971361108	648518346494264434	72342643971353431	648518346497880310	[ 8375 106505 3048]	[ 8409 106505 3048]
6314	38154232	2022-11-17 14:28:59.843347+00:00		t	32	72342643971257498	648518346494264434	72342643971254478	648518346489544793	[ 8209 106523 3009]	[ 8241 106509 3009]
6365	16181087	2022-11-17 14:28:59.843347+00:00		t	37	72342712489504812	648518346480666625	72342712489498046	648518346494034720	[ 9421 109693 2659]	[ 9409 109663 2659]
6367	16180906	2022-11-17 14:28:59.843347+00:00		t	39	72342712489133054	648518346494264434	72342712489257333	648518346494034720	[ 9201 109679 2575]	[ 9227 109659 2575]
6421	23541713	2022-11-17 14:28:59.843347+00:00		t	41	72624119015160306	648518346494264434	72624119015170085	648518346480843521	[ 16661 106703 3168]	[ 16695 106695 3168]
6434	36598321	2022-11-17 14:28:59.843347+00:00		t	14	72624050295753679	648518346494264434	72624050295781897	648518346480843521	[ 17391 106345 3200]	[ 17403 106343 3202]
6443	36922968	2022-11-17 14:28:59.843347+00:00		t	20	72553681551469167	648518346494264434	72553681551471628	648518346479677888	[ 14873 106193 3172]	[ 14847 106219 3172]
6466	24762000	2022-11-17 14:28:59.843347+00:00		t	31	72342575386036904	648518346494264434	72342575386050958	648518346502236489	[ 10021 105005 3286]	[ 10023 104989 3290]
6467	24762019	2022-11-17 14:28:59.843347+00:00		t	18	72342575386011026	648518346494264434	72342575386003658	648518346498344346	[ 10037 105031 3274]	[ 10051 105011 3274]
6491	2277922	2022-11-17 14:28:59.843347+00:00		t	21	72905593790585397	648518346517348645	72905593790578059	648518346489023210	[ 25891 107189 2799]	[ 25913 107173 2798]
6506	34317013	2022-11-17 14:28:59.843347+00:00		t	38	72835225180447872	648518346517348645	72835225180447897	648518346480843521	[ 22837 106875 3003]	[ 22833 106913 3004]
6514	25456219	2022-11-17 14:28:59.843347+00:00		t	21	72342712556713371	648518346517348645	72342712556790996	648518346491361313	[ 10137 110305 2821]	[ 10149 110277 2821]
6572	3792770	2022-11-17 14:28:59.843347+00:00		t	50	72342575117511616	648518346496671612	72342575117521664	648518346489544793	[ 8367 104831 2729]	[ 8333 104813 2730]
6573	3792826	2022-11-17 14:28:59.843347+00:00		t	21	72342575117531926	648518346496671612	72342575117521664	648518346489544793	[ 8421 104809 2738]	[ 8423 104771 2738]
6581	42730691	2022-11-17 14:28:59.843347+00:00		t	37	72342712422268215	648518346496671612	72342712422270763	648518346502236489	[ 8495 109921 2484]	[ 8493 109897 2484]
6591	861263	2022-11-17 14:28:59.843347+00:00		t	42	72342575050592466	648518346496671612	72342575050606282	648518346500132614	[ 9433 104789 2676]	[ 9439 104783 2679]
6598	861282	2022-11-17 14:28:59.843347+00:00		t	32	72342575050585099	648518346496671612	72342575050601467	648518346500132614	[ 9475 104717 2673]	[ 9479 104685 2674]
6599	861264	2022-11-17 14:28:59.843347+00:00		t	42	72342575050592466	648518346496671612	72342575050603897	648518346517586756	[ 9427 104809 2676]	[ 9445 104827 2678]
6605	10816910	2022-11-17 14:28:59.843347+00:00		t	20	72342781074778873	648518346496671612	72342781074776409	648518346479956886	[ 8695 110763 2417]	[ 8727 110753 2418]
6613	18603445	2022-11-17 14:28:59.843347+00:00		t	43	72342574983409995	648518346496671612	72342574983407460	648518346489544793	[ 8707 105887 2510]	[ 8739 105875 2511]
6615	18603443	2022-11-17 14:28:59.843347+00:00		t	12	72342574983409995	648518346496671612	72342574983404851	648518346502236489	[ 8697 105911 2510]	[ 8731 105909 2510]
6639	11592017	2022-11-17 14:28:59.843347+00:00		t	14	72413081367878202	648518346496671612	72413081367869034	648518346481059930	[ 11185 110073 2909]	[ 11187 110035 2910]
6644	13627383	2022-11-17 14:28:59.843347+00:00		t	15	72553750270998393	648518346496671612	72553750270996321	648518346481059930	[ 15383 107017 3166]	[ 15345 107021 3166]
6649	13627392	2022-11-17 14:28:59.843347+00:00		t	20	72553750270978201	648518346496671612	72553750270980378	648518346481059930	[ 15357 107161 3160]	[ 15353 107129 3159]
6652	13264607	2022-11-17 14:28:59.843347+00:00		t	42	72624119015070687	648518346496671612	72624119015060868	648518346486783620	[ 18391 106583 3131]	[ 18423 106575 3131]
6665	21704111	2022-11-17 14:28:59.843347+00:00		t	24	72976031187074920	648518346496671612	72976031187074555	648518346480843521	[ 26911 108579 2649]	[ 26931 108555 2650]
6675	16570190	2022-11-17 14:28:59.843347+00:00		t	58	72553750270949284	648518346496671612	72553750270955941	648518346480843521	[ 15353 108015 3147]	[ 15349 108021 3150]
6692	2187736	2022-11-17 14:28:59.843347+00:00		t	43	72342712489531053	648518346496671612	72342712489535974	648518346521544953	[ 9557 109537 2672]	[ 9591 109537 2673]
6696	2187675	2022-11-17 14:28:59.843347+00:00		t	38	72342712489533475	648518346496671612	72342712489526174	648518346498344346	[ 9497 109471 2670]	[ 9507 109449 2670]
6718	22118004	2022-11-17 14:28:59.843347+00:00		t	29	72905731162410214	648518346496671612	72905731162415424	648518346479677888	[ 25607 111587 2663]	[ 25597 111561 2664]
6727	26483600	2022-11-17 14:28:59.843347+00:00		t	17	72342575318942434	648518346496671612	72342575318920459	648518346477888014	[ 9105 105311 3147]	[ 9105 105329 3146]
6745	23541979	2022-11-17 14:28:59.843347+00:00		t	20	72624119015150582	648518346496671612	72624119015153141	648518346492416127	[ 17033 106783 3163]	[ 17035 106817 3163]
6759	30198992	2022-11-17 14:28:59.843347+00:00		t	54	72905662510043024	648518346496671612	72835293765838341	648518346489023210	[ 24601 110057 2785]	[ 24571 110085 2786]
6763	29422503	2022-11-17 14:28:59.843347+00:00		t	23	72975962467497904	648518346496671612	72975962467489715	648518346489023210	[ 27297 106711 2609]	[ 27325 106727 2609]
6767	36214611	2022-11-17 14:28:59.843347+00:00		t	32	72483450179093650	648518346496671612	72483450179078226	648518346480843521	[ 12929 109193 3025]	[ 12923 109165 3025]
6769	40696155	2022-11-17 14:28:59.843347+00:00		t	44	72835362485255513	648518346496671612	72835362485255514	648518346481059930	[ 24523 110639 2761]	[ 24559 110627 2762]
6774	40696160	2022-11-17 14:28:59.843347+00:00		t	25	72835362485255513	648518346496671612	72835362485269501	648518346481059930	[ 24523 110645 2766]	[ 24559 110639 2768]
6775	22585410	2022-11-17 14:28:59.843347+00:00		t	20	72975893882069521	648518346496671612	72975893882166663	648518346480843521	[ 27395 106281 2836]	[ 27399 106279 2839]
6788	30797843	2022-11-17 14:28:59.843347+00:00		t	22	72272206172262564	648518346496671612	72272206172272066	648518346502236489	[ 8075 105023 2436]	[ 8079 104991 2437]
6800	31943790	2022-11-17 14:28:59.843347+00:00		t	31	72342575318965156	648518346496671612	72342575318982320	648518346477888014	[ 9293 105197 3166]	[ 9305 105223 3168]
6806	32325226	2022-11-17 14:28:59.843347+00:00		t	34	72342643837093183	648518346496671612	72342643837102801	648518346491361313	[ 8949 106907 2780]	[ 8961 106881 2781]
6811	32325232	2022-11-17 14:28:59.843347+00:00		t	17	72342643837114939	648518346496671612	72342643837125490	648518346494034720	[ 8977 107029 2795]	[ 8979 107043 2794]
6821	35589254	2022-11-17 14:28:59.843347+00:00		t	26	72342781141680162	648518346517348645	72342781141687591	648518346479677888	[ 9469 111795 2472]	[ 9451 111825 2473]
6834	35589263	2022-11-17 14:28:59.843347+00:00		t	33	72342781141660930	648518346517348645	72342781141673338	648518346474656450	[ 9471 111737 2460]	[ 9459 111761 2459]
6841	18336563	2022-11-17 14:28:59.843347+00:00		t	40	72553750271039980	648518346517348645	72553750271042539	648518346500132614	[ 15371 106543 3187]	[ 15401 106543 3188]
6846	16569934	2022-11-17 14:28:59.843347+00:00		t	18	72553750270944524	648518346517348645	72553750270949352	648518346479677888	[ 14979 108045 3144]	[ 14997 108075 3145]
6853	21704125	2022-11-17 14:28:59.843347+00:00		t	14	72976031187058607	648518346496671612	72976031187063542	648518346481710273	[ 26911 108683 2642]	[ 26945 108683 2641]
6861	2277694	2022-11-17 14:28:59.843347+00:00		t	19	72905593790400342	648518346517348645	72905593790418670	648518346497880310	[ 25633 107247 2724]	[ 25649 107245 2726]
6862	2277821	2022-11-17 14:28:59.843347+00:00		t	19	72905593790367363	648518346517348645	72905593790329860	648518346497880310	[ 25763 107255 2705]	[ 25795 107261 2705]
6869	37037837	2022-11-17 14:28:59.843347+00:00		t	33	72272206440515480	648518346517348645	72272206440510635	648518346497880310	[ 7709 105535 2890]	[ 7739 105535 2889]
6877	14225004	2022-11-17 14:28:59.843347+00:00		t	28	72483450112094594	648518346501288024	72483450112062785	648518346488838734	[ 12299 109755 2936]	[ 12329 109773 2936]
6904	10517463	2022-11-17 14:28:59.843347+00:00		t	39	72413218672424844	648518346474593218	72413218672432316	648518346509377402	[ 10483 112773 2583]	[ 10475 112803 2583]
6924	36165944	2022-11-17 14:28:59.843347+00:00		t	29	72975962467660491	648518346517348645	72975962467687649	648518346480843521	[ 26685 108243 2687]	[ 26731 108239 2686]
6926	29775275	2022-11-17 14:28:59.843347+00:00		t	36	73046537303242760	648518346488912397	73046537303258131	648518346480843521	[ 28739 113957 2549]	[ 28713 113977 2550]
6927	29775365	2022-11-17 14:28:59.843347+00:00		t	23	73046537303277309	648518346509233018	73046537303479201	648518346480843521	[ 28859 114405 2569]	[ 28885 114401 2569]
6928	29775381	2022-11-17 14:28:59.843347+00:00		t	31	73046537303281905	648518346509233018	73046537303337815	648518346480843521	[ 28889 114241 2564]	[ 28921 114249 2565]
6930	5406387	2022-11-17 14:28:59.843347+00:00		t	36	72905662644181397	648518346494038560	72905662644168614	648518346480843521	[ 26527 108809 3013]	[ 26505 108787 3013]
6932	29789674	2022-11-17 14:28:59.843347+00:00		t	16	72553612899179653	648518346496729980	72553612899154513	648518346488838734	[ 14445 102705 3316]	[ 14441 102689 3315]
6933	38154304	2022-11-17 14:28:59.843347+00:00		t	18	72342643971346053	648518346494264434	72342643971351596	648518346497880310	[ 8331 106611 3046]	[ 8361 106625 3046]
6940	2277945	2022-11-17 14:28:59.843347+00:00		t	35	72905593790439636	648518346517348645	72905593790444454	648518346497880310	[ 25973 107227 2742]	[ 25943 107215 2743]
6942	31334895	2022-11-17 14:28:59.843347+00:00		t	18	72342643702924301	648518346494264434	72342643702951056	648518346497880310	[ 8883 107731 2535]	[ 8911 107719 2535]
6943	41182191	2022-11-17 14:28:59.843347+00:00		t	15	72272206440462370	648518346490237960	72272206440471420	648518346497880310	[ 7631 105213 2873]	[ 7607 105237 2874]
6952	43130595	2022-11-17 14:28:59.843347+00:00		t	46	72905662510066915	648518346490237960	72905662510019442	648518346497880310	[ 24663 110185 2789]	[ 24689 110163 2790]
6954	2277927	2022-11-17 14:28:59.843347+00:00		t	27	72905593790551809	648518346496671612	72905593790547038	648518346497880310	[ 25895 107209 2782]	[ 25917 107235 2783]
7008	23753168	2022-11-17 14:28:59.843347+00:00		t	34	72976099973539162	648518346531363354	72976031254037229	648518346480843521	[ 28221 110593 2723]	[ 28183 110589 2724]
7011	23008918	2022-11-17 14:28:59.843347+00:00		t	45	72624050362705500	648518346507233352	72624050362705560	648518346480843521	[ 17077 105315 3259]	[ 17085 105347 3261]
7012	39427595	2022-11-17 14:28:59.843347+00:00		t	22	72976099973549382	648518346531363354	72976099973554148	648518346480843521	[ 28243 110615 2726]	[ 28219 110609 2728]
7013	44717669	2022-11-17 14:28:59.843347+00:00		t	31	72342781141629812	648518346517348645	72342781141606381	648518346491361313	[ 9119 111441 2448]	[ 9083 111439 2449]
7016	2278404	2022-11-17 14:28:59.843347+00:00		t	28	72905593790565682	648518346507233352	72905593790568137	648518346480843521	[ 26415 107463 2788]	[ 26425 107433 2788]
7017	2278366	2022-11-17 14:28:59.843347+00:00		t	17	72905593790604445	648518346480666625	72905593790606720	648518346480843521	[ 26421 106971 2809]	[ 26391 106951 2810]
7019	35323839	2022-11-17 14:28:59.843347+00:00		t	34	73187068767271462	648518346503767201	73187068767266939	648518346480843521	[ 34449 107195 2776]	[ 34433 107171 2776]
7023	22585474	2022-11-17 14:28:59.843347+00:00		t	30	72975893815341548	648518346496671612	72975893882042259	648518346480843521	[ 27475 106293 2825]	[ 27499 106319 2826]
7026	22585491	2022-11-17 14:28:59.843347+00:00		t	19	72975893882038367	648518346496671612	72975893882042259	648518346480843521	[ 27481 106275 2829]	[ 27513 106289 2830]
7043	36150614	2022-11-17 14:28:59.843347+00:00		t	20	73116837528771852	648518346481068634	73116837528999994	648518346480843521	[ 32007 111133 2837]	[ 31977 111139 2836]
7049	38258363	2022-11-17 14:28:59.843347+00:00		t	31	72905662644119967	648518346481068634	72905662644141854	648518346480843521	[ 26365 110191 2991]	[ 26353 110169 2993]
7086	26922960	2022-11-17 14:28:59.843347+00:00		t	16	72694419107018318	648518346498554608	72694419107013580	648518346480843521	[ 19629 105235 3315]	[ 19603 105241 3316]
7092	18603463	2022-11-17 14:28:59.843347+00:00		t	24	72342574983443582	648518346517348645	72342574983448698	648518346493419292	[ 8795 106319 2525]	[ 8773 106313 2527]
7134	10470200	2022-11-17 14:28:59.843347+00:00		t	21	73116700023065754	648518346531374106	73116700023083520	648518346487038617	[ 31015 106895 2774]	[ 30985 106915 2775]
7175	37490909	2022-11-17 14:28:59.843347+00:00		t	27	72553681618600819	648518346499840723	72553681618598232	648518346480843521	[ 14845 106457 3301]	[ 14873 106455 3301]
7176	37490921	2022-11-17 14:28:59.843347+00:00		t	14	72553681618598107	648518346499840723	72553681618600386	648518346480843521	[ 14931 106345 3300]	[ 14895 106349 3300]
7177	37490952	2022-11-17 14:28:59.843347+00:00		t	25	72553681618611487	648518346499840723	72553681618621290	648518346480843521	[ 14995 106345 3310]	[ 14983 106379 3311]
7182	37490990	2022-11-17 14:28:59.843347+00:00		t	64	72553681618611487	648518346499840723	72553681618613938	648518346488838734	[ 15033 106345 3308]	[ 15055 106377 3308]
7202	34601950	2022-11-17 14:28:59.843347+00:00		t	34	73187068767198439	648518346481068634	73257437511375730	648518346480843521	[ 34809 106749 2752]	[ 34839 106751 2752]
7216	42730676	2022-11-17 14:28:59.843347+00:00		t	29	72342712422430344	648518346480125925	72342712422415067	648518346494034720	[ 8489 110293 2547]	[ 8479 110303 2545]
7218	42730680	2022-11-17 14:28:59.843347+00:00		t	51	72342712422501716	648518346480125925	72342712422573005	648518346494034720	[ 8499 110195 2562]	[ 8481 110167 2562]
7219	42730677	2022-11-17 14:28:59.843347+00:00		t	63	72342712422430344	648518346480125925	72342712422422964	648518346502236489	[ 8491 110311 2548]	[ 8479 110345 2549]
7240	42730688	2022-11-17 14:28:59.843347+00:00		t	22	72342712422435581	648518346480125925	72342712422450727	648518346494034720	[ 8505 110197 2557]	[ 8487 110179 2556]
7257	42730709	2022-11-17 14:28:59.843347+00:00		t	17	72342712422501716	648518346480125925	72342712422519080	648518346502236489	[ 8513 110185 2560]	[ 8509 110153 2560]
7295	37723431	2022-11-17 14:28:59.843347+00:00		t	15	73046468785039107	648518346499840723	73046468785025690	648518346480843521	[ 30255 111809 2936]	[ 30231 111809 2937]
7301	42730895	2022-11-17 14:28:59.843347+00:00		t	42	72342712422435709	648518346514448583	72342712422447523	648518346494034720	[ 8793 110263 2554]	[ 8793 110245 2556]
7320	42730899	2022-11-17 14:28:59.843347+00:00		t	26	72342712422477508	648518346480125925	72342712422659734	648518346494034720	[ 8799 110089 2563]	[ 8797 110089 2567]
7327	10919578	2022-11-17 14:28:59.843347+00:00		t	32	72976031321265620	648518346499840723	72976031321265652	648518346480843521	[ 27303 108897 2891]	[ 27277 108903 2890]
7328	10919802	2022-11-17 14:28:59.843347+00:00		t	19	72976031321200157	648518346499840723	72976031321208006	648518346480843521	[ 27597 108871 2867]	[ 27575 108901 2867]
7330	18445865	2022-11-17 14:28:59.843347+00:00		t	28	72975962534678522	648518346492002415	72975962534673633	648518346480843521	[ 28411 108355 2759]	[ 28379 108369 2760]
7337	42731077	2022-11-17 14:28:59.843347+00:00		t	33	72342712422429942	648518346480125925	72342712422432517	648518346494034720	[ 8999 109689 2552]	[ 8979 109679 2551]
7341	42731103	2022-11-17 14:28:59.843347+00:00		t	16	72342712422476051	648518346494264434	72342712422468375	648518346494034720	[ 9031 109693 2564]	[ 9007 109685 2563]
7342	42731100	2022-11-17 14:28:59.843347+00:00		t	28	72342712422429942	648518346480125925	72342712422458011	648518346491361313	[ 9015 109705 2553]	[ 9005 109705 2556]
7345	42731121	2022-11-17 14:28:59.843347+00:00		t	26	72342712422438149	648518346480666625	72342712422422545	648518346491361313	[ 9049 109797 2546]	[ 9023 109771 2546]
7351	42731126	2022-11-17 14:28:59.843347+00:00		t	21	72342712422370171	648518346480125925	72342712422389187	648518346494034720	[ 9065 109615 2527]	[ 9027 109599 2528]
7353	42731199	2022-11-17 14:28:59.843347+00:00		t	71	72342712422427431	648518346480125925	72342712422438106	648518346491361313	[ 9087 109683 2551]	[ 9101 109713 2551]
7359	42731194	2022-11-17 14:28:59.843347+00:00		t	27	72342712422260890	648518346481857725	72342712422260838	648518346479956886	[ 9099 110241 2481]	[ 9089 110209 2481]
7365	42731155	2022-11-17 14:28:59.843347+00:00		t	20	72342712422417227	648518346480125925	72342712422411831	648518346494034720	[ 9043 109613 2544]	[ 9053 109577 2545]
7376	42731147	2022-11-17 14:28:59.843347+00:00		t	36	72342712422313914	648518346480125925	72342712422307158	648518346502236489	[ 9075 109735 2499]	[ 9049 109711 2500]
7378	42731281	2022-11-17 14:28:59.843347+00:00		t	25	72342712422268337	648518346507233352	72342712422258580	648518346479956886	[ 9191 110155 2486]	[ 9181 110187 2485]
7446	36699825	2022-11-17 14:28:59.843347+00:00		t	38	72413150020111799	648518346485450515	72413150020101646	648518346472722185	[ 10337 111847 2721]	[ 10349 111829 2719]
7469	31483738	2022-11-17 14:28:59.843347+00:00		t	40	73116700023130328	648518346488054046	73116700023127911	648518346480843521	[ 32627 107621 2794]	[ 32613 107653 2794]
7487	37125515	2022-11-17 14:28:59.843347+00:00		t	21	72413218605360736	648518346514361543	72413218605358069	648518346496052070	[ 11889 113153 2470]	[ 11909 113149 2470]
7490	37125526	2022-11-17 14:28:59.843347+00:00		t	37	72413218605128728	648518346514361543	72413218605128048	648518346471931035	[ 11919 113171 2442]	[ 11935 113141 2443]
7491	37125537	2022-11-17 14:28:59.843347+00:00		t	36	72413218605454522	648518346481759933	72413218605444970	648518346472653065	[ 11955 112771 2511]	[ 11957 112811 2512]
7511	37125575	2022-11-17 14:28:59.843347+00:00		t	21	72413218605454444	648518346481759933	72413218605470973	648518346524171525	[ 12001 112761 2515]	[ 12029 112771 2516]
7522	37125568	2022-11-17 14:28:59.843347+00:00		t	48	72413218605454444	648518346481759933	72413218605451631	648518346489565548	[ 11993 112671 2510]	[ 12011 112649 2511]
7538	37125673	2022-11-17 14:28:59.843347+00:00		t	34	72413218605355740	648518346487912272	72413218605348470	648518346496052070	[ 12165 113223 2474]	[ 12127 113221 2475]
7539	37125692	2022-11-17 14:28:59.843347+00:00		t	34	72413218605306137	648518346487912272	72413218605319145	648518346496052070	[ 12159 113337 2454]	[ 12153 113363 2454]
7541	37125669	2022-11-17 14:28:59.843347+00:00		t	24	72413218605539197	648518346497833063	72413218605573995	648518346492104815	[ 12097 113067 2559]	[ 12125 113089 2560]
7585	37125772	2022-11-17 14:28:59.843347+00:00		t	13	72413218605321814	648518346487912272	72413218605309741	648518346496052070	[ 12207 113329 2456]	[ 12213 113357 2456]
7592	37125774	2022-11-17 14:28:59.843347+00:00		t	20	72413218605449850	648518346472297010	72413218605365845	648518346471931035	[ 12191 112869 2487]	[ 12217 112843 2487]
7595	37125780	2022-11-17 14:28:59.843347+00:00		t	44	72413218605355740	648518346487912272	72413218605371090	648518346487925314	[ 12189 113243 2470]	[ 12223 113237 2471]
7599	37125798	2022-11-17 14:28:59.843347+00:00		t	21	72413218605324337	648518346487912272	72413218605313050	648518346524262149	[ 12219 113329 2454]	[ 12237 113357 2454]
7602	37125690	2022-11-17 14:28:59.843347+00:00		t	34	72413218605306137	648518346487912272	72413218605324391	648518346524262149	[ 12151 113341 2456]	[ 12147 113379 2457]
7627	1992498	2022-11-17 14:28:59.843347+00:00		t	28	72413150087302737	648518346485450515	72413150087322435	648518346472722185	[ 11957 110725 2894]	[ 11925 110721 2895]
7628	1992549	2022-11-17 14:28:59.843347+00:00		t	33	72413150087307875	648518346485450515	72413150087284789	648518346472722185	[ 11995 110753 2888]	[ 12001 110779 2888]
7686	40344624	2022-11-17 14:28:59.843347+00:00		t	31	72413149953007418	648518346485450515	72413149953018625	648518346472722185	[ 11161 112253 2604]	[ 11167 112247 2607]
7687	32791876	2022-11-17 14:28:59.843347+00:00		t	16	72905456418823458	648518346485450515	72905456418792909	648518346472722185	[ 26263 103925 2948]	[ 26281 103951 2949]
7689	37125129	2022-11-17 14:28:59.843347+00:00		t	31	72413218605578307	648518346486653999	72413218605696886	648518346492104815	[ 11347 112825 2561]	[ 11379 112811 2562]
7690	37125130	2022-11-17 14:28:59.843347+00:00		t	34	72413218605430251	648518346488815453	72413218605440284	648518346487925314	[ 11381 113105 2504]	[ 11381 113067 2504]
7697	37125154	2022-11-17 14:28:59.843347+00:00		t	23	72413218605430251	648518346488815453	72413218605432685	648518346524262149	[ 11407 113143 2503]	[ 11405 113183 2503]
7710	37125210	2022-11-17 14:28:59.843347+00:00		t	22	72413218605430251	648518346488815453	72413218605420643	648518346524262149	[ 11431 113103 2501]	[ 11469 113099 2501]
7714	37125180	2022-11-17 14:28:59.843347+00:00		t	25	72413218605559537	648518346486653999	72413218605536511	648518346472722185	[ 11425 112875 2547]	[ 11441 112871 2546]
7715	37125204	2022-11-17 14:28:59.843347+00:00		t	53	72413218605430251	648518346488815453	72413218605420699	648518346487925314	[ 11427 113139 2503]	[ 11463 113161 2503]
7724	37125439	2022-11-17 14:28:59.843347+00:00		t	29	72413218605461066	648518346481759933	72413218605488196	648518346490002636	[ 11813 112707 2524]	[ 11777 112713 2525]
7725	37125377	2022-11-17 14:28:59.843347+00:00		t	15	72413218605415836	648518346488815453	72413218605399947	648518346524262149	[ 11691 113385 2492]	[ 11669 113365 2492]
7726	37125441	2022-11-17 14:28:59.843347+00:00		t	18	72413218605461066	648518346481759933	72413218605488219	648518346501071209	[ 11813 112697 2523]	[ 11777 112689 2523]
7731	37125398	2022-11-17 14:28:59.843347+00:00		t	20	72413218605423296	648518346488815453	72413218605428128	648518346500717528	[ 11699 113421 2504]	[ 11701 113451 2503]
7732	37125410	2022-11-17 14:28:59.843347+00:00		t	26	72413218605417498	648518346481759933	72413218605410673	648518346489964505	[ 11751 112685 2496]	[ 11725 112669 2495]
7733	683049	2022-11-17 14:28:59.843347+00:00		t	28	72342575251892583	648518346494264434	72342575251874219	648518346486783620	[ 8361 106489 3046]	[ 8377 106481 3045]
7734	18336852	2022-11-17 14:28:59.843347+00:00		t	24	72624119015180494	648518346494933426	72553750271029081	648518346486783620	[ 16417 107053 3181]	[ 16383 107049 3183]
7735	13627358	2022-11-17 14:28:59.843347+00:00		t	34	72553750271044973	648518346517348645	72553750271056114	648518346486783620	[ 15271 106727 3194]	[ 15303 106735 3195]
7741	37125463	2022-11-17 14:28:59.843347+00:00		t	20	72413218605492875	648518346481759933	72413218605480582	648518346501071209	[ 11831 112733 2524]	[ 11823 112761 2524]
7746	32169431	2022-11-17 14:28:59.843347+00:00		t	29	72623981576029039	648518346477981653	72623981576054602	648518346490231002	[ 18041 103481 3105]	[ 18027 103471 3107]
7750	32169418	2022-11-17 14:28:59.843347+00:00		t	24	72623981576200761	648518346481759933	72623981576198315	648518346486141124	[ 17981 104413 3173]	[ 18001 104391 3174]
7757	22614185	2022-11-17 14:28:59.843347+00:00		t	17	72483450112072146	648518346477034696	72483450112074528	648518346488838734	[ 12585 109493 2934]	[ 12615 109479 2935]
7763	22614225	2022-11-17 14:28:59.843347+00:00		t	21	72483450112088316	648518346486753761	72483450112088304	648518346488838734	[ 12671 109469 2942]	[ 12659 109445 2941]
7857	41600229	2022-11-17 14:28:59.843347+00:00		t	15	72483587349788226	648518346499722309	72483587349817958	648518346484661507	[ 12619 112897 2567]	[ 12647 112921 2568]
7890	32169373	2022-11-17 14:28:59.843347+00:00		t	26	72623981576207371	648518346481759933	72623981576218390	648518346489565548	[ 17917 104341 3176]	[ 17931 104313 3176]
7902	32169381	2022-11-17 14:28:59.843347+00:00		t	45	72623981576164625	648518346472297010	72623981576155189	648518346496315594	[ 17985 104423 3154]	[ 17943 104425 3154]
7906	32169387	2022-11-17 14:28:59.843347+00:00		t	40	72623981576164625	648518346472297010	72623981576157153	648518346490002636	[ 17979 104407 3153]	[ 17951 104389 3154]
7910	32169263	2022-11-17 14:28:59.843347+00:00		t	20	72623981576074254	648518346499722309	72623981576074233	648518346472722185	[ 17503 103799 3118]	[ 17531 103795 3117]
7911	32169311	2022-11-17 14:28:59.843347+00:00		t	30	72623981576059310	648518346489569900	72623981576074099	648518346472722185	[ 17751 103467 3110]	[ 17779 103471 3111]
7923	32169410	2022-11-17 14:28:59.843347+00:00		t	37	72623981576052257	648518346477981653	72623981576024063	648518346472722185	[ 18011 103503 3097]	[ 17989 103509 3096]
7937	32169478	2022-11-17 14:28:59.843347+00:00		t	34	72623981576052276	648518346477981653	72623981576061747	648518346500132614	[ 18061 103497 3105]	[ 18099 103487 3106]
7938	32169638	2022-11-17 14:28:59.843347+00:00		t	27	72623981576154695	648518346488815453	72623981576173670	648518346496052070	[ 18333 104387 3157]	[ 18323 104357 3157]
7952	32169658	2022-11-17 14:28:59.843347+00:00		t	34	72623981576036158	648518346477981653	72623981575883872	648518346494799159	[ 18325 103919 3083]	[ 18353 103907 3084]
7955	32169660	2022-11-17 14:28:59.843347+00:00		t	45	72623981575891524	648518346477981653	72623981575888193	648518346494799159	[ 18323 103953 3082]	[ 18355 103949 3082]
7966	32169670	2022-11-17 14:28:59.843347+00:00		t	37	72623981575891524	648518346477981653	72623981575973809	648518346500132614	[ 18331 103949 3085]	[ 18365 103947 3086]
7967	32169686	2022-11-17 14:28:59.843347+00:00		t	50	72623981576038733	648518346477981653	72623981576050459	648518346500132614	[ 18423 104101 3104]	[ 18399 104099 3106]
7986	32169607	2022-11-17 14:28:59.843347+00:00		t	29	72623981576018987	648518346477981653	72623981576036274	648518346500132614	[ 18293 104079 3094]	[ 18277 104113 3096]
8005	42167925	2022-11-17 14:28:59.843347+00:00		t	36	72624050295519642	648518346499722309	72624050295534607	648518346481651905	[ 17821 105721 3106]	[ 17801 105747 3106]
8008	42167945	2022-11-17 14:28:59.843347+00:00		t	25	72624050295534569	648518346499722309	72624050295541597	648518346491041827	[ 17839 105729 3108]	[ 17829 105765 3109]
8027	2177596	2022-11-17 14:28:59.843347+00:00		t	45	72764787716971810	648518346499722309	72764787717079472	648518346531401754	[ 21499 104953 3080]	[ 21519 104979 3081]
8036	4791756	2022-11-17 14:28:59.843347+00:00		t	23	72413150020205797	648518346499722309	72413150020220935	648518346492104815	[ 12175 112337 2761]	[ 12185 112345 2764]
8056	10593478	2022-11-17 14:28:59.843347+00:00		t	50	72694419107035128	648518346514007065	72694419107015537	648518346480843521	[ 18503 104701 3311]	[ 18493 104669 3311]
8070	10895423	2022-11-17 14:28:59.843347+00:00		t	33	72764787783652710	648518346499722309	72764787783659463	648518346500132614	[ 21483 104961 3082]	[ 21495 104991 3083]
8078	18539500	2022-11-17 14:28:59.843347+00:00		t	26	72694350387557817	648518346514007065	72694350387568565	648518346490321079	[ 19921 104249 3327]	[ 19943 104223 3327]
8085	20340044	2022-11-17 14:28:59.843347+00:00		t	42	72694419039691994	648518346499722309	72694419039681911	648518346491041827	[ 19137 105069 3100]	[ 19115 105039 3100]
8093	40344110	2022-11-17 14:28:59.843347+00:00		t	28	72413149953035643	648518346499722309	72413149953057937	648518346499888197	[ 10533 112463 2619]	[ 10537 112459 2622]
8096	40344081	2022-11-17 14:28:59.843347+00:00		t	31	72413149953035643	648518346499722309	72413149953043374	648518346472722185	[ 10513 112479 2618]	[ 10485 112503 2620]
8097	40344215	2022-11-17 14:28:59.843347+00:00		t	30	72413149953173937	648518346499722309	72413149953169176	648518346472722185	[ 10703 111911 2672]	[ 10679 111893 2672]
8098	40344203	2022-11-17 14:28:59.843347+00:00		t	33	72413149953158046	648518346499722309	72413149953155793	648518346531401754	[ 10697 112015 2666]	[ 10669 112017 2665]
8107	40343999	2022-11-17 14:28:59.843347+00:00		t	22	72413149953033065	648518346499722309	72413149953014235	648518346501414166	[ 10391 112439 2608]	[ 10391 112411 2608]
8135	44815299	2022-11-17 14:28:59.843347+00:00		t	32	72764375198747170	648518346499722309	72764375198762550	648518346472653065	[20557 93503 2684]	[20525 93523 2684]
8140	10972053	2022-11-17 14:28:59.843347+00:00		t	12	72483518831442761	648518346499722309	72483518831454829	648518346497743606	[ 12433 110915 2879]	[ 12473 110923 2878]
8143	4791801	2022-11-17 14:28:59.843347+00:00		t	19	72413150020205797	648518346499722309	72413150020201398	648518346472722185	[ 12193 112317 2761]	[ 12227 112305 2762]
8144	4791805	2022-11-17 14:28:59.843347+00:00		t	29	72413150020208045	648518346499722309	72413150020223154	648518346492104815	[ 12193 112189 2766]	[ 12231 112199 2767]
8162	32108561	2022-11-17 14:28:59.843347+00:00		t	29	72623981710270709	648518346514007065	72623981710278303	648518346486783620	[ 17567 103653 3357]	[ 17587 103653 3360]
8200	18638590	2022-11-17 14:28:59.843347+00:00		t	32	72623981576040202	648518346499722309	72623981576035601	648518346481651905	[ 17369 102895 3098]	[ 17333 102905 3098]
8201	18638592	2022-11-17 14:28:59.843347+00:00		t	21	72623981576037985	648518346499722309	72623981576028596	648518346490231002	[ 17365 102867 3096]	[ 17337 102871 3095]
8203	9044224	2022-11-17 14:28:59.843347+00:00		t	26	72975825162943187	648518346499722309	72975825162962635	648518346531401754	[ 26827 103621 2943]	[ 26865 103603 2944]
8206	29878945	2022-11-17 14:28:59.843347+00:00		t	22	72624050295584496	648518346499722309	72624050295579229	648518346494799159	[ 17087 104545 3128]	[ 17057 104529 3127]
8207	29878944	2022-11-17 14:28:59.843347+00:00		t	18	72624050295599541	648518346499722309	72624050295573999	648518346492104815	[ 17077 104563 3128]	[ 17055 104561 3127]
8214	3225338	2022-11-17 14:28:59.843347+00:00		t	48	73116631370524573	648518346488054046	73116631370566053	648518346480843521	[ 31703 106401 2841]	[ 31699 106391 2843]
8232	20451588	2022-11-17 14:28:59.843347+00:00		t	37	72413150020322344	648518346496335735	72413150020331589	648518346481651905	[ 12143 111395 2809]	[ 12111 111381 2810]
8251	37763196	2022-11-17 14:28:59.843347+00:00		t	16	72905456485671699	648518346496335735	72905456485653091	648518346492104815	[ 25503 102919 2974]	[ 25495 102905 2973]
8252	5654558	2022-11-17 14:28:59.843347+00:00		t	20	72623844070039672	648518346499722309	72623844070051521	648518346472653065	[ 17215 100337 3028]	[ 17229 100307 3028]
8253	3871358	2022-11-17 14:28:59.843347+00:00		t	25	72553750203887259	648518346496335735	72553750203913165	648518346492104815	[ 15079 107543 3073]	[ 15099 107573 3075]
8256	20640055	2022-11-17 14:28:59.843347+00:00		t	16	72483518764387987	648518346496335735	72483518764388068	648518346502133065	[ 12295 111947 2765]	[ 12323 111961 2766]
8257	5654496	2022-11-17 14:28:59.843347+00:00		t	12	72623844070039672	648518346499722309	72623844070025207	648518346499888197	[ 17171 100347 3029]	[ 17155 100317 3029]
8269	12187752	2022-11-17 14:28:59.843347+00:00		t	29	72694075308087718	648518346499722309	72694075308106316	648518346481123040	[18859 95139 2842]	[18835 95121 2842]
8279	12187676	2022-11-17 14:28:59.843347+00:00		t	13	72694075308136122	648518346499722309	72694075308098542	648518346491041827	[18643 95263 2852]	[18639 95231 2853]
8296	5654529	2022-11-17 14:28:59.843347+00:00		t	46	72623844069969167	648518346499722309	72623844069966517	648518346500132614	[ 17169 100101 2993]	[ 17191 100129 2994]
8299	24463506	2022-11-17 14:28:59.843347+00:00		t	31	72905456485719046	648518346499722309	72905456485733329	648518346494799159	[ 26441 103689 3000]	[ 26453 103665 3001]
8303	26421982	2022-11-17 14:28:59.843347+00:00		t	32	72623912856536231	648518346499722309	72623912856546944	648518346472722185	[ 17407 101825 3092]	[ 17385 101807 3093]
8305	40554322	2022-11-17 14:28:59.843347+00:00		t	27	72623706564001853	648518346499722309	72623706563986679	648518346472722185	[18343 95651 2876]	[18319 95643 2875]
8313	24463531	2022-11-17 14:28:59.843347+00:00		t	13	72905456485713917	648518346499722309	72905456485735849	648518346500132614	[ 26461 103711 3002]	[ 26477 103703 3004]
8314	16550140	2022-11-17 14:28:59.843347+00:00		t	45	72694006387533624	648518346499722309	72694006387531243	648518346500132614	[19681 92317 2551]	[19669 92285 2551]
8322	40554348	2022-11-17 14:28:59.843347+00:00		t	27	72623706563999521	648518346499722309	72623706563984268	648518346497743606	[18349 95677 2879]	[18359 95699 2879]
8323	40554316	2022-11-17 14:28:59.843347+00:00		t	23	72623706564001853	648518346499722309	72623706563994548	648518346472653065	[18339 95657 2877]	[18305 95653 2878]
8330	34400250	2022-11-17 14:28:59.843347+00:00		t	17	72483518764498980	648518346496335735	72483518764476465	648518346500132614	[ 12357 111227 2808]	[ 12367 111215 2806]
8346	34400213	2022-11-17 14:28:59.843347+00:00		t	33	72483518764512294	648518346496335735	72483518764508324	648518346531401754	[ 12301 111165 2809]	[ 12321 111147 2809]
8388	33642277	2022-11-17 14:28:59.843347+00:00		t	15	72483587416592790	648518346499722309	72483587416595083	648518346472722185	[ 12641 112899 2590]	[ 12617 112905 2592]
8418	18603511	2022-11-17 14:28:59.843347+00:00		t	13	72342574983425554	648518346517348645	72342574983430122	648518346494034720	[ 8889 106369 2518]	[ 8915 106355 2519]
8428	1992207	2022-11-17 14:28:59.843347+00:00		t	18	72413150087184090	648518346500641203	72413150087181514	648518346472722185	[ 11405 111453 2843]	[ 11409 111473 2845]
8431	44815470	2022-11-17 14:28:59.843347+00:00		t	47	72764375198747159	648518346499722309	72764375198752058	648518346472722185	[20737 93541 2677]	[20763 93531 2678]
8432	44815537	2022-11-17 14:28:59.843347+00:00		t	49	72764375198734203	648518346499722309	72764375198720994	648518346472722185	[20815 93523 2665]	[20837 93503 2665]
8436	8238607	2022-11-17 14:28:59.843347+00:00		t	46	72694006521385462	648518346483783343	72694006521459352	648518346472653065	[20125 93703 2707]	[20123 93673 2707]
8438	28249318	2022-11-17 14:28:59.843347+00:00		t	31	72905456418733977	648518346485450515	72905456418744739	648518346472722185	[ 26617 103035 2927]	[ 26603 103011 2926]
8443	37503406	2022-11-17 14:28:59.843347+00:00		t	48	72694006454638047	648518346483783343	72694006454621674	648518346472653065	[19471 93549 2672]	[19439 93529 2672]
8447	13784391	2022-11-17 14:28:59.843347+00:00		t	50	72975825162891015	648518346477981653	72975825162886077	648518346472722185	[ 27257 102983 2923]	[ 27245 102957 2923]
8465	3166154	2022-11-17 14:28:59.843347+00:00		t	25	73046331211749980	648518346488054046	73046331211766521	648518346480843521	[ 29957 107931 2614]	[ 29927 107919 2614]
8535	13784434	2022-11-17 14:28:59.843347+00:00		t	32	72975825162895649	648518346477981653	72975825162881336	648518346495020203	[ 27293 102949 2925]	[ 27305 102919 2925]
8545	17298075	2022-11-17 14:28:59.843347+00:00		t	35	72975825095814312	648518346477981653	72975825095811693	648518346495020203	[ 27559 103591 2801]	[ 27583 103573 2801]
8546	43847295	2022-11-17 14:28:59.843347+00:00		t	29	72905456351479015	648518346483783343	72905456351486566	648518346495020203	[ 26543 103767 2755]	[ 26505 103761 2755]
8547	37763153	2022-11-17 14:28:59.843347+00:00		t	25	72905456485894904	648518346486653999	72905456485884120	648518346495020203	[ 25497 102519 3061]	[ 25461 102521 3063]
8549	197539	2022-11-17 14:28:59.843347+00:00		t	19	72975756443325028	648518346500641203	72975756443330613	648518346495020203	[ 27069 101839 2881]	[ 27085 101817 2882]
8550	33641319	2022-11-17 14:28:59.843347+00:00		t	25	72905456485811621	648518346500641203	72905456485804536	648518346495020203	[ 25497 104207 3032]	[ 25465 104185 3032]
8551	6169091	2022-11-17 14:28:59.843347+00:00		t	28	72835087741447741	648518346500681907	72835087741460171	648518346495020203	[ 23731 104299 3019]	[ 23701 104279 3020]
8552	37763172	2022-11-17 14:28:59.843347+00:00		t	19	72905456485957701	648518346486653999	72905456485958261	648518346495020203	[ 25493 102581 3078]	[ 25471 102585 3080]
8553	6169155	2022-11-17 14:28:59.843347+00:00		t	40	72835087741417603	648518346484687181	72835087741415226	648518346495020203	[ 24223 104181 3003]	[ 24225 104145 3003]
8555	6169221	2022-11-17 14:28:59.843347+00:00		t	33	72835087741289044	648518346486653999	72835087741324387	648518346495020203	[ 24369 104019 2960]	[ 24353 103989 2960]
8556	37763198	2022-11-17 14:28:59.843347+00:00		t	25	72905456485884148	648518346486653999	72905456485878836	648518346495020203	[ 25521 102597 3065]	[ 25501 102609 3065]
8557	2924638	2022-11-17 14:28:59.843347+00:00		t	17	72623775283455552	648518346484687181	72623775283463343	648518346495020203	[18075 96301 2872]	[18059 96337 2872]
8558	3430022	2022-11-17 14:28:59.843347+00:00		t	22	72905387766286786	648518346496335735	72905387766297443	648518346495020203	[ 26137 101251 3040]	[ 26169 101267 3040]
8559	37763202	2022-11-17 14:28:59.843347+00:00		t	30	72905456485857025	648518346486653999	72905456485878836	648518346495020203	[ 25523 102561 3059]	[ 25505 102593 3059]
8560	11039125	2022-11-17 14:28:59.843347+00:00		t	26	72835156460956425	648518346484687181	72835156460925997	648518346495020203	[ 23527 104509 3011]	[ 23543 104537 3012]
8561	44724527	2022-11-17 14:28:59.843347+00:00		t	18	72905456485869446	648518346483783343	72975825229999318	648518346495020203	[ 26617 103117 3055]	[ 26633 103109 3054]
8563	4791780	2022-11-17 14:28:59.843347+00:00		t	32	72413150020310342	648518346477981653	72413150020350338	648518346490231002	[ 12221 112101 2816]	[ 12213 112137 2816]
8573	31674629	2022-11-17 14:28:59.843347+00:00		t	29	72342780940588232	648518346487912272	72342780940584557	648518346526360791	[ 10161 112201 2172]	[ 10189 112185 2174]
8576	37583005	2022-11-17 14:28:59.843347+00:00		t	27	72694006454517345	648518346487912272	72694006454514558	648518346526360791	[19779 93289 2626]	[19791 93325 2626]
8582	11481942	2022-11-17 14:28:59.843347+00:00		t	16	72413081300859672	648518346486753761	72413081301007834	648518346496359485	[ 11827 109969 2825]	[ 11807 109939 2825]
8592	44459942	2022-11-17 14:28:59.843347+00:00		t	28	72975893882297893	648518346487912272	72975893882283405	648518346490196954	[ 27091 104961 2893]	[ 27079 104931 2893]
8608	8762535	2022-11-17 14:28:59.843347+00:00		t	40	73046331278767501	648518346492002415	73046331278765315	648518346480843521	[ 29219 108503 2714]	[ 29189 108495 2715]
8610	3504625	2022-11-17 14:28:59.843347+00:00		t	25	72905662509996393	648518346481857725	72905662509984342	648518346480843521	[ 26581 110257 2773]	[ 26617 110243 2774]
8612	32791773	2022-11-17 14:28:59.843347+00:00		t	17	72905456418610813	648518346487912272	72905456418590522	648518346490196954	[ 25999 103691 2865]	[ 26027 103709 2866]
8616	31483498	2022-11-17 14:28:59.843347+00:00		t	44	73116700022928096	648518346488054046	73116700022937473	648518346480843521	[ 32311 108469 2711]	[ 32289 108449 2711]
8629	21186795	2022-11-17 14:28:59.843347+00:00		t	19	72905525205278556	648518346490596093	72905525205249498	648518346486141124	[ 25781 104889 3031]	[ 25793 104867 3031]
8638	2177618	2022-11-17 14:28:59.843347+00:00		t	35	72764787716964564	648518346499722309	72764787716955383	648518346498397338	[ 21511 104839 3067]	[ 21539 104831 3067]
8639	24463532	2022-11-17 14:28:59.843347+00:00		t	53	72905456485723845	648518346499722309	72905456485726296	648518346498397338	[ 26463 103707 2999]	[ 26483 103675 2999]
8646	34022398	2022-11-17 14:28:59.843347+00:00		t	41	72342781208901516	648518346500641203	72342781208903878	648518346498397338	[ 9613 112185 2628]	[ 9585 112193 2629]
8647	34022415	2022-11-17 14:28:59.843347+00:00		t	42	72342781208802505	648518346500641203	72342781208802387	648518346498397338	[ 9617 112411 2585]	[ 9595 112391 2585]
8649	11446076	2022-11-17 14:28:59.843347+00:00		t	26	72553612898860029	648518346481759933	72553612898921039	648518346498429489	[ 15499 102471 3214]	[ 15473 102455 3214]
8659	29790031	2022-11-17 14:28:59.843347+00:00		t	80	72553612899116107	648518346486753761	72553612899116090	648518346504230862	[ 15093 103395 3290]	[ 15117 103375 3289]
8683	24463371	2022-11-17 14:28:59.843347+00:00		t	38	72905456485651216	648518346489569900	72905456485659162	648518346472722185	[ 26219 103945 2968]	[ 26229 103919 2970]
8688	12734532	2022-11-17 14:28:59.843347+00:00		t	29	73116768742418537	648518346472537865	73116768742429190	648518346480843521	[ 31727 108705 2714]	[ 31703 108695 2715]
8689	17297300	2022-11-17 14:28:59.843347+00:00		t	25	72975825095827108	648518346486653999	72975825095806688	648518346472722185	[ 26635 103497 2803]	[ 26667 103483 2802]
8694	28397847	2022-11-17 14:28:59.843347+00:00		t	33	72975825095726438	648518346483783343	72975825095738537	648518346472722185	[ 26943 103097 2770]	[ 26929 103067 2771]
8696	20340076	2022-11-17 14:28:59.843347+00:00		t	24	72694419039634576	648518346484687181	72694419039607667	648518346531401754	[ 19389 105303 3083]	[ 19379 105263 3084]
8697	37335841	2022-11-17 14:28:59.843347+00:00		t	29	72975825229966479	648518346486653999	72975825229949978	648518346472722185	[ 27717 102571 3034]	[ 27741 102551 3034]
8698	37335863	2022-11-17 14:28:59.843347+00:00		t	43	72975825229919690	648518346486653999	72975825229905631	648518346472722185	[ 27731 102739 3014]	[ 27753 102733 3014]
8700	11409517	2022-11-17 14:28:59.843347+00:00		t	24	72835156460917166	648518346501288024	72835156460914902	648518346492595641	[ 23361 105677 2998]	[ 23327 105673 3000]
8701	11409533	2022-11-17 14:28:59.843347+00:00		t	25	72835156460903520	648518346501288024	72835156460903516	648518346492595641	[ 23389 105773 2998]	[ 23353 105767 2999]
8702	34892177	2022-11-17 14:28:59.843347+00:00		t	38	72623844070170843	648518346477981653	72623844070205265	648518346472722185	[17489 99851 3075]	[17451 99861 3075]
8704	40343887	2022-11-17 14:28:59.843347+00:00		t	32	72413149953144481	648518346486653999	72413149953156080	648518346472722185	[ 10319 112393 2661]	[ 10285 112393 2662]
8748	33642413	2022-11-17 14:28:59.843347+00:00		t	39	72483587416698553	648518346496335735	72483587416706250	648518346491361313	[ 12723 112779 2634]	[ 12749 112761 2635]
8749	17581856	2022-11-17 14:28:59.843347+00:00		t	36	73046468583635006	648518346531374106	73046468583635001	648518346487038617	[ 29631 111989 2491]	[ 29663 111983 2492]
8753	33642472	2022-11-17 14:28:59.843347+00:00		t	25	72483587416646719	648518346496335735	72483587416641824	648518346491361313	[ 12773 112773 2608]	[ 12793 112749 2608]
8764	1889339	2022-11-17 14:28:59.843347+00:00		t	21	72624050295581827	648518346500681907	72624050295587026	648518346481651905	[ 17511 104687 3128]	[ 17517 104663 3128]
8779	42167968	2022-11-17 14:28:59.843347+00:00		t	23	72624050295553991	648518346499722309	72624050295561510	648518346481651905	[ 17893 105663 3119]	[ 17875 105679 3121]
8785	42168118	2022-11-17 14:28:59.843347+00:00		t	26	72624050295532138	648518346484687181	72624050295534521	648518346498397338	[ 18079 105593 3103]	[ 18049 105607 3103]
8798	44724543	2022-11-17 14:28:59.843347+00:00		t	25	72975825230035159	648518346483783343	72975825230008699	648518346500132614	[ 26627 103141 3055]	[ 26649 103165 3056]
8802	42167910	2022-11-17 14:28:59.843347+00:00		t	27	72624050295517101	648518346499722309	72624050295509589	648518346500132614	[ 17801 105689 3097]	[ 17773 105705 3098]
8803	29058293	2022-11-17 14:28:59.843347+00:00		t	27	72623775350535151	648518346514361543	72623775350552395	648518346500717528	[17177 97013 2996]	[17145 97017 2998]
8804	29058331	2022-11-17 14:28:59.843347+00:00		t	57	72623775350455638	648518346487912272	72623775350300061	648518346500717528	[17185 96967 2965]	[17189 96933 2966]
8805	29058450	2022-11-17 14:28:59.843347+00:00		t	29	72623775350530317	648518346514361543	72623775350502189	648518346500717528	[17295 96707 2986]	[17313 96681 2986]
8806	41373441	2022-11-17 14:28:59.843347+00:00		t	14	72553681551515501	648518346494264434	72553681551495797	648518346519054303	[ 15351 106221 3184]	[ 15389 106217 3185]
8807	41373509	2022-11-17 14:28:59.843347+00:00		t	32	72553681551524867	648518346494264434	72553681551527311	648518346519054303	[ 15475 106113 3196]	[ 15467 106081 3196]
8808	35103404	2022-11-17 14:28:59.843347+00:00		t	35	72694075241203494	648518346500681907	72694075241230679	648518346500132614	[18669 95187 2795]	[18639 95165 2795]
8809	42168059	2022-11-17 14:28:59.843347+00:00		t	61	72624050295585192	648518346489569900	72624050295587635	648518346500132614	[ 17953 105635 3126]	[ 17981 105661 3126]
8812	2178005	2022-11-17 14:28:59.843347+00:00		t	33	72764787716921487	648518346499722309	72764787716914189	648518346500132614	[ 22477 104697 3055]	[ 22493 104735 3055]
8814	41373497	2022-11-17 14:28:59.843347+00:00		t	30	72553681551550363	648518346490237960	72553681551527281	648518346519054303	[ 15475 106003 3202]	[ 15451 106003 3202]
8815	2178009	2022-11-17 14:28:59.843347+00:00		t	24	72764787716918917	648518346499722309	72764787716914189	648518346500132614	[ 22487 104699 3051]	[ 22517 104731 3052]
8816	6639875	2022-11-17 14:28:59.843347+00:00		t	24	72975893748161176	648518346476657526	72975893748175117	648518346504230862	[ 28119 106127 2668]	[ 28147 106121 2669]
8818	28876021	2022-11-17 14:28:59.843347+00:00		t	26	72553750271039156	648518346494933426	72553750271076057	648518346519054303	[ 15545 108239 3192]	[ 15507 108241 3193]
8837	7988676	2022-11-17 14:28:59.843347+00:00		t	44	72553612966197271	648518346495414351	72553612966218639	648518346490321079	[ 16305 103057 3416]	[ 16309 103039 3419]
8840	16550245	2022-11-17 14:28:59.843347+00:00		t	20	72694006387539028	648518346499722309	72694006387553052	648518346472653065	[19749 92357 2557]	[19751 92323 2558]
8841	9108832	2022-11-17 14:28:59.843347+00:00		t	14	72553818923296518	648518346477981653	72553818923291461	648518346490231002	[ 15147 108871 3013]	[ 15181 108865 3015]
8846	20451333	2022-11-17 14:28:59.843347+00:00		t	43	72413150020275702	648518346500641203	72413150020299851	648518346490231002	[ 11325 111039 2796]	[ 11319 111017 2799]
8848	20451450	2022-11-17 14:28:59.843347+00:00		t	33	72413150020317366	648518346500681907	72413150020331700	648518346472653065	[ 11719 111491 2808]	[ 11693 111495 2809]
8876	44288012	2022-11-17 14:28:59.843347+00:00		t	43	72342781141896590	648518346481856445	72342781141973348	648518346504230862	[ 9333 111157 2566]	[ 9305 111143 2567]
8898	25456019	2022-11-17 14:28:59.843347+00:00		t	28	72342712556488325	648518346480125925	72342712556534180	648518346491361313	[ 9877 110297 2747]	[ 9901 110325 2748]
8901	30198855	2022-11-17 14:28:59.843347+00:00		t	44	72835293765785255	648518346480125925	72835293765793139	648518346480843521	[ 24421 110217 2755]	[ 24437 110185 2755]
8918	36064172	2022-11-17 14:28:59.843347+00:00		t	33	72413149886097418	648518346480125925	72413149886094942	648518346502236489	[ 10537 111421 2554]	[ 10525 111459 2554]
8991	7056808	2022-11-17 14:28:59.843347+00:00		t	34	72553612899075145	648518346496729980	72553612899077631	648518346488838734	[ 14899 103865 3274]	[ 14933 103853 3275]
9001	36922953	2022-11-17 14:28:59.843347+00:00		t	22	72553681551380659	648518346496729980	72553681551377241	648518346488838734	[ 14841 106255 3133]	[ 14819 106219 3134]
9004	15032670	2022-11-17 14:28:59.843347+00:00		t	27	72624050362731169	648518346499840723	72624050362726094	648518346521544953	[ 17871 105889 3266]	[ 17873 105925 3266]
9017	9108462	2022-11-17 14:28:59.843347+00:00		t	20	72553818923384005	648518346496729980	72553818923376405	648518346496359485	[ 14835 109439 3047]	[ 14849 109471 3046]
9057	40344200	2022-11-17 14:28:59.843347+00:00		t	30	72413149953158046	648518346499722309	72413149953158033	648518346499888197	[ 10699 112029 2667]	[ 10665 112039 2668]
9062	42127844	2022-11-17 14:28:59.843347+00:00		t	35	72342781074725924	648518346480125925	72342781074718905	648518346480843521	[ 9459 110763 2393]	[ 9499 110765 2394]
9065	29789873	2022-11-17 14:28:59.843347+00:00		t	30	72553612899123153	648518346486753761	72553612899120731	648518346488838734	[ 14853 103023 3295]	[ 14831 102993 3297]
9081	44288213	2022-11-17 14:28:59.843347+00:00		t	27	72342781141677467	648518346476657526	72342781141707524	648518346517586756	[ 9613 111145 2473]	[ 9591 111163 2475]
9085	44675727	2022-11-17 14:28:59.843347+00:00		t	16	72694487759168108	648518346476657526	72694487759133826	648518346481059930	[ 20063 107051 3092]	[ 20043 107029 3091]
9089	25455891	2022-11-17 14:28:59.843347+00:00		t	47	72342712556438581	648518346480666625	72342712556431571	648518346491361313	[ 9663 110509 2715]	[ 9659 110545 2715]
9090	25455902	2022-11-17 14:28:59.843347+00:00		t	19	72342712556450596	648518346480666625	72342712556419683	648518346491361313	[ 9661 110527 2723]	[ 9681 110567 2723]
9094	5910942	2022-11-17 14:28:59.843347+00:00		t	48	72905525138133582	648518346476657526	72905525138136080	648518346475527296	[ 26497 105357 2889]	[ 26495 105321 2890]
9100	36920818	2022-11-17 14:28:59.843347+00:00		t	20	72342712422302933	648518346481857725	72342712422307494	648518346480843521	[ 9237 110353 2497]	[ 9229 110321 2497]
9116	17602503	2022-11-17 14:28:59.843347+00:00		t	16	72975756510610852	648518346500641203	72975687791213340	648518346500132614	[ 26889 100377 3080]	[ 26875 100343 3081]
9126	44288380	2022-11-17 14:28:59.843347+00:00		t	39	72342781141888165	648518346486753761	72342781141892017	648518346495481014	[ 9715 110769 2560]	[ 9741 110791 2560]
9140	44288539	2022-11-17 14:28:59.843347+00:00		t	28	72342781141869635	648518346486753761	72342781141872029	648518346504230862	[ 9905 111151 2548]	[ 9911 111155 2551]
9157	19948083	2022-11-17 14:28:59.843347+00:00		t	49	72412806691294102	648518346496729980	72412806691287812	648518346498563568	[ 12255 102235 3305]	[ 12279 102271 3305]
9164	10034718	2022-11-17 14:28:59.843347+00:00		t	44	72976031254081787	648518346481857725	72976031254076836	648518346492416127	[ 26769 109073 2734]	[ 26737 109087 2734]
9165	10034752	2022-11-17 14:28:59.843347+00:00		t	18	72976031254069248	648518346481857725	72976031254076836	648518346492416127	[ 26795 109101 2729]	[ 26771 109119 2730]
9178	20958744	2022-11-17 14:28:59.843347+00:00		t	28	72905662510009336	648518346481857725	72905662509985375	648518346492416127	[ 26359 108595 2774]	[ 26345 108619 2773]
9185	2076299	2022-11-17 14:28:59.843347+00:00		t	37	72553681618413708	648518346486753761	72553681618416425	648518346496359485	[ 14737 104549 3222]	[ 14755 104525 3222]
9202	11610974	2022-11-17 14:28:59.843347+00:00		t	27	72694419039734344	648518346486753761	72694419039724320	648518346492595641	[ 19947 106251 3116]	[ 19923 106285 3116]
9203	11610984	2022-11-17 14:28:59.843347+00:00		t	51	72694419039731883	648518346486753761	72694419039750629	648518346492595641	[ 19955 106259 3121]	[ 19953 106297 3122]
9204	24285412	2022-11-17 14:28:59.843347+00:00		t	17	72342781208594609	648518346486753761	72342781208724762	648518346492595641	[ 9669 111313 2572]	[ 9683 111337 2573]
9207	2076321	2022-11-17 14:28:59.843347+00:00		t	47	72553681618399891	648518346486753761	72553681618416536	648518346488838734	[ 14759 104571 3222]	[ 14779 104549 3222]
9222	22973447	2022-11-17 14:28:59.843347+00:00		t	18	72342712556521249	648518346481857725	72413081300694285	648518346494034720	[ 10239 110245 2750]	[ 10251 110215 2751]
9228	36923026	2022-11-17 14:28:59.843347+00:00		t	39	72553681551471731	648518346476657526	72553681551459811	648518346486783620	[ 14897 106437 3169]	[ 14917 106465 3169]
9241	36214729	2022-11-17 14:28:59.843347+00:00		t	23	72483450178985637	648518346486753761	72483450178978780	648518346497317272	[ 13131 109259 2979]	[ 13101 109261 2980]
9259	186542	2022-11-17 14:28:59.843347+00:00		t	32	72905525138197425	648518346481856445	72905525138215045	648518346482930729	[ 25863 105785 2914]	[ 25897 105791 2915]
9262	29789852	2022-11-17 14:28:59.843347+00:00		t	42	72553612899082194	648518346486753761	72553612899101859	648518346488838734	[ 14787 103045 3287]	[ 14771 103083 3287]
9263	29789871	2022-11-17 14:28:59.843347+00:00		t	33	72553612899113547	648518346486753761	72553612899101859	648518346488838734	[ 14847 103067 3293]	[ 14821 103091 3293]
9268	16220628	2022-11-17 14:28:59.843347+00:00		t	39	72553612898944477	648518346481856445	72553612898944414	648518346496359485	[ 15839 103851 3223]	[ 15851 103823 3223]
9270	22973834	2022-11-17 14:28:59.843347+00:00		t	30	72413081300785499	648518346481856445	72413081300780522	648518346482930729	[ 10979 110469 2782]	[ 11005 110449 2783]
9290	19047779	2022-11-17 14:28:59.843347+00:00		t	20	72975962534677672	648518346481856445	72975962534685277	648518346501414166	[ 26931 107075 2765]	[ 26907 107093 2766]
9292	17602721	2022-11-17 14:28:59.843347+00:00		t	44	72975687791006599	648518346477981653	72975687790996949	648518346507570297	[27107 99867 3036]	[27077 99881 3035]
9298	17602699	2022-11-17 14:28:59.843347+00:00		t	37	72975687790996865	648518346477981653	72975687791006577	648518346494799159	[27095 99823 3035]	[27065 99817 3034]
9303	17016882	2022-11-17 14:28:59.843347+00:00		t	28	72413149886041499	648518346481856445	72413149886074059	648518346482930729	[ 10703 112005 2538]	[ 10687 111991 2540]
9313	17017053	2022-11-17 14:28:59.843347+00:00		t	44	72413149886055805	648518346481856445	72413149886068729	648518346482930729	[ 10833 111933 2536]	[ 10839 111927 2539]
9320	20814748	2022-11-17 14:28:59.843347+00:00		t	24	72976237278459744	648518346477963245	72976237278446766	648518346480843521	[ 28087 114729 2523]	[ 28077 114729 2521]
9324	17602750	2022-11-17 14:28:59.843347+00:00		t	16	72975687791050704	648518346477981653	72975687791045934	648518346500132614	[27117 99837 3054]	[27099 99805 3055]
9336	17602693	2022-11-17 14:28:59.843347+00:00		t	41	72975687791033272	648518346477981653	72975687791028015	648518346500132614	[27079 99847 3041]	[27051 99831 3042]
9338	17602709	2022-11-17 14:28:59.843347+00:00		t	43	72975687791016312	648518346477981653	72975687791018663	648518346500132614	[27099 99847 3035]	[27065 99851 3035]
9351	17602791	2022-11-17 14:28:59.843347+00:00		t	25	72975687790999434	648518346477981653	72975687790996949	648518346507570297	[27165 99895 3028]	[27143 99919 3029]
9358	17602798	2022-11-17 14:28:59.843347+00:00		t	14	72975687791244548	648518346500641203	72975687791157671	648518346472722185	[27165 99967 3077]	[27145 99981 3080]
9374	17602300	2022-11-17 14:28:59.843347+00:00		t	13	72975687791081552	648518346477981653	72975687791069814	648518346494799159	[ 26635 100307 3065]	[ 26665 100297 3064]
9394	17602347	2022-11-17 14:28:59.843347+00:00		t	17	72975687791113825	648518346477981653	72975687791086818	648518346472722185	[ 26693 100209 3074]	[ 26719 100189 3075]
9396	17602352	2022-11-17 14:28:59.843347+00:00		t	13	72975687791079366	648518346477981653	72975687791086818	648518346472722185	[ 26679 100291 3069]	[ 26719 100287 3069]
9417	41333855	2022-11-17 14:28:59.843347+00:00		t	23	72483175435530188	648518346472297010	72483175435549459	648518346489565548	[ 12797 101993 3326]	[ 12787 101973 3328]
9418	29058319	2022-11-17 14:28:59.843347+00:00		t	29	72623775350523283	648518346472297010	72623775350533043	648518346500717528	[17147 97161 2989]	[17171 97163 2991]
9421	17602906	2022-11-17 14:28:59.843347+00:00		t	17	72975687791046102	648518346477981653	72975687791084095	648518346495020203	[ 27299 100119 3060]	[ 27315 100093 3061]
9430	1781081	2022-11-17 14:28:59.843347+00:00		t	18	72623706630999585	648518346472297010	72623706630876307	648518346489565548	[16405 95987 2955]	[16417 95993 2954]
9433	3292976	2022-11-17 14:28:59.843347+00:00		t	50	72553337819788987	648518346472297010	72553337819814508	648518346501071209	[15549 95435 2876]	[15539 95401 2876]
9434	3293020	2022-11-17 14:28:59.843347+00:00		t	34	72553337819788961	648518346472297010	72553337819788910	648518346500717528	[15629 95315 2869]	[15603 95295 2870]
9450	13753080	2022-11-17 14:28:59.843347+00:00		t	29	72623706496984977	648518346472297010	72623706496982388	648518346490196954	[18243 95211 2773]	[18225 95191 2773]
9461	13753115	2022-11-17 14:28:59.843347+00:00		t	41	72623706496996645	648518346472297010	72623706497003484	648518346489565548	[18285 95145 2778]	[18283 95117 2778]
9463	19190928	2022-11-17 14:28:59.843347+00:00		t	23	72623706563986666	648518346472297010	72623706564006427	648518346490196954	[16883 95603 2881]	[16867 95633 2882]
9476	19191074	2022-11-17 14:28:59.843347+00:00		t	39	72623706563972334	648518346472297010	72623706563977024	648518346489565548	[16993 95567 2868]	[17023 95563 2869]
9481	24069870	2022-11-17 14:28:59.843347+00:00		t	15	72623775350650139	648518346472297010	72623775350637198	648518346500717528	[16933 97993 3032]	[16901 97989 3032]
9496	24069956	2022-11-17 14:28:59.843347+00:00		t	17	72623775350642535	648518346472297010	72623775350629415	648518346496315594	[17047 98129 3033]	[17073 98133 3032]
9498	17602328	2022-11-17 14:28:59.843347+00:00		t	32	72975687791079366	648518346477981653	72975687791092639	648518346500132614	[ 26663 100297 3068]	[ 26695 100309 3068]
9503	24062515	2022-11-17 14:28:59.843347+00:00		t	18	72905456418613564	648518346472297010	72905456418588208	648518346501071209	[ 25559 104267 2871]	[ 25533 104277 2871]
9504	24062521	2022-11-17 14:28:59.843347+00:00		t	16	72905456418613564	648518346472297010	72905456418608766	648518346486141124	[ 25565 104225 2872]	[ 25539 104213 2872]
9505	24771038	2022-11-17 14:28:59.843347+00:00		t	37	72905456351439984	648518346472297010	72905456351455887	648518346496315594	[ 24915 102891 2744]	[ 24915 102861 2743]
9525	25139267	2022-11-17 14:28:59.843347+00:00		t	14	72623912856677918	648518346472297010	72623912856685206	648518346490002636	[ 17229 100653 3152]	[ 17257 100637 3153]
9531	25724066	2022-11-17 14:28:59.843347+00:00		t	41	72623912856568172	648518346472297010	72623912856561193	648518346517685352	[ 17641 100439 3101]	[ 17641 100411 3101]
9532	25724067	2022-11-17 14:28:59.843347+00:00		t	26	72623912856568187	648518346472297010	72623912856553943	648518346517685352	[ 17635 100527 3096]	[ 17639 100501 3096]
9537	25724074	2022-11-17 14:28:59.843347+00:00		t	39	72623912856594492	648518346472297010	72623912856577232	648518346517685352	[ 17661 100413 3109]	[ 17661 100379 3109]
9539	32791552	2022-11-17 14:28:59.843347+00:00		t	40	72905456418653544	648518346472297010	72905456418651275	648518346487925314	[ 25645 104173 2888]	[ 25641 104137 2888]
9550	36923351	2022-11-17 14:28:59.843347+00:00		t	37	72553681551315329	648518346472297010	72553681551317448	648518346486141124	[ 15239 105527 3103]	[ 15277 105521 3104]
9553	20271928	2022-11-17 14:28:59.843347+00:00		t	44	72905525205261761	648518346472297010	72905525205276213	648518346486141124	[ 25419 105133 3038]	[ 25445 105113 3038]
9558	32791573	2022-11-17 14:28:59.843347+00:00		t	22	72905456418596081	648518346472297010	72905456418558770	648518346486141124	[ 25667 104159 2852]	[ 25689 104185 2851]
9560	35895980	2022-11-17 14:28:59.843347+00:00		t	12	72413218471155321	648518346472297010	72413218471146045	648518346526360791	[ 11957 113283 2227]	[ 11935 113285 2225]
9562	38065738	2022-11-17 14:28:59.843347+00:00		t	26	72623844137053999	648518346472297010	72623844136873310	648518346490002636	[17401 98743 3086]	[17429 98729 3086]
9575	38065733	2022-11-17 14:28:59.843347+00:00		t	18	72623844137053999	648518346472297010	72623844136991565	648518346490196954	[17407 98765 3086]	[17425 98765 3085]
9576	38065753	2022-11-17 14:28:59.843347+00:00		t	49	72623844137053999	648518346472297010	72623844137064628	648518346526360791	[17409 98755 3088]	[17443 98747 3088]
9577	41760633	2022-11-17 14:28:59.843347+00:00		t	31	72623775350474617	648518346474593218	72623775350490126	648518346475527296	[17473 97777 2969]	[17485 97767 2971]
9585	42730860	2022-11-17 14:28:59.843347+00:00		t	30	72342712422407303	648518346514448583	72342712422404818	648518346489985111	[ 8787 110233 2542]	[ 8769 110223 2541]
9631	7042286	2022-11-17 14:28:59.843347+00:00		t	38	72342712355208751	648518346514448583	72342712355192466	648518346502236489	[ 9023 110545 2371]	[ 9005 110583 2372]
9643	10349209	2022-11-17 14:28:59.843347+00:00		t	43	72905593790636959	648518346514448583	72905593790626510	648518346494996387	[ 24903 106697 2816]	[ 24869 106687 2816]
9653	13263932	2022-11-17 14:28:59.843347+00:00		t	45	72624119015240916	648518346514448583	72624119015214413	648518346492416127	[ 17565 107185 3191]	[ 17531 107197 3190]
9663	25113103	2022-11-17 14:28:59.843347+00:00		t	35	72975893748206463	648518346514448583	72975893748232603	648518346517586756	[ 27563 106381 2687]	[ 27595 106381 2688]
9704	11592067	2022-11-17 14:28:59.843347+00:00		t	22	72413081367813280	648518346514448583	72413081367805640	648518346504230862	[ 11265 110319 2882]	[ 11241 110347 2882]
9712	44439126	2022-11-17 14:28:59.843347+00:00		t	32	73116631370823581	648518346498554608	73116631370833904	648518346480843521	[ 31777 105899 2949]	[ 31795 105881 2950]
9714	7561582	2022-11-17 14:28:59.843347+00:00		t	46	73116768742310406	648518346488054046	73116768742310905	648518346480843521	[ 32371 108663 2702]	[ 32369 108701 2701]
9720	7786603	2022-11-17 14:28:59.843347+00:00		t	29	73116700090233514	648518346472537865	73116700090202840	648518346480843521	[ 31155 108271 2910]	[ 31177 108297 2910]
9733	18445845	2022-11-17 14:28:59.843347+00:00		t	31	72975962534691156	648518346492002415	72975962534673633	648518346480843521	[ 28343 108327 2764]	[ 28321 108349 2766]
9740	32066585	2022-11-17 14:28:59.843347+00:00		t	28	72413081233632167	648518346514448583	72413081233644105	648518346489985111	[ 10925 110393 2633]	[ 10899 110381 2635]
9764	28876133	2022-11-17 14:28:59.843347+00:00		t	28	72553750270962610	648518346490237960	72553750270969409	648518346480843521	[ 15633 107869 3153]	[ 15643 107899 3154]
9765	31302054	2022-11-17 14:28:59.843347+00:00		t	18	72553818990267746	648518346514448583	72553818990267731	648518346480843521	[ 14609 108695 3094]	[ 14585 108679 3095]
9770	34914059	2022-11-17 14:28:59.843347+00:00		t	34	72975962668836662	648518346499893315	72975962668843980	648518346480843521	[ 27455 108143 3009]	[ 27453 108145 3011]
9772	14744928	2022-11-17 14:28:59.843347+00:00		t	29	72976031254261732	648518346524144133	72976031254264556	648518346480843521	[ 27561 110355 2809]	[ 27595 110339 2808]
9773	1701237	2022-11-17 14:28:59.843347+00:00		t	36	72975962601487068	648518346488054046	72975962601543389	648518346480843521	[ 28471 107717 2829]	[ 28473 107681 2828]
9775	23465287	2022-11-17 14:28:59.843347+00:00		t	31	72905731229328847	648518346514448583	72905731229331807	648518346480843521	[ 24731 111523 2716]	[ 24699 111531 2716]
9781	11051625	2022-11-17 14:28:59.843347+00:00		t	50	73046331278787362	648518346511235381	73046331278796992	648518346480843521	[ 29643 107419 2725]	[ 29625 107391 2727]
9792	31302218	2022-11-17 14:28:59.843347+00:00		t	39	72553818990309613	648518346509569667	72553818990320018	648518346480843521	[ 14813 108885 3105]	[ 14787 108893 3105]
9804	10972002	2022-11-17 14:28:59.843347+00:00		t	50	72483518831435779	648518346499722309	72483518831440439	648518346492104815	[ 12381 110951 2882]	[ 12405 110979 2883]
9817	44288220	2022-11-17 14:28:59.843347+00:00		t	20	72342781141684645	648518346494933426	72342781141687131	648518346517586756	[ 9635 111239 2468]	[ 9605 111251 2468]
9822	42730955	2022-11-17 14:28:59.843347+00:00		t	13	72342712422245362	648518346480666625	72342712422240169	648518346480843521	[ 8873 110045 2476]	[ 8855 110077 2475]
9828	42730945	2022-11-17 14:28:59.843347+00:00		t	35	72342712422435447	648518346480666625	72342712422435466	648518346479956886	[ 8871 110009 2551]	[ 8847 110017 2553]
9829	42731034	2022-11-17 14:28:59.843347+00:00		t	39	72342712422297758	648518346480666625	72342712422292848	648518346502236489	[ 8907 109705 2492]	[ 8943 109705 2492]
9920	12759455	2022-11-17 14:28:59.843347+00:00		t	28	72623706631066089	648518346503978080	72623706631070733	648518346489565548	[17491 95133 2989]	[17459 95143 2990]
9942	32952712	2022-11-17 14:28:59.843347+00:00		t	13	72412875477757735	648518346494264434	72412875477760567	648518346500132614	[ 11091 104181 3370]	[ 11105 104201 3372]
9950	38504860	2022-11-17 14:28:59.843347+00:00		t	23	72412944197257400	648518346490237960	72412944197252896	648518346500132614	[ 11031 104649 3377]	[ 11069 104659 3378]
9988	5620032	2022-11-17 14:28:59.843347+00:00		t	17	72483450179124610	648518346477034696	72483450179106026	648518346496359485	[ 13493 109821 3035]	[ 13503 109855 3036]
10021	36923387	2022-11-17 14:28:59.843347+00:00		t	14	72553681551407115	648518346477034696	72553681551398214	648518346482930729	[ 15295 105873 3140]	[ 15315 105849 3141]
10036	10349378	2022-11-17 14:28:59.843347+00:00		t	14	72905593790595145	648518346509569667	72905593790568101	648518346481059930	[ 24999 107439 2796]	[ 25027 107443 2796]
10042	13627147	2022-11-17 14:28:59.843347+00:00		t	33	72553750270931804	648518346509569667	72553750270970921	648518346486783620	[ 14915 106585 3148]	[ 14929 106587 3150]
10088	18094768	2022-11-17 14:28:59.843347+00:00		t	17	72553681618305671	648518346509569667	72553681618417901	648518346486783620	[ 15685 106467 3218]	[ 15719 106457 3219]
10131	41156249	2022-11-17 14:28:59.843347+00:00		t	34	72413081367818014	648518346481857725	72413081367817962	648518346480843521	[ 11725 109993 2888]	[ 11719 109967 2889]
10133	30864964	2022-11-17 14:28:59.843347+00:00		t	23	72483450246062593	648518346509569667	72483450246071580	648518346480843521	[ 14229 108835 3102]	[ 14221 108845 3104]
10135	32518380	2022-11-17 14:28:59.843347+00:00		t	21	72483450179014643	648518346509569667	72483450179057069	648518346504230862	[ 12911 109977 2998]	[ 12939 109999 2999]
10137	30865005	2022-11-17 14:28:59.843347+00:00		t	20	72553818990288281	648518346509569667	72483450246064339	648518346494996387	[ 14339 108921 3102]	[ 14311 108935 3103]
10147	11611067	2022-11-17 14:28:59.843347+00:00		t	48	72694419039685304	648518346494933170	72694419039711763	648518346492595641	[ 20195 106163 3102]	[ 20197 106131 3103]
10150	42815943	2022-11-17 14:28:59.843347+00:00		t	28	72905731229370127	648518346494932914	72905731229358534	648518346480843521	[ 26435 111825 2729]	[ 26403 111819 2730]
10153	6639624	2022-11-17 14:28:59.843347+00:00		t	30	72975893748250459	648518346481857725	72975893748212954	648518346517586756	[ 27785 106379 2686]	[ 27805 106393 2686]
10162	42731124	2022-11-17 14:28:59.843347+00:00		t	17	72342712422270868	648518346480666625	72342712422250776	648518346494034720	[ 9005 110003 2479]	[ 9025 109995 2478]
10163	42731127	2022-11-17 14:28:59.843347+00:00		t	33	72342712422409432	648518346480666625	72342712422417346	648518346494034720	[ 9053 109799 2544]	[ 9031 109777 2544]
10168	25455950	2022-11-17 14:28:59.843347+00:00		t	28	72342712556438472	648518346480125925	72342712556460182	648518346494034720	[ 9807 110299 2720]	[ 9785 110323 2721]
10170	25455931	2022-11-17 14:28:59.843347+00:00		t	26	72342712556433484	648518346507233352	72342712556440862	648518346494034720	[ 9705 110253 2719]	[ 9731 110271 2721]
10171	25456148	2022-11-17 14:28:59.843347+00:00		t	14	72342712556436171	648518346481857725	72342712556455374	648518346494034720	[ 10089 110443 2725]	[ 10071 110461 2727]
10194	43351654	2022-11-17 14:28:59.843347+00:00		t	20	72342781275902490	648518346481857725	72342781275921733	648518346479956886	[ 8947 111015 2717]	[ 8953 111007 2720]
10225	16181018	2022-11-17 14:28:59.843347+00:00		t	12	72342712489558377	648518346480125925	72342712489548296	648518346494034720	[ 9357 110407 2678]	[ 9333 110379 2680]
10227	30198675	2022-11-17 14:28:59.843347+00:00		t	22	72835293765726273	648518346480125925	72835293765733559	648518346492416127	[ 24265 110369 2732]	[ 24241 110379 2731]
10299	41116636	2022-11-17 14:28:59.843347+00:00		t	36	72342712288278768	648518346481857725	72342712288394731	648518346494034720	[ 9463 109915 2306]	[ 9495 109909 2307]
10301	41116615	2022-11-17 14:28:59.843347+00:00		t	29	72342712287834815	648518346481857725	72342712287832134	648518346517586756	[ 9483 110127 2191]	[ 9473 110113 2190]
10305	11892925	2022-11-17 14:28:59.843347+00:00		t	17	72624119081971640	648518346476657526	72624119082069785	648518346486783620	[ 17815 107311 3224]	[ 17839 107315 3223]
10311	44288107	2022-11-17 14:28:59.843347+00:00		t	26	72342781141652864	648518346476657526	72342781141670634	648518346489985111	[ 9461 111317 2463]	[ 9463 111349 2464]
10312	44288073	2022-11-17 14:28:59.843347+00:00		t	38	72342781141658077	648518346476657526	72342781141655525	648518346517586756	[ 9427 111319 2461]	[ 9423 111355 2462]
10326	27390074	2022-11-17 14:28:59.843347+00:00		t	44	72553818923332816	648518346476657526	72553818923346205	648518346489985111	[ 15925 108793 3035]	[ 15939 108765 3036]
10327	27390100	2022-11-17 14:28:59.843347+00:00		t	29	72553818923330289	648518346476657526	72553818923346206	648518346521544953	[ 15965 108769 3031]	[ 15967 108743 3030]
10330	16569632	2022-11-17 14:28:59.843347+00:00		t	28	72553750270866664	648518346481857725	72553750270873529	648518346480843521	[ 14483 108113 3115]	[ 14511 108125 3115]
10336	16067745	2022-11-17 14:28:59.843347+00:00		t	30	72975893814941994	648518346481857725	72975893814941307	648518346504230862	[ 27793 106377 2699]	[ 27821 106377 2698]
10345	25456188	2022-11-17 14:28:59.843347+00:00		t	17	72342712556450577	648518346481857725	72342712556455374	648518346494034720	[ 10133 110485 2730]	[ 10107 110493 2729]
10394	8039592	2022-11-17 14:28:59.843347+00:00		t	22	72905593857458276	648518346476657526	72905593857449651	648518346481059930	[ 25369 106769 2838]	[ 25375 106745 2839]
10399	5652076	2022-11-17 14:28:59.843347+00:00		t	33	72905593790445334	648518346481857725	72905593790447605	648518346480843521	[ 26459 108417 2742]	[ 26441 108387 2743]
10425	27389864	2022-11-17 14:28:59.843347+00:00		t	19	72553818923354712	648518346481857725	72553818923335693	648518346504230862	[ 15679 109021 3032]	[ 15705 109027 3033]
10434	28876480	2022-11-17 14:28:59.843347+00:00		t	48	72553750271036821	648518346481857725	72553750271045868	648518346504230862	[ 16123 108121 3188]	[ 16129 108161 3188]
10464	29422491	2022-11-17 14:28:59.843347+00:00		t	47	72975962467593076	648518346481857725	72975962467588539	648518346492416127	[ 27329 107471 2649]	[ 27327 107437 2649]
10479	42731021	2022-11-17 14:28:59.843347+00:00		t	29	72342712422382107	648518346507233352	72342712422399323	648518346480843521	[ 8913 109647 2532]	[ 8923 109629 2533]
10481	42731023	2022-11-17 14:28:59.843347+00:00		t	13	72342712422401934	648518346507233352	72342712422412024	648518346491361313	[ 8945 109877 2541]	[ 8921 109881 2543]
10495	42731074	2022-11-17 14:28:59.843347+00:00		t	17	72342712422417306	648518346507233352	72342712422411946	648518346494034720	[ 8955 109717 2541]	[ 8971 109697 2542]
10497	43978961	2022-11-17 14:28:59.843347+00:00		t	31	73046331211947472	648518346507233352	73046331211947457	648518346480843521	[ 29127 106839 2685]	[ 29107 106815 2686]
10531	25455866	2022-11-17 14:28:59.843347+00:00		t	30	72342712556385439	648518346507233352	72342712556334946	648518346491361313	[ 9585 110247 2703]	[ 9593 110241 2701]
10557	29789917	2022-11-17 14:28:59.843347+00:00		t	42	72553612899113544	648518346486753761	72553612899101833	648518346504230862	[ 14923 103057 3289]	[ 14955 103059 3289]
10564	11674867	2022-11-17 14:28:59.843347+00:00		t	42	72764856436374142	648518346514448583	72764856436408239	648518346504230862	[ 21065 107213 3075]	[ 21055 107205 3077]
10573	2277908	2022-11-17 14:28:59.843347+00:00		t	17	72905593790551809	648518346496671612	72905593790570446	648518346497880310	[ 25891 107191 2788]	[ 25891 107215 2789]
10574	25445662	2022-11-17 14:28:59.843347+00:00		t	25	72764787716885292	648518346486753761	72764787716885313	648518346498563568	[ 22051 105829 3038]	[ 22021 105835 3038]
10575	29790170	2022-11-17 14:28:59.843347+00:00		t	34	72553612898962004	648518346481759933	72553612898946239	648518346489565548	[ 15311 102641 3230]	[ 15277 102639 3230]
10576	1781154	2022-11-17 14:28:59.843347+00:00		t	35	72623706630985489	648518346508752447	72623706630852986	648518346489565548	[16523 95519 2955]	[16543 95545 2955]
10577	25069666	2022-11-17 14:28:59.843347+00:00		t	30	72553612832039618	648518346488815453	72553612832011360	648518346489565548	[ 15921 102919 3208]	[ 15891 102927 3208]
10580	37125660	2022-11-17 14:28:59.843347+00:00		t	19	72413218605297081	648518346487912272	72413218605274732	648518346489565548	[ 12105 113299 2446]	[ 12115 113273 2447]
10582	37125694	2022-11-17 14:28:59.843347+00:00		t	15	72413218605366005	648518346487912272	72413218605355611	648518346489565548	[ 12141 113127 2473]	[ 12153 113097 2473]
10584	37125709	2022-11-17 14:28:59.843347+00:00		t	12	72413218605309684	648518346487912272	72413218605319015	648518346489565548	[ 12161 113237 2456]	[ 12165 113197 2457]
10585	37125702	2022-11-17 14:28:59.843347+00:00		t	26	72413218605408590	648518346472297010	72413218605415500	648518346489565548	[ 12137 112807 2495]	[ 12159 112783 2495]
10586	41626940	2022-11-17 14:28:59.843347+00:00		t	26	72483587215295129	648518346488815453	72483587215255397	648518346524147717	[ 12665 113387 2197]	[ 12673 113381 2195]
10588	19191091	2022-11-17 14:28:59.843347+00:00		t	41	72623706563972334	648518346472297010	72623706563965261	648518346489565548	[16995 95571 2864]	[17031 95561 2865]
10590	24069935	2022-11-17 14:28:59.843347+00:00		t	16	72623775350525825	648518346472297010	72623775350523466	648518346489565548	[17045 97359 2987]	[17025 97381 2986]
10591	24069954	2022-11-17 14:28:59.843347+00:00		t	16	72623775350634270	648518346472297010	72623775350634302	648518346489565548	[17097 97775 3029]	[17063 97781 3030]
10624	14513406	2022-11-17 14:28:59.843347+00:00		t	19	72553750203850010	648518346496729980	72553750203840118	648518346494588181	[ 14443 106647 3056]	[ 14431 106617 3056]
10629	36214746	2022-11-17 14:28:59.843347+00:00		t	19	72483450178987912	648518346496729980	72483450178972177	648518346497317272	[ 13161 109077 2979]	[ 13129 109097 2979]
10630	36214686	2022-11-17 14:28:59.843347+00:00		t	25	72483450178965393	648518346496729980	72483450178974335	648518346494588181	[ 13035 109081 2975]	[ 13043 109107 2976]
10631	36214692	2022-11-17 14:28:59.843347+00:00		t	29	72483450178965393	648518346496729980	72483450178949651	648518346494588181	[ 13051 109077 2969]	[ 13055 109091 2968]
10632	36214772	2022-11-17 14:28:59.843347+00:00		t	16	72483450178987912	648518346496729980	72483450178967495	648518346494588181	[ 13135 109059 2970]	[ 13157 109079 2971]
10633	36214779	2022-11-17 14:28:59.843347+00:00		t	17	72483450178956324	648518346496729980	72483450178951931	648518346494588181	[ 13153 109063 2967]	[ 13175 109067 2968]
10651	23008825	2022-11-17 14:28:59.843347+00:00		t	29	72624050362686540	648518346480666625	72624050362668196	648518346480843521	[ 16741 104837 3246]	[ 16755 104809 3246]
10654	16181057	2022-11-17 14:28:59.843347+00:00		t	16	72342712489495800	648518346480666625	72342712489479329	648518346491361313	[ 9375 109725 2656]	[ 9377 109717 2655]
10659	2076438	2022-11-17 14:28:59.843347+00:00		t	19	72553681618429241	648518346496729980	72553681618425567	648518346498563568	[ 14917 104501 3225]	[ 14935 104527 3227]
10690	2215622	2022-11-17 14:28:59.843347+00:00		t	17	73187068834350227	648518346503767201	73187068834302730	648518346480843521	[ 32839 108347 2882]	[ 32859 108325 2881]
10694	44439399	2022-11-17 14:28:59.843347+00:00		t	25	73116631370691014	648518346503767201	73116631370712795	648518346480843521	[ 32343 105495 2909]	[ 32339 105481 2911]
10711	7056838	2022-11-17 14:28:59.843347+00:00		t	21	72553681618436287	648518346496729980	72553612898950630	648518346498563568	[ 15009 104457 3223]	[ 15027 104445 3222]
10718	22904982	2022-11-17 14:28:59.843347+00:00		t	32	73257437511466001	648518346494038560	73257437511481294	648518346480843521	[ 34925 108081 2779]	[ 34953 108073 2779]
10740	5431322	2022-11-17 14:28:59.843347+00:00		t	34	72694419106974257	648518346495414351	72694419106961718	648518346480843521	[ 19655 105559 3295]	[ 19643 105585 3295]
10752	15032582	2022-11-17 14:28:59.843347+00:00		t	32	72624050362664041	648518346494932914	72624050362656886	648518346480843521	[ 17677 105645 3243]	[ 17675 105679 3243]
10754	15032592	2022-11-17 14:28:59.843347+00:00		t	12	72624050362652042	648518346494932914	72624050362656886	648518346480843521	[ 17677 105649 3239]	[ 17689 105681 3240]
10771	17428593	2022-11-17 14:28:59.843347+00:00		t	15	72413149953112342	648518346489572037	72413149953123864	648518346499888197	[ 11413 110615 2646]	[ 11429 110645 2648]
10786	23008733	2022-11-17 14:28:59.843347+00:00		t	18	72624050362693374	648518346480666625	72624050362686444	648518346492416127	[ 16533 104773 3255]	[ 16541 104745 3254]
10818	25455961	2022-11-17 14:28:59.843347+00:00		t	28	72342712556445776	648518346480666625	72342712556455263	648518346480843521	[ 9825 110375 2727]	[ 9807 110343 2727]
10841	41116462	2022-11-17 14:28:59.843347+00:00		t	15	72342712288080874	648518346496671612	72342712288085494	648518346472722185	[ 9245 110277 2243]	[ 9283 110287 2243]
10845	36700085	2022-11-17 14:28:59.843347+00:00		t	32	72413150020384917	648518346489569900	72413150020424032	648518346491361313	[ 11027 111973 2823]	[ 11007 111995 2823]
10852	2581354	2022-11-17 14:28:59.843347+00:00		t	12	72483450178785226	648518346484687181	72483450178946992	648518346472722185	[ 13659 108955 2967]	[ 13639 108967 2968]
10853	5654547	2022-11-17 14:28:59.843347+00:00		t	31	72623844069963772	648518346499722309	72623844069963787	648518346472722185	[ 17179 100089 2992]	[ 17215 100101 2993]
10856	25139146	2022-11-17 14:28:59.843347+00:00		t	43	72623912856566322	648518346498453780	72623912856561586	648518346472722185	[ 16941 101069 3098]	[ 16973 101059 3098]
10859	14019099	2022-11-17 14:28:59.843347+00:00		t	29	72483518697210055	648518346499722309	72483518697239655	648518346484661507	[ 12619 112537 2645]	[ 12639 112513 2645]
10862	20451376	2022-11-17 14:28:59.843347+00:00		t	31	72413150020354123	648518346486653999	72413150020441753	648518346490231002	[ 11417 111223 2823]	[ 11419 111255 2824]
10863	41156189	2022-11-17 14:28:59.843347+00:00		t	33	72413081367629859	648518346494933170	72413081367552348	648518346496359485	[ 11585 110079 2829]	[ 11617 110087 2830]
10867	12128779	2022-11-17 14:28:59.843347+00:00		t	23	72342437879875398	648518346517348645	72342437879888583	648518346498344346	[ 9853 100561 3115]	[ 9871 100589 3115]
10869	10517582	2022-11-17 14:28:59.843347+00:00		t	29	72413218672411133	648518346483783343	72413218672404511	648518346497743606	[ 10653 112973 2578]	[ 10697 112961 2577]
10871	6372295	2022-11-17 14:28:59.843347+00:00		t	42	72623981710309417	648518346482976742	72623981710306949	648518346480843521	[ 17071 103075 3377]	[ 17107 103065 3377]
10875	32108508	2022-11-17 14:28:59.843347+00:00		t	18	72623981710353307	648518346482976742	72623981710348630	648518346495576502	[ 17455 104429 3390]	[ 17477 104441 3390]
10879	32535733	2022-11-17 14:28:59.843347+00:00		t	17	72483244154835330	648518346482976742	72483244154825679	648518346490321079	[ 13767 103007 3231]	[ 13805 102999 3232]
10881	32535756	2022-11-17 14:28:59.843347+00:00		t	30	72483244154854162	648518346482976742	72483244154856977	648518346490321079	[ 13875 103017 3249]	[ 13861 103047 3250]
10889	8038626	2022-11-17 14:28:59.843347+00:00		t	13	73187137553849912	648518346497858151	73187137553866765	648518346480843521	[ 33807 108763 2909]	[ 33829 108753 2910]
10916	44082119	2022-11-17 14:28:59.843347+00:00		t	16	72413149953039885	648518346477034696	72413149953054526	648518346501414166	[ 10367 111309 2616]	[ 10395 111291 2617]
10944	8039668	2022-11-17 14:28:59.843347+00:00		t	24	72905593857507137	648518346501288024	72905593857505056	648518346481059930	[ 25539 106517 2859]	[ 25551 106551 2859]
10945	16068344	2022-11-17 14:28:59.843347+00:00		t	33	72975893815175395	648518346476657526	72975893815175403	648518346504230862	[ 28559 106011 2752]	[ 28545 105985 2753]
10950	6639711	2022-11-17 14:28:59.843347+00:00		t	14	72975893748225799	648518346476657526	72975893748262388	648518346504230862	[ 27963 106125 2692]	[ 27921 106141 2693]
10951	6639831	2022-11-17 14:28:59.843347+00:00		t	12	72975893748238804	648518346476657526	72975893748216090	648518346504230862	[ 28083 106003 2687]	[ 28083 105979 2686]
10973	8039262	2022-11-17 14:28:59.843347+00:00		t	36	72905593857666268	648518346481857725	72905593857654549	648518346480843521	[ 24707 107043 2919]	[ 24737 107049 2919]
11003	42730894	2022-11-17 14:28:59.843347+00:00		t	30	72342712422450586	648518346480125925	72342712422659734	648518346494034720	[ 8763 109997 2559]	[ 8793 109981 2560]
11004	8039327	2022-11-17 14:28:59.843347+00:00		t	79	72905593857473544	648518346517348645	72905593857485191	648518346493419292	[ 24857 107453 2847]	[ 24865 107451 2850]
11016	8039376	2022-11-17 14:28:59.843347+00:00		t	22	72905593857611899	648518346494264434	72905593857602360	648518346480843521	[ 24955 107019 2902]	[ 24923 107021 2902]
11021	8039361	2022-11-17 14:28:59.843347+00:00		t	40	72905593857473544	648518346517348645	72905593857478292	648518346494996387	[ 24879 107463 2846]	[ 24911 107487 2846]
11074	2278294	2022-11-17 14:28:59.843347+00:00		t	29	72905593790614478	648518346480125925	72905593790597421	648518346494996387	[ 26263 107285 2803]	[ 26293 107315 2802]
11095	2581395	2022-11-17 14:28:59.843347+00:00		t	18	72483450178967532	648518346474593218	72483450178949679	648518346497743606	[ 13773 109155 2968]	[ 13759 109179 2967]
11096	41116676	2022-11-17 14:28:59.843347+00:00		t	54	72342712288033842	648518346514448583	72342712288038902	648518346472722185	[ 9535 110109 2221]	[ 9547 110143 2222]
11097	41116715	2022-11-17 14:28:59.843347+00:00		t	41	72342712288099631	648518346514448583	72342712288102167	648518346472722185	[ 9593 110083 2248]	[ 9593 110119 2248]
11111	44288418	2022-11-17 14:28:59.843347+00:00		t	26	72342781142031486	648518346501288024	72342781141907552	648518346488838734	[ 9755 111045 2569]	[ 9779 111033 2569]
11113	15032887	2022-11-17 14:28:59.843347+00:00		t	36	72624050362772927	648518346499840723	72624050362772966	648518346488838734	[ 18159 105855 3291]	[ 18147 105879 3290]
11115	44288148	2022-11-17 14:28:59.843347+00:00		t	33	72342781141884774	648518346494933170	72342781141888154	648518346488838734	[ 9509 110771 2557]	[ 9515 110743 2557]
11116	24285410	2022-11-17 14:28:59.843347+00:00		t	19	72342781208787637	648518346501288024	72342781208754997	648518346488838734	[ 9693 110599 2581]	[ 9681 110615 2580]
11117	15032896	2022-11-17 14:28:59.843347+00:00		t	37	72624050362783175	648518346499840723	72624050362772966	648518346488838734	[ 18183 105891 3292]	[ 18159 105905 3292]
11118	44288359	2022-11-17 14:28:59.843347+00:00		t	34	72342781141884899	648518346494071307	72342781141896256	648518346488838734	[ 9713 110915 2557]	[ 9719 110925 2560]
11119	1990021	2022-11-17 14:28:59.843347+00:00		t	24	72975756510432502	648518346487912272	72975756510432460	648518346501071209	[ 26993 102155 3008]	[ 26991 102125 3009]
11120	24285423	2022-11-17 14:28:59.843347+00:00		t	27	72342781208583989	648518346501288024	72342781208585765	648518346488838734	[ 9699 111101 2571]	[ 9695 111139 2572]
11123	13753030	2022-11-17 14:28:59.843347+00:00		t	48	72623706497069296	648518346514361543	72623706497077975	648518346501071209	[18159 94783 2807]	[18167 94801 2810]
11124	13753062	2022-11-17 14:28:59.843347+00:00		t	13	72623706497000972	648518346514361543	72623706497005497	648518346501071209	[18235 94863 2780]	[18203 94879 2781]
11134	22984173	2022-11-17 14:28:59.843347+00:00		t	22	72553544112548514	648518346472297010	72553544112543635	648518346477765271	[ 16071 102175 3189]	[ 16107 102189 3190]
11135	24771043	2022-11-17 14:28:59.843347+00:00		t	35	72905456351460966	648518346472297010	72905456351473566	648518346477765271	[ 24925 102929 2747]	[ 24923 102899 2748]
11157	5654451	2022-11-17 14:28:59.843347+00:00		t	29	72623844070135861	648518346483783343	72623844070141582	648518346472722185	[ 17035 100221 3065]	[ 17071 100231 3065]
11159	5654445	2022-11-17 14:28:59.843347+00:00		t	37	72623844070164806	648518346483783343	72623844070147397	648518346472722185	[ 17035 100239 3068]	[ 17063 100259 3069]
11160	43847291	2022-11-17 14:28:59.843347+00:00		t	23	72905456351489246	648518346483783343	72905456351484087	648518346472722185	[ 26545 103785 2755]	[ 26503 103793 2756]
11163	8238735	2022-11-17 14:28:59.843347+00:00		t	25	72694006521341122	648518346483783343	72694006521339384	648518346472722185	[20303 93739 2703]	[20299 93705 2703]
11165	24527737	2022-11-17 14:28:59.843347+00:00		t	21	72694075241272421	648518346483783343	72694075241246091	648518346481651905	[18507 95369 2810]	[18499 95355 2809]
11168	23821212	2022-11-17 14:28:59.843347+00:00		t	26	72905456485887192	648518346483783343	72905456485871765	648518346499888197	[ 26511 103101 3060]	[ 26481 103081 3060]
11169	5654435	2022-11-17 14:28:59.843347+00:00		t	21	72623844070150704	648518346483783343	72623844070164980	648518346481651905	[ 17023 100253 3070]	[ 17037 100287 3070]
11170	23821218	2022-11-17 14:28:59.843347+00:00		t	42	72905456485911157	648518346483783343	72905456485911197	648518346499888197	[ 26527 103021 3071]	[ 26497 103013 3072]
11174	24463425	2022-11-17 14:28:59.843347+00:00		t	37	72905456485684891	648518346483783343	72905456485716358	648518346494799159	[ 26353 103695 2984]	[ 26331 103667 2986]
11176	24463454	2022-11-17 14:28:59.843347+00:00		t	13	72905456485684891	648518346483783343	72905456485713892	648518346497743606	[ 26363 103709 2985]	[ 26367 103709 2988]
11179	10517446	2022-11-17 14:28:59.843347+00:00		t	37	72413218672333301	648518346483783343	72413218672438380	648518346472722185	[ 10449 112963 2584]	[ 10417 112947 2585]
11182	10517443	2022-11-17 14:28:59.843347+00:00		t	40	72413218672472699	648518346483783343	72413218672463679	648518346479956886	[ 10449 112675 2599]	[ 10415 112667 2598]
11184	23821229	2022-11-17 14:28:59.843347+00:00		t	31	72905456485906333	648518346483783343	72905456485902238	648518346492104815	[ 26543 102995 3071]	[ 26523 102963 3072]
11192	10517424	2022-11-17 14:28:59.843347+00:00		t	13	72413218672333301	648518346483783343	72413218672404459	648518346497743606	[ 10401 112965 2581]	[ 10367 112973 2580]
11193	23821233	2022-11-17 14:28:59.843347+00:00		t	43	72905456485862130	648518346483783343	72905456485852389	648518346492104815	[ 26551 103077 3058]	[ 26537 103045 3058]
11195	24463380	2022-11-17 14:28:59.843347+00:00		t	18	72905456485837929	648518346483783343	72905456485840438	648518346472722185	[ 26231 104251 3046]	[ 26237 104221 3047]
11196	24463386	2022-11-17 14:28:59.843347+00:00		t	38	72905456485919560	648518346483783343	72905456485903247	648518346472722185	[ 26273 103809 3071]	[ 26259 103785 3071]
11197	24527733	2022-11-17 14:28:59.843347+00:00		t	12	72694075241468093	648518346483783343	72694075241286002	648518346472722185	[18475 95577 2822]	[18493 95593 2821]
11199	24463458	2022-11-17 14:28:59.843347+00:00		t	20	72905456485645532	648518346483783343	72905456485645502	648518346475527296	[ 26381 103921 2966]	[ 26373 103887 2965]
11200	43847324	2022-11-17 14:28:59.843347+00:00		t	26	72905456351479015	648518346483783343	72905456351478973	648518346472722185	[ 26553 103723 2752]	[ 26531 103703 2753]
11204	34022525	2022-11-17 14:28:59.843347+00:00		t	27	72342781209046205	648518346483783343	72342781209042024	648518346472722185	[ 9741 112303 2687]	[ 9753 112277 2688]
11208	5654434	2022-11-17 14:28:59.843347+00:00		t	45	72623844070133162	648518346483783343	72623844070133152	648518346498397338	[ 17051 100037 3063]	[ 17037 100009 3063]
11209	5654475	2022-11-17 14:28:59.843347+00:00		t	13	72623844070100777	648518346483783343	72623844070147106	648518346500132614	[ 17093 100071 3067]	[ 17119 100049 3067]
11213	2924023	2022-11-17 14:28:59.843347+00:00		t	40	72623775283524169	648518346483783343	72623775283526749	648518346494799159	[17561 96867 2897]	[17525 96885 2897]
11220	21187055	2022-11-17 14:28:59.843347+00:00		t	28	72905525205193681	648518346483783343	72905525205193684	648518346472722185	[ 26109 104561 3003]	[ 26139 104565 3004]
11221	35589550	2022-11-17 14:28:59.843347+00:00		t	12	72342781142097178	648518346483783343	72342781141959340	648518346472722185	[ 9733 111987 2567]	[ 9743 111953 2567]
11240	10034797	2022-11-17 14:28:59.843347+00:00		t	27	72976031254081787	648518346481857725	72976031254047855	648518346492416127	[ 26831 109117 2730]	[ 26841 109145 2731]
11263	14225002	2022-11-17 14:28:59.843347+00:00		t	14	72483450111874675	648518346483783343	72483450111870590	648518346472722185	[ 12317 110459 2844]	[ 12319 110429 2845]
11264	14225029	2022-11-17 14:28:59.843347+00:00		t	13	72483450111870722	648518346483783343	72483450111866535	648518346500132614	[ 12375 110523 2846]	[ 12399 110547 2846]
11273	2277822	2022-11-17 14:28:59.843347+00:00		t	17	72905593790565595	648518346517348645	72905593790568020	648518346489023210	[ 25809 107307 2793]	[ 25795 107277 2793]
11274	44082389	2022-11-17 14:28:59.843347+00:00		t	37	72413149953101149	648518346481857725	72413149953083693	648518346504230862	[ 10757 110791 2636]	[ 10757 110761 2636]
11276	27640925	2022-11-17 14:28:59.843347+00:00		t	21	72905456351776261	648518346487912272	72905456351692043	648518346490196954	[ 25659 103033 2825]	[ 25677 103011 2824]
11277	27640921	2022-11-17 14:28:59.843347+00:00		t	32	72905456351740374	648518346487912272	72905456351634196	648518346526360791	[ 25651 103057 2823]	[ 25673 103057 2823]
11301	36920828	2022-11-17 14:28:59.843347+00:00		t	30	72342712422422606	648518346481857725	72342712422425082	648518346494034720	[ 9223 109885 2548]	[ 9239 109857 2548]
11302	36920842	2022-11-17 14:28:59.843347+00:00		t	20	72342712422273563	648518346481857725	72342712422273559	648518346494034720	[ 9227 110303 2485]	[ 9249 110283 2486]
11304	43351566	2022-11-17 14:28:59.843347+00:00		t	31	72342781275862934	648518346481857725	72342781275905003	648518346479956886	[ 8789 111003 2706]	[ 8765 111025 2707]
11305	43351621	2022-11-17 14:28:59.843347+00:00		t	27	72342781275914271	648518346481857725	72342781275914343	648518346497059044	[ 8927 110791 2722]	[ 8915 110827 2722]
11333	42731226	2022-11-17 14:28:59.843347+00:00		t	15	72342712422273541	648518346481857725	72342712422276078	648518346497059044	[ 9117 110243 2485]	[ 9113 110213 2486]
11337	42731211	2022-11-17 14:28:59.843347+00:00		t	32	72342712422260890	648518346481857725	72342712422265802	648518346480843521	[ 9107 110233 2482]	[ 9101 110199 2483]
11339	44288509	2022-11-17 14:28:59.843347+00:00		t	28	72342781141707457	648518346481857725	72342781141709960	648518346494034720	[ 9865 111093 2482]	[ 9881 111077 2481]
11355	42731089	2022-11-17 14:28:59.843347+00:00		t	20	72342712422293271	648518346481857725	72342712422278487	648518346497059044	[ 8993 110303 2486]	[ 8985 110279 2486]
11359	42731113	2022-11-17 14:28:59.843347+00:00		t	29	72342712422276125	648518346481857725	72342712422278481	648518346497059044	[ 9037 110299 2484]	[ 9015 110281 2484]
11373	27641684	2022-11-17 14:28:59.843347+00:00		t	31	72975825095806497	648518346486653999	72905456351589805	648518346472722185	[ 26641 103217 2799]	[ 26611 103233 2800]
11380	22973608	2022-11-17 14:28:59.843347+00:00		t	29	72413081300755306	648518346481857725	72413081300777817	648518346492416127	[ 10575 110161 2776]	[ 10573 110159 2779]
11406	41116703	2022-11-17 14:28:59.843347+00:00		t	35	72342712287914727	648518346481857725	72342712287827035	648518346517586756	[ 9583 109939 2190]	[ 9581 109911 2190]
11415	3941113	2022-11-17 14:28:59.843347+00:00		t	27	72623912789508857	648518346499722309	72623912789522151	648518346531401754	[ 17205 100519 3035]	[ 17215 100511 3037]
11417	16550426	2022-11-17 14:28:59.843347+00:00		t	37	72694006387478119	648518346499722309	72694006387480721	648518346531401754	[19861 92257 2530]	[19889 92239 2531]
11421	10517432	2022-11-17 14:28:59.843347+00:00		t	37	72413218672333301	648518346483783343	72413218672428853	648518346531401754	[ 10417 112957 2582]	[ 10383 112939 2581]
11425	14461729	2022-11-17 14:28:59.843347+00:00		t	17	72694006454438197	648518346483783343	72694006454435660	648518346531401754	[19887 92301 2596]	[19903 92273 2597]
11434	32989968	2022-11-17 14:28:59.843347+00:00		t	24	72694487759382829	648518346481857725	72694487759390199	648518346494996387	[ 18833 106929 3186]	[ 18841 106947 3188]
11448	23821224	2022-11-17 14:28:59.843347+00:00		t	28	72905456485876658	648518346483783343	72905456485842279	648518346531401754	[ 26527 103087 3059]	[ 26509 103071 3058]
11453	23821256	2022-11-17 14:28:59.843347+00:00		t	27	72905456485869446	648518346483783343	72905456485864581	648518346531401754	[ 26617 103173 3058]	[ 26615 103215 3058]
11455	24463418	2022-11-17 14:28:59.843347+00:00		t	20	72905456485821049	648518346483783343	72905456485797281	648518346531401754	[ 26319 104315 3030]	[ 26319 104293 3031]
11456	2924604	2022-11-17 14:28:59.843347+00:00		t	33	72623775283622441	648518346484687181	72623775283670445	648518346531401754	[18023 96517 2948]	[18031 96547 2948]
11457	24527817	2022-11-17 14:28:59.843347+00:00		t	24	72694075241262617	648518346483783343	72694075241248989	648518346531401754	[18557 95429 2811]	[18591 95435 2811]
11460	2924613	2022-11-17 14:28:59.843347+00:00		t	23	72623775283490585	648518346500681907	72623775283504597	648518346531401754	[18001 96667 2888]	[18035 96667 2889]
11461	34022626	2022-11-17 14:28:59.843347+00:00		t	20	72342781208785695	648518346483783343	72342781208789377	648518346531401754	[ 9863 111911 2582]	[ 9877 111889 2583]
11462	2924089	2022-11-17 14:28:59.843347+00:00		t	35	72623775283647935	648518346474593218	72623775283619990	648518346531401754	[17599 96995 2938]	[17577 96977 2938]
11463	4307563	2022-11-17 14:28:59.843347+00:00		t	13	72764787717011342	648518346474593218	72764787717079472	648518346531401754	[ 21477 105133 3081]	[ 21465 105099 3081]
11467	22731555	2022-11-17 14:28:59.843347+00:00		t	46	73046399998296463	648518346494263154	73046399998284264	648518346480843521	[ 29167 109685 2730]	[ 29135 109695 2730]
11469	2924332	2022-11-17 14:28:59.843347+00:00		t	46	72623775283601579	648518346474593218	72623775283593429	648518346531401754	[17757 96291 2928]	[17783 96271 2927]
11486	41708980	2022-11-17 14:28:59.843347+00:00		t	12	72623706497080824	648518346488815453	72623706497092545	648518346526360791	[16461 94519 2811]	[16477 94501 2813]
11488	12187939	2022-11-17 14:28:59.843347+00:00		t	19	72694075308188402	648518346487912272	72694075308164214	648518346526360791	[19361 95181 2879]	[19359 95173 2878]
11489	17867102	2022-11-17 14:28:59.843347+00:00		t	36	72694006521469834	648518346481759933	72694006521480106	648518346526360791	[18711 93747 2708]	[18727 93779 2708]
11490	35895910	2022-11-17 14:28:59.843347+00:00		t	32	72413218471162400	648518346487912272	72413218471150532	648518346526360791	[ 11813 113161 2232]	[ 11845 113155 2232]
11491	35896124	2022-11-17 14:28:59.843347+00:00		t	40	72413218471146111	648518346481759933	72413218471155371	648518346526360791	[ 12185 113421 2226]	[ 12161 113431 2227]
11492	14660709	2022-11-17 14:28:59.843347+00:00		t	16	72623844137115388	648518346487912272	72623844137108679	648518346526360791	[17353 99801 3109]	[17339 99805 3108]
11493	35895823	2022-11-17 14:28:59.843347+00:00		t	28	72413218471176813	648518346487912272	72413218471164688	648518346526360791	[ 11713 113013 2234]	[ 11681 112991 2235]
11494	1990003	2022-11-17 14:28:59.843347+00:00		t	24	72975756510442556	648518346487912272	72975756510454554	648518346526360791	[ 26921 102129 3017]	[ 26921 102097 3018]
11495	1990034	2022-11-17 14:28:59.843347+00:00		t	31	72975756510439928	648518346487912272	72975756510429804	648518346526360791	[ 27011 102167 3008]	[ 27023 102143 3009]
11496	17867123	2022-11-17 14:28:59.843347+00:00		t	23	72694006521477204	648518346472297010	72694006521496243	648518346526360791	[18801 93891 2715]	[18773 93871 2716]
11497	24062567	2022-11-17 14:28:59.843347+00:00		t	26	72905456418611123	648518346472297010	72905456418593324	648518346526360791	[ 25603 104119 2867]	[ 25585 104091 2867]
11498	28451265	2022-11-17 14:28:59.843347+00:00		t	37	72483518764299868	648518346488815453	72483518764325168	648518346526360791	[ 14019 112079 2731]	[ 14053 112103 2731]
11499	20833096	2022-11-17 14:28:59.843347+00:00		t	38	72553337752840061	648518346488815453	72553337752860744	648518346526360791	[16303 94695 2796]	[16301 94729 2797]
11516	17602860	2022-11-17 14:28:59.843347+00:00		t	18	72975687790999270	648518346477981653	72975687790982034	648518346507570297	[27273 99731 3023]	[27255 99695 3024]
11518	37503154	2022-11-17 14:28:59.843347+00:00		t	16	72694006454700856	648518346500681907	72694006454782839	648518346472722185	[19103 93737 2695]	[19073 93747 2695]
11520	29878946	2022-11-17 14:28:59.843347+00:00		t	26	72624050295594870	648518346498453780	72624050295613162	648518346472722185	[ 17087 105013 3139]	[ 17057 104993 3139]
11521	42168015	2022-11-17 14:28:59.843347+00:00		t	21	72624050295585192	648518346489569900	72624050295587653	648518346472722185	[ 17933 105643 3125]	[ 17937 105677 3126]
11522	13784435	2022-11-17 14:28:59.843347+00:00		t	30	72975825162883768	648518346477981653	72975825162867826	648518346472722185	[ 27277 103051 2919]	[ 27307 103035 2918]
11523	34022387	2022-11-17 14:28:59.843347+00:00		t	32	72342781208786740	648518346500641203	72342781208793590	648518346472722185	[ 9611 112449 2585]	[ 9571 112453 2585]
11524	19257460	2022-11-17 14:28:59.843347+00:00		t	24	72413150087023236	648518346489569900	72413150087147189	648518346472722185	[ 11027 111917 2827]	[ 11019 111945 2829]
11525	34022412	2022-11-17 14:28:59.843347+00:00		t	27	72342781208892097	648518346500641203	72342781208876045	648518346472722185	[ 9605 112115 2622]	[ 9593 112087 2622]
11526	34022421	2022-11-17 14:28:59.843347+00:00		t	20	72342781208876163	648518346500641203	72342781208894443	648518346472722185	[ 9615 112135 2625]	[ 9599 112107 2627]
11527	2581389	2022-11-17 14:28:59.843347+00:00		t	25	72483450178980866	648518346484687181	72483450178992604	648518346472722185	[ 13783 108851 2983]	[ 13753 108843 2985]
11528	19257469	2022-11-17 14:28:59.843347+00:00		t	31	72413150020384917	648518346489569900	72413150087028751	648518346472722185	[ 11035 111961 2824]	[ 11033 111989 2826]
11529	37619833	2022-11-17 14:28:59.843347+00:00		t	26	72694075308108940	648518346499722309	72694075308090639	648518346472722185	[18735 95367 2842]	[18745 95405 2842]
11530	34022729	2022-11-17 14:28:59.843347+00:00		t	19	72342781208995888	648518346498453780	72342781208993516	648518346472722185	[ 9977 111765 2670]	[ 9979 111735 2670]
11531	3941127	2022-11-17 14:28:59.843347+00:00		t	14	72623912789517058	648518346499722309	72623912789538004	648518346472722185	[ 17263 100685 3039]	[ 17243 100703 3039]
11532	34022777	2022-11-17 14:28:59.843347+00:00		t	48	72342781208860968	648518346499722309	72342781208842523	648518346472722185	[ 10025 112575 2606]	[ 10023 112541 2606]
11533	34022796	2022-11-17 14:28:59.843347+00:00		t	35	72342781208857656	648518346483783343	72342781208859919	648518346472722185	[ 10049 111813 2610]	[ 10037 111787 2611]
11534	14513579	2022-11-17 14:28:59.843347+00:00		t	13	72553750203911975	648518346486653999	72553750203968730	648518346472722185	[ 15191 107415 3076]	[ 15213 107447 3077]
11535	34022876	2022-11-17 14:28:59.843347+00:00		t	21	72342781208848467	648518346474593218	72342781208850568	648518346472722185	[ 10149 111743 2606]	[ 10129 111713 2607]
11536	14461780	2022-11-17 14:28:59.843347+00:00		t	26	72694006454367492	648518346483783343	72694006454167984	648518346472722185	[20023 92365 2574]	[20017 92375 2572]
11537	34022943	2022-11-17 14:28:59.843347+00:00		t	54	72342781208804849	648518346477981653	72342781208814578	648518346472722185	[ 10211 112227 2591]	[ 10189 112247 2593]
11538	36913522	2022-11-17 14:28:59.843347+00:00		t	26	72413218605541200	648518346489569900	72413149886074812	648518346472722185	[ 12229 112659 2547]	[ 12249 112633 2547]
11539	17297302	2022-11-17 14:28:59.843347+00:00		t	23	72975825095760667	648518346477981653	72975825095811720	648518346472722185	[ 26687 103591 2789]	[ 26667 103613 2791]
11540	24463234	2022-11-17 14:28:59.843347+00:00		t	26	72905456485842676	648518346486653999	72905456485850354	648518346472722185	[ 25943 103829 3048]	[ 25903 103843 3049]
11541	22234714	2022-11-17 14:28:59.843347+00:00		t	33	72694006588509252	648518346500641203	72694006588509280	648518346472722185	[18655 93641 2838]	[18685 93651 2838]
11542	1992488	2022-11-17 14:28:59.843347+00:00		t	31	72413150087300184	648518346485450515	72413150087284743	648518346472722185	[ 11947 110729 2888]	[ 11915 110735 2889]
11543	24463268	2022-11-17 14:28:59.843347+00:00		t	18	72905456485677439	648518346500641203	72905456485687639	648518346472722185	[ 25935 104047 2982]	[ 25971 104059 2982]
11544	1992300	2022-11-17 14:28:59.843347+00:00		t	13	72413150086988718	648518346489569900	72413150086987936	648518346472722185	[ 11575 111237 2827]	[ 11545 111255 2828]
11545	24463272	2022-11-17 14:28:59.843347+00:00		t	53	72905456485893116	648518346486653999	72905456485876993	648518346472722185	[ 25963 103845 3067]	[ 25979 103869 3068]
11546	1992492	2022-11-17 14:28:59.843347+00:00		t	32	72413150087186362	648518346486653999	72413150087191935	648518346472722185	[ 11921 110817 2845]	[ 11917 110857 2846]
11547	40554300	2022-11-17 14:28:59.843347+00:00		t	43	72623706563982038	648518346483783343	72623706563992280	648518346472722185	[18273 96153 2873]	[18273 96117 2874]
11548	11039109	2022-11-17 14:28:59.843347+00:00		t	29	72835156460961424	648518346477981653	72835156460954645	648518346472722185	[ 23499 104659 3017]	[ 23485 104637 3018]
11549	10517849	2022-11-17 14:28:59.843347+00:00		t	44	72413218672468967	648518346474593218	72413218672468991	648518346472722185	[ 11165 112805 2594]	[ 11175 112835 2596]
11550	40909126	2022-11-17 14:28:59.843347+00:00		t	28	72342849861218834	648518346500641203	72342849861211863	648518346472722185	[ 9789 112683 2466]	[ 9763 112705 2466]
11551	40909140	2022-11-17 14:28:59.843347+00:00		t	32	72342849861517726	648518346499722309	72342849861494915	648518346472722185	[ 9831 112831 2566]	[ 9821 112797 2566]
11552	40909151	2022-11-17 14:28:59.843347+00:00		t	23	72342849861256581	648518346500641203	72342849861249147	648518346472722185	[ 9827 112713 2481]	[ 9831 112745 2481]
11553	41600056	2022-11-17 14:28:59.843347+00:00		t	45	72483587349735777	648518346497833063	72483587349735755	648518346472722185	[ 12477 113057 2552]	[ 12481 113025 2551]
11554	29879040	2022-11-17 14:28:59.843347+00:00		t	28	72624050295581216	648518346499722309	72624050295578754	648518346472722185	[ 17199 104457 3126]	[ 17229 104467 3126]
11555	13936457	2022-11-17 14:28:59.843347+00:00		t	40	72623844070036077	648518346500641203	72623844070021944	648518346472722185	[17801 98973 3016]	[17795 99003 3016]
11556	8238398	2022-11-17 14:28:59.843347+00:00		t	35	72694006521519529	648518346484687181	72694006521511912	648518346472722185	[19847 93889 2723]	[19837 93919 2723]
11557	10122037	2022-11-17 14:28:59.843347+00:00		t	15	72764375131570202	648518346483783343	72764375131558162	648518346472722185	[20863 92469 2495]	[20847 92493 2495]
11559	10122051	2022-11-17 14:28:59.843347+00:00		t	16	72764375131572623	648518346483783343	72764375131590319	648518346472722185	[20889 92513 2506]	[20861 92535 2506]
11561	13784448	2022-11-17 14:28:59.843347+00:00		t	12	72975825162893382	648518346477981653	72975825162881363	648518346472722185	[ 27303 102993 2923]	[ 27327 102971 2922]
11562	23821163	2022-11-17 14:28:59.843347+00:00		t	38	72905456485886937	648518346477981653	72905456485878908	648518346472722185	[ 26341 102661 3068]	[ 26341 102627 3068]
11563	3871131	2022-11-17 14:28:59.843347+00:00		t	34	72553750203897689	648518346500641203	72553750203981203	648518346472722185	[ 14697 108407 3075]	[ 14717 108409 3077]
11564	41600008	2022-11-17 14:28:59.843347+00:00		t	21	72483587349720638	648518346497833063	72483587349705450	648518346472722185	[ 12415 113023 2541]	[ 12441 113001 2541]
11565	9044268	2022-11-17 14:28:59.843347+00:00		t	12	72975825162851505	648518346474593218	72975825162846548	648518346472722185	[ 26923 103891 2905]	[ 26931 103875 2904]
11566	8238269	2022-11-17 14:28:59.843347+00:00		t	26	72694006521530562	648518346499722309	72694006521530622	648518346472722185	[19679 93507 2731]	[19683 93547 2731]
11567	10121819	2022-11-17 14:28:59.843347+00:00		t	12	72764375131705340	648518346483783343	72764375131710388	648518346472722185	[20573 92371 2555]	[20619 92367 2554]
11568	17108095	2022-11-17 14:28:59.843347+00:00		t	32	72413149953045382	648518346477981653	72413149953055047	648518346472722185	[ 11445 112145 2625]	[ 11419 112127 2624]
11569	28249213	2022-11-17 14:28:59.843347+00:00		t	12	72905456418782098	648518346500641203	72905456418853129	648518346472722185	[ 26399 103449 2953]	[ 26393 103415 2951]
11570	13994016	2022-11-17 14:28:59.843347+00:00		t	38	72905387766265977	648518346496335735	72905387766250983	648518346500132614	[ 25705 101715 3025]	[ 25673 101711 3025]
11571	24527681	2022-11-17 14:28:59.843347+00:00		t	28	72694075241266881	648518346483783343	72694075241251917	648518346472722185	[18471 95391 2811]	[18439 95375 2811]
11574	24285358	2022-11-17 14:28:59.843347+00:00		t	14	72342781208811393	648518346486753761	72342781208795131	648518346495481014	[ 9601 110797 2588]	[ 9599 110809 2587]
11575	13626911	2022-11-17 14:28:59.843347+00:00		t	38	72553750270849847	648518346501288024	72553750270858165	648518346495481014	[ 14629 106575 3110]	[ 14635 106541 3110]
11580	24527614	2022-11-17 14:28:59.843347+00:00		t	28	72413081367879872	648518346490237960	72413081367877388	648518346476747894	[ 11123 108759 2913]	[ 11095 108737 2914]
11601	3826196	2022-11-17 14:28:59.843347+00:00		t	43	72905456418531067	648518346488815453	72905456418511300	648518346489565548	[ 25367 102899 2837]	[ 25341 102893 2837]
11604	3826197	2022-11-17 14:28:59.843347+00:00		t	41	72905456418320955	648518346488815453	72905456418406390	648518346487925314	[ 25353 102899 2826]	[ 25341 102873 2826]
11610	3826419	2022-11-17 14:28:59.843347+00:00		t	17	72905456418511804	648518346487912272	72905456418523314	648518346486141124	[ 25637 103193 2836]	[ 25593 103215 2837]
11624	3825941	2022-11-17 14:28:59.843347+00:00		t	40	72905456418742227	648518346486653999	72905456418757944	648518346472722185	[ 25033 103337 2931]	[ 24997 103339 2931]
11650	44082256	2022-11-17 14:28:59.843347+00:00		t	39	72413149953164023	648518346494933426	72413149953190566	648518346479677888	[ 10613 110891 2671]	[ 10615 110893 2674]
11651	44082264	2022-11-17 14:28:59.843347+00:00		t	20	72413149953209555	648518346494933426	72413149953206382	648518346479677888	[ 10649 110949 2688]	[ 10621 110949 2689]
11655	32990126	2022-11-17 14:28:59.843347+00:00		t	33	72694487759246053	648518346514448583	72694487759270752	648518346494996387	[ 19013 107069 3137]	[ 19029 107109 3137]
11661	6169104	2022-11-17 14:28:59.843347+00:00		t	33	72835087741497257	648518346496335735	72835087741492587	648518346495020203	[ 23809 104331 3036]	[ 23783 104313 3036]
11662	3430017	2022-11-17 14:28:59.843347+00:00		t	28	72905387766216199	648518346500681907	72905387766223613	648518346495020203	[ 26175 101287 3011]	[ 26159 101257 3012]
11672	28403497	2022-11-17 14:28:59.843347+00:00		t	19	72623844137014653	648518346490596093	72623844137055393	648518346486141124	[17241 99307 3086]	[17259 99297 3088]
11673	32791650	2022-11-17 14:28:59.843347+00:00		t	30	72905456418593327	648518346472297010	72905456418582559	648518346486141124	[ 25821 104043 2863]	[ 25841 104035 2862]
11674	32791657	2022-11-17 14:28:59.843347+00:00		t	21	72905456418593327	648518346472297010	72905456418580105	648518346486141124	[ 25823 104099 2861]	[ 25847 104099 2861]
11683	24029078	2022-11-17 14:28:59.843347+00:00		t	13	72905525205085080	648518346494933170	72905525205067306	648518346492595641	[ 25021 105545 2962]	[ 24993 105537 2961]
11687	29790063	2022-11-17 14:28:59.843347+00:00		t	35	72553612899104256	648518346494933170	72553612899118565	648518346504230862	[ 15113 103177 3290]	[ 15145 103185 3291]
11711	29790023	2022-11-17 14:28:59.843347+00:00		t	33	72553612899109029	648518346494933170	72553612899097040	648518346481059930	[ 15111 103249 3289]	[ 15107 103269 3289]
11729	3871078	2022-11-17 14:28:59.843347+00:00		t	36	72553750203858356	648518346500641203	72553750203841371	648518346500132614	[ 14611 108441 3057]	[ 14579 108437 3057]
11735	3871213	2022-11-17 14:28:59.843347+00:00		t	18	72553750203797634	648518346484687181	72553750203784850	648518346495020203	[ 14837 108063 3031]	[ 14871 108045 3032]
11736	3871214	2022-11-17 14:28:59.843347+00:00		t	31	72553750203779768	648518346496335735	72553750203772528	648518346481651905	[ 14839 108083 3030]	[ 14873 108069 3030]
11738	3871161	2022-11-17 14:28:59.843347+00:00		t	18	72553750203850710	648518346483783343	72553750203833382	648518346492104815	[ 14793 108111 3057]	[ 14779 108083 3056]
11746	3871156	2022-11-17 14:28:59.843347+00:00		t	26	72553750203883617	648518346498453780	72553750203933279	648518346472722185	[ 14799 108349 3076]	[ 14773 108349 3078]
11750	3826386	2022-11-17 14:28:59.843347+00:00		t	38	72905456418525879	648518346488815453	72905456418528533	648518346477765271	[ 25535 102881 2840]	[ 25557 102855 2841]
11756	3826379	2022-11-17 14:28:59.843347+00:00		t	26	72905456418791535	648518346496335735	72905456418850225	648518346492104815	[ 25573 103075 2945]	[ 25543 103091 2945]
11774	3826401	2022-11-17 14:28:59.843347+00:00		t	27	72905456418326293	648518346487912272	72905456418325362	648518346487925314	[ 25597 103021 2831]	[ 25571 103017 2831]
11796	3825792	2022-11-17 14:28:59.843347+00:00		t	14	72905456418788224	648518346500681907	72905456418776320	648518346492104815	[ 24745 103413 2939]	[ 24753 103379 2940]
11806	27389728	2022-11-17 14:28:59.843347+00:00		t	52	72553818923340775	648518346494933426	72553818923327723	648518346494996387	[ 15529 108947 3027]	[ 15541 108977 3028]
11823	9108976	2022-11-17 14:28:59.843347+00:00		t	43	72553818923332902	648518346494933426	72553818923335616	648518346500132614	[ 15379 108933 3030]	[ 15355 108955 3031]
11837	30198892	2022-11-17 14:28:59.843347+00:00		t	54	72835362485308475	648518346494933426	72835293765865011	648518346517586756	[ 24475 110623 2783]	[ 24475 110585 2783]
11850	18638557	2022-11-17 14:28:59.843347+00:00		t	14	72623981576073806	648518346496335735	72623981576056815	648518346495020203	[ 17239 103177 3111]	[ 17265 103175 3111]
11860	12347169	2022-11-17 14:28:59.843347+00:00		t	17	72553681551386370	648518346490596093	72553681551380217	648518346486141124	[ 15647 104955 3136]	[ 15617 104933 3137]
11862	14660619	2022-11-17 14:28:59.843347+00:00		t	35	72623844136910142	648518346490596093	72623844137014930	648518346486141124	[17199 99405 3084]	[17233 99399 3084]
11863	44460088	2022-11-17 14:28:59.843347+00:00		t	13	72975893882302719	648518346487912272	72975893882293039	648518346486141124	[ 27257 105025 2888]	[ 27267 105045 2887]
11867	5734599	2022-11-17 14:28:59.843347+00:00		t	36	72483450112087813	648518346481759933	72483450112085321	648518346486141124	[ 13579 108773 2939]	[ 13583 108739 2939]
11874	11611098	2022-11-17 14:28:59.843347+00:00		t	22	72694419039682767	648518346494933170	72694419039695351	648518346492595641	[ 20275 106225 3100]	[ 20309 106215 3101]
11901	3871030	2022-11-17 14:28:59.843347+00:00		t	20	72553750203810455	648518346499722309	72553750203815352	648518346472653065	[ 14453 108423 3047]	[ 14437 108401 3046]
11917	3871053	2022-11-17 14:28:59.843347+00:00		t	27	72553750203848845	648518346499722309	72553750203841354	648518346500132614	[ 14485 108395 3056]	[ 14521 108391 3056]
11922	3871056	2022-11-17 14:28:59.843347+00:00		t	24	72553750203856273	648518346500641203	72553750203853519	648518346500132614	[ 14561 108507 3066]	[ 14529 108497 3066]
11923	3871098	2022-11-17 14:28:59.843347+00:00		t	35	72553750203797534	648518346496335735	72553750203815107	648518346531401754	[ 14663 108005 3042]	[ 14649 107971 3043]
11926	3871099	2022-11-17 14:28:59.843347+00:00		t	21	72553750203827864	648518346483783343	72553750203838750	648518346500132614	[ 14671 108255 3052]	[ 14649 108245 3054]
11930	3871104	2022-11-17 14:28:59.843347+00:00		t	46	72553750203827864	648518346483783343	72553750203812807	648518346498397338	[ 14679 108259 3048]	[ 14661 108247 3047]
11936	3871119	2022-11-17 14:28:59.843347+00:00		t	31	72553750203857964	648518346500681907	72553750203836015	648518346531401754	[ 14665 107943 3055]	[ 14695 107935 3056]
11937	3871120	2022-11-17 14:28:59.843347+00:00		t	16	72553750203804904	648518346496335735	72553750203799965	648518346531401754	[ 14723 107947 3039]	[ 14699 107921 3039]
11941	3871128	2022-11-17 14:28:59.843347+00:00		t	43	72553750203804904	648518346496335735	72553750203802354	648518346481651905	[ 14725 107925 3040]	[ 14709 107893 3040]
11943	3871108	2022-11-17 14:28:59.843347+00:00		t	48	72553750203897689	648518346500641203	72553750203981355	648518346500132614	[ 14685 108409 3074]	[ 14675 108399 3076]
11945	3871123	2022-11-17 14:28:59.843347+00:00		t	21	72553750203857964	648518346500681907	72553750203846026	648518346495020203	[ 14667 107931 3058]	[ 14703 107931 3058]
11947	3871118	2022-11-17 14:28:59.843347+00:00		t	53	72553750203797634	648518346484687181	72553750203797722	648518346472722185	[ 14705 108157 3041]	[ 14697 108195 3042]
11948	3871126	2022-11-17 14:28:59.843347+00:00		t	32	72553750203868682	648518346500641203	72553750203855763	648518346472722185	[ 14697 108317 3061]	[ 14707 108291 3061]
11976	8094456	2022-11-17 14:28:59.843347+00:00		t	21	73046399931337732	648518346511235381	73046399931337778	648518346480843521	[ 29429 109189 2667]	[ 29455 109179 2667]
11982	24285176	2022-11-17 14:28:59.843347+00:00		t	36	72342781208562701	648518346494071307	72342781208775192	648518346495481014	[ 9361 110687 2574]	[ 9355 110689 2576]
11984	40033481	2022-11-17 14:28:59.843347+00:00		t	33	72342712556444029	648518346480666625	72342712556457897	648518346479956886	[ 9059 110589 2726]	[ 9071 110561 2726]
11985	20552552	2022-11-17 14:28:59.843347+00:00		t	55	72342712489360132	648518346507233352	72342712489373814	648518346479956886	[ 8649 109973 2605]	[ 8659 109945 2606]
11986	40033545	2022-11-17 14:28:59.843347+00:00		t	20	72342712556426110	648518346507233352	72342712556422619	648518346479956886	[ 9223 110535 2713]	[ 9197 110521 2713]
11987	36920959	2022-11-17 14:28:59.843347+00:00		t	44	72342712422288134	648518346507233352	72342712422297960	648518346479956886	[ 9401 110025 2494]	[ 9379 110019 2495]
12005	37265337	2022-11-17 14:28:59.843347+00:00		t	29	72342781343203122	648518346474593218	72342712623745146	648518346472722185	[ 9675 110607 2932]	[ 9675 110575 2932]
12009	37265412	2022-11-17 14:28:59.843347+00:00		t	14	72342712623777774	648518346474593218	72342712623800983	648518346492104815	[ 9817 110579 2943]	[ 9819 110573 2946]
12010	37265399	2022-11-17 14:28:59.843347+00:00		t	47	72342781343187803	648518346474593218	72342712623740646	648518346531401754	[ 9815 110593 2930]	[ 9799 110567 2929]
12014	37265409	2022-11-17 14:28:59.843347+00:00		t	28	72342712623750052	648518346474593218	72342712623762122	648518346472722185	[ 9813 110577 2933]	[ 9815 110539 2934]
12018	37265452	2022-11-17 14:28:59.843347+00:00		t	45	72342712623738462	648518346474593218	72342712623742802	648518346472722185	[ 9883 110573 2930]	[ 9885 110545 2930]
12028	37265710	2022-11-17 14:28:59.843347+00:00		t	23	72342712623762085	648518346474593218	72342712623754638	648518346472722185	[ 10229 110491 2938]	[ 10217 110523 2939]
12090	27672664	2022-11-17 14:28:59.843347+00:00		t	13	72975756510382830	648518346481759933	72975756510380281	648518346471931035	[ 27641 101677 2990]	[ 27649 101645 2990]
12102	27672678	2022-11-17 14:28:59.843347+00:00		t	24	72975756510458965	648518346508752447	72975756510449700	648518346504226856	[ 27697 101741 3018]	[ 27675 101739 3016]
12113	27672750	2022-11-17 14:28:59.843347+00:00		t	14	72975756510357485	648518346487912272	72975756510357461	648518346486141124	[ 27825 101529 2980]	[ 27815 101497 2979]
12115	27672860	2022-11-17 14:28:59.843347+00:00		t	32	72975756510370028	648518346487912272	72975756510370016	648518346471931035	[ 28021 101429 2987]	[ 27997 101405 2987]
12123	27672922	2022-11-17 14:28:59.843347+00:00		t	32	72975756510392772	648518346487912272	72975756510352594	648518346471931035	[ 28031 101487 2980]	[ 28049 101505 2980]
12167	3430020	2022-11-17 14:28:59.843347+00:00		t	31	72905387766286786	648518346496335735	72905387766305608	648518346484661507	[ 26135 101235 3043]	[ 26161 101241 3044]
12168	18618031	2022-11-17 14:28:59.843347+00:00		t	21	73046331144783168	648518346481703327	73046331144773080	648518346487038617	[ 29655 108297 2549]	[ 29625 108315 2550]
12174	21462909	2022-11-17 14:28:59.843347+00:00		t	27	72623706564001473	648518346474593218	72623706564003697	648518346531401754	[18191 95017 2876]	[18177 94985 2878]
12176	2581392	2022-11-17 14:28:59.843347+00:00		t	17	72483450178954204	648518346474593218	72483450178958457	648518346531401754	[ 13777 109127 2967]	[ 13749 109111 2966]
12177	2581422	2022-11-17 14:28:59.843347+00:00		t	38	72483450178976432	648518346474593218	72483450178976424	648518346531401754	[ 13819 109043 2976]	[ 13809 109017 2976]
12228	28403477	2022-11-17 14:28:59.843347+00:00		t	20	72623844137115166	648518346472297010	72623844137130562	648518346500717528	[17211 99283 3112]	[17211 99277 3115]
12230	32325040	2022-11-17 14:28:59.843347+00:00		t	31	72342643836965155	648518346517348645	72342643836948602	648518346497880310	[ 8533 106957 2723]	[ 8499 106935 2723]
12231	32325036	2022-11-17 14:28:59.843347+00:00		t	19	72342643836951224	648518346517348645	72342643836965173	648518346502236489	[ 8531 106967 2724]	[ 8489 106963 2724]
12234	32325127	2022-11-17 14:28:59.843347+00:00		t	28	72342643836935839	648518346517348645	72342643836933273	648518346479956886	[ 8673 106909 2715]	[ 8701 106895 2715]
12239	32325137	2022-11-17 14:28:59.843347+00:00		t	21	72342643836946002	648518346517348645	72342643836960563	648518346502236489	[ 8705 106915 2718]	[ 8729 106903 2718]
12250	16550463	2022-11-17 14:28:59.843347+00:00		t	20	72694006387531313	648518346499722309	72694006387524124	648518346497743606	[19901 92361 2550]	[19925 92345 2550]
12251	10470484	2022-11-17 14:28:59.843347+00:00		t	15	73116700022929456	648518346500706739	73116700022940957	648518346487038617	[ 31397 106971 2717]	[ 31393 107009 2716]
12253	10470472	2022-11-17 14:28:59.843347+00:00		t	32	73116700022936719	648518346500706739	73116700022947856	648518346487038617	[ 31335 107049 2714]	[ 31369 107037 2715]
12261	42168058	2022-11-17 14:28:59.843347+00:00		t	14	72624050295556513	648518346474593218	72624050295561568	648518346498397338	[ 17963 105813 3118]	[ 17975 105785 3119]
12268	11713	2022-11-17 14:28:59.843347+00:00		t	19	72835225314609527	648518346495414351	72835225314510611	648518346490321079	[ 22601 107913 3231]	[ 22613 107947 3231]
12270	11716	2022-11-17 14:28:59.843347+00:00		t	26	72835225247734832	648518346481068634	72835225314469620	648518346490321079	[ 22589 108087 3209]	[ 22615 108095 3210]
12274	11772	2022-11-17 14:28:59.843347+00:00		t	53	72835225314609527	648518346495414351	72835225314609488	648518346490321079	[ 22661 107851 3229]	[ 22687 107871 3230]
12275	11744	2022-11-17 14:28:59.843347+00:00		t	56	72835225314609527	648518346495414351	72835225314625617	648518346486783620	[ 22625 107897 3231]	[ 22645 107921 3232]
12299	36913302	2022-11-17 14:28:59.843347+00:00		t	28	72413149886023654	648518346481759933	72413149886023483	648518346501071209	[ 11881 112623 2524]	[ 11895 112599 2524]
12321	3871359	2022-11-17 14:28:59.843347+00:00		t	16	72553750203894177	648518346497833063	72553750203928687	648518346492104815	[ 15125 107753 3080]	[ 15101 107729 3081]
12355	40554222	2022-11-17 14:28:59.843347+00:00		t	15	72623706564029682	648518346474593218	72623706564022916	648518346475527296	[18089 95421 2878]	[18117 95441 2878]
12364	3941074	2022-11-17 14:28:59.843347+00:00		t	24	72623912789524542	648518346500681907	72623912789530131	648518346472722185	[ 17075 100427 3039]	[ 17109 100445 3039]
12381	3941196	2022-11-17 14:28:59.843347+00:00		t	31	72623912789592013	648518346496335735	72623912789596670	648518346472722185	[ 17355 100571 3066]	[ 17391 100581 3067]
12382	3941076	2022-11-17 14:28:59.843347+00:00		t	38	72623912789539892	648518346500681907	72623912789526827	648518346472653065	[ 17077 100393 3038]	[ 17109 100379 3038]
12392	3941178	2022-11-17 14:28:59.843347+00:00		t	21	72623912789590029	648518346496335735	72623912789592407	648518346531401754	[ 17353 101119 3064]	[ 17325 101121 3066]
12396	8762553	2022-11-17 14:28:59.843347+00:00		t	43	73046331278735376	648518346492002415	73046331278605335	648518346480843521	[ 29251 108493 2708]	[ 29233 108469 2708]
12403	3941156	2022-11-17 14:28:59.843347+00:00		t	30	72623912789479049	648518346499722309	72623912789499331	648518346497743606	[ 17265 100563 3030]	[ 17283 100545 3030]
12407	32332387	2022-11-17 14:28:59.843347+00:00		t	134	72483518831191514	648518346477981653	72483518831257647	648518346472722185	[ 12315 111991 2827]	[ 12337 112017 2828]
12408	8133821	2022-11-17 14:28:59.843347+00:00		t	36	73046400132504370	648518346531363354	73046400132497532	648518346480843521	[ 29435 109973 2990]	[ 29403 109967 2990]
12420	32332463	2022-11-17 14:28:59.843347+00:00		t	18	72483518831313285	648518346477981653	72483518831307070	648518346472722185	[ 12505 111641 2830]	[ 12465 111657 2831]
12422	32332393	2022-11-17 14:28:59.843347+00:00		t	31	72483518831313989	648518346477981653	72483518831314046	648518346500132614	[ 12307 111951 2832]	[ 12311 111981 2834]
12425	32066437	2022-11-17 14:28:59.843347+00:00		t	20	72413081233604852	648518346514448583	72413081233614209	648518346489985111	[ 10701 110441 2620]	[ 10663 110441 2620]
12426	32066484	2022-11-17 14:28:59.843347+00:00		t	50	72413081233604852	648518346514448583	72413081233623109	648518346489985111	[ 10737 110409 2620]	[ 10735 110393 2622]
12433	44288210	2022-11-17 14:28:59.843347+00:00		t	30	72342781141936176	648518346501288024	72342781141997838	648518346491067565	[ 9583 110983 2565]	[ 9591 110955 2566]
12436	44288222	2022-11-17 14:28:59.843347+00:00		t	16	72342781141901020	648518346486753761	72342781141934874	648518346491067565	[ 9641 110755 2562]	[ 9607 110751 2563]
12454	175095	2022-11-17 14:28:59.843347+00:00		t	12	73116837327900591	648518346511235381	73116837327911932	648518346487038617	[ 30773 110815 2539]	[ 30765 110839 2539]
12455	175105	2022-11-17 14:28:59.843347+00:00		t	14	73116837327907482	648518346511235381	73116837327872821	648518346487038617	[ 30803 110799 2534]	[ 30795 110815 2533]
12485	186223	2022-11-17 14:28:59.843347+00:00		t	19	72905593857524002	648518346501288024	72905525138064036	648518346517586756	[ 25599 106513 2863]	[ 25615 106489 2863]
12488	186244	2022-11-17 14:28:59.843347+00:00		t	51	72905525138165326	648518346501288024	72905525138185477	648518346517586756	[ 25659 106203 2906]	[ 25643 106239 2907]
12490	186251	2022-11-17 14:28:59.843347+00:00		t	27	72905525138149935	648518346501288024	72905525138144425	648518346492595641	[ 25621 106197 2897]	[ 25641 106175 2897]
12501	186271	2022-11-17 14:28:59.843347+00:00		t	12	72905525138249440	648518346481856445	72905525138224906	648518346498563568	[ 25685 105633 2922]	[ 25663 105625 2923]
12502	186275	2022-11-17 14:28:59.843347+00:00		t	24	72905525138139147	648518346481856445	72905525138141584	648518346482930729	[ 25685 106047 2890]	[ 25665 106077 2891]
12516	186309	2022-11-17 14:28:59.843347+00:00		t	42	72905525138256968	648518346481856445	72905525138271279	648518346482930729	[ 25689 105717 2936]	[ 25691 105715 2939]
12525	186379	2022-11-17 14:28:59.843347+00:00		t	68	72905525138172890	648518346501288024	72905525138192841	648518346492595641	[ 25747 106257 2902]	[ 25741 106297 2904]
12546	186402	2022-11-17 14:28:59.843347+00:00		t	24	72905525138128878	648518346501288024	72905525138128932	648518346482930729	[ 25775 106125 2888]	[ 25753 106115 2887]
12547	186428	2022-11-17 14:28:59.843347+00:00		t	23	72905525138091262	648518346494071307	72905525138106488	648518346482930729	[ 25749 106159 2874]	[ 25773 106171 2876]
12553	186307	2022-11-17 14:28:59.843347+00:00		t	17	72905525138165326	648518346501288024	72905525138177952	648518346517586756	[ 25711 106231 2903]	[ 25687 106245 2903]
12560	186377	2022-11-17 14:28:59.843347+00:00		t	25	72905525138131510	648518346501288024	72905525138155459	648518346517586756	[ 25761 106157 2888]	[ 25735 106185 2889]
12570	186612	2022-11-17 14:28:59.843347+00:00		t	32	72905525138088525	648518346486753761	72905525138058380	648518346497317272	[ 26091 105921 2872]	[ 26083 105887 2872]
12599	197528	2022-11-17 14:28:59.843347+00:00		t	46	72975756443325028	648518346500641203	72975756443317227	648518346492104815	[ 27059 101815 2879]	[ 27077 101793 2880]
12616	197555	2022-11-17 14:28:59.843347+00:00		t	38	72975756443341223	648518346500641203	72975756443302731	648518346492104815	[ 27107 102023 2878]	[ 27105 102037 2877]
12618	186643	2022-11-17 14:28:59.843347+00:00		t	29	72905525138012107	648518346501288024	72905525138061003	648518346481059930	[ 26145 105991 2846]	[ 26127 105967 2848]
12619	197582	2022-11-17 14:28:59.843347+00:00		t	31	72975756443327975	648518346500641203	72975756443319763	648518346492104815	[ 27127 102025 2882]	[ 27139 102059 2882]
12624	197374	2022-11-17 14:28:59.843347+00:00		t	19	72975756443328024	648518346500641203	72975756443351408	648518346507570297	[ 26961 102037 2879]	[ 26927 102051 2880]
12626	197601	2022-11-17 14:28:59.843347+00:00		t	42	72975756443317277	648518346500641203	72975756443314915	648518346492104815	[ 27135 101921 2880]	[ 27161 101907 2881]
12627	197359	2022-11-17 14:28:59.843347+00:00		t	20	72975756443338521	648518346500641203	72975756443335981	648518346507570297	[ 26937 101983 2881]	[ 26909 101981 2881]
12630	197434	2022-11-17 14:28:59.843347+00:00		t	14	72975756443336002	648518346500641203	72975756443312519	648518346507570297	[ 27005 101995 2876]	[ 26975 102007 2876]
12634	197521	2022-11-17 14:28:59.843347+00:00		t	17	72975756443341223	648518346500641203	72975756443317377	648518346507570297	[ 27091 102011 2878]	[ 27067 102025 2879]
12637	197563	2022-11-17 14:28:59.843347+00:00		t	12	72975756443341223	648518346500641203	72975756443338589	648518346507570297	[ 27121 102017 2885]	[ 27119 102029 2887]
12644	197583	2022-11-17 14:28:59.843347+00:00		t	28	72975756443372303	648518346500641203	72975756443372326	648518346507570297	[ 27121 101947 2898]	[ 27139 101953 2900]
12647	197489	2022-11-17 14:28:59.843347+00:00		t	19	72975756443322302	648518346500641203	72975756443297707	648518346507570297	[ 27053 101993 2876]	[ 27047 102015 2876]
12652	197592	2022-11-17 14:28:59.843347+00:00		t	35	72975756443358481	648518346500641203	72975756443360769	648518346507570297	[ 27147 101971 2897]	[ 27157 101987 2898]
12653	197569	2022-11-17 14:28:59.843347+00:00		t	31	72975756443341223	648518346500641203	72975756443348778	648518346498397338	[ 27107 101979 2896]	[ 27127 102007 2896]
12693	312837	2022-11-17 14:28:59.843347+00:00		t	19	72483312874355528	648518346499840723	72483312874362729	648518346474603970	[ 13971 106467 3271]	[ 13953 106437 3271]
12703	312858	2022-11-17 14:28:59.843347+00:00		t	26	72483312874365613	648518346499840723	72483312874376337	648518346480843521	[ 13989 106467 3272]	[ 13981 106435 3273]
12709	32332628	2022-11-17 14:28:59.843347+00:00		t	20	72483518831511662	648518346487912272	72483518831518992	648518346496052070	[ 12657 111669 2913]	[ 12667 111643 2913]
12711	32332627	2022-11-17 14:28:59.843347+00:00		t	23	72483518831560917	648518346488815453	72483518831556109	648518346501177500	[ 12701 111783 2932]	[ 12665 111777 2932]
12712	399659	2022-11-17 14:28:59.843347+00:00		t	40	72694075241236431	648518346481759933	72694075241244162	648518346526360791	[19691 95795 2811]	[19699 95831 2812]
12715	32332621	2022-11-17 14:28:59.843347+00:00		t	14	72483518831575807	648518346487912272	72483518831568151	648518346489565548	[ 12669 111625 2935]	[ 12655 111663 2935]
12719	8238514	2022-11-17 14:28:59.843347+00:00		t	38	72694006521506586	648518346484687181	72694006521501266	648518346475527296	[19983 93747 2718]	[20011 93729 2719]
12726	399767	2022-11-17 14:28:59.843347+00:00		t	29	72694075241249459	648518346481759933	72694075241241582	648518346490150097	[19807 95721 2812]	[19833 95703 2813]
12736	399621	2022-11-17 14:28:59.843347+00:00		t	63	72694075241273277	648518346481759933	72694075241383223	648518346486141124	[19593 95755 2816]	[19627 95749 2817]
12739	8238484	2022-11-17 14:28:59.843347+00:00		t	55	72694006521519499	648518346484687181	72694006521533036	648518346475527296	[19947 93777 2728]	[19979 93793 2729]
12741	8238472	2022-11-17 14:28:59.843347+00:00		t	34	72694006521528409	648518346484687181	72694006521535209	648518346498397338	[19943 93775 2728]	[19959 93769 2731]
12742	32332669	2022-11-17 14:28:59.843347+00:00		t	23	72483518831502085	648518346487912272	72483518831521646	648518346496052070	[ 12689 111687 2915]	[ 12715 111671 2915]
12744	32332671	2022-11-17 14:28:59.843347+00:00		t	23	72483518831502085	648518346487912272	72483518831496719	648518346496052070	[ 12699 111705 2912]	[ 12721 111683 2912]
12745	8238477	2022-11-17 14:28:59.843347+00:00		t	45	72694006521616916	648518346508752447	72694006521609161	648518346479396796	[19963 93713 2765]	[19977 93687 2766]
12775	399687	2022-11-17 14:28:59.843347+00:00		t	38	72694075241246690	648518346481759933	72694075241252586	648518346490196954	[19707 95777 2810]	[19735 95803 2811]
12799	8238616	2022-11-17 14:28:59.843347+00:00		t	16	72694006521601547	648518346508752447	72694006521599725	648518346490002636	[20097 93885 2766]	[20127 93901 2766]
12805	8238622	2022-11-17 14:28:59.843347+00:00		t	45	72694006521342137	648518346483783343	72694006521477011	648518346472722185	[20129 93749 2709]	[20137 93727 2711]
12819	8238537	2022-11-17 14:28:59.843347+00:00		t	23	72694006521509363	648518346484687181	72694006521496181	648518346490231002	[19989 93789 2716]	[20025 93799 2716]
12848	2278041	2022-11-17 14:28:59.843347+00:00		t	28	72905593790527204	648518346480125925	72905593790522325	648518346492416127	[ 26005 106903 2778]	[ 26039 106903 2778]
12853	23008852	2022-11-17 14:28:59.843347+00:00		t	42	72624050362666067	648518346480125925	72624050362649450	648518346492416127	[ 16795 105017 3236]	[ 16829 105003 3237]
12856	32596745	2022-11-17 14:28:59.843347+00:00		t	19	72413081367812631	648518346480125925	72413081367819838	648518346492416127	[ 12089 109135 2887]	[ 12073 109103 2887]
12857	23542007	2022-11-17 14:28:59.843347+00:00		t	21	72624119015170134	648518346496671612	72624119015153141	648518346492416127	[ 17069 106783 3167]	[ 17065 106815 3167]
12859	32332694	2022-11-17 14:28:59.843347+00:00		t	32	72483518831568282	648518346488815453	72483518831581043	648518346524262149	[ 12763 111897 2934]	[ 12757 111897 2937]
12860	8238439	2022-11-17 14:28:59.843347+00:00		t	30	72694006521623015	648518346508752447	72694006521612930	648518346479396796	[19893 93667 2771]	[19907 93645 2772]
12861	32332708	2022-11-17 14:28:59.843347+00:00		t	12	72483518831568273	648518346488815453	72483518831573336	648518346489565548	[ 12791 111919 2935]	[ 12787 111953 2936]
12866	13263937	2022-11-17 14:28:59.843347+00:00		t	23	72624119015228716	648518346514448583	72624119015245142	648518346492416127	[ 17549 106997 3199]	[ 17543 106967 3201]
12867	32332720	2022-11-17 14:28:59.843347+00:00		t	22	72483518831541198	648518346488815453	72483518831548881	648518346488659278	[ 12783 111887 2922]	[ 12805 111915 2922]
12886	32332762	2022-11-17 14:28:59.843347+00:00		t	21	72483518831568217	648518346488815453	72483518831548881	648518346488659278	[ 12837 111827 2928]	[ 12853 111849 2928]
12890	8238407	2022-11-17 14:28:59.843347+00:00		t	51	72694006521519160	648518346499722309	72694006521503681	648518346479956886	[19827 93425 2722]	[19855 93409 2721]
12904	32332783	2022-11-17 14:28:59.843347+00:00		t	34	72483518831556201	648518346488815453	72483518831558594	648518346488659278	[ 12843 111923 2931]	[ 12873 111939 2931]
12912	35896169	2022-11-17 14:28:59.843347+00:00		t	13	72413218471160091	648518346472297010	72413218471160072	648518346489964505	[ 12255 113285 2231]	[ 12233 113263 2231]
12914	8238337	2022-11-17 14:28:59.843347+00:00		t	27	72694006521535261	648518346484687181	72694006521521636	648518346475527296	[19805 93819 2721]	[19773 93809 2722]
12915	41626777	2022-11-17 14:28:59.843347+00:00		t	62	72483587215340577	648518346472297010	72483587215360642	648518346489964505	[ 12469 113235 2236]	[ 12483 113207 2237]
12918	584607	2022-11-17 14:28:59.843347+00:00		t	15	72835362418141165	648518346490237960	72835362418143845	648518346504230862	[ 24263 111243 2649]	[ 24235 111233 2649]
12937	584589	2022-11-17 14:28:59.843347+00:00		t	19	72835362418206781	648518346517348645	72835362418204036	648518346485508627	[ 24207 111069 2677]	[ 24227 111043 2677]
12959	584591	2022-11-17 14:28:59.843347+00:00		t	22	72835362418136048	648518346490237960	72835362418154371	648518346500132614	[ 24263 111297 2647]	[ 24229 111299 2647]
12961	584617	2022-11-17 14:28:59.843347+00:00		t	39	72835362418121046	648518346490237960	72835362418126038	648518346500132614	[ 24281 111185 2644]	[ 24245 111167 2645]
12981	32332950	2022-11-17 14:28:59.843347+00:00		t	57	72483518831486676	648518346508752447	72483518831507018	648518346501071209	[ 13029 111689 2902]	[ 13059 111683 2904]
12984	32332945	2022-11-17 14:28:59.843347+00:00		t	24	72483518831452888	648518346503978080	72483518831459984	648518346489565548	[ 13047 111591 2882]	[ 13045 111631 2883]
12996	14660750	2022-11-17 14:28:59.843347+00:00		t	46	72623844137117384	648518346481759933	72623844137108562	648518346500717528	[17381 99681 3108]	[17381 99715 3108]
13001	18790782	2022-11-17 14:28:59.843347+00:00		t	38	73046125254498959	648518346508752447	73046125254504242	648518346500717528	[ 28839 101151 2968]	[ 28825 101119 2969]
13014	584651	2022-11-17 14:28:59.843347+00:00		t	24	72835362418099103	648518346490237960	72835362418103871	648518346504230862	[ 24291 111343 2636]	[ 24271 111315 2636]
13019	584755	2022-11-17 14:28:59.843347+00:00		t	34	72835362418263943	648518346496671612	72835362418247231	648518346500132614	[ 24449 111003 2692]	[ 24409 110997 2692]
13021	584713	2022-11-17 14:28:59.843347+00:00		t	58	72835362418179020	648518346490237960	72835362418178995	648518346489023210	[ 24385 110845 2665]	[ 24361 110821 2667]
13029	584772	2022-11-17 14:28:59.843347+00:00		t	25	72835362418224471	648518346490237960	72835362418247231	648518346500132614	[ 24447 110903 2684]	[ 24425 110923 2686]
13030	27672681	2022-11-17 14:28:59.843347+00:00		t	26	72975756510458965	648518346508752447	72975756510497356	648518346500717528	[ 27709 101735 3028]	[ 27685 101711 3029]
13080	12095466	2022-11-17 14:28:59.843347+00:00		t	32	72483381392603934	648518346508752447	72483381392668094	648518346489054813	[ 13945 108347 2951]	[ 13981 108333 2952]
13099	683003	2022-11-17 14:28:59.843347+00:00		t	43	72342575251691137	648518346494264434	72342575251677570	648518346502236489	[ 8227 106399 2968]	[ 8263 106413 2969]
13111	683133	2022-11-17 14:28:59.843347+00:00		t	12	72342575184815947	648518346496671612	72342575251539810	648518346502236489	[ 8515 106365 2953]	[ 8515 106353 2955]
13115	683068	2022-11-17 14:28:59.843347+00:00		t	37	72342575251908574	648518346494264434	72342575251874004	648518346502236489	[ 8385 106463 3050]	[ 8413 106451 3050]
13116	683038	2022-11-17 14:28:59.843347+00:00		t	38	72342575251873818	648518346494264434	72342575251892459	648518346497880310	[ 8347 106417 3052]	[ 8361 106389 3053]
13118	683072	2022-11-17 14:28:59.843347+00:00		t	16	72342575251538526	648518346496671612	72342575251539810	648518346502236489	[ 8419 106351 2967]	[ 8417 106387 2966]
13121	683044	2022-11-17 14:28:59.843347+00:00		t	38	72342575251873818	648518346494264434	72342575251879509	648518346489544793	[ 8353 106423 3050]	[ 8373 106401 3050]
13122	683063	2022-11-17 14:28:59.843347+00:00		t	27	72342575251882345	648518346494264434	72342575251879509	648518346489544793	[ 8373 106481 3048]	[ 8401 106471 3047]
13164	4307089	2022-11-17 14:28:59.843347+00:00		t	24	72764787716942287	648518346496335735	72764787716964701	648518346500132614	[ 20785 105131 3069]	[ 20775 105107 3070]
13176	4307419	2022-11-17 14:28:59.843347+00:00		t	65	72764787716999021	648518346474593218	72764787716998812	648518346489023210	[ 21299 105157 3078]	[ 21309 105131 3078]
13187	826046	2022-11-17 14:28:59.843347+00:00		t	34	72905593924608995	648518346488054046	72905593924614161	648518346490321079	[ 26593 106903 2978]	[ 26619 106929 2978]
13188	4307473	2022-11-17 14:28:59.843347+00:00		t	25	72764787716958253	648518346499722309	72764787716950139	648518346472722185	[ 21381 104859 3065]	[ 21353 104833 3065]
13286	4369895	2022-11-17 14:28:59.843347+00:00		t	46	72835156460954112	648518346484687181	72835087741424804	648518346495020203	[ 23339 104465 3016]	[ 23327 104445 3015]
13318	999597	2022-11-17 14:28:59.843347+00:00		t	52	72342781007642711	648518346480125925	72342781007666763	648518346480843521	[ 9183 110675 2293]	[ 9201 110707 2294]
13437	1312196	2022-11-17 14:28:59.843347+00:00		t	30	72694006521490318	648518346487912272	72694006521495587	648518346477765271	[19477 93049 2714]	[19451 93027 2715]
13446	32325274	2022-11-17 14:28:59.843347+00:00		t	34	72342643837114939	648518346496671612	72342643837133528	648518346477888014	[ 9005 106991 2796]	[ 9033 107009 2797]
13454	13011174	2022-11-17 14:28:59.843347+00:00		t	24	72413081166645641	648518346514448583	72413081166658635	648518346494034720	[ 10337 110503 2553]	[ 10353 110477 2553]
13471	4654860	2022-11-17 14:28:59.843347+00:00		t	35	72694419173913399	648518346522179866	72694419173910815	648518346480843521	[ 19569 105451 3356]	[ 19537 105455 3357]
13494	4674325	2022-11-17 14:28:59.843347+00:00		t	19	72342575050210549	648518346517348645	72342575050249043	648518346489544793	[ 8619 106153 2578]	[ 8617 106117 2578]
13497	4674348	2022-11-17 14:28:59.843347+00:00		t	33	72342575050212886	648518346517348645	72342575050212334	648518346493419292	[ 8673 106161 2580]	[ 8685 106131 2581]
13500	1579011	2022-11-17 14:28:59.843347+00:00		t	24	72905593857518530	648518346517527332	72905593857544864	648518346480843521	[ 26621 108271 2868]	[ 26585 108279 2868]
13507	1578715	2022-11-17 14:28:59.843347+00:00		t	18	72905593857699471	648518346517527332	72905593857684097	648518346480843521	[ 25657 107887 2935]	[ 25617 107887 2935]
13542	1685018	2022-11-17 14:28:59.843347+00:00		t	17	72975962534765357	648518346480125925	72975962534770347	648518346481059930	[ 28155 106561 2794]	[ 28187 106559 2795]
13546	1685028	2022-11-17 14:28:59.843347+00:00		t	14	72975962534757895	648518346480125925	72975962534744911	648518346481059930	[ 28177 106585 2790]	[ 28207 106595 2791]
13567	1685127	2022-11-17 14:28:59.843347+00:00		t	20	72975962534765871	648518346486545841	72975962534763407	648518346490321079	[ 28467 107415 2802]	[ 28439 107433 2803]
13608	1684871	2022-11-17 14:28:59.843347+00:00		t	16	72975962534800805	648518346480125925	72975962534867181	648518346481059930	[ 27917 106567 2811]	[ 27897 106547 2812]
13635	1700966	2022-11-17 14:28:59.843347+00:00		t	19	72975962601514223	648518346499541854	72975962601519623	648518346480843521	[ 27931 108223 2827]	[ 27953 108243 2828]
13671	1730204	2022-11-17 14:28:59.843347+00:00		t	49	72835225180221369	648518346494932914	72835225180222173	648518346480843521	[ 24523 107541 2954]	[ 24547 107553 2955]
13684	1730050	2022-11-17 14:28:59.843347+00:00		t	27	72835225180585229	648518346495414351	72835225180582512	648518346480843521	[ 24383 107619 3055]	[ 24375 107591 3056]
13686	1730077	2022-11-17 14:28:59.843347+00:00		t	27	72835225180507216	648518346531363354	72835225180516833	648518346480843521	[ 24365 107673 3029]	[ 24397 107673 3029]
13713	4764017	2022-11-17 14:28:59.843347+00:00		t	14	72413150087371038	648518346477981653	72413150087380521	648518346497317272	[ 10845 111219 2919]	[ 10845 111221 2922]
13743	4764130	2022-11-17 14:28:59.843347+00:00		t	69	72413150087287992	648518346488815453	72413150087308529	648518346489565548	[ 11015 111617 2889]	[ 11025 111615 2892]
13764	4764101	2022-11-17 14:28:59.843347+00:00		t	29	72413150087253458	648518346488815453	72413150087251006	648518346494033294	[ 11007 111543 2869]	[ 10977 111529 2870]
13779	4763932	2022-11-17 14:28:59.843347+00:00		t	45	72413150087327213	648518346477981653	72413150087305735	648518346494799159	[ 10707 111267 2898]	[ 10687 111295 2898]
13788	12128783	2022-11-17 14:28:59.843347+00:00		t	12	72342437879888610	648518346517348645	72342437879888583	648518346498344346	[ 9867 100649 3117]	[ 9893 100629 3117]
13790	2187589	2022-11-17 14:28:59.843347+00:00		t	27	72342712489550068	648518346496671612	72342712489545575	648518346498344346	[ 9403 109519 2680]	[ 9375 109507 2681]
13791	2187529	2022-11-17 14:28:59.843347+00:00		t	25	72342712489506929	648518346517348645	72342712489504661	648518346498344346	[ 9249 109387 2663]	[ 9279 109375 2664]
13792	2187539	2022-11-17 14:28:59.843347+00:00		t	35	72342712489526169	648518346517348645	72342712489516742	648518346498344346	[ 9259 109401 2666]	[ 9295 109387 2666]
13793	2187654	2022-11-17 14:28:59.843347+00:00		t	26	72342712489545582	648518346496671612	72342712489547777	648518346498344346	[ 9479 109467 2680]	[ 9477 109431 2680]
13794	12128787	2022-11-17 14:28:59.843347+00:00		t	25	72342437879888610	648518346517348645	72342437879891124	648518346498344346	[ 9891 100681 3121]	[ 9919 100669 3121]
13797	1781398	2022-11-17 14:28:59.843347+00:00		t	14	72623706631181433	648518346503978080	72623706631181390	648518346489565548	[16971 95689 3033]	[16941 95665 3033]
13815	4791497	2022-11-17 14:28:59.843347+00:00		t	19	72413150020227244	648518346496335735	72413150020227254	648518346481651905	[ 11891 111629 2770]	[ 11919 111619 2770]
13841	4791574	2022-11-17 14:28:59.843347+00:00		t	30	72413150020281182	648518346477981653	72413150020249106	648518346472722185	[ 12003 112145 2783]	[ 11985 112129 2782]
13842	4791599	2022-11-17 14:28:59.843347+00:00		t	41	72413150020116102	648518346489569900	72413150020120366	648518346472722185	[ 11975 112353 2725]	[ 12015 112345 2725]
13847	4791666	2022-11-17 14:28:59.843347+00:00		t	32	72413150020322860	648518346477981653	72413150020315165	648518346490231002	[ 12129 112111 2807]	[ 12095 112127 2807]
13851	4791624	2022-11-17 14:28:59.843347+00:00		t	23	72413150020177053	648518346496335735	72413150020186958	648518346502133065	[ 12063 112155 2756]	[ 12037 112183 2756]
13877	4791831	2022-11-17 14:28:59.843347+00:00		t	36	72413150020116126	648518346486653999	72413150020113802	648518346492104815	[ 12285 112361 2734]	[ 12257 112337 2734]
13879	4791844	2022-11-17 14:28:59.843347+00:00		t	36	72413150020207975	648518346496335735	72413150020210551	648518346500132614	[ 12257 112067 2764]	[ 12275 112091 2765]
13880	4791445	2022-11-17 14:28:59.843347+00:00		t	29	72413150020099881	648518346489569900	72413150020110019	648518346491361313	[ 11857 112367 2721]	[ 11829 112395 2721]
13881	4791419	2022-11-17 14:28:59.843347+00:00		t	22	72413150020256218	648518346496335735	72413150020273858	648518346472722185	[ 11779 111605 2785]	[ 11789 111625 2788]
13899	1863685	2022-11-17 14:28:59.843347+00:00		t	19	72553612831947753	648518346493169180	72553612831926243	648518346496359485	[ 15213 104281 3172]	[ 15247 104273 3172]
13903	1863703	2022-11-17 14:28:59.843347+00:00		t	25	72553612831962420	648518346493169180	72553612831933470	648518346496359485	[ 15257 104113 3179]	[ 15285 104129 3179]
13907	1889651	2022-11-17 14:28:59.843347+00:00		t	16	72624050295646405	648518346488815453	72624050295627726	648518346496052070	[ 18319 104619 3147]	[ 18347 104619 3146]
13915	1889657	2022-11-17 14:28:59.843347+00:00		t	22	72624050295602429	648518346487912272	72624050295610637	648518346486141124	[ 18381 104749 3139]	[ 18357 104721 3140]
13923	1889616	2022-11-17 14:28:59.843347+00:00		t	21	72624050295641624	648518346488815453	72624050295627679	648518346490002636	[ 18263 104577 3146]	[ 18259 104553 3145]
13934	1889576	2022-11-17 14:28:59.843347+00:00		t	28	72624050295732654	648518346501288024	72624050295732601	648518346494588181	[ 18157 105493 3188]	[ 18161 105465 3188]
13935	1889633	2022-11-17 14:28:59.843347+00:00		t	21	72624050295547865	648518346477981653	72624050295545865	648518346500132614	[ 18351 104523 3111]	[ 18311 104521 3112]
13936	1889642	2022-11-17 14:28:59.843347+00:00		t	30	72624050295542832	648518346477981653	72624050295533614	648518346500132614	[ 18371 104473 3110]	[ 18341 104451 3111]
13948	13080412	2022-11-17 14:28:59.843347+00:00		t	16	72975687857990208	648518346508752447	72975687857990115	648518346496052070	[ 28053 100121 3103]	[ 28025 100127 3105]
13952	13080425	2022-11-17 14:28:59.843347+00:00		t	32	72975687857990208	648518346508752447	72975687857977659	648518346489565548	[ 28065 100095 3102]	[ 28039 100071 3102]
13958	13080468	2022-11-17 14:28:59.843347+00:00		t	12	72975687858016465	648518346508752447	72975687858020980	648518346487925314	[ 28137 100125 3115]	[ 28101 100117 3116]
13960	13080523	2022-11-17 14:28:59.843347+00:00		t	12	72975687858011708	648518346508752447	72975687858002163	648518346496052070	[28177 99995 3116]	[28167 99965 3115]
13972	1990120	2022-11-17 14:28:59.843347+00:00		t	22	72975756510456662	648518346514361543	72975756510454396	648518346490196954	[ 27367 101765 3017]	[ 27323 101767 3018]
13983	1990183	2022-11-17 14:28:59.843347+00:00		t	16	72975756510474035	648518346514361543	72975756510476617	648518346490196954	[ 27441 101999 3025]	[ 27457 101995 3028]
13989	1990062	2022-11-17 14:28:59.843347+00:00		t	20	72975756510445023	648518346490596093	72975756510459205	648518346496052070	[ 27141 102277 3019]	[ 27113 102261 3019]
13994	1990098	2022-11-17 14:28:59.843347+00:00		t	17	72975756510442158	648518346481759933	72975756510449621	648518346496052070	[ 27307 101599 3014]	[ 27277 101617 3015]
13996	1990142	2022-11-17 14:28:59.843347+00:00		t	24	72975756510456662	648518346514361543	72975756510454424	648518346496052070	[ 27377 101793 3019]	[ 27353 101807 3019]
14002	1990114	2022-11-17 14:28:59.843347+00:00		t	38	72975756510442131	648518346481759933	72975756510454273	648518346490150097	[ 27319 101581 3015]	[ 27315 101575 3018]
14005	1990119	2022-11-17 14:28:59.843347+00:00		t	37	72975756510463694	648518346514361543	72975756510447314	648518346489565548	[ 27355 101949 3015]	[ 27321 101945 3015]
14021	1990096	2022-11-17 14:28:59.843347+00:00		t	27	72975756510442131	648518346481759933	72975756510439464	648518346487925314	[ 27307 101589 3014]	[ 27275 101581 3016]
14022	1990101	2022-11-17 14:28:59.843347+00:00		t	17	72975756510434617	648518346481759933	72975756510429394	648518346487925314	[ 27325 101621 3008]	[ 27291 101643 3009]
14024	1990099	2022-11-17 14:28:59.843347+00:00		t	18	72975756510423916	648518346490596093	72975756510449745	648518346501071209	[ 27263 101857 3010]	[ 27287 101869 3012]
14026	1990139	2022-11-17 14:28:59.843347+00:00		t	14	72975756510456663	648518346514361543	72975756510471374	648518346487925314	[ 27383 101819 3022]	[ 27349 101815 3022]
14027	1990181	2022-11-17 14:28:59.843347+00:00		t	21	72975756510461386	648518346514361543	72975756510497534	648518346487925314	[ 27433 102017 3025]	[ 27449 102027 3027]
14030	1990191	2022-11-17 14:28:59.843347+00:00		t	22	72975756510365179	648518346481759933	72975756510355273	648518346501071209	[ 27513 101755 2982]	[ 27479 101749 2982]
14037	1990106	2022-11-17 14:28:59.843347+00:00		t	17	72975756510463694	648518346514361543	72975756510454498	648518346526360791	[ 27337 101951 3018]	[ 27305 101941 3020]
14038	1990133	2022-11-17 14:28:59.843347+00:00		t	38	72975756510442131	648518346481759933	72975756510444587	648518346486141124	[ 27339 101613 3013]	[ 27345 101643 3014]
14039	1990149	2022-11-17 14:28:59.843347+00:00		t	14	72975756510442131	648518346481759933	72975756510413460	648518346486141124	[ 27377 101631 3005]	[ 27359 101637 3004]
14040	1990194	2022-11-17 14:28:59.843347+00:00		t	30	72975756510362660	648518346481759933	72975756510367742	648518346486141124	[ 27517 101791 2983]	[ 27481 101801 2984]
14042	1990179	2022-11-17 14:28:59.843347+00:00		t	42	72975756510461386	648518346514361543	72975756510474072	648518346472653065	[ 27435 102025 3024]	[ 27447 102051 3024]
14045	1989993	2022-11-17 14:28:59.843347+00:00		t	20	72975756510442556	648518346487912272	72975756510454586	648518346496315594	[ 26907 102165 3015]	[ 26875 102159 3016]
14046	1989995	2022-11-17 14:28:59.843347+00:00		t	39	72975756510442556	648518346487912272	72975756510447416	648518346501071209	[ 26907 102153 3015]	[ 26881 102133 3015]
14048	1992516	2022-11-17 14:28:59.843347+00:00		t	38	72413150087186362	648518346486653999	72413150087199477	648518346494799159	[ 11941 110819 2844]	[ 11951 110847 2845]
14058	1992525	2022-11-17 14:28:59.843347+00:00		t	29	72413150087284854	648518346500641203	72413150087284907	648518346497317272	[ 11977 111013 2885]	[ 11971 111051 2885]
14061	1992537	2022-11-17 14:28:59.843347+00:00		t	49	72413150087146210	648518346499722309	72413150087070125	648518346494799159	[ 11987 111567 2830]	[ 11991 111537 2830]
14065	1992508	2022-11-17 14:28:59.843347+00:00		t	38	72413150087272486	648518346500641203	72413150087248339	648518346472722185	[ 11927 111083 2873]	[ 11941 111107 2872]
14071	1992558	2022-11-17 14:28:59.843347+00:00		t	37	72413150087113894	648518346496335735	72413150087099605	648518346509963578	[ 12013 110875 2830]	[ 12009 110849 2830]
14077	1992533	2022-11-17 14:28:59.843347+00:00		t	34	72413150087272486	648518346500641203	72413150087263093	648518346497317272	[ 11949 111059 2873]	[ 11981 111069 2873]
14096	1992536	2022-11-17 14:28:59.843347+00:00		t	16	72413150087224712	648518346486653999	72413150087224734	648518346472722185	[ 12003 110809 2860]	[ 11983 110849 2860]
14113	1992552	2022-11-17 14:28:59.843347+00:00		t	20	72413150087314883	648518346476657526	72413150087336563	648518346477888014	[ 12027 110643 2906]	[ 12005 110679 2905]
14120	1992566	2022-11-17 14:28:59.843347+00:00		t	60	72413150087338652	648518346476657526	72413150087336563	648518346477888014	[ 12047 110645 2910]	[ 12025 110667 2910]
14124	1992556	2022-11-17 14:28:59.843347+00:00		t	59	72413150087175378	648518346477981653	72413150087172752	648518346479956886	[ 12023 110719 2840]	[ 12007 110745 2841]
14125	1992602	2022-11-17 14:28:59.843347+00:00		t	22	72413150087198951	648518346477981653	72413150087224108	648518346479956886	[ 12065 110629 2855]	[ 12059 110617 2857]
14129	1992532	2022-11-17 14:28:59.843347+00:00		t	20	72413150087191863	648518346486653999	72413150087170256	648518346500132614	[ 11945 110795 2841]	[ 11981 110785 2841]
14130	1992582	2022-11-17 14:28:59.843347+00:00		t	115	72413150087214192	648518346477981653	72413150087170256	648518346500132614	[ 12045 110719 2840]	[ 12039 110757 2841]
14143	1992377	2022-11-17 14:28:59.843347+00:00		t	22	72413150087219830	648518346485450515	72413150087219763	648518346472722185	[ 11701 110957 2857]	[ 11715 110933 2857]
14149	1992316	2022-11-17 14:28:59.843347+00:00		t	30	72413150087284136	648518346514448583	72413150087265007	648518346481059930	[ 11575 110645 2876]	[ 11571 110617 2876]
14158	1992286	2022-11-17 14:28:59.843347+00:00		t	34	72413150087173386	648518346500641203	72413150087175932	648518346498397338	[ 11515 111427 2840]	[ 11525 111465 2840]
14173	1992308	2022-11-17 14:28:59.843347+00:00		t	29	72413150087173369	648518346500641203	72413150087170778	648518346500132614	[ 11535 111427 2838]	[ 11557 111457 2839]
14185	41626657	2022-11-17 14:28:59.843347+00:00		t	35	72483587215351467	648518346472297010	72483587215372529	648518346489964505	[ 12295 113403 2233]	[ 12305 113433 2234]
14213	2076478	2022-11-17 14:28:59.843347+00:00		t	23	72553681618421301	648518346496729980	72553681618423390	648518346498563568	[ 15027 104485 3224]	[ 15037 104519 3225]
14217	2076482	2022-11-17 14:28:59.843347+00:00		t	39	72553681618410850	648518346486753761	72553681618416546	648518346498563568	[ 15055 104597 3222]	[ 15045 104571 3221]
14225	2105857	2022-11-17 14:28:59.843347+00:00		t	21	73046331278835474	648518346500706739	73046331278830261	648518346480843521	[ 29731 107147 2739]	[ 29711 107175 2740]
14273	2106180	2022-11-17 14:28:59.843347+00:00		t	50	73046331278900036	648518346500706739	73046331278926098	648518346487038617	[ 30389 106625 2772]	[ 30385 106629 2774]
14275	2106219	2022-11-17 14:28:59.843347+00:00		t	49	73046331279022727	648518346511235381	73046331279014660	648518346487038617	[ 30431 106687 2815]	[ 30457 106675 2815]
14296	2177586	2022-11-17 14:28:59.843347+00:00		t	23	72764787716958226	648518346499722309	72764787716955376	648518346489023210	[ 21489 104821 3067]	[ 21507 104783 3068]
14297	2177597	2022-11-17 14:28:59.843347+00:00		t	16	72764787716958434	648518346474593218	72764787716989746	648518346489023210	[ 21513 105121 3079]	[ 21517 105097 3077]
14299	2177742	2022-11-17 14:28:59.843347+00:00		t	17	72764787716971895	648518346474593218	72764787716967973	648518346499888197	[ 21863 105001 3070]	[ 21853 104969 3070]
14305	2177807	2022-11-17 14:28:59.843347+00:00		t	22	72764787716939723	648518346474593218	72764787716950221	648518346492104815	[ 21995 104977 3061]	[ 22019 104951 3061]
14306	2177714	2022-11-17 14:28:59.843347+00:00		t	20	72764787716889469	648518346496335735	72764787716911695	648518346509963578	[ 21753 104845 3047]	[ 21743 104817 3048]
14321	2177787	2022-11-17 14:28:59.843347+00:00		t	44	72764787716939723	648518346474593218	72764787716958306	648518346500132614	[ 21981 104971 3061]	[ 21979 104937 3062]
14322	2177839	2022-11-17 14:28:59.843347+00:00		t	26	72764787716911710	648518346496335735	72764787716896655	648518346500132614	[ 22071 104809 3045]	[ 22089 104801 3044]
14323	2177852	2022-11-17 14:28:59.843347+00:00		t	24	72764787716916523	648518346496335735	72764787716901532	648518346500132614	[ 22097 104793 3047]	[ 22121 104767 3047]
14325	4962698	2022-11-17 14:28:59.843347+00:00		t	47	72342712288134314	648518346496671612	72342712288131780	648518346491361313	[ 9143 110277 2261]	[ 9147 110237 2261]
14329	4962678	2022-11-17 14:28:59.843347+00:00		t	29	72342712288209427	648518346481857725	72342712288197467	648518346517586756	[ 9141 110045 2287]	[ 9123 110071 2287]
14349	4962717	2022-11-17 14:28:59.843347+00:00		t	25	72342712288139354	648518346496671612	72342712288163291	648518346502236489	[ 9157 110331 2264]	[ 9169 110323 2267]
14359	4962693	2022-11-17 14:28:59.843347+00:00		t	24	72342712288295487	648518346507233352	72342712288336413	648518346479956886	[ 9153 110545 2311]	[ 9137 110515 2311]
14363	4962701	2022-11-17 14:28:59.843347+00:00		t	29	72342712288028670	648518346481857725	72342712288018165	648518346479956886	[ 9189 109873 2215]	[ 9151 109875 2215]
14391	2187582	2022-11-17 14:28:59.843347+00:00		t	25	72342712489490900	648518346490237960	72342712489476439	648518346479677888	[ 9341 109049 2654]	[ 9343 109081 2655]
14393	2187618	2022-11-17 14:28:59.843347+00:00		t	18	72342712489456682	648518346514448583	72342712489464218	648518346494034720	[ 9437 109569 2642]	[ 9423 109531 2642]
14396	2187789	2022-11-17 14:28:59.843347+00:00		t	28	72342712489118128	648518346481856445	72342712489118469	648518346496359485	[ 9631 109321 2570]	[ 9655 109353 2570]
14412	2187694	2022-11-17 14:28:59.843347+00:00		t	22	72342712489497733	648518346490237960	72342712489495311	648518346466159920	[ 9525 108963 2659]	[ 9529 108929 2659]
14415	2215740	2022-11-17 14:28:59.843347+00:00		t	31	73187068834336553	648518346497858151	73187068834310192	648518346480843521	[ 33211 108241 2876]	[ 33209 108273 2876]
14418	2215629	2022-11-17 14:28:59.843347+00:00		t	21	73187068834334242	648518346499385438	73187068834331690	648518346480843521	[ 32867 108139 2882]	[ 32897 108153 2883]
14443	2215710	2022-11-17 14:28:59.843347+00:00		t	16	73187068834305317	648518346503767201	73187068834275518	648518346480843521	[ 33137 108331 2872]	[ 33133 108323 2871]
14444	2215677	2022-11-17 14:28:59.843347+00:00		t	38	73187068834338734	648518346499385438	73187068834338757	648518346480843521	[ 33017 108205 2888]	[ 33049 108219 2889]
14462	2215809	2022-11-17 14:28:59.843347+00:00		t	16	73187068834299922	648518346487705300	73187068834265517	648518346490321079	[ 33423 107635 2866]	[ 33439 107617 2867]
14500	2277962	2022-11-17 14:28:59.843347+00:00		t	18	72905593790407307	648518346517348645	72905593790407342	648518346489023210	[ 25973 107337 2728]	[ 25953 107361 2729]
14512	2278050	2022-11-17 14:28:59.843347+00:00		t	28	72905593790437475	648518346517348645	72905593790425617	648518346492416127	[ 26059 107165 2737]	[ 26049 107149 2736]
14543	2278190	2022-11-17 14:28:59.843347+00:00		t	21	72905593790532141	648518346496671612	72905593790544311	648518346517586756	[ 26149 107087 2783]	[ 26171 107113 2784]
14554	1781186	2022-11-17 14:28:59.843347+00:00		t	34	72623706631007528	648518346508752447	72623706630842302	648518346496315594	[16557 95413 2959]	[16589 95397 2959]
14556	1781163	2022-11-17 14:28:59.843347+00:00		t	14	72623706631008255	648518346508752447	72623706631022821	648518346489565548	[16583 95871 2965]	[16557 95875 2967]
14572	1781222	2022-11-17 14:28:59.843347+00:00		t	33	72623706631010964	648518346508752447	72623706631017008	648518346489565548	[16623 95349 2969]	[16651 95325 2969]
14584	4791536	2022-11-17 14:28:59.843347+00:00		t	16	72413150020095738	648518346486653999	72413150020095684	648518346472722185	[ 11981 112559 2710]	[ 11951 112543 2711]
14585	4791504	2022-11-17 14:28:59.843347+00:00		t	30	72413150020106007	648518346489569900	72413150020122575	648518346491361313	[ 11919 112387 2726]	[ 11927 112419 2726]
14589	4791529	2022-11-17 14:28:59.843347+00:00		t	26	72413150020095641	648518346489569900	72413150020118051	648518346491361313	[ 11933 112381 2722]	[ 11951 112417 2722]
14623	4791734	2022-11-17 14:28:59.843347+00:00		t	31	72413150020205797	648518346499722309	72413150020220913	648518346489023210	[ 12157 112349 2761]	[ 12161 112373 2764]
14627	4791699	2022-11-17 14:28:59.843347+00:00		t	30	72413150020239398	648518346500681907	72413150020239402	648518346492104815	[ 12141 111659 2776]	[ 12125 111683 2776]
14629	4791708	2022-11-17 14:28:59.843347+00:00		t	15	72413150020242114	648518346477981653	72413150020264240	648518346492104815	[ 12137 112247 2778]	[ 12131 112277 2779]
14633	4791723	2022-11-17 14:28:59.843347+00:00		t	18	72413150020239398	648518346500681907	72413150020261366	648518346531401754	[ 12155 111655 2778]	[ 12153 111665 2781]
14653	4791792	2022-11-17 14:28:59.843347+00:00		t	18	72413150020149306	648518346496335735	72413150020170266	648518346531401754	[ 12187 112215 2741]	[ 12219 112217 2742]
14661	4791774	2022-11-17 14:28:59.843347+00:00		t	44	72413150020320299	648518346477981653	72413150020310402	648518346500132614	[ 12199 112163 2803]	[ 12203 112201 2803]
14665	4791291	2022-11-17 14:28:59.843347+00:00		t	36	72413150020312739	648518346474593218	72413150020310170	648518346531401754	[ 11537 111957 2805]	[ 11507 111949 2805]
14681	4791346	2022-11-17 14:28:59.843347+00:00		t	39	72413150020322800	648518346474593218	72413150020356598	648518346497743606	[ 11601 112065 2814]	[ 11599 112107 2815]
14689	1889528	2022-11-17 14:28:59.843347+00:00		t	13	72624050295638765	648518346472297010	72624050295615325	648518346490002636	[ 18029 104533 3140]	[ 18053 104521 3139]
14699	1889690	2022-11-17 14:28:59.843347+00:00		t	19	72624050295605260	648518346487912272	72624050295599847	648518346494033294	[ 18381 104799 3140]	[ 18407 104827 3140]
14704	1889319	2022-11-17 14:28:59.843347+00:00		t	32	72624050295584612	648518346500681907	72624050295579296	648518346481651905	[ 17483 104711 3126]	[ 17481 104679 3126]
14744	13080649	2022-11-17 14:28:59.843347+00:00		t	30	72975687858023435	648518346508752447	72975687858028605	648518346496052070	[ 28335 100021 3122]	[28347 99993 3122]
14748	13080626	2022-11-17 14:28:59.843347+00:00		t	24	72975687858034331	648518346508752447	72975687858044149	648518346489565548	[ 28319 100229 3125]	[ 28309 100249 3127]
14755	1990023	2022-11-17 14:28:59.843347+00:00		t	13	72975756510495134	648518346487912272	72975756510497741	648518346496315594	[ 26969 102229 3034]	[ 26991 102259 3034]
14758	1990009	2022-11-17 14:28:59.843347+00:00		t	14	72975756510454600	648518346487912272	72975756510454578	648518346496052070	[ 26931 102139 3017]	[ 26949 102113 3018]
14760	1990029	2022-11-17 14:28:59.843347+00:00		t	46	72975756510432637	648518346487912272	72975756510450029	648518346496052070	[ 27001 102279 3011]	[ 27013 102305 3013]
14763	1990038	2022-11-17 14:28:59.843347+00:00		t	31	72975756510479282	648518346487912272	72975756510471519	648518346496052070	[ 27013 102111 3027]	[ 27031 102091 3028]
14766	1990016	2022-11-17 14:28:59.843347+00:00		t	18	72975756510479282	648518346487912272	72975756510461388	648518346489565548	[ 26975 102097 3025]	[ 26981 102067 3024]
14770	1990018	2022-11-17 14:28:59.843347+00:00		t	23	72975756510432502	648518346487912272	72975756510421384	648518346486141124	[ 26983 102163 3007]	[ 26979 102135 3007]
14772	1990026	2022-11-17 14:28:59.843347+00:00		t	12	72975756510416312	648518346487912272	72975756510403567	648518346498006682	[ 26991 102179 3001]	[ 26999 102157 3000]
14773	1990030	2022-11-17 14:28:59.843347+00:00		t	32	72975756510479282	648518346487912272	72975756510481891	648518346489565548	[ 26999 102097 3029]	[ 27017 102073 3029]
14776	1990010	2022-11-17 14:28:59.843347+00:00		t	41	72975756510432502	648518346487912272	72975756510413869	648518346487925314	[ 26969 102179 3001]	[ 26951 102153 3001]
14777	1990031	2022-11-17 14:28:59.843347+00:00		t	45	72975756510416312	648518346487912272	72975756510421365	648518346486141124	[ 27019 102161 3005]	[ 27035 102135 3006]
14780	1990045	2022-11-17 14:28:59.843347+00:00		t	26	72975756510439928	648518346487912272	72975756510429805	648518346498006682	[ 27021 102181 3010]	[ 27047 102169 3010]
14797	1990269	2022-11-17 14:28:59.843347+00:00		t	13	72975756510387901	648518346481759933	72975756510367816	648518346496052070	[ 27583 101819 2987]	[ 27613 101841 2987]
14808	1990245	2022-11-17 14:28:59.843347+00:00		t	35	72975756510405789	648518346490596093	72975756510397973	648518346501071209	[ 27575 101577 2994]	[ 27569 101541 2995]
14820	1990257	2022-11-17 14:28:59.843347+00:00		t	18	72975756510367761	648518346481759933	72975756510372970	648518346498429489	[ 27569 101835 2988]	[ 27587 101855 2988]
14829	1990233	2022-11-17 14:28:59.843347+00:00		t	30	72975756510403362	648518346481759933	72975756510426935	648518346487925314	[ 27525 101807 3004]	[ 27553 101805 3006]
14830	1990198	2022-11-17 14:28:59.843347+00:00		t	31	72975756510355242	648518346481759933	72975756510385255	648518346526360791	[ 27533 101727 2983]	[ 27505 101703 2984]
14831	1990209	2022-11-17 14:28:59.843347+00:00		t	20	72975756510400566	648518346490596093	72975756510403166	648518346486141124	[ 27549 101579 2995]	[ 27529 101553 2995]
14832	1990266	2022-11-17 14:28:59.843347+00:00		t	32	72975756510382830	648518346481759933	72975756510380294	648518346486141124	[ 27621 101693 2991]	[ 27611 101667 2991]
14851	1992136	2022-11-17 14:28:59.843347+00:00		t	24	72413150087173145	648518346498453780	72413150087168011	648518346490231002	[ 11339 111255 2838]	[ 11333 111295 2838]
14863	1992161	2022-11-17 14:28:59.843347+00:00		t	22	72413150087157491	648518346500641203	72413150087181531	648518346498397338	[ 11367 111475 2841]	[ 11353 111517 2842]
14869	1992141	2022-11-17 14:28:59.843347+00:00		t	60	72413150087173378	648518346500641203	72413150087184081	648518346507570297	[ 11351 111421 2842]	[ 11335 111421 2844]
14870	1992202	2022-11-17 14:28:59.843347+00:00		t	45	72413150087184090	648518346500641203	72413150087184145	648518346507570297	[ 11393 111475 2842]	[ 11403 111511 2843]
14871	1992261	2022-11-17 14:28:59.843347+00:00		t	26	72413150087175864	648518346500641203	72413150087194819	648518346472722185	[ 11497 111337 2846]	[ 11489 111325 2848]
14872	1992269	2022-11-17 14:28:59.843347+00:00		t	22	72413150087173085	648518346498453780	72413150087186571	648518346472722185	[ 11475 111217 2843]	[ 11491 111247 2844]
14901	1992660	2022-11-17 14:28:59.843347+00:00		t	45	72413150087142804	648518346500681907	72413150087061889	648518346472722185	[ 12165 110735 2834]	[ 12157 110761 2836]
14915	1992705	2022-11-17 14:28:59.843347+00:00		t	32	72413150087142804	648518346500681907	72413150087167489	648518346509963578	[ 12189 110737 2834]	[ 12199 110771 2836]
14925	1992677	2022-11-17 14:28:59.843347+00:00		t	20	72413150087217280	648518346474593218	72413150087240809	648518346489023210	[ 12173 110969 2859]	[ 12161 111007 2860]
14945	35896163	2022-11-17 14:28:59.843347+00:00		t	25	72413218471146107	648518346481759933	72413218471153162	648518346489964505	[ 12231 113449 2224]	[ 12227 113469 2226]
14965	2076373	2022-11-17 14:28:59.843347+00:00		t	30	72553681551547309	648518346494933170	72553681618218050	648518346496359485	[ 14807 104673 3209]	[ 14823 104653 3210]
15031	2106061	2022-11-17 14:28:59.843347+00:00		t	20	73046331278986383	648518346500706739	73046331278971856	648518346480843521	[ 30075 106519 2803]	[ 30107 106523 2803]
15044	2106121	2022-11-17 14:28:59.843347+00:00		t	16	73046331279041936	648518346511235381	73046331279099938	648518346487038617	[ 30287 106777 2818]	[ 30285 106763 2821]
15046	4933103	2022-11-17 14:28:59.843347+00:00		t	15	72553612898839025	648518346488815453	72553612832073098	648518346489565548	[ 15245 102665 3210]	[ 15273 102653 3209]
15047	2177899	2022-11-17 14:28:59.843347+00:00		t	15	72764787716867678	648518346501288024	72764787716892254	648518346492595641	[ 22187 105423 3033]	[ 22203 105431 3037]
15073	2177972	2022-11-17 14:28:59.843347+00:00		t	14	72764787716982040	648518346500681907	72764787716971547	648518346500132614	[ 22325 104753 3077]	[ 22341 104735 3076]
15074	2177974	2022-11-17 14:28:59.843347+00:00		t	12	72764787716918902	648518346499722309	72764787716952579	648518346500132614	[ 22353 104621 3063]	[ 22345 104617 3065]
15085	43130544	2022-11-17 14:28:59.843347+00:00		t	16	72905662509953599	648518346517348645	72905662509968821	648518346497880310	[ 24601 110331 2758]	[ 24619 110333 2760]
15093	2278070	2022-11-17 14:28:59.843347+00:00		t	27	72905593790437475	648518346517348645	72905593790437363	648518346489023210	[ 26063 107155 2739]	[ 26065 107121 2739]
15097	2277750	2022-11-17 14:28:59.843347+00:00		t	35	72905593790544291	648518346496671612	72905593790551829	648518346480843521	[ 25721 107159 2785]	[ 25705 107183 2785]
15115	2277760	2022-11-17 14:28:59.843347+00:00		t	12	72905593790549458	648518346496671612	72905593790532200	648518346517586756	[ 25735 107167 2783]	[ 25723 107197 2784]
15138	2278209	2022-11-17 14:28:59.843347+00:00		t	27	72905593790613533	648518346476657526	72905593790626162	648518346481059930	[ 26219 106533 2816]	[ 26191 106523 2817]
15154	2277860	2022-11-17 14:28:59.843347+00:00		t	31	72905593790549477	648518346496671612	72905593790558593	648518346480843521	[ 25821 107211 2785]	[ 25835 107241 2786]
15156	2277876	2022-11-17 14:28:59.843347+00:00		t	48	72905593790568238	648518346494264434	72905593790573166	648518346480843521	[ 25831 107531 2792]	[ 25855 107509 2793]
15158	2277770	2022-11-17 14:28:59.843347+00:00		t	22	72905593790435173	648518346490237960	72905593790437472	648518346504230862	[ 25777 107245 2739]	[ 25745 107227 2740]
15165	2277792	2022-11-17 14:28:59.843347+00:00		t	42	72905593790590079	648518346496671612	72905593790604502	648518346479677888	[ 25757 107099 2805]	[ 25769 107101 2807]
15171	2277791	2022-11-17 14:28:59.843347+00:00		t	48	72905593790614462	648518346517348645	72905593790599869	648518346489023210	[ 25777 107307 2807]	[ 25769 107351 2807]
15172	2277836	2022-11-17 14:28:59.843347+00:00		t	26	72905593790549458	648518346496671612	72905593790567986	648518346489023210	[ 25801 107201 2788]	[ 25807 107231 2789]
15207	2376517	2022-11-17 14:28:59.843347+00:00		t	18	73046331345998823	648518346484528131	73046331346040285	648518346490321079	[ 29709 106719 2908]	[ 29705 106745 2909]
15208	2376526	2022-11-17 14:28:59.843347+00:00		t	28	73046331346040268	648518346484528131	73046331346048121	648518346490321079	[ 29707 106723 2917]	[ 29729 106761 2917]
15216	2376651	2022-11-17 14:28:59.843347+00:00		t	31	73046331346040141	648518346484528131	73046331346029856	648518346480843521	[ 29947 106583 2914]	[ 29975 106597 2914]
15240	2376723	2022-11-17 14:28:59.843347+00:00		t	39	73046331346001116	648518346484528131	73046331346003071	648518346480843521	[ 30039 106521 2898]	[ 30077 106523 2899]
15249	2386213	2022-11-17 14:28:59.843347+00:00		t	29	72764787851144661	648518346495414351	72764787917896974	648518346490321079	[ 20967 105433 3335]	[ 20965 105431 3338]
15251	1889338	2022-11-17 14:28:59.843347+00:00		t	34	72624050295599665	648518346498453780	72624050295587007	648518346490231002	[ 17545 104631 3131]	[ 17519 104617 3131]
15253	1992190	2022-11-17 14:28:59.843347+00:00		t	38	72413150087173301	648518346500641203	72413150087189437	648518346490231002	[ 11383 111353 2840]	[ 11379 111325 2841]
15254	13994193	2022-11-17 14:28:59.843347+00:00		t	29	72905387766330099	648518346477981653	72905387766330073	648518346490231002	[ 26041 101759 3052]	[ 26025 101735 3053]
15318	2581200	2022-11-17 14:28:59.843347+00:00		t	35	72483450179068969	648518346496729980	72483450179066484	648518346497317272	[ 13403 109123 3016]	[ 13413 109099 3016]
15331	2581146	2022-11-17 14:28:59.843347+00:00		t	22	72483450179134885	648518346494264434	72483450179142394	648518346480843521	[ 13347 108965 3046]	[ 13335 108951 3048]
15334	2581172	2022-11-17 14:28:59.843347+00:00		t	13	72483450179134861	648518346494264434	72483450179134814	648518346480843521	[ 13387 108875 3045]	[ 13371 108841 3046]
15366	2581470	2022-11-17 14:28:59.843347+00:00		t	18	72483450178983219	648518346474593218	72483450178978790	648518346472653065	[ 13841 109243 2976]	[ 13863 109273 2977]
15367	2581495	2022-11-17 14:28:59.843347+00:00		t	50	72483450178960816	648518346474593218	72483450178951925	648518346472653065	[ 13855 109093 2968]	[ 13887 109075 2968]
15368	2581360	2022-11-17 14:28:59.843347+00:00		t	21	72483450179121513	648518346496671612	72483450179134773	648518346480843521	[ 13687 108733 3039]	[ 13657 108731 3041]
15371	2581240	2022-11-17 14:28:59.843347+00:00		t	35	72483450179156408	648518346481857725	72483450179158189	648518346494996387	[ 13479 109059 3056]	[ 13455 109065 3057]
15429	2581572	2022-11-17 14:28:59.843347+00:00		t	18	72483450179041005	648518346500681907	72483450179021186	648518346472722185	[ 13935 108897 3005]	[ 13959 108877 3004]
15447	2581583	2022-11-17 14:28:59.843347+00:00		t	33	72483450179053872	648518346500681907	72483450179035762	648518346498397338	[ 13939 108913 3005]	[ 13973 108909 3005]
15450	2581644	2022-11-17 14:28:59.843347+00:00		t	34	72483450179097767	648518346477981653	72483450179097682	648518346472722185	[ 14059 108665 3030]	[ 14081 108655 3029]
15491	2581500	2022-11-17 14:28:59.843347+00:00		t	31	72483450179139028	648518346501288024	72483450179156647	648518346494033294	[ 13913 109483 3051]	[ 13891 109503 3053]
15493	2585621	2022-11-17 14:28:59.843347+00:00		t	31	72553750203812603	648518346477981653	72553750203790098	648518346490231002	[ 15715 107851 3038]	[ 15733 107877 3038]
15497	2585502	2022-11-17 14:28:59.843347+00:00		t	58	72553750203797635	648518346477981653	72553750203774924	648518346500132614	[ 15543 108111 3034]	[ 15545 108093 3033]
15500	2585649	2022-11-17 14:28:59.843347+00:00		t	37	72553818923387633	648518346477034696	72553750203831490	648518346496359485	[ 15731 108561 3055]	[ 15755 108529 3057]
15501	2585662	2022-11-17 14:28:59.843347+00:00		t	40	72553750203810132	648518346477981653	72553750203797447	648518346472722185	[ 15737 107843 3038]	[ 15767 107859 3039]
15502	2585446	2022-11-17 14:28:59.843347+00:00		t	12	72553750203800132	648518346477981653	72553750203784976	648518346472722185	[ 15477 108209 3032]	[ 15483 108175 3031]
15508	2585842	2022-11-17 14:28:59.843347+00:00		t	33	72553750203865120	648518346477981653	72553750203855351	648518346472722185	[ 16001 107563 3063]	[ 15975 107577 3064]
15509	2585920	2022-11-17 14:28:59.843347+00:00		t	54	72553750203857794	648518346477981653	72553750203857820	648518346500132614	[ 16057 107547 3064]	[ 16073 107585 3064]
15528	2581787	2022-11-17 14:28:59.843347+00:00		t	32	72483450179084708	648518346486653999	72483450179086842	648518346531401754	[ 14239 108865 3024]	[ 14239 108831 3024]
15545	2581780	2022-11-17 14:28:59.843347+00:00		t	39	72483450179173617	648518346501288024	72483450179197981	648518346494033294	[ 14239 109345 3068]	[ 14235 109357 3071]
15555	8762334	2022-11-17 14:28:59.843347+00:00		t	31	72975962534818071	648518346486545841	73046331279087698	648518346480843521	[ 28663 107555 2818]	[ 28679 107573 2820]
15576	8762394	2022-11-17 14:28:59.843347+00:00		t	24	73046331278990607	648518346500706739	73046331279003370	648518346480843521	[ 28807 108205 2805]	[ 28789 108201 2807]
15578	8762379	2022-11-17 14:28:59.843347+00:00		t	17	73046331278815063	648518346503137403	73046331278785451	648518346480843521	[ 28765 108107 2736]	[ 28769 108131 2735]
15579	8762414	2022-11-17 14:28:59.843347+00:00		t	36	73046331278852042	648518346503137403	73046331278859311	648518346480843521	[ 28799 108021 2750]	[ 28817 107991 2750]
15600	8762472	2022-11-17 14:28:59.843347+00:00		t	26	73046331279006467	648518346481703327	73046331279009891	648518346487038617	[ 28929 108423 2816]	[ 28955 108409 2817]
15601	8762481	2022-11-17 14:28:59.843347+00:00		t	14	73046331279017062	648518346481703327	73046331279009884	648518346487038617	[ 28953 108475 2811]	[ 28983 108461 2811]
15612	8771565	2022-11-17 14:28:59.843347+00:00		t	18	72624050429859683	648518346522179866	72624050429857406	648518346490321079	[ 16937 104731 3404]	[ 16953 104765 3405]
15634	8771822	2022-11-17 14:28:59.843347+00:00		t	25	72624050429820412	648518346482976742	72624050429825338	648518346495576502	[ 17319 104585 3390]	[ 17353 104591 3391]
15643	8771720	2022-11-17 14:28:59.843347+00:00		t	34	72624050429822920	648518346482976742	72624050429822968	648518346495576502	[ 17201 104665 3390]	[ 17207 104703 3391]
15661	2659441	2022-11-17 14:28:59.843347+00:00		t	34	72483244154625953	648518346480125925	72483244154631366	648518346494996387	[ 13739 103961 3211]	[ 13729 103991 3212]
15662	2659449	2022-11-17 14:28:59.843347+00:00		t	12	72483244154777582	648518346480125925	72483244154739276	648518346494996387	[ 13765 103875 3214]	[ 13769 103849 3214]
15668	13175945	2022-11-17 14:28:59.843347+00:00		t	30	72905387766239360	648518346496335735	72905387766258633	648518346509963578	[ 25501 102157 3025]	[ 25495 102123 3026]
15672	40344415	2022-11-17 14:28:59.843347+00:00		t	16	72413149953055261	648518346499722309	72413149953033077	648518346472653065	[ 10897 112441 2618]	[ 10915 112445 2616]
15674	40344456	2022-11-17 14:28:59.843347+00:00		t	25	72413149953155806	648518346499722309	72413149953167002	648518346472653065	[ 10925 112043 2668]	[ 10959 112029 2669]
15675	1781076	2022-11-17 14:28:59.843347+00:00		t	23	72623706630839482	648518346508752447	72623706630908429	648518346489565548	[16413 95315 2957]	[16413 95281 2958]
15676	40344462	2022-11-17 14:28:59.843347+00:00		t	36	72413149953158105	648518346499722309	72413149953151268	648518346472653065	[ 10929 112071 2665]	[ 10967 112069 2665]
15679	16550170	2022-11-17 14:28:59.843347+00:00		t	27	72694006387521750	648518346499722309	72694006387536365	648518346472653065	[19701 92331 2554]	[19697 92297 2555]
15680	16552006	2022-11-17 14:28:59.843347+00:00		t	24	72623775283630571	648518346484687181	72623775350421497	648518346472653065	[17993 96449 2953]	[18007 96419 2955]
15685	17016654	2022-11-17 14:28:59.843347+00:00		t	24	72413149886267065	648518346481759933	72413149886230244	648518346472653065	[ 10467 112063 2568]	[ 10433 112065 2569]
15706	13175924	2022-11-17 14:28:59.843347+00:00		t	17	72905387766236911	648518346496335735	72905387766244175	648518346472722185	[ 25483 102243 3023]	[ 25459 102267 3023]
15709	13175942	2022-11-17 14:28:59.843347+00:00		t	25	72905387766311982	648518346486653999	72905387766330508	648518346472722185	[ 25491 102375 3052]	[ 25481 102343 3052]
15713	8821703	2022-11-17 14:28:59.843347+00:00		t	25	72623912856633350	648518346500641203	72623912856647839	648518346500132614	[ 17387 101631 3130]	[ 17419 101633 3130]
15714	8821709	2022-11-17 14:28:59.843347+00:00		t	49	72623912856633229	648518346497833063	72623912856647737	648518346500132614	[ 17461 101393 3129]	[ 17433 101415 3130]
15715	8821710	2022-11-17 14:28:59.843347+00:00		t	22	72623912856643103	648518346500641203	72623912856683320	648518346500132614	[ 17415 101559 3139]	[ 17431 101535 3139]
15721	13175972	2022-11-17 14:28:59.843347+00:00		t	19	72905456485873468	648518346486653999	72905387766358849	648518346490231002	[ 25551 102405 3062]	[ 25563 102387 3065]
15729	13175933	2022-11-17 14:28:59.843347+00:00		t	12	72905387766236911	648518346496335735	72905387766271684	648518346498397338	[ 25485 102195 3025]	[ 25469 102191 3027]
15735	13175948	2022-11-17 14:28:59.843347+00:00		t	16	72905387766190145	648518346500681907	72905387766216724	648518346500132614	[ 25495 102059 3004]	[ 25507 102047 3005]
15742	8821720	2022-11-17 14:28:59.843347+00:00		t	33	72623912856557201	648518346477981653	72623912856561986	648518346472722185	[ 17475 101603 3101]	[ 17441 101593 3101]
15743	8821734	2022-11-17 14:28:59.843347+00:00		t	36	72623912856580776	648518346477981653	72623912856580722	648518346472722185	[ 17487 101617 3104]	[ 17457 101609 3106]
15744	8821748	2022-11-17 14:28:59.843347+00:00		t	41	72623912856643103	648518346500641203	72623912856658974	648518346472722185	[ 17443 101553 3138]	[ 17479 101547 3139]
15745	8821755	2022-11-17 14:28:59.843347+00:00		t	56	72623912856633229	648518346497833063	72623912856640582	648518346472722185	[ 17487 101437 3130]	[ 17493 101467 3131]
15747	8821722	2022-11-17 14:28:59.843347+00:00		t	37	72623912856580776	648518346477981653	72623912856559762	648518346500132614	[ 17477 101631 3101]	[ 17445 101643 3101]
15748	8821770	2022-11-17 14:28:59.843347+00:00		t	21	72623912856564458	648518346477981653	72623912856595577	648518346500132614	[ 17523 101797 3099]	[ 17509 101819 3102]
15749	32325260	2022-11-17 14:28:59.843347+00:00		t	13	72342643837114939	648518346496671612	72342643837143892	648518346502236489	[ 8999 106977 2798]	[ 9019 106989 2800]
15750	7042261	2022-11-17 14:28:59.843347+00:00		t	16	72342712355118517	648518346496671612	72342712355113641	648518346502236489	[ 8933 110411 2337]	[ 8955 110393 2337]
15751	1781103	2022-11-17 14:28:59.843347+00:00		t	28	72623706630839482	648518346508752447	72623706630997631	648518346489565548	[16451 95293 2960]	[16445 95263 2961]
15752	24761977	2022-11-17 14:28:59.843347+00:00		t	35	72342575386058001	648518346517348645	72342575386050958	648518346502236489	[ 9963 105033 3292]	[ 9983 105009 3292]
15757	584600	2022-11-17 14:28:59.843347+00:00		t	42	72835362418121168	648518346490237960	72835362418131200	648518346497880310	[ 24251 111387 2645]	[ 24235 111407 2647]
15760	17867047	2022-11-17 14:28:59.843347+00:00		t	21	72694006521473432	648518346481759933	72694006521344868	648518346490196954	[18661 93751 2705]	[18649 93785 2705]
15775	17867143	2022-11-17 14:28:59.843347+00:00		t	20	72694006521483140	648518346472297010	72694006521447677	648518346471931035	[18821 94047 2707]	[18795 94075 2707]
15782	17867204	2022-11-17 14:28:59.843347+00:00		t	26	72694006521485642	648518346472297010	72694006521491019	648518346490196954	[18899 93881 2712]	[18921 93869 2714]
15787	17867188	2022-11-17 14:28:59.843347+00:00		t	16	72694006521465303	648518346472297010	72694006521501366	648518346471931035	[18873 93873 2714]	[18887 93839 2714]
15794	17867201	2022-11-17 14:28:59.843347+00:00		t	25	72694006521477177	648518346472297010	72694006521482926	648518346471931035	[18897 93855 2711]	[18913 93825 2712]
15803	17867179	2022-11-17 14:28:59.843347+00:00		t	67	72694006521465303	648518346472297010	72694006521482926	648518346471931035	[18851 93857 2706]	[18865 93821 2706]
15804	17867217	2022-11-17 14:28:59.843347+00:00		t	28	72694006521692350	648518346486653999	72694006521677715	648518346479956886	[18989 93477 2804]	[18995 93443 2805]
15808	17867139	2022-11-17 14:28:59.843347+00:00		t	26	72694006521514404	648518346481759933	72694006521509386	648518346490196954	[18779 93859 2721]	[18789 93885 2721]
15811	17867172	2022-11-17 14:28:59.843347+00:00		t	18	72694006521607922	648518346481759933	72694006521594016	648518346490196954	[18873 94153 2762]	[18849 94171 2762]
15812	17867248	2022-11-17 14:28:59.843347+00:00		t	49	72694006521459541	648518346500681907	72694006521473508	648518346491531718	[19107 93795 2710]	[19073 93773 2711]
15814	17867249	2022-11-17 14:28:59.843347+00:00		t	23	72694006521485619	648518346500681907	72694006521445386	648518346491531718	[19105 93797 2704]	[19071 93805 2704]
15816	17867176	2022-11-17 14:28:59.843347+00:00		t	37	72694006521496279	648518346472297010	72694006521509409	648518346490196954	[18869 93943 2718]	[18861 93919 2720]
15823	17867259	2022-11-17 14:28:59.843347+00:00		t	23	72694006521459541	648518346500681907	72694006521498573	648518346531401754	[19103 93801 2712]	[19083 93781 2715]
15825	17867192	2022-11-17 14:28:59.843347+00:00		t	26	72694006521465303	648518346472297010	72694006521469982	648518346501071209	[18883 93855 2707]	[18893 93829 2708]
15847	17867373	2022-11-17 14:28:59.843347+00:00		t	15	72694006521333935	648518346500681907	72694006521480011	648518346481651905	[19251 93593 2700]	[19257 93587 2703]
15877	17867435	2022-11-17 14:28:59.843347+00:00		t	32	72694006521563823	648518346499722309	72694006521570016	648518346497743606	[19305 93783 2745]	[19331 93769 2746]
15893	17867458	2022-11-17 14:28:59.843347+00:00		t	31	72694006521559532	648518346499722309	72694006521567992	648518346472722185	[19343 93591 2744]	[19357 93585 2746]
15930	25723992	2022-11-17 14:28:59.843347+00:00		t	18	72623912856340950	648518346486653999	72623912856438069	648518346498397338	[ 17501 100715 3084]	[ 17509 100723 3087]
15932	2585472	2022-11-17 14:28:59.843347+00:00		t	14	72553750203787716	648518346477981653	72553750203772584	648518346498397338	[ 15491 108231 3032]	[ 15509 108229 3030]
15933	17867326	2022-11-17 14:28:59.843347+00:00		t	28	72694006521688464	648518346486653999	72694006521680149	648518346479956886	[19175 93537 2805]	[19193 93511 2805]
15935	8821725	2022-11-17 14:28:59.843347+00:00		t	41	72623912856640702	648518346500641203	72623912856654444	648518346498397338	[ 17421 101605 3134]	[ 17445 101617 3134]
15939	13936627	2022-11-17 14:28:59.843347+00:00		t	71	72623844070045776	648518346477981653	72623844070048208	648518346498397338	[18031 98589 3026]	[18059 98567 3027]
15941	2924513	2022-11-17 14:28:59.843347+00:00		t	59	72623775283531659	648518346486653999	72623775283529245	648518346498397338	[17909 97241 2898]	[17943 97253 2898]
15947	42168185	2022-11-17 14:28:59.843347+00:00		t	18	72624050295529639	648518346484687181	72624050295527148	648518346498397338	[ 18157 105635 3103]	[ 18159 105667 3104]
15948	17867100	2022-11-17 14:28:59.843347+00:00		t	37	72694006521342004	648518346481759933	72694006521387143	648518346501071209	[18721 93753 2699]	[18725 93791 2700]
15950	17867163	2022-11-17 14:28:59.843347+00:00		t	23	72694006521607922	648518346481759933	72694006521572651	648518346501071209	[18867 94159 2763]	[18835 94157 2764]
15952	1826721	2022-11-17 14:28:59.843347+00:00		t	19	72694419039497529	648518346474593218	72694419039588815	648518346498397338	[ 20301 105301 3082]	[ 20299 105269 3082]
15954	24463430	2022-11-17 14:28:59.843347+00:00		t	58	72905456485821049	648518346483783343	72905456485794793	648518346498397338	[ 26321 104301 3029]	[ 26337 104281 3029]
15957	32169409	2022-11-17 14:28:59.843347+00:00		t	55	72623981576028976	648518346477981653	72623981576026445	648518346498397338	[ 18013 103467 3097]	[ 17985 103453 3097]
15959	2924575	2022-11-17 14:28:59.843347+00:00		t	51	72623775283609320	648518346484687181	72623775283609405	648518346498397338	[18009 96543 2932]	[18007 96575 2933]
15960	4307075	2022-11-17 14:28:59.843347+00:00		t	49	72764787716942287	648518346496335735	72764787716968127	648518346498397338	[ 20769 105153 3069]	[ 20751 105135 3070]
15962	2581811	2022-11-17 14:28:59.843347+00:00		t	19	72483450179078183	648518346486653999	72483450179061479	648518346498397338	[ 14289 109025 3016]	[ 14295 109025 3015]
15965	34524338	2022-11-17 14:28:59.843347+00:00		t	53	72975825162872735	648518346477981653	72975825162868356	648518346498397338	[ 27793 103717 2915]	[ 27759 103723 2915]
15973	13936218	2022-11-17 14:28:59.843347+00:00		t	28	72623844070097829	648518346474593218	72623844070095571	648518346498397338	[17473 98925 3043]	[17453 98893 3043]
15974	13936390	2022-11-17 14:28:59.843347+00:00		t	13	72623844069963158	648518346486653999	72623844069948229	648518346498397338	[17685 99047 2993]	[17701 99059 2994]
15993	2924544	2022-11-17 14:28:59.843347+00:00		t	55	72623775283609320	648518346484687181	72623775283614447	648518346472722185	[17991 96531 2932]	[17961 96559 2932]
15994	2924529	2022-11-17 14:28:59.843347+00:00		t	47	72623775283526940	648518346486653999	72623775283526913	648518346500132614	[17913 97213 2899]	[17949 97205 2899]
15995	2924715	2022-11-17 14:28:59.843347+00:00		t	13	72623775283455564	648518346483783343	72623775283433674	648518346472722185	[18159 96317 2868]	[18169 96327 2867]
15996	2924590	2022-11-17 14:28:59.843347+00:00		t	24	72623775283467638	648518346484687181	72623775283472467	648518346472653065	[18053 96263 2875]	[18019 96267 2876]
15998	2924634	2022-11-17 14:28:59.843347+00:00		t	25	72623775283455552	648518346484687181	72623775283435964	648518346490231002	[18065 96293 2868]	[18061 96317 2867]
16012	2924124	2022-11-17 14:28:59.843347+00:00		t	39	72623775283536433	648518346483783343	72623775283547658	648518346498397338	[17621 96973 2903]	[17603 96975 2906]
16015	2924599	2022-11-17 14:28:59.843347+00:00		t	38	72623775283497774	648518346500681907	72623775283504502	648518346481651905	[17995 96533 2890]	[18027 96529 2891]
16025	2924582	2022-11-17 14:28:59.843347+00:00		t	42	72623775283458004	648518346484687181	72623775283448548	648518346499888197	[18045 96263 2872]	[18013 96257 2873]
16029	2924561	2022-11-17 14:28:59.843347+00:00		t	44	72623775283559423	648518346486653999	72623775283559436	648518346500132614	[17951 97241 2913]	[17981 97217 2914]
16031	2924558	2022-11-17 14:28:59.843347+00:00		t	20	72623775283622441	648518346484687181	72623775283671035	648518346497743606	[17975 96531 2953]	[17975 96573 2953]
16052	2924407	2022-11-17 14:28:59.843347+00:00		t	38	72623775283648407	648518346474593218	72623775283642878	648518346491849128	[17807 97185 2944]	[17837 97207 2945]
16053	2924433	2022-11-17 14:28:59.843347+00:00		t	17	72623775283529214	648518346486653999	72623775283504914	648518346498397338	[17819 97135 2895]	[17851 97119 2893]
16054	2924473	2022-11-17 14:28:59.843347+00:00		t	39	72623775283502273	648518346500681907	72623775283509454	648518346482969318	[17869 96859 2890]	[17895 96887 2890]
16058	2924409	2022-11-17 14:28:59.843347+00:00		t	19	72623775283627954	648518346474593218	72623775283703088	648518346497743606	[17811 96821 2936]	[17837 96801 2937]
16110	2924241	2022-11-17 14:28:59.843347+00:00		t	35	72623775283589312	648518346474593218	72623775283601608	648518346475527296	[17733 96391 2929]	[17701 96417 2929]
16123	12128771	2022-11-17 14:28:59.843347+00:00		t	34	72342437879888610	648518346517348645	72342437879893557	648518346489544793	[ 9845 100657 3116]	[ 9853 100633 3115]
16125	12128809	2022-11-17 14:28:59.843347+00:00		t	20	72342437879934987	648518346517348645	72342437879925543	648518346489544793	[ 9991 100519 3136]	[ 10025 100525 3136]
16130	44082387	2022-11-17 14:28:59.843347+00:00		t	27	72413149953041933	648518346480666625	72413149953042002	648518346480843521	[ 10783 110675 2616]	[ 10751 110681 2617]
16133	1578740	2022-11-17 14:28:59.843347+00:00		t	22	72905593857659715	648518346517527332	72905593857655167	648518346480843521	[ 25689 107903 2921]	[ 25657 107909 2923]
16135	1578774	2022-11-17 14:28:59.843347+00:00		t	20	72905593857701949	648518346517527332	72905593857707317	648518346480843521	[ 25719 107745 2937]	[ 25723 107719 2939]
16136	25455906	2022-11-17 14:28:59.843347+00:00		t	28	72342712556443407	648518346480666625	72342712556445744	648518346480843521	[ 9697 110395 2715]	[ 9687 110363 2716]
16139	16722128	2022-11-17 14:28:59.843347+00:00		t	13	73046331211905569	648518346488054046	73046331211937261	648518346480843521	[ 29457 107643 2686]	[ 29453 107679 2685]
16141	11822922	2022-11-17 14:28:59.843347+00:00		t	19	73116768675606947	648518346524142085	73116768675621996	648518346480843521	[ 32039 108741 2692]	[ 32067 108753 2692]
16142	31483193	2022-11-17 14:28:59.843347+00:00		t	33	73116700023068718	648518346472537865	73116700023110666	648518346480843521	[ 31753 107909 2781]	[ 31751 107943 2782]
16144	42167677	2022-11-17 14:28:59.843347+00:00		t	32	72624050295759047	648518346517348645	72624050295753655	648518346480843521	[ 17499 106241 3195]	[ 17493 106277 3195]
16146	24567201	2022-11-17 14:28:59.843347+00:00		t	17	72835225247726206	648518346495765904	72835225247728509	648518346480843521	[ 22659 108001 3185]	[ 22657 107973 3185]
16148	42648500	2022-11-17 14:28:59.843347+00:00		t	17	72905593924619447	648518346477963245	72905593924624193	648518346480843521	[ 24671 107385 2981]	[ 24673 107431 2981]
16150	41116864	2022-11-17 14:28:59.843347+00:00		t	42	72342712288026101	648518346480125925	72342712288015633	648518346480843521	[ 9809 109921 2216]	[ 9785 109937 2217]
16151	42127808	2022-11-17 14:28:59.843347+00:00		t	38	72342781074766723	648518346480125925	72342781074764163	648518346480843521	[ 9447 110815 2411]	[ 9479 110807 2412]
16152	2278006	2022-11-17 14:28:59.843347+00:00		t	28	72905593790602254	648518346480125925	72905593790592663	648518346480843521	[ 26017 107379 2804]	[ 26007 107377 2803]
16153	12377375	2022-11-17 14:28:59.843347+00:00		t	16	73187068767250127	648518346484528131	73187068767259988	648518346480843521	[ 33099 107669 2769]	[ 33123 107653 2771]
16155	34629819	2022-11-17 14:28:59.843347+00:00		t	19	73116699888948725	648518346509233018	73116699888946179	648518346480843521	[ 31839 108113 2531]	[ 31867 108117 2530]
16157	2924084	2022-11-17 14:28:59.843347+00:00		t	18	72623775283642044	648518346484687181	72623775283612126	648518346475527296	[17577 96695 2938]	[17571 96679 2937]
16158	5652193	2022-11-17 14:28:59.843347+00:00		t	36	72905593790323655	648518346517348645	72905593790225765	648518346480843521	[ 26605 108187 2701]	[ 26603 108153 2702]
16159	2924100	2022-11-17 14:28:59.843347+00:00		t	30	72623775283595961	648518346474593218	72623775283619476	648518346475527296	[17619 96279 2931]	[17583 96289 2932]
16160	18445909	2022-11-17 14:28:59.843347+00:00		t	37	72975962534664203	648518346492002415	72975962534646107	648518346480843521	[ 28467 108297 2757]	[ 28455 108267 2757]
16161	29109874	2022-11-17 14:28:59.843347+00:00		t	14	72483381526568707	648518346517348645	72483381526607211	648518346480843521	[ 13941 108509 3108]	[ 13917 108497 3109]
16162	2556463	2022-11-17 14:28:59.843347+00:00		t	21	73046468852017738	648518346524144133	73046468851996250	648518346480843521	[ 29527 111135 3005]	[ 29553 111137 3005]
16163	41116904	2022-11-17 14:28:59.843347+00:00		t	28	72342712287967661	648518346480666625	72342712287989879	648518346480843521	[ 9811 109889 2202]	[ 9845 109891 2202]
16164	2215818	2022-11-17 14:28:59.843347+00:00		t	36	73187068834294657	648518346487705300	73187068834282321	648518346480843521	[ 33439 107605 2868]	[ 33469 107589 2868]
16165	19827215	2022-11-17 14:28:59.843347+00:00		t	15	72835293967116863	648518346482976742	72835293967132933	648518346480843521	[ 23555 109107 3155]	[ 23567 109085 3156]
16166	14556184	2022-11-17 14:28:59.843347+00:00		t	15	73046331345887210	648518346494263154	73046331345901069	648518346480843521	[ 29117 107759 2854]	[ 29151 107767 2855]
16167	42816017	2022-11-17 14:28:59.843347+00:00		t	41	72905731229402583	648518346494932914	72905731229402567	648518346480843521	[ 26467 111721 2744]	[ 26499 111705 2745]
16168	25455867	2022-11-17 14:28:59.843347+00:00		t	25	72342712556385439	648518346507233352	72342712556278334	648518346480843521	[ 9583 110269 2704]	[ 9593 110301 2704]
16169	6413981	2022-11-17 14:28:59.843347+00:00		t	26	73116768675432680	648518346509233018	73046399931250033	648518346480843521	[ 30741 109129 2633]	[ 30715 109157 2633]
16170	36920883	2022-11-17 14:28:59.843347+00:00		t	22	72342712422276104	648518346494932914	72342712422280861	648518346480843521	[ 9309 110243 2485]	[ 9277 110257 2486]
16171	41116760	2022-11-17 14:28:59.843347+00:00		t	52	72342712288099631	648518346514448583	72342712288106806	648518346480843521	[ 9619 110083 2248]	[ 9635 110113 2248]
16172	44439120	2022-11-17 14:28:59.843347+00:00		t	41	73116631370679313	648518346524142085	73116631370669195	648518346480843521	[ 31739 106445 2892]	[ 31769 106451 2893]
16173	19155909	2022-11-17 14:28:59.843347+00:00		t	38	72764856503560372	648518346499893315	72764856503558260	648518346480843521	[ 22129 106943 3187]	[ 22105 106977 3187]
16174	2277926	2022-11-17 14:28:59.843347+00:00		t	35	72905593790585397	648518346517348645	72905593790583099	648518346480843521	[ 25887 107215 2798]	[ 25919 107221 2798]
16175	268980	2022-11-17 14:28:59.843347+00:00		t	31	73187000047703419	648518346494038560	73187000047715985	648518346480843521	[ 34331 105875 2756]	[ 34337 105909 2756]
16176	8762600	2022-11-17 14:28:59.843347+00:00		t	35	73046331278728482	648518346503137403	73046331278640017	648518346480843521	[ 29375 108333 2704]	[ 29361 108305 2703]
16177	31302079	2022-11-17 14:28:59.843347+00:00		t	24	72553818990301243	648518346514448583	72553818990285175	648518346480843521	[ 14647 108713 3098]	[ 14613 108709 3099]
16178	4654947	2022-11-17 14:28:59.843347+00:00		t	44	72694419173903389	648518346522179866	72694419173898310	648518346480843521	[ 19651 105425 3351]	[ 19673 105399 3351]
16179	42127904	2022-11-17 14:28:59.843347+00:00		t	37	72342781074696001	648518346480666625	72342781074705255	648518346480843521	[ 9567 110879 2389]	[ 9571 110849 2390]
16180	4753481	2022-11-17 14:28:59.843347+00:00		t	21	73116699888945377	648518346492002415	73116699888958766	648518346480843521	[ 32471 107039 2531]	[ 32455 107019 2533]
16181	2215839	2022-11-17 14:28:59.843347+00:00		t	23	73187068834279828	648518346494038560	73187068834284652	648518346480843521	[ 33541 107575 2868]	[ 33529 107603 2868]
16182	8762426	2022-11-17 14:28:59.843347+00:00		t	23	73046331278825507	648518346503137403	73046331278809883	648518346480843521	[ 28815 108093 2738]	[ 28845 108089 2737]
16183	37197113	2022-11-17 14:28:59.843347+00:00		t	12	73187137553887871	648518346511819888	73187137553864554	648518346480843521	[ 33673 108911 2915]	[ 33707 108911 2915]
16184	8094448	2022-11-17 14:28:59.843347+00:00		t	29	73046399931416272	648518346492002415	73046399931408440	648518346480843521	[ 29463 108713 2694]	[ 29439 108713 2694]
16185	42127907	2022-11-17 14:28:59.843347+00:00		t	41	72342781074812908	648518346480666625	72342781074812962	648518346480843521	[ 9553 110767 2433]	[ 9571 110797 2434]
16186	25455916	2022-11-17 14:28:59.843347+00:00		t	22	72342712556433484	648518346507233352	72342712556455263	648518346480843521	[ 9693 110263 2720]	[ 9705 110289 2721]
16187	42731042	2022-11-17 14:28:59.843347+00:00		t	15	72342712422401838	648518346507233352	72342712422399323	648518346480843521	[ 8957 109683 2536]	[ 8945 109655 2537]
16188	19216666	2022-11-17 14:28:59.843347+00:00		t	22	73187068834428320	648518346514428359	73116700090437768	648518346480843521	[ 32771 108163 2937]	[ 32763 108191 2939]
16189	21704398	2022-11-17 14:28:59.843347+00:00		t	44	72976031187095228	648518346480125925	72976031187087803	648518346480843521	[ 27359 109459 2656]	[ 27341 109431 2657]
16190	8762607	2022-11-17 14:28:59.843347+00:00		t	25	73046331278759616	648518346503137403	73046331278785409	648518346480843521	[ 29355 108197 2720]	[ 29379 108175 2719]
16191	43491536	2022-11-17 14:28:59.843347+00:00		t	13	73046331346177734	648518346486545841	73046331346104112	648518346480843521	[ 29989 107657 2943]	[ 30013 107651 2942]
16193	14744336	2022-11-17 14:28:59.843347+00:00		t	34	72976031254178708	648518346481857725	72976031254195683	648518346480843521	[ 26717 110021 2777]	[ 26709 110039 2779]
16194	10134083	2022-11-17 14:28:59.843347+00:00		t	34	72975962668759845	648518346486545841	72975962668759870	648518346480843521	[ 27085 107385 2978]	[ 27075 107419 2979]
16195	10919817	2022-11-17 14:28:59.843347+00:00		t	24	72976031321194735	648518346499840723	72976031321205337	648518346480843521	[ 27623 108767 2863]	[ 27597 108741 2864]
16196	32169048	2022-11-17 14:28:59.843347+00:00		t	27	73046537303121622	648518346511235381	73046537303121667	648518346480843521	[ 29045 112717 2500]	[ 29069 112701 2500]
16197	41540536	2022-11-17 14:28:59.843347+00:00		t	16	72905593857686558	648518346494932914	72905593857707369	648518346480843521	[ 24633 107809 2935]	[ 24605 107793 2936]
16198	37128819	2022-11-17 14:28:59.843347+00:00		t	29	72694350387508466	648518346494038560	72694350387511049	648518346480843521	[ 18887 104283 3313]	[ 18911 104303 3314]
16199	31483800	2022-11-17 14:28:59.843347+00:00		t	21	73116700022948468	648518346524142085	73116700022965386	648518346480843521	[ 32685 108033 2725]	[ 32671 108025 2728]
16200	10919828	2022-11-17 14:28:59.843347+00:00		t	25	72976031321200157	648518346499840723	72976031321179304	648518346480843521	[ 27645 108783 2856]	[ 27615 108777 2856]
16201	1701248	2022-11-17 14:28:59.843347+00:00		t	37	72975962601474531	648518346486545841	72975962601481286	648518346480843521	[ 28511 107595 2826]	[ 28493 107633 2827]
16202	15390608	2022-11-17 14:28:59.843347+00:00		t	13	73116768608442624	648518346499541854	73116768608431979	648518346480843521	[ 32275 108885 2545]	[ 32253 108881 2543]
16203	15390637	2022-11-17 14:28:59.843347+00:00		t	23	73116768608445106	648518346499541854	73116768608442601	648518346480843521	[ 32313 108857 2547]	[ 32343 108839 2548]
16204	38322213	2022-11-17 14:28:59.843347+00:00		t	12	73116837462115259	648518346522179866	73116837462122870	648518346480843521	[ 31591 110957 2807]	[ 31583 111003 2807]
16205	38566238	2022-11-17 14:28:59.843347+00:00		t	28	73046399864407385	648518346492002415	73046399864309771	648518346480843521	[ 30519 110331 2561]	[ 30491 110323 2561]
16206	19047643	2022-11-17 14:28:59.843347+00:00		t	43	72975962534785547	648518346507233352	72975962534775549	648518346480843521	[ 26791 106921 2802]	[ 26775 106897 2803]
16207	26922937	2022-11-17 14:28:59.843347+00:00		t	17	72694419106998308	648518346514428359	72694419107035161	648518346480843521	[ 19561 104779 3310]	[ 19537 104753 3312]
16208	1700826	2022-11-17 14:28:59.843347+00:00		t	12	72975962601518138	648518346499541854	72975962601618585	648518346480843521	[ 27719 108319 2832]	[ 27727 108355 2832]
16209	8094213	2022-11-17 14:28:59.843347+00:00		t	18	73046399931410042	648518346511235381	73046399931398087	648518346480843521	[ 29083 109171 2694]	[ 29049 109177 2694]
16210	1700830	2022-11-17 14:28:59.843347+00:00		t	40	72975962601519411	648518346499541854	72975962601649884	648518346480843521	[ 27727 108283 2838]	[ 27733 108275 2841]
16211	11823057	2022-11-17 14:28:59.843347+00:00		t	25	73116768675333669	648518346488978410	73116768675295171	648518346480843521	[ 32393 109017 2582]	[ 32421 108997 2581]
16212	19047642	2022-11-17 14:28:59.843347+00:00		t	42	72975962534785547	648518346507233352	72975962534742561	648518346480843521	[ 26795 106915 2798]	[ 26771 106897 2798]
16213	19216627	2022-11-17 14:28:59.843347+00:00		t	29	73116700090218129	648518346514428359	73116700090243184	648518346480843521	[ 32669 108195 2914]	[ 32693 108203 2915]
16214	20472899	2022-11-17 14:28:59.843347+00:00		t	25	72764856436246577	648518346481857725	72764856436239352	648518346480843521	[ 22517 106921 3028]	[ 22509 106889 3028]
16215	16569722	2022-11-17 14:28:59.843347+00:00		t	13	72553750270866712	648518346494264434	72553750270889067	648518346480843521	[ 14671 108229 3120]	[ 14681 108231 3123]
16216	15032668	2022-11-17 14:28:59.843347+00:00		t	25	72624050362666423	648518346494932914	72624050362659388	648518346480843521	[ 17849 105665 3241]	[ 17853 105703 3240]
16218	9394383	2022-11-17 14:28:59.843347+00:00		t	30	73187068767219394	648518346499385438	73187068767196779	648518346480843521	[ 34665 108037 2749]	[ 34687 108021 2749]
16232	13263945	2022-11-17 14:28:59.843347+00:00		t	49	72624119015228716	648518346514448583	72624119015228708	648518346486783620	[ 17541 106967 3196]	[ 17557 106937 3196]
16238	13263940	2022-11-17 14:28:59.843347+00:00		t	34	72624119015214416	648518346514448583	72624119015209766	648518346494758819	[ 17581 107161 3190]	[ 17547 107155 3190]
16242	13263942	2022-11-17 14:28:59.843347+00:00		t	22	72624119015228716	648518346514448583	72624119015200098	648518346481059930	[ 17533 106951 3193]	[ 17551 106935 3193]
16260	13264030	2022-11-17 14:28:59.843347+00:00		t	67	72624119015228623	648518346509569667	72624119015209526	648518346486783620	[ 17651 106827 3193]	[ 17687 106839 3192]
16261	13264002	2022-11-17 14:28:59.843347+00:00		t	17	72624119015214350	648518346514448583	72624119015197824	648518346481059930	[ 17655 107145 3188]	[ 17647 107129 3187]
16265	13263989	2022-11-17 14:28:59.843347+00:00		t	30	72624119015267748	648518346514448583	72624119015245381	648518346494758819	[ 17643 107243 3199]	[ 17621 107281 3200]
16296	13264149	2022-11-17 14:28:59.843347+00:00		t	55	72624119015219160	648518346514448583	72624119015237796	648518346494758819	[ 17837 107387 3199]	[ 17817 107423 3199]
16316	13264133	2022-11-17 14:28:59.843347+00:00		t	55	72624119015258157	648518346514448583	72624119015209782	648518346486783620	[ 17789 107269 3191]	[ 17803 107247 3191]
16320	13264173	2022-11-17 14:28:59.843347+00:00		t	47	72624119015325614	648518346514448583	72624119015299428	648518346494758819	[ 17853 107367 3205]	[ 17839 107401 3205]
16325	13264362	2022-11-17 14:28:59.843347+00:00		t	20	72624119015162936	648518346486753761	72624119015180449	648518346496359485	[ 18119 106933 3172]	[ 18107 106957 3174]
16337	13264201	2022-11-17 14:28:59.843347+00:00		t	23	72624119015325614	648518346514448583	72624119015358267	648518346494758819	[ 17873 107361 3208]	[ 17859 107387 3209]
16352	13264231	2022-11-17 14:28:59.843347+00:00		t	15	72624119015234703	648518346514448583	72624119015229125	648518346474603970	[ 17891 107419 3196]	[ 17889 107455 3196]
16361	13273597	2022-11-17 14:28:59.843347+00:00		t	25	72905387833253025	648518346477981653	72905387833253022	648518346499888197	[ 26571 100369 3090]	[ 26537 100357 3092]
16421	9044204	2022-11-17 14:28:59.843347+00:00		t	24	72975825162796500	648518346488815453	72975825162806840	648518346496315594	[ 26791 104423 2885]	[ 26803 104395 2887]
16438	9044214	2022-11-17 14:28:59.843347+00:00		t	13	72975825162910035	648518346474593218	72975825162893850	648518346531401754	[ 26865 103875 2930]	[ 26843 103905 2930]
16441	9044208	2022-11-17 14:28:59.843347+00:00		t	17	72975825162919869	648518346499722309	72975825162927996	648518346475527296	[ 26801 103621 2941]	[ 26823 103625 2941]
16452	9044271	2022-11-17 14:28:59.843347+00:00		t	35	72975825162886694	648518346474593218	72975825162903338	648518346492104815	[ 26933 103869 2930]	[ 26945 103901 2930]
16477	9044296	2022-11-17 14:28:59.843347+00:00		t	20	72975825162856274	648518346474593218	72975825162853846	648518346472653065	[ 26979 103839 2912]	[ 27001 103831 2911]
16479	9044434	2022-11-17 14:28:59.843347+00:00		t	23	72975825162962142	648518346486653999	72975825162942979	648518346494799159	[ 27239 103455 2946]	[ 27259 103463 2945]
16481	9044412	2022-11-17 14:28:59.843347+00:00		t	33	72975825162962142	648518346486653999	72975825162934601	648518346507570297	[ 27203 103481 2949]	[ 27197 103513 2948]
16484	9044363	2022-11-17 14:28:59.843347+00:00		t	17	72975825162881883	648518346484687181	72975825162881872	648518346495020203	[ 27107 103815 2920]	[ 27097 103787 2920]
16485	9044362	2022-11-17 14:28:59.843347+00:00		t	33	72975825162942978	648518346486653999	72975825163077133	648518346472722185	[ 27139 103435 2952]	[ 27099 103429 2953]
16487	9044392	2022-11-17 14:28:59.843347+00:00		t	38	72975825162942978	648518346486653999	72975825162962488	648518346472722185	[ 27163 103471 2951]	[ 27143 103499 2951]
16498	9044437	2022-11-17 14:28:59.843347+00:00		t	24	72975825162962142	648518346486653999	72975825162962300	648518346500132614	[ 27241 103465 2947]	[ 27273 103477 2947]
16504	9044298	2022-11-17 14:28:59.843347+00:00		t	29	72975825162754261	648518346486653999	72975825162751812	648518346498397338	[ 27027 104099 2870]	[ 27009 104115 2872]
16527	9044235	2022-11-17 14:28:59.843347+00:00		t	55	72975825162910035	648518346474593218	72975825162905573	648518346475527296	[ 26909 103873 2929]	[ 26885 103903 2930]
16528	9044245	2022-11-17 14:28:59.843347+00:00		t	17	72975825162955115	648518346474593218	72975825162907764	648518346475527296	[ 26919 103731 2938]	[ 26893 103725 2938]
16529	9044253	2022-11-17 14:28:59.843347+00:00		t	16	72975825162955115	648518346474593218	72975825162943517	648518346475527296	[ 26915 103789 2943]	[ 26899 103813 2944]
16530	9044266	2022-11-17 14:28:59.843347+00:00		t	19	72975825162910009	648518346474593218	72975825162925453	648518346475527296	[ 26925 103859 2932]	[ 26931 103881 2933]
16531	9044312	2022-11-17 14:28:59.843347+00:00		t	32	72975825162856274	648518346474593218	72975825162872867	648518346497743606	[ 26995 103859 2917]	[ 27033 103857 2917]
16532	9044337	2022-11-17 14:28:59.843347+00:00		t	17	72975825162881883	648518346484687181	72975825162872867	648518346497743606	[ 27095 103851 2919]	[ 27061 103841 2919]
16540	3293044	2022-11-17 14:28:59.843347+00:00		t	13	72553337819767345	648518346472297010	72553337819762492	648518346501071209	[15619 95581 2863]	[15621 95603 2862]
16544	9044226	2022-11-17 14:28:59.843347+00:00		t	33	72975825162910039	648518346474593218	72975825162912531	648518346497743606	[ 26893 103865 2932]	[ 26867 103895 2932]
16545	9044297	2022-11-17 14:28:59.843347+00:00		t	31	72975825162870621	648518346474593218	72975825162868345	648518346497743606	[ 26977 103827 2914]	[ 27005 103811 2914]
16547	3293127	2022-11-17 14:28:59.843347+00:00		t	25	72553337819709423	648518346508752447	72553337819693219	648518346490150097	[15715 95883 2836]	[15705 95895 2835]
16554	3293160	2022-11-17 14:28:59.843347+00:00		t	32	72553337819806584	648518346472297010	72553337819814469	648518346490002636	[15741 95401 2882]	[15745 95367 2882]
16560	3293240	2022-11-17 14:28:59.843347+00:00		t	31	72553337819692912	648518346508752447	72553337819692805	648518346501071209	[15843 95727 2836]	[15853 95689 2836]
16574	3292932	2022-11-17 14:28:59.843347+00:00		t	19	72553337819674420	648518346488815453	72553337819587377	648518346489565548	[15539 96089 2834]	[15501 96109 2833]
16578	3293622	2022-11-17 14:28:59.843347+00:00		t	20	72553337819712615	648518346488815453	72553337819718380	648518346486141124	[16225 96071 2843]	[16251 96057 2843]
16601	9108501	2022-11-17 14:28:59.843347+00:00		t	17	72553818923386286	648518346494933170	72553818923373805	648518346495481014	[ 14907 109521 3049]	[ 14893 109503 3048]
16615	9108545	2022-11-17 14:28:59.843347+00:00		t	24	72553818923410570	648518346494933170	72553818923425650	648518346504230862	[ 14925 109285 3062]	[ 14937 109257 3063]
16617	9108511	2022-11-17 14:28:59.843347+00:00		t	35	72553818923393655	648518346496729980	72553818923398908	648518346496359485	[ 14873 109331 3055]	[ 14907 109331 3055]
16618	9108527	2022-11-17 14:28:59.843347+00:00		t	12	72553818923391189	648518346496729980	72553818923398908	648518346496359485	[ 14881 109399 3048]	[ 14915 109399 3048]
16686	9108290	2022-11-17 14:28:59.843347+00:00		t	13	72553818923401209	648518346496729980	72553818923403681	648518346496359485	[ 14603 109435 3056]	[ 14593 109473 3056]
16687	9108776	2022-11-17 14:28:59.843347+00:00		t	17	72553818923381483	648518346494933170	72553818923383868	648518346504230862	[ 15173 109175 3048]	[ 15147 109195 3047]
16694	9108304	2022-11-17 14:28:59.843347+00:00		t	81	72553818923469210	648518346501288024	72553818923431345	648518346481059930	[ 14605 109417 3067]	[ 14621 109443 3068]
16698	9108311	2022-11-17 14:28:59.843347+00:00		t	33	72553818923469210	648518346501288024	72553818923403681	648518346496359485	[ 14609 109419 3066]	[ 14637 109445 3065]
16704	9108258	2022-11-17 14:28:59.843347+00:00		t	32	72553818923422440	648518346498453780	72553818923433218	648518346500132614	[ 14465 108597 3068]	[ 14439 108577 3069]
16721	9108705	2022-11-17 14:28:59.843347+00:00		t	28	72553818923288976	648518346477981653	72553818923289013	648518346472722185	[ 15073 109027 3007]	[ 15083 109029 3009]
16735	9108342	2022-11-17 14:28:59.843347+00:00		t	38	72553818922991484	648518346477981653	72553818922997156	648518346500132614	[ 14685 109521 2954]	[ 14693 109565 2954]
16738	9108762	2022-11-17 14:28:59.843347+00:00		t	23	72553818923226829	648518346477981653	72553818923289016	648518346500132614	[ 15107 109031 3005]	[ 15135 109031 3006]
16763	9108903	2022-11-17 14:28:59.843347+00:00		t	28	72553818923415724	648518346501288024	72553818923415753	648518346495481014	[ 15281 109305 3060]	[ 15245 109319 3062]
16770	9108399	2022-11-17 14:28:59.843347+00:00		t	27	72553818923437655	648518346501288024	72553818923446625	648518346496359485	[ 14793 109221 3070]	[ 14773 109211 3072]
16773	9108416	2022-11-17 14:28:59.843347+00:00		t	31	72553818923460266	648518346501288024	72553818923510000	648518346494033294	[ 14801 109341 3074]	[ 14797 109347 3077]
16774	9108426	2022-11-17 14:28:59.843347+00:00		t	29	72553818923434299	648518346501288024	72553818923423208	648518346494996387	[ 14799 109207 3068]	[ 14813 109177 3069]
16785	9108969	2022-11-17 14:28:59.843347+00:00		t	18	72553818923362638	648518346481857725	72553818923354784	648518346494996387	[ 15327 109135 3039]	[ 15333 109129 3038]
16814	3430006	2022-11-17 14:28:59.843347+00:00		t	29	72905387766286830	648518346496335735	72905387766292062	648518346492104815	[ 26121 101277 3039]	[ 26141 101303 3040]
16817	3430004	2022-11-17 14:28:59.843347+00:00		t	40	72905387766286830	648518346496335735	72905387766286843	648518346475527296	[ 26117 101289 3037]	[ 26137 101315 3037]
16823	3430068	2022-11-17 14:28:59.843347+00:00		t	27	72905387766225958	648518346500681907	72905387766216094	648518346499888197	[ 26273 101157 3009]	[ 26253 101129 3009]
16825	3430074	2022-11-17 14:28:59.843347+00:00		t	23	72905387766158503	648518346500641203	72905387766160312	648518346507570297	[ 26287 101393 2984]	[ 26257 101371 2985]
16827	3430101	2022-11-17 14:28:59.843347+00:00		t	17	72905387766225958	648518346500681907	72905387766225952	648518346507570297	[ 26289 101141 3010]	[ 26287 101107 3011]
16829	3430165	2022-11-17 14:28:59.843347+00:00		t	34	72905387766225958	648518346500681907	72905387766228586	648518346472722185	[ 26325 101133 3011]	[ 26339 101103 3012]
16833	3430018	2022-11-17 14:28:59.843347+00:00		t	14	72905387766216199	648518346500681907	72905387766201606	648518346472722185	[ 26173 101275 3005]	[ 26159 101245 3005]
16843	3429995	2022-11-17 14:28:59.843347+00:00		t	24	72905387766216199	648518346500681907	72905387766218665	648518346507570297	[ 26149 101297 3009]	[ 26125 101265 3010]
16852	3430422	2022-11-17 14:28:59.843347+00:00		t	18	72905387766172925	648518346500681907	72905387766187452	648518346472722185	[ 26555 101293 2998]	[ 26567 101325 2998]
16853	3415625	2022-11-17 14:28:59.843347+00:00		t	17	73046262626215284	648518346500706739	73046262626219390	648518346487038617	[ 29699 106337 2828]	[ 29671 106347 2828]
16863	5179623	2022-11-17 14:28:59.843347+00:00		t	31	72694418972933057	648518346474593218	72694418972874166	648518346481651905	[ 19903 105353 3077]	[ 19889 105321 3077]
16867	5179793	2022-11-17 14:28:59.843347+00:00		t	50	72694418972888590	648518346474593218	72694418972845014	648518346481651905	[ 20403 105259 3073]	[ 20405 105225 3074]
16894	5179767	2022-11-17 14:28:59.843347+00:00		t	21	72694418972888590	648518346474593218	72694418972841026	648518346500132614	[ 20365 105277 3073]	[ 20355 105249 3073]
16895	5179781	2022-11-17 14:28:59.843347+00:00		t	43	72694418972931914	648518346474593218	72694418972873514	648518346500132614	[ 20393 105269 3075]	[ 20383 105235 3075]
16929	22896043	2022-11-17 14:28:59.843347+00:00		t	18	72905731229355981	648518346494933426	72905731229348981	648518346517586756	[ 24759 111621 2725]	[ 24751 111647 2724]
16936	5188118	2022-11-17 14:28:59.843347+00:00		t	58	72483175502360474	648518346508752447	72483175502375292	648518346501177500	[ 12767 101331 3350]	[ 12809 101335 3350]
16951	5252939	2022-11-17 14:28:59.843347+00:00		t	20	72905525138249246	648518346489572037	72905525138284742	648518346492595641	[ 25241 105435 2939]	[ 25221 105461 2940]
16995	9228817	2022-11-17 14:28:59.843347+00:00		t	57	72764787717146118	648518346501288024	72764787717094565	648518346496359485	[ 20933 105929 3081]	[ 20911 105961 3081]
17008	9228944	2022-11-17 14:28:59.843347+00:00		t	15	72764787716907566	648518346494264434	72764787716900037	648518346486783620	[ 21115 106281 3047]	[ 21151 106287 3048]
17044	9229114	2022-11-17 14:28:59.843347+00:00		t	13	72764787716950777	648518346494933170	72764787716945484	648518346492595641	[ 21415 105827 3064]	[ 21413 105791 3064]
17111	5406327	2022-11-17 14:28:59.843347+00:00		t	13	72905662644235832	648518346481068634	72905662644225835	648518346480843521	[ 26317 108755 3039]	[ 26353 108741 3040]
17126	5406249	2022-11-17 14:28:59.843347+00:00		t	30	72905662644251350	648518346481068634	72905662644258547	648518346480843521	[ 26139 108623 3042]	[ 26149 108595 3042]
17170	9299766	2022-11-17 14:28:59.843347+00:00		t	51	72835225247616817	648518346499385438	72835225247614393	648518346490321079	[ 22633 106623 3136]	[ 22601 106617 3136]
17179	5431560	2022-11-17 14:28:59.843347+00:00		t	19	72694419106916786	648518346499385438	72694419106941439	648518346490321079	[ 20195 105543 3274]	[ 20171 105537 3275]
17220	5431201	2022-11-17 14:28:59.843347+00:00		t	30	72694419106979225	648518346503767201	72694419106983997	648518346480843521	[ 19473 105635 3292]	[ 19489 105613 3293]
17221	5431339	2022-11-17 14:28:59.843347+00:00		t	53	72694419107001643	648518346481068634	72694419107001621	648518346490321079	[ 19655 106089 3305]	[ 19687 106111 3306]
17222	5431185	2022-11-17 14:28:59.843347+00:00		t	25	72694419106934225	648518346487705300	72694419106900012	648518346480843521	[ 19495 105793 3267]	[ 19465 105813 3266]
17229	5431604	2022-11-17 14:28:59.843347+00:00		t	35	72694419107033845	648518346522179866	72694419107006887	648518346490321079	[ 20245 106461 3313]	[ 20269 106449 3312]
17236	5431369	2022-11-17 14:28:59.843347+00:00		t	33	72694419106996652	648518346481068634	72694419106996745	648518346490321079	[ 19783 106013 3304]	[ 19787 106035 3306]
17237	5431383	2022-11-17 14:28:59.843347+00:00		t	43	72694419106919790	648518346481068634	72694419106937289	648518346490321079	[ 19821 106381 3280]	[ 19819 106417 3281]
17239	5431445	2022-11-17 14:28:59.843347+00:00		t	17	72694419106924767	648518346481068634	72694419106936928	648518346480843521	[ 19943 106159 3282]	[ 19949 106131 3281]
17291	10593762	2022-11-17 14:28:59.843347+00:00		t	44	72694419107074473	648518346495414351	72694419107067352	648518346486783620	[ 19079 104799 3329]	[ 19065 104777 3330]
17295	2187569	2022-11-17 14:28:59.843347+00:00		t	16	72342712489490889	648518346490237960	72342712489509115	648518346486783620	[ 9349 109055 2657]	[ 9331 109077 2658]
17296	2187781	2022-11-17 14:28:59.843347+00:00		t	16	72342712489545409	648518346490237960	72342712489557413	648518346486783620	[ 9655 109129 2679]	[ 9639 109109 2681]
17298	31302257	2022-11-17 14:28:59.843347+00:00		t	29	72553818990330522	648518346509569667	72553818990327645	648518346486783620	[ 14867 108753 3113]	[ 14835 108741 3113]
17299	13627265	2022-11-17 14:28:59.843347+00:00		t	32	72553750271062914	648518346517348645	72553750271049267	648518346486783620	[ 15125 106705 3186]	[ 15097 106711 3187]
17300	38147596	2022-11-17 14:28:59.843347+00:00		t	36	72905662510063986	648518346514448583	72905662510100521	648518346486783620	[ 24629 109129 2801]	[ 24623 109153 2803]
17301	23385350	2022-11-17 14:28:59.843347+00:00		t	45	72694487759193839	648518346490237960	72694419039722347	648518346486783620	[ 18679 106517 3116]	[ 18687 106485 3116]
17302	5887814	2022-11-17 14:28:59.843347+00:00		t	37	72764787851071189	648518346514007065	72764787851062267	648518346486783620	[ 20769 105609 3306]	[ 20755 105645 3307]
17303	24961896	2022-11-17 14:28:59.843347+00:00		t	33	72835225113410381	648518346517348645	72835225113429308	648518346486783620	[ 24143 108233 2892]	[ 24145 108245 2894]
17304	31302307	2022-11-17 14:28:59.843347+00:00		t	37	72553818990351021	648518346514448583	72553818990359357	648518346486783620	[ 14935 108631 3126]	[ 14915 108663 3126]
17305	5887877	2022-11-17 14:28:59.843347+00:00		t	22	72764787851066780	648518346495414351	72764787851071299	648518346486783620	[ 21007 105799 3305]	[ 20971 105819 3306]
17307	16570116	2022-11-17 14:28:59.843347+00:00		t	19	72553750270914043	648518346494264434	72553750270888787	648518346486783620	[ 15241 107797 3128]	[ 15255 107825 3126]
17308	11591985	2022-11-17 14:28:59.843347+00:00		t	14	72413081367800223	648518346514448583	72413081367792614	648518346486783620	[ 11193 109821 2879]	[ 11163 109845 2879]
17309	16570173	2022-11-17 14:28:59.843347+00:00		t	44	72553750270909079	648518346494264434	72553750270911569	648518346486783620	[ 15311 107769 3133]	[ 15325 107741 3134]
17312	28876173	2022-11-17 14:28:59.843347+00:00		t	39	72553750270930292	648518346490237960	72553750270937438	648518346486783620	[ 15667 107911 3141]	[ 15707 107927 3142]
17313	13627040	2022-11-17 14:28:59.843347+00:00		t	29	72553750270982480	648518346494933426	72553750270982449	648518346486783620	[ 14761 106731 3165]	[ 14791 106729 3166]
17314	36923000	2022-11-17 14:28:59.843347+00:00		t	55	72553681551508456	648518346476657526	72553681551517854	648518346486783620	[ 14881 106419 3187]	[ 14885 106423 3190]
17315	5431265	2022-11-17 14:28:59.843347+00:00		t	46	72694419106922037	648518346487705300	72694419106936531	648518346480843521	[ 19561 105643 3274]	[ 19573 105621 3276]
17316	38147651	2022-11-17 14:28:59.843347+00:00		t	33	72905662510071197	648518346494933426	72905662510068707	648518346486783620	[ 24793 109241 2803]	[ 24781 109213 2803]
17319	25988210	2022-11-17 14:28:59.843347+00:00		t	25	72764856503361941	648518346476657526	72764856503375678	648518346486783620	[ 20591 107167 3109]	[ 20607 107149 3111]
17322	27389856	2022-11-17 14:28:59.843347+00:00		t	19	72553818923354657	648518346476657526	72553818923381361	648518346486783620	[ 15685 108929 3043]	[ 15691 108963 3043]
17325	28876042	2022-11-17 14:28:59.843347+00:00		t	46	72553750270932575	648518346490237960	72553750270909115	648518346486783620	[ 15527 107843 3137]	[ 15535 107815 3137]
17326	42730831	2022-11-17 14:28:59.843347+00:00		t	29	72342712422427961	648518346514448583	72342712422430507	648518346486783620	[ 8765 110369 2551]	[ 8741 110399 2551]
17328	44675758	2022-11-17 14:28:59.843347+00:00		t	28	72694487759177788	648518346476657526	72694487759127333	648518346486783620	[ 20081 107033 3092]	[ 20081 107005 3092]
17330	18336825	2022-11-17 14:28:59.843347+00:00		t	21	72553750271002761	648518346494933426	72553750271029081	648518346486783620	[ 16369 107047 3174]	[ 16335 107037 3175]
17331	24961989	2022-11-17 14:28:59.843347+00:00		t	36	72835225113422742	648518346476657526	72835225113438793	648518346486783620	[ 24353 107669 2890]	[ 24325 107687 2890]
17334	31301855	2022-11-17 14:28:59.843347+00:00		t	56	72553818990298769	648518346509569667	72553818990315036	648518346486783620	[ 14371 108921 3103]	[ 14371 108917 3105]
17335	31301999	2022-11-17 14:28:59.843347+00:00		t	40	72553818990317573	648518346494933426	72553818990362191	648518346486783620	[ 14549 108897 3118]	[ 14525 108881 3120]
17337	23541557	2022-11-17 14:28:59.843347+00:00		t	28	72624119015162823	648518346494264434	72624119015153154	648518346486783620	[ 16491 106775 3166]	[ 16463 106797 3167]
17340	13627315	2022-11-17 14:28:59.843347+00:00		t	42	72553750270945547	648518346494933426	72553750270970895	648518346486783620	[ 15177 106583 3156]	[ 15209 106605 3157]
17372	29422381	2022-11-17 14:28:59.843347+00:00		t	19	72975962467508282	648518346496671612	72975962467513186	648518346504230862	[ 27219 106757 2616]	[ 27197 106781 2617]
17376	24285702	2022-11-17 14:28:59.843347+00:00		t	29	72342781208780341	648518346486753761	72342781208788591	648518346504230862	[ 9949 111057 2584]	[ 9981 111051 2584]
17377	32518111	2022-11-17 14:28:59.843347+00:00		t	38	72483450178952552	648518346514448583	72483450178945305	648518346504230862	[ 12573 110055 2966]	[ 12541 110061 2966]
17381	6639869	2022-11-17 14:28:59.843347+00:00		t	18	72975893748212510	648518346476657526	72975893748205975	648518346504230862	[ 28121 106011 2689]	[ 28139 105973 2688]
17382	44288431	2022-11-17 14:28:59.843347+00:00		t	31	72342781141867228	648518346494071307	72342781141876605	648518346504230862	[ 9775 110965 2547]	[ 9799 110953 2547]
17400	5620071	2022-11-17 14:28:59.843347+00:00		t	18	72483450179082867	648518346494933170	72483450179093837	648518346496359485	[ 13611 109603 3025]	[ 13627 109637 3026]
17401	5619986	2022-11-17 14:28:59.843347+00:00		t	21	72483450179120022	648518346477034696	72483450179106005	648518346481059930	[ 13459 109795 3037]	[ 13429 109785 3038]
17404	5619976	2022-11-17 14:28:59.843347+00:00		t	44	72483450179023937	648518346498453780	72483450179014451	648518346472722185	[ 13385 109689 2995]	[ 13409 109713 2995]
17520	5652139	2022-11-17 14:28:59.843347+00:00		t	33	72905593790400548	648518346496671612	72905593790393468	648518346521544953	[ 26527 107543 2722]	[ 26507 107523 2722]
17540	5654452	2022-11-17 14:28:59.843347+00:00		t	37	72623844070068119	648518346500681907	72623844070079293	648518346472653065	[ 17051 100263 3039]	[ 17073 100275 3040]
17555	5652165	2022-11-17 14:28:59.843347+00:00		t	26	72905593790416717	648518346496671612	72905593790425967	648518346494996387	[ 26553 107585 2731]	[ 26561 107597 2734]
17570	5654477	2022-11-17 14:28:59.843347+00:00		t	27	72623844069983532	648518346484687181	72623844069998338	648518346489023210	[17147 99359 3002]	[17127 99331 3002]
17572	5654493	2022-11-17 14:28:59.843347+00:00		t	19	72623912789501084	648518346499722309	72623844070056089	648518346472653065	[ 17173 100353 3030]	[ 17151 100331 3031]
17579	5654463	2022-11-17 14:28:59.843347+00:00		t	22	72623844069983532	648518346484687181	72623844069995759	648518346500132614	[17127 99395 3001]	[17095 99375 3001]
17580	5654466	2022-11-17 14:28:59.843347+00:00		t	12	72623844070102928	648518346484687181	72623844070105053	648518346500132614	[ 17103 100067 3051]	[ 17101 100033 3051]
17582	9394419	2022-11-17 14:28:59.843347+00:00		t	14	73187068767089284	648518346499385438	73187068767139772	648518346490321079	[ 34735 107837 2723]	[ 34733 107859 2722]
17587	5652178	2022-11-17 14:28:59.843347+00:00		t	40	72905593790205533	648518346494264434	72905593790371011	648518346479677888	[ 26571 107833 2711]	[ 26589 107807 2712]
17600	9394309	2022-11-17 14:28:59.843347+00:00		t	42	73187068767204925	648518346514428359	73187068767227635	648518346480843521	[ 34487 108507 2763]	[ 34515 108485 2763]
17608	5654704	2022-11-17 14:28:59.843347+00:00		t	24	72623844070017390	648518346484687181	72623844070033956	648518346531401754	[17403 99387 3015]	[17407 99379 3018]
17609	9394431	2022-11-17 14:28:59.843347+00:00		t	23	73187068767139661	648518346499385438	73187068767139772	648518346490321079	[ 34753 107789 2726]	[ 34771 107821 2727]
17613	5654616	2022-11-17 14:28:59.843347+00:00		t	32	72623844069991128	648518346499722309	72623844069981577	648518346500132614	[17285 99955 3000]	[17317 99973 3000]
17622	5651693	2022-11-17 14:28:59.843347+00:00		t	36	72905593790593030	648518346494933426	72905593790583561	648518346479677888	[ 25631 108075 2798]	[ 25629 108041 2799]
17641	5651955	2022-11-17 14:28:59.843347+00:00		t	42	72905593790532625	648518346480666625	72905593790549798	648518346492416127	[ 26091 107755 2783]	[ 26065 107735 2783]
17646	5651721	2022-11-17 14:28:59.843347+00:00		t	18	72905593790583506	648518346496671612	72905593790590523	648518346480843521	[ 25637 107935 2803]	[ 25663 107933 2805]
17653	5685230	2022-11-17 14:28:59.843347+00:00		t	31	73116768675228821	648518346511235381	73116768608597526	648518346487038617	[ 31021 109813 2570]	[ 31033 109785 2569]
17670	5651723	2022-11-17 14:28:59.843347+00:00		t	32	72905593790453935	648518346490237960	72905593790462953	648518346489023210	[ 25629 107619 2751]	[ 25665 107603 2752]
17686	9435186	2022-11-17 14:28:59.843347+00:00		t	36	72694075308209090	648518346481759933	72694075308193047	648518346524171525	[19529 95307 2884]	[19515 95281 2885]
17691	9435304	2022-11-17 14:28:59.843347+00:00		t	40	72694075308221039	648518346508752447	72694075308232088	648518346490002636	[19653 95279 2900]	[19645 95317 2901]
17702	9435320	2022-11-17 14:28:59.843347+00:00		t	52	72694075308229798	648518346508752447	72694075308213868	648518346526360791	[19685 95289 2895]	[19665 95321 2895]
17704	9435448	2022-11-17 14:28:59.843347+00:00		t	32	72694075308195224	648518346508752447	72694075308199794	648518346486141124	[19781 95245 2887]	[19803 95277 2887]
17717	9435198	2022-11-17 14:28:59.843347+00:00		t	13	72694075308176555	648518346481759933	72694075308157185	648518346524171525	[19555 95285 2868]	[19527 95275 2868]
17727	9435277	2022-11-17 14:28:59.843347+00:00		t	60	72694075308213930	648518346481759933	72694075308225608	648518346487925314	[19591 95485 2892]	[19611 95515 2892]
17742	9435611	2022-11-17 14:28:59.843347+00:00		t	40	72694075308074329	648518346487912272	72694075308069537	648518346489565548	[20047 95289 2837]	[20075 95299 2837]
17747	5734566	2022-11-17 14:28:59.843347+00:00		t	32	72483450111998129	648518346508752447	72483450111995639	648518346524171525	[ 13513 109555 2896]	[ 13529 109527 2896]
17755	5734543	2022-11-17 14:28:59.843347+00:00		t	30	72483450112062077	648518346514361543	72483450112056862	648518346489565548	[ 13467 108637 2927]	[ 13499 108645 2927]
17768	5734481	2022-11-17 14:28:59.843347+00:00		t	56	72483450112083243	648518346481759933	72483450112048539	648518346489565548	[ 13423 108995 2927]	[ 13381 108989 2927]
17787	5734572	2022-11-17 14:28:59.843347+00:00		t	50	72483450112062220	648518346481759933	72483450112055142	648518346486141124	[ 13515 108801 2927]	[ 13545 108781 2926]
17793	5734598	2022-11-17 14:28:59.843347+00:00		t	22	72483450112096520	648518346514361543	72483450112149969	648518346486141124	[ 13561 108587 2949]	[ 13581 108613 2950]
17798	5734576	2022-11-17 14:28:59.843347+00:00		t	29	72483450111998129	648518346508752447	72483450111990952	648518346524262149	[ 13517 109573 2896]	[ 13551 109557 2896]
17847	5755971	2022-11-17 14:28:59.843347+00:00		t	44	72624050429774219	648518346522179866	72624050429776613	648518346480843521	[ 18311 105109 3370]	[ 18307 105129 3372]
17869	5778252	2022-11-17 14:28:59.843347+00:00		t	20	72623844070038144	648518346487912272	72623844070048091	648518346489565548	[16433 98409 3027]	[16405 98419 3027]
17877	5778799	2022-11-17 14:28:59.843347+00:00		t	23	72623844069962807	648518346500681907	72623844069945291	648518346481651905	[17383 98661 2990]	[17395 98695 2990]
17879	5778784	2022-11-17 14:28:59.843347+00:00		t	28	72623844070007885	648518346484687181	72623844070007863	648518346472722185	[17381 99351 3011]	[17379 99319 3011]
17880	5778793	2022-11-17 14:28:59.843347+00:00		t	19	72623844069973896	648518346483783343	72623844069973915	648518346472722185	[17349 99157 2996]	[17387 99167 2997]
17886	5778669	2022-11-17 14:28:59.843347+00:00		t	19	72623844070003102	648518346500681907	72623844070003088	648518346500132614	[17117 99349 3007]	[17095 99325 3007]
17888	5778431	2022-11-17 14:28:59.843347+00:00		t	24	72623844070084748	648518346481759933	72623844070080351	648518346489565548	[16849 98373 3040]	[16817 98359 3040]
17893	5778437	2022-11-17 14:28:59.843347+00:00		t	17	72623844070066325	648518346481759933	72623844070066321	648518346489565548	[16857 98309 3036]	[16819 98305 3037]
17894	5778440	2022-11-17 14:28:59.843347+00:00		t	35	72623844070084748	648518346481759933	72623844070066321	648518346489565548	[16851 98339 3038]	[16823 98331 3038]
17896	5778442	2022-11-17 14:28:59.843347+00:00		t	32	72623844070110986	648518346481759933	72623844070106299	648518346489565548	[16865 98445 3049]	[16831 98447 3049]
17905	5778745	2022-11-17 14:28:59.843347+00:00		t	29	72623844069976128	648518346500681907	72623844069985629	648518346499888197	[17297 98751 2995]	[17271 98769 2995]
17919	5778778	2022-11-17 14:28:59.843347+00:00		t	19	72623844069884212	648518346484687181	72623844069878579	648518346497743606	[17353 98441 2962]	[17373 98423 2962]
17920	5778485	2022-11-17 14:28:59.843347+00:00		t	29	72623844070102074	648518346481759933	72623844070097584	648518346487925314	[16895 98487 3050]	[16869 98509 3051]
18020	5910977	2022-11-17 14:28:59.843347+00:00		t	22	72905456418677073	648518346514361543	72905525138176280	648518346496315594	[ 26507 104431 2903]	[ 26539 104461 2904]
18039	5910953	2022-11-17 14:28:59.843347+00:00		t	17	72905525138178957	648518346514361543	72905525138168906	648518346489565548	[ 26491 104461 2904]	[ 26511 104485 2904]
18040	5910965	2022-11-17 14:28:59.843347+00:00		t	24	72905525138110859	648518346476657526	72905525138101143	648518346475527296	[ 26509 105419 2875]	[ 26525 105389 2876]
18044	5910968	2022-11-17 14:28:59.843347+00:00		t	29	72905525138258744	648518346503978080	72905525138256271	648518346524262149	[ 26519 104693 2943]	[ 26529 104727 2944]
18046	5910609	2022-11-17 14:28:59.843347+00:00		t	25	72905525138251597	648518346489572037	72905525138267454	648518346482930729	[ 26045 105259 2939]	[ 26047 105227 2940]
18082	5910986	2022-11-17 14:28:59.843347+00:00		t	27	72905525138258744	648518346503978080	72905525138253749	648518346494033294	[ 26513 104687 2937]	[ 26553 104695 2937]
18086	5910352	2022-11-17 14:28:59.843347+00:00		t	20	72905525138274836	648518346481856445	72905525138254199	648518346482930729	[ 25637 105483 2934]	[ 25659 105467 2933]
18106	5943200	2022-11-17 14:28:59.843347+00:00		t	32	72553337819647238	648518346490596093	72553337819514992	648518346489565548	[16213 94641 2832]	[16237 94621 2832]
18107	5943094	2022-11-17 14:28:59.843347+00:00		t	59	72553337819647471	648518346490596093	72553337819634490	648518346486141124	[16185 94723 2831]	[16145 94713 2832]
18126	6044913	2022-11-17 14:28:59.843347+00:00		t	38	72413218605326533	648518346484687181	72413218605309496	648518346492104815	[ 10311 113033 2455]	[ 10313 113071 2455]
18191	6045281	2022-11-17 14:28:59.843347+00:00		t	15	72413218605463450	648518346514361543	72413218605460985	648518346489565548	[ 10929 112677 2515]	[ 10951 112657 2515]
18219	6088529	2022-11-17 14:28:59.843347+00:00		t	24	73046468650346661	648518346509233018	73046468650342585	648518346480843521	[ 30129 110673 2571]	[ 30105 110673 2572]
18234	6169191	2022-11-17 14:28:59.843347+00:00		t	27	72835087741547199	648518346483783343	72835087741547153	648518346472722185	[ 24305 104225 3057]	[ 24297 104191 3057]
18248	6169209	2022-11-17 14:28:59.843347+00:00		t	34	72835087741289044	648518346486653999	72835087741270217	648518346531401754	[ 24357 104037 2960]	[ 24327 104017 2960]
18253	6169228	2022-11-17 14:28:59.843347+00:00		t	28	72835087741529081	648518346483783343	72835087741539620	648518346500132614	[ 24359 104219 3055]	[ 24369 104195 3055]
18286	6278589	2022-11-17 14:28:59.843347+00:00		t	21	72623981710263457	648518346514428359	72623981710263600	648518346480843521	[ 16739 104053 3353]	[ 16707 104057 3354]
18296	6278618	2022-11-17 14:28:59.843347+00:00		t	38	72623981710263457	648518346514428359	72623981710249670	648518346480843521	[ 16747 104083 3350]	[ 16735 104121 3350]
18297	6278836	2022-11-17 14:28:59.843347+00:00		t	28	72623981710337903	648518346514007065	72623981710342811	648518346490321079	[ 17161 103475 3383]	[ 17169 103479 3385]
18336	6284088	2022-11-17 14:28:59.843347+00:00		t	34	72694006588624449	648518346486653999	72694006588629423	648518346472722185	[19943 94111 2884]	[19921 94141 2885]
18354	6284079	2022-11-17 14:28:59.843347+00:00		t	24	72694006588624449	648518346486653999	72694006588624315	648518346507570297	[19941 94097 2884]	[19909 94105 2885]
18364	6284090	2022-11-17 14:28:59.843347+00:00		t	38	72694006588624297	648518346486653999	72694006588629297	648518346507570297	[19951 94051 2884]	[19925 94037 2884]
18366	6284081	2022-11-17 14:28:59.843347+00:00		t	29	72694006588624449	648518346486653999	72694006588629316	648518346492104815	[19945 94079 2884]	[19911 94067 2885]
18367	6284101	2022-11-17 14:28:59.843347+00:00		t	27	72694006588595432	648518346486653999	72694006588641178	648518346492104815	[19967 94059 2887]	[19951 94053 2889]
18368	6284133	2022-11-17 14:28:59.843347+00:00		t	32	72694006588636341	648518346486653999	72694006588638816	648518346500132614	[20043 94051 2886]	[20049 94035 2888]
18421	13627144	2022-11-17 14:28:59.843347+00:00		t	12	72553750270948331	648518346509569667	72553750270939088	648518346486783620	[ 14903 106677 3143]	[ 14925 106705 3143]
18439	6358951	2022-11-17 14:28:59.843347+00:00		t	17	72483381526660584	648518346480666625	72483381526672021	648518346491361313	[ 14151 106527 3150]	[ 14123 106533 3152]
18451	13627278	2022-11-17 14:28:59.843347+00:00		t	27	72553750270640549	648518346486653999	72553750270804379	648518346472722185	[ 15161 107475 3084]	[ 15131 107499 3085]
18478	6372169	2022-11-17 14:28:59.843347+00:00		t	19	72623981710319531	648518346482976742	72623981710314559	648518346495576502	[ 16941 102761 3377]	[ 16925 102777 3376]
18484	13627385	2022-11-17 14:28:59.843347+00:00		t	39	72553750270836626	648518346500641203	72553750270824006	648518346472722185	[ 15381 107389 3096]	[ 15347 107387 3096]
18494	6372305	2022-11-17 14:28:59.843347+00:00		t	36	72623981710362644	648518346482976742	72623981710360064	648518346490321079	[ 17099 103291 3392]	[ 17121 103317 3392]
18510	6372262	2022-11-17 14:28:59.843347+00:00		t	30	72623981710332758	648518346482976742	72623981710307029	648518346480843521	[ 17037 103131 3376]	[ 17055 103153 3376]
18521	6371960	2022-11-17 14:28:59.843347+00:00		t	39	72623981710406480	648518346495414351	72623981710426043	648518346490321079	[ 16433 103015 3414]	[ 16457 102993 3414]
18570	6413933	2022-11-17 14:28:59.843347+00:00		t	13	73046399931242472	648518346488912397	73046399931237025	648518346480843521	[ 30567 109167 2626]	[ 30543 109135 2626]
18620	6639972	2022-11-17 14:28:59.843347+00:00		t	20	72975893748080349	648518346514448583	72975893748087946	648518346517586756	[ 28231 106339 2633]	[ 28231 106365 2633]
18621	6639958	2022-11-17 14:28:59.843347+00:00		t	54	72975893748072794	648518346514448583	72975893748082799	648518346479677888	[ 28215 106235 2630]	[ 28223 106207 2631]
18655	6639677	2022-11-17 14:28:59.843347+00:00		t	19	72975893748216712	648518346481857725	72975893748232598	648518346504230862	[ 27827 106359 2690]	[ 27863 106363 2690]
18663	6640055	2022-11-17 14:28:59.843347+00:00		t	30	72975893748107149	648518346514448583	72975893748087822	648518346479677888	[ 28253 106223 2642]	[ 28291 106201 2642]
18715	6654467	2022-11-17 14:28:59.843347+00:00		t	19	72905593924857225	648518346499385438	72905593924854319	648518346480843521	[ 26111 108341 3067]	[ 26143 108335 3067]
18742	6654257	2022-11-17 14:28:59.843347+00:00		t	24	72905593924716950	648518346514007065	72905593924716518	648518346480843521	[ 25885 108505 3021]	[ 25865 108489 3020]
18750	6654313	2022-11-17 14:28:59.843347+00:00		t	27	72905593924417364	648518346499840723	72905593924552658	648518346480843521	[ 25987 107579 2960]	[ 25993 107555 2960]
18756	6654384	2022-11-17 14:28:59.843347+00:00		t	44	72905593924740293	648518346503767201	72905593924713663	648518346480843521	[ 26071 108329 3022]	[ 26059 108303 3022]
18757	6654501	2022-11-17 14:28:59.843347+00:00		t	27	72905593924766884	648518346503767201	72905593924713591	648518346480843521	[ 26163 108233 3028]	[ 26191 108219 3028]
18812	6654366	2022-11-17 14:28:59.843347+00:00		t	40	72905593924416271	648518346499840723	72905593924510399	648518346521544953	[ 26063 107561 2960]	[ 26047 107539 2961]
18816	22974025	2022-11-17 14:28:59.843347+00:00		t	33	72413081300606599	648518346501288024	72413081300613777	648518346499888197	[ 11179 110357 2720]	[ 11207 110343 2721]
18837	6654746	2022-11-17 14:28:59.843347+00:00		t	20	72905593924690419	648518346487705300	72905593924700413	648518346480843521	[ 26579 108153 3014]	[ 26555 108125 3014]
18861	22974055	2022-11-17 14:28:59.843347+00:00		t	35	72413081300618628	648518346501288024	72413081300618629	648518346499888197	[ 11193 110331 2725]	[ 11221 110321 2725]
18889	22974062	2022-11-17 14:28:59.843347+00:00		t	31	72413081300618673	648518346501288024	72413081300609052	648518346494588181	[ 11191 110403 2718]	[ 11223 110403 2718]
18947	18094891	2022-11-17 14:28:59.843347+00:00		t	35	72553681618419941	648518346490237960	72553681618428365	648518346491061880	[ 16033 105981 3225]	[ 16023 105985 3228]
18955	18094820	2022-11-17 14:28:59.843347+00:00		t	43	72553681618447874	648518346514448583	72553681618437767	648518346486783620	[ 15835 106299 3237]	[ 15817 106279 3237]
18956	18094882	2022-11-17 14:28:59.843347+00:00		t	27	72553681618419941	648518346490237960	72553681618422130	648518346500132614	[ 16021 105989 3224]	[ 15995 105997 3226]
18960	22974109	2022-11-17 14:28:59.843347+00:00		t	36	72413081300701367	648518346494071307	72413081300758216	648518346504230862	[ 11215 110495 2777]	[ 11253 110515 2778]
18976	22973492	2022-11-17 14:28:59.843347+00:00		t	41	72413081300635375	648518346501288024	72413081300623181	648518346495481014	[ 10369 110051 2725]	[ 10383 110023 2725]
18987	6753372	2022-11-17 14:28:59.843347+00:00		t	17	72905731296549088	648518346481068634	72905731296541598	648518346480843521	[ 26331 110821 2887]	[ 26305 110837 2887]
19022	22973830	2022-11-17 14:28:59.843347+00:00		t	27	72413081300462123	648518346494071307	72413081300591669	648518346495481014	[ 10983 110361 2703]	[ 10995 110391 2704]
19038	22973888	2022-11-17 14:28:59.843347+00:00		t	18	72413081300586344	648518346501288024	72413081300470471	648518346499888197	[ 11093 110517 2710]	[ 11105 110553 2711]
19056	22973948	2022-11-17 14:28:59.843347+00:00		t	39	72413081300586178	648518346501288024	72413081300583108	648518346499888197	[ 11143 110485 2709]	[ 11167 110499 2709]
19083	22973816	2022-11-17 14:28:59.843347+00:00		t	26	72413081233792976	648518346494933170	72413081300463387	648518346494588181	[ 10977 110435 2697]	[ 10955 110411 2698]
19096	22973838	2022-11-17 14:28:59.843347+00:00		t	38	72413081300467436	648518346501288024	72413081300546997	648518346494588181	[ 11029 110569 2702]	[ 11005 110579 2703]
19109	22973986	2022-11-17 14:28:59.843347+00:00		t	54	72413081300872233	648518346477034696	72413081300903766	648518346482930729	[ 11229 110195 2819]	[ 11185 110203 2820]
19116	22973933	2022-11-17 14:28:59.843347+00:00		t	52	72413081300780543	648518346494071307	72413081300792688	648518346482930729	[ 11175 110423 2789]	[ 11159 110395 2789]
19120	22973916	2022-11-17 14:28:59.843347+00:00		t	48	72413081300604368	648518346501288024	72413081300586345	648518346494588181	[ 11119 110503 2709]	[ 11139 110529 2710]
19172	13752968	2022-11-17 14:28:59.843347+00:00		t	22	72623706497020751	648518346514361543	72623706497028339	648518346471931035	[18085 94869 2792]	[18069 94899 2791]
19175	13752986	2022-11-17 14:28:59.843347+00:00		t	14	72623706497053567	648518346514361543	72623706497030905	648518346489565548	[18097 94883 2795]	[18089 94927 2796]
19187	6923680	2022-11-17 14:28:59.843347+00:00		t	38	72694075308163856	648518346487912272	72694075308173666	648518346490196954	[19815 94765 2876]	[19783 94753 2877]
19191	6923591	2022-11-17 14:28:59.843347+00:00		t	46	72694075308168895	648518346487912272	72694075308166410	648518346490196954	[19711 94881 2872]	[19677 94889 2872]
19195	6923701	2022-11-17 14:28:59.843347+00:00		t	21	72694075308122943	648518346487912272	72694075308108473	648518346490196954	[19813 94733 2848]	[19807 94777 2849]
19234	6923773	2022-11-17 14:28:59.843347+00:00		t	35	72694075308145007	648518346487912272	72694075308149861	648518346490196954	[19889 94723 2862]	[19907 94701 2863]
19235	6923807	2022-11-17 14:28:59.843347+00:00		t	36	72694075308115826	648518346487912272	72694075308103669	648518346490196954	[19957 94883 2851]	[19961 94855 2851]
19236	6923848	2022-11-17 14:28:59.843347+00:00		t	13	72694075308145118	648518346487912272	72694075308127490	648518346490196954	[19977 94901 2854]	[20003 94889 2854]
19239	6923776	2022-11-17 14:28:59.843347+00:00		t	16	72694075308098532	648518346487912272	72694075308084804	648518346526360791	[19947 95109 2839]	[19911 95109 2840]
19253	6923637	2022-11-17 14:28:59.843347+00:00		t	43	72694075308192728	648518346487912272	72694075308192678	648518346489565548	[19697 94821 2883]	[19725 94805 2884]
19255	6923621	2022-11-17 14:28:59.843347+00:00		t	31	72694075308168895	648518346487912272	72694075308156963	648518346526360791	[19733 94901 2871]	[19709 94929 2871]
19262	22983965	2022-11-17 14:28:59.843347+00:00		t	35	72553544112565333	648518346490596093	72553544112565400	648518346489565548	[ 15493 102195 3200]	[ 15467 102219 3199]
19265	13753064	2022-11-17 14:28:59.843347+00:00		t	37	72623706497043380	648518346514361543	72623706497028305	648518346496052070	[18179 94873 2789]	[18209 94885 2789]
19268	13753057	2022-11-17 14:28:59.843347+00:00		t	47	72623706497043380	648518346514361543	72623706497000975	648518346471931035	[18233 94835 2780]	[18199 94837 2780]
19269	13753100	2022-11-17 14:28:59.843347+00:00		t	32	72623706496989703	648518346472297010	72623706496987230	648518346471931035	[18269 95157 2776]	[18253 95131 2777]
19271	13753061	2022-11-17 14:28:59.843347+00:00		t	41	72623706497069296	648518346514361543	72623706497092995	648518346500717528	[18181 94777 2808]	[18207 94793 2810]
19300	22984114	2022-11-17 14:28:59.843347+00:00		t	22	72553544112472386	648518346508752447	72553544112463028	648518346489565548	[ 15965 102221 3165]	[ 15941 102215 3165]
19322	22984251	2022-11-17 14:28:59.843347+00:00		t	40	72553544112423986	648518346487912272	72553544112424016	648518346500717528	[ 16255 101421 3145]	[ 16277 101453 3146]
19335	22984217	2022-11-17 14:28:59.843347+00:00		t	12	72553544112481563	648518346488815453	72553544112496022	648518346487925314	[ 16219 102089 3168]	[ 16199 102069 3170]
19340	13753122	2022-11-17 14:28:59.843347+00:00		t	21	72623706497003337	648518346514361543	72623706497053487	648518346500717528	[18271 94757 2794]	[18297 94767 2796]
19341	13753157	2022-11-17 14:28:59.843347+00:00		t	20	72623706497000976	648518346514361543	72623706496991932	648518346487925314	[18379 94857 2780]	[18391 94891 2781]
19365	13759467	2022-11-17 14:28:59.843347+00:00		t	14	73116699955698391	648518346499541854	73116699955858603	648518346490321079	[ 31381 108487 2581]	[ 31405 108461 2581]
19455	13784002	2022-11-17 14:28:59.843347+00:00		t	60	72975825162930863	648518346477981653	72975825162930905	648518346472722185	[ 26727 103343 2942]	[ 26751 103369 2942]
19457	13784013	2022-11-17 14:28:59.843347+00:00		t	30	72975825162911777	648518346485450515	72975825162916670	648518346472722185	[ 26739 102845 2933]	[ 26765 102859 2934]
19458	13784030	2022-11-17 14:28:59.843347+00:00		t	25	72975825162697108	648518346486653999	72975825162694601	648518346472722185	[ 26827 102823 2846]	[ 26793 102833 2847]
19480	13777457	2022-11-17 14:28:59.843347+00:00		t	37	72553337752769812	648518346488815453	72553337752759536	648518346489565548	[15119 95191 2765]	[15133 95161 2765]
19482	13777296	2022-11-17 14:28:59.843347+00:00		t	32	72553337752784659	648518346488815453	72553337752767231	648518346486141124	[15009 95193 2769]	[14977 95179 2770]
19483	13777390	2022-11-17 14:28:59.843347+00:00		t	31	72553337752762025	648518346488815453	72553337752756763	648518346486141124	[15087 95215 2763]	[15063 95193 2763]
19488	7042450	2022-11-17 14:28:59.843347+00:00		t	21	72342712355228113	648518346514448583	72342712355206166	648518346494034720	[ 9173 110535 2377]	[ 9185 110517 2376]
19501	7042193	2022-11-17 14:28:59.843347+00:00		t	26	72342712355125732	648518346496671612	72342712355125752	648518346472722185	[ 8873 110413 2337]	[ 8835 110397 2338]
19518	18133616	2022-11-17 14:28:59.843347+00:00		t	22	72905662510069017	648518346494933426	72835293765905473	648518346481059930	[ 24591 109541 2801]	[ 24559 109525 2802]
19522	13784105	2022-11-17 14:28:59.843347+00:00		t	16	72975825162679475	648518346486653999	72975825162497860	648518346472722185	[ 26919 102857 2830]	[ 26927 102869 2828]
19546	7056789	2022-11-17 14:28:59.843347+00:00		t	28	72553612898949897	648518346493169180	72553612898938713	648518346496359485	[ 14889 103749 3225]	[ 14875 103745 3224]
19547	7056763	2022-11-17 14:28:59.843347+00:00		t	30	72553612898975239	648518346509569667	72553612898979731	648518346494996387	[ 14725 104303 3236]	[ 14703 104273 3237]
19574	7056869	2022-11-17 14:28:59.843347+00:00		t	22	72553612899152704	648518346494071307	72553612899152755	648518346481059930	[ 15055 103521 3304]	[ 15085 103523 3304]
19576	7056875	2022-11-17 14:28:59.843347+00:00		t	12	72553612899138493	648518346494071307	72553612899130917	648518346481059930	[ 15071 103575 3301]	[ 15099 103557 3301]
19643	13784373	2022-11-17 14:28:59.843347+00:00		t	18	72975825162921954	648518346477981653	72975825162921925	648518346494799159	[ 27231 102937 2936]	[ 27217 102909 2936]
19650	13784425	2022-11-17 14:28:59.843347+00:00		t	14	72975825162893368	648518346477981653	72975825162881336	648518346495020203	[ 27289 102977 2923]	[ 27291 102957 2922]
19655	13784378	2022-11-17 14:28:59.843347+00:00		t	13	72975825162907295	648518346477981653	72975825162893348	648518346472722185	[ 27239 102949 2930]	[ 27221 102927 2930]
19670	42168042	2022-11-17 14:28:59.843347+00:00		t	53	72624050295748414	648518346517348645	72624050295756455	648518346486783620	[ 17975 106321 3194]	[ 17975 106317 3196]
19672	42168091	2022-11-17 14:28:59.843347+00:00		t	28	72624050295748414	648518346517348645	72624050295753610	648518346486783620	[ 18005 106231 3193]	[ 18009 106199 3194]
19675	7491453	2022-11-17 14:28:59.843347+00:00		t	12	72835225113455882	648518346514448583	72835225113461926	648518346486783620	[ 23745 106569 2912]	[ 23767 106581 2911]
19676	28876121	2022-11-17 14:28:59.843347+00:00		t	23	72553750271027254	648518346514448583	72553750271036681	648518346486783620	[ 15639 107927 3179]	[ 15625 107913 3182]
19678	11674913	2022-11-17 14:28:59.843347+00:00		t	24	72764856436391323	648518346514448583	72764856436380862	648518346486783620	[ 21173 106893 3076]	[ 21177 106847 3076]
19679	7491911	2022-11-17 14:28:59.843347+00:00		t	20	72835225113535718	648518346509569667	72835225113527986	648518346486783620	[ 24243 107063 2945]	[ 24239 107085 2945]
19680	18094717	2022-11-17 14:28:59.843347+00:00		t	14	72553681618440187	648518346494933426	72553681618437657	648518346486783620	[ 15593 106147 3234]	[ 15607 106151 3235]
19681	7042337	2022-11-17 14:28:59.843347+00:00		t	45	72342712355116053	648518346514448583	72342712355089037	648518346502236489	[ 9041 110323 2327]	[ 9079 110329 2327]
19682	24762030	2022-11-17 14:28:59.843347+00:00		t	27	72342575386053274	648518346490237960	72342575386053312	648518346486783620	[ 10067 104955 3290]	[ 10071 104983 3291]
19687	34317165	2022-11-17 14:28:59.843347+00:00		t	30	72835225180400577	648518346514448583	72835225180406233	648518346486783620	[ 23293 107295 2987]	[ 23293 107329 2986]
19690	13784566	2022-11-17 14:28:59.843347+00:00		t	30	72975825162816297	648518346474593218	72975825162840392	648518346475527296	[ 27595 102847 2899]	[ 27585 102811 2900]
19703	7042298	2022-11-17 14:28:59.843347+00:00		t	21	72342712355123406	648518346494933426	72342712355104229	648518346517586756	[ 9021 110433 2336]	[ 9025 110451 2335]
19705	30198764	2022-11-17 14:28:59.843347+00:00		t	32	72835293765787941	648518346480125925	72835293765787993	648518346494996387	[ 24349 110409 2753]	[ 24347 110453 2754]
19708	30198870	2022-11-17 14:28:59.843347+00:00		t	49	72835293765782864	648518346480125925	72835293765787878	648518346494996387	[ 24425 110239 2754]	[ 24453 110253 2754]
19709	42168160	2022-11-17 14:28:59.843347+00:00		t	13	72624050295677684	648518346494264434	72624050295669819	648518346494996387	[ 18113 106399 3170]	[ 18113 106405 3172]
19712	10349212	2022-11-17 14:28:59.843347+00:00		t	31	72905593790652568	648518346514448583	72905593790626510	648518346494996387	[ 24903 106685 2820]	[ 24871 106677 2820]
19713	8039295	2022-11-17 14:28:59.843347+00:00		t	33	72905593857348370	648518346509569667	72905593857254129	648518346494996387	[ 24805 106709 2828]	[ 24813 106681 2829]
19714	7492050	2022-11-17 14:28:59.843347+00:00		t	20	72835225113468058	648518346496671612	72835225113464005	648518346494996387	[ 24355 106927 2913]	[ 24339 106905 2913]
19715	2277673	2022-11-17 14:28:59.843347+00:00		t	24	72905593790644811	648518346496671612	72905593790631783	648518346494996387	[ 25593 107087 2818]	[ 25621 107069 2819]
19717	11409485	2022-11-17 14:28:59.843347+00:00		t	36	72835156460955151	648518346501288024	72835156460950593	648518346494996387	[ 23239 105569 3016]	[ 23265 105581 3017]
19718	13264443	2022-11-17 14:28:59.843347+00:00		t	35	72624119015124661	648518346501288024	72624119015119400	648518346494996387	[ 18255 106529 3151]	[ 18239 106505 3152]
19719	11674710	2022-11-17 14:28:59.843347+00:00		t	36	72764856436330198	648518346517348645	72764856436325111	648518346494996387	[ 20821 106923 3059]	[ 20821 106963 3061]
19737	10122143	2022-11-17 14:28:59.843347+00:00		t	48	72764375131634702	648518346483783343	72764375131637259	648518346472722185	[20949 92465 2521]	[20943 92493 2521]
19743	10121708	2022-11-17 14:28:59.843347+00:00		t	17	72694006387574634	648518346483783343	72764375131815992	648518346500132614	[20457 92405 2566]	[20489 92399 2568]
19746	10122156	2022-11-17 14:28:59.843347+00:00		t	45	72764375131627079	648518346483783343	72764375131619388	648518346500132614	[20947 92467 2519]	[20939 92491 2519]
19747	10122159	2022-11-17 14:28:59.843347+00:00		t	13	72764375131592858	648518346483783343	72764375131619388	648518346500132614	[20931 92519 2510]	[20937 92551 2511]
[truncated: 2,689 more rows]
