# Supplementary material for: Divergent neural circuits for proprioceptive and exteroceptive sensing of the Drosophila leg
Source: Nat Commun. 2025 May 2;16:4105. doi: 10.1038/s41467-025-59302-3 (PMC12048489; doi:10.1038/s41467-025-59302-3)
Supplement: Supplementary file 4 — Source Data [file 41467_2025_59302_MOESM4_ESM.zip › source_data/Fig3 FigS5/synapse tables/02b_leg_premotor_motor.csv]

	id	created	superceded_id	valid	score	pre_pt_supervoxel_id	pre_pt_root_id	post_pt_supervoxel_id	post_pt_root_id	pre_pt_position	post_pt_position
599	42128007	2022-11-17 14:28:59.843347+00:00		t	48	72342781074835302	648518346492104815	72342781074912889	648518346472763913	[ 9877 111353 2441]	[ 9841 111351 2441]
607	42128021	2022-11-17 14:28:59.843347+00:00		t	19	72342781074525022	648518346498344346	72342781074516430	648518346477229768	[ 9927 110943 2320]	[ 9905 110925 2320]
609	42128013	2022-11-17 14:28:59.843347+00:00		t	14	72342781074834963	648518346492104815	72342781074845184	648518346479197392	[ 9881 111331 2440]	[ 9863 111311 2440]
641	42128070	2022-11-17 14:28:59.843347+00:00		t	40	72342781074525022	648518346498344346	72342781074552966	648518346490738941	[ 9959 110913 2325]	[ 9965 110877 2326]
649	40751995	2022-11-17 14:28:59.843347+00:00		t	91	72553543508629195	648518346501414166	72553543508621464	648518346507389983	[ 14601 102319 2018]	[ 14647 102311 2020]
765	17454619	2022-11-17 14:28:59.843347+00:00		t	15	72413080898069833	648518346502236489	72413012178613049	648518346488873565	[ 11359 108561 1995]	[ 11345 108531 1996]
769	17454789	2022-11-17 14:28:59.843347+00:00		t	36	72413012178773832	648518346517586756	72413012178859831	648518346494148128	[ 11591 107697 2055]	[ 11569 107693 2056]
771	40803505	2022-11-17 14:28:59.843347+00:00		t	89	72482968807157707	648518346479396796	72482968807150843	648518346488854257	[13853 95989 2346]	[13851 95955 2347]
807	17454967	2022-11-17 14:28:59.843347+00:00		t	17	72413080898010643	648518346501414166	72413012178539200	648518346507389983	[ 11887 108547 1966]	[ 11855 108543 1967]
820	10161711	2022-11-17 14:28:59.843347+00:00		t	71	72483105910715565	648518346481123040	72483105910715551	648518346494195703	[13731 98473 1770]	[13757 98489 1770]
822	2515409	2022-11-17 14:28:59.843347+00:00		t	47	72482968672747011	648518346481123040	72482968672899001	648518346494195703	[12927 95655 2068]	[12923 95625 2068]
823	2515404	2022-11-17 14:28:59.843347+00:00		t	13	72482968673233548	648518346481123040	72482968673194759	648518346500725685	[12917 95355 2180]	[12911 95393 2181]
849	35282833	2022-11-17 14:28:59.843347+00:00		t	15	72342506062533293	648518346481123040	72342506062538158	648518346494195703	[ 9327 103039 2106]	[ 9347 103023 2106]
851	17454995	2022-11-17 14:28:59.843347+00:00		t	71	72413012178546495	648518346501414166	72413012178572712	648518346517437482	[ 11919 108525 1977]	[ 11893 108525 1979]
1642	12739622	2022-11-17 14:28:59.843347+00:00		t	64	72694418771281020	648518346491849128	72694418771286540	648518346486617760	[ 18721 105171 2590]	[ 18743 105149 2591]
2417	34277979	2022-11-17 14:28:59.843347+00:00		t	60	72694418771639605	648518346491849128	72694418838146285	648518346486617760	[ 18785 104745 2697]	[ 18751 104757 2698]
2587	42180005	2022-11-17 14:28:59.843347+00:00		t	20	72553475258763594	648518346481651905	72553475258737551	648518346500725685	[15315 98541 2870]	[15295 98573 2870]
3581	42179661	2022-11-17 14:28:59.843347+00:00		t	13	72553475258866933	648518346500414524	72553475258871712	648518346486971900	[14735 98953 2921]	[14717 98951 2924]
3629	42179752	2022-11-17 14:28:59.843347+00:00		t	32	72553475258780393	648518346500029439	72553475258777624	648518346486971900	[14909 98627 2884]	[14879 98631 2886]
3970	17948794	2022-11-17 14:28:59.843347+00:00		t	22	72483037795042536	648518346491849128	72483037795023328	648518346504272480	[12783 97083 2846]	[12801 97091 2844]
4335	28530672	2022-11-17 14:28:59.843347+00:00		t	24	72553337618426405	648518346491849128	72553337618434441	648518346511950704	[14821 96135 2462]	[14825 96107 2462]
4407	29838549	2022-11-17 14:28:59.843347+00:00		t	48	72413012514438243	648518346491849128	72413012514355603	648518346496932836	[ 11827 106517 2694]	[ 11861 106505 2694]
4410	42182433	2022-11-17 14:28:59.843347+00:00		t	63	72342712220977331	648518346502236489	72342712220991753	648518346489543513	[ 9855 109177 2114]	[ 9883 109167 2114]
4494	42179453	2022-11-17 14:28:59.843347+00:00		t	18	72553475258887942	648518346489544793	72553475258900922	648518346479055568	[14343 99265 2930]	[14367 99291 2932]
4495	42179481	2022-11-17 14:28:59.843347+00:00		t	22	72553475258882812	648518346489544793	72553475258893122	648518346479055568	[14425 99353 2928]	[14427 99315 2929]
4972	9435627	2022-11-17 14:28:59.843347+00:00		t	38	72694075308326821	648518346491849128	72694075308321946	648518346496932836	[20069 95635 2932]	[20095 95657 2933]
5021	42182397	2022-11-17 14:28:59.843347+00:00		t	13	72342712220922506	648518346501071209	72342712220943622	648518346489543513	[ 9853 109211 2094]	[ 9825 109217 2096]
5455	14011180	2022-11-17 14:28:59.843347+00:00		t	34	72694074704209559	648518346491849128	72694074704224518	648518346511950704	[19093 96251 1717]	[19079 96225 1718]
6104	30275243	2022-11-17 14:28:59.843347+00:00		t	31	72412737569069298	648518346489964505	72412737569066749	648518346520685366	[11597 99673 2488]	[11575 99709 2488]
6105	22324822	2022-11-17 14:28:59.843347+00:00		t	14	72483106112055553	648518346489964505	72483106112050475	648518346478125293	[13649 99265 2143]	[13647 99251 2142]
6108	8449013	2022-11-17 14:28:59.843347+00:00		t	58	72835293631496716	648518346489964505	72835293631525439	648518346520685366	[ 22743 109227 2480]	[ 22749 109265 2481]
6126	41107151	2022-11-17 14:28:59.843347+00:00		t	33	72483312270474687	648518346489964505	72483312270467156	648518346504315944	[ 13405 105455 2143]	[ 13387 105427 2144]
6128	40914364	2022-11-17 14:28:59.843347+00:00		t	30	72483175233986717	648518346491041827	72483175233959574	648518346496932836	[ 13563 101957 2835]	[ 13569 101993 2836]
6241	18475678	2022-11-17 14:28:59.843347+00:00		t	15	72694074838494985	648518346501177500	72694074838509816	648518346483047589	[19579 95465 2005]	[19587 95451 2007]
6244	9783900	2022-11-17 14:28:59.843347+00:00		t	38	72553474789375246	648518346524262149	72553474789236769	648518346483047589	[14429 99985 2049]	[14445 99955 2049]
6252	9871555	2022-11-17 14:28:59.843347+00:00		t	25	72835018283907423	648518346495020203	72835018283882413	648518346483047589	[ 24229 100735 1604]	[ 24243 100703 1604]
6255	13747467	2022-11-17 14:28:59.843347+00:00		t	32	72764718125096390	648518346524262149	72764718125089732	648518346483047589	[ 22133 102823 1381]	[ 22161 102841 1381]
6274	34608874	2022-11-17 14:28:59.843347+00:00		t	21	72553406405262944	648518346499888197	72553406405238926	648518346511950704	[14691 98113 2677]	[14707 98091 2677]
6281	1177301	2022-11-17 14:28:59.843347+00:00		t	42	72553474990356379	648518346499888197	72553474990351314	648518346511950704	[15087 99905 2368]	[15081 99931 2367]
6296	2297389	2022-11-17 14:28:59.843347+00:00		t	33	72694350320260198	648518346499888197	72694350320277032	648518346486971900	[ 19477 103633 3126]	[ 19489 103611 3127]
6313	5654236	2022-11-17 14:28:59.843347+00:00		t	35	72623844070085832	648518346499888197	72623844070116137	648518346486971900	[16561 99423 3052]	[16571 99457 3053]
6320	3450717	2022-11-17 14:28:59.843347+00:00		t	14	72835224777810409	648518346507570297	72835224777825412	648518346496932836	[ 22575 107839 2222]	[ 22555 107863 2223]
6325	11300241	2022-11-17 14:28:59.843347+00:00		t	50	72483037526769543	648518346499888197	72483037526767105	648518346511950704	[12985 98219 2402]	[12959 98229 2403]
6362	32586505	2022-11-17 14:28:59.843347+00:00		t	18	72412943928751901	648518346481710273	72412943928642496	648518346507389983	[ 11285 106045 2834]	[ 11321 106051 2833]
6390	43114755	2022-11-17 14:28:59.843347+00:00		t	31	72694212411488874	648518346481710273	72694212411511009	648518346507389983	[ 18633 100091 2246]	[ 18633 100133 2247]
6441	34591693	2022-11-17 14:28:59.843347+00:00		t	27	72835155991167986	648518346481710273	72835155991180775	648518346486352776	[ 23041 105417 2075]	[ 23053 105385 2075]
6469	42228601	2022-11-17 14:28:59.843347+00:00		t	30	72342712288189415	648518346524262149	72342712288198876	648518346495952784	[ 9047 108645 2285]	[ 9049 108617 2286]
6499	1756278	2022-11-17 14:28:59.843347+00:00		t	21	72694487155307766	648518346481710273	72694487155305600	648518346507389983	[ 19595 107993 2004]	[ 19575 107983 2004]
6543	28956318	2022-11-17 14:28:59.843347+00:00		t	36	72412943727427344	648518346481710273	72412943727440177	648518346507389983	[ 11273 105553 2454]	[ 11253 105577 2456]
6545	5781174	2022-11-17 14:28:59.843347+00:00		t	32	72412806490042647	648518346481710273	72412806490034279	648518346491659326	[ 12141 100603 2934]	[ 12175 100601 2935]
6586	9870199	2022-11-17 14:28:59.843347+00:00		t	13	72694555606460881	648518346481710273	72694555606458323	648518346491659326	[ 18591 109233 1520]	[ 18555 109237 1520]
6639	42228147	2022-11-17 14:28:59.843347+00:00		t	17	72342712288224386	648518346475527296	72342712288224360	648518346504272480	[ 8379 108779 2300]	[ 8345 108785 2301]
6640	42228163	2022-11-17 14:28:59.843347+00:00		t	49	72342712288224386	648518346475527296	72342712288224298	648518346504272480	[ 8391 108733 2300]	[ 8365 108721 2299]
6651	42237071	2022-11-17 14:28:59.843347+00:00		t	30	72553612362250901	648518346479677888	72553612362246203	648518346520685366	[ 15657 104185 2256]	[ 15649 104153 2256]
6657	42237049	2022-11-17 14:28:59.843347+00:00		t	29	72553612362138619	648518346517586756	72553612362108571	648518346494195703	[ 15631 103599 2203]	[ 15607 103631 2203]
6685	42236970	2022-11-17 14:28:59.843347+00:00		t	24	72553612362206149	648518346489964505	72553612362204232	648518346504092878	[ 15411 104085 2238]	[ 15409 104117 2238]
6694	42237238	2022-11-17 14:28:59.843347+00:00		t	15	72553612362173780	648518346474656450	72553612362150338	648518346514306270	[ 16021 103935 2216]	[ 16041 103945 2216]
6696	42237384	2022-11-17 14:28:59.843347+00:00		t	24	72553612362270070	648518346489985111	72553612362253203	648518346507389983	[ 16363 104019 2262]	[ 16361 104045 2262]
6707	3450891	2022-11-17 14:28:59.843347+00:00		t	46	72835224777825431	648518346507570297	72835224777818121	648518346496932836	[ 22795 107955 2220]	[ 22775 107983 2219]
6725	42243495	2022-11-17 14:28:59.843347+00:00		t	23	72483449776412615	648518346484661507	72483449776397822	648518346479239887	[ 12481 109321 2203]	[ 12517 109331 2203]
6729	42243766	2022-11-17 14:28:59.843347+00:00		t	40	72483449776614904	648518346510192422	72483449776640252	648518346504272480	[ 12891 109467 2291]	[ 12861 109487 2291]
6741	42243730	2022-11-17 14:28:59.843347+00:00		t	16	72483449776518445	648518346510192422	72483449776518044	648518346495952784	[ 12839 108581 2251]	[ 12823 108551 2253]
6745	42243358	2022-11-17 14:28:59.843347+00:00		t	32	72483449776237681	648518346489544793	72483449776287623	648518346477240264	[ 12295 109185 2186]	[ 12329 109193 2186]
6774	42243468	2022-11-17 14:28:59.843347+00:00		t	26	72483449776388653	648518346484661507	72483449776367741	648518346496932836	[ 12463 109329 2201]	[ 12479 109349 2200]
6778	42243345	2022-11-17 14:28:59.843347+00:00		t	15	72483449776449249	648518346484661507	72483449776438149	648518346489543513	[ 12331 109371 2222]	[ 12307 109407 2223]
6805	3451438	2022-11-17 14:28:59.843347+00:00		t	23	72835224777821498	648518346481710273	72835224777856733	648518346507389983	[ 23379 108491 2233]	[ 23349 108505 2232]
6814	567150	2022-11-17 14:28:59.843347+00:00		t	27	72905181003830312	648518346494588181	72905181003806226	648518346517437482	[24705 94369 1871]	[24705 94359 1870]
6820	15351068	2022-11-17 14:28:59.843347+00:00		t	19	72553612026633993	648518346501177500	72553612026641566	648518346517437482	[ 15427 103829 1599]	[ 15419 103813 1601]
6821	3642438	2022-11-17 14:28:59.843347+00:00		t	40	72764992935937775	648518346474656450	72764992935937861	648518346517437482	[ 22453 111443 1281]	[ 22483 111435 1280]
6822	16482059	2022-11-17 14:28:59.843347+00:00		t	46	72342575385974054	648518346491067565	72342575385948734	648518346517437482	[ 9427 105967 3249]	[ 9407 105977 3248]
6823	30686829	2022-11-17 14:28:59.843347+00:00		t	29	72412668916857613	648518346481123040	72412668916850168	648518346517437482	[11815 96591 2663]	[11835 96621 2663]
6824	23537984	2022-11-17 14:28:59.843347+00:00		t	28	72483174697214126	648518346481123040	72483174697236628	648518346517437482	[ 13287 100521 1852]	[ 13307 100501 1854]
6827	10759766	2022-11-17 14:28:59.843347+00:00		t	31	72623637441621874	648518346481651905	72623637441721784	648518346517437482	[18127 93589 2065]	[18095 93577 2066]
6828	6047859	2022-11-17 14:28:59.843347+00:00		t	25	72413081032288510	648518346474656450	72413081032264622	648518346517437482	[ 10285 110149 2242]	[ 10313 110135 2242]
6829	16902106	2022-11-17 14:28:59.843347+00:00		t	38	72342575117683779	648518346490196954	72342575117671133	648518346517437482	[ 9421 105349 2792]	[ 9453 105345 2793]
6831	7014043	2022-11-17 14:28:59.843347+00:00		t	49	72553543911232127	648518346489985111	72553543911260377	648518346517437482	[ 14657 102363 2792]	[ 14629 102377 2792]
6833	42127967	2022-11-17 14:28:59.843347+00:00		t	15	72342781074762108	648518346474656450	72342781074759738	648518346517437482	[ 9683 111479 2414]	[ 9691 111503 2413]
6834	8132156	2022-11-17 14:28:59.843347+00:00		t	30	72413149550586139	648518346474656450	72413149550624842	648518346517437482	[ 11367 111917 1926]	[ 11359 111949 1927]
6835	36814136	2022-11-17 14:28:59.843347+00:00		t	16	72413149550324898	648518346474656450	72413149550345771	648518346517437482	[ 11223 110603 1824]	[ 11219 110625 1826]
6836	36814148	2022-11-17 14:28:59.843347+00:00		t	32	72413149550372922	648518346474656450	72413149550383617	648518346517437482	[ 11213 110603 1844]	[ 11237 110621 1845]
6837	36814153	2022-11-17 14:28:59.843347+00:00		t	16	72413149550423622	648518346474656450	72413149550421318	648518346517437482	[ 11267 111299 1859]	[ 11243 111275 1858]
6838	20541495	2022-11-17 14:28:59.843347+00:00		t	19	72413080830895319	648518346495481014	72413080830905193	648518346517437482	[ 10761 109565 1845]	[ 10729 109545 1846]
6839	18559205	2022-11-17 14:28:59.843347+00:00		t	32	72342574647742596	648518346481123040	72342574647730233	648518346517437482	[ 9967 105163 1828]	[ 9993 105139 1828]
6840	8391369	2022-11-17 14:28:59.843347+00:00		t	48	72413012446930047	648518346481651905	72413012446932512	648518346517437482	[ 10475 107453 2470]	[ 10487 107419 2469]
6841	9866095	2022-11-17 14:28:59.843347+00:00		t	38	72483106044752860	648518346481123040	72483106044755671	648518346517437482	[ 14289 100055 1948]	[ 14319 100065 1948]
6842	9866078	2022-11-17 14:28:59.843347+00:00		t	37	72483106044761027	648518346481123040	72483106044752970	648518346517437482	[ 14263 100091 1943]	[ 14285 100119 1943]
6843	35368465	2022-11-17 14:28:59.843347+00:00		t	44	72623980972102523	648518346474656450	72623980972115821	648518346517437482	[ 17227 103077 1957]	[ 17197 103097 1957]
6877	38104829	2022-11-17 14:28:59.843347+00:00		t	30	72694280997012005	648518346481651905	72694280997004188	648518346517437482	[ 19459 102357 2038]	[ 19465 102391 2037]
6881	26228403	2022-11-17 14:28:59.843347+00:00		t	40	72413149550324898	648518346474656450	72413149550337874	648518346517437482	[ 11253 110601 1822]	[ 11275 110617 1822]
6882	21393009	2022-11-17 14:28:59.843347+00:00		t	28	72342574714979134	648518346481123040	72342574714981680	648518346517437482	[ 9605 104897 2011]	[ 9579 104877 2011]
6883	31086993	2022-11-17 14:28:59.843347+00:00		t	49	72412599928899937	648518346481123040	72412599928897423	648518346517437482	[11611 95343 2141]	[11631 95359 2141]
6884	32503247	2022-11-17 14:28:59.843347+00:00		t	39	72412737569146790	648518346489985111	72412737569141607	648518346517437482	[12251 99045 2518]	[12253 99015 2518]
6886	28122253	2022-11-17 14:28:59.843347+00:00		t	55	72412668648239382	648518346481123040	72412668648244560	648518346517437482	[10347 98013 2079]	[10379 98007 2079]
6887	26306132	2022-11-17 14:28:59.843347+00:00		t	39	72342643568552521	648518346491067565	72342643568567470	648518346517437482	[ 8929 107189 2221]	[ 8905 107161 2221]
6888	23471330	2022-11-17 14:28:59.843347+00:00		t	24	72412737904757399	648518346489985111	72412737904757370	648518346517437482	[11353 98811 3183]	[11345 98789 3182]
6889	13095038	2022-11-17 14:28:59.843347+00:00		t	41	72412737367837018	648518346481123040	72412737367862763	648518346517437482	[10279 98897 2126]	[10299 98879 2126]
6890	21393105	2022-11-17 14:28:59.843347+00:00		t	35	72342574715066579	648518346524262149	72342574715063444	648518346517437482	[ 9715 105251 2044]	[ 9731 105233 2043]
6891	16319778	2022-11-17 14:28:59.843347+00:00		t	67	72694143356535830	648518346498397338	72694143356545617	648518346517437482	[20033 97671 1572]	[20039 97637 1573]
6892	13174816	2022-11-17 14:28:59.843347+00:00		t	34	72483380922787110	648518346501414166	72483380922758124	648518346517437482	[ 12475 107267 1979]	[ 12449 107255 1980]
6893	971575	2022-11-17 14:28:59.843347+00:00		t	46	72413149684732698	648518346474656450	72413080965243795	648518346517437482	[ 10461 110599 2142]	[ 10477 110571 2142]
6895	16902095	2022-11-17 14:28:59.843347+00:00		t	23	72342575117671144	648518346490196954	72342575117671133	648518346517437482	[ 9409 105385 2788]	[ 9433 105409 2788]
6896	3727035	2022-11-17 14:28:59.843347+00:00		t	20	72413149818829855	648518346495481014	72413149818837574	648518346517437482	[ 10921 111057 2365]	[ 10913 111041 2367]
6899	8662662	2022-11-17 14:28:59.843347+00:00		t	37	72342643769981579	648518346491067565	72342643769981595	648518346517437482	[ 9033 107373 2643]	[ 9065 107371 2643]
6903	10759755	2022-11-17 14:28:59.843347+00:00		t	35	72623637374953140	648518346481651905	72623637441721784	648518346517437482	[18101 93645 2057]	[18069 93641 2058]
6904	36814028	2022-11-17 14:28:59.843347+00:00		t	64	72413080830854343	648518346474656450	72413149550340061	648518346517437482	[ 11031 110585 1828]	[ 11043 110613 1828]
6906	42128138	2022-11-17 14:28:59.843347+00:00		t	39	72342781074679391	648518346498344346	72342781074681548	648518346517437482	[ 10031 110819 2378]	[ 10055 110839 2379]
6913	39874466	2022-11-17 14:28:59.843347+00:00		t	52	72483037325316812	648518346481123040	72483037325337183	648518346517437482	[13821 96793 1972]	[13827 96823 1972]
6914	39871880	2022-11-17 14:28:59.843347+00:00		t	30	72623843399107802	648518346489985111	72623843399105070	648518346517437482	[17019 99553 1765]	[17053 99549 1765]
6915	32503014	2022-11-17 14:28:59.843347+00:00		t	16	72412737569117042	648518346501414166	72412737569114847	648518346517437482	[11941 98745 2505]	[11931 98723 2506]
6916	3642442	2022-11-17 14:28:59.843347+00:00		t	39	72764992936060425	648518346474656450	72764992935929754	648518346517437482	[ 22467 111167 1283]	[ 22495 111177 1283]
6917	42182684	2022-11-17 14:28:59.843347+00:00		t	22	72342712221059782	648518346474656450	72342712221067390	648518346517437482	[ 10179 109427 2152]	[ 10149 109419 2153]
6918	33638838	2022-11-17 14:28:59.843347+00:00		t	22	72764855564069585	648518346474656450	72764855564062863	648518346517437482	[ 20617 107253 1390]	[ 20595 107257 1389]
6919	26677188	2022-11-17 14:28:59.843347+00:00		t	52	72412875410712323	648518346491067565	72412875410699678	648518346517437482	[ 12019 104359 3262]	[ 12045 104343 3262]
6920	41370180	2022-11-17 14:28:59.843347+00:00		t	38	72412668849684447	648518346491067565	72412668849705151	648518346517437482	[11191 97781 2514]	[11215 97815 2514]
6921	808868	2022-11-17 14:28:59.843347+00:00		t	27	72765061722465635	648518346474656450	72765061722455154	648518346517437482	[ 21521 113027 1370]	[ 21501 113013 1370]
6922	32323707	2022-11-17 14:28:59.843347+00:00		t	31	72694555673403192	648518346481651905	72694555673374871	648518346517437482	[ 18553 109649 1577]	[ 18579 109655 1576]
6923	25547290	2022-11-17 14:28:59.843347+00:00		t	15	72412668849891657	648518346489985111	72412668849811819	648518346517437482	[11573 97537 2563]	[11591 97517 2564]
6924	38435464	2022-11-17 14:28:59.843347+00:00		t	39	72694074905695782	648518346481651905	72694074905680464	648518346517437482	[19823 94321 2169]	[19793 94335 2170]
6925	16643510	2022-11-17 14:28:59.843347+00:00		t	55	72482968740258371	648518346489985111	72482968740263252	648518346517437482	[13957 96215 2287]	[13993 96229 2287]
6926	22621132	2022-11-17 14:28:59.843347+00:00		t	20	72623912319902053	648518346501414166	72623912319918825	648518346517437482	[ 17899 101789 2130]	[ 17869 101795 2131]
6927	21323082	2022-11-17 14:28:59.843347+00:00		t	36	72342368757832319	648518346517586756	72342368757839551	648518346517437482	[ 10181 100127 2371]	[ 10159 100125 2370]
6931	8132184	2022-11-17 14:28:59.843347+00:00		t	26	72413149550474395	648518346474656450	72413149550505469	648518346517437482	[ 11483 111675 1893]	[ 11495 111651 1893]
6932	3765796	2022-11-17 14:28:59.843347+00:00		t	28	72694281063919146	648518346481651905	72694281063905102	648518346517437482	[ 19937 102193 2065]	[ 19965 102181 2065]
6933	24114766	2022-11-17 14:28:59.843347+00:00		t	33	72694074972557068	648518346481651905	72694074972566442	648518346517437482	[19763 94467 2198]	[19797 94467 2199]
6934	29315698	2022-11-17 14:28:59.843347+00:00		t	42	72553543978123165	648518346489985111	72553543978103514	648518346517437482	[ 14659 102335 2834]	[ 14629 102343 2834]
6940	44391150	2022-11-17 14:28:59.843347+00:00		t	40	72342574916113891	648518346490196954	72342574916014840	648518346517437482	[ 9089 106435 2318]	[ 9057 106439 2318]
6946	16550667	2022-11-17 14:28:59.843347+00:00		t	16	72694006387166578	648518346481651905	72694006387311521	648518346517437482	[20173 92801 2453]	[20149 92813 2455]
6947	43678930	2022-11-17 14:28:59.843347+00:00		t	20	72482968673134300	648518346489985111	72482968673126639	648518346517437482	[14101 94699 2165]	[14097 94715 2164]
6950	17948423	2022-11-17 14:28:59.843347+00:00		t	31	72483037795068435	648518346491067565	72483037795047621	648518346517437482	[12351 96707 2859]	[12373 96711 2857]
6951	18055984	2022-11-17 14:28:59.843347+00:00		t	25	72694212344528716	648518346489985111	72694212344537054	648518346517437482	[19021 99801 2125]	[19007 99777 2126]
6952	36621044	2022-11-17 14:28:59.843347+00:00		t	60	72694212277155206	648518346490002636	72694212277301952	648518346517437482	[ 18543 100245 1939]	[ 18529 100269 1940]
6958	44364008	2022-11-17 14:28:59.843347+00:00		t	12	72834812192618479	648518346491067565	72834812192611475	648518346517437482	[23795 94959 1749]	[23759 94959 1750]
6959	30217949	2022-11-17 14:28:59.843347+00:00		t	38	72483037660961156	648518346481651905	72483037660909666	648518346517437482	[14111 97345 2623]	[14117 97315 2623]
6960	30217960	2022-11-17 14:28:59.843347+00:00		t	34	72483037660874294	648518346481651905	72483037660904866	648518346517437482	[14133 97335 2608]	[14127 97307 2607]
6976	34609072	2022-11-17 14:28:59.843347+00:00		t	44	72553406405287814	648518346491067565	72553406405464156	648518346517437482	[15001 98237 2692]	[14969 98229 2693]
6999	41117012	2022-11-17 14:28:59.843347+00:00		t	33	72342712288126555	648518346474656450	72342712288124126	648518346486971900	[ 10081 110021 2255]	[ 10053 110013 2256]
7041	17455096	2022-11-17 14:28:59.843347+00:00		t	26	72413012178660682	648518346481651905	72413012178653608	648518346517437482	[ 12049 108413 2013]	[ 12023 108425 2013]
7055	42350805	2022-11-17 14:28:59.843347+00:00		t	24	72905387229437773	648518346475527296	72905387229437788	648518346487504531	[ 24949 101601 2004]	[ 24917 101621 2006]
7064	5258634	2022-11-17 14:28:59.843347+00:00		t	22	72623981173571851	648518346489964505	72623981173549848	648518346489543513	[ 17991 103189 2411]	[ 18009 103163 2410]
7066	30495529	2022-11-17 14:28:59.843347+00:00		t	32	72483381124127733	648518346489964505	72483381124132497	648518346489543513	[ 13489 108199 2385]	[ 13467 108181 2385]
7068	3733115	2022-11-17 14:28:59.843347+00:00		t	46	72483243685192758	648518346489964505	72483243685182881	648518346489543513	[ 13765 103125 2381]	[ 13731 103105 2382]
7070	3835026	2022-11-17 14:28:59.843347+00:00		t	34	72483243953723618	648518346489964505	72483243953736658	648518346489543513	[ 12749 102583 2936]	[ 12741 102595 2938]
7079	13268833	2022-11-17 14:28:59.843347+00:00		t	34	72342506465183334	648518346484661507	72342506465170126	648518346489543513	[ 9767 104401 2878]	[ 9789 104381 2878]
7082	13370177	2022-11-17 14:28:59.843347+00:00		t	20	72413080831135277	648518346489544793	72413080831083547	648518346489543513	[ 11819 109431 1924]	[ 11837 109457 1923]
7091	17100654	2022-11-17 14:28:59.843347+00:00		t	35	72553680813424213	648518346502236489	72553680813421801	648518346489543513	[ 14499 105411 1779]	[ 14467 105411 1780]
7093	33331496	2022-11-17 14:28:59.843347+00:00		t	13	72272068733121891	648518346496359485	72272068733121889	648518346489543513	[ 8163 102093 2393]	[ 8145 102107 2392]
7103	13046868	2022-11-17 14:28:59.843347+00:00		t	16	72412943660482242	648518346502236489	72412943660496024	648518346489543513	[ 11523 105269 2393]	[ 11527 105271 2394]
7105	2552840	2022-11-17 14:28:59.843347+00:00		t	30	72905593454893320	648518346492104815	72905593454884037	648518346489543513	[ 25809 106729 2084]	[ 25809 106699 2083]
7106	13046892	2022-11-17 14:28:59.843347+00:00		t	31	72412943660334985	648518346498397338	72412943660323253	648518346489543513	[ 11615 104499 2331]	[ 11579 104501 2331]
7108	13046877	2022-11-17 14:28:59.843347+00:00		t	12	72412943660329638	648518346484661507	72412943660345525	648518346489543513	[ 11529 104649 2335]	[ 11553 104627 2335]
7109	8225980	2022-11-17 14:28:59.843347+00:00		t	45	72412943593316656	648518346501071209	72412943593306855	648518346489543513	[ 11637 105817 2236]	[ 11655 105849 2236]
7110	34417102	2022-11-17 14:28:59.843347+00:00		t	38	72764650278059133	648518346488838734	72764650278048804	648518346486617760	[ 21405 101879 3060]	[ 21429 101861 3062]
7112	36749918	2022-11-17 14:28:59.843347+00:00		t	45	72764649674002286	648518346526360791	72764649674032950	648518346489543513	[ 22051 102331 1914]	[ 22061 102305 1915]
7113	38283385	2022-11-17 14:28:59.843347+00:00		t	46	72694555606420504	648518346474656450	72694555606433017	648518346489543513	[ 20467 108843 1507]	[ 20435 108845 1507]
7114	38283393	2022-11-17 14:28:59.843347+00:00		t	22	72694555606433093	648518346489544793	72694555606442864	648518346489543513	[ 20473 109041 1512]	[ 20441 109053 1514]
7352	42396541	2022-11-17 14:28:59.843347+00:00		t	23	72553406203855732	648518346526360791	72553406203867792	648518346491281272	[15681 97303 2267]	[15659 97293 2269]
7358	42396527	2022-11-17 14:28:59.843347+00:00		t	51	72553406203855732	648518346526360791	72553406203850944	648518346479239887	[15665 97329 2263]	[15635 97349 2264]
7360	32109596	2022-11-17 14:28:59.843347+00:00		t	12	72623637710336445	648518346501177500	72623637710312517	648518346487504531	[16971 93879 2627]	[16935 93893 2627]
7365	42396533	2022-11-17 14:28:59.843347+00:00		t	52	72553406203855732	648518346526360791	72553406203858245	648518346496932836	[15679 97333 2267]	[15647 97355 2267]
7385	32109701	2022-11-17 14:28:59.843347+00:00		t	63	72623637710368802	648518346501177500	72623637710368855	648518346487504531	[17065 93997 2639]	[17033 93989 2640]
7402	42396980	2022-11-17 14:28:59.843347+00:00		t	53	72623774948098649	648518346482309524	72553406203923846	648518346504315944	[16395 98169 2294]	[16359 98181 2294]
7403	42396487	2022-11-17 14:28:59.843347+00:00		t	43	72553406203865585	648518346526360791	72553406203881964	648518346479239887	[15581 97595 2272]	[15577 97571 2274]
7414	42396928	2022-11-17 14:28:59.843347+00:00		t	47	72553406203843312	648518346524171525	72553406203833652	648518346500725685	[16311 97499 2260]	[16277 97497 2261]
7428	42396937	2022-11-17 14:28:59.843347+00:00		t	34	72553406203843312	648518346524171525	72553406203829106	648518346495467855	[16321 97517 2260]	[16291 97539 2260]
7431	42396932	2022-11-17 14:28:59.843347+00:00		t	63	72553406203723486	648518346472722185	72553406203705245	648518346491659326	[16263 97423 2214]	[16285 97403 2213]
7446	37064572	2022-11-17 14:28:59.843347+00:00		t	44	72342574983261194	648518346492539577	72342574983277270	648518346486971900	[ 9217 105051 2457]	[ 9227 105051 2459]
7447	37064573	2022-11-17 14:28:59.843347+00:00		t	32	72342574983404241	648518346489544793	72342574983393582	648518346472699657	[ 9205 104951 2509]	[ 9225 104975 2509]
7450	37064587	2022-11-17 14:28:59.843347+00:00		t	52	72342574983499414	648518346489544793	72342574983504156	648518346472699657	[ 9271 105049 2549]	[ 9241 105051 2549]
7462	42411510	2022-11-17 14:28:59.843347+00:00		t	19	72412943459045670	648518346524262149	72412943459037859	648518346466168368	[ 10935 106025 1959]	[ 10925 106029 1961]
7467	42411093	2022-11-17 14:28:59.843347+00:00		t	14	72412943459037861	648518346501177500	72412943459019213	648518346466168368	[ 10577 106047 1952]	[ 10597 106053 1952]
7471	42411066	2022-11-17 14:28:59.843347+00:00		t	13	72412943459258278	648518346524262149	72412943459262593	648518346483445438	[ 10609 106319 2046]	[ 10577 106311 2047]
7472	42411040	2022-11-17 14:28:59.843347+00:00		t	23	72412943459157569	648518346488838734	72412943459155169	648518346479349137	[ 10565 105631 2012]	[ 10553 105607 2011]
7482	42410002	2022-11-17 14:28:59.843347+00:00		t	13	72623706429480145	648518346501414166	72623706429647643	648518346507389983	[18089 94539 2574]	[18077 94545 2576]
7486	42410046	2022-11-17 14:28:59.843347+00:00		t	27	72623706429701828	648518346501177500	72623706429686524	648518346491659326	[18221 94329 2590]	[18187 94319 2590]
7493	37064706	2022-11-17 14:28:59.843347+00:00		t	64	72342574983478845	648518346500132614	72342574983459498	648518346496195084	[ 9515 104449 2533]	[ 9475 104451 2533]
7494	37064682	2022-11-17 14:28:59.843347+00:00		t	32	72342574983431209	648518346500132614	72342574983467719	648518346472699657	[ 9467 104563 2533]	[ 9427 104559 2534]
7495	37064686	2022-11-17 14:28:59.843347+00:00		t	34	72342574983491457	648518346500132614	72342574983513237	648518346477919895	[ 9449 104589 2553]	[ 9441 104625 2554]
7496	37064688	2022-11-17 14:28:59.843347+00:00		t	64	72342574983431209	648518346500132614	72342574983454866	648518346504315944	[ 9473 104565 2529]	[ 9443 104551 2530]
7502	42410978	2022-11-17 14:28:59.843347+00:00		t	37	72412943459230856	648518346481651905	72412943459247300	648518346483445438	[ 10475 106253 2038]	[ 10475 106235 2040]
7507	37064708	2022-11-17 14:28:59.843347+00:00		t	12	72342574983478845	648518346500132614	72342574983472161	648518346504315944	[ 9513 104449 2534]	[ 9475 104449 2536]
7528	42410659	2022-11-17 14:28:59.843347+00:00		t	12	72483106313329034	648518346489023210	72483106313310402	648518346472763913	[ 14157 100307 2504]	[ 14135 100297 2503]
7534	42411145	2022-11-17 14:28:59.843347+00:00		t	17	72412943458867279	648518346502236489	72412943458965960	648518346488873565	[ 10627 106463 1938]	[ 10639 106491 1938]
7555	42411319	2022-11-17 14:28:59.843347+00:00		t	26	72412943459004113	648518346524262149	72412943458990414	648518346466168368	[ 10795 106011 1943]	[ 10767 106007 1943]
7560	42411303	2022-11-17 14:28:59.843347+00:00		t	26	72412943459080056	648518346501177500	72412943459080057	648518346495952784	[ 10747 105943 1976]	[ 10757 105913 1978]
7561	42411256	2022-11-17 14:28:59.843347+00:00		t	31	72412943459090377	648518346501177500	72412943459080143	648518346488873565	[ 10705 106045 1978]	[ 10723 106077 1978]
7562	42411350	2022-11-17 14:28:59.843347+00:00		t	20	72412943459004113	648518346524262149	72412943459031060	648518346504272480	[ 10823 106057 1943]	[ 10795 106085 1943]
7570	42411356	2022-11-17 14:28:59.843347+00:00		t	23	72412943458841348	648518346489544793	72412943458963706	648518346495952784	[ 10817 105839 1933]	[ 10799 105849 1936]
7580	42410929	2022-11-17 14:28:59.843347+00:00		t	57	72412943459216420	648518346481651905	72412943459228477	648518346494195703	[ 10447 106249 2037]	[ 10427 106215 2037]
7582	42410915	2022-11-17 14:28:59.843347+00:00		t	38	72412943459077438	648518346501177500	72412943459074784	648518346466168368	[ 10441 106147 1976]	[ 10411 106169 1977]
7599	42410221	2022-11-17 14:28:59.843347+00:00		t	33	72623706429740981	648518346500029439	72623706429743479	648518346487504531	[18425 94547 2608]	[18409 94513 2610]
7600	42410199	2022-11-17 14:28:59.843347+00:00		t	33	72623706429733045	648518346500029439	72623706429751202	648518346479325585	[18407 94557 2608]	[18381 94545 2610]
7605	42411394	2022-11-17 14:28:59.843347+00:00		t	29	72412943458971350	648518346502236489	72412943458862683	648518346488873565	[ 10801 106349 1935]	[ 10829 106341 1934]
7636	17455088	2022-11-17 14:28:59.843347+00:00		t	28	72413012178662994	648518346481651905	72413012178670113	648518346517437482	[ 12041 108439 2018]	[ 12013 108435 2019]
7644	37064740	2022-11-17 14:28:59.843347+00:00		t	61	72342574983341486	648518346481710273	72342574983346992	648518346507389983	[ 9521 104879 2489]	[ 9547 104893 2489]
7645	40184985	2022-11-17 14:28:59.843347+00:00		t	48	72483243953648334	648518346484661507	72483243953653927	648518346479055568	[ 14005 102531 2908]	[ 13981 102547 2908]
7647	10955389	2022-11-17 14:28:59.843347+00:00		t	13	72483381057111487	648518346512226751	72483381057135380	648518346479055568	[ 12549 106705 2294]	[ 12541 106683 2296]
7650	42431394	2022-11-17 14:28:59.843347+00:00		t	24	72413149751735940	648518346501071209	72413149751740963	648518346479055568	[ 12193 111973 2238]	[ 12195 112009 2239]
7651	42515862	2022-11-17 14:28:59.843347+00:00		t	36	72764512771900406	648518346501071209	72764512771912497	648518346479055568	[20915 96967 2912]	[20895 97011 2912]
7652	2810711	2022-11-17 14:28:59.843347+00:00		t	42	72624256051558674	648518346512226751	72624256051539190	648518346479055568	[ 16677 112421 2432]	[ 16643 112413 2433]
7655	42431025	2022-11-17 14:28:59.843347+00:00		t	12	72413149751905948	648518346524171525	72413149751866214	648518346487756866	[ 11683 112305 2291]	[ 11705 112331 2291]
7661	42431018	2022-11-17 14:28:59.843347+00:00		t	17	72413149751738552	648518346501071209	72413149751769922	648518346479325585	[ 11705 112021 2239]	[ 11695 112007 2241]
7671	42431168	2022-11-17 14:28:59.843347+00:00		t	19	72413149751760110	648518346492104815	72413149751760145	648518346487504531	[ 11895 112479 2245]	[ 11885 112459 2246]
7673	42431043	2022-11-17 14:28:59.843347+00:00		t	23	72413149751699679	648518346502236489	72413149751652560	648518346498314906	[ 11725 111705 2214]	[ 11745 111727 2212]
7675	42431075	2022-11-17 14:28:59.843347+00:00		t	29	72413149751738536	648518346501071209	72413149751752613	648518346479055568	[ 11801 111989 2238]	[ 11795 111961 2239]
7678	3462994	2022-11-17 14:28:59.843347+00:00		t	72	72553268966116079	648518346501414166	72553268966103443	648518346517437482	[15937 93831 2614]	[15959 93809 2614]
7693	42431386	2022-11-17 14:28:59.843347+00:00		t	36	72413149751720502	648518346501071209	72413149751702309	648518346489543513	[ 12159 112053 2225]	[ 12185 112039 2226]
7696	42430826	2022-11-17 14:28:59.843347+00:00		t	73	72413149751728313	648518346502236489	72413149751757341	648518346498314906	[ 11487 111687 2243]	[ 11449 111701 2243]
7699	42430843	2022-11-17 14:28:59.843347+00:00		t	18	72413149751707189	648518346502236489	72413149751702071	648518346479055568	[ 11499 111637 2223]	[ 11473 111661 2223]
7700	42430820	2022-11-17 14:28:59.843347+00:00		t	47	72413149751757264	648518346502236489	72413149751754860	648518346496932836	[ 11479 111677 2244]	[ 11447 111671 2245]
7701	42430832	2022-11-17 14:28:59.843347+00:00		t	14	72413149751769791	648518346502236489	72413149751777656	648518346496932836	[ 11493 111697 2248]	[ 11457 111699 2249]
7712	42430836	2022-11-17 14:28:59.843347+00:00		t	41	72413149751674927	648518346489544793	72413149751689737	648518346479055568	[ 11451 111643 2208]	[ 11461 111665 2210]
7723	42430990	2022-11-17 14:28:59.843347+00:00		t	34	72413149751861478	648518346524171525	72413149751861528	648518346500725685	[ 11667 112301 2291]	[ 11661 112327 2291]
7727	42430989	2022-11-17 14:28:59.843347+00:00		t	24	72413149751632466	648518346489544793	72413149751566541	648518346498314906	[ 11643 111697 2188]	[ 11663 111717 2188]
7731	42430980	2022-11-17 14:28:59.843347+00:00		t	36	72413149751905877	648518346479956886	72413149751905907	648518346483047589	[ 11685 112297 2308]	[ 11653 112317 2309]
7732	13258980	2022-11-17 14:28:59.843347+00:00		t	36	72764443851095408	648518346501071209	72764443851079198	648518346479055568	[21745 96045 2517]	[21745 96017 2517]
7733	8670185	2022-11-17 14:28:59.843347+00:00		t	22	72764650143796635	648518346484661507	72764650143791611	648518346479055568	[ 21497 100519 2791]	[ 21511 100547 2791]
7739	3462623	2022-11-17 14:28:59.843347+00:00		t	28	72553268966105936	648518346501414166	72553268966113339	648518346486971900	[15577 93731 2617]	[15553 93743 2618]
7740	3462628	2022-11-17 14:28:59.843347+00:00		t	25	72553268966125950	648518346501414166	72553268966123513	648518346507389983	[15589 93719 2617]	[15565 93717 2619]
7742	21009699	2022-11-17 14:28:59.843347+00:00		t	49	72483312471612125	648518346493419292	72483312471612059	648518346479055568	[ 13003 105795 2453]	[ 12985 105767 2454]
7743	3462645	2022-11-17 14:28:59.843347+00:00		t	19	72553268966044988	648518346501414166	72553268966040034	648518346486971900	[15579 93273 2590]	[15591 93263 2588]
7744	29250107	2022-11-17 14:28:59.843347+00:00		t	63	72624049691467618	648518346484661507	72624049691522169	648518346479055568	[ 17385 106377 1935]	[ 17343 106379 1936]
7745	3462637	2022-11-17 14:28:59.843347+00:00		t	13	72553268966044988	648518346501414166	72553268966031906	648518346507389983	[15569 93295 2589]	[15575 93297 2588]
7746	41400477	2022-11-17 14:28:59.843347+00:00		t	41	72623981039353745	648518346501071209	72623981039345463	648518346496932836	[ 17233 104331 2136]	[ 17259 104353 2135]
7748	37064769	2022-11-17 14:28:59.843347+00:00		t	94	72342574983398994	648518346491361313	72342574983390879	648518346486971900	[ 9669 104991 2501]	[ 9633 105011 2502]
7751	38541210	2022-11-17 14:28:59.843347+00:00		t	24	72412806422806301	648518346489544793	72412806422785244	648518346479055568	[ 10371 102199 2746]	[ 10385 102209 2745]
7754	3463006	2022-11-17 14:28:59.843347+00:00		t	17	72553268965860681	648518346489565548	72553268966045059	648518346507389983	[15985 93463 2579]	[15979 93461 2581]
7759	37311771	2022-11-17 14:28:59.843347+00:00		t	34	72483106179181312	648518346484661507	72483106179194643	648518346479055568	[14241 99103 2280]	[14225 99067 2281]
7764	3463044	2022-11-17 14:28:59.843347+00:00		t	13	72553268965861389	648518346489565548	72553268966022934	648518346477726990	[16029 93445 2579]	[16041 93423 2580]
7765	3463035	2022-11-17 14:28:59.843347+00:00		t	15	72553268965861389	648518346489565548	72553268966029201	648518346507389983	[16021 93455 2579]	[16025 93447 2582]
7768	3459576	2022-11-17 14:28:59.843347+00:00		t	15	72483243752218990	648518346500132614	72483243752171611	648518346472763913	[ 13417 103537 2457]	[ 13405 103509 2456]
7769	3463052	2022-11-17 14:28:59.843347+00:00		t	19	72553268965937761	648518346489565548	72553268966003412	648518346511950704	[16033 93441 2577]	[16053 93417 2577]
7770	3459602	2022-11-17 14:28:59.843347+00:00		t	19	72483243752184141	648518346500132614	72483243752176466	648518346520685366	[ 13461 103553 2457]	[ 13481 103531 2456]
7773	3463078	2022-11-17 14:28:59.843347+00:00		t	37	72553268966221126	648518346501177500	72553268966225697	648518346487756866	[16079 94001 2659]	[16097 93973 2659]
7801	3459655	2022-11-17 14:28:59.843347+00:00		t	47	72483243752311555	648518346500132614	72483243752287750	648518346496195084	[ 13759 103695 2498]	[ 13783 103675 2499]
7804	42455275	2022-11-17 14:28:59.843347+00:00		t	42	72834950101262768	648518346491041827	72834950101270323	648518346498314906	[22535 98363 2609]	[22545 98397 2609]
7807	42455276	2022-11-17 14:28:59.843347+00:00		t	57	72764581357033308	648518346526360791	72834950101249368	648518346496932836	[22507 98429 2597]	[22549 98415 2598]
7819	42455333	2022-11-17 14:28:59.843347+00:00		t	40	72834950101200365	648518346491041827	72834950101219067	648518346496932836	[22663 98315 2588]	[22655 98351 2589]
7825	3459666	2022-11-17 14:28:59.843347+00:00		t	105	72483243752267608	648518346500132614	72483243752280089	648518346496932836	[ 13779 103713 2489]	[ 13811 103693 2490]
7850	3459731	2022-11-17 14:28:59.843347+00:00		t	23	72483243752375567	648518346500132614	72483243752380693	648518346520685366	[ 13859 103703 2529]	[ 13885 103679 2529]
7852	3459741	2022-11-17 14:28:59.843347+00:00		t	80	72483243752407865	648518346500132614	72483243752415630	648518346520685366	[ 13899 103517 2542]	[ 13901 103483 2543]
7853	3459711	2022-11-17 14:28:59.843347+00:00		t	25	72483243752407865	648518346500132614	72483243752400550	648518346489543513	[ 13879 103533 2541]	[ 13861 103509 2541]
7854	3459730	2022-11-17 14:28:59.843347+00:00		t	17	72483243752407865	648518346500132614	72483243752395790	648518346498314906	[ 13883 103537 2540]	[ 13885 103515 2539]
7866	3463225	2022-11-17 14:28:59.843347+00:00		t	13	72553268966052871	648518346489565548	72553268966055612	648518346511950704	[16245 93475 2591]	[16219 93499 2593]
7876	3462911	2022-11-17 14:28:59.843347+00:00		t	34	72553268965853282	648518346489565548	72553268965937289	648518346486971900	[15845 93333 2573]	[15845 93355 2575]
7890	3462941	2022-11-17 14:28:59.843347+00:00		t	47	72553268965853282	648518346489565548	72553268965849368	648518346507389983	[15863 93305 2572]	[15883 93283 2573]
7909	34043321	2022-11-17 14:28:59.843347+00:00		t	79	72342506465072366	648518346486783620	72342506465081417	648518346489543513	[ 8551 103915 2836]	[ 8577 103943 2837]
7911	6886341	2022-11-17 14:28:59.843347+00:00		t	42	72483244020368000	648518346486783620	72483244020365838	648518346489543513	[ 12403 102889 2955]	[ 12439 102879 2955]
7917	22476050	2022-11-17 14:28:59.843347+00:00		t	32	72412806557022932	648518346486783620	72412806557058630	648518346489543513	[ 10979 101703 3016]	[ 10967 101679 3017]
7923	33783011	2022-11-17 14:28:59.843347+00:00		t	25	72483380855800970	648518346486783620	72483380855784912	648518346489543513	[ 12823 107885 1915]	[ 12831 107857 1916]
7929	41333625	2022-11-17 14:28:59.843347+00:00		t	17	72483175435321012	648518346486783620	72483175435320983	648518346491774737	[ 12377 102201 3235]	[ 12415 102185 3237]
7943	24800724	2022-11-17 14:28:59.843347+00:00		t	31	72412737770458008	648518346486783620	72412737770462581	648518346479077839	[10313 99681 2908]	[10283 99695 2909]
7962	4612701	2022-11-17 14:28:59.843347+00:00		t	24	72553406539414885	648518346486783620	72553406539414905	648518346486971900	[14555 97039 2914]	[14541 97067 2915]
7967	3462981	2022-11-17 14:28:59.843347+00:00		t	34	72553268966228281	648518346501177500	72553268966228378	648518346477919895	[15965 94149 2661]	[15935 94171 2661]
7970	3462984	2022-11-17 14:28:59.843347+00:00		t	30	72553268966120922	648518346501414166	72553268966125929	648518346486971900	[15917 93655 2618]	[15939 93657 2620]
7976	13069598	2022-11-17 14:28:59.843347+00:00		t	17	72412737636542007	648518346486783620	72412737636541628	648518346514306270	[ 10679 100019 2697]	[ 10705 100007 2696]
8003	2025559	2022-11-17 14:28:59.843347+00:00		t	43	72342575117728152	648518346486783620	72342575117727987	648518346504092878	[ 9309 106361 2809]	[ 9309 106331 2810]
8019	6345253	2022-11-17 14:28:59.843347+00:00		t	21	72412944130041713	648518346486783620	72412944130021430	648518346498314906	[ 10939 105609 3212]	[ 10947 105583 3213]
8106	11383279	2022-11-17 14:28:59.843347+00:00		t	36	72764993673926906	648518346486783620	72764993673922231	648518346496932836	[ 20915 111503 2639]	[ 20881 111521 2639]
8117	9918109	2022-11-17 14:28:59.843347+00:00		t	19	72483037728028448	648518346486783620	72483037728036601	648518346479325585	[12411 97763 2754]	[12441 97753 2753]
8229	19947975	2022-11-17 14:28:59.843347+00:00		t	37	72412806691142425	648518346486783620	72412806691128997	648518346489543513	[ 12157 102213 3234]	[ 12145 102181 3234]
8314	22476041	2022-11-17 14:28:59.843347+00:00		t	13	72412806557033634	648518346486783620	72412806557041562	648518346479325585	[ 10975 101705 3012]	[ 10951 101677 3012]
8326	22475809	2022-11-17 14:28:59.843347+00:00		t	42	72412806556941174	648518346486783620	72412806556932687	648518346477240264	[ 10649 102037 2983]	[ 10615 102031 2984]
8352	37064785	2022-11-17 14:28:59.843347+00:00		t	37	72342574983459528	648518346492539577	72342574983457570	648518346479349137	[ 9707 104529 2529]	[ 9675 104521 2529]
8353	37500574	2022-11-17 14:28:59.843347+00:00		t	22	72412875276630836	648518346486783620	72412875276639707	648518346495467855	[ 10951 103953 3055]	[ 10945 103977 3057]
8363	24800797	2022-11-17 14:28:59.843347+00:00		t	12	72412737770422223	648518346486783620	72412737770453252	648518346479349137	[10381 99833 2901]	[10405 99851 2902]
8381	21019208	2022-11-17 14:28:59.843347+00:00		t	27	72483106581745090	648518346486783620	72483106581755325	648518346504272480	[13467 99213 3009]	[13461 99251 3011]
8399	24437426	2022-11-17 14:28:59.843347+00:00		t	45	72412737837422998	648518346486783620	72412737837430328	648518346479077839	[10613 99391 2964]	[10597 99419 2966]
8432	38504796	2022-11-17 14:28:59.843347+00:00		t	12	72412944197161657	648518346486783620	72412944197092650	648518346479349137	[ 10899 105057 3347]	[ 10895 105075 3346]
8436	33316820	2022-11-17 14:28:59.843347+00:00		t	39	72412943995949513	648518346486783620	72412943995951728	648518346495467855	[ 10359 106043 2995]	[ 10331 106035 2995]
8437	33316823	2022-11-17 14:28:59.843347+00:00		t	34	72412943995923516	648518346486783620	72412943995951728	648518346495467855	[ 10361 106071 2992]	[ 10339 106089 2993]
8503	35910782	2022-11-17 14:28:59.843347+00:00		t	50	72342506129544676	648518346486783620	72342506129548210	648518346488854257	[ 8787 103075 2198]	[ 8781 103045 2199]
8507	36440203	2022-11-17 14:28:59.843347+00:00		t	14	72412669050922707	648518346486783620	72412669050917590	648518346504272480	[11743 98039 2873]	[11733 98029 2872]
8529	33901092	2022-11-17 14:28:59.843347+00:00		t	23	72412737770519818	648518346486783620	72412737770509905	648518346502617767	[11479 98427 2928]	[11447 98429 2928]
8533	33901036	2022-11-17 14:28:59.843347+00:00		t	43	72412737770411778	648518346486783620	72412737770434058	648518346486971900	[11323 98679 2891]	[11325 98713 2892]
8564	36670031	2022-11-17 14:28:59.843347+00:00		t	35	72342575184790314	648518346486783620	72342575184796600	648518346479349137	[ 9113 106167 2940]	[ 9099 106197 2940]
8567	5780590	2022-11-17 14:28:59.843347+00:00		t	15	72412806489914703	648518346486783620	72412806489906303	648518346502617767	[ 11341 100811 2878]	[ 11349 100841 2880]
8575	5780643	2022-11-17 14:28:59.843347+00:00		t	30	72412806489941761	648518346486783620	72412806489914667	648518346495952784	[ 11397 100731 2886]	[ 11423 100719 2886]
8588	38504931	2022-11-17 14:28:59.843347+00:00		t	55	72412944197217839	648518346486783620	72412944197234001	648518346498314906	[ 11207 105335 3365]	[ 11241 105329 3366]
8600	3792891	2022-11-17 14:28:59.843347+00:00		t	22	72342575117465190	648518346486783620	72342575117449443	648518346488854257	[ 8557 105111 2706]	[ 8533 105081 2706]
8623	23803993	2022-11-17 14:28:59.843347+00:00		t	42	72694212948380787	648518346486783620	72694212948380825	648518346479239887	[19801 99439 3223]	[19829 99421 3224]
8681	42512503	2022-11-17 14:28:59.843347+00:00		t	22	72483037593769145	648518346500132614	72483037593775078	648518346477240264	[13625 97231 2473]	[13655 97213 2474]
8716	42512392	2022-11-17 14:28:59.843347+00:00		t	16	72483037593844060	648518346526360791	72483037593875824	648518346489543513	[13477 96275 2513]	[13441 96287 2515]
8725	42512958	2022-11-17 14:28:59.843347+00:00		t	53	72483037593971719	648518346484661507	72483037593968632	648518346496932836	[14287 97071 2557]	[14275 97091 2556]
8737	42512362	2022-11-17 14:28:59.843347+00:00		t	28	72483037593930072	648518346489565548	72483037593890337	648518346491281272	[13361 96559 2527]	[13375 96547 2526]
8742	42512642	2022-11-17 14:28:59.843347+00:00		t	46	72483037593723932	648518346526360791	72483037593731678	648518346487504531	[13769 97183 2459]	[13805 97173 2460]
8755	42512681	2022-11-17 14:28:59.843347+00:00		t	38	72483037593935093	648518346484661507	72483037593930243	648518346479055568	[13853 96845 2539]	[13843 96881 2539]
8769	42512587	2022-11-17 14:28:59.843347+00:00		t	21	72483037593957527	648518346484661507	72483037593971058	648518346479239887	[13783 96435 2553]	[13757 96445 2554]
8787	42512756	2022-11-17 14:28:59.843347+00:00		t	16	72483037593907563	648518346501071209	72483037593885436	648518346496932836	[13943 96415 2525]	[13939 96445 2524]
8788	42512816	2022-11-17 14:28:59.843347+00:00		t	30	72483037593922448	648518346501071209	72483037593890188	648518346496059082	[13965 96393 2524]	[13989 96385 2523]
8789	42512803	2022-11-17 14:28:59.843347+00:00		t	14	72483037593920061	648518346501071209	72483037593887856	648518346489543513	[13961 96411 2525]	[13985 96429 2524]
8790	42512738	2022-11-17 14:28:59.843347+00:00		t	19	72483037593902658	648518346484661507	72483037593902595	648518346498314906	[13901 96601 2527]	[13917 96573 2527]
8791	42512704	2022-11-17 14:28:59.843347+00:00		t	24	72483037593876332	648518346500132614	72483037593883110	648518346496932836	[13851 96483 2518]	[13879 96469 2520]
8807	42512826	2022-11-17 14:28:59.843347+00:00		t	17	72483037593942643	648518346526360791	72483037593927672	648518346496932836	[14021 96699 2544]	[13995 96701 2544]
8808	42512840	2022-11-17 14:28:59.843347+00:00		t	20	72483037593885430	648518346526360791	72483037593885390	648518346496059082	[14041 96449 2520]	[14009 96431 2521]
8809	42512822	2022-11-17 14:28:59.843347+00:00		t	36	72483037593955316	648518346526360791	72483037593927567	648518346479325585	[14021 96611 2544]	[13993 96589 2544]
8824	42516022	2022-11-17 14:28:59.843347+00:00		t	17	72764512771817270	648518346484661507	72764512771812145	648518346489543513	[21207 97165 2873]	[21187 97199 2874]
8867	42515842	2022-11-17 14:28:59.843347+00:00		t	31	72764512771869101	648518346500029439	72764512771899372	648518346486971900	[20879 96281 2895]	[20853 96261 2896]
8879	42515903	2022-11-17 14:28:59.843347+00:00		t	23	72764512771907696	648518346501071209	72764512771910091	648518346479055568	[21013 97063 2906]	[21015 97107 2905]
8897	1238976	2022-11-17 14:28:59.843347+00:00		t	46	72553543709759182	648518346489964505	72553543709761556	648518346496932836	[ 14441 100637 2341]	[ 14407 100643 2342]
8906	4090858	2022-11-17 14:28:59.843347+00:00		t	21	72624118075870361	648518346474656450	72624118075752381	648518346491281272	[ 18357 108363 1402]	[ 18391 108355 1402]
8907	16855512	2022-11-17 14:28:59.843347+00:00		t	75	72834881113483640	648518346509377402	72834881113473494	648518346491281272	[24087 96391 2162]	[24115 96405 2162]
8908	1877173	2022-11-17 14:28:59.843347+00:00		t	23	72482968874464836	648518346501071209	72482968874486317	648518346491281272	[14169 96127 2555]	[14133 96157 2556]
8909	9527203	2022-11-17 14:28:59.843347+00:00		t	65	72412943727459577	648518346501071209	72412943727454995	648518346491281272	[ 12175 105339 2465]	[ 12205 105321 2465]
8910	6222500	2022-11-17 14:28:59.843347+00:00		t	42	72413080764077561	648518346474656450	72413080763952039	648518346491281272	[ 12003 110377 1795]	[ 12025 110379 1795]
8911	40590638	2022-11-17 14:28:59.843347+00:00		t	76	72342506062549434	648518346479396796	72342506062563063	648518346491281272	[ 8825 102641 2111]	[ 8851 102627 2111]
8912	3753559	2022-11-17 14:28:59.843347+00:00		t	38	72412943593311288	648518346501071209	72412943593301314	648518346491281272	[ 11295 104899 2237]	[ 11299 104907 2235]
8913	26483996	2022-11-17 14:28:59.843347+00:00		t	83	72342712355177950	648518346479956886	72342712355173329	648518346491281272	[ 9215 109659 2360]	[ 9227 109635 2361]
8914	41565968	2022-11-17 14:28:59.843347+00:00		t	15	72694487557930818	648518346481651905	72694487557935636	648518346500725685	[ 20165 106825 2728]	[ 20135 106817 2730]
8917	14555450	2022-11-17 14:28:59.843347+00:00		t	13	72342368623665896	648518346479396796	72342368623671008	648518346491281272	[ 9425 99589 2150]	[ 9407 99613 2150]
8918	32576000	2022-11-17 14:28:59.843347+00:00		t	48	72764512436356155	648518346509377402	72764512436343848	648518346491281272	[21643 96357 2312]	[21675 96351 2313]
8919	10955653	2022-11-17 14:28:59.843347+00:00		t	26	72483381057166930	648518346512226751	72483381057210057	648518346491281272	[ 12935 106817 2309]	[ 12945 106787 2310]
8920	26089784	2022-11-17 14:28:59.843347+00:00		t	18	72412737233614450	648518346485904766	72412737233618900	648518346491281272	[11203 99463 1888]	[11189 99435 1888]
8921	44364084	2022-11-17 14:28:59.843347+00:00		t	46	72834812192475627	648518346474656450	72834812192484947	648518346491281272	[23819 94291 1694]	[23837 94261 1695]
8922	4999900	2022-11-17 14:28:59.843347+00:00		t	27	72553818252307280	648518346497059044	72553818252285185	648518346491281272	[ 16245 109037 1761]	[ 16267 109011 1761]
8923	34079156	2022-11-17 14:28:59.843347+00:00		t	46	72694486820045033	648518346509377402	72694486819945616	648518346491281272	[ 18669 107075 1410]	[ 18701 107099 1410]
8926	4455861	2022-11-17 14:28:59.843347+00:00		t	32	72764443649675416	648518346509377402	72764443649687647	648518346491281272	[21419 95695 2083]	[21423 95671 2085]
8927	4455879	2022-11-17 14:28:59.843347+00:00		t	87	72764443649694968	648518346509377402	72764443649687713	648518346491281272	[21421 95809 2089]	[21455 95793 2090]
8928	40662950	2022-11-17 14:28:59.843347+00:00		t	47	72624186996569655	648518346497059044	72624186996600349	648518346491281272	[ 16935 108595 1797]	[ 16919 108571 1797]
8929	10116047	2022-11-17 14:28:59.843347+00:00		t	62	72694418502797035	648518346509377402	72694418502809132	648518346491281272	[ 19991 105533 2068]	[ 19985 105507 2068]
8930	34469297	2022-11-17 14:28:59.843347+00:00		t	24	72694624526965441	648518346509377402	72694624526967547	648518346491281272	[ 19867 110719 1831]	[ 19871 110693 1831]
8931	5164546	2022-11-17 14:28:59.843347+00:00		t	27	72553680880530771	648518346485904766	72553680947135488	648518346491281272	[ 15297 104741 1929]	[ 15333 104727 1930]
8932	5053659	2022-11-17 14:28:59.843347+00:00		t	44	72412874605429307	648518346485904766	72412874605426997	648518346491281272	[ 11299 104183 1749]	[ 11337 104181 1750]
8933	2033128	2022-11-17 14:28:59.843347+00:00		t	62	72553680746125742	648518346509377402	72553680746130137	648518346491281272	[ 14537 105677 1602]	[ 14559 105651 1602]
8934	2033129	2022-11-17 14:28:59.843347+00:00		t	29	72553680746145952	648518346509377402	72553680746154026	648518346491281272	[ 14539 105715 1606]	[ 14559 105701 1607]
8935	24634696	2022-11-17 14:28:59.843347+00:00		t	22	72483243282443325	648518346485904766	72483243282473543	648518346491281272	[ 13763 103367 1600]	[ 13731 103351 1602]
8936	42964673	2022-11-17 14:28:59.843347+00:00		t	21	72624187331848265	648518346509377402	72624187331859601	648518346491281272	[ 16867 109265 2332]	[ 16841 109241 2333]
8937	42964676	2022-11-17 14:28:59.843347+00:00		t	16	72624187331851280	648518346509377402	72624187331848151	648518346491281272	[ 16867 109231 2331]	[ 16851 109201 2332]
8938	5164539	2022-11-17 14:28:59.843347+00:00		t	24	72553680947137433	648518346485904766	72553680947239949	648518346491281272	[ 15275 104787 1930]	[ 15293 104811 1931]
8939	23253943	2022-11-17 14:28:59.843347+00:00		t	14	72905181205234771	648518346491361313	72905181205242098	648518346491281272	[25795 94865 2270]	[25815 94887 2271]
8940	21908105	2022-11-17 14:28:59.843347+00:00		t	55	72412669050890388	648518346489565548	72412669050879718	648518346491281272	[12225 97235 2860]	[12257 97239 2862]
8941	29128529	2022-11-17 14:28:59.843347+00:00		t	25	72412805953141933	648518346485904766	72412805953139568	648518346491281272	[ 11287 101133 1890]	[ 11261 101143 1890]
8942	16469813	2022-11-17 14:28:59.843347+00:00		t	39	72694693313746080	648518346509377402	72694693313733646	648518346491281272	[ 20107 114435 1995]	[ 20119 114421 1993]
8943	31565537	2022-11-17 14:28:59.843347+00:00		t	60	72342368690668585	648518346479396796	72342368690651193	648518346491281272	[ 9133 99783 2228]	[ 9105 99759 2228]
8944	26697927	2022-11-17 14:28:59.843347+00:00		t	21	72483174831349997	648518346489964505	72483174831365315	648518346520685366	[ 13227 100991 2072]	[ 13229 100991 2075]
8946	28530504	2022-11-17 14:28:59.843347+00:00		t	75	72553337618745093	648518346501071209	72553337618899231	648518346491281272	[14555 95975 2568]	[14589 95995 2568]
8949	31087340	2022-11-17 14:28:59.843347+00:00		t	13	72412599928934335	648518346479396796	72412599928937044	648518346491281272	[12241 95677 2165]	[12273 95677 2166]
8950	31565511	2022-11-17 14:28:59.843347+00:00		t	55	72342368690694735	648518346479396796	72342368690686938	648518346491281272	[ 9103 99877 2234]	[ 9075 99855 2235]
8951	42127690	2022-11-17 14:28:59.843347+00:00		t	36	72342781074804846	648518346497880310	72342781074791876	648518346503310971	[ 9347 111017 2423]	[ 9351 110989 2424]
8952	42127758	2022-11-17 14:28:59.843347+00:00		t	17	72342781074709820	648518346497880310	72342781074712054	648518346503310971	[ 9393 110997 2390]	[ 9411 110971 2389]
8953	35910905	2022-11-17 14:28:59.843347+00:00		t	21	72342506129634529	648518346484661507	72342506129636884	648518346491281272	[ 9035 103109 2236]	[ 9025 103125 2236]
8956	33761731	2022-11-17 14:28:59.843347+00:00		t	37	72483381258416448	648518346489023210	72483381258436563	648518346477229768	[ 12515 107223 2667]	[ 12499 107257 2668]
8957	14730505	2022-11-17 14:28:59.843347+00:00		t	25	72553956160934501	648518346509377402	72553956160934471	648518346491281272	[ 15707 113715 2639]	[ 15679 113713 2641]
8958	27871197	2022-11-17 14:28:59.843347+00:00		t	31	72694486886572424	648518346509377402	72694486886575165	648518346491281272	[ 18755 107411 1419]	[ 18737 107443 1420]
8959	26305914	2022-11-17 14:28:59.843347+00:00		t	47	72342643568713350	648518346486783620	72342643568720935	648518346491281272	[ 8503 106655 2282]	[ 8477 106667 2282]
8960	16281203	2022-11-17 14:28:59.843347+00:00		t	41	72412943794665990	648518346489544793	72412943794670740	648518346491281272	[ 11999 106233 2636]	[ 12013 106201 2636]
8961	23577689	2022-11-17 14:28:59.843347+00:00		t	41	72412668581119008	648518346485904766	72412668581128889	648518346491281272	[11765 97145 1956]	[11797 97153 1957]
8962	19492751	2022-11-17 14:28:59.843347+00:00		t	49	72483243349531564	648518346479396796	72483243349531552	648518346491281272	[ 12861 103515 1702]	[ 12843 103509 1705]
8963	16024108	2022-11-17 14:28:59.843347+00:00		t	17	72694624728308586	648518346498344346	72694624728319636	648518346491281272	[ 18885 110669 2192]	[ 18887 110633 2193]
9000	42533022	2022-11-17 14:28:59.843347+00:00		t	36	72905181070924566	648518346502236489	72905181070912483	648518346488873565	[25897 95399 1968]	[25907 95371 1968]
9001	42533023	2022-11-17 14:28:59.843347+00:00		t	20	72905181071082326	648518346489565548	72905181071054763	648518346507389983	[25887 95825 2023]	[25903 95805 2022]
9011	42537119	2022-11-17 14:28:59.843347+00:00		t	12	72342643568478296	648518346524262149	72342643568478153	648518346479197392	[ 9337 106617 2193]	[ 9345 106581 2193]
9037	42537535	2022-11-17 14:28:59.843347+00:00		t	36	72342643568293271	648518346524262149	72342643568295950	648518346466168368	[ 10097 106833 2186]	[ 10123 106843 2186]
9041	42537522	2022-11-17 14:28:59.843347+00:00		t	43	72342643568407919	648518346524262149	72342643568470615	648518346481524623	[ 10075 106841 2187]	[ 10095 106855 2189]
9046	42537406	2022-11-17 14:28:59.843347+00:00		t	45	72342643568542728	648518346481651905	72342643568535134	648518346495952784	[ 9861 107513 2207]	[ 9825 107511 2207]
9057	42537313	2022-11-17 14:28:59.843347+00:00		t	41	72342643568390354	648518346524262149	72342643568434435	648518346481524623	[ 9659 107405 2191]	[ 9673 107443 2191]
9072	42530414	2022-11-17 14:28:59.843347+00:00		t	59	72694555942009088	648518346493419292	72694555942014178	648518346486617760	[ 19513 109981 2159]	[ 19525 109985 2161]
9079	42537472	2022-11-17 14:28:59.843347+00:00		t	19	72342643568735604	648518346524262149	72342643568718354	648518346466168368	[ 9929 106563 2283]	[ 9925 106543 2282]
9158	42554517	2022-11-17 14:28:59.843347+00:00		t	33	72764512436306376	648518346474656450	72764512503128099	648518346479325585	[21235 97347 2313]	[21207 97347 2315]
9212	5295596	2022-11-17 14:28:59.843347+00:00		t	27	72412737636138286	648518346489964505	72412737636135795	648518346504315944	[11649 99217 2595]	[11647 99247 2595]
9217	3261585	2022-11-17 14:28:59.843347+00:00		t	21	72483312270255380	648518346489964505	72483312270231359	648518346496932836	[ 12623 105335 2063]	[ 12631 105311 2063]
9219	7346376	2022-11-17 14:28:59.843347+00:00		t	24	72483106178975048	648518346489964505	72483106178942118	648518346487504531	[13979 99543 2197]	[13943 99539 2198]
9223	22458124	2022-11-17 14:28:59.843347+00:00		t	13	72483174965620742	648518346489964505	72483174965622947	648518346479325585	[ 13043 100711 2336]	[ 13015 100727 2338]
9225	18603698	2022-11-17 14:28:59.843347+00:00		t	15	72342574983431946	648518346489964505	72342574983466091	648518346479055568	[ 9183 105783 2520]	[ 9211 105793 2521]
9229	21009787	2022-11-17 14:28:59.843347+00:00		t	26	72483312471693017	648518346489964505	72483312471693049	648518346504315944	[ 13189 105743 2479]	[ 13153 105747 2480]
9230	21009821	2022-11-17 14:28:59.843347+00:00		t	44	72483312471693151	648518346489964505	72483312471661170	648518346504315944	[ 13219 105935 2467]	[ 13219 105971 2467]
9248	7346161	2022-11-17 14:28:59.843347+00:00		t	23	72483106179094865	648518346489964505	72483106179102099	648518346510155558	[ 13633 100049 2249]	[ 13663 100041 2250]
9319	42574937	2022-11-17 14:28:59.843347+00:00		t	45	72764993539866372	648518346485508627	72764993539872989	648518346504315944	[ 21745 111985 2438]	[ 21721 111963 2438]
9323	15437894	2022-11-17 14:28:59.843347+00:00		t	17	72272206373366013	648518346488838734	72272206373361340	648518346479197392	[ 7279 105627 2726]	[ 7249 105647 2727]
9608	14465000	2022-11-17 14:28:59.843347+00:00		t	37	72412806087427175	648518346500132614	72412806087440708	648518346514306270	[ 11557 100603 2175]	[ 11555 100577 2174]
9609	37064962	2022-11-17 14:28:59.843347+00:00		t	21	72342574983339018	648518346491361313	72342574983349699	648518346494148128	[ 10177 105127 2493]	[ 10167 105161 2494]
9610	22896767	2022-11-17 14:28:59.843347+00:00		t	28	72764375064435634	648518346509377402	72764375064442301	648518346514306270	[21793 92401 2366]	[21761 92405 2367]
9613	2486180	2022-11-17 14:28:59.843347+00:00		t	23	72834812326747887	648518346479956886	72834812326735515	648518346514306270	[22747 95251 2001]	[22735 95221 2002]
9618	29145649	2022-11-17 14:28:59.843347+00:00		t	22	72834881113466158	648518346509377402	72834812393985562	648518346514306270	[23877 96265 2155]	[23883 96235 2156]
9619	11119522	2022-11-17 14:28:59.843347+00:00		t	18	72694486819816237	648518346474656450	72694486819818465	648518346478125293	[ 20441 107069 1367]	[ 20423 107049 1367]
9621	29145737	2022-11-17 14:28:59.843347+00:00		t	19	72834812393969774	648518346509377402	72834812393985562	648518346514306270	[23963 96255 2153]	[23979 96227 2153]
9625	8210028	2022-11-17 14:28:59.843347+00:00		t	19	72482968673134485	648518346481123040	72482968673099075	648518346494195703	[13065 94795 2149]	[13041 94783 2149]
9628	29957453	2022-11-17 14:28:59.843347+00:00		t	85	72764443716896361	648518346491361313	72764443716851066	648518346514306270	[21187 96189 2299]	[21219 96197 2299]
9629	10722808	2022-11-17 14:28:59.843347+00:00		t	56	72483037325513708	648518346489964505	72483037325500641	648518346514306270	[13381 98157 2036]	[13347 98169 2036]
9631	35546555	2022-11-17 14:28:59.843347+00:00		t	14	72764374729053916	648518346489997619	72764374729046902	648518346494195703	[22473 94043 1764]	[22485 94027 1766]
9633	35546556	2022-11-17 14:28:59.843347+00:00		t	29	72764374728992411	648518346489997619	72764374728997301	648518346494195703	[22469 94035 1739]	[22489 94011 1740]
9634	35546560	2022-11-17 14:28:59.843347+00:00		t	20	72764374728970582	648518346489997619	72764374728954250	648518346494195703	[22495 94157 1734]	[22505 94141 1732]
9635	20218585	2022-11-17 14:28:59.843347+00:00		t	25	72483174697120431	648518346481123040	72483174696913302	648518346478125293	[ 13699 100839 1811]	[ 13715 100813 1811]
9637	21881951	2022-11-17 14:28:59.843347+00:00		t	21	72342437276054499	648518346481123040	72342437276044764	648518346494195703	[ 8723 102141 2030]	[ 8741 102143 2032]
9639	16691441	2022-11-17 14:28:59.843347+00:00		t	26	72764649740984871	648518346489985111	72764649740972597	648518346478125293	[ 21785 100777 1958]	[ 21781 100745 1959]
9640	25547498	2022-11-17 14:28:59.843347+00:00		t	22	72412668849638822	648518346489985111	72412668849654870	648518346478125293	[11947 97835 2494]	[11963 97813 2495]
9647	40283301	2022-11-17 14:28:59.843347+00:00		t	44	72482968672992016	648518346489985111	72482968672984757	648518346478125293	[13643 96167 2101]	[13609 96175 2101]
9649	23349016	2022-11-17 14:28:59.843347+00:00		t	16	72623843533255718	648518346501071209	72623843533284396	648518346478125293	[ 16753 100313 2006]	[ 16753 100331 2008]
9654	15127711	2022-11-17 14:28:59.843347+00:00		t	27	72483518227623205	648518346474656450	72483518227620428	648518346478125293	[ 13067 111679 1780]	[ 13053 111701 1780]
9655	32607946	2022-11-17 14:28:59.843347+00:00		t	19	72342506263796738	648518346481710273	72342506263645664	648518346497891062	[ 9567 104307 2447]	[ 9593 104309 2447]
9657	39145964	2022-11-17 14:28:59.843347+00:00		t	17	72694143557920093	648518346501414166	72694143557917406	648518346497891062	[19967 97541 1970]	[19957 97571 1970]
9659	17948921	2022-11-17 14:28:59.843347+00:00		t	32	72483037795163499	648518346486783620	72483037795151254	648518346497891062	[12939 96627 2898]	[12955 96607 2897]
9660	4596650	2022-11-17 14:28:59.843347+00:00		t	56	72764375064593169	648518346474656450	72764375064584062	648518346478125293	[21609 93251 2423]	[21629 93289 2423]
9661	16488458	2022-11-17 14:28:59.843347+00:00		t	19	72483037795191024	648518346496359485	72483037795193567	648518346483445438	[13967 97359 2914]	[13941 97343 2914]
9662	23349178	2022-11-17 14:28:59.843347+00:00		t	26	72623843533223621	648518346491067565	72623843533226191	648518346483445438	[17059 99727 1983]	[17065 99757 1984]
9663	36491018	2022-11-17 14:28:59.843347+00:00		t	16	72412874873810027	648518346524262149	72412874873816764	648518346483445438	[ 10677 104111 2230]	[ 10713 104129 2230]
9664	36491141	2022-11-17 14:28:59.843347+00:00		t	20	72412874873822212	648518346524262149	72412874873816905	648518346483445438	[ 10911 104259 2233]	[ 10893 104231 2233]
9665	4596690	2022-11-17 14:28:59.843347+00:00		t	33	72764375064575113	648518346486141124	72764375064564396	648518346478125293	[21681 93281 2414]	[21673 93309 2415]
9671	22741832	2022-11-17 14:28:59.843347+00:00		t	44	72553543575771331	648518346524262149	72553543575789798	648518346483445438	[ 15151 100855 2154]	[ 15121 100861 2155]
9695	13732836	2022-11-17 14:28:59.843347+00:00		t	13	72342575117626054	648518346492539577	72342575117618573	648518346497891062	[ 8413 105631 2772]	[ 8437 105617 2774]
9703	42634845	2022-11-17 14:28:59.843347+00:00		t	23	72624050027047360	648518346500132614	72624050027031182	648518346497891062	[ 17515 105237 2624]	[ 17487 105225 2624]
9704	40553903	2022-11-17 14:28:59.843347+00:00		t	38	72623706564086101	648518346479956886	72623706564093168	648518346497891062	[17629 95477 2915]	[17625 95455 2917]
9705	8239022	2022-11-17 14:28:59.843347+00:00		t	13	72483174898508330	648518346479677888	72483174898499288	648518346497891062	[ 13779 101673 2219]	[ 13799 101701 2219]
9706	8239023	2022-11-17 14:28:59.843347+00:00		t	27	72483174898503640	648518346479677888	72483174898499288	648518346497891062	[ 13785 101647 2216]	[ 13803 101683 2217]
9707	13492199	2022-11-17 14:28:59.843347+00:00		t	25	72975481095666589	648518346507570297	72975481095668940	648518346497891062	[27209 94091 1995]	[27205 94095 1997]
9709	13492236	2022-11-17 14:28:59.843347+00:00		t	27	72975481095666589	648518346507570297	72975481095683009	648518346497891062	[27249 94103 1997]	[27245 94111 1999]
9710	40767334	2022-11-17 14:28:59.843347+00:00		t	15	72694143624948504	648518346479677888	72694143624943086	648518346497891062	[19731 97607 2076]	[19717 97577 2076]
9711	17198876	2022-11-17 14:28:59.843347+00:00		t	14	72342644038363773	648518346479677888	72342644038356132	648518346497891062	[ 9163 106529 3131]	[ 9199 106535 3131]
9712	3585120	2022-11-17 14:28:59.843347+00:00		t	18	72694487356625993	648518346489964505	72694487356618642	648518346497891062	[ 18993 106773 2348]	[ 19005 106795 2348]
9713	40489618	2022-11-17 14:28:59.843347+00:00		t	17	72412737636337214	648518346500132614	72412737636321053	648518346497891062	[10883 99119 2676]	[10873 99141 2675]
9715	34753671	2022-11-17 14:28:59.843347+00:00		t	16	72764374796206854	648518346491361313	72764374796201810	648518346497891062	[21063 93435 1917]	[21029 93419 1917]
9716	34910618	2022-11-17 14:28:59.843347+00:00		t	20	72342437611425565	648518346479677888	72342437611416519	648518346497891062	[ 9795 101897 2583]	[ 9811 101907 2581]
9717	3178592	2022-11-17 14:28:59.843347+00:00		t	42	72412874941123795	648518346481710273	72412874941188406	648518346497891062	[ 10381 102667 2439]	[ 10349 102647 2440]
9718	32446756	2022-11-17 14:28:59.843347+00:00		t	22	72412806624036250	648518346500132614	72412806624016972	648518346497891062	[ 10429 100777 3091]	[ 10435 100811 3091]
9719	26386818	2022-11-17 14:28:59.843347+00:00		t	39	72483450044825440	648518346500132614	72483450044832474	648518346497891062	[ 13203 110151 2745]	[ 13229 110133 2745]
9724	40271116	2022-11-17 14:28:59.843347+00:00		t	48	72693937466712972	648518346491361313	72693937466708134	648518346497891062	[19775 91693 2155]	[19755 91721 2155]
9725	40271134	2022-11-17 14:28:59.843347+00:00		t	20	72693937466693748	648518346491361313	72693937466691256	648518346497891062	[19779 91663 2153]	[19767 91673 2152]
9728	31806890	2022-11-17 14:28:59.843347+00:00		t	50	72694074972767021	648518346507570297	72694074972750154	648518346497891062	[19547 95887 2278]	[19521 95893 2279]
9730	31806893	2022-11-17 14:28:59.843347+00:00		t	23	72694074972759992	648518346507570297	72694074972774014	648518346497891062	[19549 95861 2281]	[19521 95839 2282]
9731	20679760	2022-11-17 14:28:59.843347+00:00		t	42	72624324569503838	648518346497880310	72624324569498919	648518346497891062	[ 16627 114061 1969]	[ 16661 114071 1971]
9732	20679684	2022-11-17 14:28:59.843347+00:00		t	25	72624324569461469	648518346497880310	72624324569473079	648518346497891062	[ 16531 114189 1960]	[ 16569 114199 1960]
9733	4670877	2022-11-17 14:28:59.843347+00:00		t	45	72342574849052451	648518346517586756	72342574849062723	648518346497891062	[ 9395 105201 2216]	[ 9407 105231 2216]
9734	2352547	2022-11-17 14:28:59.843347+00:00		t	20	72412806355838753	648518346481710273	72412806355820140	648518346497891062	[ 10583 101877 2671]	[ 10599 101857 2670]
9735	30732831	2022-11-17 14:28:59.843347+00:00		t	16	72342575184736647	648518346517586756	72342575184847253	648518346497891062	[ 8385 105329 2936]	[ 8355 105357 2937]
9736	20679804	2022-11-17 14:28:59.843347+00:00		t	14	72624324569545750	648518346497880310	72624324569536416	648518346497891062	[ 16761 114059 1994]	[ 16743 114035 1995]
9738	6026930	2022-11-17 14:28:59.843347+00:00		t	38	72412737703359023	648518346486783620	72412737703367335	648518346494476935	[ 11133 100133 2762]	[ 11103 100133 2761]
9741	6026690	2022-11-17 14:28:59.843347+00:00		t	54	72412737703289476	648518346517586756	72412737703282086	648518346514306270	[10533 99707 2729]	[10555 99729 2728]
9743	5161459	2022-11-17 14:28:59.843347+00:00		t	22	72623843600306622	648518346484661507	72553474856114945	648518346514306270	[16393 99361 2095]	[16363 99361 2095]
9749	36064262	2022-11-17 14:28:59.843347+00:00		t	23	72413149885959408	648518346474656450	72413149885964228	648518346479077839	[ 10711 110901 2496]	[ 10681 110913 2498]
9750	20349325	2022-11-17 14:28:59.843347+00:00		t	17	72764512436294580	648518346474656450	72764443716814318	648518346479077839	[22421 96259 2299]	[22395 96241 2299]
9751	30364297	2022-11-17 14:28:59.843347+00:00		t	27	72694486886804663	648518346509377402	72694486886804703	648518346479077839	[ 19271 107537 1443]	[ 19299 107549 1444]
9752	44364223	2022-11-17 14:28:59.843347+00:00		t	33	72834812192519138	648518346474656450	72834812192529718	648518346479077839	[24051 94381 1714]	[24079 94403 1715]
9753	3718929	2022-11-17 14:28:59.843347+00:00		t	29	72834743540196490	648518346491361313	72834743540208457	648518346479077839	[23137 93057 1852]	[23109 93055 1855]
9754	18356126	2022-11-17 14:28:59.843347+00:00		t	35	72412805953221193	648518346479396796	72412805953239883	648518346479077839	[ 10287 101603 1920]	[ 10305 101581 1921]
9755	30861784	2022-11-17 14:28:59.843347+00:00		t	17	72975618669016722	648518346479396796	72975618669007088	648518346479077839	[27281 97733 2302]	[27253 97753 2303]
9758	10888376	2022-11-17 14:28:59.843347+00:00		t	27	72764444052303613	648518346489565548	72764444052299014	648518346479077839	[22495 95157 2852]	[22525 95167 2853]
9759	32131342	2022-11-17 14:28:59.843347+00:00		t	28	72764649875101174	648518346474656450	72764649875110947	648518346479077839	[ 21293 100529 2208]	[ 21275 100509 2209]
9760	40283295	2022-11-17 14:28:59.843347+00:00		t	36	72482968673166834	648518346479396796	72482968673148276	648518346479077839	[13573 95791 2168]	[13599 95777 2168]
9761	355647	2022-11-17 14:28:59.843347+00:00		t	32	72553543307244909	648518346479396796	72553543307234793	648518346479077839	[ 14659 101561 1622]	[ 14645 101531 1622]
9762	2822605	2022-11-17 14:28:59.843347+00:00		t	21	72834812393903991	648518346509377402	72834812393930078	648518346479077839	[22579 96051 2129]	[22543 96047 2130]
9763	12985706	2022-11-17 14:28:59.843347+00:00		t	25	72834812796497919	648518346479396796	72834812796508395	648518346479077839	[23469 95023 2869]	[23455 95061 2869]
9764	30239346	2022-11-17 14:28:59.843347+00:00		t	31	72483243349556049	648518346489565548	72483243349553376	648518346479077839	[ 14299 104395 1714]	[ 14267 104389 1714]
9765	8498817	2022-11-17 14:28:59.843347+00:00		t	62	72905250126041253	648518346479396796	72905250126070211	648518346479077839	[25101 97311 2655]	[25129 97289 2655]
9766	10212909	2022-11-17 14:28:59.843347+00:00		t	42	72764512436129845	648518346489985111	72764512436123285	648518346479077839	[20573 97717 2200]	[20605 97699 2200]
9767	971455	2022-11-17 14:28:59.843347+00:00		t	48	72413080965216175	648518346474656450	72413080965223720	648518346479077839	[ 10325 109633 2134]	[ 10345 109661 2134]
9768	17759709	2022-11-17 14:28:59.843347+00:00		t	39	72412874739793443	648518346479396796	72412874739796533	648518346479077839	[ 10849 103907 2042]	[ 10881 103897 2043]
9769	29313612	2022-11-17 14:28:59.843347+00:00		t	30	72764374997127569	648518346509377402	72834743741382332	648518346479077839	[22517 93037 2193]	[22543 93045 2193]
9770	17759432	2022-11-17 14:28:59.843347+00:00		t	17	72412874739812653	648518346479396796	72412874739796314	648518346479077839	[ 10359 103533 2047]	[ 10339 103545 2045]
9771	41138706	2022-11-17 14:28:59.843347+00:00		t	60	72764993002767451	648518346474656450	72764993002735116	648518346479077839	[ 22465 111365 1294]	[ 22477 111337 1295]
9772	13747488	2022-11-17 14:28:59.843347+00:00		t	21	72764718125008296	648518346474656450	72764718124995671	648518346479077839	[ 22157 102443 1342]	[ 22177 102473 1343]
9773	24534454	2022-11-17 14:28:59.843347+00:00		t	22	72694212411520523	648518346509377402	72694212411522294	648518346479077839	[19475 98519 2260]	[19505 98505 2262]
9774	13747543	2022-11-17 14:28:59.843347+00:00		t	48	72764718125000893	648518346474656450	72764718124998359	648518346479077839	[ 22211 102781 1338]	[ 22229 102751 1338]
9775	13747667	2022-11-17 14:28:59.843347+00:00		t	32	72764718124985797	648518346474656450	72764718124977770	648518346479077839	[ 22393 102843 1333]	[ 22365 102827 1333]
9776	10212914	2022-11-17 14:28:59.843347+00:00		t	28	72764512436142461	648518346489985111	72764512436114574	648518346479077839	[20577 97749 2198]	[20607 97761 2199]
9777	13747687	2022-11-17 14:28:59.843347+00:00		t	13	72764718125000940	648518346474656450	72764718124998333	648518346479077839	[ 22409 102813 1336]	[ 22389 102779 1336]
9778	14592726	2022-11-17 14:28:59.843347+00:00		t	30	72553886904688288	648518346509377402	72553886904833006	648518346479077839	[ 15013 111487 1663]	[ 15009 111489 1666]
9779	18356152	2022-11-17 14:28:59.843347+00:00		t	50	72412805953225490	648518346479396796	72412805953291621	648518346479077839	[ 10353 101677 1924]	[ 10383 101663 1925]
9780	18500638	2022-11-17 14:28:59.843347+00:00		t	41	72975618736038407	648518346479396796	72975618736086555	648518346479077839	[26631 96653 2429]	[26657 96637 2431]
9781	27836777	2022-11-17 14:28:59.843347+00:00		t	42	72834881180364360	648518346498344346	72834881180380121	648518346479077839	[22583 96577 2201]	[22571 96543 2201]
9782	29312519	2022-11-17 14:28:59.843347+00:00		t	46	72553406472407973	648518346481651905	72553406472438911	648518346479077839	[14373 97075 2816]	[14381 97101 2818]
9783	8755790	2022-11-17 14:28:59.843347+00:00		t	20	72413149617401427	648518346474656450	72413149617257901	648518346479077839	[ 11279 111949 1938]	[ 11273 111981 1938]
9784	13756258	2022-11-17 14:28:59.843347+00:00		t	38	72413149617449456	648518346474656450	72413149617466250	648518346479077839	[ 10411 110977 1953]	[ 10427 110947 1953]
9785	2822601	2022-11-17 14:28:59.843347+00:00		t	49	72764443649751545	648518346474656450	72834812393930078	648518346479077839	[22519 96181 2129]	[22545 96165 2130]
9786	6003882	2022-11-17 14:28:59.843347+00:00		t	16	72694624325817843	648518346474656450	72694624325817799	648518346479077839	[ 18947 111233 1477]	[ 18925 111221 1476]
9787	12816623	2022-11-17 14:28:59.843347+00:00		t	49	72764443649735317	648518346474656450	72764443649758476	648518346479077839	[22333 96087 2110]	[22333 96067 2112]
9788	6273626	2022-11-17 14:28:59.843347+00:00		t	35	72764374930284556	648518346474656450	72764374930296275	648518346479077839	[22237 92713 2131]	[22227 92689 2130]
9789	25404694	2022-11-17 14:28:59.843347+00:00		t	29	72553749398423271	648518346474656450	72553749398444087	648518346479077839	[ 15821 108509 1475]	[ 15799 108489 1475]
9790	6273665	2022-11-17 14:28:59.843347+00:00		t	29	72764374930298801	648518346474656450	72764374930284670	648518346479077839	[22283 92853 2128]	[22283 92879 2126]
9791	12816669	2022-11-17 14:28:59.843347+00:00		t	13	72764443649763192	648518346474656450	72764443649763173	648518346479077839	[22443 96103 2117]	[22431 96067 2118]
9792	25404968	2022-11-17 14:28:59.843347+00:00		t	13	72553749398368694	648518346474656450	72553749398376874	648518346479077839	[ 16349 107985 1445]	[ 16345 107961 1447]
9793	169560	2022-11-17 14:28:59.843347+00:00		t	15	72342437208745065	648518346479396796	72342437208734680	648518346479077839	[ 9919 101775 1910]	[ 9895 101787 1909]
9795	19461578	2022-11-17 14:28:59.843347+00:00		t	45	72623774947700437	648518346474656450	72623774947890075	648518346479077839	[17929 97805 2209]	[17933 97777 2211]
9796	9692457	2022-11-17 14:28:59.843347+00:00		t	92	72483037728145295	648518346479396796	72483037728161079	648518346479077839	[13127 97005 2795]	[13155 97003 2796]
9797	7650185	2022-11-17 14:28:59.843347+00:00		t	20	72905249924784535	648518346479396796	72905249924782062	648518346479077839	[25727 97181 2301]	[25755 97155 2301]
9798	9692132	2022-11-17 14:28:59.843347+00:00		t	13	72483037728065574	648518346479396796	72483037728088253	648518346479077839	[12631 96333 2765]	[12607 96327 2766]
9799	20349273	2022-11-17 14:28:59.843347+00:00		t	15	72764443716851352	648518346474656450	72764443716872802	648518346479077839	[21891 96191 2308]	[21855 96183 2307]
9800	20498693	2022-11-17 14:28:59.843347+00:00		t	25	72623706161423966	648518346481651905	72623706161434216	648518346479077839	[18197 96101 2136]	[18225 96085 2137]
9801	7650189	2022-11-17 14:28:59.843347+00:00		t	62	72905249924875300	648518346479396796	72905249924825572	648518346479077839	[25735 97215 2303]	[25759 97191 2303]
9802	29128452	2022-11-17 14:28:59.843347+00:00		t	18	72412805953185590	648518346479396796	72412805953174958	648518346479077839	[ 11117 100887 1901]	[ 11091 100879 1900]
9804	9692207	2022-11-17 14:28:59.843347+00:00		t	49	72483037728090490	648518346479396796	72483037728090853	648518346479077839	[12709 96301 2770]	[12705 96339 2771]
9805	16406771	2022-11-17 14:28:59.843347+00:00		t	42	72694280929819460	648518346491849128	72694280929819493	648518346479077839	[ 19795 101929 1868]	[ 19807 101947 1870]
9806	9778095	2022-11-17 14:28:59.843347+00:00		t	26	72413149818764144	648518346498344346	72413149818759340	648518346479077839	[ 11285 112317 2337]	[ 11303 112309 2336]
9807	16406803	2022-11-17 14:28:59.843347+00:00		t	29	72694280929797048	648518346491849128	72694280929814084	648518346479077839	[ 19827 101885 1866]	[ 19861 101861 1867]
9808	18896956	2022-11-17 14:28:59.843347+00:00		t	38	72764993136784809	648518346509377402	72764993136953017	648518346479077839	[ 21911 111147 1549]	[ 21883 111145 1551]
9809	33440602	2022-11-17 14:28:59.843347+00:00		t	63	72764718125090587	648518346509377402	72764718125095017	648518346479077839	[ 21611 104219 1383]	[ 21639 104203 1383]
9810	15174422	2022-11-17 14:28:59.843347+00:00		t	16	72342437275952099	648518346479396796	72342437275949838	648518346479077839	[ 9765 102117 1987]	[ 9793 102137 1987]
9811	27023296	2022-11-17 14:28:59.843347+00:00		t	33	72553818117944928	648518346474656450	72553818117956752	648518346479077839	[ 15437 109013 1492]	[ 15465 109003 1492]
9812	27023342	2022-11-17 14:28:59.843347+00:00		t	32	72553818117942318	648518346474656450	72553818117919676	648518346479077839	[ 15607 108769 1480]	[ 15579 108757 1481]
9813	27391375	2022-11-17 14:28:59.843347+00:00		t	34	72764512369213096	648518346474656450	72764512369206620	648518346479077839	[20767 97259 2098]	[20779 97291 2098]
9815	19532737	2022-11-17 14:28:59.843347+00:00		t	43	72764512436316948	648518346509377402	72764512436423175	648518346479077839	[21409 96679 2312]	[21425 96705 2312]
9821	43152798	2022-11-17 14:28:59.843347+00:00		t	37	72624255581641434	648518346474656450	72624186862124437	648518346479077839	[ 17181 110615 1468]	[ 17179 110587 1468]
9822	33496161	2022-11-17 14:28:59.843347+00:00		t	42	72694143692229188	648518346474656450	72694143692229195	648518346479077839	[19013 97917 2276]	[19021 97957 2276]
9823	24581412	2022-11-17 14:28:59.843347+00:00		t	21	72342368556444802	648518346479396796	72342368556431746	648518346479077839	[ 9809 99321 2032]	[ 9809 99351 2032]
9824	27070130	2022-11-17 14:28:59.843347+00:00		t	13	72975618803137638	648518346479396796	72975618803140212	648518346479077839	[27331 96855 2542]	[27331 96873 2541]
9825	24581437	2022-11-17 14:28:59.843347+00:00		t	59	72342368556444802	648518346479396796	72342368556431767	648518346479077839	[ 9899 99353 2036]	[ 9899 99387 2036]
9826	24534492	2022-11-17 14:28:59.843347+00:00		t	70	72694212411498425	648518346524262149	72694212411512117	648518346479077839	[19597 98589 2246]	[19587 98557 2247]
9827	24534499	2022-11-17 14:28:59.843347+00:00		t	40	72694212411484302	648518346524262149	72694212411502224	648518346479077839	[19617 98573 2243]	[19615 98535 2244]
9834	39722930	2022-11-17 14:28:59.843347+00:00		t	28	72553680678958636	648518346509377402	72553680678965279	648518346479077839	[ 15753 105491 1459]	[ 15741 105469 1459]
9836	40467825	2022-11-17 14:28:59.843347+00:00		t	25	72553956362200575	648518346509377402	72553956362189265	648518346479077839	[ 16133 114641 2984]	[ 16135 114675 2985]
9850	41117027	2022-11-17 14:28:59.843347+00:00		t	48	72342712288153225	648518346509377402	72342712288107439	648518346479077839	[ 10119 110579 2268]	[ 10089 110583 2267]
9851	42081711	2022-11-17 14:28:59.843347+00:00		t	21	72764512369249346	648518346474656450	72764512369254057	648518346479077839	[22033 96269 2112]	[22003 96277 2112]
9852	38672750	2022-11-17 14:28:59.843347+00:00		t	34	72905180936631499	648518346474656450	72905180936640775	648518346479077839	[25571 95551 1685]	[25611 95545 1685]
9853	30591441	2022-11-17 14:28:59.843347+00:00		t	23	72623843734672915	648518346474656450	72623843734654680	648518346479077839	[18331 99705 2430]	[18323 99713 2428]
9854	31277647	2022-11-17 14:28:59.843347+00:00		t	29	72412668849666944	648518346479396796	72412668849672355	648518346479077839	[11239 96601 2504]	[11231 96579 2506]
9855	38955086	2022-11-17 14:28:59.843347+00:00		t	36	72694418100263945	648518346474656450	72694418100283415	648518346479077839	[ 20107 106137 1345]	[ 20103 106109 1346]
9856	30576488	2022-11-17 14:28:59.843347+00:00		t	64	72342643568499590	648518346479956886	72342643568442387	648518346479077839	[ 9623 108469 2191]	[ 9613 108435 2191]
9864	41154059	2022-11-17 14:28:59.843347+00:00		t	21	72694486819961358	648518346474656450	72694486819998528	648518346479077839	[ 18557 108011 1412]	[ 18529 107991 1412]
9865	35562882	2022-11-17 14:28:59.843347+00:00		t	47	72905387229540591	648518346479396796	72905387229540654	648518346479077839	[ 24851 100367 2042]	[ 24819 100377 2041]
9866	31474667	2022-11-17 14:28:59.843347+00:00		t	32	72764374796039612	648518346474656450	72764374796027918	648518346479077839	[22255 94047 1851]	[22231 94031 1851]
9867	40283196	2022-11-17 14:28:59.843347+00:00		t	33	72482968673129832	648518346479396796	72482968673114811	648518346479077839	[13399 95587 2162]	[13371 95579 2162]
9870	35589703	2022-11-17 14:28:59.843347+00:00		t	30	72342781141650408	648518346474656450	72342781141570499	648518346479077839	[ 10105 111955 2452]	[ 10087 111933 2452]
9878	31151071	2022-11-17 14:28:59.843347+00:00		t	18	72412805953083431	648518346479396796	72412805953090961	648518346479077839	[ 12135 102305 1862]	[ 12125 102339 1862]
9882	43609191	2022-11-17 14:28:59.843347+00:00		t	21	72834743674477121	648518346474656450	72834743674484119	648518346479077839	[22535 92921 2133]	[22531 92901 2134]
9883	43609205	2022-11-17 14:28:59.843347+00:00		t	34	72764374930327214	648518346474656450	72834743674503053	648518346479077839	[22521 92995 2145]	[22541 92983 2144]
9886	43609271	2022-11-17 14:28:59.843347+00:00		t	46	72834743674465203	648518346474656450	72834743674474773	648518346479077839	[22577 92915 2131]	[22593 92895 2132]
9899	39563344	2022-11-17 14:28:59.843347+00:00		t	32	72342643904124885	648518346486783620	72342643904135662	648518346481524623	[ 8879 106947 2872]	[ 8863 106923 2874]
9901	35719364	2022-11-17 14:28:59.843347+00:00		t	32	72764581625567732	648518346479396796	72764581625570429	648518346479077839	[20587 98335 3148]	[20617 98321 3149]
9904	35470240	2022-11-17 14:28:59.843347+00:00		t	27	72483175368370060	648518346486783620	72483175368374552	648518346466168368	[ 13881 100443 3168]	[ 13873 100405 3169]
9905	43853834	2022-11-17 14:28:59.843347+00:00		t	18	72694624393014945	648518346524262149	72694624393008516	648518346479077839	[ 20357 111621 1627]	[ 20371 111603 1628]
9910	36411123	2022-11-17 14:28:59.843347+00:00		t	32	72905318510071211	648518346498344346	72905318510085256	648518346479077839	[25157 98791 2049]	[25177 98819 2051]
9911	26075994	2022-11-17 14:28:59.843347+00:00		t	14	72342506398091553	648518346486783620	72342506398076984	648518346479055568	[ 9543 103185 2741]	[ 9551 103153 2741]
10031	18279919	2022-11-17 14:28:59.843347+00:00		t	28	72342574983494689	648518346486783620	72342574983492224	648518346481524623	[ 8885 105469 2545]	[ 8899 105445 2545]
10041	7964818	2022-11-17 14:28:59.843347+00:00		t	26	72413081569074603	648518346486783620	72413081569067132	648518346504092878	[ 11781 109355 3239]	[ 11791 109377 3238]
10042	17599490	2022-11-17 14:28:59.843347+00:00		t	17	72553818855845097	648518346486783620	72553818855973498	648518346488873565	[ 16247 108829 2826]	[ 16267 108855 2828]
10043	20979350	2022-11-17 14:28:59.843347+00:00		t	22	72412943526364678	648518346486783620	72412943526376880	648518346466833006	[ 10833 106293 2169]	[ 10845 106313 2169]
10105	36669841	2022-11-17 14:28:59.843347+00:00		t	19	72342575184669054	648518346486783620	72342575184671592	648518346481524623	[ 8809 106389 2891]	[ 8833 106403 2892]
10111	376645	2022-11-17 14:28:59.843347+00:00		t	16	72412737904380615	648518346486783620	72412737904378184	648518346504092878	[11677 99667 3082]	[11661 99639 3083]
10178	42635311	2022-11-17 14:28:59.843347+00:00		t	15	72624050026945616	648518346479677888	72624050026945617	648518346491659326	[ 18033 105393 2580]	[ 18041 105429 2581]
10263	237330	2022-11-17 14:28:59.843347+00:00		t	29	72483244087662926	648518346486783620	72483244087675196	648518346477240264	[ 12859 103117 3106]	[ 12827 103113 3106]
10299	27462119	2022-11-17 14:28:59.843347+00:00		t	61	72694212277294600	648518346482280852	72694212277291011	648518346479325585	[19969 99255 1942]	[19975 99293 1942]
10322	14774391	2022-11-17 14:28:59.843347+00:00		t	17	72413012581289313	648518346486783620	72413012581291760	648518346479197392	[ 11005 107831 2774]	[ 10983 107815 2775]
10335	6848629	2022-11-17 14:28:59.843347+00:00		t	44	72412943996072945	648518346486783620	72412943996075337	648518346466168368	[ 11867 106207 3044]	[ 11893 106229 3044]
10351	2877221	2022-11-17 14:28:59.843347+00:00		t	23	72412806355885059	648518346486783620	72412806355878653	648518346491774737	[ 11917 101959 2690]	[ 11901 101947 2689]
10379	16377796	2022-11-17 14:28:59.843347+00:00		t	14	72412806288682740	648518346486783620	72412806288689589	648518346479325585	[ 10761 100391 2538]	[ 10737 100373 2538]
10449	24437552	2022-11-17 14:28:59.843347+00:00		t	69	72412737837846191	648518346486783620	72412737837779805	648518346504092878	[ 10877 100273 3077]	[ 10869 100303 3079]
10456	19534527	2022-11-17 14:28:59.843347+00:00		t	49	72624118880831715	648518346486783620	72624118880850256	648518346477919895	[ 16933 108521 2885]	[ 16969 108533 2884]
10474	33782950	2022-11-17 14:28:59.843347+00:00		t	38	72483380855795565	648518346486783620	72483380855798159	648518346504272480	[ 12785 107995 1916]	[ 12755 108011 1916]
10495	21908093	2022-11-17 14:28:59.843347+00:00		t	32	72412669050940360	648518346486783620	72412669050943183	648518346486971900	[12207 97181 2884]	[12221 97161 2884]
10497	40283268	2022-11-17 14:28:59.843347+00:00		t	39	72482968673153831	648518346479396796	72482968673220856	648518346483047589	[13511 95779 2176]	[13537 95751 2177]
10507	33782923	2022-11-17 14:28:59.843347+00:00		t	62	72483380855649056	648518346486783620	72483380855668261	648518346494195703	[ 12697 108317 1862]	[ 12717 108341 1862]
10512	31334682	2022-11-17 14:28:59.843347+00:00		t	29	72342643702948761	648518346486783620	72342643702946121	648518346479197392	[ 8409 107931 2544]	[ 8405 107969 2545]
10513	31334677	2022-11-17 14:28:59.843347+00:00		t	32	72342643703009868	648518346486783620	72342643702993548	648518346494195703	[ 8425 107977 2561]	[ 8399 107953 2560]
10514	31334607	2022-11-17 14:28:59.843347+00:00		t	24	72342643702999622	648518346486783620	72342643702972389	648518346504230496	[ 8279 107625 2555]	[ 8299 107601 2555]
10593	39115970	2022-11-17 14:28:59.843347+00:00		t	34	72483449977752385	648518346486783620	72483449977750094	648518346486971900	[ 14079 109601 2632]	[ 14103 109581 2632]
10600	34596919	2022-11-17 14:28:59.843347+00:00		t	30	72412737703423758	648518346486783620	72412737703423721	648518346504092878	[10731 99299 2784]	[10701 99303 2784]
10727	36440035	2022-11-17 14:28:59.843347+00:00		t	26	72412737770458888	648518346486783620	72412669051010932	648518346504092878	[11419 98311 2908]	[11397 98289 2909]
10728	36900139	2022-11-17 14:28:59.843347+00:00		t	41	72412806557041022	648518346486783620	72412806557033047	648518346486971900	[ 11823 100895 3011]	[ 11811 100867 3010]
10766	40185189	2022-11-17 14:28:59.843347+00:00		t	12	72483243953614165	648518346486783620	72483243953606612	648518346488854257	[ 14239 102711 2893]	[ 14233 102679 2893]
10772	40185264	2022-11-17 14:28:59.843347+00:00		t	45	72553612697737202	648518346486783620	72483243953659482	648518346488854257	[ 14355 102887 2915]	[ 14323 102909 2916]
10774	37038048	2022-11-17 14:28:59.843347+00:00		t	31	72272206440381700	648518346486783620	72272206440367334	648518346504092878	[ 8133 105869 2835]	[ 8161 105847 2835]
10775	26574999	2022-11-17 14:28:59.843347+00:00		t	29	72342506062726411	648518346486783620	72342506062764961	648518346479077839	[ 8445 103723 2183]	[ 8435 103691 2183]
10776	40323868	2022-11-17 14:28:59.843347+00:00		t	34	72553544045276882	648518346486783620	72553544045271694	648518346488873565	[ 15795 101865 2973]	[ 15819 101891 2973]
10777	40323875	2022-11-17 14:28:59.843347+00:00		t	13	72553544045299104	648518346486783620	72553544045294621	648518346488873565	[ 15811 101855 2976]	[ 15837 101877 2977]
10778	36669478	2022-11-17 14:28:59.843347+00:00		t	14	72342575184524282	648518346486783620	72342575184514214	648518346481524623	[ 8223 106213 2834]	[ 8193 106223 2833]
10780	30576635	2022-11-17 14:28:59.843347+00:00		t	20	72342643568625465	648518346486783620	72342643568622042	648518346479077839	[ 9805 108427 2247]	[ 9819 108419 2245]
10783	18279816	2022-11-17 14:28:59.843347+00:00		t	43	72342574983321429	648518346486783620	72342574983333881	648518346481524623	[ 8689 105327 2481]	[ 8663 105355 2481]
10807	38154370	2022-11-17 14:28:59.843347+00:00		t	59	72342643971441707	648518346486783620	72342643971594209	648518346497891062	[ 8617 107031 3077]	[ 8595 107057 3077]
10808	39563271	2022-11-17 14:28:59.843347+00:00		t	65	72342643904138467	648518346486783620	72342643904141092	648518346504092878	[ 8673 107139 2881]	[ 8643 107127 2881]
10810	41369200	2022-11-17 14:28:59.843347+00:00		t	13	72412737502100972	648518346486783620	72412737502103399	648518346504092878	[10357 99813 2410]	[10343 99777 2410]
10824	38541385	2022-11-17 14:28:59.843347+00:00		t	15	72412806422930138	648518346486783620	72412806422930090	648518346496059082	[ 10619 102323 2800]	[ 10629 102293 2801]
10838	27489953	2022-11-17 14:28:59.843347+00:00		t	29	72764787247067236	648518346474656450	72835155991216787	648518346490738941	[ 22519 105895 2091]	[ 22547 105885 2093]
10839	1877085	2022-11-17 14:28:59.843347+00:00		t	41	72482968874408617	648518346486783620	72482968874424414	648518346488854257	[13943 96237 2533]	[13927 96253 2535]
10840	27391407	2022-11-17 14:28:59.843347+00:00		t	24	72764512369253531	648518346490002636	72764512369275910	648518346490738941	[20843 98269 2124]	[20827 98249 2126]
10898	35530923	2022-11-17 14:28:59.843347+00:00		t	31	72342712288076031	648518346498344346	72342712288082541	648518346490738941	[ 9233 109387 2230]	[ 9239 109361 2231]
10900	41167346	2022-11-17 14:28:59.843347+00:00		t	24	72553818654798328	648518346489985111	72553818654795963	648518346489802071	[ 15209 109271 2482]	[ 15249 109257 2482]
10902	19086752	2022-11-17 14:28:59.843347+00:00		t	48	72412874672655491	648518346501071209	72412874672662775	648518346491281272	[ 12255 103169 1909]	[ 12273 103145 1910]
10903	23890369	2022-11-17 14:28:59.843347+00:00		t	16	72694555539307755	648518346474656450	72694555539312465	648518346491281272	[ 19415 110013 1388]	[ 19387 110007 1388]
10904	24330714	2022-11-17 14:28:59.843347+00:00		t	22	72413081099409279	648518346501071209	72413081099411655	648518346491281272	[ 11859 109317 2375]	[ 11891 109303 2376]
10907	34383315	2022-11-17 14:28:59.843347+00:00		t	13	72694762301543903	648518346509377402	72694762301511513	648518346489802071	[ 18555 115157 2460]	[ 18523 115179 2461]
10908	34383329	2022-11-17 14:28:59.843347+00:00		t	21	72694762301584908	648518346509377402	72694762301584912	648518346489802071	[ 18567 115181 2463]	[ 18541 115203 2462]
10909	40590655	2022-11-17 14:28:59.843347+00:00		t	25	72342506062517119	648518346479396796	72342506062546907	648518346489802071	[ 8849 102655 2108]	[ 8873 102653 2109]
10910	24375677	2022-11-17 14:28:59.843347+00:00		t	20	72694006185995576	648518346501071209	72694006185997836	648518346491281272	[20199 92521 2081]	[20185 92489 2082]
10913	169625	2022-11-17 14:28:59.843347+00:00		t	63	72342437208755723	648518346479396796	72342437208736233	648518346491281272	[ 10171 101867 1907]	[ 10177 101895 1907]
10955	27490732	2022-11-17 14:28:59.843347+00:00		t	26	72835155991367953	648518346493419292	72835155991359888	648518346479239887	[ 23461 105929 2152]	[ 23443 105913 2152]
10958	572976	2022-11-17 14:28:59.843347+00:00		t	51	72483243886576629	648518346509377402	72483243886541444	648518346491281272	[ 13799 102709 2774]	[ 13761 102723 2774]
10959	23540190	2022-11-17 14:28:59.843347+00:00		t	37	72694487423608197	648518346498344346	72694487423629322	648518346479239887	[ 19323 108491 2466]	[ 19311 108459 2466]
10960	573183	2022-11-17 14:28:59.843347+00:00		t	63	72483243886618925	648518346486141124	72483243886603092	648518346479239887	[ 14051 103267 2797]	[ 14039 103301 2797]
10961	573265	2022-11-17 14:28:59.843347+00:00		t	30	72483243886598057	648518346486141124	72483243886574554	648518346479239887	[ 14169 103215 2785]	[ 14165 103259 2786]
10962	560705	2022-11-17 14:28:59.843347+00:00		t	43	72623637643327770	648518346501071209	72623637643337543	648518346479239887	[16829 93587 2538]	[16863 93591 2538]
10963	17421993	2022-11-17 14:28:59.843347+00:00		t	23	72342575251668372	648518346498397338	72342575251657441	648518346479239887	[ 10083 105245 2965]	[ 10093 105227 2963]
10966	42666003	2022-11-17 14:28:59.843347+00:00		t	36	72764581289876183	648518346526360791	72764581289842478	648518346510155558	[22059 98361 2448]	[22027 98347 2448]
10970	42666020	2022-11-17 14:28:59.843347+00:00		t	22	72764581289876183	648518346526360791	72764581289868011	648518346498314906	[22073 98333 2448]	[22047 98313 2449]
10989	19637736	2022-11-17 14:28:59.843347+00:00		t	45	72342506129585519	648518346486783620	72342506129593556	648518346491281272	[ 8795 103543 2212]	[ 8825 103539 2213]
10990	33511977	2022-11-17 14:28:59.843347+00:00		t	20	72413012514206464	648518346486783620	72413012514211906	648518346488854257	[ 10357 107013 2652]	[ 10323 107009 2654]
10991	34469253	2022-11-17 14:28:59.843347+00:00		t	33	72694624526994106	648518346509377402	72694624526989509	648518346491281272	[ 19773 110753 1846]	[ 19741 110731 1847]
10994	44079176	2022-11-17 14:28:59.843347+00:00		t	30	72764374997038519	648518346509377402	72764374997036878	648518346491281272	[22311 92701 2186]	[22335 92677 2186]
10996	42665964	2022-11-17 14:28:59.843347+00:00		t	15	72764581289664019	648518346526360791	72764581289660725	648518346496932836	[21969 98397 2442]	[21975 98365 2442]
10998	44079194	2022-11-17 14:28:59.843347+00:00		t	45	72764374997038519	648518346509377402	72764374997230314	648518346491281272	[22353 92703 2192]	[22365 92669 2193]
10999	29957469	2022-11-17 14:28:59.843347+00:00		t	38	72764443716841821	648518346509377402	72764443716846323	648518346491281272	[21319 96249 2303]	[21305 96229 2302]
11000	42666149	2022-11-17 14:28:59.843347+00:00		t	42	72764581289661015	648518346526360791	72764581289856391	648518346498314906	[22381 98359 2444]	[22373 98329 2445]
11005	42665762	2022-11-17 14:28:59.843347+00:00		t	21	72764581290128331	648518346474656450	72764581290113630	648518346510155558	[21711 98541 2539]	[21745 98563 2539]
11021	42665908	2022-11-17 14:28:59.843347+00:00		t	20	72764581290155279	648518346481651905	72764581290194394	648518346504272480	[21915 99307 2563]	[21879 99311 2564]
11029	42665779	2022-11-17 14:28:59.843347+00:00		t	20	72764581289940965	648518346498344346	72764581289943353	648518346498314906	[21723 98481 2468]	[21757 98463 2468]
11031	42665777	2022-11-17 14:28:59.843347+00:00		t	40	72764581290098645	648518346474656450	72764581290125692	648518346510155558	[21727 98483 2536]	[21761 98481 2536]
11032	42665875	2022-11-17 14:28:59.843347+00:00		t	46	72764581289921755	648518346498344346	72764581289928929	648518346498314906	[21849 98659 2456]	[21847 98697 2457]
11045	31565454	2022-11-17 14:28:59.843347+00:00		t	64	72342368690763192	648518346479396796	72342368690765412	648518346488854257	[ 8969 100247 2266]	[ 8995 100225 2266]
11046	31565469	2022-11-17 14:28:59.843347+00:00		t	69	72342368690775502	648518346479396796	72342368690765412	648518346488854257	[ 8975 100287 2266]	[ 9011 100283 2266]
11047	42666106	2022-11-17 14:28:59.843347+00:00		t	25	72764581289670129	648518346526360791	72764581289804398	648518346489543513	[22291 98543 2442]	[22261 98537 2444]
11050	31334688	2022-11-17 14:28:59.843347+00:00		t	30	72342643703009868	648518346486783620	72342643703000450	648518346488854257	[ 8429 107977 2562]	[ 8411 107949 2562]
11052	32890787	2022-11-17 14:28:59.843347+00:00		t	55	72624118344040715	648518346481651905	72624118344036473	648518346488854257	[ 17929 106777 1863]	[ 17937 106747 1863]
11053	41917527	2022-11-17 14:28:59.843347+00:00		t	45	72553612093956656	648518346501177500	72553612094062219	648518346494195703	[ 14829 102773 1795]	[ 14823 102737 1795]
11054	25547196	2022-11-17 14:28:59.843347+00:00		t	25	72412668849737043	648518346479396796	72412668849726853	648518346488854257	[11403 97299 2526]	[11373 97309 2527]
11055	3241499	2022-11-17 14:28:59.843347+00:00		t	23	72482969075731731	648518346479396796	72482969075723828	648518346488854257	[13207 95891 2920]	[13231 95883 2919]
11056	31711364	2022-11-17 14:28:59.843347+00:00		t	19	72342643837063555	648518346496359485	72342643837075544	648518346488854257	[ 9405 106935 2769]	[ 9401 106911 2770]
11057	40687071	2022-11-17 14:28:59.843347+00:00		t	30	72413012379828951	648518346481651905	72413012379828980	648518346488854257	[ 11239 108217 2340]	[ 11257 108227 2338]
11058	32890871	2022-11-17 14:28:59.843347+00:00		t	21	72624118344044889	648518346481651905	72624118344036406	648518346488854257	[ 18051 106685 1863]	[ 18041 106655 1863]
11059	22526164	2022-11-17 14:28:59.843347+00:00		t	13	72764787246793252	648518346481651905	72764787246994831	648518346488854257	[ 22363 105027 2059]	[ 22345 105049 2062]
11060	22526232	2022-11-17 14:28:59.843347+00:00		t	28	72764787246994349	648518346481651905	72764787247005663	648518346488854257	[ 22429 104867 2067]	[ 22445 104855 2069]
11061	31611864	2022-11-17 14:28:59.843347+00:00		t	44	72342437477334961	648518346524262149	72342437477315005	648518346488854257	[ 9275 100815 2368]	[ 9241 100821 2369]
11062	31611856	2022-11-17 14:28:59.843347+00:00		t	55	72342437477218428	648518346489544793	72342437477221336	648518346488854257	[ 9235 100743 2338]	[ 9227 100713 2338]
11063	32890912	2022-11-17 14:28:59.843347+00:00		t	12	72624118344055329	648518346481651905	72624118344036406	648518346488854257	[ 18077 106591 1868]	[ 18097 106595 1866]
11064	22526090	2022-11-17 14:28:59.843347+00:00		t	26	72764787246790905	648518346481651905	72764787246988130	648518346488854257	[ 22225 105009 2062]	[ 22211 105049 2064]
11065	31611899	2022-11-17 14:28:59.843347+00:00		t	41	72342437477176854	648518346489544793	72342437476971958	648518346488854257	[ 9277 100745 2322]	[ 9317 100735 2322]
11066	31611918	2022-11-17 14:28:59.843347+00:00		t	64	72342437477132901	648518346489544793	72342437477202317	648518346488854257	[ 9355 100597 2326]	[ 9387 100607 2326]
11067	35562851	2022-11-17 14:28:59.843347+00:00		t	38	72905387229571977	648518346509377402	72905387229656995	648518346488854257	[ 24745 100583 2052]	[ 24763 100599 2054]
11068	28927251	2022-11-17 14:28:59.843347+00:00		t	38	72834812460843075	648518346497059044	72834812460879063	648518346488854257	[23705 95041 2209]	[23673 95043 2209]
11069	39146163	2022-11-17 14:28:59.843347+00:00		t	44	72694143557899906	648518346489565548	72694143557909857	648518346488854257	[20361 97757 1965]	[20387 97747 1967]
11070	36046496	2022-11-17 14:28:59.843347+00:00		t	27	72483106514598400	648518346489565548	72483106514585359	648518346488854257	[ 12419 100171 2877]	[ 12391 100159 2878]
11071	39115984	2022-11-17 14:28:59.843347+00:00		t	30	72483449977821583	648518346486783620	72483449977794785	648518346488854257	[ 14157 110011 2654]	[ 14123 110017 2654]
11072	38105479	2022-11-17 14:28:59.843347+00:00		t	33	72694280996910272	648518346497059044	72694280996912762	648518346488854257	[ 20433 101787 1995]	[ 20453 101759 1995]
11073	20541620	2022-11-17 14:28:59.843347+00:00		t	32	72413080830982873	648518346509377402	72413080831003211	648518346488854257	[ 10899 109255 1885]	[ 10873 109243 1885]
11074	823927	2022-11-17 14:28:59.843347+00:00		t	61	72834949966981498	648518346497059044	72834949967003789	648518346488854257	[23673 98789 2336]	[23659 98755 2337]
11075	40185277	2022-11-17 14:28:59.843347+00:00		t	31	72553612697756197	648518346486783620	72483243953659482	648518346488854257	[ 14359 102905 2918]	[ 14333 102929 2918]
11076	40803534	2022-11-17 14:28:59.843347+00:00		t	51	72482968806978063	648518346479396796	72482968807015158	648518346488854257	[13955 95957 2316]	[13925 95935 2317]
11077	24460514	2022-11-17 14:28:59.843347+00:00		t	22	72553543508210855	648518346497059044	72553543508222991	648518346488854257	[ 14413 101201 1934]	[ 14391 101185 1934]
11078	20962784	2022-11-17 14:28:59.843347+00:00		t	37	72412874806767789	648518346479396796	72412874806777145	648518346488854257	[ 10521 103369 2115]	[ 10533 103373 2117]
11079	31890231	2022-11-17 14:28:59.843347+00:00		t	57	72553337618583337	648518346481651905	72553337618585819	648518346488854257	[14975 94881 2527]	[14995 94861 2527]
11080	4999847	2022-11-17 14:28:59.843347+00:00		t	35	72553818252148337	648518346497059044	72553818252150792	648518346488854257	[ 16177 109513 1706]	[ 16153 109497 1705]
11081	4999881	2022-11-17 14:28:59.843347+00:00		t	15	72553818252307280	648518346497059044	72553818252277688	648518346488854257	[ 16229 109027 1762]	[ 16231 108993 1762]
11082	823967	2022-11-17 14:28:59.843347+00:00		t	51	72834949967064898	648518346497059044	72834949967083822	648518346488854257	[23815 98801 2363]	[23799 98823 2364]
11083	20962823	2022-11-17 14:28:59.843347+00:00		t	27	72412874806767718	648518346479396796	72412874806779520	648518346488854257	[ 10553 103309 2114]	[ 10573 103303 2116]
11084	1805818	2022-11-17 14:28:59.843347+00:00		t	33	72624187063403668	648518346497059044	72624187063413266	648518346488854257	[ 16431 108659 1824]	[ 16425 108673 1825]
11085	9879944	2022-11-17 14:28:59.843347+00:00		t	59	72764443784011224	648518346497059044	72764443784011218	648518346488854257	[21309 95987 2403]	[21319 95959 2403]
11086	10936615	2022-11-17 14:28:59.843347+00:00		t	26	72483518361677271	648518346509377402	72483518361651830	648518346488854257	[ 12759 112193 1961]	[ 12753 112225 1962]
11087	11956791	2022-11-17 14:28:59.843347+00:00		t	52	72412944130310812	648518346479396796	72412944130302880	648518346488854257	[ 12075 105269 3316]	[ 12097 105245 3317]
11089	11956824	2022-11-17 14:28:59.843347+00:00		t	37	72412944130280966	648518346479396796	72412944130288931	648518346488854257	[ 12125 105353 3313]	[ 12145 105347 3312]
11090	11956838	2022-11-17 14:28:59.843347+00:00		t	35	72412944130315873	648518346479396796	72412944130305766	648518346488854257	[ 12125 105381 3316]	[ 12159 105389 3316]
11091	11956841	2022-11-17 14:28:59.843347+00:00		t	53	72412944130327079	648518346479396796	72412944130313441	648518346488854257	[ 12141 105349 3318]	[ 12167 105357 3319]
11092	34550752	2022-11-17 14:28:59.843347+00:00		t	53	72553406203737928	648518346497059044	72553406203740322	648518346488854257	[15497 96549 2219]	[15481 96519 2220]
11093	38233197	2022-11-17 14:28:59.843347+00:00		t	49	72342299971132320	648518346479396796	72412668715368344	648518346488854257	[10239 97771 2213]	[10251 97801 2214]
11094	38233213	2022-11-17 14:28:59.843347+00:00		t	59	72412668715365757	648518346479396796	72412668715368344	648518346488854257	[10257 97755 2210]	[10271 97783 2211]
11095	40283233	2022-11-17 14:28:59.843347+00:00		t	102	72482968673142705	648518346479396796	72482968673150927	648518346488854257	[13451 95589 2164]	[13449 95583 2167]
11096	36676001	2022-11-17 14:28:59.843347+00:00		t	54	72342574983497551	648518346484661507	72342574983458458	648518346488854257	[ 10131 105945 2531]	[ 10155 105919 2532]
11099	9880073	2022-11-17 14:28:59.843347+00:00		t	22	72764443784082073	648518346497059044	72764443784079163	648518346488854257	[21449 95947 2432]	[21473 95971 2433]
11100	9879959	2022-11-17 14:28:59.843347+00:00		t	41	72764443784073610	648518346497059044	72764443784089491	648518346488854257	[21357 96035 2425]	[21349 96051 2428]
11101	28956224	2022-11-17 14:28:59.843347+00:00		t	59	72412943727403626	648518346489985111	72412943727422114	648518346488854257	[ 11069 106493 2453]	[ 11093 106475 2454]
11102	16855520	2022-11-17 14:28:59.843347+00:00		t	32	72834881113449982	648518346524262149	72834881113442793	648518346488854257	[24093 96859 2146]	[24125 96847 2146]
11103	16855374	2022-11-17 14:28:59.843347+00:00		t	28	72834881113421755	648518346524262149	72834881113417050	648518346488854257	[23861 96897 2134]	[23843 96891 2133]
11105	11987474	2022-11-17 14:28:59.843347+00:00		t	41	72694418167274375	648518346494799159	72694418167260619	648518346488854257	[ 19613 106081 1429]	[ 19611 106051 1428]
11106	12133500	2022-11-17 14:28:59.843347+00:00		t	49	72412668782618293	648518346489544793	72412668782608589	648518346488854257	[11453 97763 2416]	[11409 97771 2417]
11107	42788290	2022-11-17 14:28:59.843347+00:00		t	12	72412806087352605	648518346524262149	72412806087347504	648518346488854257	[ 11437 102067 2134]	[ 11461 102093 2136]
11430	42676028	2022-11-17 14:28:59.843347+00:00		t	36	72553543374500611	648518346501071209	72553543374414713	648518346487504531	[ 14629 101319 1779]	[ 14627 101295 1779]
11439	7806598	2022-11-17 14:28:59.843347+00:00		t	15	72905387631954546	648518346472722185	72905387631931130	648518346489543513	[ 25177 102175 2745]	[ 25149 102193 2746]
11471	7806696	2022-11-17 14:28:59.843347+00:00		t	33	72905387632000347	648518346501071209	72905387631985237	648518346496932836	[ 25289 102215 2769]	[ 25265 102199 2768]
11472	7806687	2022-11-17 14:28:59.843347+00:00		t	41	72905387631982987	648518346501071209	72905387631980341	648518346489543513	[ 25279 102245 2768]	[ 25253 102237 2768]
11480	9315916	2022-11-17 14:28:59.843347+00:00		t	22	72764993539688775	648518346512226751	72764993539708354	648518346514458155	[ 21273 112545 2366]	[ 21297 112561 2367]
11481	8520254	2022-11-17 14:28:59.843347+00:00		t	23	72553955825421026	648518346491361313	72553955825426509	648518346491281272	[ 16321 113111 2017]	[ 16355 113105 2018]
11484	10862462	2022-11-17 14:28:59.843347+00:00		t	58	72553475057403885	648518346489964505	72553475057416392	648518346491281272	[15455 98869 2468]	[15465 98889 2470]
11485	16855340	2022-11-17 14:28:59.843347+00:00		t	36	72834881113444844	648518346509377402	72834881113444753	648518346491281272	[23785 96365 2145]	[23755 96345 2147]
11487	19637909	2022-11-17 14:28:59.843347+00:00		t	19	72342506129627923	648518346496359485	72342506129632660	648518346491281272	[ 9069 103829 2229]	[ 9051 103819 2231]
11488	30275231	2022-11-17 14:28:59.843347+00:00		t	32	72412737568966167	648518346479677888	72412737568989151	648518346514458155	[11581 99459 2455]	[11561 99485 2456]
11492	7806381	2022-11-17 14:28:59.843347+00:00		t	18	72905387631941585	648518346526360791	72905387631949454	648518346489543513	[ 24919 102343 2759]	[ 24899 102361 2758]
11493	40010915	2022-11-17 14:28:59.843347+00:00		t	18	72342437410177826	648518346485904766	72342437410201278	648518346491281272	[ 8367 101289 2249]	[ 8401 101281 2249]
11494	40010921	2022-11-17 14:28:59.843347+00:00		t	123	72342437410222126	648518346485904766	72342437410235929	648518346491281272	[ 8417 100903 2264]	[ 8449 100893 2265]
11495	40010927	2022-11-17 14:28:59.843347+00:00		t	23	72342437410238855	648518346485904766	72342437410235940	648518346491281272	[ 8427 100927 2268]	[ 8453 100927 2268]
11496	7806774	2022-11-17 14:28:59.843347+00:00		t	28	72905387631962705	648518346472722185	72905387631977833	648518346489543513	[ 25359 102185 2760]	[ 25373 102181 2762]
11505	44286320	2022-11-17 14:28:59.843347+00:00		t	53	72905112351465401	648518346479956886	72905112351465406	648518346514458155	[25599 93453 1975]	[25579 93485 1975]
11507	26329516	2022-11-17 14:28:59.843347+00:00		t	29	72694762234566898	648518346497880310	72694762234562276	648518346514458155	[ 19045 116203 2396]	[ 19039 116227 2396]
11510	32607988	2022-11-17 14:28:59.843347+00:00		t	26	72342506264069861	648518346479677888	72342506264065714	648518346496195084	[ 9667 103751 2560]	[ 9661 103751 2558]
11515	16072608	2022-11-17 14:28:59.843347+00:00		t	26	72483243550973870	648518346479677888	72483243550984150	648518346514458155	[ 13869 103649 2129]	[ 13867 103661 2131]
11521	6763799	2022-11-17 14:28:59.843347+00:00		t	32	72554024746124666	648518346489964505	72554024746145678	648518346514458155	[ 15047 115487 2364]	[ 15015 115493 2364]
11522	5430925	2022-11-17 14:28:59.843347+00:00		t	24	72905662443013552	648518346480843521	72905662442993146	648518346514458155	[ 24829 109831 2681]	[ 24853 109849 2681]
11523	5430990	2022-11-17 14:28:59.843347+00:00		t	53	72905662442987460	648518346480843521	72905662443022562	648518346514458155	[ 24921 109813 2691]	[ 24943 109833 2691]
11526	5568714	2022-11-17 14:28:59.843347+00:00		t	22	72483518563092518	648518346500132614	72483518563107895	648518346514458155	[ 13257 111645 2394]	[ 13225 111645 2394]
11536	6115183	2022-11-17 14:28:59.843347+00:00		t	34	72623912655268771	648518346500132614	72623912655209025	648518346514458155	[ 16555 100359 2709]	[ 16537 100399 2709]
11540	42635217	2022-11-17 14:28:59.843347+00:00		t	17	72624050027017974	648518346479677888	72624050027013450	648518346496195084	[ 17897 105387 2610]	[ 17925 105399 2611]
11541	42635224	2022-11-17 14:28:59.843347+00:00		t	43	72624050026999979	648518346479677888	72624050027013450	648518346496195084	[ 17903 105377 2606]	[ 17933 105385 2606]
11546	7433857	2022-11-17 14:28:59.843347+00:00		t	21	72483518697159419	648518346500132614	72483518697151704	648518346514458155	[ 12337 111097 2619]	[ 12363 111123 2619]
11547	5161460	2022-11-17 14:28:59.843347+00:00		t	20	72623843600318444	648518346484661507	72553474856107448	648518346514458155	[16397 99351 2093]	[16363 99345 2092]
11560	2822867	2022-11-17 14:28:59.843347+00:00		t	50	72834812393835927	648518346474656450	72834812393823171	648518346514306270	[23243 95751 2092]	[23255 95771 2094]
11572	42675939	2022-11-17 14:28:59.843347+00:00		t	42	72553543374334105	648518346481123040	72553543374319459	648518346494195703	[ 14491 101265 1738]	[ 14485 101293 1739]
11581	3451435	2022-11-17 14:28:59.843347+00:00		t	34	72835224777781070	648518346493419292	72835224777788809	648518346489543513	[ 23327 107649 2211]	[ 23351 107679 2212]
11583	43487444	2022-11-17 14:28:59.843347+00:00		t	36	72483381124107015	648518346512226751	72483381124076099	648518346489543513	[ 14199 106929 2369]	[ 14197 106897 2369]
11584	8225812	2022-11-17 14:28:59.843347+00:00		t	42	72412943593289868	648518346502236489	72412943593269837	648518346489543513	[ 11311 105989 2222]	[ 11331 105967 2221]
11586	42532833	2022-11-17 14:28:59.843347+00:00		t	93	72905181070919588	648518346502236489	72905181070917403	648518346489543513	[25581 95359 1957]	[25623 95351 1958]
11588	25334179	2022-11-17 14:28:59.843347+00:00		t	40	72694143625133876	648518346474656450	72694143625107844	648518346489543513	[20367 96311 2153]	[20381 96279 2154]
11590	5056497	2022-11-17 14:28:59.843347+00:00		t	25	72764443582812198	648518346509377402	72764443582774178	648518346489543513	[21111 94903 2046]	[21087 94877 2046]
11591	25334196	2022-11-17 14:28:59.843347+00:00		t	15	72694143625063547	648518346502236489	72694143625051021	648518346489543513	[20391 96445 2124]	[20421 96425 2124]
11593	7673556	2022-11-17 14:28:59.843347+00:00		t	35	72975824894524248	648518346489964505	72975824894608124	648518346489543513	[ 26919 103383 2435]	[ 26943 103373 2435]
11594	12024457	2022-11-17 14:28:59.843347+00:00		t	28	72834949832747587	648518346526360791	72834949832571460	648518346489543513	[24097 99331 2073]	[24077 99355 2073]
11595	2396941	2022-11-17 14:28:59.843347+00:00		t	35	72412943928965861	648518346500132614	72342575184731378	648518346489543513	[ 10255 105091 2921]	[ 10227 105109 2922]
11596	44423879	2022-11-17 14:28:59.843347+00:00		t	30	72835018753802480	648518346526360791	72835018753807801	648518346489543513	[ 23373 100603 2555]	[ 23359 100579 2556]
11597	44423880	2022-11-17 14:28:59.843347+00:00		t	22	72835018753688162	648518346526360791	72835018753682727	648518346489543513	[ 23325 101085 2506]	[ 23359 101057 2505]
11600	18798446	2022-11-17 14:28:59.843347+00:00		t	54	72483243483885933	648518346526360791	72483243483876197	648518346489543513	[ 12799 104205 2003]	[ 12823 104189 2002]
11605	3343936	2022-11-17 14:28:59.843347+00:00		t	15	72553749935155350	648518346500132614	72553749935150039	648518346489543513	[ 14795 107573 2470]	[ 14803 107557 2472]
11606	861371	2022-11-17 14:28:59.843347+00:00		t	15	72342575050388923	648518346489544793	72342575050391434	648518346489543513	[ 9659 105207 2593]	[ 9633 105191 2594]
11838	7346271	2022-11-17 14:28:59.843347+00:00		t	24	72483106179157106	648518346489964505	72483106179179595	648518346496195084	[ 13809 100311 2275]	[ 13789 100295 2276]
11840	42635184	2022-11-17 14:28:59.843347+00:00		t	81	72624050027009033	648518346479677888	72624050027015835	648518346520685366	[ 17877 105399 2609]	[ 17891 105431 2609]
11845	9315336	2022-11-17 14:28:59.843347+00:00		t	14	72764993539823437	648518346489964505	72764993539811369	648518346496195084	[ 20693 111967 2418]	[ 20697 111991 2417]
11846	9315634	2022-11-17 14:28:59.843347+00:00		t	19	72764993539809400	648518346489964505	72764993539823867	648518346496195084	[ 21069 112475 2418]	[ 21057 112455 2421]
11847	12125988	2022-11-17 14:28:59.843347+00:00		t	32	72483243886673696	648518346489964505	72483243886634128	648518346496195084	[ 13245 102621 2818]	[ 13219 102613 2818]
11848	36142090	2022-11-17 14:28:59.843347+00:00		t	26	72624049893005390	648518346489964505	72624049892984925	648518346496195084	[ 17129 106339 2422]	[ 17099 106349 2422]
11849	10335663	2022-11-17 14:28:59.843347+00:00		t	40	72624118612414901	648518346489964505	72624118612414678	648518346496195084	[ 18241 106533 2363]	[ 18217 106515 2363]
11850	26715474	2022-11-17 14:28:59.843347+00:00		t	25	72624187197716507	648518346489964505	72624187197725126	648518346520685366	[ 17923 110109 2155]	[ 17959 110109 2156]
11851	38270277	2022-11-17 14:28:59.843347+00:00		t	36	72483175032896628	648518346493419292	72483175032903855	648518346496195084	[ 13175 101381 2542]	[ 13175 101345 2542]
11852	26384187	2022-11-17 14:28:59.843347+00:00		t	38	72483243685302162	648518346493419292	72483243685276453	648518346520685366	[ 13201 102695 2422]	[ 13213 102667 2422]
11853	26384164	2022-11-17 14:28:59.843347+00:00		t	39	72483243685302260	648518346493419292	72483243685305454	648518346496195084	[ 13181 102809 2427]	[ 13155 102827 2428]
11856	41719244	2022-11-17 14:28:59.843347+00:00		t	38	72694624862723297	648518346512226751	72694624862755278	648518346520685366	[ 20265 112455 2517]	[ 20297 112431 2517]
11858	21950820	2022-11-17 14:28:59.843347+00:00		t	60	72483037392467648	648518346479677888	72483037392453853	648518346496195084	[13383 98217 2099]	[13389 98183 2098]
11859	5957275	2022-11-17 14:28:59.843347+00:00		t	67	72483243618123576	648518346500132614	72483243618108053	648518346496195084	[ 12853 102779 2280]	[ 12857 102803 2280]
11863	44052574	2022-11-17 14:28:59.843347+00:00		t	48	72623912252665937	648518346484661507	72623912252671350	648518346520685366	[ 17855 100877 1967]	[ 17819 100889 1967]
11920	10741306	2022-11-17 14:28:59.843347+00:00		t	23	72623637509055548	648518346490002636	72623637509053258	648518346507389983	[17953 93105 2259]	[17921 93125 2259]
11927	11909454	2022-11-17 14:28:59.843347+00:00		t	30	72834674955017651	648518346490002636	72834674955013394	648518346507389983	[23965 91825 2155]	[23935 91851 2155]
11943	17711568	2022-11-17 14:28:59.843347+00:00		t	14	72413012380073833	648518346489985111	72413012380097450	648518346517437482	[ 11859 107375 2429]	[ 11875 107355 2430]
11948	17547724	2022-11-17 14:28:59.843347+00:00		t	29	72623981106492614	648518346489985111	72623981106490121	648518346507389983	[ 16613 104293 2290]	[ 16615 104329 2290]
11952	1424410	2022-11-17 14:28:59.843347+00:00		t	40	72553474789029993	648518346489985111	72553474789027784	648518346507389983	[15915 98417 1968]	[15901 98391 1968]
11954	32142559	2022-11-17 14:28:59.843347+00:00		t	16	72553543642888742	648518346489985111	72553543642888766	648518346507389983	[ 15381 101201 2279]	[ 15411 101195 2279]
11955	35742336	2022-11-17 14:28:59.843347+00:00		t	44	72342644038297072	648518346489985111	72342575318802392	648518346507389983	[ 9453 106513 3107]	[ 9489 106487 3108]
11956	33837917	2022-11-17 14:28:59.843347+00:00		t	38	72553543642718754	648518346489985111	72553543642696706	648518346507389983	[ 15583 102385 2215]	[ 15569 102391 2213]
11957	7618617	2022-11-17 14:28:59.843347+00:00		t	32	72553543642869317	648518346489985111	72553543642864467	648518346507389983	[ 15359 100521 2276]	[ 15333 100515 2275]
11973	3478698	2022-11-17 14:28:59.843347+00:00		t	30	72483312538885980	648518346489544793	72483312538883636	648518346510155558	[ 13331 105457 2640]	[ 13359 105455 2639]
11976	44134782	2022-11-17 14:28:59.843347+00:00		t	27	72624049892834447	648518346507570297	72624049892840545	648518346497891062	[ 17559 105285 2351]	[ 17585 105301 2352]
11995	16643361	2022-11-17 14:28:59.843347+00:00		t	36	72482968740321179	648518346489985111	72482968740321404	648518346486890393	[13831 95619 2306]	[13813 95649 2306]
12011	3253621	2022-11-17 14:28:59.843347+00:00		t	50	72694006051943701	648518346489985111	72694006051943706	648518346486971900	[19941 93359 1892]	[19973 93347 1893]
12012	3253647	2022-11-17 14:28:59.843347+00:00		t	37	72694006051908705	648518346489985111	72694006051918637	648518346486971900	[19975 93231 1874]	[19987 93203 1874]
12017	21394582	2022-11-17 14:28:59.843347+00:00		t	27	72624187331880819	648518346479677888	72624187331891316	648518346497891062	[ 16475 109947 2346]	[ 16447 109949 2346]
12033	26849535	2022-11-17 14:28:59.843347+00:00		t	38	72483518831445180	648518346507570297	72483518831450122	648518346497891062	[ 13391 110915 2884]	[ 13359 110921 2885]
12041	14075447	2022-11-17 14:28:59.843347+00:00		t	36	72342712355268423	648518346497880310	72342712355256357	648518346497891062	[ 8549 109381 2392]	[ 8551 109415 2394]
12057	34275596	2022-11-17 14:28:59.843347+00:00		t	42	72272137385536507	648518346497880310	72272137385529577	648518346497891062	[ 8025 103763 2274]	[ 8053 103777 2274]
12058	31364957	2022-11-17 14:28:59.843347+00:00		t	47	72553612295297876	648518346479677888	72553612295256464	648518346497891062	[ 15897 103327 2172]	[ 15875 103303 2173]
12064	39871796	2022-11-17 14:28:59.843347+00:00		t	37	72623843399107986	648518346489985111	72623843399102461	648518346486890393	[16997 99797 1767]	[16971 99829 1767]
12066	21270128	2022-11-17 14:28:59.843347+00:00		t	23	72553612295294832	648518346489985111	72553612295271664	648518346494148128	[ 14593 102615 2175]	[ 14585 102649 2176]
12114	29315697	2022-11-17 14:28:59.843347+00:00		t	44	72553543978123165	648518346489985111	72553543978031553	648518346500725685	[ 14661 102319 2829]	[ 14629 102325 2829]
12221	21721955	2022-11-17 14:28:59.843347+00:00		t	31	72694418234367050	648518346489985111	72694418234399049	648518346491659326	[ 20285 104829 1570]	[ 20257 104817 1570]
12295	13848642	2022-11-17 14:28:59.843347+00:00		t	25	72623843868759885	648518346482309524	72623843868739551	648518346504315944	[ 17109 100291 2639]	[ 17121 100305 2638]
12296	13848756	2022-11-17 14:28:59.843347+00:00		t	29	72623843868700698	648518346482309524	72623843868689835	648518346504315944	[17331 99951 2613]	[17305 99971 2613]
12299	31807318	2022-11-17 14:28:59.843347+00:00		t	67	72694074972827720	648518346482309524	72694074972827732	648518346504315944	[20063 95891 2302]	[20087 95907 2302]
12300	41333848	2022-11-17 14:28:59.843347+00:00		t	30	72483175435452098	648518346482309524	72483175435454667	648518346504315944	[ 12811 102145 3287]	[ 12775 102151 3288]
12304	8796889	2022-11-17 14:28:59.843347+00:00		t	22	72623981375005839	648518346477301448	72623981375034855	648518346504315944	[ 17679 104219 2823]	[ 17713 104223 2823]
12315	41532193	2022-11-17 14:28:59.843347+00:00		t	20	72483244289047922	648518346472722185	72483244289061763	648518346491659326	[ 12673 104255 3505]	[ 12695 104243 3507]
12316	7110913	2022-11-17 14:28:59.843347+00:00		t	21	72342643770048563	648518346510192422	72272275025859090	648518346491659326	[ 8197 107705 2670]	[ 8187 107673 2670]
12317	36046859	2022-11-17 14:28:59.843347+00:00		t	28	72483106514704145	648518346481651905	72483106514769657	648518346491659326	[13137 99953 2931]	[13129 99985 2932]
12318	36046897	2022-11-17 14:28:59.843347+00:00		t	42	72483106514704145	648518346481651905	72483106514699400	648518346491659326	[13161 99975 2927]	[ 13181 100003 2927]
12319	27276433	2022-11-17 14:28:59.843347+00:00		t	14	72483244087897455	648518346481651905	72483244087894662	648518346491659326	[ 13621 102673 3197]	[ 13569 102673 3197]
12320	3845555	2022-11-17 14:28:59.843347+00:00		t	53	72624255782873956	648518346495481014	72624255782896568	648518346491659326	[ 17393 111895 1845]	[ 17419 111903 1845]
12321	39502262	2022-11-17 14:28:59.843347+00:00		t	30	72623774679550640	648518346501177500	72623774679536791	648518346491659326	[17401 97921 1735]	[17433 97905 1735]
12322	3118440	2022-11-17 14:28:59.843347+00:00		t	47	72623706027260705	648518346489985111	72623706027253495	648518346491659326	[17437 95463 1892]	[17449 95499 1893]
12324	12908231	2022-11-17 14:28:59.843347+00:00		t	48	72413012178517262	648518346489997619	72413012178529187	648518346491659326	[ 11257 108331 1955]	[ 11251 108333 1959]
12325	29075982	2022-11-17 14:28:59.843347+00:00		t	103	72413012245877051	648518346491061880	72413012245987520	648518346491659326	[ 10913 107233 2183]	[ 10879 107209 2184]
12326	32655072	2022-11-17 14:28:59.843347+00:00		t	49	72624049423075421	648518346489997619	72624049422860573	648518346491659326	[ 18033 104485 1423]	[ 18067 104497 1423]
12327	33712663	2022-11-17 14:28:59.843347+00:00		t	32	72624255715868388	648518346517586756	72624255715855308	648518346491659326	[ 17909 111651 1732]	[ 17893 111675 1732]
12328	3253575	2022-11-17 14:28:59.843347+00:00		t	57	72694006051581754	648518346489997619	72694006051750105	648518346491659326	[19885 93387 1809]	[19905 93409 1811]
12329	27154469	2022-11-17 14:28:59.843347+00:00		t	28	72764443448402514	648518346489997619	72764443448397407	648518346491659326	[21437 94679 1722]	[21453 94649 1722]
12330	34491056	2022-11-17 14:28:59.843347+00:00		t	26	72834881113624321	648518346501414166	72834881113551899	648518346491659326	[23949 97759 2179]	[23923 97767 2181]
12331	33712668	2022-11-17 14:28:59.843347+00:00		t	32	72624255715896133	648518346517586756	72624255715893901	648518346491659326	[ 17885 111623 1744]	[ 17895 111659 1744]
12332	1961836	2022-11-17 14:28:59.843347+00:00		t	107	72553268764839426	648518346501177500	72553268764849421	648518346491659326	[15373 93633 2246]	[15397 93617 2246]
12333	3450951	2022-11-17 14:28:59.843347+00:00		t	28	72835224777961958	648518346479677888	72835224777952256	648518346491659326	[ 22865 108363 2277]	[ 22831 108379 2277]
12334	16931663	2022-11-17 14:28:59.843347+00:00		t	32	72905662241486269	648518346479677888	72905662241475702	648518346491659326	[ 25895 108955 2234]	[ 25895 108927 2234]
12335	36468598	2022-11-17 14:28:59.843347+00:00		t	29	72624187264509592	648518346501414166	72624187264482020	648518346491659326	[ 17959 109875 2189]	[ 17925 109887 2189]
12336	18970495	2022-11-17 14:28:59.843347+00:00		t	16	72624256118567128	648518346517586756	72624256118596300	648518346500725685	[ 16449 111577 2533]	[ 16425 111577 2534]
12338	33378590	2022-11-17 14:28:59.843347+00:00		t	61	72342780940475364	648518346491067565	72342780940464198	648518346491659326	[ 9563 111003 2123]	[ 9567 110971 2124]
12339	3462651	2022-11-17 14:28:59.843347+00:00		t	30	72553268966045016	648518346501414166	72553268966031985	648518346491659326	[15577 93317 2590]	[15603 93331 2589]
12340	15020913	2022-11-17 14:28:59.843347+00:00		t	14	72553543709862031	648518346501071209	72553543709864384	648518346479239887	[ 15005 101725 2379]	[ 15041 101727 2381]
12341	36468546	2022-11-17 14:28:59.843347+00:00		t	44	72624187264539225	648518346501414166	72624187264530662	648518346491659326	[ 17803 110101 2201]	[ 17801 110105 2199]
12342	44407136	2022-11-17 14:28:59.843347+00:00		t	16	72624118746708567	648518346486141124	72694487490965250	648518346479239887	[ 18407 107667 2666]	[ 18433 107669 2665]
12343	38541745	2022-11-17 14:28:59.843347+00:00		t	38	72412806422844922	648518346484661507	72412806422844845	648518346479239887	[ 11155 102355 2766]	[ 11147 102325 2766]
12344	38541774	2022-11-17 14:28:59.843347+00:00		t	20	72412806422903679	648518346484661507	72412806422891244	648518346479239887	[ 11147 102025 2786]	[ 11181 102005 2786]
12345	452630	2022-11-17 14:28:59.843347+00:00		t	52	72483106245970060	648518346493419292	72483106245919940	648518346479239887	[13675 99767 2320]	[13673 99737 2321]
12346	36900136	2022-11-17 14:28:59.843347+00:00		t	12	72412806557041064	648518346486783620	72412806557053511	648518346479239887	[ 11821 100911 3013]	[ 11807 100891 3015]
12347	32890826	2022-11-17 14:28:59.843347+00:00		t	34	72624118344057129	648518346481651905	72624118344074812	648518346479325585	[ 18021 106519 1876]	[ 17997 106497 1876]
12348	35476475	2022-11-17 14:28:59.843347+00:00		t	24	72624049691713143	648518346486141124	72624049691734710	648518346479325585	[ 17757 105751 2024]	[ 17727 105765 2025]
12349	40686900	2022-11-17 14:28:59.843347+00:00		t	51	72413012379939963	648518346481651905	72413012379939980	648518346479325585	[ 11047 108131 2376]	[ 11033 108155 2378]
12350	38877723	2022-11-17 14:28:59.843347+00:00		t	80	72764581155688750	648518346497059044	72764581155695218	648518346479239887	[21391 99653 2271]	[21399 99623 2271]
12352	30194942	2022-11-17 14:28:59.843347+00:00		t	22	72694212680143784	648518346484661507	72694212680141160	648518346504315944	[18623 99251 2804]	[18653 99269 2804]
12354	18742138	2022-11-17 14:28:59.843347+00:00		t	20	72553612026603863	648518346501177500	72553612026606250	648518346479325585	[ 15243 103789 1582]	[ 15241 103773 1584]
12355	15351069	2022-11-17 14:28:59.843347+00:00		t	12	72553612026584443	648518346501177500	72553612026572633	648518346479325585	[ 15391 103849 1574]	[ 15417 103881 1573]
12362	11059966	2022-11-17 14:28:59.843347+00:00		t	29	72483174764431976	648518346484661507	72483174764432006	648518346479325585	[ 12877 102087 2019]	[ 12853 102083 2018]
12363	13121608	2022-11-17 14:28:59.843347+00:00		t	12	72694280862541900	648518346501177500	72694280862541852	648518346487504531	[ 18493 102261 1685]	[ 18489 102227 1687]
12364	10423458	2022-11-17 14:28:59.843347+00:00		t	29	72764924283342285	648518346474656450	72764924283349802	648518346479325585	[ 22137 109059 1312]	[ 22105 109051 1313]
12365	15453622	2022-11-17 14:28:59.843347+00:00		t	59	72342505995651607	648518346475527296	72342505995684509	648518346479325585	[ 8773 103743 2047]	[ 8809 103729 2047]
12367	13126191	2022-11-17 14:28:59.843347+00:00		t	25	72482968740111704	648518346475527296	72482968740109051	648518346487504531	[13071 95415 2225]	[13077 95451 2225]
12368	28441209	2022-11-17 14:28:59.843347+00:00		t	47	72553337417160604	648518346501177500	72553337417194060	648518346487504531	[14689 94383 2098]	[14683 94355 2099]
12370	25637645	2022-11-17 14:28:59.843347+00:00		t	12	72483037325534895	648518346475527296	72483037325516601	648518346487504531	[12759 97863 2041]	[12725 97871 2042]
12377	11581572	2022-11-17 14:28:59.843347+00:00		t	22	72413012312901046	648518346482280852	72413012312910960	648518346487504531	[ 10617 108353 2279]	[ 10623 108331 2280]
12383	25081454	2022-11-17 14:28:59.843347+00:00		t	42	72764512100574120	648518346501177500	72764512100503927	648518346487504531	[20915 97817 1548]	[20919 97789 1548]
12384	19286194	2022-11-17 14:28:59.843347+00:00		t	13	72482968740146884	648518346475527296	72482968740168465	648518346487504531	[13301 94705 2240]	[13329 94675 2241]
12385	15351058	2022-11-17 14:28:59.843347+00:00		t	24	72553612026621915	648518346501177500	72553612026647228	648518346487504531	[ 15401 103809 1597]	[ 15399 103787 1599]
12386	28009399	2022-11-17 14:28:59.843347+00:00		t	24	73045918760761841	648518346501177500	73045918760761330	648518346487504531	[30509 96195 2420]	[30491 96177 2420]
12388	36489653	2022-11-17 14:28:59.843347+00:00		t	59	72412874739719988	648518346475527296	72412874739729616	648518346487504531	[ 11833 103389 2018]	[ 11859 103377 2017]
12390	18475675	2022-11-17 14:28:59.843347+00:00		t	31	72694074838452981	648518346501177500	72694074838450746	648518346487504531	[19605 95677 1986]	[19585 95655 1985]
12391	14144203	2022-11-17 14:28:59.843347+00:00		t	46	72553268764934910	648518346475527296	72553268764939940	648518346487504531	[14935 93999 2289]	[14963 94021 2289]
12392	28330306	2022-11-17 14:28:59.843347+00:00		t	13	72694143423598781	648518346501177500	72694143423602472	648518346487504531	[19887 97097 1693]	[19857 97105 1692]
12393	35492897	2022-11-17 14:28:59.843347+00:00		t	27	72623706698152688	648518346475527296	72623706698152692	648518346487504531	[17295 95803 3121]	[17271 95829 3122]
12394	238805	2022-11-17 14:28:59.843347+00:00		t	29	72694075375214157	648518346475527296	72694075375208789	648518346487504531	[19101 94837 2987]	[19129 94823 2986]
12395	36197596	2022-11-17 14:28:59.843347+00:00		t	25	72623844204421966	648518346501177500	72623844204424248	648518346487504531	[17273 98783 3312]	[17285 98753 3314]
12396	28330407	2022-11-17 14:28:59.843347+00:00		t	17	72694143423609017	648518346501177500	72694143423568087	648518346487504531	[19969 97109 1684]	[19975 97107 1682]
12397	11786459	2022-11-17 14:28:59.843347+00:00		t	15	72342505995196468	648518346475527296	72342505995196885	648518346487504531	[ 10069 104107 1933]	[ 10103 104101 1933]
12398	20218774	2022-11-17 14:28:59.843347+00:00		t	43	72483174697236864	648518346501177500	72483174697229342	648518346487504531	[ 14039 100749 1852]	[ 14001 100753 1853]
12399	41689497	2022-11-17 14:28:59.843347+00:00		t	38	72412737502148754	648518346500132614	72412737502155617	648518346487504531	[11791 98571 2431]	[11809 98543 2431]
12400	21881955	2022-11-17 14:28:59.843347+00:00		t	33	72342437276039798	648518346481123040	72342437276059661	648518346478125293	[ 8733 102161 2028]	[ 8751 102183 2029]
12401	15850751	2022-11-17 14:28:59.843347+00:00		t	21	72412668715419304	648518346475527296	72412668715419348	648518346487504531	[10865 96925 2235]	[10885 96961 2235]
12402	36508224	2022-11-17 14:28:59.843347+00:00		t	17	72553337685710685	648518346475527296	72553337685710691	648518346487504531	[15813 94579 2645]	[15835 94607 2646]
12404	37556399	2022-11-17 14:28:59.843347+00:00		t	23	72483037392621773	648518346500132614	72483037392624405	648518346487504531	[12833 97389 2165]	[12841 97353 2165]
12408	36508244	2022-11-17 14:28:59.843347+00:00		t	16	72553337685710719	648518346475527296	72553337685723398	648518346487504531	[15845 94555 2655]	[15855 94585 2657]
12409	30275689	2022-11-17 14:28:59.843347+00:00		t	74	72412737569082404	648518346489985111	72412737569061762	648518346487504531	[12153 99741 2490]	[12187 99721 2491]
12411	12448961	2022-11-17 14:28:59.843347+00:00		t	54	72272137519613910	648518346489544793	72272137519608068	648518346478125293	[ 7233 104261 2462]	[ 7205 104273 2462]
12413	34705601	2022-11-17 14:28:59.843347+00:00		t	33	72483587282634103	648518346492104815	72483587282626881	648518346487504531	[ 14269 112801 2434]	[ 14259 112807 2433]
12417	10423419	2022-11-17 14:28:59.843347+00:00		t	23	72764924283126499	648518346474656450	72764924283237801	648518346487504531	[ 21989 109491 1296]	[ 22005 109509 1296]
12441	19080088	2022-11-17 14:28:59.843347+00:00		t	67	72905112284491588	648518346509377402	72905112284639942	648518346514306270	[25923 92893 1928]	[25955 92883 1929]
12442	3485098	2022-11-17 14:28:59.843347+00:00		t	22	72834812528189994	648518346474656450	72834812528199706	648518346514306270	[24567 95075 2395]	[24553 95043 2395]
12443	13851940	2022-11-17 14:28:59.843347+00:00		t	45	72905181205385282	648518346479956886	72905181205335542	648518346514306270	[25521 94623 2307]	[25557 94631 2308]
12444	13499845	2022-11-17 14:28:59.843347+00:00		t	22	72764443582813766	648518346509377402	72764443582774852	648518346514306270	[21203 95263 2046]	[21193 95297 2046]
12445	13866775	2022-11-17 14:28:59.843347+00:00		t	57	72553474923469776	648518346482309524	72553474923544181	648518346514306270	[16211 98501 2312]	[16189 98485 2311]
12448	41689362	2022-11-17 14:28:59.843347+00:00		t	20	72412737502075594	648518346489964505	72412737502042654	648518346514306270	[11557 98905 2388]	[11549 98879 2388]
12449	19080069	2022-11-17 14:28:59.843347+00:00		t	52	72905112284482752	648518346509377402	72905112284606331	648518346514306270	[25889 93061 1926]	[25917 93081 1926]
12450	3718642	2022-11-17 14:28:59.843347+00:00		t	33	72834743540270430	648518346474656450	72834743540226866	648518346514306270	[22545 92843 1872]	[22551 92869 1871]
12451	19532694	2022-11-17 14:28:59.843347+00:00		t	17	72764512436282013	648518346479956886	72764512436305456	648518346514306270	[21235 96351 2292]	[21229 96355 2295]
12453	34158588	2022-11-17 14:28:59.843347+00:00		t	43	72483174630176394	648518346485904766	72483174630178983	648518346514306270	[ 12797 102053 1744]	[ 12795 102091 1745]
12456	37256774	2022-11-17 14:28:59.843347+00:00		t	15	72905181071122763	648518346472722185	72905181071188674	648518346502617767	[24815 95865 2053]	[24781 95869 2055]
12467	19947847	2022-11-17 14:28:59.843347+00:00		t	17	72412806691260640	648518346486783620	72412806691283205	648518346502617767	[ 11879 101599 3296]	[ 11907 101585 3297]
12482	25831136	2022-11-17 14:28:59.843347+00:00		t	27	72553269033137274	648518346500132614	72553269032997089	648518346502617767	[15663 94113 2715]	[15639 94111 2714]
12484	27462503	2022-11-17 14:28:59.843347+00:00		t	55	72764581021481268	648518346489997619	72694212277319145	648518346477726990	[20483 98745 1956]	[20473 98777 1956]
12485	37064908	2022-11-17 14:28:59.843347+00:00		t	24	72342574983292158	648518346492539577	72342574983241260	648518346504092878	[ 9981 104885 2452]	[ 9997 104913 2452]
12488	14913685	2022-11-17 14:28:59.843347+00:00		t	36	72553475460226475	648518346486783620	72553475460228843	648518346504092878	[15679 99767 3313]	[15669 99737 3314]
12489	5932368	2022-11-17 14:28:59.843347+00:00		t	65	72412806355882604	648518346485904766	72412806355978517	648518346504092878	[ 10757 100975 2691]	[ 10793 100981 2692]
12490	15505626	2022-11-17 14:28:59.843347+00:00		t	26	72272206373485327	648518346486783620	72272206373485350	648518346504092878	[ 8053 105361 2777]	[ 8093 105367 2778]
12493	19304220	2022-11-17 14:28:59.843347+00:00		t	17	72412806221458808	648518346485904766	72412806221458788	648518346504092878	[ 11229 101419 2347]	[ 11203 101401 2346]
12494	35476328	2022-11-17 14:28:59.843347+00:00		t	18	72624049691708362	648518346479956886	72624049691722481	648518346504092878	[ 17549 106495 2022]	[ 17529 106493 2024]
12495	37726558	2022-11-17 14:28:59.843347+00:00		t	31	72905662241613496	648518346479677888	72905662241605663	648518346504092878	[ 24985 109997 2295]	[ 25007 109977 2295]
12497	32596566	2022-11-17 14:28:59.843347+00:00		t	42	72413081367715576	648518346501117289	72413081367718447	648518346504092878	[ 11829 108577 2849]	[ 11829 108601 2848]
12498	40767337	2022-11-17 14:28:59.843347+00:00		t	33	72694143624750878	648518346479677888	72694143624751790	648518346504092878	[19781 97479 2058]	[19751 97469 2059]
12499	39563032	2022-11-17 14:28:59.843347+00:00		t	19	72342643903831261	648518346517685352	72342643903950179	648518346504092878	[ 8305 106809 2830]	[ 8335 106793 2830]
12500	6026922	2022-11-17 14:28:59.843347+00:00		t	14	72412737703398026	648518346492539577	72412737703392929	648518346504092878	[ 11069 100065 2776]	[ 11079 100071 2774]
12501	24534890	2022-11-17 14:28:59.843347+00:00		t	20	72694212411603361	648518346509377402	72694212411657955	648518346504092878	[20309 98569 2305]	[20339 98569 2305]
12502	22829042	2022-11-17 14:28:59.843347+00:00		t	52	72764374863284856	648518346491361313	72764374863272763	648518346504092878	[20547 92845 2019]	[20519 92859 2019]
12503	17742296	2022-11-17 14:28:59.843347+00:00		t	34	72412806288597869	648518346492539577	72412806288612135	648518346504092878	[ 10723 102327 2501]	[ 10743 102301 2502]
12504	5942606	2022-11-17 14:28:59.843347+00:00		t	40	72553337819827783	648518346517685352	72553337819848744	648518346504092878	[15453 94561 2887]	[15469 94583 2888]
12505	33901093	2022-11-17 14:28:59.843347+00:00		t	21	72412737770504572	648518346486783620	72412737770517849	648518346504092878	[11477 98485 2922]	[11449 98501 2921]
12506	9778416	2022-11-17 14:28:59.843347+00:00		t	12	72413149818910886	648518346479677888	72413149818916094	648518346504092878	[ 11811 111883 2398]	[ 11775 111869 2398]
12507	28989550	2022-11-17 14:28:59.843347+00:00		t	15	72553475191895936	648518346485904766	72553475191850000	648518346504092878	[15713 99555 2817]	[15757 99557 2818]
12509	22829494	2022-11-17 14:28:59.843347+00:00		t	46	72764374863234188	648518346491361313	72764374863260005	648518346504092878	[21221 92723 2011]	[21243 92743 2012]
12513	13499613	2022-11-17 14:28:59.843347+00:00		t	13	72764443582734252	648518346494588181	72764443582756538	648518346504092878	[20685 95493 2039]	[20669 95517 2039]
12514	12559916	2022-11-17 14:28:59.843347+00:00		t	16	72835293564154239	648518346479677888	72835293564153401	648518346504092878	[ 23987 109481 2316]	[ 23985 109459 2314]
12515	27817996	2022-11-17 14:28:59.843347+00:00		t	33	72905662241625074	648518346479677888	72905662241647146	648518346504092878	[ 25735 110297 2308]	[ 25699 110319 2310]
12516	20232192	2022-11-17 14:28:59.843347+00:00		t	21	72412737837413186	648518346489964505	72412737837426616	648518346504092878	[11423 99339 2960]	[11397 99325 2960]
12517	20232230	2022-11-17 14:28:59.843347+00:00		t	37	72412737837521499	648518346489964505	72412737837506167	648518346504092878	[11451 99269 3004]	[11447 99307 3005]
12518	28080980	2022-11-17 14:28:59.843347+00:00		t	34	72412806624155093	648518346500132614	72412806624201676	648518346504092878	[ 12237 101877 3161]	[ 12209 101905 3162]
12519	3216792	2022-11-17 14:28:59.843347+00:00		t	28	72694487289414876	648518346489964505	72694487289426114	648518346504092878	[ 19865 106741 2242]	[ 19857 106763 2245]
12520	23818787	2022-11-17 14:28:59.843347+00:00		t	56	72834743674539726	648518346479956886	72834743674537406	648518346504092878	[23613 92257 2156]	[23581 92273 2156]
12521	23818800	2022-11-17 14:28:59.843347+00:00		t	40	72834743674507025	648518346479956886	72834743674537406	648518346504092878	[23621 92201 2149]	[23591 92219 2149]
12522	1022605	2022-11-17 14:28:59.843347+00:00		t	33	72553337953931156	648518346482309524	72553337953939323	648518346504092878	[14513 95847 3094]	[14489 95831 3095]
12523	7618364	2022-11-17 14:28:59.843347+00:00		t	46	72553543642787360	648518346482309524	72553543642786899	648518346504092878	[ 15039 100423 2242]	[ 15037 100387 2242]
12524	10348589	2022-11-17 14:28:59.843347+00:00		t	37	72483106112116230	648518346489964505	72483106112118873	648518346504092878	[13743 99445 2167]	[13759 99431 2169]
12525	15013617	2022-11-17 14:28:59.843347+00:00		t	25	72342712690856467	648518346497880310	72342712690841879	648518346504092878	[ 9655 109057 3043]	[ 9669 109029 3044]
12526	39408153	2022-11-17 14:28:59.843347+00:00		t	12	72342712422200459	648518346497880310	72342712422166580	648518346504092878	[ 8803 108633 2456]	[ 8783 108631 2455]
12527	39408187	2022-11-17 14:28:59.843347+00:00		t	43	72342712422434956	648518346497880310	72342712422457239	648518346504092878	[ 8789 109237 2557]	[ 8819 109231 2558]
12528	4084463	2022-11-17 14:28:59.843347+00:00		t	39	72553681081562255	648518346489964505	72553681081569872	648518346504092878	[ 14633 105117 2198]	[ 14631 105089 2200]
12529	16401350	2022-11-17 14:28:59.843347+00:00		t	21	72835293564296628	648518346479677888	72835293564296682	648518346504092878	[ 23123 108697 2325]	[ 23115 108731 2326]
12530	5942966	2022-11-17 14:28:59.843347+00:00		t	37	72553337819761816	648518346500132614	72553337819769147	648518346504092878	[16027 94289 2858]	[16009 94321 2858]
12531	23908239	2022-11-17 14:28:59.843347+00:00		t	18	72412806624011262	648518346489964505	72412806624004142	648518346504092878	[ 11665 100677 3089]	[ 11661 100653 3089]
12533	37265560	2022-11-17 14:28:59.843347+00:00		t	57	72342712623535016	648518346517685352	72342712623542258	648518346504092878	[ 10053 109963 2847]	[ 10037 109937 2847]
12534	37064888	2022-11-17 14:28:59.843347+00:00		t	26	72342574983241115	648518346492539577	72342574983160575	648518346504092878	[ 9917 104873 2447]	[ 9935 104903 2447]
12535	10348695	2022-11-17 14:28:59.843347+00:00		t	46	72483106112147124	648518346489964505	72483106112174153	648518346504092878	[13821 99717 2177]	[13851 99711 2178]
12536	23908205	2022-11-17 14:28:59.843347+00:00		t	44	72412806624087824	648518346491361313	72412806624080613	648518346504092878	[ 11515 101273 3116]	[ 11499 101251 3117]
12537	24437298	2022-11-17 14:28:59.843347+00:00		t	17	72412737837274649	648518346491361313	72412737837322928	648518346504092878	[10441 99779 2954]	[10439 99747 2955]
12538	19303980	2022-11-17 14:28:59.843347+00:00		t	35	72412806221446422	648518346517586756	72412806221454338	648518346504092878	[ 10451 102143 2347]	[ 10429 102121 2347]
12539	28820410	2022-11-17 14:28:59.843347+00:00		t	36	72553818587632885	648518346484661507	72553818587619494	648518346504092878	[ 14655 109991 2333]	[ 14659 109957 2333]
12543	19413041	2022-11-17 14:28:59.843347+00:00		t	14	72834812796440276	648518346517685352	72834812796443051	648518346504092878	[23937 94673 2849]	[23933 94699 2848]
12553	26089000	2022-11-17 14:28:59.843347+00:00		t	12	72694075173791013	648518346484661507	72694075173786453	648518346496932836	[18641 95077 2593]	[18603 95073 2593]
12610	29610810	2022-11-17 14:28:59.843347+00:00		t	31	72623706228437285	648518346507570297	72623706228424743	648518346500725685	[18077 95611 2219]	[18043 95599 2219]
12611	29610816	2022-11-17 14:28:59.843347+00:00		t	21	72623706228411527	648518346507570297	72623706228422276	648518346500725685	[18067 95427 2213]	[18051 95429 2216]
12612	29610774	2022-11-17 14:28:59.843347+00:00		t	40	72623706228458070	648518346507570297	72623706228460501	648518346507389983	[18033 95769 2234]	[18009 95795 2236]
12668	33331286	2022-11-17 14:28:59.843347+00:00		t	46	72272068733119283	648518346510192422	72272068733106307	648518346479197392	[ 7839 101731 2386]	[ 7843 101699 2386]
12687	42268347	2022-11-17 14:28:59.843347+00:00		t	44	72272069068777230	648518346489544793	72272069068774805	648518346510155558	[ 6741 101873 3052]	[ 6717 101907 3052]
12688	7797627	2022-11-17 14:28:59.843347+00:00		t	39	72623912521111721	648518346494306039	72623912521119331	648518346510155558	[ 17565 102247 2505]	[ 17593 102267 2506]
12689	33729184	2022-11-17 14:28:59.843347+00:00		t	36	72905525071111740	648518346492595641	72905525071111817	648518346510155558	[ 25743 105715 2800]	[ 25753 105753 2800]
12690	17241414	2022-11-17 14:28:59.843347+00:00		t	16	72764924619080306	648518346492104815	72764924619095704	648518346510155558	[ 22163 109437 2032]	[ 22145 109413 2033]
12691	32779300	2022-11-17 14:28:59.843347+00:00		t	13	72624118612528628	648518346488838734	72624118612515302	648518346510155558	[ 18005 107985 2416]	[ 18015 108011 2415]
12692	34043309	2022-11-17 14:28:59.843347+00:00		t	31	72342506465096482	648518346486783620	72342506465087757	648518346510155558	[ 8507 103783 2838]	[ 8499 103751 2839]
12693	42575029	2022-11-17 14:28:59.843347+00:00		t	28	72764993539710281	648518346494306039	72764993539697969	648518346510155558	[ 21849 111883 2370]	[ 21849 111851 2370]
12697	42554527	2022-11-17 14:28:59.843347+00:00		t	35	72764512436432766	648518346474656450	72764512503128467	648518346510155558	[21239 97371 2313]	[21217 97377 2314]
12698	3478702	2022-11-17 14:28:59.843347+00:00		t	21	72483312538896299	648518346489544793	72483312538893330	648518346510155558	[ 13349 105403 2642]	[ 13379 105381 2642]
12699	15777213	2022-11-17 14:28:59.843347+00:00		t	34	72694212545710306	648518346489023210	72694212545695457	648518346510155558	[20137 99969 2453]	[20111 99993 2453]
12701	42530713	2022-11-17 14:28:59.843347+00:00		t	32	72694555941950616	648518346493419292	72694555941940392	648518346510155558	[ 19863 109921 2130]	[ 19859 109885 2131]
12702	21988867	2022-11-17 14:28:59.843347+00:00		t	19	72623912520856523	648518346489964505	72623912520958640	648518346510155558	[ 16901 101781 2452]	[ 16873 101773 2452]
12703	21428393	2022-11-17 14:28:59.843347+00:00		t	37	72483312538916205	648518346519054303	72483312538920804	648518346510155558	[ 13739 106297 2651]	[ 13767 106307 2652]
12704	30072199	2022-11-17 14:28:59.843347+00:00		t	12	72694349850479934	648518346492595641	72694349850477927	648518346510155558	[ 20165 102533 2279]	[ 20135 102543 2280]
12705	30072214	2022-11-17 14:28:59.843347+00:00		t	21	72694349850500473	648518346492595641	72694349850516371	648518346510155558	[ 20163 102477 2287]	[ 20165 102509 2287]
12706	30072219	2022-11-17 14:28:59.843347+00:00		t	31	72694349850500473	648518346492595641	72694349850516361	648518346510155558	[ 20171 102443 2289]	[ 20179 102469 2291]
12707	18150569	2022-11-17 14:28:59.843347+00:00		t	15	72764856100879430	648518346519054303	72764856100869858	648518346510155558	[ 22175 107247 2395]	[ 22207 107231 2395]
12708	21428443	2022-11-17 14:28:59.843347+00:00		t	46	72483312538817057	648518346519054303	72483312538803989	648518346510155558	[ 13821 106205 2610]	[ 13825 106233 2610]
12709	338466	2022-11-17 14:28:59.843347+00:00		t	50	72624187399003076	648518346492104815	72624187399000485	648518346510155558	[ 18021 109325 2481]	[ 18023 109357 2481]
12710	8925775	2022-11-17 14:28:59.843347+00:00		t	33	72342506398086540	648518346519054303	72342506398117012	648518346510155558	[ 8989 102877 2753]	[ 9009 102887 2755]
12711	32537618	2022-11-17 14:28:59.843347+00:00		t	50	72624256051386354	648518346492595641	72624256051396349	648518346510155558	[ 18205 111327 2373]	[ 18205 111299 2372]
12712	32537620	2022-11-17 14:28:59.843347+00:00		t	38	72624256051366687	648518346492595641	72624256051378955	648518346510155558	[ 18239 111413 2360]	[ 18205 111419 2361]
12713	42268394	2022-11-17 14:28:59.843347+00:00		t	14	72272069068709054	648518346489544793	72272069068699089	648518346510155558	[ 7105 101867 3012]	[ 7129 101891 3013]
12714	36703459	2022-11-17 14:28:59.843347+00:00		t	18	72272137855049605	648518346489544793	72272137855114357	648518346510155558	[ 6427 102519 3092]	[ 6453 102501 3092]
12715	4411298	2022-11-17 14:28:59.843347+00:00		t	28	72483244154895900	648518346489544793	72483244154891192	648518346510155558	[ 12667 102511 3257]	[ 12665 102543 3258]
12716	34043394	2022-11-17 14:28:59.843347+00:00		t	13	72342506465227680	648518346489544793	72342506465218091	648518346510155558	[ 8957 103691 2889]	[ 8931 103679 2890]
12717	33663818	2022-11-17 14:28:59.843347+00:00		t	45	72834949967176468	648518346492595641	72834949967173866	648518346510155558	[22769 98529 2408]	[22765 98497 2409]
12718	8208813	2022-11-17 14:28:59.843347+00:00		t	12	72342506465153103	648518346489544793	72342506465127529	648518346510155558	[ 9137 103155 2862]	[ 9161 103179 2863]
12719	8961628	2022-11-17 14:28:59.843347+00:00		t	46	72413149684819306	648518346492595641	72413149684801720	648518346510155558	[ 11903 112611 2177]	[ 11909 112595 2176]
12720	16877963	2022-11-17 14:28:59.843347+00:00		t	52	72483312538904799	648518346519054303	72483312538953304	648518346510155558	[ 12967 106337 2653]	[ 12991 106353 2655]
12721	313057	2022-11-17 14:28:59.843347+00:00		t	39	72483312874457215	648518346489985111	72483312874465220	648518346510155558	[ 14271 105555 3310]	[ 14273 105597 3311]
12722	34349983	2022-11-17 14:28:59.843347+00:00		t	14	72483037593853940	648518346489985111	72483037593814938	648518346510155558	[12523 98001 2499]	[12531 98011 2497]
12723	34416063	2022-11-17 14:28:59.843347+00:00		t	45	72483244087913260	648518346489985111	72483244087877643	648518346510155558	[ 13101 103667 3189]	[ 13101 103639 3189]
12724	34416127	2022-11-17 14:28:59.843347+00:00		t	18	72483244087885135	648518346489985111	72483244087882660	648518346510155558	[ 13211 103795 3186]	[ 13219 103823 3188]
12725	34043326	2022-11-17 14:28:59.843347+00:00		t	17	72342506465120283	648518346502236489	72342506465127943	648518346510155558	[ 8611 103897 2852]	[ 8595 103875 2852]
12726	3131720	2022-11-17 14:28:59.843347+00:00		t	37	72905593522075867	648518346494306039	72905593522068427	648518346510155558	[ 25431 107089 2245]	[ 25467 107127 2246]
12727	17897624	2022-11-17 14:28:59.843347+00:00		t	29	72623912454015157	648518346500132614	72623912454017620	648518346510155558	[ 17361 101945 2396]	[ 17329 101939 2396]
12728	17897371	2022-11-17 14:28:59.843347+00:00		t	32	72623912454067691	648518346526360791	72623912454069980	648518346510155558	[ 17083 102237 2415]	[ 17079 102203 2416]
12729	5371684	2022-11-17 14:28:59.843347+00:00		t	76	72905524802688880	648518346492595641	72905524802697209	648518346510155558	[ 25459 106469 2300]	[ 25429 106473 2301]
12730	9315902	2022-11-17 14:28:59.843347+00:00		t	34	72764993539653710	648518346492595641	72764993539651782	648518346510155558	[ 21279 111929 2353]	[ 21283 111963 2353]
12731	3743003	2022-11-17 14:28:59.843347+00:00		t	29	72483243886534798	648518346489544793	72483243886535004	648518346510155558	[ 12867 104389 2772]	[ 12893 104421 2773]
12732	6121573	2022-11-17 14:28:59.843347+00:00		t	23	72764787247135260	648518346489023210	72764787247132744	648518346510155558	[ 21443 106273 2117]	[ 21435 106243 2119]
12733	10388920	2022-11-17 14:28:59.843347+00:00		t	34	72834881247730791	648518346519054303	72834881247747275	648518346510155558	[22659 97169 2426]	[22637 97143 2427]
12734	37792130	2022-11-17 14:28:59.843347+00:00		t	41	72835018552440067	648518346526360791	72835018552437716	648518346510155558	[ 22749 100803 2158]	[ 22733 100785 2158]
12735	42268375	2022-11-17 14:28:59.843347+00:00		t	34	72272069068676905	648518346489544793	72272069068674521	648518346510155558	[ 6961 102185 3007]	[ 6971 102149 3007]
12736	26228897	2022-11-17 14:28:59.843347+00:00		t	38	72413149550522349	648518346526360791	72413149550519887	648518346510155558	[ 11959 110841 1900]	[ 11943 110869 1901]
12737	17897513	2022-11-17 14:28:59.843347+00:00		t	45	72623912454089653	648518346526360791	72623912454087220	648518346510155558	[ 17209 101697 2427]	[ 17205 101727 2426]
12738	10944035	2022-11-17 14:28:59.843347+00:00		t	18	72412806691116359	648518346519054303	72412806691131539	648518346510155558	[ 10737 102101 3232]	[ 10713 102095 3234]
12739	8003497	2022-11-17 14:28:59.843347+00:00		t	27	72694624929736216	648518346519054303	72694624929733633	648518346510155558	[ 20223 111093 2602]	[ 20251 111117 2602]
12740	18025548	2022-11-17 14:28:59.843347+00:00		t	19	72764512570412251	648518346486141124	72764512570262905	648518346510155558	[22225 97701 2452]	[22211 97727 2452]
12741	12137922	2022-11-17 14:28:59.843347+00:00		t	41	72834881381854988	648518346526360791	72834881381847606	648518346510155558	[22691 97375 2642]	[22723 97383 2643]
12742	12137942	2022-11-17 14:28:59.843347+00:00		t	28	72834881381843163	648518346526360791	72834881381847606	648518346510155558	[22741 97389 2636]	[22743 97359 2637]
12743	8543462	2022-11-17 14:28:59.843347+00:00		t	26	72483106313040533	648518346489544793	72483106313152250	648518346510155558	[13275 99945 2445]	[13277 99919 2446]
12744	37011796	2022-11-17 14:28:59.843347+00:00		t	33	72623981106466039	648518346489544793	72623981106471095	648518346510155558	[ 18005 102559 2284]	[ 18017 102591 2284]
12745	39570759	2022-11-17 14:28:59.843347+00:00		t	84	72342437812891289	648518346489544793	72342437812879018	648518346510155558	[ 8499 101317 3031]	[ 8531 101329 3032]
12746	39570764	2022-11-17 14:28:59.843347+00:00		t	58	72342437812859396	648518346489544793	72342437812871726	648518346510155558	[ 8517 101237 3026]	[ 8547 101233 3027]
12747	8620851	2022-11-17 14:28:59.843347+00:00		t	20	72553406337932401	648518346484661507	72553406337945489	648518346510155558	[14391 98119 2473]	[14371 98093 2474]
12748	37011822	2022-11-17 14:28:59.843347+00:00		t	38	72623981106454019	648518346489544793	72623981106436937	648518346510155558	[ 18035 102463 2269]	[ 18041 102501 2269]
12749	7563165	2022-11-17 14:28:59.843347+00:00		t	50	72483312605979131	648518346489544793	72483312605987737	648518346510155558	[ 12655 104513 2763]	[ 12655 104547 2764]
12750	971937	2022-11-17 14:28:59.843347+00:00		t	39	72413080965224005	648518346474656450	72413080965234056	648518346510155558	[ 11037 110073 2133]	[ 11049 110041 2134]
12751	17915689	2022-11-17 14:28:59.843347+00:00		t	36	72342437745683057	648518346489544793	72342437745649762	648518346510155558	[ 8957 101473 2847]	[ 8985 101455 2849]
12752	17915690	2022-11-17 14:28:59.843347+00:00		t	45	72342437745643057	648518346489544793	72342437745647485	648518346510155558	[ 8957 101525 2846]	[ 8987 101533 2847]
12753	17915696	2022-11-17 14:28:59.843347+00:00		t	33	72342437745643017	648518346489544793	72342437745668470	648518346510155558	[ 9003 101383 2855]	[ 9029 101381 2856]
12754	13268768	2022-11-17 14:28:59.843347+00:00		t	27	72342506465303656	648518346489544793	72342506465317619	648518346510155558	[ 9401 103615 2928]	[ 9419 103589 2929]
12755	7563169	2022-11-17 14:28:59.843347+00:00		t	40	72483312605964809	648518346489544793	72483312605985067	648518346510155558	[ 12679 104537 2758]	[ 12661 104571 2760]
12756	32874499	2022-11-17 14:28:59.843347+00:00		t	27	72342506532489740	648518346489544793	72342506532478304	648518346510155558	[ 10017 103565 3069]	[ 9991 103593 3070]
12757	13268795	2022-11-17 14:28:59.843347+00:00		t	26	72342506465225458	648518346489544793	72342506465223096	648518346510155558	[ 9575 103893 2892]	[ 9547 103899 2892]
12758	13268817	2022-11-17 14:28:59.843347+00:00		t	24	72342506465223058	648518346489544793	72342506465227800	648518346510155558	[ 9723 103733 2887]	[ 9705 103717 2889]
12759	13268818	2022-11-17 14:28:59.843347+00:00		t	45	72342506465201775	648518346489544793	72342506465207482	648518346510155558	[ 9737 103705 2884]	[ 9723 103673 2884]
12760	13268856	2022-11-17 14:28:59.843347+00:00		t	19	72342506465227866	648518346489544793	72342506465244692	648518346510155558	[ 9905 104005 2897]	[ 9893 103967 2896]
12761	32874394	2022-11-17 14:28:59.843347+00:00		t	15	72342506532329417	648518346489544793	72342506532331867	648518346510155558	[ 9311 103485 3010]	[ 9313 103457 3010]
12762	23177428	2022-11-17 14:28:59.843347+00:00		t	52	72764443918014601	648518346519054303	72764443918041290	648518346510155558	[22055 95903 2594]	[22063 95877 2596]
12763	9527166	2022-11-17 14:28:59.843347+00:00		t	61	72412943727850935	648518346489544793	72412943727673331	648518346510155558	[ 12085 105301 2553]	[ 12121 105293 2553]
12764	21279213	2022-11-17 14:28:59.843347+00:00		t	34	72272137721108518	648518346489544793	72272137721108549	648518346510155558	[ 7263 103667 2896]	[ 7267 103695 2898]
12766	17146105	2022-11-17 14:28:59.843347+00:00		t	16	72272137721185962	648518346489544793	72272137721193621	648518346510155558	[ 7585 103233 2930]	[ 7567 103211 2931]
12767	26075931	2022-11-17 14:28:59.843347+00:00		t	26	72342506398104572	648518346489544793	72342506398114591	648518346510155558	[ 9413 103303 2749]	[ 9425 103277 2750]
12768	33430383	2022-11-17 14:28:59.843347+00:00		t	37	72412875209257778	648518346489544793	72412875209265776	648518346510155558	[ 11789 103821 2838]	[ 11815 103831 2840]
12769	17146173	2022-11-17 14:28:59.843347+00:00		t	19	72272137721183369	648518346489544793	72272137721183307	648518346510155558	[ 7961 103149 2927]	[ 7977 103133 2926]
12770	17146201	2022-11-17 14:28:59.843347+00:00		t	18	72272137721218878	648518346489544793	72272137721212949	648518346510155558	[ 7993 103347 2938]	[ 8029 103351 2938]
12771	17146216	2022-11-17 14:28:59.843347+00:00		t	27	72272137721121349	648518346489544793	72272137721123895	648518346510155558	[ 8043 103103 2903]	[ 8075 103109 2904]
12772	7040991	2022-11-17 14:28:59.843347+00:00		t	12	72764649942599450	648518346494306039	72764649942522863	648518346510155558	[ 21003 101549 2431]	[ 20991 101571 2433]
12773	31562360	2022-11-17 14:28:59.843347+00:00		t	40	72412943794800528	648518346489544793	72412943794800610	648518346510155558	[ 10691 105387 2685]	[ 10723 105403 2686]
12774	786858	2022-11-17 14:28:59.843347+00:00		t	32	72764993472728766	648518346494306039	72764993472755875	648518346510155558	[ 20887 111367 2290]	[ 20895 111367 2292]
12775	37011769	2022-11-17 14:28:59.843347+00:00		t	29	72623981106517777	648518346489964505	72623981106517787	648518346510155558	[ 17927 102703 2302]	[ 17953 102721 2302]
12776	20618899	2022-11-17 14:28:59.843347+00:00		t	22	72342437678800882	648518346489544793	72342437678803638	648518346510155558	[ 9451 100919 2809]	[ 9447 100925 2812]
12777	21279224	2022-11-17 14:28:59.843347+00:00		t	14	72272137721108518	648518346489544793	72272137721132331	648518346510155558	[ 7335 103609 2906]	[ 7345 103639 2905]
12778	26075896	2022-11-17 14:28:59.843347+00:00		t	17	72342506398038467	648518346489544793	72342506398061434	648518346510155558	[ 9295 103127 2736]	[ 9321 103113 2736]
12779	33430391	2022-11-17 14:28:59.843347+00:00		t	32	72412875209281677	648518346489544793	72412875209276486	648518346510155558	[ 11815 103729 2845]	[ 11841 103723 2846]
12780	33430394	2022-11-17 14:28:59.843347+00:00		t	41	72412875209273710	648518346489544793	72412875209273684	648518346510155558	[ 11819 103701 2843]	[ 11847 103683 2844]
12781	34043343	2022-11-17 14:28:59.843347+00:00		t	31	72342506465159148	648518346489544793	72342506465153524	648518346510155558	[ 8659 103823 2864]	[ 8645 103795 2864]
12782	34043360	2022-11-17 14:28:59.843347+00:00		t	24	72342506465159148	648518346489544793	72342506465156283	648518346510155558	[ 8689 103787 2871]	[ 8703 103763 2870]
12783	34043390	2022-11-17 14:28:59.843347+00:00		t	36	72342506465193458	648518346489544793	72342506465207489	648518346510155558	[ 8919 103701 2884]	[ 8897 103669 2884]
12784	28196547	2022-11-17 14:28:59.843347+00:00		t	36	72412875142370313	648518346489544793	72412875142372640	648518346510155558	[ 10859 103409 2768]	[ 10847 103377 2768]
12785	24273230	2022-11-17 14:28:59.843347+00:00		t	54	72412806490006503	648518346489544793	72412806490019232	648518346510155558	[ 11039 101883 2919]	[ 11029 101921 2921]
12786	36703463	2022-11-17 14:28:59.843347+00:00		t	29	72272137855174851	648518346489544793	72272137855152203	648518346510155558	[ 6483 102785 3098]	[ 6491 102817 3097]
12787	17891334	2022-11-17 14:28:59.843347+00:00		t	21	72624187332113418	648518346489544793	72624187332150832	648518346510155558	[ 17531 109795 2432]	[ 17523 109787 2435]
12788	10322681	2022-11-17 14:28:59.843347+00:00		t	36	72272137788127889	648518346489544793	72272137788160216	648518346510155558	[ 7649 103057 3008]	[ 7675 103047 3009]
12789	10322687	2022-11-17 14:28:59.843347+00:00		t	80	72272137788125282	648518346489544793	72272137788086509	648518346510155558	[ 7747 102691 2997]	[ 7705 102693 2998]
12790	10322714	2022-11-17 14:28:59.843347+00:00		t	23	72272137788120734	648518346489544793	72272137788086891	648518346510155558	[ 7805 103313 2990]	[ 7837 103319 2989]
12791	17897289	2022-11-17 14:28:59.843347+00:00		t	22	72623912454039899	648518346489544793	72623912454049343	648518346510155558	[ 17033 102115 2407]	[ 17007 102127 2408]
12792	13268832	2022-11-17 14:28:59.843347+00:00		t	17	72342506465178142	648518346484661507	72342506465205174	648518346510155558	[ 9767 104399 2881]	[ 9787 104373 2881]
12793	17915661	2022-11-17 14:28:59.843347+00:00		t	79	72342437745652558	648518346489544793	72342437745657304	648518346510155558	[ 8769 102089 2849]	[ 8803 102113 2850]
12794	8974152	2022-11-17 14:28:59.843347+00:00		t	33	72764581290096733	648518346494306039	72764581290094114	648518346510155558	[21019 99591 2531]	[21031 99629 2532]
12795	10322570	2022-11-17 14:28:59.843347+00:00		t	49	72272137787844629	648518346489544793	72272137787846492	648518346510155558	[ 7191 103201 2960]	[ 7223 103209 2961]
12796	10322755	2022-11-17 14:28:59.843347+00:00		t	18	72272137788094182	648518346489544793	72272137788099331	648518346510155558	[ 7919 102767 2992]	[ 7933 102789 2992]
12797	8925878	2022-11-17 14:28:59.843347+00:00		t	12	72342506398174165	648518346489544793	72342506398163852	648518346510155558	[ 9225 103355 2768]	[ 9209 103335 2769]
12798	43205630	2022-11-17 14:28:59.843347+00:00		t	12	72483518831433923	648518346501071209	72483518831436230	648518346479055568	[ 13737 111819 2880]	[ 13723 111787 2879]
12799	32381567	2022-11-17 14:28:59.843347+00:00		t	26	72835155924337628	648518346474656450	72835155924359170	648518346510155558	[ 22743 105881 2042]	[ 22777 105881 2043]
12801	9176169	2022-11-17 14:28:59.843347+00:00		t	13	72764855564027573	648518346474656450	72764855564039906	648518346479055568	[ 20641 108163 1376]	[ 20607 108147 1376]
12802	9176233	2022-11-17 14:28:59.843347+00:00		t	54	72764855564061328	648518346474656450	72764855564077191	648518346479055568	[ 20773 108469 1387]	[ 20743 108457 1387]
12803	42396882	2022-11-17 14:28:59.843347+00:00		t	32	72553406203905671	648518346501071209	72553406203918088	648518346479055568	[16181 97505 2292]	[16207 97489 2293]
12804	42515872	2022-11-17 14:28:59.843347+00:00		t	16	72764512771914888	648518346501071209	72764512771912497	648518346479055568	[20953 97023 2911]	[20915 97047 2912]
12805	28868065	2022-11-17 14:28:59.843347+00:00		t	46	72694212814305721	648518346488838734	72694212814303125	648518346479055568	[20267 98927 3028]	[20303 98935 3029]
12806	13979011	2022-11-17 14:28:59.843347+00:00		t	106	72553681148722804	648518346489964505	72624049892921064	648518346479055568	[ 16367 104991 2396]	[ 16389 104967 2397]
12807	42025992	2022-11-17 14:28:59.843347+00:00		t	30	72553612496432252	648518346501071209	72553612496442234	648518346479055568	[ 14663 102649 2510]	[ 14683 102625 2512]
12808	12408266	2022-11-17 14:28:59.843347+00:00		t	29	72553406338151569	648518346484661507	72553406338148859	648518346479055568	[14379 97023 2556]	[14389 97003 2555]
12809	42512830	2022-11-17 14:28:59.843347+00:00		t	13	72483037593946871	648518346501071209	72483037593965005	648518346479055568	[14003 96305 2547]	[13999 96333 2549]
12810	42512970	2022-11-17 14:28:59.843347+00:00		t	19	72483037593971719	648518346484661507	72483037593960240	648518346479055568	[14307 97037 2557]	[14291 97021 2555]
12811	16151154	2022-11-17 14:28:59.843347+00:00		t	51	72412943861868009	648518346489544793	72412943861896039	648518346479055568	[ 11625 105245 2805]	[ 11663 105243 2806]
12812	5812070	2022-11-17 14:28:59.843347+00:00		t	53	72624118344142964	648518346526360791	72624118344131324	648518346479055568	[ 16507 107591 1908]	[ 16543 107585 1908]
12813	44168156	2022-11-17 14:28:59.843347+00:00		t	61	72764512503122937	648518346486141124	72764512503122360	648518346479055568	[22175 97289 2323]	[22155 97269 2323]
12814	42243359	2022-11-17 14:28:59.843347+00:00		t	30	72483449776466607	648518346484661507	72483449776440973	648518346479055568	[ 12341 109373 2221]	[ 12335 109405 2221]
12815	41369271	2022-11-17 14:28:59.843347+00:00		t	16	72412737502045560	648518346517586756	72412737502053077	648518346514306270	[10563 99611 2389]	[10589 99589 2390]
12816	24375870	2022-11-17 14:28:59.843347+00:00		t	44	72694006186116537	648518346526360791	72694006186111589	648518346479055568	[20365 92325 2127]	[20399 92313 2126]
12817	29058182	2022-11-17 14:28:59.843347+00:00		t	25	72623775350731203	648518346526360791	72623775350728193	648518346479055568	[17029 97037 3060]	[17045 97077 3062]
12818	457125	2022-11-17 14:28:59.843347+00:00		t	22	72764581155645654	648518346497059044	72764581155633547	648518346479055568	[21687 99901 2243]	[21677 99869 2244]
12819	30162574	2022-11-17 14:28:59.843347+00:00		t	36	72412806557063990	648518346512226751	72412806557074521	648518346479055568	[ 11505 102341 3025]	[ 11475 102353 3027]
12824	14089856	2022-11-17 14:28:59.843347+00:00		t	15	72553543776896647	648518346501071209	72553543776903469	648518346479055568	[ 15207 101041 2467]	[ 15225 101053 2468]
12825	1120685	2022-11-17 14:28:59.843347+00:00		t	45	72623912386856617	648518346497059044	72623912386885348	648518346479055568	[ 17077 101245 2224]	[ 17075 101281 2226]
12845	6725847	2022-11-17 14:28:59.843347+00:00		t	12	72623912387048008	648518346497059044	72623912387053481	648518346479055568	[ 16761 101567 2295]	[ 16777 101595 2296]
12863	14004086	2022-11-17 14:28:59.843347+00:00		t	32	72834812662476867	648518346490002636	72834812662485404	648518346494148128	[23735 94449 2685]	[23763 94461 2685]
12864	10140886	2022-11-17 14:28:59.843347+00:00		t	20	72834812125596593	648518346490002636	72834812125592791	648518346517437482	[24307 95633 1667]	[24303 95611 1666]
12868	11909477	2022-11-17 14:28:59.843347+00:00		t	19	72834674955013391	648518346490002636	72834674955026763	648518346507389983	[24003 91863 2155]	[23989 91891 2156]
12873	16352889	2022-11-17 14:28:59.843347+00:00		t	29	72764649875109251	648518346490002636	72764649875111260	648518346507389983	[ 21853 101295 2209]	[ 21865 101263 2209]
12878	6367427	2022-11-17 14:28:59.843347+00:00		t	13	72623774746757506	648518346490002636	72623774746773332	648518346517437482	[17375 96659 1904]	[17357 96683 1905]
12881	28055669	2022-11-17 14:28:59.843347+00:00		t	17	72694281533671097	648518346477301448	72694350253153363	648518346504315944	[ 18869 102387 2986]	[ 18839 102405 2986]
12892	18603460	2022-11-17 14:28:59.843347+00:00		t	29	72342574983448265	648518346489544793	72342574983458274	648518346479197392	[ 8793 105659 2530]	[ 8771 105637 2530]
12895	40271465	2022-11-17 14:28:59.843347+00:00		t	16	72693937466447492	648518346490002636	72693937466340981	648518346507389983	[20213 91993 2062]	[20241 91971 2063]
12897	22829565	2022-11-17 14:28:59.843347+00:00		t	36	72764374863192272	648518346490002636	72764374863210062	648518346507389983	[21329 92209 1991]	[21335 92239 1993]
12918	16612894	2022-11-17 14:28:59.843347+00:00		t	15	72764581088614785	648518346490002636	72764581088626885	648518346490738941	[20709 98395 2124]	[20705 98397 2127]
12934	16612916	2022-11-17 14:28:59.843347+00:00		t	25	72764581088618998	648518346490002636	72764581088626793	648518346490738941	[20797 98351 2125]	[20791 98347 2128]
12936	6366562	2022-11-17 14:28:59.843347+00:00		t	27	72623774746689315	648518346500029439	72623774746716011	648518346517437482	[16459 96305 1881]	[16437 96317 1882]
13009	32406363	2022-11-17 14:28:59.843347+00:00		t	55	72694074704248737	648518346500029439	72694074704253603	648518346487504531	[20221 95103 1728]	[20193 95079 1729]
13021	12155844	2022-11-17 14:28:59.843347+00:00		t	41	72623637508746589	648518346500029439	72623637508888083	648518346487504531	[18287 93947 2195]	[18249 93941 2196]
13047	25536492	2022-11-17 14:28:59.843347+00:00		t	48	72482968807127245	648518346500029439	72482968807134568	648518346517437482	[13601 94923 2335]	[13587 94959 2335]
13060	40244377	2022-11-17 14:28:59.843347+00:00		t	42	73045918693677745	648518346500029439	73045918693698142	648518346500725685	[30227 96175 2295]	[30207 96171 2296]
13064	40244427	2022-11-17 14:28:59.843347+00:00		t	12	73045918693686548	648518346500029439	73045918693698142	648518346500725685	[30319 96147 2298]	[30291 96169 2299]
13087	44934667	2022-11-17 14:28:59.843347+00:00		t	18	72624118209801126	648518346500029439	72624118209783524	648518346502617767	[ 16921 106695 1595]	[ 16949 106687 1594]
13094	44934672	2022-11-17 14:28:59.843347+00:00		t	35	72624118209788452	648518346500029439	72624118209808675	648518346494148128	[ 16939 106737 1597]	[ 16969 106731 1598]
13109	32949179	2022-11-17 14:28:59.843347+00:00		t	17	72694349917675484	648518346496359485	72694349917682909	648518346479197392	[ 18847 103165 2365]	[ 18823 103157 2366]
13110	35910585	2022-11-17 14:28:59.843347+00:00		t	18	72342506129838733	648518346496359485	72342506129813834	648518346479197392	[ 8441 102735 2303]	[ 8435 102713 2302]
13113	31126793	2022-11-17 14:28:59.843347+00:00		t	15	72553612563210885	648518346519054303	72553612563298169	648518346486617760	[ 14709 102955 2571]	[ 14675 102947 2572]
13120	2714063	2022-11-17 14:28:59.843347+00:00		t	30	72553611959600273	648518346501414166	72553611959622081	648518346494148128	[ 15333 103321 1529]	[ 15325 103295 1531]
13130	20219030	2022-11-17 14:28:59.843347+00:00		t	74	72483174697354551	648518346501414166	72483174697339936	648518346487756866	[ 14295 100533 1898]	[ 14277 100503 1898]
13134	33496288	2022-11-17 14:28:59.843347+00:00		t	41	72694143692064792	648518346501414166	72694143692064725	648518346507389983	[19167 97337 2210]	[19187 97315 2209]
13136	33496321	2022-11-17 14:28:59.843347+00:00		t	83	72694143692089639	648518346501414166	72694143692103814	648518346507389983	[19231 97373 2214]	[19265 97371 2214]
13138	18239656	2022-11-17 14:28:59.843347+00:00		t	24	72624118276840666	648518346501414166	72624118276840774	648518346507389983	[ 16901 108485 1709]	[ 16871 108471 1710]
13149	35310470	2022-11-17 14:28:59.843347+00:00		t	47	72483037459739089	648518346501414166	72483037459744514	648518346500725685	[13525 97427 2298]	[13527 97393 2298]
13154	1219332	2022-11-17 14:28:59.843347+00:00		t	22	72694074905442669	648518346501414166	72694074905267777	648518346494148128	[19759 95497 2066]	[19777 95521 2067]
13155	15702631	2022-11-17 14:28:59.843347+00:00		t	31	72342437544337165	648518346486783620	72342437544349326	648518346502617767	[ 9263 100923 2476]	[ 9293 100929 2477]
13156	27169699	2022-11-17 14:28:59.843347+00:00		t	28	72905731162398652	648518346486783620	72905731162400869	648518346502617767	[ 26139 111683 2657]	[ 26109 111689 2657]
13157	40845250	2022-11-17 14:28:59.843347+00:00		t	30	72623774947850681	648518346501414166	72623774947863050	648518346507389983	[16885 96969 2195]	[16855 96953 2196]
13162	40752104	2022-11-17 14:28:59.843347+00:00		t	25	72553543508613766	648518346501414166	72553543508593038	648518346500725685	[ 14815 102317 2012]	[ 14823 102289 2011]
13185	2352614	2022-11-17 14:28:59.843347+00:00		t	72	72412806355805832	648518346489964505	72412806355800866	648518346497891062	[ 10717 101903 2661]	[ 10725 101875 2661]
13187	5295788	2022-11-17 14:28:59.843347+00:00		t	15	72412737569275207	648518346492539577	72412737635892578	648518346497891062	[12015 98639 2567]	[12025 98637 2570]
13188	17429281	2022-11-17 14:28:59.843347+00:00		t	29	72413149953078589	648518346507570297	72413149953073647	648518346497891062	[ 12247 110711 2632]	[ 12275 110693 2632]
13190	5295740	2022-11-17 14:28:59.843347+00:00		t	55	72412737636114017	648518346479677888	72412737636074655	648518346497891062	[11951 98837 2579]	[11961 98809 2580]
13201	20688687	2022-11-17 14:28:59.843347+00:00		t	15	72342575251711613	648518346486783620	72342575251716553	648518346502617767	[ 9631 106125 2981]	[ 9609 106103 2982]
13210	3229955	2022-11-17 14:28:59.843347+00:00		t	49	72413012380223214	648518346489985111	72413012380186913	648518346497891062	[ 11811 107577 2439]	[ 11785 107585 2440]
13233	23254049	2022-11-17 14:28:59.843347+00:00		t	46	72905181205176726	648518346489997619	72905181205194058	648518346479197392	[26041 95027 2249]	[26031 95067 2249]
13249	36813966	2022-11-17 14:28:59.843347+00:00		t	50	72413149550515039	648518346498344346	72413149550515029	648518346478125293	[ 10895 111087 1900]	[ 10869 111075 1900]
13283	12879193	2022-11-17 14:28:59.843347+00:00		t	16	72412806624042177	648518346498344346	72412806624056817	648518346496932836	[ 10403 102247 3100]	[ 10379 102243 3100]
13304	6345464	2022-11-17 14:28:59.843347+00:00		t	65	72412944130297591	648518346498344346	72412944130313574	648518346486617760	[ 11239 105545 3321]	[ 11257 105579 3322]
13368	11956454	2022-11-17 14:28:59.843347+00:00		t	35	72412944130077033	648518346498344346	72412944130065850	648518346479055568	[ 11687 105301 3224]	[ 11679 105337 3225]
13383	6643939	2022-11-17 14:28:59.843347+00:00		t	16	72764787112905692	648518346498344346	72764787112905680	648518346478125293	[ 21883 105229 1905]	[ 21901 105201 1905]
13389	12128840	2022-11-17 14:28:59.843347+00:00		t	14	72342437879916337	648518346498344346	72342437879923562	648518346498314906	[ 10167 101165 3130]	[ 10185 101181 3132]
13390	12128806	2022-11-17 14:28:59.843347+00:00		t	12	72342437879868570	648518346498344346	72342437879861202	648518346486890393	[ 10039 101125 3110]	[ 10013 101145 3110]
13393	19739885	2022-11-17 14:28:59.843347+00:00		t	41	72272206239296724	648518346497880310	72272206239302199	648518346497891062	[ 7969 105697 2541]	[ 7995 105701 2541]
13402	30275424	2022-11-17 14:28:59.843347+00:00		t	30	72412737569031432	648518346479677888	72412737569020447	648518346497891062	[11863 99769 2470]	[11893 99759 2469]
13410	15942294	2022-11-17 14:28:59.843347+00:00		t	53	72342712422350785	648518346498344346	72342712422350742	648518346478125293	[ 9345 109231 2518]	[ 9317 109247 2518]
13419	15926599	2022-11-17 14:28:59.843347+00:00		t	23	72483381325310383	648518346498344346	72483381325299874	648518346477229768	[ 12533 107807 2706]	[ 12517 107781 2707]
13424	16352608	2022-11-17 14:28:59.843347+00:00		t	36	72764649875150733	648518346498344346	72764649875150686	648518346489543513	[ 21545 100693 2229]	[ 21533 100661 2229]
13470	8395131	2022-11-17 14:28:59.843347+00:00		t	15	72412737770331713	648518346486783620	72412737770329289	648518346481524623	[10715 98843 2851]	[10695 98865 2852]
13471	19637873	2022-11-17 14:28:59.843347+00:00		t	28	72342506129533049	648518346486783620	72342506129558477	648518346481524623	[ 9027 104021 2202]	[ 9011 104055 2203]
13474	28283269	2022-11-17 14:28:59.843347+00:00		t	40	72764443985246298	648518346498344346	72764443985291566	648518346486890393	[22485 95861 2755]	[22481 95863 2758]
13496	37542083	2022-11-17 14:28:59.843347+00:00		t	28	72483243886531885	648518346498344346	72483243886506780	648518346496934372	[ 14075 103651 2764]	[ 14061 103625 2765]
13511	33806585	2022-11-17 14:28:59.843347+00:00		t	13	72413081099514251	648518346498344346	72413081099516770	648518346486352776	[ 10281 109557 2422]	[ 10291 109531 2421]
13532	36792828	2022-11-17 14:28:59.843347+00:00		t	37	72413012446985467	648518346498344346	72413012446999871	648518346496932836	[ 11233 108455 2494]	[ 11261 108431 2495]
13535	36792827	2022-11-17 14:28:59.843347+00:00		t	16	72413012447012326	648518346498344346	72413012447009838	648518346479239887	[ 11233 108461 2498]	[ 11259 108427 2499]
13539	42105458	2022-11-17 14:28:59.843347+00:00		t	37	72624255648705801	648518346498344346	72624255648701162	648518346479077839	[ 16619 111461 1592]	[ 16647 111463 1591]
13550	36913347	2022-11-17 14:28:59.843347+00:00		t	32	72413149885974062	648518346498344346	72413149885978823	648518346477240264	[ 11955 111737 2501]	[ 11959 111705 2502]
13562	18081194	2022-11-17 14:28:59.843347+00:00		t	36	72412944063268125	648518346481651905	72412944063321041	648518346466168368	[ 11285 105997 3209]	[ 11261 105987 3208]
13564	35344628	2022-11-17 14:28:59.843347+00:00		t	23	72342437611539703	648518346510192422	72342437611546988	648518346504272480	[ 8385 101919 2632]	[ 8345 101905 2632]
13565	43494992	2022-11-17 14:28:59.843347+00:00		t	23	72412806154316799	648518346524262149	72412806154292290	648518346495952784	[ 11445 101905 2212]	[ 11451 101919 2211]
13566	37256922	2022-11-17 14:28:59.843347+00:00		t	15	72905181070735841	648518346502236489	72905181070853814	648518346495952784	[25043 96031 1933]	[25057 96057 1934]
13567	12408711	2022-11-17 14:28:59.843347+00:00		t	21	72553406338069245	648518346491849128	72553406338079320	648518346504272480	[15065 96621 2522]	[15083 96589 2522]
13568	12408731	2022-11-17 14:28:59.843347+00:00		t	34	72553406338076911	648518346491849128	72553406338079320	648518346504272480	[15137 96619 2528]	[15125 96591 2528]
13569	45015510	2022-11-17 14:28:59.843347+00:00		t	21	72412806422787220	648518346486783620	72412806422800569	648518346504272480	[ 12229 101427 2746]	[ 12215 101399 2747]
13570	34596761	2022-11-17 14:28:59.843347+00:00		t	32	72412737703428321	648518346496359485	72412737703387017	648518346504272480	[10313 98989 2783]	[10327 98983 2781]
13572	42533117	2022-11-17 14:28:59.843347+00:00		t	34	72905181070936527	648518346502236489	72905181070938873	648518346504272480	[26069 95389 1963]	[26053 95365 1963]
13573	42533140	2022-11-17 14:28:59.843347+00:00		t	33	72905181070970345	648518346502236489	72905181070962880	648518346504272480	[26121 95401 1979]	[26089 95389 1979]
13574	2281904	2022-11-17 14:28:59.843347+00:00		t	43	72553818721803815	648518346481651905	72553818721811739	648518346504272480	[ 15363 110113 2644]	[ 15359 110079 2645]
13576	7334455	2022-11-17 14:28:59.843347+00:00		t	25	72553818788927467	648518346481651905	72553818788964161	648518346504272480	[ 14591 110529 2709]	[ 14593 110509 2708]
13577	37142587	2022-11-17 14:28:59.843347+00:00		t	47	72342643702911989	648518346483497380	72342643702904962	648518346504272480	[ 10149 107713 2531]	[ 10167 107699 2530]
13578	42911684	2022-11-17 14:28:59.843347+00:00		t	36	72834812528024475	648518346497059044	72834812528034194	648518346504272480	[23485 96157 2326]	[23447 96141 2327]
13579	3488240	2022-11-17 14:28:59.843347+00:00		t	45	72342437477106885	648518346524262149	72342437477180378	648518346504272480	[ 8375 101959 2323]	[ 8399 101979 2324]
13580	14929928	2022-11-17 14:28:59.843347+00:00		t	16	72412943996062030	648518346496359485	72412943996082198	648518346504272480	[ 10593 105091 3043]	[ 10617 105123 3043]
13581	37421340	2022-11-17 14:28:59.843347+00:00		t	27	72342437477429217	648518346496359485	72342437477431769	648518346504272480	[ 8569 101331 2415]	[ 8603 101321 2414]
13582	30944471	2022-11-17 14:28:59.843347+00:00		t	28	72694212814328112	648518346496359485	72694212814325526	648518346504272480	[18489 98307 3040]	[18501 98333 3040]
13583	14967103	2022-11-17 14:28:59.843347+00:00		t	26	72342368959077778	648518346496359485	72342368959075182	648518346504272480	[ 8799 99769 2718]	[ 8777 99751 2718]
13584	14967124	2022-11-17 14:28:59.843347+00:00		t	36	72342368959083111	648518346496359485	72342368959080296	648518346504272480	[ 8833 99741 2720]	[ 8837 99713 2721]
13585	34596953	2022-11-17 14:28:59.843347+00:00		t	43	72412737703408361	648518346496359485	72412737703391784	648518346504272480	[10773 98359 2771]	[10807 98355 2772]
13586	2754895	2022-11-17 14:28:59.843347+00:00		t	47	72413012312895491	648518346496359485	72413012312907935	648518346504272480	[ 11623 107589 2279]	[ 11631 107623 2280]
13587	26784955	2022-11-17 14:28:59.843347+00:00		t	38	72412943660153703	648518346481651905	72412943660269510	648518346504272480	[ 10289 105771 2317]	[ 10323 105769 2318]
13588	2733243	2022-11-17 14:28:59.843347+00:00		t	12	72413012581209831	648518346483497380	72342643837026344	648518346504272480	[ 10249 108467 2755]	[ 10237 108495 2756]
13589	5794750	2022-11-17 14:28:59.843347+00:00		t	28	72694212814336802	648518346481651905	72694212814346604	648518346504272480	[18983 99545 3045]	[18959 99529 3046]
13590	6026682	2022-11-17 14:28:59.843347+00:00		t	18	72412737703485020	648518346481651905	72412737703491447	648518346504272480	[ 10499 100225 2809]	[ 10529 100229 2809]
13591	37421297	2022-11-17 14:28:59.843347+00:00		t	42	72342437477332254	648518346496359485	72342437477319661	648518346504272480	[ 8493 100441 2373]	[ 8491 100411 2373]
13592	32586984	2022-11-17 14:28:59.843347+00:00		t	30	72412943928894410	648518346496359485	72412943928904964	648518346504272480	[ 12215 105967 2896]	[ 12195 105973 2898]
13593	13442848	2022-11-17 14:28:59.843347+00:00		t	26	72342506331164558	648518346475527296	72342506331159627	648518346504272480	[ 9099 103691 2678]	[ 9063 103701 2677]
13594	27836942	2022-11-17 14:28:59.843347+00:00		t	17	72834881180556488	648518346495481014	72834881180561314	648518346504272480	[22835 96589 2270]	[22803 96573 2271]
13595	34202432	2022-11-17 14:28:59.843347+00:00		t	50	72553543709783988	648518346481651905	72553543709788843	648518346504272480	[ 16095 100607 2351]	[ 16117 100633 2351]
13596	40608987	2022-11-17 14:28:59.843347+00:00		t	24	72483381056999707	648518346501071209	72483381056999758	648518346504272480	[ 12991 108269 2242]	[ 12971 108281 2243]
13597	44289831	2022-11-17 14:28:59.843347+00:00		t	38	72412737703462825	648518346490574940	72412737703460303	648518346504272480	[11525 98831 2803]	[11535 98867 2803]
13598	3488458	2022-11-17 14:28:59.843347+00:00		t	59	72342437477372894	648518346517586756	72342437477356329	648518346504272480	[ 8731 101753 2384]	[ 8757 101731 2385]
13599	33595785	2022-11-17 14:28:59.843347+00:00		t	86	72623706362857748	648518346501071209	72623706362857491	648518346504272480	[17109 94797 2561]	[17127 94771 2562]
13600	14930279	2022-11-17 14:28:59.843347+00:00		t	29	72412943996010267	648518346501071209	72412943995997468	648518346504272480	[ 11065 105433 3014]	[ 11033 105447 3014]
13601	26434236	2022-11-17 14:28:59.843347+00:00		t	22	72342643702960390	648518346496359485	72342643702992518	648518346504272480	[ 9823 107419 2555]	[ 9801 107453 2555]
13602	34958236	2022-11-17 14:28:59.843347+00:00		t	54	72342437611474599	648518346524262149	72342437611493878	648518346504272480	[ 8669 101165 2604]	[ 8681 101195 2606]
13603	34958139	2022-11-17 14:28:59.843347+00:00		t	29	72342437611527302	648518346510192422	72342437611536904	648518346504272480	[ 8477 100863 2624]	[ 8469 100849 2626]
13604	27653174	2022-11-17 14:28:59.843347+00:00		t	41	72483380990049200	648518346502036330	72483380990139799	648518346504272480	[ 12613 107139 2183]	[ 12613 107103 2184]
13605	18007026	2022-11-17 14:28:59.843347+00:00		t	34	72764718527808432	648518346481651905	72764718527858373	648518346504272480	[ 22333 102741 2181]	[ 22315 102743 2183]
13606	42537358	2022-11-17 14:28:59.843347+00:00		t	33	72342643568626858	648518346502236489	72342643568618652	648518346504272480	[ 9741 107489 2236]	[ 9765 107515 2238]
13607	3488250	2022-11-17 14:28:59.843347+00:00		t	59	72342437477216521	648518346496359485	72342437477207417	648518346504272480	[ 8425 102173 2330]	[ 8413 102141 2330]
13608	824287	2022-11-17 14:28:59.843347+00:00		t	28	72834949967074271	648518346501071209	72834949967057068	648518346504272480	[24217 98783 2362]	[24229 98771 2361]
13609	8756179	2022-11-17 14:28:59.843347+00:00		t	28	72413149617634496	648518346524262149	72413149617644120	648518346504272480	[ 11669 112255 2030]	[ 11695 112237 2031]
13610	1502732	2022-11-17 14:28:59.843347+00:00		t	54	72412806087326524	648518346524262149	72412806087289204	648518346504272480	[ 11061 100823 2121]	[ 11059 100833 2120]
13611	10140432	2022-11-17 14:28:59.843347+00:00		t	16	72483312740375257	648518346476747894	72483312740255440	648518346504272480	[ 12699 105859 3067]	[ 12719 105839 3067]
13612	34366587	2022-11-17 14:28:59.843347+00:00		t	37	72905181071006627	648518346502236489	72905181071001734	648518346504272480	[26433 94823 1996]	[26415 94849 1996]
13613	8409457	2022-11-17 14:28:59.843347+00:00		t	23	72553680746043800	648518346501071209	72553749465555054	648518346504272480	[ 15575 106493 1569]	[ 15585 106535 1570]
13614	6026730	2022-11-17 14:28:59.843347+00:00		t	29	72412737703453855	648518346524262149	72412737703468855	648518346504272480	[ 10695 100069 2803]	[ 10665 100077 2803]
13615	7334658	2022-11-17 14:28:59.843347+00:00		t	20	72553818789016657	648518346466159920	72553818789016249	648518346504272480	[ 14789 110581 2741]	[ 14811 110567 2741]
13616	14148079	2022-11-17 14:28:59.843347+00:00		t	26	72342574916170884	648518346475527296	72342574916166107	648518346504272480	[ 9421 105945 2336]	[ 9439 105947 2335]
13618	42431404	2022-11-17 14:28:59.843347+00:00		t	19	72413149751684984	648518346501071209	72413149751660201	648518346504272480	[ 12201 111907 2213]	[ 12207 111923 2212]
13619	25747694	2022-11-17 14:28:59.843347+00:00		t	60	72694349783527028	648518346526360791	72694349783517405	648518346504272480	[ 18505 102815 2166]	[ 18511 102857 2167]
13620	18978916	2022-11-17 14:28:59.843347+00:00		t	28	72553887508596873	648518346501071209	72553887508570833	648518346504272480	[ 14537 111779 2765]	[ 14513 111765 2765]
13621	5794945	2022-11-17 14:28:59.843347+00:00		t	33	72694212814372943	648518346481651905	72694212814355713	648518346504272480	[19155 99595 3054]	[19179 99599 3055]
13622	10560911	2022-11-17 14:28:59.843347+00:00		t	20	72483106514580173	648518346524262149	72483106514568025	648518346504272480	[13119 98895 2871]	[13093 98877 2871]
13624	25747709	2022-11-17 14:28:59.843347+00:00		t	14	72694349783517382	648518346526360791	72694349783515882	648518346504272480	[ 18511 102793 2163]	[ 18519 102817 2163]
13625	5455063	2022-11-17 14:28:59.843347+00:00		t	23	72342643635635448	648518346495481014	72342643635627786	648518346504272480	[ 9521 108233 2333]	[ 9493 108217 2332]
13626	14274902	2022-11-17 14:28:59.843347+00:00		t	30	72905318577082196	648518346481651905	72975687321237055	648518346504272480	[26615 98401 2130]	[26643 98387 2131]
13627	8755946	2022-11-17 14:28:59.843347+00:00		t	17	72413149617578095	648518346502236489	72413149617592431	648518346504272480	[ 11459 112057 2005]	[ 11455 112065 2008]
13628	13370214	2022-11-17 14:28:59.843347+00:00		t	28	72413080831057038	648518346502236489	72413080831064868	648518346504272480	[ 11867 109415 1908]	[ 11881 109389 1908]
13629	14148030	2022-11-17 14:28:59.843347+00:00		t	58	72342574916330020	648518346502236489	72342574916309368	648518346504272480	[ 9301 106361 2398]	[ 9339 106355 2399]
13630	6048278	2022-11-17 14:28:59.843347+00:00		t	41	72413081032209805	648518346497059044	72413081032196048	648518346504272480	[ 10803 109911 2204]	[ 10783 109885 2205]
13631	17991179	2022-11-17 14:28:59.843347+00:00		t	51	72272137452483399	648518346510192422	72272137452477676	648518346504272480	[ 8163 102927 2330]	[ 8181 102951 2331]
13632	29183147	2022-11-17 14:28:59.843347+00:00		t	41	72623843466126856	648518346484661507	72623843466108163	648518346504272480	[16695 98839 1850]	[16703 98875 1850]
13633	29183157	2022-11-17 14:28:59.843347+00:00		t	26	72623843466129232	648518346484661507	72623843466133917	648518346504272480	[16719 98671 1858]	[16733 98643 1860]
13634	29183161	2022-11-17 14:28:59.843347+00:00		t	15	72623843466121237	648518346484661507	72623843466107990	648518346504272480	[16723 98633 1856]	[16739 98601 1857]
13635	29183181	2022-11-17 14:28:59.843347+00:00		t	14	72623843466126856	648518346484661507	72623843466110797	648518346504272480	[16733 98827 1853]	[16763 98825 1852]
13636	7112047	2022-11-17 14:28:59.843347+00:00		t	12	72624118344116819	648518346497059044	72624118344140331	648518346504272480	[ 17205 107019 1909]	[ 17233 107025 1910]
13637	17673586	2022-11-17 14:28:59.843347+00:00		t	21	72483449575165010	648518346502236489	72483449575162308	648518346504272480	[ 13325 109259 1870]	[ 13295 109249 1871]
13638	12349795	2022-11-17 14:28:59.843347+00:00		t	40	72623843533303481	648518346524262149	72623843533280987	648518346504272480	[17579 99495 2004]	[17609 99503 2004]
13639	18798366	2022-11-17 14:28:59.843347+00:00		t	25	72483243483695900	648518346501071209	72483243483721351	648518346504272480	[ 12635 103453 1942]	[ 12619 103481 1942]
13640	37352201	2022-11-17 14:28:59.843347+00:00		t	37	72553887038798519	648518346489985111	72553887038788415	648518346504272480	[ 15623 111035 1854]	[ 15613 111011 1855]
13641	11505442	2022-11-17 14:28:59.843347+00:00		t	28	72342368959170833	648518346510192422	72342368959163649	648518346504272480	[ 9587 99411 2755]	[ 9559 99427 2756]
13642	11698645	2022-11-17 14:28:59.843347+00:00		t	32	72623774880938179	648518346502236489	72623774880933550	648518346504272480	[18241 97147 2139]	[18271 97131 2139]
13643	24043278	2022-11-17 14:28:59.843347+00:00		t	18	72623912185652193	648518346495481014	72623912185683812	648518346504272480	[ 17449 100623 1881]	[ 17481 100613 1881]
13645	21019117	2022-11-17 14:28:59.843347+00:00		t	22	72483106581816277	648518346490574940	72483106581818432	648518346504272480	[13325 98719 3035]	[13347 98699 3036]
13646	21019226	2022-11-17 14:28:59.843347+00:00		t	17	72483106581814162	648518346510192422	72483106581809301	648518346504272480	[13499 99147 3029]	[13487 99109 3030]
13647	21019247	2022-11-17 14:28:59.843347+00:00		t	26	72483106581802171	648518346510192422	72483106581791718	648518346504272480	[13525 99175 3026]	[13511 99145 3026]
13648	22776518	2022-11-17 14:28:59.843347+00:00		t	23	72553543978376499	648518346502036330	72553543978371398	648518346504272480	[ 15761 101479 2932]	[ 15801 101479 2932]
13649	6026725	2022-11-17 14:28:59.843347+00:00		t	48	72412737703509796	648518346517586756	72412737703495279	648518346504272480	[ 10685 100241 2813]	[ 10655 100271 2814]
13650	32472012	2022-11-17 14:28:59.843347+00:00		t	34	72483518563177592	648518346489565548	72483518563187701	648518346504272480	[ 13385 110729 2430]	[ 13375 110697 2430]
13651	32586666	2022-11-17 14:28:59.843347+00:00		t	32	72412943862034933	648518346510192422	72412943928621716	648518346504272480	[ 11621 106493 2825]	[ 11635 106485 2827]
13652	24043324	2022-11-17 14:28:59.843347+00:00		t	38	72623912185675966	648518346495481014	72623912185712036	648518346504272480	[ 17517 100549 1908]	[ 17531 100527 1908]
13653	21996240	2022-11-17 14:28:59.843347+00:00		t	57	72553749666977085	648518346481651905	72553749666995574	648518346504272480	[ 14493 107911 2005]	[ 14467 107931 2005]
13654	23948519	2022-11-17 14:28:59.843347+00:00		t	45	72342506331095578	648518346524262149	72342506331095536	648518346504272480	[ 8377 102943 2652]	[ 8373 102923 2651]
13655	21216303	2022-11-17 14:28:59.843347+00:00		t	30	72553818319478726	648518346495481014	72553818319495622	648518346504272480	[ 15845 110201 1919]	[ 15809 110207 1920]
13658	22452230	2022-11-17 14:28:59.843347+00:00		t	38	72342368892068902	648518346524262149	72342368892085353	648518346504272480	[ 9005 99883 2645]	[ 8981 99861 2646]
13660	20034679	2022-11-17 14:28:59.843347+00:00		t	58	72342574849069212	648518346524262149	72342574849055669	648518346504272480	[ 9507 106475 2208]	[ 9519 106453 2208]
13661	20034826	2022-11-17 14:28:59.843347+00:00		t	44	72342574849189353	648518346524262149	72342574849195350	648518346504272480	[ 9675 105663 2266]	[ 9711 105671 2266]
13662	20619122	2022-11-17 14:28:59.843347+00:00		t	23	72342437678586049	648518346502236489	72342437678568623	648518346504272480	[ 9841 101213 2723]	[ 9865 101191 2722]
13664	20088088	2022-11-17 14:28:59.843347+00:00		t	43	72694280997018875	648518346502236489	72694280997008936	648518346504272480	[ 18781 101913 2036]	[ 18799 101889 2036]
13665	14181198	2022-11-17 14:28:59.843347+00:00		t	43	72694762301579802	648518346509377402	72694762301577130	648518346489802071	[ 19875 115397 2470]	[ 19853 115427 2470]
13666	20034859	2022-11-17 14:28:59.843347+00:00		t	76	72342574849189353	648518346524262149	72342574849201078	648518346504272480	[ 9723 105601 2267]	[ 9749 105625 2267]
13667	15010282	2022-11-17 14:28:59.843347+00:00		t	28	72342506196924328	648518346502236489	72342506196926904	648518346504272480	[ 8261 102575 2423]	[ 8261 102543 2424]
13668	42243623	2022-11-17 14:28:59.843347+00:00		t	21	72483449776630854	648518346510192422	72483449776628033	648518346488137239	[ 12703 109377 2296]	[ 12667 109391 2297]
13672	12766170	2022-11-17 14:28:59.843347+00:00		t	35	72553749532689062	648518346481651905	72553749532677317	648518346483445438	[ 16155 107811 1712]	[ 16145 107837 1712]
13674	5161227	2022-11-17 14:28:59.843347+00:00		t	14	72553474856160586	648518346524262149	72553474856160552	648518346483445438	[ 15831 100255 2109]	[ 15833 100219 2111]
13676	36090686	2022-11-17 14:28:59.843347+00:00		t	26	72764581357117729	648518346481651905	72764581357108978	648518346483445438	[21277 98885 2628]	[21241 98889 2629]
13680	25980316	2022-11-17 14:28:59.843347+00:00		t	31	72482969008455426	648518346481651905	72482969008443081	648518346483445438	[14061 95513 2711]	[14027 95525 2713]
13681	25980488	2022-11-17 14:28:59.843347+00:00		t	24	72482969008427456	648518346481651905	72482969008437643	648518346483445438	[14231 95657 2708]	[14255 95677 2709]
13682	26078949	2022-11-17 14:28:59.843347+00:00		t	14	72553337551353519	648518346481651905	72553337551361252	648518346483445438	[16015 96191 2352]	[16031 96223 2353]
13684	28955816	2022-11-17 14:28:59.843347+00:00		t	32	72412943727638678	648518346491361313	72412943727640931	648518346494148128	[ 10481 105759 2539]	[ 10459 105797 2539]
13685	26078487	2022-11-17 14:28:59.843347+00:00		t	41	72553337551491978	648518346481651905	72553337551476319	648518346483445438	[15367 95693 2400]	[15403 95705 2400]
13686	33010522	2022-11-17 14:28:59.843347+00:00		t	48	72413012380134830	648518346524171525	72413012380180091	648518346494476935	[ 10417 107155 2437]	[ 10431 107127 2439]
13687	9113009	2022-11-17 14:28:59.843347+00:00		t	53	72623980972226852	648518346524171525	72623980972214128	648518346494476935	[ 16967 103765 1994]	[ 16933 103757 1994]
13688	16925064	2022-11-17 14:28:59.843347+00:00		t	45	72694006454577450	648518346490002636	72694006454593398	648518346494148128	[19189 92963 2654]	[19159 92985 2654]
13689	1271801	2022-11-17 14:28:59.843347+00:00		t	78	72623912319913612	648518346501414166	72623912319911337	648518346494148128	[ 16999 100899 2134]	[ 17031 100891 2133]
13693	16752903	2022-11-17 14:28:59.843347+00:00		t	37	72975481095820476	648518346524171525	72975481095820327	648518346494195703	[28407 93161 2051]	[28419 93127 2052]
13711	31889876	2022-11-17 14:28:59.843347+00:00		t	38	72553337618401169	648518346479956886	72553337618414408	648518346494148128	[14455 94527 2458]	[14487 94523 2458]
13715	8409370	2022-11-17 14:28:59.843347+00:00		t	60	72553749465552700	648518346501071209	72553749465552668	648518346488137239	[ 15433 106533 1569]	[ 15403 106541 1569]
13717	8962552	2022-11-17 14:28:59.843347+00:00		t	20	72483518697204641	648518346524171525	72483518697184237	648518346498314906	[ 13351 112009 2627]	[ 13341 111977 2627]
13718	29058199	2022-11-17 14:28:59.843347+00:00		t	48	72623775350282668	648518346524171525	72623775350433302	648518346479239887	[17053 96607 2958]	[17065 96583 2959]
13719	28447521	2022-11-17 14:28:59.843347+00:00		t	36	72694006320202332	648518346524171525	72694006320218731	648518346494476935	[18927 93765 2334]	[18959 93757 2335]
13720	16924663	2022-11-17 14:28:59.843347+00:00		t	22	72694006454577153	648518346524171525	72694006454574410	648518346483047589	[18673 92693 2651]	[18667 92737 2652]
13725	7616638	2022-11-17 14:28:59.843347+00:00		t	32	72342712153928452	648518346491361313	72342712153918085	648518346494148128	[ 10011 110013 2008]	[ 10035 110023 2007]
13727	28488941	2022-11-17 14:28:59.843347+00:00		t	25	72342712220868184	648518346524171525	72342712220890761	648518346494476935	[ 10111 110507 2078]	[ 10105 110479 2077]
13736	16855365	2022-11-17 14:28:59.843347+00:00		t	37	72834881113444844	648518346509377402	72834881113440263	648518346491281272	[23823 96365 2140]	[23809 96337 2141]
13738	42964639	2022-11-17 14:28:59.843347+00:00		t	18	72624187331848265	648518346509377402	72624187331859598	648518346491281272	[ 16837 109291 2332]	[ 16807 109279 2332]
13739	20541784	2022-11-17 14:28:59.843347+00:00		t	62	72413080831013409	648518346509377402	72413080831023788	648518346491281272	[ 11073 109299 1894]	[ 11083 109277 1895]
13740	37249724	2022-11-17 14:28:59.843347+00:00		t	42	72764512503284590	648518346509377402	72764512503284672	648518346479077839	[21497 96627 2329]	[21495 96663 2330]
13742	4455845	2022-11-17 14:28:59.843347+00:00		t	35	72764443649721701	648518346509377402	72764443649714161	648518346479077839	[21379 95893 2099]	[21407 95881 2099]
13743	4455889	2022-11-17 14:28:59.843347+00:00		t	50	72764443649648547	648518346509377402	72764443649690214	648518346479077839	[21441 95679 2082]	[21459 95657 2083]
13759	33010542	2022-11-17 14:28:59.843347+00:00		t	38	72413012380155059	648518346524171525	72413012380180241	648518346491659326	[ 10427 107205 2439]	[ 10461 107215 2441]
13760	29058205	2022-11-17 14:28:59.843347+00:00		t	16	72623775350463537	648518346524171525	72623775350282263	648518346495467855	[17047 96639 2955]	[17067 96629 2954]
13761	28308567	2022-11-17 14:28:59.843347+00:00		t	52	72483518361779112	648518346524171525	72483518361814231	648518346483047589	[ 14047 112423 2020]	[ 14059 112423 2022]
13763	33440647	2022-11-17 14:28:59.843347+00:00		t	65	72764718125109137	648518346509377402	72764718125095017	648518346479077839	[ 21669 104023 1383]	[ 21683 104063 1383]
13765	28407083	2022-11-17 14:28:59.843347+00:00		t	49	72905181339346635	648518346524171525	72905181339351372	648518346483047589	[24933 95267 2479]	[24961 95255 2480]
13766	21834963	2022-11-17 14:28:59.843347+00:00		t	35	72834812595109173	648518346524171525	72834812595153569	648518346500725685	[24549 95179 2458]	[24553 95155 2458]
13787	26597730	2022-11-17 14:28:59.843347+00:00		t	16	72693937399531383	648518346524171525	72693937399577592	648518346500725685	[20469 92107 2012]	[20461 92091 2015]
13788	34412083	2022-11-17 14:28:59.843347+00:00		t	17	72905181272289152	648518346524171525	72905181272293995	648518346495467855	[25317 95311 2375]	[25293 95283 2376]
13792	24384717	2022-11-17 14:28:59.843347+00:00		t	39	72694212411488267	648518346509377402	72694212411486340	648518346479077839	[19255 98439 2238]	[19227 98421 2238]
13796	28918540	2022-11-17 14:28:59.843347+00:00		t	62	72693937667819133	648518346524171525	72693937667816711	648518346477726990	[18681 91957 2476]	[18707 91961 2476]
13797	34412067	2022-11-17 14:28:59.843347+00:00		t	23	72905181272289152	648518346524171525	72905181272282004	648518346477919895	[25295 95299 2372]	[25275 95275 2373]
13798	22638230	2022-11-17 14:28:59.843347+00:00		t	21	72764444119551110	648518346524171525	72764444119541413	648518346503310971	[20727 95869 3025]	[20703 95887 3027]
13799	21834954	2022-11-17 14:28:59.843347+00:00		t	28	72834812595155823	648518346524171525	72834812595141771	648518346479349137	[24481 95189 2456]	[24467 95159 2456]
13802	22896784	2022-11-17 14:28:59.843347+00:00		t	38	72764375064372755	648518346509377402	72764375064388757	648518346498314906	[21809 92447 2346]	[21783 92477 2346]
13803	24384775	2022-11-17 14:28:59.843347+00:00		t	18	72694212411511960	648518346509377402	72694212411534821	648518346479077839	[19353 98441 2257]	[19351 98427 2259]
13804	24384833	2022-11-17 14:28:59.843347+00:00		t	29	72694212411511960	648518346509377402	72694212411526526	648518346479077839	[19415 98481 2259]	[19435 98455 2260]
13805	14623552	2022-11-17 14:28:59.843347+00:00		t	41	72553887106058775	648518346509377402	72553887106077164	648518346479077839	[ 14845 112099 2052]	[ 14869 112123 2052]
13808	3036346	2022-11-17 14:28:59.843347+00:00		t	23	72694624728134653	648518346509377402	72694624728356629	648518346479077839	[ 19465 110837 2202]	[ 19475 110813 2202]
13809	572997	2022-11-17 14:28:59.843347+00:00		t	39	72483243886531410	648518346509377402	72483243886554072	648518346491281272	[ 13821 102725 2779]	[ 13787 102747 2780]
13810	19532744	2022-11-17 14:28:59.843347+00:00		t	40	72764512436316718	648518346509377402	72764512436328293	648518346479077839	[21419 96667 2308]	[21443 96691 2309]
13815	31342049	2022-11-17 14:28:59.843347+00:00		t	18	72764924417613726	648518346509377402	72764924417633978	648518346479077839	[ 22151 109007 1604]	[ 22125 108985 1605]
13831	34469295	2022-11-17 14:28:59.843347+00:00		t	20	72694624526983042	648518346509377402	72694624526980971	648518346489802071	[ 19867 110717 1843]	[ 19871 110687 1843]
13833	42081516	2022-11-17 14:28:59.843347+00:00		t	41	72764512369191538	648518346509377402	72764512369174604	648518346479077839	[21643 96463 2088]	[21669 96483 2087]
13835	35562747	2022-11-17 14:28:59.843347+00:00		t	72	72905387229428194	648518346509377402	72905387229428208	648518346479077839	[ 24657 100957 1999]	[ 24621 100941 1999]
13836	35562820	2022-11-17 14:28:59.843347+00:00		t	51	72905387229578701	648518346509377402	72905387229587263	648518346479077839	[ 24709 100533 2052]	[ 24729 100509 2053]
13837	34383360	2022-11-17 14:28:59.843347+00:00		t	28	72694762301532883	648518346509377402	72694762301532902	648518346479077839	[ 18585 115169 2459]	[ 18585 115211 2460]
13838	34079221	2022-11-17 14:28:59.843347+00:00		t	23	72694486819921695	648518346509377402	72694486820012424	648518346479077839	[ 18821 107067 1413]	[ 18809 107045 1415]
13862	34754151	2022-11-17 14:28:59.843347+00:00		t	65	72764374795773783	648518346524171525	72764374795931850	648518346487756866	[21461 93593 1812]	[21491 93577 1813]
13871	34754123	2022-11-17 14:28:59.843347+00:00		t	79	72764374795851566	648518346524171525	72764374795957853	648518346494476935	[21437 93579 1815]	[21463 93567 1815]
13872	34754136	2022-11-17 14:28:59.843347+00:00		t	60	72764374795972385	648518346524171525	72764374795981227	648518346494476935	[21445 93661 1832]	[21473 93649 1832]
13921	567200	2022-11-17 14:28:59.843347+00:00		t	39	72905181003516629	648518346524171525	72905181003689070	648518346500725685	[24751 94287 1813]	[24775 94263 1814]
13933	9123735	2022-11-17 14:28:59.843347+00:00		t	19	72905181205245285	648518346524171525	72905181205264188	648518346494476935	[25505 96133 2275]	[25473 96149 2277]
13944	9123785	2022-11-17 14:28:59.843347+00:00		t	47	72905181205245297	648518346524171525	72905181205242861	648518346483047589	[25529 96149 2274]	[25537 96187 2274]
13952	30282211	2022-11-17 14:28:59.843347+00:00		t	14	72483312404726428	648518346489964505	72483312404721141	648518346514458155	[ 13919 105769 2417]	[ 13925 105747 2417]
13958	31204801	2022-11-17 14:28:59.843347+00:00		t	43	72623637710226926	648518346484746829	72623637710101094	648518346494148128	[16909 93015 2582]	[16911 93031 2581]
13959	28618281	2022-11-17 14:28:59.843347+00:00		t	38	72483106179001056	648518346485508627	72483106179005827	648518346504315944	[12351 99649 2214]	[12329 99629 2215]
13961	41103919	2022-11-17 14:28:59.843347+00:00		t	87	72553543844002412	648518346485508627	72553543843997774	648518346472763913	[ 14593 101125 2597]	[ 14581 101099 2597]
13971	3914837	2022-11-17 14:28:59.843347+00:00		t	19	72553612429386865	648518346485508627	72553612429406517	648518346479055568	[ 15361 103863 2407]	[ 15345 103871 2410]
13975	41123072	2022-11-17 14:28:59.843347+00:00		t	53	72765062326196362	648518346485508627	72765062326012623	648518346472763913	[ 22503 113095 2451]	[ 22507 113065 2450]
13976	22458130	2022-11-17 14:28:59.843347+00:00		t	26	72483174965326713	648518346489964505	72483174965323801	648518346504092878	[ 12997 100511 2315]	[ 13021 100497 2316]
13985	4114525	2022-11-17 14:28:59.843347+00:00		t	21	72483174898697065	648518346489964505	72483174898687901	648518346504092878	[ 12903 100775 2296]	[ 12917 100759 2295]
14008	17897878	2022-11-17 14:28:59.843347+00:00		t	17	72553612429408669	648518346485508627	72553612429416788	648518346489543513	[ 15527 103747 2416]	[ 15555 103723 2417]
14009	17897777	2022-11-17 14:28:59.843347+00:00		t	37	72553612429348398	648518346485508627	72553612429346196	648518346479239887	[ 15455 103745 2390]	[ 15469 103719 2390]
14013	3488090	2022-11-17 14:28:59.843347+00:00		t	21	72342437477263901	648518346496359485	72342437477274692	648518346491281272	[ 8241 102315 2350]	[ 8215 102293 2351]
14019	7346462	2022-11-17 14:28:59.843347+00:00		t	40	72483106179060500	648518346485508627	72483106179058196	648518346487504531	[14027 99903 2233]	[14079 99895 2235]
14024	18622859	2022-11-17 14:28:59.843347+00:00		t	20	72764993606799920	648518346485508627	72764993606797369	648518346504315944	[ 20707 111945 2487]	[ 20711 111915 2488]
14032	2640262	2022-11-17 14:28:59.843347+00:00		t	113	72553612429410537	648518346485508627	72553612429403778	648518346520685366	[ 14845 103165 2415]	[ 14813 103185 2416]
14033	9341112	2022-11-17 14:28:59.843347+00:00		t	21	72694624862789417	648518346485508627	72694624862750220	648518346496932836	[ 19285 112117 2522]	[ 19315 112117 2522]
14034	2640265	2022-11-17 14:28:59.843347+00:00		t	69	72553612429425411	648518346485508627	72553612429414769	648518346496195084	[ 14845 103201 2419]	[ 14817 103223 2419]
14035	2640286	2022-11-17 14:28:59.843347+00:00		t	35	72553612429428173	648518346485508627	72553612429425262	648518346514458155	[ 14841 102951 2427]	[ 14843 102931 2426]
14036	2640281	2022-11-17 14:28:59.843347+00:00		t	34	72553612429408434	648518346485508627	72553612429410549	648518346504315944	[ 14861 103177 2415]	[ 14837 103205 2415]
14038	14844984	2022-11-17 14:28:59.843347+00:00		t	36	72553406539541147	648518346484746829	72553406539467175	648518346507389983	[16321 97335 2940]	[16321 97311 2939]
14042	23908108	2022-11-17 14:28:59.843347+00:00		t	41	72412806624184614	648518346489964505	72412806624166344	648518346496195084	[ 11289 100711 3155]	[ 11267 100687 3155]
14043	20618936	2022-11-17 14:28:59.843347+00:00		t	31	72342437678825392	648518346489964505	72342437678836679	648518346514458155	[ 9539 100699 2816]	[ 9521 100699 2819]
14049	3488507	2022-11-17 14:28:59.843347+00:00		t	33	72342437477400291	648518346502236489	72342437477386549	648518346488873565	[ 8899 101709 2398]	[ 8867 101711 2399]
14070	27242718	2022-11-17 14:28:59.843347+00:00		t	25	72553681148710869	648518346485508627	72553681148717611	648518346479055568	[ 15865 104497 2385]	[ 15891 104503 2386]
14071	27242729	2022-11-17 14:28:59.843347+00:00		t	94	72553681148710869	648518346485508627	72553681148734115	648518346496932836	[ 15873 104467 2386]	[ 15901 104461 2387]
14072	33617948	2022-11-17 14:28:59.843347+00:00		t	30	72835431070801076	648518346485508627	72835431070696950	648518346496932836	[ 22653 113049 2567]	[ 22613 113039 2568]
14085	3488141	2022-11-17 14:28:59.843347+00:00		t	13	72342437477460976	648518346496359485	72342437477460969	648518346491281272	[ 8315 102083 2426]	[ 8285 102065 2426]
14096	37500649	2022-11-17 14:28:59.843347+00:00		t	14	72412875276657407	648518346486783620	72412875276666580	648518346496059082	[ 11103 103773 3066]	[ 11121 103787 3068]
14124	41502103	2022-11-17 14:28:59.843347+00:00		t	51	72483175166956379	648518346489964505	72483175166956357	648518346479055568	[ 13781 101781 2731]	[ 13793 101753 2731]
14128	4596579	2022-11-17 14:28:59.843347+00:00		t	21	72764375064497508	648518346486141124	72764375064497495	648518346496059082	[21553 93305 2389]	[21527 93285 2390]
14130	4596645	2022-11-17 14:28:59.843347+00:00		t	33	72764375064497508	648518346486141124	72764375064482087	648518346496059082	[21617 93283 2387]	[21625 93247 2387]
14131	4596681	2022-11-17 14:28:59.843347+00:00		t	24	72764375064495191	648518346486141124	72764375064497640	648518346496059082	[21657 93417 2391]	[21663 93443 2390]
14142	10171323	2022-11-17 14:28:59.843347+00:00		t	14	72905524936917995	648518346509377402	72905524936931151	648518346496059082	[ 25837 106151 2557]	[ 25813 106145 2558]
14148	3488550	2022-11-17 14:28:59.843347+00:00		t	32	72342437477306052	648518346524262149	72342437477299271	648518346488137239	[ 8953 102277 2362]	[ 8939 102311 2361]
14149	3488555	2022-11-17 14:28:59.843347+00:00		t	33	72342437477245440	648518346524262149	72342437477274940	648518346466168368	[ 8971 102327 2348]	[ 8959 102361 2350]
14151	3488148	2022-11-17 14:28:59.843347+00:00		t	36	72342437477423775	648518346496359485	72342437477418412	648518346504272480	[ 8329 101399 2407]	[ 8297 101407 2407]
14154	3488152	2022-11-17 14:28:59.843347+00:00		t	15	72342437477365360	648518346496359485	72342437477365343	648518346504272480	[ 8299 102003 2391]	[ 8297 101977 2391]
14156	3488149	2022-11-17 14:28:59.843347+00:00		t	17	72342437477186055	648518346524262149	72342437477154031	648518346488137239	[ 8311 101903 2323]	[ 8295 101879 2325]
14165	3488569	2022-11-17 14:28:59.843347+00:00		t	59	72342437477362943	648518346524262149	72342437477347274	648518346481524623	[ 8979 101795 2385]	[ 8967 101771 2384]
14176	3488164	2022-11-17 14:28:59.843347+00:00		t	32	72342437477452502	648518346496359485	72342437477463913	648518346504272480	[ 8317 102121 2426]	[ 8309 102159 2425]
14182	3488165	2022-11-17 14:28:59.843347+00:00		t	33	72342437477335567	648518346510192422	72342437477303313	648518346490899373	[ 8305 101791 2374]	[ 8315 101781 2373]
14201	3488199	2022-11-17 14:28:59.843347+00:00		t	31	72342437477489015	648518346517586756	72342437477534145	648518346504272480	[ 8353 101521 2440]	[ 8353 101493 2439]
14203	3488206	2022-11-17 14:28:59.843347+00:00		t	28	72342437477107240	648518346524262149	72342437477200116	648518346490899373	[ 8359 101965 2324]	[ 8365 101977 2326]
14204	3488203	2022-11-17 14:28:59.843347+00:00		t	31	72342437477107240	648518346524262149	72342437477186232	648518346488873565	[ 8353 101977 2323]	[ 8361 102005 2323]
14213	3488251	2022-11-17 14:28:59.843347+00:00		t	36	72342437477403477	648518346496359485	72342437477392891	648518346488873565	[ 8421 102319 2408]	[ 8413 102351 2408]
14219	3488243	2022-11-17 14:28:59.843347+00:00		t	18	72342437477362831	648518346524262149	72342437477372755	648518346488873565	[ 8393 101581 2390]	[ 8401 101545 2390]
14220	3488261	2022-11-17 14:28:59.843347+00:00		t	71	72342437477367527	648518346524262149	72342437477372768	648518346488873565	[ 8417 101633 2392]	[ 8451 101619 2393]
14294	3488331	2022-11-17 14:28:59.843347+00:00		t	30	72342437477231658	648518346496359485	72342437477214455	648518346491281272	[ 8577 102367 2332]	[ 8569 102397 2332]
14296	3488315	2022-11-17 14:28:59.843347+00:00		t	22	72342437477413431	648518346517586756	72342437477410658	648518346466168368	[ 8519 101573 2408]	[ 8549 101549 2408]
14299	3488344	2022-11-17 14:28:59.843347+00:00		t	32	72342437477231658	648518346496359485	72342437477197345	648518346488854257	[ 8579 102351 2329]	[ 8583 102379 2329]
14308	3488373	2022-11-17 14:28:59.843347+00:00		t	46	72342437477365311	648518346517586756	72342437477358722	648518346495952784	[ 8631 101921 2390]	[ 8625 101951 2390]
14309	24707124	2022-11-17 14:28:59.843347+00:00		t	13	72412737502212574	648518346489964505	72412737502199079	648518346489543513	[ 12191 100227 2436]	[ 12189 100253 2434]
14313	18979223	2022-11-17 14:28:59.843347+00:00		t	14	72553887508693297	648518346501071209	72553887508727501	648518346489543513	[ 14945 111647 2819]	[ 14915 111635 2821]
14317	21009386	2022-11-17 14:28:59.843347+00:00		t	52	72483312471821813	648518346485508627	72483312471823834	648518346489543513	[ 12471 105691 2533]	[ 12445 105671 2533]
14320	7346315	2022-11-17 14:28:59.843347+00:00		t	13	72483106179043224	648518346485508627	72483106179038372	648518346489543513	[13883 99781 2225]	[13875 99751 2226]
14336	42268349	2022-11-17 14:28:59.843347+00:00		t	29	72272069068798662	648518346489544793	72272069068806937	648518346510155558	[ 6753 101855 3060]	[ 6753 101869 3062]
14341	31426762	2022-11-17 14:28:59.843347+00:00		t	30	72834881180626572	648518346489544793	72834881180644019	648518346489543513	[24461 98129 2305]	[24483 98109 2305]
14360	2619472	2022-11-17 14:28:59.843347+00:00		t	34	72412875075292499	648518346489544793	72412875075277268	648518346477240264	[ 11501 103047 2650]	[ 11505 103015 2650]
14365	804275	2022-11-17 14:28:59.843347+00:00		t	41	72553406136737357	648518346489544793	72553406136725116	648518346490738941	[14409 97783 2134]	[14389 97765 2133]
14376	1239312	2022-11-17 14:28:59.843347+00:00		t	28	72553543709837824	648518346489544793	72553543709848515	648518346498314906	[ 14859 100851 2372]	[ 14879 100851 2374]
14387	2619389	2022-11-17 14:28:59.843347+00:00		t	25	72412875075267107	648518346489544793	72412875075259992	648518346498314906	[ 11293 103255 2642]	[ 11315 103251 2641]
14388	2619492	2022-11-17 14:28:59.843347+00:00		t	30	72412875075292499	648518346489544793	72412875075287552	648518346498314906	[ 11529 103059 2650]	[ 11549 103039 2650]
14389	8800263	2022-11-17 14:28:59.843347+00:00		t	27	72835018552258135	648518346489544793	72835018552253033	648518346498314906	[ 23915 102375 2086]	[ 23917 102343 2086]
14393	2619387	2022-11-17 14:28:59.843347+00:00		t	28	72412875075267107	648518346489544793	72412875075257875	648518346486971900	[ 11293 103283 2642]	[ 11305 103287 2641]
14394	2619404	2022-11-17 14:28:59.843347+00:00		t	47	72412875075285289	648518346489544793	72412875075264691	648518346486971900	[ 11327 103275 2642]	[ 11353 103289 2643]
14410	21279207	2022-11-17 14:28:59.843347+00:00		t	34	72272137721098262	648518346489544793	72272137721103332	648518346510155558	[ 7209 103675 2896]	[ 7205 103709 2897]
14445	26433996	2022-11-17 14:28:59.843347+00:00		t	53	72342643702974660	648518346489544793	72342643703046624	648518346488854257	[ 9503 106753 2560]	[ 9503 106789 2561]
14448	33923627	2022-11-17 14:28:59.843347+00:00		t	18	72412668782562674	648518346489544793	72412668782567768	648518346488854257	[11093 98023 2394]	[11063 98047 2394]
14481	42026278	2022-11-17 14:28:59.843347+00:00		t	42	72553612496307126	648518346489544793	72553612496351872	648518346489543513	[ 15147 102779 2472]	[ 15173 102755 2473]
14488	8720101	2022-11-17 14:28:59.843347+00:00		t	26	72694074905450677	648518346489985111	72694074905463835	648518346494148128	[19221 94541 2076]	[19247 94565 2077]
14491	42026116	2022-11-17 14:28:59.843347+00:00		t	24	72553612496344757	648518346489544793	72553612496342542	648518346496932836	[ 14963 102633 2471]	[ 14961 102605 2470]
14492	41290080	2022-11-17 14:28:59.843347+00:00		t	20	72553543776872736	648518346489544793	72553543776890059	648518346498314906	[ 15779 102107 2454]	[ 15753 102103 2456]
14493	41290122	2022-11-17 14:28:59.843347+00:00		t	41	72553543776877325	648518346489544793	72553543776882309	648518346498314906	[ 15825 102193 2459]	[ 15809 102179 2461]
14495	1387054	2022-11-17 14:28:59.843347+00:00		t	23	72764374997492658	648518346491361313	72764374997482494	648518346494148128	[21151 92795 2299]	[21167 92767 2300]
14497	2025616	2022-11-17 14:28:59.843347+00:00		t	45	72342575117547441	648518346479956886	72342575117549929	648518346494148128	[ 9397 105717 2741]	[ 9395 105689 2742]
14501	27235563	2022-11-17 14:28:59.843347+00:00		t	40	72694006253144368	648518346524171525	72694006253155898	648518346494148128	[18631 93261 2229]	[18659 93249 2229]
14505	1037730	2022-11-17 14:28:59.843347+00:00		t	21	72553543575637613	648518346517586756	72553543575629590	648518346494148128	[ 15739 101389 2099]	[ 15709 101407 2099]
14508	1037881	2022-11-17 14:28:59.843347+00:00		t	46	72553543575785750	648518346517586756	72553543575801123	648518346494148128	[ 15975 102111 2166]	[ 16005 102111 2167]
14513	8236095	2022-11-17 14:28:59.843347+00:00		t	27	72623912387038769	648518346489985111	72623912387173207	648518346494148128	[ 18317 100751 2307]	[ 18341 100771 2308]
14515	1037909	2022-11-17 14:28:59.843347+00:00		t	65	72553543575738274	648518346517586756	72553543575748814	648518346494148128	[ 16001 101723 2142]	[ 16029 101707 2142]
14522	3488483	2022-11-17 14:28:59.843347+00:00		t	32	72342437477271922	648518346496359485	72342437477255967	648518346466168368	[ 8781 102231 2341]	[ 8803 102209 2341]
14532	10702386	2022-11-17 14:28:59.843347+00:00		t	29	72553543575861110	648518346489985111	72553543575876290	648518346494148128	[ 15003 102271 2179]	[ 15027 102287 2179]
14533	23026165	2022-11-17 14:28:59.843347+00:00		t	33	72553818185134983	648518346489985111	72553818185148101	648518346494148128	[ 14735 110053 1619]	[ 14735 110025 1620]
14550	30496124	2022-11-17 14:28:59.843347+00:00		t	14	72483381124154877	648518346489964505	72483381124174520	648518346514458155	[ 14051 107653 2399]	[ 14059 107675 2401]
14551	6971703	2022-11-17 14:28:59.843347+00:00		t	14	72764375265729574	648518346524171525	72764375265700737	648518346487756866	[21261 93979 2720]	[21241 93989 2720]
14556	13543758	2022-11-17 14:28:59.843347+00:00		t	36	72483518563185926	648518346472722185	72483518563173043	648518346479239887	[ 13879 112093 2426]	[ 13861 112125 2426]
14590	7616593	2022-11-17 14:28:59.843347+00:00		t	45	72342712154023965	648518346472722185	72342712154031515	648518346489543513	[ 10001 109923 2043]	[ 9973 109917 2043]
14597	5258608	2022-11-17 14:28:59.843347+00:00		t	13	72623981173431862	648518346489964505	72623981173431872	648518346479325585	[ 17963 103219 2357]	[ 17985 103245 2357]
14628	21708411	2022-11-17 14:28:59.843347+00:00		t	32	72553268966201872	648518346472722185	72553268966223459	648518346494148128	[14705 94133 2656]	[14697 94133 2659]
14643	2639537	2022-11-17 14:28:59.843347+00:00		t	23	72483587551161109	648518346472722185	72483587551162319	648518346502617767	[ 13795 112905 2952]	[ 13813 112913 2951]
14652	3760370	2022-11-17 14:28:59.843347+00:00		t	19	72764306143729644	648518346472722185	72764306143705632	648518346494148128	[20607 92049 1992]	[20585 92071 1992]
14653	8962542	2022-11-17 14:28:59.843347+00:00		t	36	72483518697309240	648518346472722185	72483518697316978	648518346489543513	[ 13333 111969 2681]	[ 13337 111997 2681]
14655	15024041	2022-11-17 14:28:59.843347+00:00		t	55	72553956026785927	648518346472722185	72553956026783577	648518346489543513	[ 15115 113845 2403]	[ 15157 113865 2403]
14656	36749867	2022-11-17 14:28:59.843347+00:00		t	19	72764649674035880	648518346472722185	72764649674052360	648518346489543513	[ 21939 102243 1917]	[ 21947 102273 1918]
14679	23990686	2022-11-17 14:28:59.843347+00:00		t	33	72553956093740268	648518346472722185	72553956093750688	648518346489543513	[ 15509 114073 2482]	[ 15471 114079 2482]
14680	8449612	2022-11-17 14:28:59.843347+00:00		t	34	72834881046187828	648518346472722185	72834881046176124	648518346489543513	[23877 98021 1979]	[23895 97993 1979]
14685	12894359	2022-11-17 14:28:59.843347+00:00		t	24	72624256386822720	648518346472722185	72553887642586370	648518346489543513	[ 16387 111819 2962]	[ 16353 111819 2963]
14688	39616546	2022-11-17 14:28:59.843347+00:00		t	26	72483518697052074	648518346472722185	72483518697076540	648518346489543513	[ 13471 111465 2581]	[ 13483 111439 2582]
14699	33378711	2022-11-17 14:28:59.843347+00:00		t	28	72342780940648889	648518346472722185	72342780940623613	648518346489543513	[ 9661 110809 2182]	[ 9669 110815 2180]
14703	33670285	2022-11-17 14:28:59.843347+00:00		t	18	72835018485292710	648518346472722185	72835018485275665	648518346489543513	[ 22845 102103 2010]	[ 22849 102129 2009]
14726	1627578	2022-11-17 14:28:59.843347+00:00		t	45	72834881381749790	648518346472722185	72834881381752073	648518346489543513	[22641 96655 2595]	[22609 96671 2595]
14728	7616729	2022-11-17 14:28:59.843347+00:00		t	12	72342712153848857	648518346472722185	72342712153848854	648518346489543513	[ 10125 109859 1977]	[ 10145 109839 1976]
14730	15234973	2022-11-17 14:28:59.843347+00:00		t	64	72623706497106622	648518346472722185	72623706497226124	648518346489543513	[16555 95951 2815]	[16519 95943 2816]
14733	560619	2022-11-17 14:28:59.843347+00:00		t	52	72623637643240033	648518346472722185	72623637643268240	648518346496932836	[16797 93699 2504]	[16781 93705 2506]
14753	2098700	2022-11-17 14:28:59.843347+00:00		t	15	72764581021523981	648518346472722185	72764512302008189	648518346489543513	[21047 98313 1967]	[21077 98297 1967]
14757	6906348	2022-11-17 14:28:59.843347+00:00		t	21	72905181138178424	648518346472722185	72905181138173450	648518346489543513	[25585 95393 2146]	[25569 95363 2147]
14765	2047879	2022-11-17 14:28:59.843347+00:00		t	31	72483518898526465	648518346472722185	72483518898518889	648518346489543513	[ 14053 112397 2995]	[ 14045 112375 2995]
14766	7357057	2022-11-17 14:28:59.843347+00:00		t	18	72693937533700382	648518346472722185	72693937533711511	648518346489543513	[20431 91071 2251]	[20409 91095 2250]
14767	11359649	2022-11-17 14:28:59.843347+00:00		t	78	72694624795883294	648518346472722185	72694624795749039	648518346489543513	[ 19203 111575 2433]	[ 19227 111553 2433]
14781	21230886	2022-11-17 14:28:59.843347+00:00		t	54	72764581222993503	648518346472722185	72764581222971344	648518346489543513	[22461 98919 2391]	[22441 98891 2391]
14786	33642614	2022-11-17 14:28:59.843347+00:00		t	94	72483587416478161	648518346472722185	72483587416571684	648518346489543513	[ 13031 112907 2580]	[ 13015 112877 2581]
14937	23769943	2022-11-17 14:28:59.843347+00:00		t	43	72412599861541790	648518346481123040	72412599861561072	648518346517437482	[12239 96229 1969]	[12227 96199 1970]
14942	24417642	2022-11-17 14:28:59.843347+00:00		t	35	72412737300692443	648518346481123040	72412737300702011	648518346517437482	[11137 99701 1988]	[11111 99683 1989]
14943	30885078	2022-11-17 14:28:59.843347+00:00		t	23	72482968807374472	648518346481123040	72482968807416289	648518346517437482	[12355 95133 2433]	[12385 95145 2433]
14944	21392997	2022-11-17 14:28:59.843347+00:00		t	44	72342574714969862	648518346481123040	72342574714969885	648518346517437482	[ 9539 105271 2006]	[ 9571 105275 2006]
14947	18160988	2022-11-17 14:28:59.843347+00:00		t	21	72342368623551930	648518346481123040	72342368623561719	648518346517437482	[10181 98815 2105]	[10163 98791 2106]
14949	20689976	2022-11-17 14:28:59.843347+00:00		t	26	72482968606054855	648518346481123040	72482968606057561	648518346517437482	[12749 95811 2043]	[12721 95797 2043]
14950	42078029	2022-11-17 14:28:59.843347+00:00		t	41	72412737300626415	648518346481123040	72412737300624098	648518346517437482	[11293 99351 1960]	[11307 99363 1959]
14953	34770903	2022-11-17 14:28:59.843347+00:00		t	26	72412600063280336	648518346481123040	72412600129867866	648518346517437482	[12027 95331 2441]	[12029 95321 2442]
14965	24117968	2022-11-17 14:28:59.843347+00:00		t	38	72412600063180485	648518346481123040	72412600063339261	648518346517437482	[11349 95867 2438]	[11375 95865 2439]
14968	9865952	2022-11-17 14:28:59.843347+00:00		t	30	72483106044798748	648518346481123040	72483106044795986	648518346517437482	[13981 99509 1961]	[14017 99489 1961]
14973	18558913	2022-11-17 14:28:59.843347+00:00		t	35	72342574648057778	648518346481123040	72342574648016918	648518346517437482	[ 9579 105349 1925]	[ 9609 105335 1926]
14974	10140849	2022-11-17 14:28:59.843347+00:00		t	12	72834812125619319	648518346481123040	72834812125612677	648518346517437482	[24191 96021 1669]	[24209 96025 1667]
14975	21393074	2022-11-17 14:28:59.843347+00:00		t	83	72342574714936062	648518346481123040	72342574714938611	648518346517437482	[ 9637 104975 1992]	[ 9665 104967 1992]
14990	33235477	2022-11-17 14:28:59.843347+00:00		t	57	72905456083193516	648518346472722185	72905456083220121	648518346496932836	[ 25561 103497 2285]	[ 25567 103497 2288]
15013	33670649	2022-11-17 14:28:59.843347+00:00		t	31	72835018485374447	648518346472722185	72835018485408235	648518346489543513	[ 23189 101983 2046]	[ 23181 101955 2047]
15014	33670482	2022-11-17 14:28:59.843347+00:00		t	26	72835018485340385	648518346472722185	72835018485322466	648518346489543513	[ 23025 102149 2029]	[ 23019 102181 2029]
15112	41907021	2022-11-17 14:28:59.843347+00:00		t	28	72483106111862465	648518346489964505	72483106111913963	648518346487504531	[13221 98779 2085]	[13215 98789 2089]
15177	8962570	2022-11-17 14:28:59.843347+00:00		t	17	72483518697316848	648518346472722185	72483518697304295	648518346479055568	[ 13343 111815 2679]	[ 13357 111791 2679]
15220	7071412	2022-11-17 14:28:59.843347+00:00		t	13	72905250059052527	648518346472722185	72905250059136077	648518346489543513	[25007 97029 2566]	[25007 97037 2569]
15237	8738432	2022-11-17 14:28:59.843347+00:00		t	32	72623637777368250	648518346472722185	72623637777386135	648518346486890393	[18327 93611 2732]	[18359 93629 2733]
15238	8738438	2022-11-17 14:28:59.843347+00:00		t	35	72623637777139085	648518346472722185	72623637777141417	648518346486890393	[18329 93261 2699]	[18361 93261 2699]
15239	8738444	2022-11-17 14:28:59.843347+00:00		t	39	72623637777363015	648518346472722185	72623637777381334	648518346486890393	[18353 93509 2727]	[18371 93483 2727]
15248	2326209	2022-11-17 14:28:59.843347+00:00		t	31	72272343812306587	648518346472722185	72272343812304505	648518346504092878	[ 7321 108733 2746]	[ 7357 108725 2746]
15332	35788616	2022-11-17 14:28:59.843347+00:00		t	27	72694624795637827	648518346472722185	72694624795637887	648518346487504531	[ 18985 111723 2396]	[ 18961 111697 2396]
15368	31474837	2022-11-17 14:28:59.843347+00:00		t	41	72764374796027372	648518346472722185	72764374796029698	648518346504092878	[22429 93179 1851]	[22401 93201 1851]
15457	9866093	2022-11-17 14:28:59.843347+00:00		t	12	72483106044768596	648518346481123040	72483106044763657	648518346500725685	[ 14287 100049 1951]	[ 14315 100047 1951]
15470	23577873	2022-11-17 14:28:59.843347+00:00		t	50	72412668581176341	648518346481123040	72412668581184046	648518346491659326	[12045 96609 1983]	[12033 96585 1983]
15484	7563518	2022-11-17 14:28:59.843347+00:00		t	21	72412600062952338	648518346481123040	72412600062939382	648518346494195703	[11213 95381 2334]	[11201 95361 2334]
15485	7563511	2022-11-17 14:28:59.843347+00:00		t	21	72412600063173754	648518346481123040	72412600063177021	648518346487756866	[11217 95887 2423]	[11191 95903 2423]
15486	35282789	2022-11-17 14:28:59.843347+00:00		t	23	72342506062540327	648518346481123040	72342506062535731	648518346494195703	[ 9263 102963 2098]	[ 9289 102987 2099]
15487	35282799	2022-11-17 14:28:59.843347+00:00		t	22	72342506062573813	648518346481123040	72342506062559859	648518346494195703	[ 9281 102573 2113]	[ 9303 102557 2115]
15493	16118091	2022-11-17 14:28:59.843347+00:00		t	49	72482968874327210	648518346481123040	72482968874322693	648518346477726990	[13885 94499 2504]	[13905 94477 2505]
15494	22725995	2022-11-17 14:28:59.843347+00:00		t	42	72342299904005485	648518346481123040	72342299904015972	648518346477726990	[ 9859 97911 2129]	[ 9825 97917 2130]
15497	38082093	2022-11-17 14:28:59.843347+00:00		t	54	72342574782082348	648518346481123040	72342574782077388	648518346517437482	[ 8695 104591 2136]	[ 8683 104627 2136]
15498	38082132	2022-11-17 14:28:59.843347+00:00		t	18	72342574782139720	648518346481123040	72342574782113348	648518346487504531	[ 8701 104559 2154]	[ 8721 104543 2156]
15503	41113140	2022-11-17 14:28:59.843347+00:00		t	34	72412668514068059	648518346481123040	72412668514048661	648518346494195703	[11487 98181 1913]	[11501 98211 1913]
15504	41113151	2022-11-17 14:28:59.843347+00:00		t	71	72412668514068059	648518346481123040	72412668514045928	648518346494195703	[11527 98129 1915]	[11545 98155 1915]
15513	35282788	2022-11-17 14:28:59.843347+00:00		t	49	72342506062571316	648518346481123040	72342506062576696	648518346500725685	[ 9253 102881 2122]	[ 9291 102883 2123]
15517	35283341	2022-11-17 14:28:59.843347+00:00		t	23	72342506062251317	648518346481123040	72342506062251150	648518346494195703	[ 10103 103049 2059]	[ 10075 103031 2060]
15519	35072201	2022-11-17 14:28:59.843347+00:00		t	39	72694006253098317	648518346481123040	72694006253093502	648518346519022303	[18711 93191 2205]	[18705 93161 2206]
15521	15174074	2022-11-17 14:28:59.843347+00:00		t	41	72342437275964122	648518346481123040	72342437275961577	648518346503310971	[ 9239 101917 1994]	[ 9249 101943 1995]
15534	6828969	2022-11-17 14:28:59.843347+00:00		t	44	72553680947437483	648518346481123040	72553680947425125	648518346517437482	[ 14525 106245 1964]	[ 14527 106209 1965]
15537	25404819	2022-11-17 14:28:59.843347+00:00		t	21	72553749398553755	648518346481123040	72553749398533782	648518346494195703	[ 16107 107549 1514]	[ 16105 107523 1514]
15541	20774427	2022-11-17 14:28:59.843347+00:00		t	29	72412668782543018	648518346481123040	72412668782545339	648518346494195703	[10337 96823 2386]	[10343 96823 2388]
15543	20774491	2022-11-17 14:28:59.843347+00:00		t	45	72412668782532663	648518346481123040	72412668782547098	648518346494195703	[10565 96273 2381]	[10525 96273 2382]
15544	20218603	2022-11-17 14:28:59.843347+00:00		t	16	72483174697149413	648518346481123040	72483174697170078	648518346478125293	[ 13741 100809 1827]	[ 13753 100789 1828]
15549	21881972	2022-11-17 14:28:59.843347+00:00		t	12	72342437276009255	648518346481123040	72342437276030166	648518346494195703	[ 8757 102205 2019]	[ 8789 102221 2020]
15554	38857297	2022-11-17 14:28:59.843347+00:00		t	55	72412874806706519	648518346481123040	72412874806699153	648518346477726990	[ 10349 103545 2085]	[ 10325 103521 2085]
15555	38857305	2022-11-17 14:28:59.843347+00:00		t	39	72412874806716670	648518346481123040	72412874806736941	648518346477726990	[ 10361 103725 2097]	[ 10343 103749 2098]
15559	7563405	2022-11-17 14:28:59.843347+00:00		t	17	72412600062969755	648518346481123040	72412600062977395	648518346477726990	[10999 95587 2345]	[11003 95567 2347]
15560	8150906	2022-11-17 14:28:59.843347+00:00		t	46	72412805953306865	648518346481123040	72412805953252602	648518346477726990	[ 11853 101277 1921]	[ 11871 101249 1921]
15561	3140577	2022-11-17 14:28:59.843347+00:00		t	34	72483105977924393	648518346481123040	72483105977924400	648518346494195703	[12857 99245 1919]	[12863 99281 1920]
15562	3140595	2022-11-17 14:28:59.843347+00:00		t	40	72483105978045745	648518346481123040	72483105978128275	648518346494195703	[12875 99237 1925]	[12891 99271 1926]
15568	38082098	2022-11-17 14:28:59.843347+00:00		t	24	72342574782116061	648518346481123040	72342574782137475	648518346477726990	[ 8667 104817 2156]	[ 8679 104839 2157]
15569	1099245	2022-11-17 14:28:59.843347+00:00		t	27	72482900154808991	648518346481123040	72482900154818472	648518346477726990	[13973 94119 2485]	[13993 94135 2486]
15570	2721911	2022-11-17 14:28:59.843347+00:00		t	17	72412668648475124	648518346481123040	72412668648547340	648518346477726990	[10371 97081 2179]	[10373 97081 2181]
15571	42078143	2022-11-17 14:28:59.843347+00:00		t	40	72412737300666084	648518346481123040	72412737300673350	648518346477726990	[11609 99829 1979]	[11635 99811 1979]
15573	14216944	2022-11-17 14:28:59.843347+00:00		t	37	72694212344552239	648518346481123040	72694212344559219	648518346519022303	[19585 98825 2132]	[19581 98829 2135]
15575	18160664	2022-11-17 14:28:59.843347+00:00		t	25	72342368623547206	648518346481123040	72342368623534806	648518346477726990	[ 9559 99193 2099]	[ 9575 99211 2098]
15577	7563333	2022-11-17 14:28:59.843347+00:00		t	43	72412600063041096	648518346481123040	72412600063056942	648518346477726990	[10717 95905 2377]	[10743 95883 2378]
15578	13743035	2022-11-17 14:28:59.843347+00:00		t	18	72483105977933090	648518346481123040	72483105977957368	648518346494195703	[13543 99065 1919]	[13557 99093 1920]
15579	18559180	2022-11-17 14:28:59.843347+00:00		t	30	72342574647715693	648518346481123040	72342574647717641	648518346494195703	[ 9967 105273 1823]	[ 9963 105305 1823]
15580	35512985	2022-11-17 14:28:59.843347+00:00		t	44	72412668849815452	648518346481123040	72412668849794081	648518346494195703	[11425 96989 2556]	[11421 96955 2556]
15583	21348363	2022-11-17 14:28:59.843347+00:00		t	28	72342368556426105	648518346481123040	72342368556429783	648518346494195703	[10123 98537 2038]	[10117 98559 2036]
15584	21590467	2022-11-17 14:28:59.843347+00:00		t	26	72342299971134437	648518346481123040	72342299971121456	648518346477726990	[10191 97059 2203]	[10213 97087 2204]
15587	10161743	2022-11-17 14:28:59.843347+00:00		t	21	72483105910715516	648518346481123040	72483105910715456	648518346494195703	[13757 98419 1770]	[13783 98409 1770]
15588	15087940	2022-11-17 14:28:59.843347+00:00		t	38	72553818252137056	648518346481123040	72553818252151528	648518346477726990	[ 14503 110461 1702]	[ 14465 110475 1702]
15593	41435249	2022-11-17 14:28:59.843347+00:00		t	20	72483174764417982	648518346481123040	72483174764420399	648518346503310971	[ 13503 100899 2018]	[ 13507 100869 2019]
15594	5583742	2022-11-17 14:28:59.843347+00:00		t	38	72342437343016725	648518346481123040	72342437343021820	648518346503310971	[ 9447 102281 2084]	[ 9421 102287 2084]
15596	13514949	2022-11-17 14:28:59.843347+00:00		t	41	72482968941560356	648518346481123040	72482968941565616	648518346503310971	[12669 95627 2676]	[12649 95605 2676]
15597	13514989	2022-11-17 14:28:59.843347+00:00		t	31	72482968941557618	648518346481123040	72482968941541940	648518346503310971	[12653 95589 2663]	[12681 95567 2663]
15598	14409659	2022-11-17 14:28:59.843347+00:00		t	32	72412668581311271	648518346481123040	72412668581301284	648518346503310971	[10829 97061 2033]	[10793 97079 2033]
15605	41113126	2022-11-17 14:28:59.843347+00:00		t	40	72412668514068019	648518346481123040	72412668514116740	648518346503310971	[11411 98085 1919]	[11401 98091 1922]
15606	42078063	2022-11-17 14:28:59.843347+00:00		t	16	72412737300650992	648518346481123040	72412737300628762	648518346519022303	[11365 99327 1964]	[11401 99329 1964]
15607	35283441	2022-11-17 14:28:59.843347+00:00		t	37	72342506062461974	648518346481123040	72342506062476076	648518346519022303	[ 10229 102701 2079]	[ 10213 102719 2080]
15608	21881967	2022-11-17 14:28:59.843347+00:00		t	24	72342437276039798	648518346481123040	72342437276027785	648518346519022303	[ 8755 102189 2020]	[ 8781 102193 2021]
15609	21881973	2022-11-17 14:28:59.843347+00:00		t	25	72342437276054499	648518346481123040	72342437276054516	648518346503310971	[ 8757 102117 2028]	[ 8791 102123 2029]
15610	35283466	2022-11-17 14:28:59.843347+00:00		t	15	72342506062446991	648518346481123040	72342506062464598	648518346503310971	[ 10231 103223 2074]	[ 10235 103221 2076]
15612	35864411	2022-11-17 14:28:59.843347+00:00		t	57	72483105910722510	648518346481123040	72483037191188663	648518346503310971	[13729 98319 1780]	[13753 98297 1781]
15613	38857253	2022-11-17 14:28:59.843347+00:00		t	16	72412874806674540	648518346481123040	72412874806674573	648518346519022303	[ 10241 103399 2075]	[ 10247 103427 2076]
15614	41113118	2022-11-17 14:28:59.843347+00:00		t	29	72412668514059950	648518346481123040	72412668514080604	648518346503310971	[11359 98169 1917]	[11351 98197 1919]
15624	22726037	2022-11-17 14:28:59.843347+00:00		t	30	72342299904005513	648518346481123040	72342299904014293	648518346477726990	[ 9903 98069 2128]	[ 9907 98077 2130]
15639	10419698	2022-11-17 14:28:59.843347+00:00		t	27	72483037258187181	648518346481123040	72483037258179739	648518346477726990	[13895 97135 1825]	[13867 97123 1825]
15642	14409627	2022-11-17 14:28:59.843347+00:00		t	41	72412668581373782	648518346481123040	72412668581340266	648518346494195703	[10629 97149 2041]	[10655 97179 2042]
15645	14409629	2022-11-17 14:28:59.843347+00:00		t	62	72412668581347434	648518346481123040	72412668581321687	648518346494195703	[10655 96983 2039]	[10671 96955 2039]
15653	22726206	2022-11-17 14:28:59.843347+00:00		t	31	72342299903954254	648518346481123040	72342299903963783	648518346519022303	[10187 97925 2103]	[10215 97931 2103]
15658	11780463	2022-11-17 14:28:59.843347+00:00		t	21	72412737300650684	648518346481123040	72412737300672976	648518346487504531	[10923 98947 1977]	[10895 98969 1978]
15660	1099191	2022-11-17 14:28:59.843347+00:00		t	24	72482900154767024	648518346481123040	72482900154759266	648518346503310971	[13931 94129 2467]	[13951 94125 2466]
15670	20513502	2022-11-17 14:28:59.843347+00:00		t	59	72412600062922351	648518346481123040	72412600062918718	648518346517437482	[11741 94715 2320]	[11715 94721 2321]
15677	23254475	2022-11-17 14:28:59.843347+00:00		t	32	72905181205218723	648518346481123040	72905181205230145	648518346494195703	[26573 94935 2260]	[26573 94907 2261]
15678	20513518	2022-11-17 14:28:59.843347+00:00		t	47	72412600062850160	648518346481123040	72412600062728987	648518346494195703	[11759 94729 2316]	[11747 94765 2316]
15679	20513534	2022-11-17 14:28:59.843347+00:00		t	14	72412600062956688	648518346481123040	72412600062946843	648518346494195703	[11791 94899 2342]	[11785 94931 2343]
15681	24417694	2022-11-17 14:28:59.843347+00:00		t	31	72412737300685966	648518346481123040	72412737300720585	648518346487504531	[ 11249 100273 1994]	[ 11247 100311 1995]
15686	8209694	2022-11-17 14:28:59.843347+00:00		t	24	72482968672976835	648518346481123040	72482968672964596	648518346477726990	[12675 95231 2095]	[12679 95215 2093]
15687	8209799	2022-11-17 14:28:59.843347+00:00		t	30	72482968673147728	648518346481123040	72482968673159258	648518346477726990	[12855 95119 2171]	[12837 95095 2171]
15688	8209605	2022-11-17 14:28:59.843347+00:00		t	83	72482968672993709	648518346481123040	72482968672986428	648518346519022303	[12551 95191 2099]	[12523 95183 2100]
15689	22053098	2022-11-17 14:28:59.843347+00:00		t	41	72482968605937495	648518346481123040	72553337350096500	648518346494195703	[14303 96125 1987]	[14339 96133 1987]
15690	22053127	2022-11-17 14:28:59.843347+00:00		t	29	72482968605923640	648518346481123040	72553337350103541	648518346494195703	[14333 96097 1994]	[14359 96095 1995]
15695	25524793	2022-11-17 14:28:59.843347+00:00		t	64	72483174697332236	648518346481123040	72483105977863687	648518346494195703	[ 12987 100373 1895]	[ 12991 100343 1896]
15735	23577859	2022-11-17 14:28:59.843347+00:00		t	43	72412668581248691	648518346481123040	72412668581215140	648518346494195703	[12009 96777 1998]	[12001 96801 2000]
15737	23577935	2022-11-17 14:28:59.843347+00:00		t	59	72412668581191852	648518346481123040	72412668581199410	648518346517437482	[12117 96595 1988]	[12133 96563 1988]
15738	23577916	2022-11-17 14:28:59.843347+00:00		t	51	72412668581191857	648518346481123040	72412668581191844	648518346491659326	[12089 96589 1984]	[12103 96561 1983]
15739	23577961	2022-11-17 14:28:59.843347+00:00		t	29	72412668581280421	648518346481123040	72412668581285592	648518346494195703	[12201 96771 2022]	[12193 96801 2022]
15753	3921541	2022-11-17 14:28:59.843347+00:00		t	38	72764718192134989	648518346481123040	72764718192134983	648518346494195703	[ 21119 102915 1497]	[ 21151 102913 1497]
15768	8150693	2022-11-17 14:28:59.843347+00:00		t	27	72412805953233444	648518346481123040	72412805953329081	648518346494195703	[ 11551 101145 1927]	[ 11553 101171 1927]
15775	8150930	2022-11-17 14:28:59.843347+00:00		t	42	72412805953306865	648518346481123040	72412805953329606	648518346517437482	[ 11889 101271 1925]	[ 11903 101247 1926]
15783	8210116	2022-11-17 14:28:59.843347+00:00		t	22	72482968673103871	648518346481123040	72482968673103853	648518346494195703	[13199 94749 2147]	[13191 94717 2148]
15790	16118078	2022-11-17 14:28:59.843347+00:00		t	30	72482968874353554	648518346481123040	72482968874353547	648518346500725685	[13889 94523 2508]	[13893 94499 2509]
15792	13743648	2022-11-17 14:28:59.843347+00:00		t	54	72483105977446017	648518346481123040	72483105977555543	648518346519022303	[14281 99073 1805]	[14309 99069 1804]
15793	2515351	2022-11-17 14:28:59.843347+00:00		t	65	72482968673159563	648518346481123040	72482968673175074	648518346494195703	[12877 95329 2175]	[12851 95351 2175]
15800	13743651	2022-11-17 14:28:59.843347+00:00		t	78	72483105977609215	648518346481123040	72483105977636006	648518346503310971	[14287 99109 1811]	[14325 99113 1812]
15809	8756340	2022-11-17 14:28:59.843347+00:00		t	74	72413149617826214	648518346481123040	72413149617679087	648518346477726990	[ 11831 111645 2044]	[ 11839 111675 2044]
15814	1221751	2022-11-17 14:28:59.843347+00:00		t	24	72412874672511182	648518346481123040	72412874672515971	648518346477726990	[ 11199 103827 1849]	[ 11215 103855 1850]
15816	3066450	2022-11-17 14:28:59.843347+00:00		t	39	72412806020117175	648518346481123040	72412806020102564	648518346517437482	[ 12129 101095 1954]	[ 12163 101085 1954]
15817	3066482	2022-11-17 14:28:59.843347+00:00		t	34	72412806020124161	648518346481123040	72412806020126531	648518346517437482	[ 12177 101121 1962]	[ 12209 101109 1962]
15818	3066468	2022-11-17 14:28:59.843347+00:00		t	27	72412806020140742	648518346481123040	72412806020107858	648518346494195703	[ 12165 101159 1959]	[ 12191 101177 1959]
15821	3066121	2022-11-17 14:28:59.843347+00:00		t	30	72412806020154427	648518346481123040	72412806020159838	648518346487504531	[ 11311 100357 1976]	[ 11285 100359 1976]
15822	3066122	2022-11-17 14:28:59.843347+00:00		t	39	72412806020192504	648518346481123040	72412806020177057	648518346487504531	[ 11311 100353 1982]	[ 11283 100357 1982]
15830	3066235	2022-11-17 14:28:59.843347+00:00		t	22	72412806019993117	648518346481123040	72412806019857510	648518346494195703	[ 11799 101111 1933]	[ 11803 101119 1932]
15831	3066477	2022-11-17 14:28:59.843347+00:00		t	80	72412806020124161	648518346481123040	72412806020099957	648518346500725685	[ 12175 101145 1960]	[ 12213 101139 1960]
15838	3066422	2022-11-17 14:28:59.843347+00:00		t	43	72412806020117175	648518346481123040	72412806020107874	648518346494195703	[ 12099 101127 1954]	[ 12117 101151 1953]
15864	10140867	2022-11-17 14:28:59.843347+00:00		t	45	72834812125637628	648518346481123040	72834812125637857	648518346494195703	[24221 96021 1671]	[24265 96019 1671]
15872	10161669	2022-11-17 14:28:59.843347+00:00		t	22	72483105910738616	648518346481123040	72483105910770661	648518346494195703	[13695 98345 1783]	[13711 98327 1785]
15892	13343979	2022-11-17 14:28:59.843347+00:00		t	25	72342437410120426	648518346481123040	72342437410112793	648518346494195703	[ 9453 100441 2211]	[ 9469 100469 2211]
15894	3140801	2022-11-17 14:28:59.843347+00:00		t	27	72483105977887483	648518346481123040	72483105977902810	648518346478125293	[13247 98769 1910]	[13259 98745 1912]
15901	3140660	2022-11-17 14:28:59.843347+00:00		t	31	72483105977917735	648518346481123040	72483105977914730	648518346519022303	[13023 99283 1912]	[12999 99277 1913]
15904	3140796	2022-11-17 14:28:59.843347+00:00		t	27	72483105977900173	648518346481123040	72483105977914228	648518346519022303	[13243 98787 1911]	[13251 98779 1913]
15909	7293615	2022-11-17 14:28:59.843347+00:00		t	19	72412600197314474	648518346481123040	72412600197314492	648518346494195703	[12127 96083 2646]	[12153 96075 2645]
15910	7293627	2022-11-17 14:28:59.843347+00:00		t	27	72412600197324902	648518346481123040	72412600197324892	648518346494195703	[12147 96085 2649]	[12177 96067 2649]
15920	5584120	2022-11-17 14:28:59.843347+00:00		t	71	72342437343086662	648518346481123040	72342437343106512	648518346491659326	[ 10057 101567 2111]	[ 10073 101591 2112]
15925	18160902	2022-11-17 14:28:59.843347+00:00		t	22	72342368623524694	648518346481123040	72342368623524706	648518346487756866	[10013 98515 2087]	[10005 98551 2088]
15926	18160825	2022-11-17 14:28:59.843347+00:00		t	43	72342368623614949	648518346481123040	72342368623614935	648518346487756866	[ 9835 98459 2128]	[ 9865 98455 2128]
15931	5649683	2022-11-17 14:28:59.843347+00:00		t	99	72342574647980645	648518346481123040	72342574648003646	648518346494195703	[ 9525 105463 1925]	[ 9555 105477 1925]
15940	18159769	2022-11-17 14:28:59.843347+00:00		t	23	72342712220898550	648518346481123040	72342712220907952	648518346503310971	[ 9063 108719 2082]	[ 9037 108717 2083]
15941	18159770	2022-11-17 14:28:59.843347+00:00		t	41	72342712220887017	648518346481123040	72342712220896134	648518346503310971	[ 9071 108743 2079]	[ 9039 108749 2079]
15946	13514695	2022-11-17 14:28:59.843347+00:00		t	39	72482968941530712	648518346481123040	72482968941550203	648518346494195703	[12405 95667 2661]	[12381 95691 2662]
15950	13514751	2022-11-17 14:28:59.843347+00:00		t	42	72482968941557760	648518346481123040	72482968941560423	648518346494195703	[12487 95767 2669]	[12457 95777 2670]
15951	13514926	2022-11-17 14:28:59.843347+00:00		t	17	72482968941587207	648518346481123040	72482968941599244	648518346477726990	[12649 95637 2680]	[12625 95627 2681]
15953	13514935	2022-11-17 14:28:59.843347+00:00		t	27	72482968941530534	648518346481123040	72482968941550147	648518346477726990	[12631 95587 2664]	[12641 95565 2666]
15954	13514936	2022-11-17 14:28:59.843347+00:00		t	36	72482968941587207	648518346481123040	72482968941611376	648518346477726990	[12673 95627 2686]	[12641 95623 2687]
15956	13514975	2022-11-17 14:28:59.843347+00:00		t	43	72482968941519955	648518346481123040	72482968941530526	648518346487756866	[12649 95577 2659]	[12671 95557 2659]
15958	9512972	2022-11-17 14:28:59.843347+00:00		t	27	72623843533111459	648518346481123040	72623843533011713	648518346494195703	[18261 98329 1933]	[18297 98325 1933]
15961	13515021	2022-11-17 14:28:59.843347+00:00		t	39	72482968941581594	648518346481123040	72482968941573706	648518346487756866	[12761 95547 2678]	[12723 95545 2679]
15962	13515016	2022-11-17 14:28:59.843347+00:00		t	18	72482968941606430	648518346481123040	72482968941587046	648518346494195703	[12755 95511 2679]	[12721 95499 2681]
15972	7505712	2022-11-17 14:28:59.843347+00:00		t	30	72483037325357631	648518346481123040	72483037325355169	648518346517437482	[12383 96783 1977]	[12401 96759 1978]
15973	7505725	2022-11-17 14:28:59.843347+00:00		t	98	72483037325339716	648518346481123040	72483037325329799	648518346517437482	[12399 96801 1974]	[12431 96785 1974]
16003	6828984	2022-11-17 14:28:59.843347+00:00		t	82	72553680947367742	648518346481123040	72553680947392764	648518346517437482	[ 14553 106203 1954]	[ 14543 106175 1954]
16027	13743620	2022-11-17 14:28:59.843347+00:00		t	31	72483105977609215	648518346481123040	72483105977446716	648518346477726990	[14271 99141 1811]	[14293 99169 1812]
16089	23537833	2022-11-17 14:28:59.843347+00:00		t	20	72483174697332236	648518346481123040	72483174697339645	648518346519022303	[ 13009 100377 1894]	[ 13033 100357 1896]
16091	23537862	2022-11-17 14:28:59.843347+00:00		t	26	72483174697420850	648518346481123040	72483174697399247	648518346494195703	[ 13079 100379 1925]	[ 13113 100387 1926]
16094	23577846	2022-11-17 14:28:59.843347+00:00		t	47	72412668581248691	648518346481123040	72412668581225861	648518346479325585	[11991 96777 1997]	[11971 96803 1998]
16095	19086168	2022-11-17 14:28:59.843347+00:00		t	44	72412874672462749	648518346481123040	72412874672473984	648518346487756866	[ 11319 103261 1829]	[ 11323 103295 1831]
16097	19086171	2022-11-17 14:28:59.843347+00:00		t	27	72412874672440347	648518346481123040	72412874672430062	648518346477726990	[ 11317 102969 1818]	[ 11325 102943 1816]
16117	23537846	2022-11-17 14:28:59.843347+00:00		t	31	72483174697420738	648518346481123040	72483174697413779	648518346519022303	[ 13051 100391 1923]	[ 13075 100405 1923]
16122	16117842	2022-11-17 14:28:59.843347+00:00		t	18	72482968874239533	648518346481123040	72482968874219406	648518346477726990	[13595 94275 2459]	[13633 94271 2460]
16125	19854703	2022-11-17 14:28:59.843347+00:00		t	30	72764306344689371	648518346524171525	72764306344743655	648518346502617767	[20517 91501 2315]	[20549 91513 2316]
16126	37376471	2022-11-17 14:28:59.843347+00:00		t	27	72342712355345025	648518346524171525	72342712355360703	648518346494476935	[ 9365 108709 2430]	[ 9345 108711 2432]
16127	28122242	2022-11-17 14:28:59.843347+00:00		t	43	72412668648239382	648518346481123040	72412668648216324	648518346487756866	[10339 98039 2078]	[10363 98049 2078]
16133	17224810	2022-11-17 14:28:59.843347+00:00		t	13	72694006387438864	648518346524171525	72694006387441205	648518346477726990	[18827 92269 2511]	[18841 92257 2513]
16136	28122316	2022-11-17 14:28:59.843347+00:00		t	29	72412668648027632	648518346481123040	72412668648031306	648518346494195703	[10607 97323 2061]	[10611 97361 2061]
16143	24117978	2022-11-17 14:28:59.843347+00:00		t	17	72412600063233991	648518346481123040	72412600063261868	648518346478125293	[11385 95463 2432]	[11389 95435 2433]
16152	16632591	2022-11-17 14:28:59.843347+00:00		t	33	72553749599721986	648518346481123040	72553749599675904	648518346494195703	[ 15001 108271 1808]	[ 14965 108269 1808]
16156	28324546	2022-11-17 14:28:59.843347+00:00		t	21	72342437343189261	648518346481123040	72342437343186764	648518346494195703	[ 9775 100589 2148]	[ 9739 100573 2148]
16158	28324547	2022-11-17 14:28:59.843347+00:00		t	17	72342437343204666	648518346481123040	72342437343189202	648518346477726990	[ 9769 100615 2147]	[ 9741 100607 2148]
16169	20774589	2022-11-17 14:28:59.843347+00:00		t	12	72412668782547545	648518346481123040	72412668782569211	648518346517437482	[10911 96589 2389]	[10887 96563 2389]
16174	28324667	2022-11-17 14:28:59.843347+00:00		t	45	72342437343077441	648518346481123040	72342437343033643	648518346487504531	[ 10071 101329 2096]	[ 10091 101311 2096]
16188	20218291	2022-11-17 14:28:59.843347+00:00		t	22	72483174697214126	648518346481123040	72483174697216681	648518346477726990	[ 13301 100523 1850]	[ 13319 100499 1849]
16213	28324555	2022-11-17 14:28:59.843347+00:00		t	28	72342437343167994	648518346481123040	72342437343178812	648518346519022303	[ 9781 100639 2147]	[ 9759 100643 2146]
16214	28324489	2022-11-17 14:28:59.843347+00:00		t	25	72342437343256946	648518346481123040	72342437343375110	648518346503310971	[ 9283 100545 2184]	[ 9311 100539 2184]
16229	29058162	2022-11-17 14:28:59.843347+00:00		t	13	72623775350486492	648518346524171525	72623775350449655	648518346479239887	[17045 96623 2967]	[17025 96637 2966]
16230	28403590	2022-11-17 14:28:59.843347+00:00		t	27	72623844137200972	648518346524171525	72623844137188344	648518346494476935	[17375 98771 3142]	[17375 98801 3142]
16231	28324613	2022-11-17 14:28:59.843347+00:00		t	13	72342437343162635	648518346481123040	72342437343157227	648518346500725685	[ 9937 100721 2139]	[ 9945 100741 2138]
16232	29058257	2022-11-17 14:28:59.843347+00:00		t	36	72623775350481260	648518346524171525	72623775350471584	648518346487756866	[17109 96551 2968]	[17115 96525 2967]
16233	29058268	2022-11-17 14:28:59.843347+00:00		t	21	72623775350481260	648518346524171525	72623775350478313	648518346487756866	[17135 96523 2969]	[17123 96497 2969]
16234	28403616	2022-11-17 14:28:59.843347+00:00		t	44	72623844137183595	648518346524171525	72623844137188344	648518346494476935	[17413 98783 3142]	[17393 98825 3144]
16235	28403623	2022-11-17 14:28:59.843347+00:00		t	20	72623844137175001	648518346524171525	72623844137171470	648518346500725685	[17365 98627 3138]	[17399 98615 3138]
16236	29058276	2022-11-17 14:28:59.843347+00:00		t	45	72623775350463537	648518346524171525	72623775350283924	648518346494148128	[17109 96725 2956]	[17133 96699 2956]
16237	25885892	2022-11-17 14:28:59.843347+00:00		t	24	72905181339375469	648518346524171525	72905181339377862	648518346495467855	[24753 95209 2485]	[24723 95209 2486]
16248	28488897	2022-11-17 14:28:59.843347+00:00		t	38	72342712220868184	648518346524171525	72342712220904343	648518346477726990	[ 10059 110519 2081]	[ 10037 110497 2081]
16249	28488930	2022-11-17 14:28:59.843347+00:00		t	27	72342712220911739	648518346524171525	72342712220885798	648518346477726990	[ 10099 110525 2078]	[ 10083 110513 2077]
16255	21348342	2022-11-17 14:28:59.843347+00:00		t	42	72342368556374789	648518346481123040	72342368556374760	648518346494195703	[10017 99327 2002]	[10029 99295 2002]
16270	40590688	2022-11-17 14:28:59.843347+00:00		t	26	72342506062652133	648518346481123040	72342506062674455	648518346494195703	[ 8925 103149 2153]	[ 8913 103133 2154]
16275	40590752	2022-11-17 14:28:59.843347+00:00		t	13	72342506062590108	648518346481123040	72342506062597880	648518346477726990	[ 9033 102911 2125]	[ 9029 102891 2127]
16277	27015672	2022-11-17 14:28:59.843347+00:00		t	30	72764443515636820	648518346524171525	72764443515646965	648518346494476935	[21807 95131 1916]	[21807 95097 1916]
16278	27015702	2022-11-17 14:28:59.843347+00:00		t	53	72764443515666627	648518346524171525	72764443515694375	648518346494476935	[21863 95147 1921]	[21857 95119 1923]
16288	22326721	2022-11-17 14:28:59.843347+00:00		t	62	72483450111843800	648518346524171525	72483450111859326	648518346488854257	[ 13547 110031 2837]	[ 13567 110001 2838]
16289	27015675	2022-11-17 14:28:59.843347+00:00		t	12	72764443515636820	648518346524171525	72764443515641598	648518346500725685	[21817 95129 1914]	[21807 95097 1913]
16292	27015710	2022-11-17 14:28:59.843347+00:00		t	37	72764443515650031	648518346524171525	72764443515666560	648518346500725685	[21857 95135 1917]	[21875 95105 1917]
16300	21348338	2022-11-17 14:28:59.843347+00:00		t	29	72342368556504978	648518346481123040	72342368556458966	648518346519022303	[10035 98535 2047]	[10007 98539 2047]
16307	22326746	2022-11-17 14:28:59.843347+00:00		t	38	72483450111852625	648518346524171525	72483450111857166	648518346483047589	[ 13563 110037 2840]	[ 13597 110015 2840]
16319	35803624	2022-11-17 14:28:59.843347+00:00		t	88	72834812930699702	648518346524171525	72834812930675121	648518346483047589	[22961 95343 3099]	[22993 95335 3099]
16320	35803555	2022-11-17 14:28:59.843347+00:00		t	33	72834812930688990	648518346524171525	72834812930669490	648518346494195703	[22901 95321 3098]	[22909 95297 3097]
16321	35803561	2022-11-17 14:28:59.843347+00:00		t	35	72834812930699702	648518346524171525	72834812930677950	648518346494195703	[22925 95343 3102]	[22917 95369 3102]
16322	35803572	2022-11-17 14:28:59.843347+00:00		t	33	72834812930691682	648518346524171525	72834812930677893	648518346494195703	[22919 95285 3101]	[22939 95261 3101]
16328	38065736	2022-11-17 14:28:59.843347+00:00		t	37	72623844137178868	648518346524171525	72623844137176686	648518346500725685	[17399 98619 3140]	[17429 98613 3140]
16332	38065743	2022-11-17 14:28:59.843347+00:00		t	35	72623844137193331	648518346524171525	72623844137208373	648518346498314906	[17423 98627 3148]	[17435 98613 3150]
16349	36172208	2022-11-17 14:28:59.843347+00:00		t	39	72413149818960376	648518346496359485	72413149818967352	648518346483445438	[ 10657 112189 2417]	[ 10659 112177 2419]
16355	21370405	2022-11-17 14:28:59.843347+00:00		t	42	72413012111488956	648518346524171525	72413012111493452	648518346503310971	[ 10525 108161 1867]	[ 10557 108179 1867]
16375	17017203	2022-11-17 14:28:59.843347+00:00		t	56	72413149886007732	648518346496359485	72413149886005615	648518346483445438	[ 10967 112093 2515]	[ 10973 112121 2515]
16376	17017292	2022-11-17 14:28:59.843347+00:00		t	87	72413149886012121	648518346496359485	72413149886005515	648518346504272480	[ 11073 112009 2514]	[ 11097 111983 2515]
16377	17017182	2022-11-17 14:28:59.843347+00:00		t	60	72413149886018423	648518346496359485	72413149886025351	648518346491774737	[ 10955 112095 2516]	[ 10947 112121 2516]
16380	17017241	2022-11-17 14:28:59.843347+00:00		t	41	72413149885964976	648518346496359485	72413149885960112	648518346488873565	[ 11013 112005 2494]	[ 11039 112009 2493]
16381	17017266	2022-11-17 14:28:59.843347+00:00		t	18	72413149885964976	648518346496359485	72413149885967329	648518346488873565	[ 11037 112023 2496]	[ 11073 112033 2497]
16437	42430936	2022-11-17 14:28:59.843347+00:00		t	22	72413149751861478	648518346524171525	72413149751878196	648518346487756866	[ 11639 112261 2294]	[ 11611 112241 2294]
16445	42430963	2022-11-17 14:28:59.843347+00:00		t	15	72413149751861478	648518346524171525	72413149751892915	648518346483047589	[ 11647 112281 2294]	[ 11633 112283 2297]
16459	1877280	2022-11-17 14:28:59.843347+00:00		t	20	72482968874455406	648518346474656450	72482968874498636	648518346504230496	[14323 95499 2560]	[14305 95529 2561]
16463	3264490	2022-11-17 14:28:59.843347+00:00		t	35	72413012581168488	648518346496359485	72413012581177988	648518346479239887	[ 11533 106647 2726]	[ 11543 106615 2727]
16464	27490026	2022-11-17 14:28:59.843347+00:00		t	35	72835155991082335	648518346509377402	72835155991001092	648518346479239887	[ 22665 105739 2061]	[ 22645 105717 2061]
16465	3726900	2022-11-17 14:28:59.843347+00:00		t	39	72413149818814262	648518346492595641	72413149818792915	648518346479239887	[ 10659 110853 2348]	[ 10691 110825 2349]
16466	1119130	2022-11-17 14:28:59.843347+00:00		t	32	72483175032541721	648518346485508627	72483175032670823	648518346479239887	[ 13507 102345 2452]	[ 13491 102385 2454]
16467	13046985	2022-11-17 14:28:59.843347+00:00		t	34	72412943660545474	648518346502236489	72412943660550536	648518346479239887	[ 11745 104873 2414]	[ 11773 104891 2415]
16468	870432	2022-11-17 14:28:59.843347+00:00		t	29	72623843801664234	648518346482969318	72623843801671754	648518346479239887	[17513 99723 2510]	[17527 99745 2509]
16469	13046862	2022-11-17 14:28:59.843347+00:00		t	26	72412943660600799	648518346496359485	72412943660585236	648518346479239887	[ 11495 105207 2431]	[ 11527 105189 2432]
16471	28796313	2022-11-17 14:28:59.843347+00:00		t	17	72764512839107974	648518346482280852	72764512839090750	648518346479239887	[21383 97125 3055]	[21377 97131 3054]
16473	5290434	2022-11-17 14:28:59.843347+00:00		t	37	72553956026851781	648518346492104815	72553956026839858	648518346479239887	[ 14611 112717 2424]	[ 14623 112689 2424]
16474	4008276	2022-11-17 14:28:59.843347+00:00		t	21	72834881314711530	648518346501071209	72834881314699902	648518346479239887	[23771 97897 2500]	[23743 97891 2500]
16476	5290388	2022-11-17 14:28:59.843347+00:00		t	22	72553956026848202	648518346492104815	72553956026866455	648518346479239887	[ 14513 112673 2432]	[ 14513 112651 2431]
16477	5290451	2022-11-17 14:28:59.843347+00:00		t	14	72553956026851781	648518346492104815	72553956026879781	648518346479239887	[ 14635 112697 2427]	[ 14653 112671 2428]
16478	19854264	2022-11-17 14:28:59.843347+00:00		t	59	72412943928853251	648518346502236489	72412943928858305	648518346479239887	[ 10681 105405 2882]	[ 10711 105389 2883]
16479	13046838	2022-11-17 14:28:59.843347+00:00		t	27	72412943660555520	648518346482969318	72412943660538576	648518346479239887	[ 11487 105293 2414]	[ 11475 105267 2414]
16480	870509	2022-11-17 14:28:59.843347+00:00		t	27	72623843801574948	648518346474656450	72623843801582786	648518346479239887	[ 17583 100171 2470]	[ 17607 100157 2470]
16482	17915692	2022-11-17 14:28:59.843347+00:00		t	38	72342437745627338	648518346489544793	72342437745627340	648518346494476935	[ 8967 101503 2843]	[ 9001 101499 2844]
16483	24384837	2022-11-17 14:28:59.843347+00:00		t	17	72694212411482644	648518346509377402	72694212411492477	648518346478125293	[19421 98635 2242]	[19439 98663 2243]
16484	21304035	2022-11-17 14:28:59.843347+00:00		t	18	72342437745854589	648518346489544793	72342437745856961	648518346494476935	[ 8549 100559 2940]	[ 8573 100579 2941]
16485	21304037	2022-11-17 14:28:59.843347+00:00		t	31	72342437745840590	648518346489544793	72342437745856961	648518346494476935	[ 8583 100575 2932]	[ 8597 100609 2932]
16486	12449035	2022-11-17 14:28:59.843347+00:00		t	23	72272137519661560	648518346489544793	72272137519653193	648518346478125293	[ 7353 104097 2473]	[ 7339 104071 2473]
16487	12448966	2022-11-17 14:28:59.843347+00:00		t	22	72272137519604602	648518346489544793	72272137519608068	648518346478125293	[ 7237 104223 2459]	[ 7213 104223 2459]
16488	30177265	2022-11-17 14:28:59.843347+00:00		t	41	72905524869554151	648518346492104815	72905524869561366	648518346479239887	[ 26265 105421 2325]	[ 26283 105453 2326]
16490	11505686	2022-11-17 14:28:59.843347+00:00		t	24	72342368959274627	648518346502236489	72342368959277529	648518346479239887	[ 9981 100253 2800]	[ 9953 100269 2800]
16491	11505715	2022-11-17 14:28:59.843347+00:00		t	57	72342368959222705	648518346502236489	72342368959222761	648518346479239887	[ 10029 100179 2777]	[ 9995 100183 2778]
16492	11505737	2022-11-17 14:28:59.843347+00:00		t	19	72342368959198576	648518346502236489	72342368959193779	648518346479239887	[ 10013 100265 2767]	[ 10009 100237 2767]
16493	870912	2022-11-17 14:28:59.843347+00:00		t	29	72623843801555235	648518346474656450	72623843801560066	648518346479239887	[18373 99781 2465]	[18343 99769 2466]
16494	870417	2022-11-17 14:28:59.843347+00:00		t	18	72623843801560369	648518346474656450	72623843801573136	648518346479239887	[ 17491 100313 2468]	[ 17493 100335 2471]
16495	5322832	2022-11-17 14:28:59.843347+00:00		t	35	72694418704345759	648518346498344346	72694418704322595	648518346479239887	[ 19277 106279 2535]	[ 19245 106291 2534]
16496	12816696	2022-11-17 14:28:59.843347+00:00		t	26	72764443649730447	648518346474656450	72764443649737808	648518346478125293	[22475 96133 2112]	[22501 96127 2111]
16497	34754137	2022-11-17 14:28:59.843347+00:00		t	38	72764374795935608	648518346524171525	72764374795931941	648518346494476935	[21447 93609 1813]	[21477 93615 1813]
16499	5903854	2022-11-17 14:28:59.843347+00:00		t	25	72694144094677282	648518346494799159	72694144094674957	648518346494476935	[19937 96599 2976]	[19909 96609 2978]
16500	23704340	2022-11-17 14:28:59.843347+00:00		t	29	72835087271672142	648518346489964505	72835087271716124	648518346479239887	[ 24271 102449 2070]	[ 24261 102421 2070]
16501	14929994	2022-11-17 14:28:59.843347+00:00		t	31	72412943996051988	648518346496359485	72412943996059519	648518346479239887	[ 10703 105001 3037]	[ 10727 104999 3038]
16504	26604327	2022-11-17 14:28:59.843347+00:00		t	33	72483312404770141	648518346485508627	72483312404758050	648518346479239887	[ 13007 105747 2426]	[ 12987 105785 2427]
16506	38541381	2022-11-17 14:28:59.843347+00:00		t	28	72412806422767859	648518346502236489	72412806422780225	648518346479239887	[ 10627 101975 2740]	[ 10629 102017 2741]
16507	35368433	2022-11-17 14:28:59.843347+00:00		t	54	72623980972208910	648518346474656450	72623980972223799	648518346479239887	[ 17075 102917 1996]	[ 17107 102923 1997]
16510	17421804	2022-11-17 14:28:59.843347+00:00		t	49	72342575251822514	648518346486783620	72342575251825151	648518346479239887	[ 9557 104799 3025]	[ 9551 104829 3025]
16511	38541192	2022-11-17 14:28:59.843347+00:00		t	42	72412806422711537	648518346496359485	72412806422722168	648518346479239887	[ 10365 102053 2718]	[ 10359 102093 2719]
16512	41143769	2022-11-17 14:28:59.843347+00:00		t	25	72483106246253126	648518346493419292	72483106246253155	648518346479239887	[13195 98731 2396]	[13221 98757 2396]
16513	38838096	2022-11-17 14:28:59.843347+00:00		t	45	72834812528107582	648518346497059044	72834812528098025	648518346479239887	[23591 96053 2350]	[23585 96025 2351]
16514	17380714	2022-11-17 14:28:59.843347+00:00		t	19	72764924685720798	648518346492104815	72694555874979454	648518346479239887	[ 20497 108705 2058]	[ 20475 108735 2057]
16515	452493	2022-11-17 14:28:59.843347+00:00		t	28	72483106246122103	648518346512226751	72483106246141647	648518346479239887	[13393 99645 2344]	[13395 99613 2344]
16517	6993103	2022-11-17 14:28:59.843347+00:00		t	46	72413012446896884	648518346512226751	72413012446905500	648518346479239887	[ 11407 106813 2458]	[ 11423 106791 2458]
16518	41760723	2022-11-17 14:28:59.843347+00:00		t	33	72623775350728366	648518346472722185	72623775350719989	648518346479239887	[17691 97357 3064]	[17719 97343 3064]
16520	43671316	2022-11-17 14:28:59.843347+00:00		t	45	72694487490811167	648518346501071209	72694487490808614	648518346479239887	[ 19371 107175 2598]	[ 19359 107151 2600]
16521	38541206	2022-11-17 14:28:59.843347+00:00		t	19	72412806422665522	648518346484661507	72412806422699997	648518346479239887	[ 10359 102235 2716]	[ 10373 102205 2716]
16522	38541212	2022-11-17 14:28:59.843347+00:00		t	37	72412806422665522	648518346484661507	72412806422697236	648518346479239887	[ 10357 102359 2708]	[ 10385 102361 2709]
16523	41143684	2022-11-17 14:28:59.843347+00:00		t	27	72483106246136520	648518346489544793	72483106246141336	648518346479239887	[13021 99189 2347]	[13051 99203 2348]
16524	35072373	2022-11-17 14:28:59.843347+00:00		t	32	72694006253381799	648518346501071209	72694006253436804	648518346479239887	[18911 93055 2309]	[18889 93097 2310]
16525	9423632	2022-11-17 14:28:59.843347+00:00		t	30	72905524802702228	648518346489964505	72905524802775704	648518346479239887	[ 26243 105359 2312]	[ 26273 105343 2313]
16526	6886313	2022-11-17 14:28:59.843347+00:00		t	35	72483244020629579	648518346486783620	72483244020604973	648518346479239887	[ 12391 102657 2981]	[ 12385 102627 2982]
16527	26676900	2022-11-17 14:28:59.843347+00:00		t	14	72412875410682068	648518346472722185	72412875410679599	648518346479239887	[ 11461 103465 3250]	[ 11441 103455 3252]
16528	24534493	2022-11-17 14:28:59.843347+00:00		t	31	72694212411490381	648518346524262149	72694212411482605	648518346478125293	[19583 98587 2242]	[19585 98557 2242]
16529	3261697	2022-11-17 14:28:59.843347+00:00		t	14	72483312270254721	648518346489964505	72483312270192109	648518346479239887	[ 12795 105135 2062]	[ 12775 105133 2061]
16530	18622957	2022-11-17 14:28:59.843347+00:00		t	37	72764993606775574	648518346485508627	72764993606771058	648518346479239887	[ 20807 112169 2478]	[ 20835 112183 2478]
16531	16975791	2022-11-17 14:28:59.843347+00:00		t	23	72834881247510703	648518346497059044	72834881247521027	648518346479239887	[23577 96371 2341]	[23601 96397 2341]
16532	3036533	2022-11-17 14:28:59.843347+00:00		t	35	72694624728129329	648518346489964505	72694624728336011	648518346479239887	[ 19799 110733 2191]	[ 19825 110719 2193]
16533	35072487	2022-11-17 14:28:59.843347+00:00		t	33	72694006253104990	648518346501071209	72694006253100373	648518346479239887	[19007 92659 2207]	[19019 92687 2207]
16534	15516852	2022-11-17 14:28:59.843347+00:00		t	34	72342369093501117	648518346489544793	72342369093486458	648518346479239887	[10159 99915 3048]	[10193 99897 3050]
16535	35376144	2022-11-17 14:28:59.843347+00:00		t	39	72412874739585971	648518346501071209	72412874739580975	648518346479239887	[ 12035 104129 1960]	[ 12011 104137 1959]
16536	28618731	2022-11-17 14:28:59.843347+00:00		t	16	72483106179223286	648518346489964505	72483106179214214	648518346479239887	[ 12903 100253 2298]	[ 12929 100241 2298]
16537	11729243	2022-11-17 14:28:59.843347+00:00		t	42	72905455949045411	648518346492104815	72905455949030886	648518346479197392	[ 24797 102709 2040]	[ 24819 102689 2040]
16538	22475968	2022-11-17 14:28:59.843347+00:00		t	67	72412806556967280	648518346489964505	72412806556967216	648518346479239887	[ 10887 101799 2983]	[ 10851 101795 2983]
16539	44880018	2022-11-17 14:28:59.843347+00:00		t	19	72905387430784302	648518346489964505	72905387430781838	648518346479239887	[ 24909 100855 2399]	[ 24893 100819 2399]
16540	44879934	2022-11-17 14:28:59.843347+00:00		t	39	72905387430827708	648518346489964505	72905387430830150	648518346479239887	[ 24797 100891 2414]	[ 24765 100887 2415]
16541	17897765	2022-11-17 14:28:59.843347+00:00		t	48	72553612429293325	648518346489964505	72553612429293314	648518346479239887	[ 15453 104017 2364]	[ 15453 103985 2364]
16543	40033089	2022-11-17 14:28:59.843347+00:00		t	35	72342712556460034	648518346498344346	72342712556447998	648518346478125293	[ 8549 110159 2717]	[ 8537 110133 2718]
16553	14929852	2022-11-17 14:28:59.843347+00:00		t	22	72412943995889214	648518346496359485	72412943995871742	648518346489543513	[ 10413 105353 2968]	[ 10409 105339 2967]
16557	2134089	2022-11-17 14:28:59.843347+00:00		t	21	72413012312851463	648518346496359485	72413012312816383	648518346491281272	[ 11539 107479 2253]	[ 11567 107479 2252]
16558	33331475	2022-11-17 14:28:59.843347+00:00		t	60	72272068733144094	648518346496359485	72272068733139331	648518346491281272	[ 8141 102117 2397]	[ 8115 102145 2398]
16559	3488216	2022-11-17 14:28:59.843347+00:00		t	21	72342437477384104	648518346496359485	72342437477381297	648518346504272480	[ 8353 101993 2395]	[ 8367 101965 2396]
16569	27730420	2022-11-17 14:28:59.843347+00:00		t	56	72412943929016013	648518346496359485	72412943929034271	648518346488873565	[ 10729 105757 2944]	[ 10755 105749 2944]
16582	19241788	2022-11-17 14:28:59.843347+00:00		t	18	72342506331159326	648518346496359485	72342506331131825	648518346488873565	[ 9563 103349 2666]	[ 9583 103325 2666]
16595	16323048	2022-11-17 14:28:59.843347+00:00		t	38	72342506397997122	648518346496359485	72342506397997024	648518346486971900	[ 10143 103873 2705]	[ 10173 103865 2706]
16596	22650471	2022-11-17 14:28:59.843347+00:00		t	28	72694281265442760	648518346496359485	72694281265461134	648518346491774737	[ 20445 100925 2568]	[ 20463 100949 2568]
16598	19241759	2022-11-17 14:28:59.843347+00:00		t	30	72342506331129332	648518346496359485	72342506331121704	648518346466168368	[ 9519 103361 2666]	[ 9489 103341 2667]
16604	15010333	2022-11-17 14:28:59.843347+00:00		t	54	72342506196621118	648518346496359485	72342506196557890	648518346491281272	[ 8335 102651 2317]	[ 8323 102619 2318]
16625	16488410	2022-11-17 14:28:59.843347+00:00		t	36	72483037795240519	648518346496359485	72483037795243157	648518346488873565	[13895 97651 2935]	[13873 97631 2935]
16632	22757509	2022-11-17 14:28:59.843347+00:00		t	40	72483312740242219	648518346496359485	72483312740250573	648518346488873565	[ 13165 105295 3058]	[ 13127 105305 3058]
16633	3949454	2022-11-17 14:28:59.843347+00:00		t	39	72413081099550318	648518346496359485	72413081166171575	648518346488873565	[ 11861 108955 2441]	[ 11891 108975 2442]
16636	42243434	2022-11-17 14:28:59.843347+00:00		t	35	72483449776538085	648518346496359485	72483449776550487	648518346479239887	[ 12425 109521 2260]	[ 12443 109511 2262]
16637	14930232	2022-11-17 14:28:59.843347+00:00		t	54	72412943996179338	648518346496359485	72412943996290921	648518346479239887	[ 10959 105385 3079]	[ 10989 105379 3079]
16641	19241810	2022-11-17 14:28:59.843347+00:00		t	44	72342506331181269	648518346496359485	72342506331233877	648518346479055568	[ 9655 103297 2691]	[ 9657 103263 2691]
16645	14930352	2022-11-17 14:28:59.843347+00:00		t	21	72412943995657965	648518346496359485	72412943995792929	648518346479239887	[ 11145 104841 2959]	[ 11137 104871 2961]
16655	34886400	2022-11-17 14:28:59.843347+00:00		t	28	72412943861688918	648518346496359485	72412943861673634	648518346496932836	[ 10501 105733 2720]	[ 10477 105703 2721]
16669	15010391	2022-11-17 14:28:59.843347+00:00		t	19	72342506196681217	648518346496359485	72342506196653774	648518346491281272	[ 8425 102427 2323]	[ 8451 102401 2323]
16675	32586633	2022-11-17 14:28:59.843347+00:00		t	30	72412943928749160	648518346496359485	72412943928726823	648518346487504531	[ 11519 106335 2832]	[ 11521 106377 2833]
16676	32586671	2022-11-17 14:28:59.843347+00:00		t	12	72412943928737292	648518346496359485	72412943928726670	648518346487504531	[ 11645 106299 2833]	[ 11645 106327 2834]
16677	32586738	2022-11-17 14:28:59.843347+00:00		t	16	72412943928781550	648518346496359485	72412943928811376	648518346487504531	[ 11799 105987 2859]	[ 11809 105959 2860]
16680	34597033	2022-11-17 14:28:59.843347+00:00		t	117	72412737703496878	648518346496359485	72412737703501081	648518346488873565	[10983 98679 2808]	[11007 98679 2808]
16681	34596912	2022-11-17 14:28:59.843347+00:00		t	31	72412737703460166	648518346496359485	72412737703467854	648518346488873565	[10709 98683 2805]	[10673 98699 2805]
16682	34596945	2022-11-17 14:28:59.843347+00:00		t	27	72412737703413106	648518346496359485	72412737703368315	648518346488873565	[10749 98369 2770]	[10783 98373 2769]
16683	34596950	2022-11-17 14:28:59.843347+00:00		t	54	72412737703388651	648518346496359485	72412737703386217	648518346488873565	[10769 98325 2771]	[10803 98313 2772]
16684	34596732	2022-11-17 14:28:59.843347+00:00		t	24	72412737703463030	648518346496359485	72412737703430955	648518346488873565	[10285 99253 2792]	[10261 99279 2792]
16685	34596771	2022-11-17 14:28:59.843347+00:00		t	45	72412737703418712	648518346496359485	72412737703413824	648518346488873565	[10351 98963 2784]	[10365 98945 2783]
16686	32586977	2022-11-17 14:28:59.843347+00:00		t	23	72412943928823637	648518346496359485	72412943928825917	648518346491659326	[ 12197 106267 2867]	[ 12185 106283 2869]
16695	38541560	2022-11-17 14:28:59.843347+00:00		t	14	72412806422743738	648518346496359485	72412806422749041	648518346488873565	[ 10863 101965 2725]	[ 10823 101973 2725]
16696	34910573	2022-11-17 14:28:59.843347+00:00		t	17	72342437611685142	648518346496359485	72342437611661947	648518346488873565	[ 9559 101677 2679]	[ 9595 101671 2679]
16701	6848286	2022-11-17 14:28:59.843347+00:00		t	44	72412943995871980	648518346496359485	72412943995892346	648518346498314906	[ 11353 105553 2969]	[ 11369 105547 2971]
16702	6993191	2022-11-17 14:28:59.843347+00:00		t	55	72413012446962439	648518346496359485	72413012446946582	648518346498314906	[ 11707 106581 2475]	[ 11713 106553 2475]
16703	3264469	2022-11-17 14:28:59.843347+00:00		t	42	72413012581208698	648518346496359485	72413012581226397	648518346498314906	[ 11513 106613 2743]	[ 11529 106583 2743]
16709	36490765	2022-11-17 14:28:59.843347+00:00		t	27	72412874873802817	648518346496359485	72412874873793719	648518346488873565	[ 10337 103615 2221]	[ 10365 103597 2221]
16710	36490779	2022-11-17 14:28:59.843347+00:00		t	28	72412874873782439	648518346496359485	72412874873766906	648518346488873565	[ 10367 103837 2212]	[ 10395 103827 2211]
16711	36490783	2022-11-17 14:28:59.843347+00:00		t	27	72412874873769687	648518346496359485	72412874873766906	648518346488873565	[ 10375 103785 2214]	[ 10397 103775 2213]
16713	20169702	2022-11-17 14:28:59.843347+00:00		t	39	72342506129527895	648518346496359485	72342506129561510	648518346488873565	[ 10057 104205 2200]	[ 10017 104205 2200]
16714	42243407	2022-11-17 14:28:59.843347+00:00		t	21	72483449776516742	648518346496359485	72483449776547943	648518346488873565	[ 12407 109531 2261]	[ 12409 109539 2263]
16728	6848313	2022-11-17 14:28:59.843347+00:00		t	38	72412943995838002	648518346496359485	72412943995886487	648518346488873565	[ 11369 105555 2967]	[ 11401 105545 2967]
16729	7245272	2022-11-17 14:28:59.843347+00:00		t	21	72483312807237988	648518346496359485	72483312807243453	648518346488873565	[ 12719 105941 3161]	[ 12703 105915 3161]
16735	3264453	2022-11-17 14:28:59.843347+00:00		t	68	72413012581208698	648518346496359485	72413012581193769	648518346496932836	[ 11501 106613 2741]	[ 11499 106581 2741]
16745	14148396	2022-11-17 14:28:59.843347+00:00		t	24	72342574916129682	648518346496359485	72342574916099330	648518346488873565	[ 9891 105921 2324]	[ 9885 105955 2323]
16746	34597045	2022-11-17 14:28:59.843347+00:00		t	60	72412737703624981	648518346496359485	72412737703496851	648518346488873565	[11005 98621 2818]	[11025 98611 2819]
16764	8391506	2022-11-17 14:28:59.843347+00:00		t	24	72413012447008958	648518346496359485	72413012447013983	648518346496932836	[ 10697 107033 2496]	[ 10683 107047 2497]
16778	44037752	2022-11-17 14:28:59.843347+00:00		t	24	72412943593294087	648518346496359485	72412943593271661	648518346488873565	[ 10341 105121 2224]	[ 10325 105091 2225]
16779	44037892	2022-11-17 14:28:59.843347+00:00		t	60	72412943593231279	648518346496359485	72412943593217931	648518346488873565	[ 10555 104503 2203]	[ 10591 104501 2203]
16781	32586578	2022-11-17 14:28:59.843347+00:00		t	45	72412943928752339	648518346496359485	72412943928752404	648518346486971900	[ 11417 106405 2839]	[ 11429 106433 2840]
16786	1524513	2022-11-17 14:28:59.843347+00:00		t	27	72412943526262072	648518346496359485	72412943526271360	648518346489543513	[ 11325 105897 2127]	[ 11355 105877 2128]
16787	14967068	2022-11-17 14:28:59.843347+00:00		t	41	72342368958904272	648518346496359485	72342368958938488	648518346488873565	[ 8699 100151 2700]	[ 8699 100183 2701]
16790	14967158	2022-11-17 14:28:59.843347+00:00		t	17	72342368959062376	648518346496359485	72342368959050343	648518346488873565	[ 8917 99943 2713]	[ 8925 99933 2712]
16792	4671164	2022-11-17 14:28:59.843347+00:00		t	36	72342574849242749	648518346496359485	72342574849248346	648518346489543513	[ 10109 105345 2284]	[ 10089 105371 2285]
16793	15010367	2022-11-17 14:28:59.843347+00:00		t	65	72342506196662252	648518346496359485	72342506196620826	648518346488873565	[ 8365 102647 2318]	[ 8373 102617 2317]
16801	2134140	2022-11-17 14:28:59.843347+00:00		t	16	72413012312912856	648518346496359485	72413012312918001	648518346491281272	[ 11661 107453 2288]	[ 11691 107439 2288]
16802	2134117	2022-11-17 14:28:59.843347+00:00		t	12	72413012312912865	648518346496359485	72413012312933595	648518346489543513	[ 11627 107415 2290]	[ 11649 107389 2291]
16826	27730289	2022-11-17 14:28:59.843347+00:00		t	21	72412943929004120	648518346496359485	72412943928978790	648518346479055568	[ 10455 105533 2930]	[ 10439 105507 2930]
16835	19637623	2022-11-17 14:28:59.843347+00:00		t	33	72342506129662667	648518346496359485	72342506129653413	648518346491281272	[ 8677 104087 2240]	[ 8649 104065 2241]
16843	20169707	2022-11-17 14:28:59.843347+00:00		t	37	72342506129542731	648518346496359485	72342506129555706	648518346478935892	[ 10055 104225 2200]	[ 10027 104239 2200]
16845	19637768	2022-11-17 14:28:59.843347+00:00		t	56	72342506129616924	648518346496359485	72342506129611994	648518346491281272	[ 8897 104087 2224]	[ 8867 104083 2224]
16851	18494087	2022-11-17 14:28:59.843347+00:00		t	16	72342643635595445	648518346496359485	72342643635611625	648518346488873565	[ 9243 107257 2324]	[ 9253 107279 2326]
16852	11505804	2022-11-17 14:28:59.843347+00:00		t	24	72342368959259108	648518346496359485	72342368959259063	648518346488873565	[10143 99631 2794]	[10131 99607 2793]
16871	19765874	2022-11-17 14:28:59.843347+00:00		t	39	72412943794821513	648518346496359485	72412943794780485	648518346477240264	[ 10265 106081 2679]	[ 10297 106063 2678]
16875	22155210	2022-11-17 14:28:59.843347+00:00		t	40	72412944130087070	648518346496359485	72412944130066294	648518346477240264	[ 11797 105899 3224]	[ 11787 105863 3224]
16876	17393489	2022-11-17 14:28:59.843347+00:00		t	92	72483381325558305	648518346496359485	72483381325564427	648518346486971900	[ 13793 107165 2816]	[ 13817 107145 2816]
16878	16488429	2022-11-17 14:28:59.843347+00:00		t	27	72483037795240519	648518346496359485	72483037795260145	648518346483445438	[13909 97651 2938]	[13891 97629 2939]
16891	34597031	2022-11-17 14:28:59.843347+00:00		t	28	72412737703496960	648518346496359485	72412737703489448	648518346489543513	[10963 98631 2805]	[10999 98621 2805]
16893	36375268	2022-11-17 14:28:59.843347+00:00		t	35	72342437678563201	648518346496359485	72342437678546150	648518346488873565	[ 8719 100481 2714]	[ 8691 100459 2713]
16897	24559069	2022-11-17 14:28:59.843347+00:00		t	15	72483312874334573	648518346496359485	72483312874327654	648518346486971900	[ 12425 105985 3257]	[ 12401 105989 3257]
16898	26117820	2022-11-17 14:28:59.843347+00:00		t	12	72412943593282687	648518346496359485	72412943593275077	648518346486971900	[ 10935 106373 2221]	[ 10891 106361 2222]
16899	2134014	2022-11-17 14:28:59.843347+00:00		t	36	72413012312910318	648518346496359485	72413012312930848	648518346495952784	[ 11397 107429 2288]	[ 11377 107445 2289]
16904	13894954	2022-11-17 14:28:59.843347+00:00		t	40	72342575050485283	648518346496359485	72342575050487963	648518346488873565	[ 10149 105863 2632]	[ 10173 105845 2632]
16914	36675551	2022-11-17 14:28:59.843347+00:00		t	24	72342574983448176	648518346496359485	72342574983458254	648518346496932836	[ 9527 105595 2529]	[ 9499 105585 2531]
16915	36675636	2022-11-17 14:28:59.843347+00:00		t	51	72342574983405006	648518346496359485	72342574983386075	648518346479055568	[ 9687 106029 2504]	[ 9651 106033 2505]
16919	37421409	2022-11-17 14:28:59.843347+00:00		t	38	72342437477396379	648518346496359485	72342437477425790	648518346483445438	[ 8675 100467 2413]	[ 8705 100453 2414]
16920	27730287	2022-11-17 14:28:59.843347+00:00		t	70	72412943928913061	648518346496359485	72412943928910181	648518346495952784	[ 10403 105713 2904]	[ 10433 105721 2904]
16921	27730416	2022-11-17 14:28:59.843347+00:00		t	31	72412943929239909	648518346496359485	72412943928998245	648518346495952784	[ 10723 105761 2942]	[ 10749 105747 2942]
16937	37421260	2022-11-17 14:28:59.843347+00:00		t	27	72342437477391081	648518346496359485	72342437477391087	648518346488873565	[ 8377 100657 2398]	[ 8349 100679 2399]
16941	2134069	2022-11-17 14:28:59.843347+00:00		t	57	72413012312848814	648518346496359485	72413012312843858	648518346491281272	[ 11499 107379 2256]	[ 11519 107349 2256]
16949	29761717	2022-11-17 14:28:59.843347+00:00		t	17	72413081166560346	648518346496359485	72413081166599193	648518346489543513	[ 11421 109857 2534]	[ 11447 109883 2534]
16950	37421426	2022-11-17 14:28:59.843347+00:00		t	29	72342437477420359	648518346496359485	72342437477415076	648518346488873565	[ 8705 100501 2411]	[ 8729 100507 2412]
16955	30303028	2022-11-17 14:28:59.843347+00:00		t	29	72483106581725591	648518346496359485	72483106581733012	648518346488873565	[ 13497 100031 2998]	[ 13471 100005 2999]
16958	3364417	2022-11-17 14:28:59.843347+00:00		t	37	72413081032224904	648518346496359485	72413081032224892	648518346498314906	[ 10487 109147 2219]	[ 10453 109145 2220]
16959	30303036	2022-11-17 14:28:59.843347+00:00		t	41	72483106581735339	648518346496359485	72483106581742906	648518346488873565	[13509 99699 3002]	[13499 99695 3005]
16967	17991165	2022-11-17 14:28:59.843347+00:00		t	50	72272137452648903	648518346496359485	72272137452636008	648518346488873565	[ 8121 102855 2397]	[ 8153 102863 2397]
16978	23110631	2022-11-17 14:28:59.843347+00:00		t	49	72342712489577991	648518346496359485	72342712489559544	648518346495952784	[ 9045 108575 2687]	[ 9067 108577 2686]
16979	23110647	2022-11-17 14:28:59.843347+00:00		t	13	72342712489656192	648518346496359485	72342712489584520	648518346495952784	[ 9055 108603 2690]	[ 9079 108637 2690]
16980	11505533	2022-11-17 14:28:59.843347+00:00		t	28	72342368959240173	648518346496359485	72342368959237549	648518346495952784	[ 9759 100215 2784]	[ 9775 100197 2784]
16986	17393507	2022-11-17 14:28:59.843347+00:00		t	26	72483381325558305	648518346496359485	72483381325558375	648518346486971900	[ 13801 107225 2816]	[ 13837 107239 2817]
16994	17422036	2022-11-17 14:28:59.843347+00:00		t	22	72342575251849857	648518346496359485	72342575251807045	648518346498314906	[ 10177 104903 3022]	[ 10143 104913 3022]
16996	35910746	2022-11-17 14:28:59.843347+00:00		t	30	72342506129871247	648518346496359485	72342506129975631	648518346495952784	[ 8731 102655 2308]	[ 8721 102629 2309]
17005	19637702	2022-11-17 14:28:59.843347+00:00		t	38	72342506129687808	648518346496359485	72342506129705345	648518346488873565	[ 8803 103993 2254]	[ 8793 103983 2257]
17006	19637868	2022-11-17 14:28:59.843347+00:00		t	41	72342506129705080	648518346496359485	72342506129667429	648518346488873565	[ 9033 103563 2248]	[ 9005 103583 2249]
17012	28611454	2022-11-17 14:28:59.843347+00:00		t	22	72342437678403398	648518346496359485	72342437678519607	648518346479055568	[ 9397 102131 2703]	[ 9399 102167 2704]
17019	19637864	2022-11-17 14:28:59.843347+00:00		t	45	72342506129646477	648518346496359485	72342506129632726	648518346495952784	[ 9009 103971 2232]	[ 8997 103939 2233]
17021	36675669	2022-11-17 14:28:59.843347+00:00		t	29	72342574983405006	648518346496359485	72342574983412707	648518346489543513	[ 9709 106061 2508]	[ 9693 106081 2509]
17022	36675679	2022-11-17 14:28:59.843347+00:00		t	35	72342574983415052	648518346496359485	72342574983412707	648518346489543513	[ 9721 106073 2505]	[ 9705 106101 2505]
17024	32586990	2022-11-17 14:28:59.843347+00:00		t	15	72412943928809010	648518346496359485	72412943928796560	648518346488854257	[ 12215 106271 2864]	[ 12209 106305 2865]
17026	24559154	2022-11-17 14:28:59.843347+00:00		t	71	72483312874362433	648518346496359485	72483312874365227	648518346488873565	[ 12499 106075 3273]	[ 12519 106053 3273]
17028	24559208	2022-11-17 14:28:59.843347+00:00		t	39	72483312874334713	648518346496359485	72483312874365387	648518346488873565	[ 12557 106227 3266]	[ 12587 106231 3267]
17029	24559211	2022-11-17 14:28:59.843347+00:00		t	38	72483312874300404	648518346496359485	72483312874305347	648518346488873565	[ 12617 105951 3245]	[ 12591 105945 3247]
17030	24559239	2022-11-17 14:28:59.843347+00:00		t	44	72483312874407430	648518346496359485	72483312874368027	648518346488873565	[ 12671 106181 3287]	[ 12653 106211 3288]
17038	22155323	2022-11-17 14:28:59.843347+00:00		t	34	72412944130024552	648518346496359485	72412944129929147	648518346488873565	[ 11953 106113 3214]	[ 11935 106083 3214]
17045	17422034	2022-11-17 14:28:59.843347+00:00		t	38	72342575251849857	648518346496359485	72342575251809741	648518346477240264	[ 10171 104861 3022]	[ 10141 104849 3023]
17051	32587023	2022-11-17 14:28:59.843347+00:00		t	31	72483312673055063	648518346496359485	72412943928833203	648518346488137239	[ 12325 105871 2885]	[ 12287 105875 2885]
17062	26434078	2022-11-17 14:28:59.843347+00:00		t	18	72342643702866508	648518346496359485	72342643702878909	648518346489543513	[ 9641 106853 2514]	[ 9615 106837 2515]
17064	26434025	2022-11-17 14:28:59.843347+00:00		t	32	72342643702790004	648518346496359485	72342643702794806	648518346495952784	[ 9605 106849 2485]	[ 9569 106851 2486]
17066	34886435	2022-11-17 14:28:59.843347+00:00		t	25	72412943861688918	648518346496359485	72412943861644361	648518346479055568	[ 10537 105717 2718]	[ 10541 105691 2718]
17067	34910578	2022-11-17 14:28:59.843347+00:00		t	21	72342437611685142	648518346496359485	72342437611675693	648518346479055568	[ 9575 101679 2681]	[ 9607 101685 2681]
17069	2134064	2022-11-17 14:28:59.843347+00:00		t	21	72413012312848814	648518346496359485	72413012312831232	648518346495952784	[ 11485 107403 2253]	[ 11501 107379 2253]
17070	19637949	2022-11-17 14:28:59.843347+00:00		t	14	72342506129643861	648518346496359485	72342506129655351	648518346495952784	[ 9191 103669 2240]	[ 9159 103667 2241]
17076	26434226	2022-11-17 14:28:59.843347+00:00		t	34	72342643702797238	648518346496359485	72342643702785341	648518346486971900	[ 9791 106775 2483]	[ 9795 106757 2482]
17081	35345061	2022-11-17 14:28:59.843347+00:00		t	54	72342437611667388	648518346496359485	72342437611659571	648518346488137239	[ 9181 102087 2678]	[ 9149 102083 2678]
17087	35235527	2022-11-17 14:28:59.843347+00:00		t	29	72483312673294603	648518346496359485	72483312673231271	648518346488137239	[ 12513 105757 2945]	[ 12511 105795 2945]
17088	1524500	2022-11-17 14:28:59.843347+00:00		t	35	72412943526259778	648518346496359485	72412943526269272	648518346489543513	[ 11323 105943 2126]	[ 11341 105971 2127]
17092	2754941	2022-11-17 14:28:59.843347+00:00		t	49	72413012312895491	648518346496359485	72413012312900412	648518346489543513	[ 11671 107567 2279]	[ 11705 107573 2279]
17103	14148504	2022-11-17 14:28:59.843347+00:00		t	24	72342574916158025	648518346496359485	72342574916157987	648518346504272480	[ 10017 105603 2329]	[ 10011 105577 2330]
17104	14148635	2022-11-17 14:28:59.843347+00:00		t	29	72342574916157968	648518346496359485	72342574916192316	648518346504272480	[ 10151 105529 2344]	[ 10145 105559 2344]
17105	18973922	2022-11-17 14:28:59.843347+00:00		t	28	72342712556610555	648518346496359485	72342712556610524	648518346504272480	[ 9255 109091 2790]	[ 9247 109055 2790]
17106	20169792	2022-11-17 14:28:59.843347+00:00		t	35	72342506129443059	648518346496359485	72342506129408604	648518346504272480	[ 10215 104149 2186]	[ 10231 104181 2186]
17107	36490856	2022-11-17 14:28:59.843347+00:00		t	37	72412874873754821	648518346496359485	72412874873701037	648518346504272480	[ 10471 104409 2196]	[ 10487 104383 2194]
17108	36490899	2022-11-17 14:28:59.843347+00:00		t	88	72412874873729833	648518346496359485	72412874873725569	648518346504272480	[ 10535 104415 2198]	[ 10569 104403 2198]
17117	28396814	2022-11-17 14:28:59.843347+00:00		t	53	72975549949675790	648518346490002636	72975549949578296	648518346507389983	[28507 95223 2312]	[28515 95189 2313]
17139	22681950	2022-11-17 14:28:59.843347+00:00		t	17	72553337819687667	648518346488838734	72553337819715367	648518346490738941	[14553 95979 2835]	[14539 95961 2837]
17141	2298374	2022-11-17 14:28:59.843347+00:00		t	45	72483518294709649	648518346492595641	72483518294695123	648518346496932836	[ 12575 111461 1898]	[ 12557 111493 1898]
17152	40845202	2022-11-17 14:28:59.843347+00:00		t	48	72623774948070527	648518346498397338	72623774948090190	648518346489543513	[16799 97025 2285]	[16795 97049 2288]
17166	33786903	2022-11-17 14:28:59.843347+00:00		t	46	72483174831235756	648518346526360791	72483174831305732	648518346472699657	[ 12943 102263 2063]	[ 12919 102279 2063]
17168	21173133	2022-11-17 14:28:59.843347+00:00		t	31	72412943660567801	648518346526360791	72412943660551015	648518346472699657	[ 12123 105657 2426]	[ 12117 105629 2426]
17171	35072840	2022-11-17 14:28:59.843347+00:00		t	122	72694006253287029	648518346510192422	72694006253320045	648518346472699657	[19427 92549 2291]	[19449 92525 2292]
17281	21962985	2022-11-17 14:28:59.843347+00:00		t	34	73045918693581989	648518346490002636	73045918693593945	648518346507389983	[29661 95933 2260]	[29651 95953 2261]
17388	41103979	2022-11-17 14:28:59.843347+00:00		t	19	72553543843972378	648518346485508627	72553543843764655	648518346486617760	[ 14683 101259 2579]	[ 14683 101279 2578]
17392	15516862	2022-11-17 14:28:59.843347+00:00		t	37	72342369093409707	648518346488838734	72342369093419515	648518346494476935	[10237 99421 3027]	[10217 99437 3029]
17472	37542023	2022-11-17 14:28:59.843347+00:00		t	31	72483243886639306	648518346498344346	72483243886598344	648518346486617760	[ 13875 103671 2797]	[ 13903 103659 2796]
17496	22458107	2022-11-17 14:28:59.843347+00:00		t	40	72483174965791390	648518346500132614	72483174965804219	648518346486617760	[ 12945 101077 2405]	[ 12975 101063 2406]
17533	37376944	2022-11-17 14:28:59.843347+00:00		t	25	72342712355342542	648518346519054303	72342712355342501	648518346486617760	[ 10139 109409 2428]	[ 10111 109403 2428]
17544	37376974	2022-11-17 14:28:59.843347+00:00		t	24	72342712355339605	648518346519054303	72342712355345487	648518346486617760	[ 10173 109389 2427]	[ 10153 109361 2427]
17545	14229815	2022-11-17 14:28:59.843347+00:00		t	17	72483244154940350	648518346519054303	72483244154952166	648518346486617760	[ 13025 104361 3282]	[ 13021 104393 3284]
17549	37376976	2022-11-17 14:28:59.843347+00:00		t	17	72342712355367910	648518346519054303	72342712355339547	648518346486617760	[ 10165 109357 2429]	[ 10155 109331 2429]
17553	12879262	2022-11-17 14:28:59.843347+00:00		t	49	72412806624147758	648518346488838734	72412806624147782	648518346510155558	[ 10525 102025 3142]	[ 10495 102031 3143]
17555	25347645	2022-11-17 14:28:59.843347+00:00		t	25	72764650277836207	648518346519054303	72764650277838827	648518346486617760	[ 20517 100777 2972]	[ 20491 100773 2972]
17558	43444668	2022-11-17 14:28:59.843347+00:00		t	17	72764650412083128	648518346519054303	72764650412077697	648518346486617760	[ 22037 101945 3271]	[ 22039 101915 3271]
17559	43444675	2022-11-17 14:28:59.843347+00:00		t	22	72764650412033223	648518346519054303	72764650412028341	648518346486617760	[ 22035 102049 3252]	[ 22043 102041 3250]
17572	3090747	2022-11-17 14:28:59.843347+00:00		t	29	72483244020931555	648518346519054303	72412875276775978	648518346486617760	[ 12301 104147 3079]	[ 12273 104137 3079]
17576	4435104	2022-11-17 14:28:59.843347+00:00		t	69	72694350118893330	648518346494758819	72694350118893310	648518346486617760	[ 18689 103849 2711]	[ 18653 103853 2712]
17595	7713624	2022-11-17 14:28:59.843347+00:00		t	37	72412875008018432	648518346500132614	72412875008027976	648518346486617760	[ 12191 104065 2476]	[ 12195 104035 2475]
17606	6448721	2022-11-17 14:28:59.843347+00:00		t	31	72483381258209381	648518346489023210	72483381258097641	648518346486617760	[ 12649 108331 2582]	[ 12641 108357 2583]
17616	21798128	2022-11-17 14:28:59.843347+00:00		t	14	72413012514053111	648518346489023210	72413012514065314	648518346486617760	[ 11911 108009 2593]	[ 11913 108049 2594]
17624	28341640	2022-11-17 14:28:59.843347+00:00		t	102	72694281533859500	648518346489023210	72694281533869726	648518346486617760	[ 19755 101079 3057]	[ 19785 101065 3057]
17631	2723908	2022-11-17 14:28:59.843347+00:00		t	54	72764856168032927	648518346494758819	72764856168036317	648518346486617760	[ 21547 106929 2558]	[ 21571 106953 2557]
17671	20438289	2022-11-17 14:28:59.843347+00:00		t	23	72553612563534746	648518346489985111	72553612563548098	648518346486617760	[ 16047 103565 2662]	[ 16067 103575 2664]
17691	36237903	2022-11-17 14:28:59.843347+00:00		t	40	72483175100057013	648518346500132614	72483175100028505	648518346486617760	[ 14245 100803 2679]	[ 14239 100827 2679]
17717	24375501	2022-11-17 14:28:59.843347+00:00		t	48	72694006185967980	648518346501414166	72694006185973778	648518346500725685	[19899 92347 2074]	[19867 92351 2074]
17731	24911349	2022-11-17 14:28:59.843347+00:00		t	25	72553612362177788	648518346501414166	72553612362177814	648518346504092878	[ 15225 103763 2223]	[ 15227 103735 2224]
17748	3090400	2022-11-17 14:28:59.843347+00:00		t	27	72412875276652344	648518346488838734	72412875276642065	648518346494476935	[ 11553 104271 3060]	[ 11591 104259 3060]
17777	33764303	2022-11-17 14:28:59.843347+00:00		t	23	72764512637533196	648518346486141124	72764512637538185	648518346486617760	[22033 97413 2586]	[22001 97413 2586]
17790	1220451	2022-11-17 14:28:59.843347+00:00		t	19	72694556008712586	648518346501414166	72694556008827359	648518346507389983	[ 19699 109869 2189]	[ 19717 109849 2190]
17879	4636437	2022-11-17 14:28:59.843347+00:00		t	18	72483312807284040	648518346489023210	72483312807296167	648518346486617760	[ 12839 104805 3183]	[ 12805 104813 3183]
17911	1103217	2022-11-17 14:28:59.843347+00:00		t	26	72764719064518573	648518346494306039	72764719064516440	648518346486617760	[ 22145 102605 3154]	[ 22145 102573 3154]
17933	2723888	2022-11-17 14:28:59.843347+00:00		t	46	72764856167985580	648518346489023210	72764856167987574	648518346486617760	[ 21535 106613 2536]	[ 21545 106581 2536]
17936	23704461	2022-11-17 14:28:59.843347+00:00		t	36	72835087271744975	648518346489964505	72835087271755096	648518346486617760	[ 24377 102463 2082]	[ 24371 102473 2084]
17937	22159259	2022-11-17 14:28:59.843347+00:00		t	91	72835293631649756	648518346489023210	72835293631661043	648518346486617760	[ 24367 109101 2549]	[ 24393 109099 2549]
17938	22159262	2022-11-17 14:28:59.843347+00:00		t	20	72835293631667731	648518346489023210	72835293631645166	648518346486617760	[ 24375 109071 2542]	[ 24395 109069 2542]
17960	37641458	2022-11-17 14:28:59.843347+00:00		t	18	72835156192795202	648518346519054303	72835156192844606	648518346486617760	[ 23599 105765 2568]	[ 23615 105793 2568]
17963	36862818	2022-11-17 14:28:59.843347+00:00		t	28	72483243953486642	648518346498344346	72483243953336626	648518346486617760	[ 12993 104371 2834]	[ 13013 104365 2833]
17965	3090386	2022-11-17 14:28:59.843347+00:00		t	40	72412875276527641	648518346489023210	72412875276532846	648518346486617760	[ 11521 103583 3014]	[ 11549 103585 3014]
17968	6448769	2022-11-17 14:28:59.843347+00:00		t	53	72483381258302635	648518346489023210	72483381258320195	648518346486617760	[ 12765 107987 2621]	[ 12737 108015 2621]
17996	24622168	2022-11-17 14:28:59.843347+00:00		t	28	72694350186132827	648518346489023210	72694350186137956	648518346486617760	[ 19987 102481 2900]	[ 20007 102489 2902]
17999	31178466	2022-11-17 14:28:59.843347+00:00		t	32	72483106648787094	648518346489023210	72483106648782362	648518346486617760	[ 13017 100001 3122]	[ 13049 100001 3122]
18000	16829887	2022-11-17 14:28:59.843347+00:00		t	49	72483244020780265	648518346489023210	72483244020805398	648518346486617760	[ 12375 104185 3059]	[ 12337 104179 3060]
18001	16829916	2022-11-17 14:28:59.843347+00:00		t	61	72483244020738402	648518346489023210	72483244020748102	648518346486617760	[ 12395 104249 3039]	[ 12379 104217 3040]
18002	16829918	2022-11-17 14:28:59.843347+00:00		t	54	72483244020786980	648518346489023210	72483244020789198	648518346486617760	[ 12391 104139 3059]	[ 12387 104109 3059]
18009	14163939	2022-11-17 14:28:59.843347+00:00		t	49	72764512637530537	648518346526360791	72764512637515211	648518346486617760	[22167 97067 2585]	[22167 97099 2585]
18010	14163946	2022-11-17 14:28:59.843347+00:00		t	14	72764512637550430	648518346526360791	72764512637555431	648518346486617760	[22141 96693 2594]	[22173 96707 2594]
18012	29047280	2022-11-17 14:28:59.843347+00:00		t	12	72975618870072739	648518346488838734	72975618870040731	648518346479077839	[27537 97447 2580]	[27541 97423 2579]
18018	24422870	2022-11-17 14:28:59.843347+00:00		t	46	72483312673110835	648518346489023210	72483312673098748	648518346486617760	[ 13057 104623 2906]	[ 13083 104607 2905]
18019	24422882	2022-11-17 14:28:59.843347+00:00		t	37	72483312673108380	648518346489023210	72483312673086804	648518346486617760	[ 13075 104653 2908]	[ 13111 104645 2908]
18020	24422905	2022-11-17 14:28:59.843347+00:00		t	30	72483312673089232	648518346489023210	72483312673086804	648518346486617760	[ 13161 104691 2897]	[ 13161 104647 2899]
18022	15942928	2022-11-17 14:28:59.843347+00:00		t	40	72342712422419380	648518346519054303	72342712422411351	648518346486617760	[ 10177 108901 2545]	[ 10151 108917 2546]
18023	33216716	2022-11-17 14:28:59.843347+00:00		t	25	72835156192329400	648518346489023210	72835156192480501	648518346486617760	[ 23497 105847 2452]	[ 23461 105873 2453]
18028	786589	2022-11-17 14:28:59.843347+00:00		t	16	72694624728580184	648518346492104815	72764993472755827	648518346486617760	[ 20457 111341 2290]	[ 20485 111347 2290]
18032	34138754	2022-11-17 14:28:59.843347+00:00		t	30	72483312673108463	648518346489023210	72483312673086870	648518346486617760	[ 13567 104739 2901]	[ 13593 104725 2900]
18033	34138757	2022-11-17 14:28:59.843347+00:00		t	112	72483312673113371	648518346489023210	72483312673086870	648518346486617760	[ 13575 104699 2902]	[ 13601 104677 2902]
18039	40225191	2022-11-17 14:28:59.843347+00:00		t	21	72764650009588516	648518346489023210	72764650009599792	648518346486617760	[ 20831 101583 2528]	[ 20845 101615 2530]
18040	3524251	2022-11-17 14:28:59.843347+00:00		t	21	72342506599501756	648518346519054303	72342506599501779	648518346486617760	[ 10177 102953 3152]	[ 10165 102991 3152]
18048	24422818	2022-11-17 14:28:59.843347+00:00		t	62	72483312673110834	648518346489023210	72483312673106092	648518346486617760	[ 13001 104595 2908]	[ 13009 104559 2909]
18053	1176647	2022-11-17 14:28:59.843347+00:00		t	69	72835224777980547	648518346489023210	72835224777985661	648518346486617760	[ 24329 108075 2289]	[ 24367 108087 2289]
18058	33424623	2022-11-17 14:28:59.843347+00:00		t	25	72835156058364925	648518346489023210	72835156058369971	648518346486617760	[ 23477 106223 2231]	[ 23503 106247 2232]
18059	38424734	2022-11-17 14:28:59.843347+00:00		t	80	72413012447165622	648518346489023210	72413012447208680	648518346486617760	[ 11403 108517 2563]	[ 11435 108515 2563]
18060	22159223	2022-11-17 14:28:59.843347+00:00		t	16	72835293631689516	648518346489023210	72835293631708834	648518346486617760	[ 24311 109011 2561]	[ 24327 108989 2561]
18061	22159235	2022-11-17 14:28:59.843347+00:00		t	18	72835293631671908	648518346489023210	72835293631631760	648518346486617760	[ 24339 108977 2536]	[ 24353 108973 2535]
18062	22159256	2022-11-17 14:28:59.843347+00:00		t	20	72835293631671908	648518346489023210	72835293631643267	648518346486617760	[ 24359 109009 2539]	[ 24389 109007 2540]
18063	8382755	2022-11-17 14:28:59.843347+00:00		t	23	72483312874516355	648518346489023210	72483312941176351	648518346486617760	[ 13477 105167 3337]	[ 13479 105189 3339]
18064	1176630	2022-11-17 14:28:59.843347+00:00		t	17	72835224777975488	648518346485508627	72835224777980776	648518346486617760	[ 24357 108409 2287]	[ 24345 108383 2288]
18066	1176541	2022-11-17 14:28:59.843347+00:00		t	41	72835224778016465	648518346489023210	72835224778022736	648518346486617760	[ 24209 107753 2300]	[ 24189 107725 2301]
18077	2804915	2022-11-17 14:28:59.843347+00:00		t	31	72764718728912167	648518346486141124	72764718728926098	648518346486617760	[ 22525 103063 2487]	[ 22491 103053 2488]
18078	573222	2022-11-17 14:28:59.843347+00:00		t	49	72483243886605586	648518346486141124	72483243886598091	648518346486617760	[ 14085 103271 2798]	[ 14091 103305 2798]
18079	573255	2022-11-17 14:28:59.843347+00:00		t	29	72483243886564714	648518346486141124	72483243886569714	648518346486617760	[ 14165 103195 2784]	[ 14147 103225 2783]
18080	17898238	2022-11-17 14:28:59.843347+00:00		t	14	72553612429431594	648518346500132614	72553612429415318	648518346486617760	[ 16177 104325 2418]	[ 16195 104299 2419]
18081	584303	2022-11-17 14:28:59.843347+00:00		t	13	72835362418083099	648518346495576502	72835362418083073	648518346486617760	[ 23917 110911 2630]	[ 23945 110903 2630]
18087	27840074	2022-11-17 14:28:59.843347+00:00		t	39	72694418637270226	648518346489023210	72694418637267882	648518346486617760	[ 20035 105125 2417]	[ 20023 105097 2418]
18088	18080658	2022-11-17 14:28:59.843347+00:00		t	54	72412944063277903	648518346500132614	72412944063265408	648518346486617760	[ 10383 105563 3204]	[ 10353 105549 3204]
18091	10171245	2022-11-17 14:28:59.843347+00:00		t	40	72905524936702822	648518346489023210	72905524936707541	648518346486617760	[ 25713 105755 2468]	[ 25685 105765 2468]
18092	10171276	2022-11-17 14:28:59.843347+00:00		t	35	72905524936702822	648518346489023210	72905524936718980	648518346486617760	[ 25749 105747 2470]	[ 25735 105751 2473]
18093	10388901	2022-11-17 14:28:59.843347+00:00		t	13	72834881247575906	648518346519054303	72834881247592294	648518346486617760	[22603 96385 2366]	[22579 96383 2367]
18147	23302172	2022-11-17 14:28:59.843347+00:00		t	12	72694556076129514	648518346519054303	72694556076136611	648518346510155558	[ 20465 110511 2388]	[ 20445 110519 2389]
18154	32288431	2022-11-17 14:28:59.843347+00:00		t	48	72412806556974476	648518346519054303	72412806556984358	648518346496934372	[ 10403 100805 2987]	[ 10383 100843 2987]
18155	33430291	2022-11-17 14:28:59.843347+00:00		t	17	72412875209393260	648518346519054303	72412875209407145	648518346486617760	[ 11567 104283 2893]	[ 11545 104299 2894]
18162	10964052	2022-11-17 14:28:59.843347+00:00		t	27	72764787448341160	648518346489023210	72764787448356163	648518346486617760	[ 22177 105771 2468]	[ 22163 105801 2470]
18166	10963777	2022-11-17 14:28:59.843347+00:00		t	28	72764787448598176	648518346489023210	72764787448669264	648518346486617760	[ 21817 106455 2568]	[ 21843 106463 2567]
18169	10963995	2022-11-17 14:28:59.843347+00:00		t	27	72764787448341160	648518346489023210	72764787448343717	648518346486617760	[ 22145 105761 2464]	[ 22105 105771 2464]
18195	3524279	2022-11-17 14:28:59.843347+00:00		t	12	72342506599469384	648518346519054303	72342506599444091	648518346510155558	[ 10191 102953 3147]	[ 10207 102979 3146]
18200	11438533	2022-11-17 14:28:59.843347+00:00		t	41	72412875343504868	648518346489023210	72412875343543835	648518346486617760	[ 12223 104383 3102]	[ 12207 104421 3102]
18201	9361318	2022-11-17 14:28:59.843347+00:00		t	26	72694349984797876	648518346519054303	72694349984800265	648518346496934372	[ 19313 103705 2505]	[ 19337 103693 2505]
18207	3524139	2022-11-17 14:28:59.843347+00:00		t	32	72342506599393951	648518346519054303	72342506599405349	648518346486617760	[ 9653 103295 3118]	[ 9629 103323 3120]
18222	21594578	2022-11-17 14:28:59.843347+00:00		t	31	72694350052044326	648518346519054303	72694350052027774	648518346486617760	[ 18653 103641 2691]	[ 18653 103629 2689]
18238	2724019	2022-11-17 14:28:59.843347+00:00		t	55	72764856168066706	648518346519054303	72764856168066132	648518346486617760	[ 21801 106883 2566]	[ 21773 106859 2566]
18288	28341968	2022-11-17 14:28:59.843347+00:00		t	16	72764650277833458	648518346519054303	72694281533640162	648518346486617760	[ 20489 100777 2969]	[ 20461 100767 2969]
18297	32288391	2022-11-17 14:28:59.843347+00:00		t	60	72412806556976908	648518346519054303	72412806556956518	648518346486617760	[ 10389 100925 2979]	[ 10343 100943 2979]
18316	10388930	2022-11-17 14:28:59.843347+00:00		t	28	72834881247720407	648518346519054303	72834881247720382	648518346510155558	[22677 97119 2421]	[22655 97095 2422]
18331	43348148	2022-11-17 14:28:59.843347+00:00		t	15	72764856167974526	648518346519054303	72764856167976976	648518346486617760	[ 21395 107411 2533]	[ 21397 107453 2534]
18332	43444657	2022-11-17 14:28:59.843347+00:00		t	20	72764650412098074	648518346519054303	72764650412077697	648518346486617760	[ 22031 101963 3276]	[ 22027 101933 3277]
18344	36790940	2022-11-17 14:28:59.843347+00:00		t	14	72553612630543441	648518346519054303	72553612630534346	648518346486352776	[ 14673 103953 2729]	[ 14673 103953 2732]
18347	14545288	2022-11-17 14:28:59.843347+00:00		t	15	72623981173563865	648518346519054303	72623981173565957	648518346510155558	[ 18331 104309 2410]	[ 18355 104313 2411]
18356	1026454	2022-11-17 14:28:59.843347+00:00		t	41	72694350186014919	648518346519054303	72694350186005702	648518346486617760	[ 19509 103523 2845]	[ 19497 103553 2845]
18358	20608379	2022-11-17 14:28:59.843347+00:00		t	22	72624256319855503	648518346488838734	72624256319860066	648518346498314906	[ 16451 112435 2892]	[ 16455 112405 2894]
18380	8429946	2022-11-17 14:28:59.843347+00:00		t	14	72764512839196238	648518346519054303	72764512839240103	648518346486617760	[21311 97381 3079]	[21273 97383 3080]
18382	6372430	2022-11-17 14:28:59.843347+00:00		t	18	72623981710440339	648518346519054303	72623981710432726	648518346486617760	[ 17307 102467 3426]	[ 17299 102497 3426]
18385	31650684	2022-11-17 14:28:59.843347+00:00		t	18	72483244222023920	648518346519054303	72483244222006639	648518346486352776	[ 14273 104377 3415]	[ 14251 104357 3415]
18418	23302149	2022-11-17 14:28:59.843347+00:00		t	18	72694556076107695	648518346519054303	72694556076152674	648518346486617760	[ 20453 110463 2388]	[ 20419 110461 2389]
18423	34138661	2022-11-17 14:28:59.843347+00:00		t	36	72483312673084316	648518346519054303	72483312673084369	648518346486617760	[ 13417 104521 2901]	[ 13433 104555 2902]
18456	16482129	2022-11-17 14:28:59.843347+00:00		t	29	72342575385943666	648518346498344346	72342575385907756	648518346486617760	[ 9709 105681 3239]	[ 9725 105663 3238]
18457	16983126	2022-11-17 14:28:59.843347+00:00		t	50	72553681350099600	648518346489023210	72553681350097379	648518346486617760	[ 14803 105081 2776]	[ 14791 105045 2776]
18458	19630838	2022-11-17 14:28:59.843347+00:00		t	28	72483243819426635	648518346519054303	72483243819424390	648518346486617760	[ 13625 103341 2640]	[ 13639 103371 2639]
18461	17007169	2022-11-17 14:28:59.843347+00:00		t	23	72764787381398764	648518346489023210	72764787381414789	648518346486617760	[ 20561 105019 2404]	[ 20557 105057 2405]
18465	17421890	2022-11-17 14:28:59.843347+00:00		t	25	72342575251866921	648518346500132614	72342575251878096	648518346486617760	[ 9857 104691 3039]	[ 9825 104685 3039]
18466	17421917	2022-11-17 14:28:59.843347+00:00		t	43	72342575251930585	648518346500132614	72342575251899301	648518346486617760	[ 9939 104697 3054]	[ 9905 104681 3055]
18483	24262673	2022-11-17 14:28:59.843347+00:00		t	35	72413081233676644	648518346489023210	72413081233714747	648518346486617760	[ 11997 109173 2660]	[ 11967 109163 2661]
18485	21797972	2022-11-17 14:28:59.843347+00:00		t	20	72413012513855379	648518346489023210	72413012514007089	648518346486617760	[ 11503 107975 2574]	[ 11495 107981 2577]
18526	13979299	2022-11-17 14:28:59.843347+00:00		t	50	72624049892935134	648518346489964505	72624049892925861	648518346520685366	[ 16811 104913 2392]	[ 16839 104895 2392]
18650	42236990	2022-11-17 14:28:59.843347+00:00		t	30	72553612362258209	648518346489964505	72553612362246212	648518346520685366	[ 15435 104145 2256]	[ 15455 104173 2256]
18666	33440571	2022-11-17 14:28:59.843347+00:00		t	66	72764718125123666	648518346509377402	72764718125118626	648518346520685366	[ 21573 104077 1390]	[ 21617 104067 1390]
18680	2352347	2022-11-17 14:28:59.843347+00:00		t	48	72412806355800947	648518346489964505	72412806355834002	648518346520685366	[ 10285 101979 2674]	[ 10293 101947 2676]
18882	40767376	2022-11-17 14:28:59.843347+00:00		t	37	72694143625129025	648518346491361313	72694143625135676	648518346507389983	[20083 98241 2155]	[20087 98277 2156]
18901	43944200	2022-11-17 14:28:59.843347+00:00		t	39	72764375265522873	648518346491361313	72764375265651876	648518346486971900	[21885 93813 2699]	[21869 93841 2699]
18966	4898860	2022-11-17 14:28:59.843347+00:00		t	48	72412944197306892	648518346491361313	72412944197326895	648518346507389983	[ 11639 105077 3410]	[ 11659 105053 3410]
18993	13477922	2022-11-17 14:28:59.843347+00:00		t	37	72553612026541390	648518346491361313	72553612026536080	648518346503310971	[ 16083 103077 1551]	[ 16047 103067 1552]
19085	24114445	2022-11-17 14:28:59.843347+00:00		t	26	72694074972778076	648518346501414166	72694074972773064	648518346494148128	[19451 94401 2281]	[19471 94379 2281]
19088	21270776	2022-11-17 14:28:59.843347+00:00		t	57	72553612295209813	648518346479677888	72553612295212178	648518346520685366	[ 15329 102719 2155]	[ 15347 102707 2154]
19089	20218983	2022-11-17 14:28:59.843347+00:00		t	33	72483174697342453	648518346501414166	72483174697359987	648518346494148128	[ 14249 100609 1903]	[ 14213 100629 1905]
19099	23254500	2022-11-17 14:28:59.843347+00:00		t	43	72905181205237217	648518346481123040	72905181205209977	648518346477726990	[26593 94943 2261]	[26605 94915 2261]
19121	19190596	2022-11-17 14:28:59.843347+00:00		t	43	72623706564105821	648518346491361313	72623706564103241	648518346507389983	[16423 95579 2920]	[16433 95611 2920]
19133	27073992	2022-11-17 14:28:59.843347+00:00		t	22	72553612697422253	648518346488838734	72553612697570206	648518346479055568	[ 14381 102667 2834]	[ 14357 102687 2835]
19148	23173513	2022-11-17 14:28:59.843347+00:00		t	15	72483449575044311	648518346491361313	72483449575057715	648518346486971900	[ 13727 109473 1827]	[ 13769 109489 1828]
19149	23253778	2022-11-17 14:28:59.843347+00:00		t	47	72905181205234614	648518346491361313	72905181205239474	648518346486971900	[25695 94547 2273]	[25689 94515 2273]
19171	36193025	2022-11-17 14:28:59.843347+00:00		t	48	72834743473188773	648518346491361313	72834743473200995	648518346486971900	[22933 93919 1763]	[22913 93951 1763]
19214	38549135	2022-11-17 14:28:59.843347+00:00		t	60	72483518428820101	648518346491361313	72483518428814801	648518346496195084	[ 12935 111507 2105]	[ 12943 111473 2106]
19241	26365382	2022-11-17 14:28:59.843347+00:00		t	48	72553956026641722	648518346491361313	72553956026639067	648518346520685366	[ 15793 113421 2345]	[ 15793 113391 2345]
19242	26365448	2022-11-17 14:28:59.843347+00:00		t	50	72553956026619162	648518346500132614	72553956026631238	648518346520685366	[ 15885 113325 2339]	[ 15871 113347 2341]
19277	31334684	2022-11-17 14:28:59.843347+00:00		t	32	72342643702914395	648518346491361313	72342643702911852	648518346520685366	[ 8431 107555 2534]	[ 8409 107551 2533]
19281	34204848	2022-11-17 14:28:59.843347+00:00		t	76	72553749868146086	648518346512226751	72553749868148027	648518346520685366	[ 14483 107573 2362]	[ 14467 107607 2363]
19371	2515682	2022-11-17 14:28:59.843347+00:00		t	61	72482968672732122	648518346481123040	72482968672797202	648518346500725685	[13241 95419 2059]	[13255 95387 2059]
19374	7245221	2022-11-17 14:28:59.843347+00:00		t	19	72483312807200909	648518346486783620	72483312807214373	648518346510155558	[ 12569 106281 3150]	[ 12575 106273 3153]
19413	40959327	2022-11-17 14:28:59.843347+00:00		t	31	72553406673605622	648518346500717528	72553406673593730	648518346488137239	[16103 97839 3165]	[16125 97829 3165]
19417	39005368	2022-11-17 14:28:59.843347+00:00		t	31	72483587349526237	648518346500717528	72483587349506790	648518346488137239	[ 12491 114407 2460]	[ 12479 114377 2460]
19450	8115150	2022-11-17 14:28:59.843347+00:00		t	50	72483312002027518	648518346491361313	72483312002022645	648518346491281272	[ 13243 106203 1647]	[ 13269 106211 1646]
19463	26286563	2022-11-17 14:28:59.843347+00:00		t	77	72623843801763071	648518346526360791	72623843801758383	648518346520685366	[17273 99711 2545]	[17305 99693 2546]
19475	37947688	2022-11-17 14:28:59.843347+00:00		t	31	72764993606962210	648518346488838734	72764993606967477	648518346510155558	[ 20633 110679 2560]	[ 20655 110659 2560]
19524	42268351	2022-11-17 14:28:59.843347+00:00		t	17	72272069068762702	648518346489544793	72272069068745833	648518346510155558	[ 6785 101933 3039]	[ 6773 101971 3040]
19525	42268361	2022-11-17 14:28:59.843347+00:00		t	35	72272069068757963	648518346489544793	72272069068741044	648518346510155558	[ 6851 101937 3034]	[ 6845 101967 3034]
19530	42268381	2022-11-17 14:28:59.843347+00:00		t	81	72272069068676995	648518346489544793	72272069068686575	648518346510155558	[ 7011 102241 3008]	[ 7039 102223 3009]
19531	42268382	2022-11-17 14:28:59.843347+00:00		t	41	72272069068676995	648518346489544793	72272069068665064	648518346510155558	[ 7013 102223 3005]	[ 7043 102213 3004]
19532	42268385	2022-11-17 14:28:59.843347+00:00		t	18	72272069068657824	648518346489544793	72272069068665064	648518346510155558	[ 7021 102243 3002]	[ 7057 102251 3002]
19562	22682272	2022-11-17 14:28:59.843347+00:00		t	23	72553337819956535	648518346491361313	72553337819961749	648518346520685366	[15089 96187 2940]	[15079 96159 2942]
19563	19256604	2022-11-17 14:28:59.843347+00:00		t	38	72342575318869316	648518346491061880	72342575318876597	648518346500725685	[ 9073 105925 3125]	[ 9053 105945 3128]
19570	12958112	2022-11-17 14:28:59.843347+00:00		t	35	72624118478157788	648518346491361313	72624118478024972	648518346507389983	[ 18323 106645 2067]	[ 18303 106617 2067]
19577	22672754	2022-11-17 14:28:59.843347+00:00		t	36	72413149751662442	648518346492595641	72413149751632115	648518346510155558	[ 11159 111407 2202]	[ 11185 111397 2201]
19578	22672791	2022-11-17 14:28:59.843347+00:00		t	56	72413149751669828	648518346492595641	72413149751677253	648518346510155558	[ 11183 111393 2205]	[ 11217 111377 2204]
19581	3949358	2022-11-17 14:28:59.843347+00:00		t	46	72413081166516192	648518346489023210	72413081166524238	648518346510155558	[ 11691 109457 2505]	[ 11663 109473 2507]
19582	24319872	2022-11-17 14:28:59.843347+00:00		t	15	72764512570641633	648518346492595641	72764512570641646	648518346510155558	[21917 97057 2550]	[21897 97087 2551]
19619	7346005	2022-11-17 14:28:59.843347+00:00		t	44	72483106179104519	648518346489544793	72483106179131521	648518346510155558	[13505 99873 2246]	[13483 99907 2246]
19624	29247539	2022-11-17 14:28:59.843347+00:00		t	52	72624118880560050	648518346481651905	72624118880749466	648518346500725685	[ 16587 107097 2837]	[ 16587 107115 2839]
19640	13046760	2022-11-17 14:28:59.843347+00:00		t	42	72412943660524028	648518346484661507	72412943660513817	648518346510155558	[ 11331 105195 2402]	[ 11365 105199 2402]
19649	4541766	2022-11-17 14:28:59.843347+00:00		t	70	72483312874271756	648518346489985111	72483312874283726	648518346510155558	[ 13401 105275 3238]	[ 13419 105311 3238]
19651	13011514	2022-11-17 14:28:59.843347+00:00		t	50	72413081166412154	648518346519054303	72413081166414752	648518346510155558	[ 10893 109591 2465]	[ 10919 109603 2464]
19744	6448623	2022-11-17 14:28:59.843347+00:00		t	16	72483381258310004	648518346519054303	72483381258305337	648518346510155558	[ 12515 108205 2615]	[ 12507 108227 2616]
19746	14089369	2022-11-17 14:28:59.843347+00:00		t	35	72553543777079427	648518346519054303	72553543777067937	648518346510155558	[ 14471 100899 2534]	[ 14487 100927 2534]
19747	10900112	2022-11-17 14:28:59.843347+00:00		t	33	72483312941405658	648518346519054303	72483312941403402	648518346510155558	[ 14209 106089 3370]	[ 14197 106075 3369]
19755	33762027	2022-11-17 14:28:59.843347+00:00		t	46	72483381258265302	648518346519054303	72483381258273009	648518346486352776	[ 13219 106645 2607]	[ 13235 106637 2606]
19757	33762045	2022-11-17 14:28:59.843347+00:00		t	20	72483381258287838	648518346519054303	72483381258280579	648518346486352776	[ 13241 106507 2610]	[ 13255 106523 2609]
19767	3949237	2022-11-17 14:28:59.843347+00:00		t	70	72413012447165622	648518346489023210	72413081166665374	648518346486352776	[ 11389 108543 2563]	[ 11399 108571 2564]
19769	19228352	2022-11-17 14:28:59.843347+00:00		t	38	72342506532289732	648518346489544793	72342506532282240	648518346510155558	[ 8335 103185 2991]	[ 8375 103167 2991]
19773	19228358	2022-11-17 14:28:59.843347+00:00		t	16	72342437812591824	648518346489544793	72342506532106071	648518346510155558	[ 8403 102353 2955]	[ 8409 102401 2956]
19774	19228368	2022-11-17 14:28:59.843347+00:00		t	16	72342506532252876	648518346489544793	72342506532252877	648518346510155558	[ 8415 102629 2971]	[ 8447 102611 2971]
19775	19228383	2022-11-17 14:28:59.843347+00:00		t	52	72342506532274370	648518346489544793	72342506532284409	648518346510155558	[ 8467 102621 2994]	[ 8499 102617 2994]
19777	15953086	2022-11-17 14:28:59.843347+00:00		t	40	72483175368308801	648518346489964505	72483175368299392	648518346510155558	[ 12791 100767 3134]	[ 12803 100783 3133]
19796	32536996	2022-11-17 14:28:59.843347+00:00		t	20	72624256051396446	648518346492104815	72624256051383962	648518346510155558	[ 17481 111507 2368]	[ 17449 111511 2368]
19809	43510276	2022-11-17 14:28:59.843347+00:00		t	36	72694212881370792	648518346484661507	72694212881390305	648518346472699657	[20459 98681 3149]	[20445 98711 3149]
19818	29838689	2022-11-17 14:28:59.843347+00:00		t	13	72413012514238228	648518346488838734	72413012514238206	648518346510155558	[ 12039 107037 2662]	[ 12031 107013 2663]
19821	1142842	2022-11-17 14:28:59.843347+00:00		t	47	72413012514155564	648518346519054303	72413012514163318	648518346486352776	[ 11241 107807 2637]	[ 11219 107805 2638]
19822	971714	2022-11-17 14:28:59.843347+00:00		t	35	72413080965302160	648518346489023210	72413080965332753	648518346486352776	[ 10735 110319 2167]	[ 10705 110329 2169]
19823	28618670	2022-11-17 14:28:59.843347+00:00		t	26	72483106179159247	648518346519054303	72483106179141770	648518346510155558	[12829 99695 2268]	[12849 99671 2268]
19825	41740391	2022-11-17 14:28:59.843347+00:00		t	24	72483106044533075	648518346489985111	72483106044731717	648518346500725685	[13181 98711 1938]	[13153 98723 1938]
19829	43624333	2022-11-17 14:28:59.843347+00:00		t	24	72272137788193994	648518346489544793	72272137788199516	648518346510155558	[ 6651 102921 3032]	[ 6619 102921 3034]
19831	33063897	2022-11-17 14:28:59.843347+00:00		t	38	72553681685638352	648518346519054303	72553681685604043	648518346510155558	[ 14475 106243 3378]	[ 14499 106255 3378]
19832	33063899	2022-11-17 14:28:59.843347+00:00		t	45	72553681685592611	648518346519054303	72553681685592724	648518346510155558	[ 14479 105633 3374]	[ 14507 105639 3373]
19835	25111738	2022-11-17 14:28:59.843347+00:00		t	14	72413012581298671	648518346500132614	72413012581303773	648518346510155558	[ 10431 107329 2779]	[ 10445 107349 2781]
19839	33729088	2022-11-17 14:28:59.843347+00:00		t	29	72905525070737685	648518346492595641	72905525070813882	648518346510155558	[ 25583 105901 2700]	[ 25609 105921 2701]
19846	41077612	2022-11-17 14:28:59.843347+00:00		t	26	72483175368030941	648518346500132614	72483175368029320	648518346510155558	[ 12323 101563 3085]	[ 12351 101559 3085]
19851	41077590	2022-11-17 14:28:59.843347+00:00		t	26	72483175368178074	648518346519054303	72483175368143433	648518346510155558	[ 12333 101797 3088]	[ 12301 101795 3088]
19864	34335665	2022-11-17 14:28:59.843347+00:00		t	15	72623774880890827	648518346481651905	72623774880893264	648518346477726990	[16441 97009 2121]	[16419 97039 2122]
19865	27730379	2022-11-17 14:28:59.843347+00:00		t	27	72412943928929172	648518346491361313	72412943928921531	648518346486971900	[ 10695 106407 2910]	[ 10697 106391 2908]
19870	21821021	2022-11-17 14:28:59.843347+00:00		t	68	72694418637467630	648518346489964505	72694418637312959	648518346510155558	[ 19539 106211 2434]	[ 19557 106185 2434]
19887	41594101	2022-11-17 14:28:59.843347+00:00		t	19	72764718729026781	648518346494306039	72764718729034362	648518346510155558	[ 20669 103923 2529]	[ 20671 103931 2532]
19888	41594197	2022-11-17 14:28:59.843347+00:00		t	14	72764718729011579	648518346494306039	72764718729006274	648518346510155558	[ 20799 103827 2522]	[ 20811 103809 2524]
19889	41594202	2022-11-17 14:28:59.843347+00:00		t	33	72764718729011580	648518346494306039	72764718729006274	648518346510155558	[ 20811 103829 2517]	[ 20829 103803 2517]
19898	16696875	2022-11-17 14:28:59.843347+00:00		t	19	72694624728458589	648518346501414166	72694693447983600	648518346507389983	[ 19881 112631 2250]	[ 19903 112645 2249]
19903	32503012	2022-11-17 14:28:59.843347+00:00		t	43	72412737569128655	648518346501414166	72412737569146661	648518346500725685	[11919 98819 2512]	[11929 98807 2514]
19917	19911521	2022-11-17 14:28:59.843347+00:00		t	25	72835087473108423	648518346501414166	72835087473110508	648518346507389983	[ 24033 102441 2486]	[ 24055 102417 2486]
19920	16764403	2022-11-17 14:28:59.843347+00:00		t	33	72624049758658554	648518346501414166	72624049758635175	648518346507389983	[ 17481 104883 2068]	[ 17471 104863 2067]
19927	20335322	2022-11-17 14:28:59.843347+00:00		t	44	72623980972250277	648518346501414166	72623980972245458	648518346507389983	[ 18413 102489 2015]	[ 18399 102485 2014]
19929	5202766	2022-11-17 14:28:59.843347+00:00		t	29	72553543508561289	648518346501414166	72553543508551103	648518346487756866	[ 15857 100731 1993]	[ 15889 100723 1993]
19936	20454530	2022-11-17 14:28:59.843347+00:00		t	16	72483449910588451	648518346501414166	72483449910597887	648518346507389983	[ 13083 109055 2467]	[ 13069 109077 2468]
19949	20498177	2022-11-17 14:28:59.843347+00:00		t	13	72623706161426593	648518346501414166	72623706161434269	648518346507389983	[17617 96183 2146]	[17623 96159 2145]
19954	12684442	2022-11-17 14:28:59.843347+00:00		t	44	72834949832716767	648518346501071209	72834949832637419	648518346489543513	[24327 99013 2066]	[24325 99047 2065]
19959	11359619	2022-11-17 14:28:59.843347+00:00		t	31	72694624795729050	648518346472722185	72694624795732856	648518346489543513	[ 19143 111357 2425]	[ 19135 111389 2425]
19960	11359627	2022-11-17 14:28:59.843347+00:00		t	23	72694624795756088	648518346472722185	72694624795732856	648518346489543513	[ 19149 111303 2435]	[ 19161 111327 2436]
19961	11689703	2022-11-17 14:28:59.843347+00:00		t	14	72764649673784948	648518346472722185	72764649673793660	648518346489543513	[ 21011 102363 1814]	[ 20987 102347 1815]
19962	26078978	2022-11-17 14:28:59.843347+00:00		t	17	72553337551213079	648518346481651905	72553337551306992	648518346489543513	[16051 96117 2329]	[16055 96155 2330]
19964	6971742	2022-11-17 14:28:59.843347+00:00		t	60	72764375265697833	648518346501414166	72764375265704780	648518346486971900	[21293 93335 2716]	[21281 93305 2717]
19965	1661439	2022-11-17 14:28:59.843347+00:00		t	12	72905181205374586	648518346501414166	72905181205461869	648518346494148128	[25659 95547 2309]	[25617 95561 2310]
19976	16877569	2022-11-17 14:28:59.843347+00:00		t	71	72483312538928120	648518346485508627	72483312538925717	648518346489543513	[ 12461 105969 2657]	[ 12481 105951 2658]
19977	22728661	2022-11-17 14:28:59.843347+00:00		t	36	72553475325968583	648518346500132614	72553475325963255	648518346489543513	[14751 99351 3031]	[14723 99373 3031]
19978	22728674	2022-11-17 14:28:59.843347+00:00		t	28	72553475325960332	648518346500132614	72553475325944692	648518346489543513	[14777 99353 3028]	[14767 99381 3028]
19991	6964414	2022-11-17 14:28:59.843347+00:00		t	48	72342712153785679	648518346501414166	72342712153785643	648518346517437482	[ 10107 108879 1947]	[ 10103 108849 1946]
19992	6367011	2022-11-17 14:28:59.843347+00:00		t	43	72623774746624293	648518346501414166	72623774746619148	648518346491659326	[16987 96337 1850]	[16971 96321 1849]
19997	22829247	2022-11-17 14:28:59.843347+00:00		t	29	72764374863224866	648518346491361313	72764374863249440	648518346496195084	[20859 92849 2005]	[20865 92877 2006]
20010	39145755	2022-11-17 14:28:59.843347+00:00		t	15	72694143557958114	648518346501414166	72694143557970520	648518346494148128	[19611 97609 1988]	[19611 97643 1988]
20013	28853721	2022-11-17 14:28:59.843347+00:00		t	35	72694281064051077	648518346501414166	72694281064040077	648518346487756866	[ 18465 101539 2123]	[ 18499 101525 2123]
20016	13543766	2022-11-17 14:28:59.843347+00:00		t	17	72483518563172943	648518346472722185	72483518563161822	648518346489543513	[ 13863 111919 2421]	[ 13865 111891 2421]
20018	42026111	2022-11-17 14:28:59.843347+00:00		t	31	72553612496406917	648518346501071209	72553612496382715	648518346489543513	[ 14983 102771 2491]	[ 14955 102777 2490]
20019	34177210	2022-11-17 14:28:59.843347+00:00		t	25	72553681014442312	648518346501414166	72553681014470150	648518346494148128	[ 15101 106017 2070]	[ 15075 106003 2069]
20024	38257102	2022-11-17 14:28:59.843347+00:00		t	19	72342506129565333	648518346502236489	72342506129553722	648518346489543513	[ 10033 102447 2203]	[ 10045 102423 2202]
20025	38257116	2022-11-17 14:28:59.843347+00:00		t	21	72342506129560215	648518346502236489	72342506129530520	648518346489543513	[ 10129 102819 2195]	[ 10151 102849 2195]
20028	42512525	2022-11-17 14:28:59.843347+00:00		t	23	72483037594071122	648518346501071209	72483037593992548	648518346489543513	[13701 96417 2566]	[13693 96455 2567]
20029	32089374	2022-11-17 14:28:59.843347+00:00		t	48	72483175234059754	648518346502236489	72483175234064782	648518346489543513	[ 12909 101187 2873]	[ 12883 101219 2873]
20030	33642763	2022-11-17 14:28:59.843347+00:00		t	30	72483587416590046	648518346472722185	72483587416567905	648518346489543513	[ 13145 112931 2582]	[ 13161 112905 2582]
20032	11690159	2022-11-17 14:28:59.843347+00:00		t	40	72764649673819560	648518346472722185	72764649673837003	648518346489543513	[ 21461 102165 1825]	[ 21463 102143 1827]
20033	12957780	2022-11-17 14:28:59.843347+00:00		t	27	72624118478187789	648518346501414166	72624118478197854	648518346494148128	[ 17725 106543 2098]	[ 17705 106567 2099]
20034	535521	2022-11-17 14:28:59.843347+00:00		t	33	72764443850966020	648518346492595641	72764443850960893	648518346489543513	[21825 94575 2459]	[21835 94553 2461]
20035	16924469	2022-11-17 14:28:59.843347+00:00		t	23	72623637710419588	648518346472722185	72694006454602812	648518346489543513	[18419 92537 2656]	[18447 92561 2658]
20036	22325027	2022-11-17 14:28:59.843347+00:00		t	46	72483106112062694	648518346526360791	72483106112075087	648518346489543513	[13929 98815 2152]	[13949 98789 2152]
20037	1804795	2022-11-17 14:28:59.843347+00:00		t	27	72764581155725664	648518346489964505	72764581155711806	648518346489543513	[21933 99065 2284]	[21969 99071 2284]
20038	31312437	2022-11-17 14:28:59.843347+00:00		t	35	72835087540215567	648518346526360791	72835087540241040	648518346489543513	[ 22853 104295 2627]	[ 22829 104279 2628]
20039	870622	2022-11-17 14:28:59.843347+00:00		t	21	72623843801625210	648518346491041827	72623843801641753	648518346489543513	[17833 99549 2492]	[17809 99579 2493]
20041	12931172	2022-11-17 14:28:59.843347+00:00		t	39	72413080897918565	648518346489544793	72413080897925700	648518346489543513	[ 12033 109891 1936]	[ 12045 109861 1937]
20042	31312721	2022-11-17 14:28:59.843347+00:00		t	51	72835087540175582	648518346526360791	72835087540173486	648518346489543513	[ 23391 104047 2600]	[ 23357 104065 2599]
20043	32382250	2022-11-17 14:28:59.843347+00:00		t	20	72835155924322976	648518346489544793	72835155924421648	648518346489543513	[ 23395 105725 2056]	[ 23377 105691 2057]
20046	18479116	2022-11-17 14:28:59.843347+00:00		t	13	72905455949062469	648518346489544793	72905455949126009	648518346489543513	[ 26569 102675 2053]	[ 26569 102713 2054]
20048	9526865	2022-11-17 14:28:59.843347+00:00		t	54	72412943727535452	648518346489964505	72412943727560180	648518346489543513	[ 11411 104977 2500]	[ 11435 104969 2501]
20050	10616917	2022-11-17 14:28:59.843347+00:00		t	34	72483106246340963	648518346489544793	72483106246349768	648518346489543513	[13085 99871 2429]	[13057 99851 2430]
20053	19212125	2022-11-17 14:28:59.843347+00:00		t	30	72553886971652099	648518346491361313	72553886971644895	648518346497891062	[ 15199 111431 1719]	[ 15211 111455 1720]
20055	17329298	2022-11-17 14:28:59.843347+00:00		t	67	72413080965146279	648518346489544793	72413080965128791	648518346489543513	[ 12183 109517 2108]	[ 12201 109491 2109]
20056	17329332	2022-11-17 14:28:59.843347+00:00		t	24	72413080965374745	648518346489544793	72413080965441406	648518346489543513	[ 12223 109373 2180]	[ 12235 109405 2180]
20057	17340452	2022-11-17 14:28:59.843347+00:00		t	24	72483175167133603	648518346489544793	72483175167177267	648518346489543513	[ 13155 101765 2802]	[ 13141 101757 2805]
20058	31611900	2022-11-17 14:28:59.843347+00:00		t	39	72342437477252507	648518346489544793	72342437477246883	648518346489543513	[ 9309 100921 2338]	[ 9317 100951 2339]
20060	9778247	2022-11-17 14:28:59.843347+00:00		t	32	72413149818798018	648518346491361313	72413149818793459	648518346483047589	[ 11547 111731 2348]	[ 11517 111713 2348]
20061	9778317	2022-11-17 14:28:59.843347+00:00		t	39	72413149818832844	648518346491361313	72413149818840403	648518346504315944	[ 11617 111789 2368]	[ 11617 111761 2368]
20062	44421087	2022-11-17 14:28:59.843347+00:00		t	34	72412875075272044	648518346489544793	72412875075272059	648518346489543513	[ 10657 102819 2647]	[ 10623 102833 2647]
20065	40369222	2022-11-17 14:28:59.843347+00:00		t	20	72483449843659622	648518346489544793	72483449843642280	648518346489543513	[ 12515 110049 2404]	[ 12489 110079 2405]
20066	41103784	2022-11-17 14:28:59.843347+00:00		t	46	72483175099750081	648518346489544793	72553543843964546	648518346489543513	[ 14331 101263 2580]	[ 14349 101237 2582]
20067	21677454	2022-11-17 14:28:59.843347+00:00		t	16	72623775283395698	648518346501414166	72623775283416290	648518346507389983	[16683 97925 2851]	[16671 97895 2852]
20069	43011777	2022-11-17 14:28:59.843347+00:00		t	85	72553680813282519	648518346501414166	72553680813285079	648518346494148128	[ 16233 105403 1720]	[ 16259 105429 1720]
20070	36193082	2022-11-17 14:28:59.843347+00:00		t	47	72834743473234886	648518346491361313	72834743473250606	648518346507389983	[23069 93877 1780]	[23073 93883 1782]
20071	21984276	2022-11-17 14:28:59.843347+00:00		t	37	72553749868172016	648518346489544793	72553749868168513	648518346489543513	[ 14659 107309 2374]	[ 14693 107319 2375]
20073	26604250	2022-11-17 14:28:59.843347+00:00		t	14	72483312404724047	648518346489544793	72483312404734219	648518346489543513	[ 12805 105885 2417]	[ 12831 105885 2418]
20074	42794510	2022-11-17 14:28:59.843347+00:00		t	24	72905387497915907	648518346526360791	72905387497924471	648518346489543513	[ 25017 101029 2543]	[ 25009 101065 2543]
20087	35476573	2022-11-17 14:28:59.843347+00:00		t	25	72624049691640409	648518346502236489	72624049691645508	648518346489543513	[ 17973 105617 1990]	[ 17969 105657 1989]
20088	6848796	2022-11-17 14:28:59.843347+00:00		t	33	72412943996271207	648518346491361313	72412943996242533	648518346494148128	[ 12133 106435 3070]	[ 12101 106439 3071]
20102	37064820	2022-11-17 14:28:59.843347+00:00		t	24	72342574983352126	648518346500132614	72342574983311113	648518346466833006	[ 9777 104675 2483]	[ 9773 104677 2481]
20124	37502776	2022-11-17 14:28:59.843347+00:00		t	23	72623637710042476	648518346500132614	72694006454217183	648518346466833006	[18417 93385 2570]	[18453 93377 2571]
20127	30239154	2022-11-17 14:28:59.843347+00:00		t	24	72483243349748838	648518346501414166	72483243349729913	648518346507389983	[ 13977 104391 1790]	[ 13959 104363 1791]
20128	22037637	2022-11-17 14:28:59.843347+00:00		t	23	72483106044885451	648518346501414166	72483106044880092	648518346500725685	[13743 98603 1995]	[13731 98571 1995]
20132	32446925	2022-11-17 14:28:59.843347+00:00		t	45	72412806624102512	648518346491361313	72412806624087828	648518346486971900	[ 10809 101327 3119]	[ 10789 101311 3118]
20139	40436290	2022-11-17 14:28:59.843347+00:00		t	38	72905112217191627	648518346497059044	72905112217188116	648518346479055568	[25317 93985 1697]	[25349 93973 1697]
20140	10936670	2022-11-17 14:28:59.843347+00:00		t	37	72483518361426076	648518346526360791	72483518361427981	648518346477240264	[ 12819 111673 1930]	[ 12793 111687 1930]
20142	41502499	2022-11-17 14:28:59.843347+00:00		t	41	72483243886422632	648518346489023210	72483175166941457	648518346486617760	[ 14219 102401 2725]	[ 14247 102399 2725]
20145	10213358	2022-11-17 14:28:59.843347+00:00		t	26	72764512436313928	648518346526360791	72764512436331078	648518346477240264	[21413 97691 2304]	[21399 97669 2306]
20154	37360370	2022-11-17 14:28:59.843347+00:00		t	28	72483449575081370	648518346491361313	72483449575090577	648518346483047589	[ 13703 110067 1839]	[ 13701 110059 1842]
20173	32288549	2022-11-17 14:28:59.843347+00:00		t	96	72412806556984311	648518346519054303	72412806556969273	648518346496934372	[ 10595 100725 2985]	[ 10631 100727 2985]
20177	13492275	2022-11-17 14:28:59.843347+00:00		t	43	72975481095623381	648518346507570297	72975481095629822	648518346496934372	[27257 94075 1976]	[27283 94063 1975]
20178	10710865	2022-11-17 14:28:59.843347+00:00		t	61	72905181272229313	648518346507570297	72905181272236923	648518346496934372	[25825 94307 2351]	[25841 94279 2352]
20180	10710927	2022-11-17 14:28:59.843347+00:00		t	38	72905181272267638	648518346507570297	72905181272244491	648518346496934372	[25923 94353 2353]	[25931 94325 2353]
20184	14698457	2022-11-17 14:28:59.843347+00:00		t	20	72624118209839662	648518346501414166	72624118209843993	648518346494148128	[ 17583 108527 1621]	[ 17581 108507 1621]
20188	43874760	2022-11-17 14:28:59.843347+00:00		t	21	72835224778010674	648518346489023210	72835224778007806	648518346472763913	[ 23887 107363 2299]	[ 23899 107341 2298]
20196	14089754	2022-11-17 14:28:59.843347+00:00		t	63	72553543777008597	648518346489544793	72553543777013550	648518346477240264	[ 15101 101327 2514]	[ 15131 101311 2513]
20201	19765864	2022-11-17 14:28:59.843347+00:00		t	42	72412943794658678	648518346489544793	72412943794684559	648518346477240264	[ 10317 105571 2641]	[ 10285 105577 2641]
20203	36237618	2022-11-17 14:28:59.843347+00:00		t	51	72483175100020801	648518346489964505	72483175100018220	648518346477240264	[ 13867 101363 2668]	[ 13883 101341 2669]
[truncated: 37,989 more rows]
