# Supplementary material for: Divergent neural circuits for proprioceptive and exteroceptive sensing of the Drosophila leg
Source: Nat Commun. 2025 May 2;16:4105. doi: 10.1038/s41467-025-59302-3 (PMC12048489; doi:10.1038/s41467-025-59302-3)
Supplement: Supplementary file 4 — Source Data [file 41467_2025_59302_MOESM4_ESM.zip › source_data/Fig3 FigS5/synapse tables/03b_leg_postsensory_premotor.csv]

	id	created	superceded_id	valid	score	pre_pt_supervoxel_id	pre_pt_root_id	post_pt_supervoxel_id	post_pt_root_id	pre_pt_position	post_pt_position
0	14018998	2022-11-17 14:28:59.843347+00:00		t	27	72483518697162829	648518346496052070	72483518697157554	648518346494799159	[ 12433 112409 2625]	[ 12461 112397 2623]
1	13936563	2022-11-17 14:28:59.843347+00:00		t	31	72623844070052517	648518346496052070	72623844070032940	648518346472722185	[18029 98377 3020]	[17997 98365 3021]
4	197415	2022-11-17 14:28:59.843347+00:00		t	37	72975756443418397	648518346496052070	72975756443442379	648518346531401754	[ 26939 102257 2933]	[ 26961 102275 2933]
14	197395	2022-11-17 14:28:59.843347+00:00		t	19	72975756443452881	648518346496052070	72975756443444780	648518346475527296	[ 26919 102271 2931]	[ 26941 102289 2931]
16	13994278	2022-11-17 14:28:59.843347+00:00		t	30	72905387766316207	648518346496052070	72905387766303156	648518346531401754	[ 26183 101425 3046]	[ 26209 101435 3045]
35	12598919	2022-11-17 14:28:59.843347+00:00		t	31	72764306344939047	648518346496052070	72764306344935252	648518346472722185	[21733 91841 2405]	[21721 91871 2404]
54	1992628	2022-11-17 14:28:59.843347+00:00		t	39	72413150087282612	648518346496052070	72413150087279957	648518346531401754	[ 12095 111525 2884]	[ 12095 111495 2884]
71	14461940	2022-11-17 14:28:59.843347+00:00		t	41	72694006454161287	648518346496052070	72694006454388368	648518346517685352	[20323 92211 2576]	[20323 92229 2578]
94	19392838	2022-11-17 14:28:59.843347+00:00		t	81	72905250327248532	648518346496052070	72905250327256222	648518346492104815	[25329 97485 3014]	[25305 97469 3015]
100	3430075	2022-11-17 14:28:59.843347+00:00		t	27	72905387766382391	648518346496052070	72905387766466313	648518346481651905	[ 26229 101169 3079]	[ 26259 101179 3080]
108	13295685	2022-11-17 14:28:59.843347+00:00		t	35	72905387632066629	648518346496052070	72905387632081885	648518346492104815	[ 26551 102141 2807]	[ 26523 102129 2807]
113	13295741	2022-11-17 14:28:59.843347+00:00		t	24	72905387632095472	648518346496052070	72905387632098636	648518346492104815	[ 26605 101871 2812]	[ 26577 101891 2813]
122	3430076	2022-11-17 14:28:59.843347+00:00		t	25	72905387766528177	648518346496052070	72905387766414103	648518346472653065	[ 26231 101105 3076]	[ 26261 101093 3076]
123	197420	2022-11-17 14:28:59.843347+00:00		t	32	72975756443473741	648518346496052070	72975756443444775	648518346472722185	[ 26939 102259 2935]	[ 26965 102279 2935]
146	17108537	2022-11-17 14:28:59.843347+00:00		t	45	72413149953072254	648518346496052070	72413149953090516	648518346481651905	[ 12171 112561 2636]	[ 12151 112585 2636]
147	28249290	2022-11-17 14:28:59.843347+00:00		t	15	72905456418729148	648518346496052070	72905456418733990	648518346494799159	[ 26535 103123 2924]	[ 26557 103093 2924]
148	23821122	2022-11-17 14:28:59.843347+00:00		t	30	72905456485981159	648518346496052070	72905456485961384	648518346495020203	[ 26089 102903 3076]	[ 26085 102937 3077]
150	19859477	2022-11-17 14:28:59.843347+00:00		t	48	72483587282435094	648518346496052070	72483587282442041	648518346492104815	[ 12491 113117 2356]	[ 12501 113151 2356]
151	23821135	2022-11-17 14:28:59.843347+00:00		t	58	72905456485981159	648518346496052070	72905456485981425	648518346492104815	[ 26117 102897 3076]	[ 26129 102933 3077]
153	10972456	2022-11-17 14:28:59.843347+00:00		t	39	72483518831564601	648518346496052070	72483518831565012	648518346509377402	[ 12891 110627 2933]	[ 12859 110619 2934]
154	19392953	2022-11-17 14:28:59.843347+00:00		t	15	72905250327324263	648518346496052070	72905250327324276	648518346497137068	[25577 97555 3044]	[25543 97563 3043]
157	16925088	2022-11-17 14:28:59.843347+00:00		t	38	72694006454681765	648518346496052070	72694006454664526	648518346481651905	[19155 93089 2686]	[19181 93119 2686]
158	19859358	2022-11-17 14:28:59.843347+00:00		t	26	72483587282466451	648518346496052070	72483587282471399	648518346509377402	[ 12393 113107 2366]	[ 12385 113141 2368]
160	17108630	2022-11-17 14:28:59.843347+00:00		t	21	72413149953132830	648518346496052070	72413149953125454	648518346497317272	[ 12197 112347 2662]	[ 12227 112337 2662]
161	17297663	2022-11-17 14:28:59.843347+00:00		t	35	72975825095714651	648518346496052070	72975825095721934	648518346492104815	[ 27047 103811 2756]	[ 27079 103827 2757]
183	17072582	2022-11-17 14:28:59.843347+00:00		t	47	72413150087212688	648518346496052070	72413150087230764	648518346507570297	[ 11509 111767 2861]	[ 11477 111785 2861]
192	19392961	2022-11-17 14:28:59.843347+00:00		t	45	72905250327319476	648518346496052070	72905250327324276	648518346497137068	[25583 97575 3048]	[25557 97587 3048]
197	23821113	2022-11-17 14:28:59.843347+00:00		t	20	72905456485981159	648518346496052070	72905456485911091	648518346531401754	[ 26045 102909 3074]	[ 26051 102945 3075]
209	23821252	2022-11-17 14:28:59.843347+00:00		t	18	72975825162969432	648518346496052070	72905456485436891	648518346531401754	[ 26629 103017 2952]	[ 26605 103011 2955]
220	6283986	2022-11-17 14:28:59.843347+00:00		t	69	72694006588587579	648518346496052070	72694006588584987	648518346517685352	[19561 93495 2861]	[19537 93485 2861]
222	6283997	2022-11-17 14:28:59.843347+00:00		t	31	72694006588590199	648518346496052070	72694006588569007	648518346517685352	[19581 93467 2860]	[19559 93445 2861]
289	3430091	2022-11-17 14:28:59.843347+00:00		t	36	72905387766264984	648518346496052070	72905387766259967	648518346500132614	[ 26255 100543 3029]	[ 26281 100521 3029]
291	17072590	2022-11-17 14:28:59.843347+00:00		t	46	72413150087212688	648518346496052070	72413150087246354	648518346496045163	[ 11511 111711 2863]	[ 11483 111693 2863]
292	3430125	2022-11-17 14:28:59.843347+00:00		t	40	72905387766286347	648518346496052070	72905387766264938	648518346484661507	[ 26279 100575 3031]	[ 26307 100581 3031]
293	3429977	2022-11-17 14:28:59.843347+00:00		t	26	72905387766367023	648518346496052070	72905387766335244	648518346484661507	[ 26105 101279 3055]	[ 26087 101257 3055]
296	19392976	2022-11-17 14:28:59.843347+00:00		t	42	72905250327360955	648518346496052070	72905250327349709	648518346500717528	[25593 97611 3051]	[25573 97647 3052]
316	17072614	2022-11-17 14:28:59.843347+00:00		t	47	72413150087210031	648518346496052070	72413150087256021	648518346494799159	[ 11531 111715 2864]	[ 11511 111703 2866]
342	28249300	2022-11-17 14:28:59.843347+00:00		t	18	72905456418776061	648518346496052070	72905456418801961	648518346494799159	[ 26597 103161 2947]	[ 26577 103197 2947]
343	28249307	2022-11-17 14:28:59.843347+00:00		t	21	72905456418819022	648518346496052070	72905456418906017	648518346472653065	[ 26617 103007 2951]	[ 26591 102983 2951]
344	1889410	2022-11-17 14:28:59.843347+00:00		t	40	72624050295546063	648518346496052070	72624050295536299	648518346497317272	[ 17709 104811 3110]	[ 17729 104791 3110]
345	28249319	2022-11-17 14:28:59.843347+00:00		t	28	72905456418781648	648518346496052070	72905456418778875	648518346472722185	[ 26609 103169 2945]	[ 26605 103197 2945]
346	41599984	2022-11-17 14:28:59.843347+00:00		t	12	72483587349749790	648518346496052070	72483587349746982	648518346472722185	[ 12411 112739 2557]	[ 12423 112769 2556]
359	16883586	2022-11-17 14:28:59.843347+00:00		t	12	72905181607817452	648518346496052070	72905181607825006	648518346500717528	[25193 95873 3027]	[25191 95897 3027]
360	14461966	2022-11-17 14:28:59.843347+00:00		t	63	72694006454161082	648518346496052070	72694006454328162	648518346500132614	[20343 92207 2574]	[20365 92237 2575]
361	17073128	2022-11-17 14:28:59.843347+00:00		t	18	72413150087265893	648518346496052070	72413150087270660	648518346500132614	[ 12251 111677 2888]	[ 12271 111693 2889]
362	19392937	2022-11-17 14:28:59.843347+00:00		t	33	72905250327284847	648518346496052070	72905250327291721	648518346484661507	[25529 97667 3025]	[25517 97711 3026]
363	19392954	2022-11-17 14:28:59.843347+00:00		t	46	72905250327360955	648518346496052070	72905250327349676	648518346484661507	[25581 97593 3050]	[25551 97613 3050]
369	10122495	2022-11-17 14:28:59.843347+00:00		t	26	72764375131454218	648518346496052070	72764375131465963	648518346472722185	[21413 92175 2457]	[21385 92167 2458]
371	26140607	2022-11-17 14:28:59.843347+00:00		t	51	72905319046636626	648518346496052070	72905319046649362	648518346492104815	[26135 99933 2997]	[26145 99907 2997]
374	5846472	2022-11-17 14:28:59.843347+00:00		t	40	72483587550937662	648518346487038617	72483587550906500	648518346479956886	[ 13557 113733 2874]	[ 13545 113705 2874]
377	1889404	2022-11-17 14:28:59.843347+00:00		t	28	72624050295548711	648518346496052070	72624050295587109	648518346500132614	[ 17693 104923 3122]	[ 17717 104935 3123]
378	44724681	2022-11-17 14:28:59.843347+00:00		t	24	72975825229766386	648518346496052070	72975825229766384	648518346500132614	[ 26911 102485 2964]	[ 26887 102477 2966]
391	33000889	2022-11-17 14:28:59.843347+00:00		t	29	72553750203787045	648518346496052070	72553750203781903	648518346494799159	[ 15509 107419 3035]	[ 15537 107441 3035]
405	38766400	2022-11-17 14:28:59.843347+00:00		t	20	72413218538234804	648518346496052070	72413218538234787	648518346491361313	[ 12205 113155 2332]	[ 12237 113157 2333]
413	29878862	2022-11-17 14:28:59.843347+00:00		t	34	72624050295597229	648518346496052070	72624050295587089	648518346494799159	[ 16695 104893 3125]	[ 16719 104871 3126]
415	19763706	2022-11-17 14:28:59.843347+00:00		t	53	72624393825897326	648518346487038617	72624393825890511	648518346489810783	[ 16555 114737 3012]	[ 16515 114745 3012]
420	30175824	2022-11-17 14:28:59.843347+00:00		t	15	72975756577382454	648518346496052070	72975756577269299	648518346531401754	[ 27327 101555 3088]	[ 27311 101561 3086]
433	39815927	2022-11-17 14:28:59.843347+00:00		t	19	72694143758962388	648518346489985111	72694143759058118	648518346487038617	[18813 97517 2316]	[18841 97537 2318]
442	13641403	2022-11-17 14:28:59.843347+00:00		t	24	72553406069700615	648518346489985111	72623774813869028	648518346487038617	[16367 97619 2029]	[16393 97601 2028]
448	24463146	2022-11-17 14:28:59.843347+00:00		t	32	72905456485813936	648518346496052070	72905456485809047	648518346495020203	[ 25655 103965 3032]	[ 25639 103933 3032]
450	37619713	2022-11-17 14:28:59.843347+00:00		t	30	72694075308152927	648518346496052070	72694075308157408	648518346495020203	[18601 95613 2866]	[18583 95629 2868]
463	29878802	2022-11-17 14:28:59.843347+00:00		t	45	72624050295582026	648518346496052070	72624050295574317	648518346495020203	[ 16593 105047 3124]	[ 16571 105069 3124]
470	24463163	2022-11-17 14:28:59.843347+00:00		t	26	72905456485834733	648518346496052070	72905456485820726	648518346472722185	[ 25723 103631 3043]	[ 25699 103657 3043]
480	25838446	2022-11-17 14:28:59.843347+00:00		t	55	72975550285008358	648518346496052070	72975550285015294	648518346480818177	[27141 95181 2923]	[27159 95203 2925]
485	37619872	2022-11-17 14:28:59.843347+00:00		t	20	72694075308191319	648518346496052070	72694075308174448	648518346465109621	[18761 96101 2879]	[18769 96125 2879]
487	41838638	2022-11-17 14:28:59.843347+00:00		t	51	72412943391939333	648518346501177500	72412943391944217	648518346475698816	[ 12009 104623 1837]	[ 12027 104593 1838]
488	41077935	2022-11-17 14:28:59.843347+00:00		t	26	72483175368375943	648518346486783620	72483175368361290	648518346475698816	[ 13045 102081 3166]	[ 13055 102051 3166]
496	29878828	2022-11-17 14:28:59.843347+00:00		t	21	72624050295613121	648518346496052070	72624050295625369	648518346472722185	[ 16651 104895 3141]	[ 16639 104911 3144]
503	29878856	2022-11-17 14:28:59.843347+00:00		t	18	72624050295613121	648518346496052070	72624050295627792	648518346472722185	[ 16681 104867 3142]	[ 16707 104863 3144]
505	12081488	2022-11-17 14:28:59.843347+00:00		t	23	72483037795127770	648518346491067565	72483037795127763	648518346475698816	[12865 97739 2887]	[12891 97723 2887]
508	24463197	2022-11-17 14:28:59.843347+00:00		t	32	72905456485806742	648518346496052070	72905456485813885	648518346472653065	[ 25739 103985 3035]	[ 25769 103983 3036]
522	26140635	2022-11-17 14:28:59.843347+00:00		t	41	72905319046681295	648518346496052070	72905319046671946	648518346517685352	[26169 99949 3014]	[26199 99961 3015]
528	10121768	2022-11-17 14:28:59.843347+00:00		t	37	72764375131682054	648518346496052070	72764375131687732	648518346500132614	[20563 92203 2547]	[20549 92239 2548]
529	37619922	2022-11-17 14:28:59.843347+00:00		t	21	72694075308121196	648518346496052070	72694075308111359	648518346500132614	[18827 95485 2853]	[18821 95477 2851]
532	35546569	2022-11-17 14:28:59.843347+00:00		t	21	72764374728972729	648518346489997619	72764374729004823	648518346475698816	[22501 94031 1750]	[22525 94017 1751]
533	35546572	2022-11-17 14:28:59.843347+00:00		t	42	72764374729021507	648518346489997619	72764374729028396	648518346475698816	[22497 94051 1760]	[22527 94047 1761]
534	38841558	2022-11-17 14:28:59.843347+00:00		t	44	72975687857787610	648518346496052070	72975687857785737	648518346495020203	[27367 99389 3083]	[27399 99369 3084]
537	1264719	2022-11-17 14:28:59.843347+00:00		t	15	73186931596687137	648518346479956886	73186931596684533	648518346475698816	[ 33047 103713 3266]	[ 33029 103745 3267]
540	39779923	2022-11-17 14:28:59.843347+00:00		t	30	72623981576081172	648518346496052070	72623981576076177	648518346490231002	[ 17705 103015 3114]	[ 17691 102991 3115]
541	38841604	2022-11-17 14:28:59.843347+00:00		t	100	72975687858028222	648518346496052070	72975687858050584	648518346484661507	[27447 99363 3119]	[27477 99349 3119]
544	36887557	2022-11-17 14:28:59.843347+00:00		t	28	72693937734894552	648518346496052070	72693937734903522	648518346517685352	[19979 92071 2586]	[19955 92093 2587]
545	38841610	2022-11-17 14:28:59.843347+00:00		t	52	72975687857969157	648518346496052070	72975687857957097	648518346484661507	[27471 99433 3098]	[27483 99407 3097]
548	216605	2022-11-17 14:28:59.843347+00:00		t	56	72764512033826955	648518346501177500	72764512033826722	648518346475698816	[21109 97855 1538]	[21131 97833 1538]
549	19914483	2022-11-17 14:28:59.843347+00:00		t	48	73046124986265640	648518346491067565	73046124986270476	648518346475698816	[ 29457 101755 2522]	[ 29497 101751 2522]
553	37906115	2022-11-17 14:28:59.843347+00:00		t	52	72624050228715237	648518346496052070	72624050228698074	648518346472722185	[ 17021 105715 3077]	[ 16991 105699 3077]
560	8800478	2022-11-17 14:28:59.843347+00:00		t	24	72835018552247746	648518346491067565	72835018552200802	648518346475698816	[ 24169 101427 2066]	[ 24175 101411 2065]
564	30175665	2022-11-17 14:28:59.843347+00:00		t	37	72975756577440778	648518346496052070	72975756577438620	648518346492104815	[ 26829 102383 3103]	[ 26865 102381 3105]
565	30175699	2022-11-17 14:28:59.843347+00:00		t	21	72975756577331431	648518346496052070	72975756577301235	648518346492104815	[ 26917 102197 3092]	[ 26951 102197 3091]
566	29878857	2022-11-17 14:28:59.843347+00:00		t	38	72624050295602563	648518346496052070	72624050295618079	648518346500132614	[ 16687 104901 3141]	[ 16709 104923 3142]
567	29878851	2022-11-17 14:28:59.843347+00:00		t	31	72624050295597229	648518346496052070	72624050295576773	648518346472653065	[ 16681 104877 3126]	[ 16693 104843 3127]
568	15351031	2022-11-17 14:28:59.843347+00:00		t	13	72553612026579757	648518346501177500	72553612026577412	648518346475698816	[ 15369 103859 1574]	[ 15363 103891 1574]
569	3420244	2022-11-17 14:28:59.843347+00:00		t	48	72623775216395596	648518346498006682	72623775216390529	648518346475698816	[16851 96273 2753]	[16873 96259 2753]
570	24528290	2022-11-17 14:28:59.843347+00:00		t	22	72694075241037540	648518346510192422	72694075241074376	648518346475698816	[19203 96023 2733]	[19241 96007 2734]
571	19635846	2022-11-17 14:28:59.843347+00:00		t	37	72553544246604933	648518346488838734	72553544246609159	648518346475698816	[ 15083 100429 3369]	[ 15075 100401 3369]
572	12363270	2022-11-17 14:28:59.843347+00:00		t	25	72412806691141681	648518346510192422	72412806691104540	648518346481175008	[ 10581 101081 3226]	[ 10583 101115 3227]
573	5194783	2022-11-17 14:28:59.843347+00:00		t	42	72694144161836722	648518346501071209	72694144161844577	648518346475698816	[19335 96629 3118]	[19357 96649 3117]
574	28249045	2022-11-17 14:28:59.843347+00:00		t	23	72905456418528457	648518346498006682	72905456418530983	648518346475698816	[ 25999 102735 2842]	[ 26011 102765 2842]
575	4617998	2022-11-17 14:28:59.843347+00:00		t	30	73116356224208851	648518346489997619	73116356224191620	648518346475698816	[31041 96489 2328]	[31027 96519 2328]
576	31166948	2022-11-17 14:28:59.843347+00:00		t	24	72694074637168036	648518346501177500	72694074637185265	648518346475698816	[19755 95841 1637]	[19795 95863 1638]
577	13011608	2022-11-17 14:28:59.843347+00:00		t	12	72413081166633804	648518346494588181	72413081166672774	648518346481175008	[ 11075 110379 2561]	[ 11087 110419 2560]
578	3253489	2022-11-17 14:28:59.843347+00:00		t	20	72694006051593687	648518346489997619	72694006051594375	648518346475698816	[19837 93559 1805]	[19807 93569 1806]
579	3253500	2022-11-17 14:28:59.843347+00:00		t	36	72694006051586118	648518346489997619	72694006051740106	648518346475698816	[19801 93407 1809]	[19813 93417 1812]
580	10964065	2022-11-17 14:28:59.843347+00:00		t	54	72764787448341160	648518346489023210	72764787448371890	648518346481175008	[ 22191 105791 2467]	[ 22181 105823 2468]
581	10248454	2022-11-17 14:28:59.843347+00:00		t	28	72412875343580299	648518346498344346	72412875343553185	648518346481175008	[ 11251 104303 3113]	[ 11253 104335 3113]
582	13011633	2022-11-17 14:28:59.843347+00:00		t	26	72413081166527033	648518346498344346	72413081166529643	648518346481175008	[ 11147 109655 2509]	[ 11133 109637 2510]
583	13011635	2022-11-17 14:28:59.843347+00:00		t	30	72413081166508196	648518346498344346	72413081166527172	648518346481175008	[ 11147 109771 2506]	[ 11141 109807 2507]
584	24437592	2022-11-17 14:28:59.843347+00:00		t	36	72412737837654329	648518346488838734	72412737837628497	648518346475698816	[10949 99723 3048]	[10953 99699 3048]
585	11633331	2022-11-17 14:28:59.843347+00:00		t	40	72483380788455993	648518346498344346	72483380788469552	648518346481175008	[ 12331 107747 1701]	[ 12301 107739 1702]
586	15848030	2022-11-17 14:28:59.843347+00:00		t	18	72694212881373763	648518346510192422	72694212881359293	648518346475698816	[18445 99437 3134]	[18455 99437 3132]
587	23440513	2022-11-17 14:28:59.843347+00:00		t	13	72623775082063972	648518346499888197	72623775082064033	648518346475698816	[16977 97127 2459]	[16961 97161 2459]
588	338367	2022-11-17 14:28:59.843347+00:00		t	27	72624187399002012	648518346494306039	72624187398984993	648518346481175008	[ 17829 108615 2476]	[ 17833 108651 2476]
589	27940141	2022-11-17 14:28:59.843347+00:00		t	31	72412875276471029	648518346494306039	72412943995945840	648518346481175008	[ 11459 104443 2992]	[ 11483 104463 2992]
590	3293747	2022-11-17 14:28:59.843347+00:00		t	20	72623706564095568	648518346491361313	72553337819896009	648518346475698816	[16397 95475 2917]	[16383 95455 2917]
591	28257572	2022-11-17 14:28:59.843347+00:00		t	26	72835431204763386	648518346494306039	72835431204756079	648518346481175008	[ 23265 113541 2760]	[ 23263 113577 2761]
592	32727930	2022-11-17 14:28:59.843347+00:00		t	52	72413080763927796	648518346498344346	72413080763921449	648518346481175008	[ 11895 108603 1774]	[ 11887 108569 1774]
602	10972264	2022-11-17 14:28:59.843347+00:00		t	31	72483518831445462	648518346496052070	72483518831455193	648518346498397338	[ 12691 111351 2881]	[ 12715 111367 2881]
603	10972294	2022-11-17 14:28:59.843347+00:00		t	32	72483518831464769	648518346496052070	72483518831455193	648518346498397338	[ 12725 111321 2882]	[ 12743 111333 2881]
604	42128012	2022-11-17 14:28:59.843347+00:00		t	24	72342781074835302	648518346492104815	72342781074857598	648518346497880310	[ 9885 111371 2441]	[ 9861 111387 2440]
608	42128019	2022-11-17 14:28:59.843347+00:00		t	42	72342781074525022	648518346498344346	72342781074537543	648518346496316940	[ 9921 110939 2322]	[ 9895 110923 2322]
622	27629248	2022-11-17 14:28:59.843347+00:00		t	19	72764581357050944	648518346504230862	72764581357068028	648518346483080678	[21815 99385 2604]	[21831 99419 2605]
623	4500619	2022-11-17 14:28:59.843347+00:00		t	19	72553474722068125	648518346491849128	72553474722103207	648518346497160600	[15409 99953 1916]	[15445 99963 1917]
628	42278772	2022-11-17 14:28:59.843347+00:00		t	12	72835087808745017	648518346481651905	72835087808738061	648518346495149194	[ 23357 103229 3170]	[ 23345 103195 3169]
645	11939419	2022-11-17 14:28:59.843347+00:00		t	40	72483106447293129	648518346498397338	72483106447397927	648518346480509142	[13293 98747 2703]	[13315 98771 2704]
651	19618429	2022-11-17 14:28:59.843347+00:00		t	51	72272137452666752	648518346489985111	72272137452681873	648518346491351329	[ 7481 104173 2396]	[ 7509 104201 2397]
652	12832990	2022-11-17 14:28:59.843347+00:00		t	17	72553680947397472	648518346498397338	72553680947399997	648518346491351329	[ 16233 105333 1955]	[ 16205 105315 1956]
653	8064670	2022-11-17 14:28:59.843347+00:00		t	49	72764581491257227	648518346489985111	72764581491264285	648518346491351329	[22457 98715 2859]	[22441 98717 2862]
654	16643701	2022-11-17 14:28:59.843347+00:00		t	67	72482968740515290	648518346491849128	72482968740329729	648518346491351329	[14245 95751 2306]	[14215 95769 2306]
655	6668230	2022-11-17 14:28:59.843347+00:00		t	17	72553612630551558	648518346489985111	72553612630526073	648518346491351329	[ 15417 102673 2728]	[ 15403 102647 2727]
656	16951494	2022-11-17 14:28:59.843347+00:00		t	20	72694418905528949	648518346500132614	72694418905534160	648518346491351329	[ 19157 106223 2869]	[ 19187 106213 2870]
657	1866178	2022-11-17 14:28:59.843347+00:00		t	102	72553887374370903	648518346489985111	72553887374373381	648518346491351329	[ 14771 112415 2525]	[ 14787 112445 2525]
658	1866217	2022-11-17 14:28:59.843347+00:00		t	34	72553887374297625	648518346489985111	72553887374289257	648518346491351329	[ 14791 112137 2484]	[ 14825 112143 2484]
663	41468322	2022-11-17 14:28:59.843347+00:00		t	20	72623980838226643	648518346484661507	72623980838155327	648518346491351329	[ 17943 102925 1800]	[ 17911 102907 1800]
664	19189657	2022-11-17 14:28:59.843347+00:00		t	24	72483587416639850	648518346484661507	72483587416644744	648518346491351329	[ 14167 113529 2604]	[ 14155 113505 2605]
667	2968744	2022-11-17 14:28:59.843347+00:00		t	46	72764718460454003	648518346484661507	72764718460451897	648518346491351329	[ 21859 103963 1964]	[ 21879 103937 1964]
668	2968830	2022-11-17 14:28:59.843347+00:00		t	81	72764718460515755	648518346484661507	72764718460502356	648518346491351329	[ 21975 103993 1990]	[ 22005 104013 1990]
669	2968832	2022-11-17 14:28:59.843347+00:00		t	32	72764718460506300	648518346484661507	72764718460517859	648518346491351329	[ 21955 104199 1993]	[ 21993 104191 1994]
670	36237545	2022-11-17 14:28:59.843347+00:00		t	20	72483175099894517	648518346500132614	72483175099905989	648518346491351329	[ 13783 100727 2624]	[ 13777 100757 2625]
671	36237588	2022-11-17 14:28:59.843347+00:00		t	27	72483175099891691	648518346500132614	72483175099900549	648518346491351329	[ 13827 100731 2624]	[ 13847 100765 2624]
672	23730146	2022-11-17 14:28:59.843347+00:00		t	27	72553887441439152	648518346507570297	72553887441431972	648518346491351329	[ 16359 111141 2665]	[ 16373 111161 2665]
673	6886649	2022-11-17 14:28:59.843347+00:00		t	28	72483244020776457	648518346486783620	72483244020778600	648518346501414166	[ 12971 102447 3057]	[ 12999 102451 3056]
674	27062698	2022-11-17 14:28:59.843347+00:00		t	22	72624393624538263	648518346507570297	72624393624528663	648518346491351329	[ 17775 115061 2612]	[ 17807 115083 2612]
678	26156118	2022-11-17 14:28:59.843347+00:00		t	35	72553956093819255	648518346507570297	72553956093845144	648518346491351329	[ 15929 113145 2513]	[ 15933 113175 2515]
680	26156153	2022-11-17 14:28:59.843347+00:00		t	61	72553956093836973	648518346507570297	72553956093839665	648518346491351329	[ 16043 112891 2515]	[ 16013 112881 2516]
685	31408027	2022-11-17 14:28:59.843347+00:00		t	30	72624049892844840	648518346507570297	72624049892856482	648518346491351329	[ 18145 105773 2358]	[ 18159 105803 2359]
687	39794115	2022-11-17 14:28:59.843347+00:00		t	45	72623981173511671	648518346507570297	72623981173540040	648518346491351329	[ 17149 104279 2399]	[ 17163 104265 2401]
688	30194943	2022-11-17 14:28:59.843347+00:00		t	13	72694212680143784	648518346484661507	72694212680138525	648518346491351329	[18629 99225 2804]	[18653 99215 2803]
695	30350816	2022-11-17 14:28:59.843347+00:00		t	19	72834950168467057	648518346484661507	72834950168481870	648518346491351329	[23709 99643 2795]	[23681 99645 2796]
704	12204186	2022-11-17 14:28:59.843347+00:00		t	35	72624256319913260	648518346486783620	72624256319908538	648518346479677888	[ 18329 111037 2924]	[ 18353 111011 2925]
709	23978241	2022-11-17 14:28:59.843347+00:00		t	101	72764719198736967	648518346486783620	72764719198729787	648518346473251684	[ 21491 104079 3416]	[ 21529 104073 3416]
710	15741554	2022-11-17 14:28:59.843347+00:00		t	58	72694556411777983	648518346486783620	72694556411780970	648518346500614835	[ 20145 110457 3069]	[ 20167 110491 3070]
712	19190906	2022-11-17 14:28:59.843347+00:00		t	37	72623706563779366	648518346472722185	72623706563779613	648518346475560289	[16819 96079 2827]	[16851 96061 2827]
713	535702	2022-11-17 14:28:59.843347+00:00		t	16	72764443850989181	648518346472722185	72764443851013366	648518346475560289	[22249 94833 2477]	[22217 94863 2477]
717	17225069	2022-11-17 14:28:59.843347+00:00		t	26	72694006387399212	648518346501414166	72694006387370826	648518346510172454	[19099 92405 2488]	[19135 92401 2488]
725	14266012	2022-11-17 14:28:59.843347+00:00		t	69	72624187667627077	648518346489054813	72624187667651725	648518346486783620	[ 17465 110065 3077]	[ 17467 110079 3080]
727	30656646	2022-11-17 14:28:59.843347+00:00		t	34	72412875075218601	648518346498397338	72412875075181358	648518346486783620	[ 11721 103775 2614]	[ 11725 103753 2613]
728	26117648	2022-11-17 14:28:59.843347+00:00		t	37	72412943593463073	648518346498397338	72412943593530278	648518346486783620	[ 10527 106097 2291]	[ 10537 106133 2291]
731	6344982	2022-11-17 14:28:59.843347+00:00		t	54	72412944130122651	648518346498397338	72412944130103681	648518346486783620	[ 10587 105629 3241]	[ 10553 105631 3241]
735	9990733	2022-11-17 14:28:59.843347+00:00		t	26	73116356358406486	648518346500029439	73116356358410971	648518346503172851	[31697 97841 2582]	[31693 97807 2583]
740	10741163	2022-11-17 14:28:59.843347+00:00		t	30	72623637508927477	648518346504230862	72623637508911418	648518346503172851	[17711 92563 2208]	[17711 92601 2209]
745	36120902	2022-11-17 14:28:59.843347+00:00		t	30	72553543441068953	648518346500029439	72553543441066577	648518346503172851	[ 16247 100525 1807]	[ 16225 100551 1808]
750	17454560	2022-11-17 14:28:59.843347+00:00		t	37	72413012178517262	648518346489997619	72413012178536533	648518346502236489	[ 11271 108327 1955]	[ 11279 108313 1958]
752	21711723	2022-11-17 14:28:59.843347+00:00		t	29	72694144161925740	648518346491361313	72694144161935816	648518346503172851	[18445 98131 3151]	[18445 98103 3152]
753	29130476	2022-11-17 14:28:59.843347+00:00		t	34	72624325240662217	648518346491361313	72624325240659555	648518346503172851	[ 17427 113457 3279]	[ 17455 113437 3280]
763	17454644	2022-11-17 14:28:59.843347+00:00		t	47	72413080898069833	648518346502236489	72413012178610465	648518346496930276	[ 11383 108551 1995]	[ 11385 108523 1996]
766	17454785	2022-11-17 14:28:59.843347+00:00		t	22	72413012178827701	648518346517586756	72413012178804725	648518346489985111	[ 11593 107665 2052]	[ 11563 107649 2052]
774	17454829	2022-11-17 14:28:59.843347+00:00		t	46	72413012178683964	648518346479677888	72413012178703419	648518346480079604	[ 11615 107711 2033]	[ 11633 107739 2033]
776	42155190	2022-11-17 14:28:59.843347+00:00		t	30	72975962400577908	648518346488838734	72975962400577927	648518346487925314	[ 27615 107919 2552]	[ 27611 107957 2552]
780	15304985	2022-11-17 14:28:59.843347+00:00		t	13	72835156058327681	648518346494306039	72835156058325111	648518346505055110	[ 22695 105161 2217]	[ 22677 105195 2218]
781	42127988	2022-11-17 14:28:59.843347+00:00		t	14	72342781074608823	648518346498344346	72342781074594654	648518346505055110	[ 9805 110867 2349]	[ 9773 110855 2349]
782	30525211	2022-11-17 14:28:59.843347+00:00		t	43	72764649875101869	648518346481710273	72764649875082434	648518346505055110	[ 21343 101991 2201]	[ 21315 101981 2200]
783	7042050	2022-11-17 14:28:59.843347+00:00		t	17	72342712355323347	648518346488838734	72342712355369817	648518346505055110	[ 8599 109927 2433]	[ 8627 109935 2433]
784	40803189	2022-11-17 14:28:59.843347+00:00		t	14	72482968807327073	648518346488838734	72482968807321891	648518346505055110	[13373 95603 2416]	[13383 95583 2417]
785	19908250	2022-11-17 14:28:59.843347+00:00		t	27	72553750002183218	648518346498344346	72553750002186114	648518346505055110	[ 14415 107371 2586]	[ 14449 107391 2587]
786	13483791	2022-11-17 14:28:59.843347+00:00		t	24	72483381191156251	648518346501071209	72483381191143302	648518346505055110	[ 13467 107433 2479]	[ 13451 107397 2479]
791	42168060	2022-11-17 14:28:59.843347+00:00		t	26	72624050295349284	648518346500717528	72624050295475007	648518346500132614	[ 17993 105735 3085]	[ 17981 105727 3087]
796	13840687	2022-11-17 14:28:59.843347+00:00		t	26	72764787112758113	648518346484661507	72764787112758070	648518346505055110	[ 20971 105381 1845]	[ 20987 105359 1846]
808	22726073	2022-11-17 14:28:59.843347+00:00		t	16	72342299903998793	648518346481123040	72342299903995388	648518346486891491	[ 9931 98093 2125]	[ 9967 98123 2124]
812	7563449	2022-11-17 14:28:59.843347+00:00		t	14	72412600062910909	648518346481123040	72412600062910899	648518346503984680	[11107 95457 2320]	[11083 95435 2320]
821	8210019	2022-11-17 14:28:59.843347+00:00		t	24	72482968673129562	648518346481123040	72482968673111988	648518346497975655	[13007 95225 2163]	[13031 95213 2162]
834	10419755	2022-11-17 14:28:59.843347+00:00		t	31	72483037258211807	648518346481123040	72483037258214100	648518346486891491	[13925 97153 1843]	[13917 97123 1843]
844	31087016	2022-11-17 14:28:59.843347+00:00		t	73	72412599928861226	648518346481123040	72412599928889729	648518346497975655	[11631 95317 2141]	[11661 95327 2141]
845	42167652	2022-11-17 14:28:59.843347+00:00		t	23	72624050295499731	648518346496052070	72624050295522090	648518346531401754	[ 17477 105529 3094]	[ 17459 105557 3095]
860	40844997	2022-11-17 14:28:59.843347+00:00		t	22	72623774947889242	648518346489565548	72623774947912646	648518346498397338	[16403 96773 2217]	[16387 96741 2218]
861	42177558	2022-11-17 14:28:59.843347+00:00		t	21	73046125120552140	648518346491067565	73046125120533190	648518346487925314	[ 28783 101117 2807]	[ 28783 101131 2809]
863	11060154	2022-11-17 14:28:59.843347+00:00		t	25	72483174764286221	648518346491849128	72483174764266247	648518346510021158	[ 13133 101503 1949]	[ 13119 101519 1951]
864	44134914	2022-11-17 14:28:59.843347+00:00		t	13	72624049892926241	648518346491849128	72624049892921398	648518346491241505	[ 17809 105389 2386]	[ 17781 105427 2387]
866	20498602	2022-11-17 14:28:59.843347+00:00		t	29	72623706161468991	648518346491849128	72623706161474812	648518346502434131	[18111 95805 2156]	[18129 95781 2156]
867	40419599	2022-11-17 14:28:59.843347+00:00		t	31	72483106380583339	648518346491849128	72483106380578367	648518346489985111	[12815 98815 2690]	[12811 98845 2689]
868	13848656	2022-11-17 14:28:59.843347+00:00		t	40	72623843868764173	648518346491849128	72623843868784307	648518346497160600	[17137 99511 2648]	[17155 99479 2649]
870	8464883	2022-11-17 14:28:59.843347+00:00		t	20	72694418368590818	648518346491849128	72694418368594669	648518346489985111	[ 19675 106039 1811]	[ 19671 106003 1812]
871	44825822	2022-11-17 14:28:59.843347+00:00		t	19	72624118344127023	648518346491849128	72624118344119849	648518346489985111	[ 17741 108449 1900]	[ 17733 108417 1901]
872	44825857	2022-11-17 14:28:59.843347+00:00		t	59	72624118344048099	648518346491849128	72624118344072130	648518346489985111	[ 17795 108519 1872]	[ 17771 108495 1873]
873	13848649	2022-11-17 14:28:59.843347+00:00		t	21	72623843868769058	648518346491849128	72623843868776299	648518346489985111	[17139 99543 2649]	[17139 99531 2652]
874	13848701	2022-11-17 14:28:59.843347+00:00		t	53	72623843868736540	648518346491849128	72623843868716966	648518346489985111	[17209 99427 2629]	[17239 99411 2629]
875	38720378	2022-11-17 14:28:59.843347+00:00		t	21	72483312270398093	648518346491849128	72483312270417938	648518346489985111	[ 13467 106413 2119]	[ 13449 106441 2120]
876	41983703	2022-11-17 14:28:59.843347+00:00		t	28	72553475325984670	648518346491849128	72553475325987405	648518346489985111	[ 15563 100117 3037]	[ 15589 100147 3038]
877	41983736	2022-11-17 14:28:59.843347+00:00		t	56	72553475326040605	648518346491849128	72553475326027997	648518346489985111	[15585 99939 3055]	[15615 99963 3056]
878	20023266	2022-11-17 14:28:59.843347+00:00		t	45	72553405868166778	648518346491849128	72553405868169473	648518346503299451	[15517 97075 1657]	[15521 97115 1658]
879	26286099	2022-11-17 14:28:59.843347+00:00		t	30	72623843801396279	648518346491849128	72623843801490936	648518346489985111	[16625 99863 2443]	[16609 99897 2444]
880	20218383	2022-11-17 14:28:59.843347+00:00		t	18	72483174697390086	648518346491849128	72483174697390014	648518346489985111	[ 13505 101329 1916]	[ 13483 101313 1915]
881	13866346	2022-11-17 14:28:59.843347+00:00		t	27	72553474923186260	648518346491849128	72553474923193692	648518346489985111	[15513 98381 2204]	[15479 98387 2205]
882	17485631	2022-11-17 14:28:59.843347+00:00		t	30	72694143490539617	648518346491849128	72694143490541804	648518346494407163	[19029 97667 1805]	[19011 97695 1805]
883	39395625	2022-11-17 14:28:59.843347+00:00		t	51	72553887105916267	648518346491849128	72553887105918806	648518346489985111	[ 15591 111773 1997]	[ 15623 111787 1997]
884	25852021	2022-11-17 14:28:59.843347+00:00		t	20	72553406270795550	648518346491849128	72553406270795523	648518346489985111	[15335 97517 2334]	[15343 97485 2335]
885	39550166	2022-11-17 14:28:59.843347+00:00		t	61	72553887307282165	648518346491849128	72553887307305277	648518346489985111	[ 14655 111163 2398]	[ 14643 111127 2399]
886	30079102	2022-11-17 14:28:59.843347+00:00		t	24	72764581424237842	648518346491849128	72764581424248875	648518346489985111	[21405 99875 2764]	[21383 99899 2764]
887	29610539	2022-11-17 14:28:59.843347+00:00		t	50	72623706228492964	648518346491849128	72623706228476358	648518346489985111	[17619 95759 2243]	[17649 95741 2243]
888	25547626	2022-11-17 14:28:59.843347+00:00		t	49	72412668849644361	648518346491849128	72412668849649720	648518346489985111	[12097 97885 2492]	[12077 97865 2494]
889	25547682	2022-11-17 14:28:59.843347+00:00		t	45	72412668849646899	648518346491849128	72412668849633885	648518346489985111	[12139 97729 2492]	[12169 97749 2492]
890	23879914	2022-11-17 14:28:59.843347+00:00		t	18	72835087339138120	648518346491849128	72835087339103058	648518346489985111	[ 23089 102757 2311]	[ 23097 102759 2310]
891	33901245	2022-11-17 14:28:59.843347+00:00		t	19	72412737770609331	648518346491849128	72412737770576745	648518346489985111	[11913 98659 2950]	[11909 98637 2949]
892	29256605	2022-11-17 14:28:59.843347+00:00		t	28	72694281064070427	648518346491849128	72694281064099844	648518346489985111	[ 18711 100611 2137]	[ 18679 100593 2138]
893	41040104	2022-11-17 14:28:59.843347+00:00		t	41	72764581491321873	648518346491849128	72764581491341509	648518346489985111	[20843 98517 2887]	[20813 98519 2889]
894	30156626	2022-11-17 14:28:59.843347+00:00		t	25	72553406136575508	648518346491849128	72553337417098385	648518346489985111	[14581 96275 2075]	[14591 96249 2074]
895	16011641	2022-11-17 14:28:59.843347+00:00		t	23	72482968807123065	648518346491849128	72482968807101919	648518346489985111	[13283 96079 2326]	[13285 96099 2325]
896	41983560	2022-11-17 14:28:59.843347+00:00		t	27	72553475325969028	648518346491849128	72553475325939576	648518346489985111	[15413 99935 3022]	[15439 99919 3022]
897	35758296	2022-11-17 14:28:59.843347+00:00		t	13	72553818654833531	648518346491849128	72553818654831497	648518346489985111	[ 15445 109029 2499]	[ 15407 109029 2500]
898	13840306	2022-11-17 14:28:59.843347+00:00		t	33	72764787112726746	648518346491849128	72764787112729473	648518346489985111	[ 20515 104887 1835]	[ 20523 104919 1835]
899	25152777	2022-11-17 14:28:59.843347+00:00		t	48	72553887172932799	648518346491849128	72553887172926559	648518346489985111	[ 15605 111405 2090]	[ 15561 111407 2091]
900	22332827	2022-11-17 14:28:59.843347+00:00		t	19	72694418838399533	648518346491849128	72694418838413843	648518346489985111	[ 19709 104741 2719]	[ 19723 104775 2721]
901	31365001	2022-11-17 14:28:59.843347+00:00		t	50	72553612295058975	648518346491849128	72553612295038755	648518346489985111	[ 15969 103145 2091]	[ 15943 103157 2091]
902	24003217	2022-11-17 14:28:59.843347+00:00		t	28	72483174697410461	648518346491849128	72483174697436399	648518346489985111	[ 13289 101489 1928]	[ 13271 101459 1928]
903	109024	2022-11-17 14:28:59.843347+00:00		t	17	72764581558369468	648518346491849128	72764581558407794	648518346489985111	[21035 99207 2983]	[20999 99201 2984]
904	40930667	2022-11-17 14:28:59.843347+00:00		t	47	72483037392433462	648518346491849128	72483037392454917	648518346489985111	[13269 96359 2087]	[13281 96341 2089]
905	41180558	2022-11-17 14:28:59.843347+00:00		t	32	72553406069719965	648518346491849128	72553406069705102	648518346489985111	[15967 97049 2035]	[15995 97051 2035]
906	24239320	2022-11-17 14:28:59.843347+00:00		t	27	72764581424227087	648518346491849128	72764512704774083	648518346489985111	[21405 98307 2757]	[21381 98303 2760]
907	10759971	2022-11-17 14:28:59.843347+00:00		t	59	72623637441940808	648518346491849128	72623637441916364	648518346489985111	[18371 93585 2132]	[18399 93583 2133]
908	23827120	2022-11-17 14:28:59.843347+00:00		t	41	72764374930185569	648518346491849128	72764374930195645	648518346495481014	[20963 93383 2088]	[20971 93355 2089]
909	10868173	2022-11-17 14:28:59.843347+00:00		t	36	72624118411051774	648518346491849128	72624118411056416	648518346489985111	[ 18077 108443 1961]	[ 18089 108407 1962]
910	7618475	2022-11-17 14:28:59.843347+00:00		t	39	72553543642785393	648518346491849128	72553543642790718	648518346489985111	[ 15113 101037 2240]	[ 15129 101071 2241]
911	18909306	2022-11-17 14:28:59.843347+00:00		t	12	72483244020629637	648518346491849128	72483244020609729	648518346495481014	[ 13871 102879 2981]	[ 13899 102863 2982]
912	11104805	2022-11-17 14:28:59.843347+00:00		t	17	72483174764258645	648518346491849128	72483174764258634	648518346489985111	[ 13043 101399 1950]	[ 13049 101367 1949]
913	37351991	2022-11-17 14:28:59.843347+00:00		t	40	72553887038907275	648518346491849128	72553887038902192	648518346489985111	[ 15413 111511 1897]	[ 15383 111495 1897]
915	44790466	2022-11-17 14:28:59.843347+00:00		t	42	72624187063449751	648518346491849128	72624187063449756	648518346489985111	[ 18247 108555 1843]	[ 18281 108557 1844]
916	30275591	2022-11-17 14:28:59.843347+00:00		t	15	72412737569124256	648518346491849128	72412737569084899	648518346489985111	[12065 99465 2497]	[12061 99455 2495]
917	16643720	2022-11-17 14:28:59.843347+00:00		t	46	72482968740299941	648518346491849128	72482968740354015	648518346489985111	[14261 95773 2308]	[14241 95803 2308]
918	18643884	2022-11-17 14:28:59.843347+00:00		t	34	72483518428889704	648518346491849128	72483518428887352	648518346489985111	[ 13269 111683 2134]	[ 13293 111719 2136]
919	25153184	2022-11-17 14:28:59.843347+00:00		t	36	72553887172970249	648518346491849128	72553887172986348	648518346489985111	[ 16021 111529 2110]	[ 16015 111531 2112]
920	17485701	2022-11-17 14:28:59.843347+00:00		t	33	72694143490539617	648518346491849128	72694143490600258	648518346489985111	[19069 97657 1804]	[19093 97679 1804]
921	30187132	2022-11-17 14:28:59.843347+00:00		t	37	72483037593928596	648518346491849128	72483037593969591	648518346489985111	[14103 98077 2548]	[14141 98063 2548]
922	30741307	2022-11-17 14:28:59.843347+00:00		t	27	72624187130474426	648518346491849128	72624187130480530	648518346489985111	[ 17449 108657 1961]	[ 17473 108659 1963]
923	30741322	2022-11-17 14:28:59.843347+00:00		t	21	72624187130450683	648518346491849128	72624187130446322	648518346489985111	[ 17461 108663 1956]	[ 17485 108691 1956]
924	30741342	2022-11-17 14:28:59.843347+00:00		t	31	72624187130434912	648518346491849128	72624187130476126	648518346489985111	[ 17481 108605 1958]	[ 17517 108595 1959]
925	17794201	2022-11-17 14:28:59.843347+00:00		t	39	72553406405171097	648518346491849128	72553406405153583	648518346489985111	[16197 97311 2644]	[16177 97287 2644]
926	2199138	2022-11-17 14:28:59.843347+00:00		t	44	72553749734048829	648518346491849128	72553749734046351	648518346489985111	[ 16097 108351 2116]	[ 16131 108339 2116]
927	39644536	2022-11-17 14:28:59.843347+00:00		t	25	72694349380628544	648518346491849128	72694349380639489	648518346489985111	[ 20191 104305 1298]	[ 20195 104283 1300]
928	22332615	2022-11-17 14:28:59.843347+00:00		t	18	72694418838376208	648518346491849128	72694418838376182	648518346489985111	[ 19527 104917 2707]	[ 19495 104927 2707]
929	109025	2022-11-17 14:28:59.843347+00:00		t	12	72764581558369468	648518346491849128	72764581558376611	648518346489985111	[21033 99221 2979]	[21001 99213 2979]
930	109029	2022-11-17 14:28:59.843347+00:00		t	23	72764581558405220	648518346491849128	72764581558442669	648518346489985111	[21035 99233 3001]	[21005 99215 3001]
931	109389	2022-11-17 14:28:59.843347+00:00		t	66	72764581558354628	648518346491849128	72764581558369421	648518346489985111	[21233 99113 2978]	[21251 99083 2979]
932	41435863	2022-11-17 14:28:59.843347+00:00		t	39	72483174764412716	648518346491849128	72483174764395102	648518346489985111	[ 14277 100831 2007]	[ 14255 100847 2006]
933	41983531	2022-11-17 14:28:59.843347+00:00		t	47	72553475325955374	648518346491849128	72553475325939499	648518346489985111	[15381 99885 3024]	[15401 99861 3024]
934	30275618	2022-11-17 14:28:59.843347+00:00		t	33	72412737569076735	648518346491849128	72412737569092837	648518346489985111	[12081 99505 2498]	[12109 99507 2497]
935	30156762	2022-11-17 14:28:59.843347+00:00		t	16	72553337417191020	648518346491849128	72553337417183207	648518346489985111	[14783 96237 2109]	[14781 96239 2108]
936	39137259	2022-11-17 14:28:59.843347+00:00		t	39	72483175301384309	648518346491849128	72483175301528948	648518346489985111	[ 14175 101843 3078]	[ 14209 101855 3078]
937	16099467	2022-11-17 14:28:59.843347+00:00		t	28	72624255715837260	648518346491849128	72624255715839549	648518346489985111	[ 16459 111643 1724]	[ 16493 111655 1725]
938	25361713	2022-11-17 14:28:59.843347+00:00		t	28	72553612295229640	648518346491849128	72553612295237011	648518346489985111	[ 16137 103729 2158]	[ 16129 103733 2161]
939	33235003	2022-11-17 14:28:59.843347+00:00		t	44	72905456083188939	648518346491849128	72905456083179418	648518346489985111	[ 25051 103799 2279]	[ 25047 103771 2278]
940	25361726	2022-11-17 14:28:59.843347+00:00		t	44	72553612295256856	648518346491849128	72553612295237011	648518346489985111	[ 16179 103779 2166]	[ 16145 103767 2167]
941	20454376	2022-11-17 14:28:59.843347+00:00		t	44	72483449910804099	648518346491849128	72483449910799174	648518346489985111	[ 12853 108717 2557]	[ 12877 108697 2557]
942	2614332	2022-11-17 14:28:59.843347+00:00		t	29	72623775216369099	648518346491849128	72623775216356942	648518346489985111	[18413 97587 2741]	[18417 97603 2739]
943	20498496	2022-11-17 14:28:59.843347+00:00		t	16	72623706161455795	648518346491849128	72623706161471939	648518346489985111	[18023 95923 2149]	[18017 95919 2152]
944	20498748	2022-11-17 14:28:59.843347+00:00		t	48	72623706161506211	648518346491849128	72623706161511108	648518346489985111	[18283 95945 2167]	[18277 95911 2167]
945	25852000	2022-11-17 14:28:59.843347+00:00		t	14	72553406270800671	648518346491849128	72553406270812885	648518346489985111	[15303 97645 2339]	[15297 97635 2341]
946	8236110	2022-11-17 14:28:59.843347+00:00		t	12	72623912386924159	648518346491849128	72623912386928808	648518346489985111	[ 18359 100361 2248]	[ 18383 100361 2250]
947	30275509	2022-11-17 14:28:59.843347+00:00		t	37	72412737569189501	648518346491849128	72412737569180130	648518346489985111	[11975 99499 2531]	[11971 99469 2532]
948	15102829	2022-11-17 14:28:59.843347+00:00		t	14	72764718796209229	648518346491849128	72764718796212037	648518346489985111	[ 21145 103581 2689]	[ 21179 103587 2689]
949	12408769	2022-11-17 14:28:59.843347+00:00		t	55	72553406338141608	648518346491849128	72553406338127514	648518346489985111	[15225 96909 2545]	[15191 96931 2545]
950	730710	2022-11-17 14:28:59.843347+00:00		t	36	72764718326189211	648518346491849128	72764718326194537	648518346489985111	[ 20597 104145 1732]	[ 20613 104185 1733]
951	804938	2022-11-17 14:28:59.843347+00:00		t	46	72553406136588026	648518346491849128	72553406136564691	648518346489985111	[15279 98069 2071]	[15295 98037 2071]
952	37383468	2022-11-17 14:28:59.843347+00:00		t	46	72694349582169299	648518346491849128	72694349582164910	648518346489985111	[ 20457 103919 1741]	[ 20429 103901 1741]
953	37383495	2022-11-17 14:28:59.843347+00:00		t	21	72694349582133997	648518346491849128	72694349582164910	648518346489985111	[ 20473 103919 1738]	[ 20455 103893 1739]
954	28558606	2022-11-17 14:28:59.843347+00:00		t	16	72553887173012588	648518346491849128	72553887173025481	648518346489985111	[ 15209 110761 2131]	[ 15215 110793 2132]
955	13150654	2022-11-17 14:28:59.843347+00:00		t	43	72764581424237869	648518346491849128	72764581424226038	648518346489985111	[21591 99863 2755]	[21621 99851 2756]
956	41248672	2022-11-17 14:28:59.843347+00:00		t	15	72624187466118159	648518346491849128	72624187466174723	648518346489985111	[ 16955 109679 2630]	[ 16951 109653 2631]
957	38104867	2022-11-17 14:28:59.843347+00:00		t	32	72694280996779614	648518346491849128	72694280996779582	648518346489985111	[ 19541 102179 1939]	[ 19515 102197 1941]
958	38331029	2022-11-17 14:28:59.843347+00:00		t	52	72624187130601583	648518346491849128	72624187130614742	648518346489985111	[ 16629 108615 2048]	[ 16657 108599 2049]
959	22734473	2022-11-17 14:28:59.843347+00:00		t	32	72553612227914240	648518346491849128	72553612227695795	648518346489985111	[ 14651 103291 1939]	[ 14633 103327 1939]
960	41248753	2022-11-17 14:28:59.843347+00:00		t	43	72624187466190709	648518346491849128	72624187466185365	648518346489985111	[ 16991 109883 2643]	[ 17027 109871 2644]
961	6215686	2022-11-17 14:28:59.843347+00:00		t	54	72483174697155404	648518346491849128	72483174697160600	648518346489985111	[ 13623 101831 1826]	[ 13599 101799 1826]
962	13150672	2022-11-17 14:28:59.843347+00:00		t	26	72764581424206484	648518346491849128	72764581424202060	648518346489985111	[ 21609 100017 2742]	[ 21633 100039 2743]
963	17485604	2022-11-17 14:28:59.843347+00:00		t	19	72694143490704825	648518346491849128	72694143490715557	648518346489985111	[18969 98001 1816]	[18965 97989 1819]
964	7442609	2022-11-17 14:28:59.843347+00:00		t	74	72553337484499465	648518346491849128	72553337484481980	648518346489985111	[15633 95657 2304]	[15665 95635 2304]
965	26922352	2022-11-17 14:28:59.843347+00:00		t	23	72624049624584050	648518346491849128	72624049624602338	648518346490998819	[ 16485 106137 1870]	[ 16507 106139 1872]
966	38104935	2022-11-17 14:28:59.843347+00:00		t	28	72694280996779614	648518346491849128	72694280996793601	648518346489985111	[ 19617 102183 1947]	[ 19619 102215 1947]
967	7442625	2022-11-17 14:28:59.843347+00:00		t	88	72553337484419460	648518346491849128	72553337484375082	648518346489985111	[15661 96219 2279]	[15697 96239 2279]
968	40283548	2022-11-17 14:28:59.843347+00:00		t	48	72482968672922010	648518346491849128	72482968672924784	648518346489985111	[14117 95925 2073]	[14135 95895 2074]
969	8261860	2022-11-17 14:28:59.843347+00:00		t	35	72623843734591374	648518346491849128	72623843734595305	648518346490998819	[ 17073 100263 2394]	[ 17089 100239 2395]
970	40670898	2022-11-17 14:28:59.843347+00:00		t	47	72905249924565985	648518346491849128	72905249924554877	648518346499887941	[25139 96993 2202]	[25163 96969 2202]
972	20512356	2022-11-17 14:28:59.843347+00:00		t	21	72483037526700023	648518346491849128	72483037526693121	648518346489985111	[14171 98049 2371]	[14185 98071 2371]
973	21219119	2022-11-17 14:28:59.843347+00:00		t	32	72694074838582216	648518346491849128	72694074838727383	648518346489985111	[18993 94593 2044]	[19009 94625 2045]
974	39160302	2022-11-17 14:28:59.843347+00:00		t	25	72623912252756498	648518346491849128	72623912252756430	648518346499887941	[ 16747 101177 2000]	[ 16733 101153 2000]
978	30156785	2022-11-17 14:28:59.843347+00:00		t	23	72553337417191020	648518346491849128	72553337417183352	648518346491351329	[14803 96241 2110]	[14817 96235 2108]
979	11133344	2022-11-17 14:28:59.843347+00:00		t	44	72553337484301253	648518346491849128	72553337484320495	648518346491351329	[14775 94877 2239]	[14777 94879 2241]
981	30128173	2022-11-17 14:28:59.843347+00:00		t	35	72553887038930352	648518346491849128	72553887038936116	648518346489985111	[ 15355 111437 1914]	[ 15327 111425 1914]
982	12415998	2022-11-17 14:28:59.843347+00:00		t	41	72483518428916442	648518346491849128	72483518428921197	648518346491351329	[ 13809 111133 2149]	[ 13801 111141 2153]
983	43035104	2022-11-17 14:28:59.843347+00:00		t	17	72412737770439307	648518346491849128	72412737770412540	648518346489985111	[ 11457 100003 2887]	[11427 99999 2888]
985	12416124	2022-11-17 14:28:59.843347+00:00		t	28	72483518428855551	648518346491849128	72483518428850321	648518346491351329	[ 13925 111081 2123]	[ 13919 111047 2123]
987	31603092	2022-11-17 14:28:59.843347+00:00		t	22	72483381191088513	648518346491849128	72483381191080175	648518346489985111	[ 12449 107653 2459]	[ 12439 107645 2458]
989	31603369	2022-11-17 14:28:59.843347+00:00		t	12	72483381191093965	648518346491849128	72483381191085851	648518346489985111	[ 12919 107659 2459]	[ 12945 107681 2459]
990	43035313	2022-11-17 14:28:59.843347+00:00		t	40	72412737770424898	648518346491849128	72412737770415147	648518346489985111	[ 11713 100015 2891]	[ 11749 100021 2892]
991	44134932	2022-11-17 14:28:59.843347+00:00		t	34	72624049892900374	648518346491849128	72624049892900379	648518346489985111	[ 17833 105375 2384]	[ 17811 105413 2384]
994	3426171	2022-11-17 14:28:59.843347+00:00		t	38	72694074905676600	648518346491849128	72694074905686748	648518346485914052	[18693 95471 2165]	[18721 95495 2165]
998	11133324	2022-11-17 14:28:59.843347+00:00		t	62	72553337484303580	648518346491849128	72553337484313149	648518346487038617	[14761 94849 2239]	[14763 94843 2241]
999	26743607	2022-11-17 14:28:59.843347+00:00		t	13	72623912320109089	648518346491849128	72623912320087168	648518346489985111	[ 17741 101183 2184]	[ 17735 101189 2182]
1003	40716799	2022-11-17 14:28:59.843347+00:00		t	35	72553406136371831	648518346491849128	72553406136524526	648518346489985111	[15913 97193 2059]	[15905 97207 2061]
1007	11133345	2022-11-17 14:28:59.843347+00:00		t	19	72553337484286589	648518346491849128	72553337484258560	648518346482173076	[14775 94925 2225]	[14775 94929 2224]
1013	35695301	2022-11-17 14:28:59.843347+00:00		t	29	72834950168391097	648518346491849128	72834950168390820	648518346489985111	[ 22723 100277 2761]	[ 22689 100271 2762]
1014	5795601	2022-11-17 14:28:59.843347+00:00		t	17	72553337551538684	648518346491849128	72553337551544200	648518346502434131	[14881 94743 2424]	[14849 94767 2423]
1015	36935746	2022-11-17 14:28:59.843347+00:00		t	24	72483175099806318	648518346491849128	72483175099832472	648518346489985111	[ 12485 100803 2596]	[ 12447 100819 2596]
1016	38330996	2022-11-17 14:28:59.843347+00:00		t	44	72624187130638582	648518346491849128	72624187130623323	648518346489985111	[ 16589 108589 2050]	[ 16599 108557 2051]
1017	5758604	2022-11-17 14:28:59.843347+00:00		t	32	72553955758337891	648518346491849128	72553955758322506	648518346501071209	[ 14639 113391 1906]	[ 14623 113359 1906]
1018	1865955	2022-11-17 14:28:59.843347+00:00		t	79	72553887374265431	648518346491849128	72553887374265413	648518346489985111	[ 14487 112063 2474]	[ 14523 112047 2474]
1026	1884472	2022-11-17 14:28:59.843347+00:00		t	27	72553474923294219	648518346491849128	72553474923312950	648518346489985111	[15237 99987 2250]	[15217 99983 2252]
1027	1884507	2022-11-17 14:28:59.843347+00:00		t	24	72553474923302397	648518346491849128	72553474923313030	648518346489985111	[ 15267 100025 2251]	[ 15265 100057 2253]
1028	1884515	2022-11-17 14:28:59.843347+00:00		t	26	72553474923312627	648518346491849128	72553474923312674	648518346489985111	[15247 99595 2256]	[15275 99581 2256]
1029	1865917	2022-11-17 14:28:59.843347+00:00		t	17	72553887374190089	648518346491849128	72553887374211980	648518346489985111	[ 14447 111951 2454]	[ 14485 111951 2454]
1033	5795604	2022-11-17 14:28:59.843347+00:00		t	25	72553337551541239	648518346491849128	72553337551552909	648518346485914052	[14879 94697 2425]	[14853 94701 2427]
1036	8235558	2022-11-17 14:28:59.843347+00:00		t	48	72623912386602721	648518346491849128	72623912386600043	648518346489985111	[ 17435 101089 2192]	[ 17457 101065 2193]
1038	2706831	2022-11-17 14:28:59.843347+00:00		t	44	72483037526363676	648518346491849128	72483037526362137	648518346489985111	[14165 96299 2315]	[14143 96285 2314]
1041	10589034	2022-11-17 14:28:59.843347+00:00		t	29	72905524735570554	648518346491849128	72905524735582150	648518346493984369	[ 24625 106093 2159]	[ 24591 106087 2160]
1042	8261693	2022-11-17 14:28:59.843347+00:00		t	37	72623843734645218	648518346491849128	72623843734652393	648518346489985111	[ 16637 100113 2425]	[ 16635 100155 2427]
1044	8309167	2022-11-17 14:28:59.843347+00:00		t	43	72553818453633203	648518346491849128	72553818453670235	648518346489985111	[ 16015 109947 2164]	[ 16055 109943 2164]
1045	8309169	2022-11-17 14:28:59.843347+00:00		t	36	72553818453630633	648518346491849128	72553818453637901	648518346489985111	[ 16023 109833 2155]	[ 16057 109817 2155]
1046	8309182	2022-11-17 14:28:59.843347+00:00		t	30	72553818453635500	648518346491849128	72553818453640495	648518346489985111	[ 16031 109877 2152]	[ 16065 109877 2152]
1049	14143731	2022-11-17 14:28:59.843347+00:00		t	29	72553268764819761	648518346491849128	72553268764812146	648518346489985111	[14493 93695 2238]	[14489 93731 2238]
1051	5524375	2022-11-17 14:28:59.843347+00:00		t	19	72623568856586226	648518346491849128	72623568856581412	648518346483080678	[18153 91819 2352]	[18133 91845 2353]
1055	43965153	2022-11-17 14:28:59.843347+00:00		t	30	72483518496152029	648518346491849128	72483518496151550	648518346481437285	[ 13767 111843 2310]	[ 13795 111827 2310]
1056	1931572	2022-11-17 14:28:59.843347+00:00		t	21	72624049691528963	648518346491849128	72624049691528984	648518346489985111	[ 17599 104695 1947]	[ 17593 104719 1946]
1057	17485630	2022-11-17 14:28:59.843347+00:00		t	34	72694143490571850	648518346491849128	72694143490655857	648518346473216868	[19021 98129 1806]	[19019 98159 1806]
1060	12643136	2022-11-17 14:28:59.843347+00:00		t	41	72624050094434270	648518346491849128	72624050094425248	648518346496899330	[ 16971 105621 2806]	[ 16997 105619 2806]
1061	12643142	2022-11-17 14:28:59.843347+00:00		t	13	72624050094397441	648518346491849128	72624050094434450	648518346489544793	[ 16999 105917 2794]	[ 17007 105915 2797]
1062	17948768	2022-11-17 14:28:59.843347+00:00		t	35	72483037795035282	648518346491849128	72483037795040055	648518346489544793	[12765 97103 2848]	[12757 97133 2848]
1063	17948790	2022-11-17 14:28:59.843347+00:00		t	39	72483037795047871	648518346491849128	72483037795035303	648518346490998819	[12785 97109 2849]	[12785 97147 2849]
1069	18495320	2022-11-17 14:28:59.843347+00:00		t	44	72623775417672987	648518346491849128	72623775417679669	648518346498076826	[17719 96359 3123]	[17719 96395 3123]
1070	41708990	2022-11-17 14:28:59.843347+00:00		t	42	72623706496844629	648518346491849128	72623706496743300	648518346498076826	[16459 94387 2708]	[16489 94365 2709]
1071	25547649	2022-11-17 14:28:59.843347+00:00		t	39	72412668849659706	648518346491849128	72412668849673084	648518346510021158	[12107 97563 2502]	[12105 97541 2503]
1072	27495147	2022-11-17 14:28:59.843347+00:00		t	47	72694349716329829	648518346491849128	72694349716317710	648518346490998819	[ 19193 102623 1987]	[ 19153 102623 1988]
1074	27495159	2022-11-17 14:28:59.843347+00:00		t	41	72694349716303400	648518346491849128	72694349716305531	648518346490998819	[ 19193 102463 1979]	[ 19167 102465 1979]
1075	18797158	2022-11-17 14:28:59.843347+00:00		t	12	72483518630078513	648518346491849128	72483518630081049	648518346500416828	[ 14071 112381 2471]	[ 14037 112401 2471]
1078	18003613	2022-11-17 14:28:59.843347+00:00		t	43	72483037459575653	648518346491849128	72483037459588050	648518346484458791	[13415 96517 2234]	[13419 96517 2237]
1082	41040184	2022-11-17 14:28:59.843347+00:00		t	17	72764581491546999	648518346491849128	72764581491472246	648518346508855359	[21041 99165 2950]	[21009 99155 2950]
1091	34349814	2022-11-17 14:28:59.843347+00:00		t	19	72412668849710117	648518346491849128	72483037593877131	648518346489544793	[12271 97903 2515]	[12303 97911 2516]
1109	4291232	2022-11-17 14:28:59.843347+00:00		t	38	72483175368373529	648518346491849128	72483175368381077	648518346473251684	[ 14127 102155 3170]	[ 14147 102147 3172]
1113	43608733	2022-11-17 14:28:59.843347+00:00		t	12	72553474722292691	648518346491849128	72553474788804364	648518346482173076	[ 15385 100097 1929]	[ 15387 100077 1931]
1114	804954	2022-11-17 14:28:59.843347+00:00		t	20	72553406136621292	648518346491849128	72553406136639368	648518346490998819	[15315 97961 2097]	[15341 97941 2098]
1115	39760231	2022-11-17 14:28:59.843347+00:00		t	38	72483037661072937	648518346491849128	72483037661110737	648518346476724086	[12877 97617 2693]	[12903 97593 2694]
1117	109344	2022-11-17 14:28:59.843347+00:00		t	34	72764581558420456	648518346491849128	72764581558395730	648518346489544793	[21201 99269 2991]	[21223 99283 2991]
1124	9600758	2022-11-17 14:28:59.843347+00:00		t	38	72623912386822841	648518346491849128	72623912386807034	648518346499887941	[ 18221 101635 2198]	[ 18185 101629 2199]
1127	37352077	2022-11-17 14:28:59.843347+00:00		t	34	72553887038919755	648518346491849128	72553887038924695	648518346499887941	[ 15475 111361 1907]	[ 15483 111327 1907]
1129	12749360	2022-11-17 14:28:59.843347+00:00		t	14	72624186929214324	648518346491849128	72624186929214318	648518346494817301	[ 17613 110195 1575]	[ 17591 110183 1577]
1130	2943479	2022-11-17 14:28:59.843347+00:00		t	32	72483106111914603	648518346491849128	72483106111909576	648518346481712321	[12433 99635 2095]	[12399 99619 2095]
1135	8261687	2022-11-17 14:28:59.843347+00:00		t	35	72623843734645218	648518346491849128	72623843734645232	648518346482173076	[ 16633 100117 2425]	[ 16621 100157 2425]
1136	39760230	2022-11-17 14:28:59.843347+00:00		t	62	72483037661086549	648518346491849128	72483037661086361	648518346482173076	[12875 97609 2696]	[12903 97591 2697]
1137	804880	2022-11-17 14:28:59.843347+00:00		t	33	72553406136641835	648518346491849128	72553406136648805	648518346498076826	[15261 98001 2099]	[15225 97991 2099]
1140	19445424	2022-11-17 14:28:59.843347+00:00		t	20	72483106514293166	648518346491849128	72483106514481823	648518346498584881	[13913 98591 2838]	[13937 98573 2836]
1144	26286133	2022-11-17 14:28:59.843347+00:00		t	41	72623843801396279	648518346491849128	72623843801519763	648518346499887941	[16647 99869 2444]	[16649 99907 2446]
1145	19286687	2022-11-17 14:28:59.843347+00:00		t	24	72482968740042342	648518346491849128	72482968740058400	648518346510021158	[14271 94795 2196]	[14247 94803 2198]
1151	1531873	2022-11-17 14:28:59.843347+00:00		t	35	72694487021098363	648518346491849128	72694555740500505	648518346481712321	[ 18879 108539 1757]	[ 18899 108555 1759]
1165	2614314	2022-11-17 14:28:59.843347+00:00		t	33	72623775216369099	648518346491849128	72623775216354514	648518346482173076	[18397 97595 2740]	[18397 97633 2741]
1167	41180545	2022-11-17 14:28:59.843347+00:00		t	62	72553406069695404	648518346491849128	72553406069700103	648518346490998819	[15943 96973 2032]	[15969 96947 2032]
1170	3997834	2022-11-17 14:28:59.843347+00:00		t	45	72553474990444633	648518346491849128	72553474990452663	648518346482173076	[14623 98353 2408]	[14655 98375 2408]
1180	39933873	2022-11-17 14:28:59.843347+00:00		t	32	72623912118573911	648518346491849128	72623912118594389	648518346490998819	[ 18395 100773 1773]	[ 18375 100803 1774]
1188	20498527	2022-11-17 14:28:59.843347+00:00		t	41	72623706161455795	648518346491849128	72623706161447412	648518346475414912	[18021 95911 2147]	[18051 95899 2147]
1193	20833007	2022-11-17 14:28:59.843347+00:00		t	65	72553337752398411	648518346491849128	72553337752397528	648518346490998819	[16219 94461 2701]	[16187 94457 2701]
1195	6307759	2022-11-17 14:28:59.843347+00:00		t	20	72483381057136771	648518346491849128	72483381057130941	648518346490998819	[ 13345 108261 2300]	[ 13317 108281 2300]
1196	6307763	2022-11-17 14:28:59.843347+00:00		t	13	72483381057136771	648518346491849128	72483381057164192	648518346490998819	[ 13351 108241 2305]	[ 13325 108265 2306]
1209	33144121	2022-11-17 14:28:59.843347+00:00		t	25	72975550016386049	648518346491849128	72975550016397051	648518346501071209	[27045 96099 2347]	[27069 96095 2348]
1210	22053544	2022-11-17 14:28:59.843347+00:00		t	24	72553337350049100	648518346491849128	72553337350046486	648518346490998819	[14841 95659 1973]	[14831 95681 1972]
1211	17948822	2022-11-17 14:28:59.843347+00:00		t	23	72483037795047871	648518346491849128	72483037795056158	648518346490998819	[12827 97109 2856]	[12831 97147 2856]
1212	29278054	2022-11-17 14:28:59.843347+00:00		t	56	72975618736053274	648518346491849128	72975618736055741	648518346490196954	[27225 97415 2419]	[27251 97445 2419]
1213	35319084	2022-11-17 14:28:59.843347+00:00		t	13	72483037459520873	648518346491849128	72483037459515973	648518346486241122	[13275 96437 2206]	[13243 96423 2208]
1215	33204357	2022-11-17 14:28:59.843347+00:00		t	30	72553406606364379	648518346491849128	72553406606379976	648518346487038617	[15137 97817 2983]	[15115 97803 2984]
1216	33204360	2022-11-17 14:28:59.843347+00:00		t	40	72553406606364501	648518346491849128	72553406606357228	648518346487038617	[15153 97885 2980]	[15121 97889 2979]
1217	33204371	2022-11-17 14:28:59.843347+00:00		t	17	72553406606379964	648518346491849128	72553406606385257	648518346491107107	[15155 97795 2983]	[15135 97769 2985]
1218	29280900	2022-11-17 14:28:59.843347+00:00		t	32	72624118411110631	648518346491849128	72624118411106152	648518346490998819	[ 17719 107267 1986]	[ 17701 107283 1986]
1219	33392797	2022-11-17 14:28:59.843347+00:00		t	21	72623843399107603	648518346491849128	72623843399145066	648518346490998819	[17041 99291 1771]	[17065 99279 1773]
1221	29256803	2022-11-17 14:28:59.843347+00:00		t	35	72694281064064002	648518346491849128	72694281064009633	648518346490998819	[ 18953 100445 2128]	[ 18985 100429 2128]
1227	109102	2022-11-17 14:28:59.843347+00:00		t	23	72764581558427952	648518346491849128	72764581558415207	648518346485914052	[21091 99101 2994]	[21057 99089 2994]
1229	20498491	2022-11-17 14:28:59.843347+00:00		t	44	72623706161486193	648518346491849128	72623706161472009	648518346490998819	[17983 96003 2152]	[18019 96021 2152]
1230	109076	2022-11-17 14:28:59.843347+00:00		t	39	72764581558386382	648518346491849128	72764581558344679	648518346500416828	[21055 99157 2979]	[21037 99141 2979]
1232	20498667	2022-11-17 14:28:59.843347+00:00		t	31	72623706161516576	648518346491849128	72623706161493814	648518346490998819	[18181 95937 2162]	[18205 95963 2162]
1233	41180567	2022-11-17 14:28:59.843347+00:00		t	43	72553406069646292	648518346491849128	72553406069663959	648518346490998819	[16017 97131 2009]	[16001 97147 2011]
1234	25968910	2022-11-17 14:28:59.843347+00:00		t	71	72764443985318227	648518346491849128	72764443985305687	648518346485914052	[21889 94665 2767]	[21897 94635 2767]
1238	39160241	2022-11-17 14:28:59.843347+00:00		t	43	72623912252780170	648518346491849128	72623912252769174	648518346480509142	[ 16655 100557 2010]	[ 16629 100571 2010]
1239	7442574	2022-11-17 14:28:59.843347+00:00		t	20	72553337484525706	648518346491849128	72553337484453463	648518346490998819	[15603 95647 2301]	[15623 95631 2300]
1241	1524903	2022-11-17 14:28:59.843347+00:00		t	86	72412943526336656	648518346491849128	72412943526338805	648518346490998819	[ 11909 106405 2158]	[ 11935 106433 2158]
1245	43905228	2022-11-17 14:28:59.843347+00:00		t	14	72553406472175989	648518346491849128	72553406472142168	648518346490998819	[16105 96611 2728]	[16129 96647 2729]
1246	43905234	2022-11-17 14:28:59.843347+00:00		t	28	72553406472173404	648518346491849128	72553406472113650	648518346490998819	[16105 96485 2716]	[16135 96489 2716]
1248	7485333	2022-11-17 14:28:59.843347+00:00		t	46	72553337685581093	648518346491849128	72553337685588805	648518346490998819	[15793 95649 2605]	[15769 95681 2605]
1249	25361721	2022-11-17 14:28:59.843347+00:00		t	25	72553612295225200	648518346491849128	72553612295222920	648518346490998819	[ 16149 103783 2156]	[ 16137 103813 2156]
1255	43969153	2022-11-17 14:28:59.843347+00:00		t	33	72694280862721495	648518346491849128	72694280862692041	648518346490998819	[ 18549 100717 1754]	[ 18527 100737 1754]
1257	4058223	2022-11-17 14:28:59.843347+00:00		t	30	72694418435758869	648518346491849128	72694418435756978	648518346490998819	[ 19095 104851 1990]	[ 19063 104835 1990]
1267	38104842	2022-11-17 14:28:59.843347+00:00		t	61	72694280996634062	648518346491849128	72694280996721932	648518346490998819	[ 19521 102139 1933]	[ 19485 102145 1934]
1270	6848250	2022-11-17 14:28:59.843347+00:00		t	27	72412943995913319	648518346491849128	72412943995937702	648518346490998819	[ 11351 105611 2981]	[ 11319 105615 2981]
1271	43995807	2022-11-17 14:28:59.843347+00:00		t	38	72553406270823153	648518346491849128	72553406270840307	648518346490998819	[15913 97287 2348]	[15937 97255 2349]
1272	6668508	2022-11-17 14:28:59.843347+00:00		t	44	72553612630582269	648518346491849128	72553612630579867	648518346490998819	[ 16011 102609 2747]	[ 16003 102645 2747]
1274	3261525	2022-11-17 14:28:59.843347+00:00		t	13	72483312270364833	648518346491849128	72483312270345033	648518346489964505	[ 12539 105173 2095]	[ 12571 105193 2095]
1275	34915451	2022-11-17 14:28:59.843347+00:00		t	39	72553406136802505	648518346491849128	72553406136791549	648518346489544793	[15971 98023 2156]	[15945 98055 2156]
1276	34915450	2022-11-17 14:28:59.843347+00:00		t	13	72553406136802342	648518346491849128	72553406136799326	648518346488940381	[15943 97855 2162]	[15945 97823 2163]
1277	6668549	2022-11-17 14:28:59.843347+00:00		t	49	72553612630577068	648518346491849128	72553612630551047	648518346490998819	[ 16117 102423 2734]	[ 16147 102415 2733]
1278	17948927	2022-11-17 14:28:59.843347+00:00		t	18	72483037795094976	648518346491849128	72483037795066147	648518346490998819	[12929 97035 2861]	[12957 97023 2862]
1279	41180527	2022-11-17 14:28:59.843347+00:00		t	19	72553406069663779	648518346491849128	72553406069670695	648518346490998819	[15897 96763 2020]	[15919 96745 2020]
1280	41180532	2022-11-17 14:28:59.843347+00:00		t	20	72553406069670748	648518346491849128	72553406069685727	648518346490998819	[15899 96819 2022]	[15929 96803 2023]
1284	34753193	2022-11-17 14:28:59.843347+00:00		t	22	72764374795983780	648518346491849128	72764374796003303	648518346486963171	[20567 93749 1840]	[20595 93751 1841]
1287	34915459	2022-11-17 14:28:59.843347+00:00		t	23	72553406136754864	648518346491849128	72553406136769051	648518346491477434	[15965 98035 2152]	[15953 98061 2152]
1288	26924431	2022-11-17 14:28:59.843347+00:00		t	51	72623843533360615	648518346491849128	72623843533336235	648518346490998819	[17231 98713 2026]	[17195 98709 2027]
1289	39160274	2022-11-17 14:28:59.843347+00:00		t	19	72623912252748266	648518346491849128	72623912252745689	648518346490998819	[ 16713 101209 2003]	[ 16691 101239 2003]
1290	42831456	2022-11-17 14:28:59.843347+00:00		t	18	72553612160793429	648518346491849128	72553612160821587	648518346500061395	[ 14421 102517 1816]	[ 14399 102511 1817]
1295	4778956	2022-11-17 14:28:59.843347+00:00		t	26	72553475460087656	648518346491849128	72553475460103891	648518346510192422	[14473 99671 3258]	[14507 99671 3259]
1297	10722884	2022-11-17 14:28:59.843347+00:00		t	37	72483037325445541	648518346491849128	72483037325456648	648518346486834125	[13431 97567 2012]	[13449 97537 2012]
1307	39160236	2022-11-17 14:28:59.843347+00:00		t	59	72623912252784910	648518346491849128	72623912252771735	648518346494486917	[ 16659 100529 2010]	[ 16621 100531 2010]
1312	25724251	2022-11-17 14:28:59.843347+00:00		t	46	72623912856799655	648518346491849128	72623912856810728	648518346486342290	[ 17931 100737 3200]	[ 17957 100755 3201]
1321	804944	2022-11-17 14:28:59.843347+00:00		t	37	72553406136588026	648518346491849128	72553406136551544	648518346489544793	[15293 98095 2070]	[15321 98075 2070]
1323	41180607	2022-11-17 14:28:59.843347+00:00		t	41	72553406069646292	648518346491849128	72553406069648693	648518346473216868	[16071 97133 2010]	[16089 97171 2010]
1327	35319089	2022-11-17 14:28:59.843347+00:00		t	28	72483037459495032	648518346491849128	72483037459494992	648518346481712321	[13277 96455 2203]	[13251 96451 2203]
1328	9432518	2022-11-17 14:28:59.843347+00:00		t	28	72835087405736043	648518346491849128	72835087405736961	648518346515981130	[ 23919 103511 2317]	[ 23925 103525 2315]
1329	29183381	2022-11-17 14:28:59.843347+00:00		t	24	72623843466248802	648518346491849128	72623843466256297	648518346482173076	[17073 98459 1907]	[17071 98491 1908]
1334	34122897	2022-11-17 14:28:59.843347+00:00		t	19	72694212210458147	648518346491849128	72694212210453680	648518346494407163	[18499 98909 1920]	[18523 98909 1919]
1336	33277708	2022-11-17 14:28:59.843347+00:00		t	29	72553887508439477	648518346491849128	72553887508450925	648518346491351329	[ 14677 111449 2716]	[ 14687 111477 2716]
1338	39160262	2022-11-17 14:28:59.843347+00:00		t	17	72623912252748266	648518346491849128	72623912252748259	648518346479107791	[ 16709 101191 2002]	[ 16671 101199 2002]
1339	804943	2022-11-17 14:28:59.843347+00:00		t	39	72553406136654233	648518346491849128	72553406136637209	648518346496880180	[15319 98121 2097]	[15317 98163 2098]
1340	3338854	2022-11-17 14:28:59.843347+00:00		t	36	72624118746674199	648518346491849128	72624118746666708	648518346482309524	[ 17451 108185 2654]	[ 17425 108183 2655]
1343	37292139	2022-11-17 14:28:59.843347+00:00		t	22	72834950235507581	648518346491849128	72834950235535429	648518346489985111	[22941 98891 2902]	[22969 98917 2903]
1346	16643711	2022-11-17 14:28:59.843347+00:00		t	54	72482968740281657	648518346491849128	72482968740299860	648518346496899330	[14253 95747 2303]	[14223 95757 2303]
1354	12415999	2022-11-17 14:28:59.843347+00:00		t	23	72483518428916442	648518346491849128	72483518428925912	648518346485914052	[ 13803 111179 2150]	[ 13799 111185 2153]
1355	40930458	2022-11-17 14:28:59.843347+00:00		t	41	72483037392392859	648518346491849128	72483037392392769	648518346510021158	[13041 96315 2072]	[13015 96299 2071]
1367	30187154	2022-11-17 14:28:59.843347+00:00		t	27	72483037593926641	648518346491849128	72483037593924242	648518346482173076	[14131 98277 2540]	[14167 98281 2540]
1369	6215603	2022-11-17 14:28:59.843347+00:00		t	16	72483174697150221	648518346491849128	72483174697175918	648518346490580316	[ 13527 101931 1819]	[ 13505 101939 1821]
1372	19248470	2022-11-17 14:28:59.843347+00:00		t	37	72694074838643000	648518346491849128	72694074838794522	648518346497160600	[18613 96121 2054]	[18613 96123 2057]
1373	26924512	2022-11-17 14:28:59.843347+00:00		t	35	72623843533344748	648518346491849128	72623843533341957	648518346494757803	[17269 98777 2028]	[17271 98815 2029]
1374	21684539	2022-11-17 14:28:59.843347+00:00		t	29	72483037728122648	648518346491849128	72483037728110004	648518346489985111	[13771 98233 2785]	[13749 98223 2784]
1375	14437040	2022-11-17 14:28:59.843347+00:00		t	46	72623706094174212	648518346491849128	72623706094171301	648518346497160600	[17029 95903 1945]	[17021 95867 1945]
1377	30495472	2022-11-17 14:28:59.843347+00:00		t	24	72483381123895384	648518346491849128	72483381123972586	648518346490998819	[ 13407 108099 2321]	[ 13375 108113 2321]
1379	19249066	2022-11-17 14:28:59.843347+00:00		t	28	72694074838603131	648518346491849128	72694074838641628	648518346499301211	[19243 95725 2048]	[19263 95759 2049]
1385	14560615	2022-11-17 14:28:59.843347+00:00		t	45	72624187398993032	648518346491849128	72624187399005438	648518346501071209	[ 17013 109119 2483]	[ 16983 109105 2484]
1388	5501510	2022-11-17 14:28:59.843347+00:00		t	41	72623706295388123	648518346491849128	72623706295432326	648518346489544793	[17273 96033 2315]	[17277 96053 2317]
1396	15102672	2022-11-17 14:28:59.843347+00:00		t	42	72764718796247722	648518346491849128	72764718796215131	648518346501071209	[ 21003 103725 2685]	[ 21023 103755 2685]
1404	6215611	2022-11-17 14:28:59.843347+00:00		t	23	72483174697150221	648518346491849128	72483174697175881	648518346485914052	[ 13537 101905 1820]	[ 13517 101889 1822]
1406	27074174	2022-11-17 14:28:59.843347+00:00		t	30	72553612697648768	648518346491849128	72553612697653459	648518346515887610	[ 14545 102789 2873]	[ 14573 102809 2873]
1411	40930482	2022-11-17 14:28:59.843347+00:00		t	68	72483037392404337	648518346491849128	72483037392401581	648518346499887941	[13057 96305 2071]	[13049 96269 2072]
1412	40930451	2022-11-17 14:28:59.843347+00:00		t	33	72483037392423307	648518346491849128	72483037392404321	648518346481712321	[13033 96305 2073]	[13007 96283 2074]
1419	19167986	2022-11-17 14:28:59.843347+00:00		t	52	72694487558110794	648518346491849128	72694487558118314	648518346526461399	[ 18635 108335 2801]	[ 18651 108367 2801]
1420	19168010	2022-11-17 14:28:59.843347+00:00		t	133	72694487558120755	648518346491849128	72694487558113156	648518346526461399	[ 18653 108207 2800]	[ 18677 108181 2801]
1421	7618513	2022-11-17 14:28:59.843347+00:00		t	30	72553543642756540	648518346491849128	72553543642772659	648518346489964505	[ 15131 100869 2228]	[ 15163 100861 2229]
1425	6511714	2022-11-17 14:28:59.843347+00:00		t	25	72412737837448788	648518346491849128	72412737837436776	648518346501071209	[11567 99983 2972]	[11583 99995 2970]
1427	6999554	2022-11-17 14:28:59.843347+00:00		t	37	72483587081017773	648518346491849128	72483587081068231	648518346501071209	[ 13215 112689 1937]	[ 13219 112691 1940]
1444	34915491	2022-11-17 14:28:59.843347+00:00		t	13	72553406136749795	648518346491849128	72553406136747156	648518346473216868	[16037 98023 2142]	[16013 98051 2142]
1446	30156839	2022-11-17 14:28:59.843347+00:00		t	23	72553337417194953	648518346491849128	72553337417187744	648518346485914052	[14889 95945 2110]	[14871 95937 2109]
1448	23198259	2022-11-17 14:28:59.843347+00:00		t	47	72694556143291624	648518346491849128	72694556143286835	648518346489964505	[ 19431 109159 2527]	[ 19395 109163 2527]
1451	28558409	2022-11-17 14:28:59.843347+00:00		t	58	72553887172955261	648518346491849128	72553887172972066	648518346504557548	[ 14979 111145 2108]	[ 14959 111171 2110]
1452	16643700	2022-11-17 14:28:59.843347+00:00		t	59	72482968740299941	648518346491849128	72482968740464348	648518346504557548	[14245 95751 2310]	[14215 95765 2311]
1453	16643749	2022-11-17 14:28:59.843347+00:00		t	21	72482968740267412	648518346491849128	72482968740296044	648518346504557548	[14309 95819 2298]	[14289 95839 2298]
1455	34931667	2022-11-17 14:28:59.843347+00:00		t	38	72764650210730666	648518346491849128	72764650210736076	648518346488633481	[ 21669 100861 2856]	[ 21675 100833 2856]
1456	23801668	2022-11-17 14:28:59.843347+00:00		t	41	72623706228603459	648518346491849128	72623706228558757	648518346491107107	[18331 94265 2288]	[18331 94239 2287]
1460	41040155	2022-11-17 14:28:59.843347+00:00		t	14	72764581491261836	648518346491849128	72764581491257321	648518346504557548	[20963 98835 2858]	[20943 98853 2858]
1461	41040156	2022-11-17 14:28:59.843347+00:00		t	39	72764581491231002	648518346491849128	72764581491257321	648518346504557548	[20981 98825 2855]	[20951 98835 2855]
1462	26553052	2022-11-17 14:28:59.843347+00:00		t	48	72835018619418927	648518346491849128	72835018619431596	648518346520747574	[ 23423 102295 2234]	[ 23417 102343 2235]
1464	23801560	2022-11-17 14:28:59.843347+00:00		t	19	72623706228568865	648518346491849128	72623706228586288	648518346490998819	[18223 94263 2279]	[18235 94243 2281]
1469	38720573	2022-11-17 14:28:59.843347+00:00		t	37	72483312270405872	648518346491849128	72483312270388932	648518346501071209	[ 13805 106433 2111]	[ 13839 106451 2111]
1470	4058464	2022-11-17 14:28:59.843347+00:00		t	61	72694418435691322	648518346491849128	72694418435693755	648518346489544793	[ 19463 105337 1959]	[ 19435 105319 1960]
1471	26553043	2022-11-17 14:28:59.843347+00:00		t	36	72835018619405948	648518346491849128	72835018619387917	648518346489544793	[ 23403 102201 2227]	[ 23405 102179 2226]
1472	26553063	2022-11-17 14:28:59.843347+00:00		t	16	72835018619416132	648518346491849128	72835018619398478	648518346489544793	[ 23441 102143 2231]	[ 23431 102119 2230]
1482	8235946	2022-11-17 14:28:59.843347+00:00		t	19	72623912387045102	648518346491849128	72623912387062874	648518346490998819	[ 18025 100557 2302]	[ 18003 100567 2304]
1483	29183384	2022-11-17 14:28:59.843347+00:00		t	26	72623843466259005	648518346491849128	72623843466267080	648518346490998819	[17103 98665 1910]	[17071 98663 1912]
1486	16643721	2022-11-17 14:28:59.843347+00:00		t	28	72482968740321656	648518346491849128	72482968740395202	648518346510021158	[14263 95773 2312]	[14239 95797 2312]
1488	44728127	2022-11-17 14:28:59.843347+00:00		t	55	72694487222062956	648518346491849128	72694487222062964	648518346489985111	[ 20263 106531 2069]	[ 20301 106539 2070]
1499	32796469	2022-11-17 14:28:59.843347+00:00		t	26	72764443515444158	648518346491849128	72764443515448832	648518346497160600	[21151 95135 1830]	[21125 95127 1831]
1500	5795678	2022-11-17 14:28:59.843347+00:00		t	27	72553337551547077	648518346491849128	72553337551526295	648518346490998819	[14949 94911 2422]	[14953 94917 2420]
1501	2706903	2022-11-17 14:28:59.843347+00:00		t	13	72483037526366376	648518346491849128	72483037526364674	648518346510021158	[14247 96317 2316]	[14261 96319 2314]
1503	5795695	2022-11-17 14:28:59.843347+00:00		t	16	72553337551547077	648518346491849128	72553337551536280	648518346487038617	[14955 94935 2422]	[14975 94951 2421]
1506	34915550	2022-11-17 14:28:59.843347+00:00		t	23	72553406136786331	648518346491849128	72553406136771233	648518346502181193	[16147 97931 2151]	[16149 97899 2151]
1507	15299354	2022-11-17 14:28:59.843347+00:00		t	30	72623774948045285	648518346491849128	72623774948072843	648518346499301211	[17569 96515 2274]	[17561 96487 2275]
1514	1525101	2022-11-17 14:28:59.843347+00:00		t	30	72412943526182524	648518346491849128	72412943526193013	648518346489985111	[ 12215 106015 2096]	[ 12195 106003 2099]
1524	44932676	2022-11-17 14:28:59.843347+00:00		t	31	72412875410621442	648518346491849128	72412875410616405	648518346476724086	[ 11811 102419 3231]	[ 11841 102427 3230]
1531	16643699	2022-11-17 14:28:59.843347+00:00		t	36	72482968740422373	648518346491849128	72482968740339870	648518346501071209	[14237 95657 2307]	[14211 95651 2308]
1540	15705373	2022-11-17 14:28:59.843347+00:00		t	30	72623843667569528	648518346491849128	72623843667558659	648518346496880180	[16645 99091 2296]	[16657 99125 2296]
1545	43168369	2022-11-17 14:28:59.843347+00:00		t	26	72694487490928017	648518346491849128	72694487490940083	648518346488940381	[ 19909 106897 2647]	[ 19887 106871 2647]
1547	32728074	2022-11-17 14:28:59.843347+00:00		t	53	72413080763868024	648518346491849128	72413080763897144	648518346499887941	[ 12141 108789 1748]	[ 12153 108765 1749]
1549	5758682	2022-11-17 14:28:59.843347+00:00		t	29	72553955758317141	648518346491849128	72553955758309626	648518346501071209	[ 14699 113379 1903]	[ 14703 113349 1903]
1550	11300767	2022-11-17 14:28:59.843347+00:00		t	32	72553268630634707	648518346491849128	72553268630597028	648518346490998819	[15571 93993 1993]	[15597 93981 1993]
1551	23879719	2022-11-17 14:28:59.843347+00:00		t	25	72835087338947270	648518346491849128	72835087338957004	648518346483080678	[ 22721 102465 2260]	[ 22747 102491 2260]
1553	4460316	2022-11-17 14:28:59.843347+00:00		t	42	72553475124515623	648518346491849128	72553475124510515	648518346489544793	[ 15287 100229 2587]	[ 15323 100231 2588]
1554	30187143	2022-11-17 14:28:59.843347+00:00		t	26	72483037593911034	648518346491849128	72483037593923665	648518346493984369	[14127 98217 2537]	[14149 98193 2538]
1555	2614114	2022-11-17 14:28:59.843347+00:00		t	36	72623775216509945	648518346491849128	72623775216564545	648518346494471301	[18083 97439 2809]	[18115 97435 2809]
1556	2546875	2022-11-17 14:28:59.843347+00:00		t	42	72623568789425682	648518346491849128	72623568789415829	648518346490998819	[18345 91803 2197]	[18323 91833 2197]
1557	5991834	2022-11-17 14:28:59.843347+00:00		t	32	72835087405897887	648518346491849128	72835087405699551	648518346481712321	[ 23225 102737 2329]	[ 23257 102735 2329]
1558	2199110	2022-11-17 14:28:59.843347+00:00		t	20	72553749734041820	648518346491849128	72553749734039616	648518346490998819	[ 16043 108333 2110]	[ 16065 108327 2110]
1559	26552821	2022-11-17 14:28:59.843347+00:00		t	13	72835018619418824	648518346491849128	72835018619408248	648518346489544793	[ 23087 102057 2231]	[ 23065 102057 2230]
1560	44135101	2022-11-17 14:28:59.843347+00:00		t	19	72624049892914392	648518346491849128	72624049892909466	648518346494407163	[ 17931 105069 2384]	[ 17941 105037 2384]
1561	5501516	2022-11-17 14:28:59.843347+00:00		t	21	72623706295326960	648518346491849128	72623706295335339	648518346494407163	[17281 96047 2314]	[17285 96075 2316]
1562	29610738	2022-11-17 14:28:59.843347+00:00		t	94	72623706228513230	648518346491849128	72623706228524609	648518346494407163	[17923 96173 2264]	[17943 96149 2264]
1563	32093805	2022-11-17 14:28:59.843347+00:00		t	70	72553337484524267	648518346491849128	72553337484474396	648518346498584881	[15295 95431 2303]	[15319 95457 2303]
1564	44728166	2022-11-17 14:28:59.843347+00:00		t	33	72694487222299652	648518346491849128	72694487222329740	648518346491351329	[ 20325 106533 2083]	[ 20341 106559 2084]
1574	8235586	2022-11-17 14:28:59.843347+00:00		t	34	72623912386887885	648518346491849128	72623912386890471	648518346499887941	[ 17501 101279 2231]	[ 17493 101291 2233]
1575	38758218	2022-11-17 14:28:59.843347+00:00		t	39	72694349515088352	648518346491849128	72694349515069392	648518346499887941	[ 19163 103821 1625]	[ 19135 103837 1625]
1576	2614115	2022-11-17 14:28:59.843347+00:00		t	14	72623775216509945	648518346491849128	72623775216519522	648518346496062795	[18081 97463 2808]	[18113 97469 2808]
1577	41864835	2022-11-17 14:28:59.843347+00:00		t	18	72694349447939871	648518346491849128	72694349447937596	648518346484153117	[ 18599 103249 1488]	[ 18607 103289 1488]
1578	19189739	2022-11-17 14:28:59.843347+00:00		t	51	72553956160959543	648518346491849128	72483587416727073	648518346481712321	[ 14337 113213 2648]	[ 14325 113191 2647]
1579	10722954	2022-11-17 14:28:59.843347+00:00		t	21	72483037325387291	648518346491849128	72483037325391806	648518346481712321	[13523 97479 1997]	[13523 97443 1998]
1580	14560660	2022-11-17 14:28:59.843347+00:00		t	43	72624187399080032	648518346491849128	72624187399082463	648518346494407163	[ 17089 109103 2513]	[ 17059 109087 2513]
1581	16643704	2022-11-17 14:28:59.843347+00:00		t	77	72482968740515290	648518346491849128	72482968740393676	648518346501425174	[14249 95721 2311]	[14223 95711 2312]
1585	4291238	2022-11-17 14:28:59.843347+00:00		t	13	72483175368311849	648518346491849128	72483175368324189	648518346490998819	[ 14153 102091 3143]	[ 14151 102125 3143]
1586	19445419	2022-11-17 14:28:59.843347+00:00		t	30	72483106514513859	648518346491849128	72483106514504607	648518346490998819	[13919 98867 2842]	[13911 98897 2842]
1588	5261267	2022-11-17 14:28:59.843347+00:00		t	25	72694074838566363	648518346491849128	72694074838554033	648518346491107107	[19697 94905 2026]	[19669 94909 2026]
1589	41040185	2022-11-17 14:28:59.843347+00:00		t	59	72764581491492237	648518346491849128	72764581491605106	648518346481712321	[21043 99163 2952]	[21013 99143 2953]
1590	1884513	2022-11-17 14:28:59.843347+00:00		t	17	72553474923330456	648518346491849128	72553474923340413	648518346489544793	[15247 99809 2260]	[15271 99837 2260]
1591	38720576	2022-11-17 14:28:59.843347+00:00		t	16	72483312270393099	648518346491849128	72483312270402912	648518346491547454	[ 13813 106379 2114]	[ 13839 106367 2116]
1594	18003654	2022-11-17 14:28:59.843347+00:00		t	27	72483037459575653	648518346491849128	72483037459566010	648518346489544793	[13435 96475 2231]	[13457 96455 2231]
1595	26286252	2022-11-17 14:28:59.843347+00:00		t	44	72623843801574703	648518346491849128	72623843801543156	648518346487038617	[16803 99777 2458]	[16835 99793 2458]
1596	38720572	2022-11-17 14:28:59.843347+00:00		t	45	72483312270393099	648518346491849128	72483312270410275	648518346492165650	[ 13811 106385 2113]	[ 13839 106371 2113]
1602	40670874	2022-11-17 14:28:59.843347+00:00		t	25	72905249924573752	648518346491849128	72905249924588441	648518346489544793	[25113 96995 2205]	[25131 96961 2206]
1603	41040229	2022-11-17 14:28:59.843347+00:00		t	50	72764581491266595	648518346491849128	72764581491266609	648518346502541735	[21081 98703 2862]	[21089 98669 2863]
1613	43374466	2022-11-17 14:28:59.843347+00:00		t	40	72694143356603998	648518346491849128	72694143356630230	648518346511874239	[19551 96585 1612]	[19541 96615 1614]
1625	34230181	2022-11-17 14:28:59.843347+00:00		t	37	72764512167861161	648518346491849128	72764512167884862	648518346473216868	[21511 96485 1727]	[21493 96475 1729]
1628	28530584	2022-11-17 14:28:59.843347+00:00		t	22	72553337618621292	648518346491849128	72553337618642294	648518346481651905	[14695 95903 2544]	[14725 95895 2544]
1629	8095393	2022-11-17 14:28:59.843347+00:00		t	51	72623774813589628	648518346491849128	72623774813651990	648518346497160600	[17601 97037 1940]	[17607 97003 1941]
1644	17266908	2022-11-17 14:28:59.843347+00:00		t	28	72553543844105248	648518346491849128	72553543844089747	648518346515887610	[ 16125 100733 2641]	[ 16161 100737 2641]
1650	38720554	2022-11-17 14:28:59.843347+00:00		t	56	72483312270402967	648518346491849128	72483312270378430	648518346481712321	[ 13789 106379 2111]	[ 13811 106361 2110]
1652	4080351	2022-11-17 14:28:59.843347+00:00		t	36	72623706698164129	648518346491849128	72623706698163661	648518346498584881	[17757 96193 3120]	[17745 96163 3122]
1654	31365224	2022-11-17 14:28:59.843347+00:00		t	41	72553612295137116	648518346491849128	72553612295145083	648518346487038617	[ 16275 103367 2126]	[ 16297 103347 2127]
1661	15705375	2022-11-17 14:28:59.843347+00:00		t	15	72623843667569501	648518346491849128	72623843667581642	648518346494407163	[16653 99085 2301]	[16661 99117 2301]
1662	41167378	2022-11-17 14:28:59.843347+00:00		t	39	72553818654825238	648518346491849128	72553818654821057	648518346494407163	[ 15365 109185 2494]	[ 15333 109189 2495]
1673	13130831	2022-11-17 14:28:59.843347+00:00		t	20	72623843935970072	648518346491849128	72623775216515095	648518346496087564	[17381 98313 2802]	[17359 98285 2803]
1675	41751858	2022-11-17 14:28:59.843347+00:00		t	14	72694418570046291	648518346491849128	72694418570054907	648518346493984369	[ 18713 105457 2304]	[ 18703 105437 2305]
1678	19445511	2022-11-17 14:28:59.843347+00:00		t	19	72483106514545387	648518346491849128	72483106514542898	648518346483080678	[14161 98615 2858]	[14135 98599 2860]
1689	6848282	2022-11-17 14:28:59.843347+00:00		t	12	72412943995951452	648518346491849128	72412943995940066	648518346501071209	[ 11371 105627 2983]	[ 11363 105651 2984]
1690	6848291	2022-11-17 14:28:59.843347+00:00		t	27	72412943995908516	648518346491849128	72412943995918338	648518346501071209	[ 11361 105741 2976]	[ 11379 105719 2979]
1691	3339480	2022-11-17 14:28:59.843347+00:00		t	39	72624118746631316	648518346491849128	72624118746651920	648518346501071209	[ 18017 107523 2643]	[ 18031 107553 2644]
1692	32142747	2022-11-17 14:28:59.843347+00:00		t	13	72553543642938239	648518346491849128	72553543642960182	648518346492165650	[ 15697 100707 2306]	[ 15731 100705 2307]
1693	31812322	2022-11-17 14:28:59.843347+00:00		t	21	72553337551316161	648518346491849128	72553337551175291	648518346489985111	[15919 94853 2331]	[15929 94843 2329]
1694	41468040	2022-11-17 14:28:59.843347+00:00		t	29	72623980837955147	648518346491849128	72623980837947986	648518346490998819	[ 17475 103343 1727]	[ 17463 103337 1729]
1699	40419766	2022-11-17 14:28:59.843347+00:00		t	53	72483106380683969	648518346491849128	72483106380588589	648518346496880180	[13035 98611 2690]	[13055 98643 2690]
1706	4291219	2022-11-17 14:28:59.843347+00:00		t	22	72483175368215234	648518346491849128	72483175368202573	648518346494757803	[ 14089 102149 3097]	[ 14121 102181 3099]
1707	4500620	2022-11-17 14:28:59.843347+00:00		t	54	72553474722250564	648518346491849128	72553474722078524	648518346497160600	[ 15417 100103 1925]	[ 15447 100097 1925]
1712	6726120	2022-11-17 14:28:59.843347+00:00		t	21	72623912386674660	648518346491849128	72623912386672977	648518346502434131	[ 17289 102243 2188]	[ 17263 102239 2188]
1713	8986976	2022-11-17 14:28:59.843347+00:00		t	28	72483175234047249	648518346491849128	72483175234049614	648518346487038617	[ 13909 101333 2867]	[ 13903 101367 2868]
1725	13866350	2022-11-17 14:28:59.843347+00:00		t	25	72553474923105593	648518346491849128	72553474923185676	648518346480509142	[15511 98359 2205]	[15483 98349 2206]
1731	31812331	2022-11-17 14:28:59.843347+00:00		t	19	72553337551344895	648518346491849128	72553337551352521	648518346488633481	[15953 94917 2342]	[15953 94959 2342]
1732	4291224	2022-11-17 14:28:59.843347+00:00		t	29	72483175368215234	648518346491849128	72483175368212724	648518346490998819	[ 14091 102127 3097]	[ 14131 102135 3098]
1733	38104953	2022-11-17 14:28:59.843347+00:00		t	37	72694280996679558	648518346491849128	72694280996782795	648518346490998819	[ 19635 102175 1946]	[ 19639 102209 1945]
1734	6848318	2022-11-17 14:28:59.843347+00:00		t	19	72412943995908496	648518346491849128	72412943995923186	648518346490998819	[ 11381 105761 2976]	[ 11403 105749 2978]
1737	30186706	2022-11-17 14:28:59.843347+00:00		t	21	72483037593886133	648518346491849128	72483037593895995	648518346489544793	[13619 97655 2525]	[13613 97695 2524]
1747	28142993	2022-11-17 14:28:59.843347+00:00		t	36	72553406271028682	648518346491849128	72553406271022560	648518346476724086	[15865 97327 2422]	[15893 97355 2423]
1748	9173569	2022-11-17 14:28:59.843347+00:00		t	16	72553680746037512	648518346491849128	72553680746005300	648518346503299451	[ 15467 105159 1554]	[ 15445 105143 1553]
1750	17948864	2022-11-17 14:28:59.843347+00:00		t	15	72483037795047871	648518346491849128	72483037795056151	648518346484458791	[12857 97109 2857]	[12875 97141 2857]
1751	41180611	2022-11-17 14:28:59.843347+00:00		t	29	72553406069627886	648518346491849128	72553406069615089	648518346487654612	[16115 97231 1998]	[16093 97257 1998]
1754	17793670	2022-11-17 14:28:59.843347+00:00		t	42	72553406405137670	648518346491849128	72553406405142399	648518346496899330	[15481 98245 2637]	[15469 98277 2638]
1755	21684492	2022-11-17 14:28:59.843347+00:00		t	20	72483037728143311	648518346491849128	72483037728156712	648518346489544793	[13737 98131 2791]	[13699 98123 2792]
1757	17266531	2022-11-17 14:28:59.843347+00:00		t	38	72553543844050997	648518346491849128	72553543844047053	648518346487038617	[ 15815 100461 2619]	[ 15799 100431 2619]
1763	12886728	2022-11-17 14:28:59.843347+00:00		t	18	72764718796150313	648518346491849128	72764718796163776	648518346488633481	[ 21749 103695 2662]	[ 21715 103689 2663]
1764	17773000	2022-11-17 14:28:59.843347+00:00		t	37	72553474923199356	648518346491849128	72553474923204350	648518346496087564	[16137 99469 2212]	[16167 99487 2212]
1766	17773002	2022-11-17 14:28:59.843347+00:00		t	34	72553474923221434	648518346491849128	72553474923214441	648518346494486917	[16145 99455 2214]	[16173 99465 2214]
1770	43035146	2022-11-17 14:28:59.843347+00:00		t	20	72412737770362594	648518346491849128	72412737770370041	648518346493984369	[11495 99977 2870]	[11463 99957 2870]
1772	28143033	2022-11-17 14:28:59.843347+00:00		t	12	72553406270830829	648518346491849128	72553406270825878	648518346511874239	[15927 97325 2342]	[15943 97289 2342]
1785	6297151	2022-11-17 14:28:59.843347+00:00		t	28	72624118746726350	648518346491849128	72624118746736659	648518346491041827	[ 17507 107119 2675]	[ 17509 107109 2677]
1786	17266520	2022-11-17 14:28:59.843347+00:00		t	64	72553543844050997	648518346491849128	72553543844039301	648518346489544793	[ 15803 100475 2618]	[ 15777 100453 2618]
1790	12233054	2022-11-17 14:28:59.843347+00:00		t	34	72764512235086192	648518346491849128	72764512235123874	648518346482173076	[20521 97127 1899]	[20545 97107 1900]
1794	29610593	2022-11-17 14:28:59.843347+00:00		t	36	72623706228490831	648518346491849128	72623706228462743	648518346489985111	[17733 95965 2235]	[17759 95949 2235]
1800	35236785	2022-11-17 14:28:59.843347+00:00		t	23	72694075039765592	648518346491849128	72694075039771917	648518346485624851	[19399 96043 2374]	[19363 96047 2374]
1801	30654582	2022-11-17 14:28:59.843347+00:00		t	28	72483312069241910	648518346491849128	72483312069212334	648518346489985111	[ 12827 105743 1799]	[ 12793 105743 1799]
1807	30079054	2022-11-17 14:28:59.843347+00:00		t	31	72764581424281020	648518346491849128	72764581424278560	648518346485914052	[21371 99747 2779]	[21343 99731 2780]
1809	13292511	2022-11-17 14:28:59.843347+00:00		t	42	72553749734067217	648518346491849128	72553749734067379	648518346465109621	[ 15175 108535 2122]	[ 15201 108537 2121]
1825	22734706	2022-11-17 14:28:59.843347+00:00		t	31	72553612227870255	648518346491849128	72553612227820797	648518346503987240	[ 14907 103259 1938]	[ 14889 103233 1938]
1826	6297453	2022-11-17 14:28:59.843347+00:00		t	26	72624118746633820	648518346491849128	72624118746615500	648518346491547454	[ 18063 107409 2641]	[ 18047 107377 2641]
1832	1884550	2022-11-17 14:28:59.843347+00:00		t	56	72553474923304824	648518346491849128	72553474923332843	648518346482309524	[15275 99623 2262]	[15311 99631 2262]
1837	42613021	2022-11-17 14:28:59.843347+00:00		t	28	72553337484324928	648518346491849128	72553337484320335	648518346487654612	[15533 94575 2250]	[15545 94607 2249]
1839	20498887	2022-11-17 14:28:59.843347+00:00		t	24	72623706161531009	648518346491849128	72623706161516566	648518346487038617	[18407 95995 2174]	[18425 95967 2175]
1848	14143960	2022-11-17 14:28:59.843347+00:00		t	22	72553268764859819	648518346491849128	72553268764852612	648518346482173076	[14761 94079 2254]	[14731 94059 2254]
1849	14143974	2022-11-17 14:28:59.843347+00:00		t	13	72553268764854934	648518346491849128	72553268764852612	648518346482173076	[14771 94143 2255]	[14753 94177 2255]
1858	42613052	2022-11-17 14:28:59.843347+00:00		t	29	72553337484324928	648518346491849128	72553337484327200	648518346497975655	[15547 94567 2249]	[15575 94581 2248]
1860	4903595	2022-11-17 14:28:59.843347+00:00		t	30	72483037392477635	648518346491849128	72483037392475261	648518346499887941	[13493 96379 2102]	[13489 96349 2103]
1862	43035202	2022-11-17 14:28:59.843347+00:00		t	24	72412737770390227	648518346491849128	72412737770374917	648518346489544793	[ 11549 100091 2868]	[ 11551 100119 2869]
1865	17794052	2022-11-17 14:28:59.843347+00:00		t	40	72553406405119621	648518346491849128	72553406405127477	648518346499887941	[15985 97543 2631]	[15971 97517 2633]
1868	34349922	2022-11-17 14:28:59.843347+00:00		t	40	72483037593921049	648518346491849128	72483037593903369	648518346518549078	[12407 97777 2525]	[12437 97759 2526]
1869	30187151	2022-11-17 14:28:59.843347+00:00		t	35	72483037593926641	648518346491849128	72483037593938534	648518346485624851	[14133 98255 2539]	[14163 98239 2541]
1870	2614090	2022-11-17 14:28:59.843347+00:00		t	24	72623775216519509	648518346491849128	72623775216521990	648518346499301211	[18051 97415 2806]	[18051 97395 2805]
1871	34366123	2022-11-17 14:28:59.843347+00:00		t	26	72905181070673343	648518346491849128	72905181070832271	648518346501071209	[25843 94947 1931]	[25841 94983 1933]
1874	2943609	2022-11-17 14:28:59.843347+00:00		t	97	72483106111925444	648518346491849128	72483106111919998	648518346481712321	[12563 99703 2089]	[12597 99705 2090]
1875	29853474	2022-11-17 14:28:59.843347+00:00		t	22	72694006118884191	648518346491849128	72694006118887196	648518346483080678	[19001 92229 1952]	[19027 92257 1951]
1876	41180624	2022-11-17 14:28:59.843347+00:00		t	20	72553406069627886	648518346491849128	72553406069625361	648518346481712321	[16133 97239 2000]	[16121 97279 1999]
1877	4903581	2022-11-17 14:28:59.843347+00:00		t	54	72483037392464054	648518346491849128	72483037392463720	648518346481712321	[13483 96367 2101]	[13465 96337 2101]
1878	38720628	2022-11-17 14:28:59.843347+00:00		t	29	72483312270395509	648518346491849128	72483312270386031	648518346494407163	[ 13993 106291 2108]	[ 13965 106313 2108]
1881	2546390	2022-11-17 14:28:59.843347+00:00		t	36	72623568789528093	648518346491849128	72623568789520734	648518346501071209	[17985 91817 2237]	[17967 91847 2238]
1882	14143962	2022-11-17 14:28:59.843347+00:00		t	38	72553268764859819	648518346491849128	72553268764842229	648518346486834125	[14765 94127 2255]	[14735 94141 2254]
1885	14810608	2022-11-17 14:28:59.843347+00:00		t	16	72553406069713139	648518346491849128	72553406069720572	648518346486834125	[15181 97997 2035]	[15163 97989 2038]
1886	34349936	2022-11-17 14:28:59.843347+00:00		t	57	72483037593879208	648518346491849128	72483037593891148	648518346486834125	[12423 97799 2524]	[12453 97801 2524]
1887	34349937	2022-11-17 14:28:59.843347+00:00		t	14	72483037593879208	648518346491849128	72483037593893557	648518346486834125	[12421 97763 2523]	[12455 97755 2523]
1889	12886712	2022-11-17 14:28:59.843347+00:00		t	46	72764718796170784	648518346491849128	72764718796155072	648518346490196954	[ 21713 103989 2660]	[ 21697 104021 2660]
1890	36489792	2022-11-17 14:28:59.843347+00:00		t	50	72412874739705408	648518346491849128	72412874739703121	648518346481712321	[ 12153 102751 2007]	[ 12125 102743 2007]
1891	13122058	2022-11-17 14:28:59.843347+00:00		t	21	72694280862533384	648518346491849128	72694280862514037	648518346494407163	[ 19407 101413 1683]	[ 19377 101447 1684]
1893	41837675	2022-11-17 14:28:59.843347+00:00		t	42	72623774612458389	648518346491849128	72623774612475500	648518346487654612	[17977 98043 1614]	[17991 98087 1615]
1896	29853470	2022-11-17 14:28:59.843347+00:00		t	35	72694006118856379	648518346491849128	72694006118861385	648518346503299451	[19005 92247 1939]	[19029 92279 1940]
1897	25547647	2022-11-17 14:28:59.843347+00:00		t	19	72412668849705062	648518346491849128	72412668849729690	648518346481712321	[12097 97749 2529]	[12103 97729 2530]
1898	20541796	2022-11-17 14:28:59.843347+00:00		t	33	72413080830943588	648518346491849128	72413080830962164	648518346494975395	[ 11069 109167 1865]	[ 11087 109191 1867]
1908	18909310	2022-11-17 14:28:59.843347+00:00		t	29	72483244020508487	648518346491849128	72483244020543707	648518346491041827	[ 13867 103023 2959]	[ 13905 103017 2959]
1914	39137305	2022-11-17 14:28:59.843347+00:00		t	53	72483175301248634	648518346491849128	72483175301248688	648518346489544793	[ 14249 101653 3015]	[ 14281 101655 3016]
1920	30495508	2022-11-17 14:28:59.843347+00:00		t	40	72483381123833447	648518346491849128	72483381123839253	648518346503299451	[ 13451 108211 2316]	[ 13443 108245 2317]
1921	8108350	2022-11-17 14:28:59.843347+00:00		t	29	72764580820252869	648518346491849128	72764580820239980	648518346473216868	[21175 99387 1604]	[21165 99363 1603]
1922	17485597	2022-11-17 14:28:59.843347+00:00		t	28	72694143490571102	648518346491849128	72694143490673137	648518346473216868	[18969 98135 1810]	[18951 98169 1809]
1923	17772802	2022-11-17 14:28:59.843347+00:00		t	25	72553474923399568	648518346491849128	72553474923407143	648518346490998819	[15907 99887 2287]	[15879 99861 2288]
1924	11716626	2022-11-17 14:28:59.843347+00:00		t	40	72553337215842447	648518346491849128	72553337215858488	648518346490580316	[16235 95425 1732]	[16231 95435 1735]
1925	11701294	2022-11-17 14:28:59.843347+00:00		t	13	72694212680009838	648518346491849128	72694212679999257	648518346493984369	[19035 99581 2746]	[19027 99615 2747]
1926	30079024	2022-11-17 14:28:59.843347+00:00		t	31	72764581424318829	648518346491849128	72764581424304085	648518346488838734	[21333 99609 2791]	[21313 99623 2791]
1928	7485517	2022-11-17 14:28:59.843347+00:00		t	40	72553337685570815	648518346491849128	72553337685588775	648518346498076826	[16039 95593 2605]	[16069 95581 2604]
1929	33062270	2022-11-17 14:28:59.843347+00:00		t	70	72623706228598645	648518346491849128	72623706228606347	648518346498076826	[17031 94389 2292]	[17023 94389 2295]
1930	19286658	2022-11-17 14:28:59.843347+00:00		t	16	72482968740045122	648518346491849128	72482968740035745	648518346484729421	[14227 94657 2194]	[14201 94637 2195]
1931	35224297	2022-11-17 14:28:59.843347+00:00		t	57	72764580954731245	648518346491849128	72764580954685307	648518346499451995	[20579 99811 1922]	[20571 99785 1921]
1932	13866397	2022-11-17 14:28:59.843347+00:00		t	14	72553474923200677	648518346491849128	72553474923196172	648518346496880180	[15541 98399 2206]	[15545 98429 2208]
1935	4100246	2022-11-17 14:28:59.843347+00:00		t	36	72623706027209883	648518346491849128	72623706027222352	648518346491107107	[17671 95083 1876]	[17677 95079 1879]
1936	30187046	2022-11-17 14:28:59.843347+00:00		t	26	72483037593955978	648518346491849128	72483037593953552	648518346485624851	[14003 97655 2539]	[14029 97659 2541]
1937	30187060	2022-11-17 14:28:59.843347+00:00		t	36	72483037593928234	648518346491849128	72483037593920816	648518346485624851	[14021 97595 2535]	[14053 97605 2536]
1940	5297805	2022-11-17 14:28:59.843347+00:00		t	22	72553406539484523	648518346491849128	72553406539623159	648518346497975655	[15317 97427 2945]	[15297 97399 2945]
1948	12884445	2022-11-17 14:28:59.843347+00:00		t	33	72764580887317019	648518346491849128	72764580887309366	648518346497160600	[21927 98585 1720]	[21931 98629 1721]
1956	21684505	2022-11-17 14:28:59.843347+00:00		t	32	72483037728186972	648518346491849128	72483037728183566	648518346490998819	[13725 98039 2813]	[13711 98005 2814]
1958	12739690	2022-11-17 14:28:59.843347+00:00		t	15	72694418771640851	648518346491849128	72694418771678130	648518346490986669	[ 18807 104761 2697]	[ 18787 104783 2696]
1960	43969225	2022-11-17 14:28:59.843347+00:00		t	14	72694280862747040	648518346491849128	72694280862759578	648518346497160600	[ 18555 100685 1773]	[ 18571 100713 1774]
1964	13543290	2022-11-17 14:28:59.843347+00:00		t	25	72483518562885680	648518346491849128	72483518562875852	648518346488633481	[ 13455 111753 2320]	[ 13429 111749 2322]
1968	8719627	2022-11-17 14:28:59.843347+00:00		t	44	72694074905655013	648518346491849128	72694074905642765	648518346494471301	[18681 95099 2155]	[18653 95099 2154]
1974	30652100	2022-11-17 14:28:59.843347+00:00		t	37	72483243416872387	648518346491849128	72483243416852434	648518346483080678	[ 13017 103761 1913]	[ 13033 103797 1914]
1979	22620867	2022-11-17 14:28:59.843347+00:00		t	20	72623912320007677	648518346491849128	72623912319998911	648518346487038617	[ 17489 102133 2163]	[ 17521 102117 2164]
1982	41039873	2022-11-17 14:28:59.843347+00:00		t	54	72764581491281749	648518346491849128	72764581491286220	648518346510192422	[20505 98679 2872]	[20501 98647 2872]
1987	43084196	2022-11-17 14:28:59.843347+00:00		t	23	72694212210240894	648518346491849128	72694212210263139	648518346494334696	[ 18763 100327 1836]	[ 18761 100317 1839]
1989	18500770	2022-11-17 14:28:59.843347+00:00		t	22	72975618735952560	648518346491849128	72975618735976557	648518346501071209	[26801 96705 2384]	[26825 96681 2385]
1992	41040299	2022-11-17 14:28:59.843347+00:00		t	33	72764581491264263	648518346491849128	72764581491276858	648518346500416828	[21125 98719 2866]	[21147 98699 2866]
1995	18500793	2022-11-17 14:28:59.843347+00:00		t	40	72975618735964760	648518346491849128	72975618735964738	648518346501071209	[26817 96741 2384]	[26845 96731 2385]
2002	42613020	2022-11-17 14:28:59.843347+00:00		t	25	72553337484315457	648518346491849128	72553337484305634	648518346484153117	[15527 94521 2240]	[15541 94547 2240]
2003	42613061	2022-11-17 14:28:59.843347+00:00		t	12	72553337484320289	648518346491849128	72553337484327151	648518346484153117	[15551 94563 2250]	[15589 94567 2251]
2004	5795618	2022-11-17 14:28:59.843347+00:00		t	16	72553337551541388	648518346491849128	72553337551538748	648518346489544793	[14911 94881 2422]	[14875 94879 2422]
2008	43035178	2022-11-17 14:28:59.843347+00:00		t	31	72412737770357613	648518346491849128	72412737770365032	648518346493984369	[11519 99861 2866]	[11505 99889 2867]
2009	17485728	2022-11-17 14:28:59.843347+00:00		t	26	72694143490539617	648518346491849128	72694143490600025	648518346517948776	[19081 97645 1803]	[19115 97647 1802]
2010	41040349	2022-11-17 14:28:59.843347+00:00		t	56	72764581491266645	648518346491849128	72764581491257238	648518346500416828	[21179 98751 2859]	[21203 98725 2859]
2012	11539267	2022-11-17 14:28:59.843347+00:00		t	13	72553406606374545	648518346491849128	72553406606349073	648518346511874239	[15421 97731 2973]	[15441 97709 2973]
2014	41180395	2022-11-17 14:28:59.843347+00:00		t	25	72553406069728824	648518346491849128	72553406069752528	648518346496087564	[15655 97013 2046]	[15625 97007 2048]
2016	11734028	2022-11-17 14:28:59.843347+00:00		t	40	72412874806699430	648518346491849128	72412874806714299	648518346491547454	[ 12213 104025 2092]	[ 12235 104023 2094]
2019	41180408	2022-11-17 14:28:59.843347+00:00		t	62	72553406069728844	648518346491849128	72553406069743124	648518346489544793	[15659 97019 2044]	[15661 97065 2045]
2023	17369949	2022-11-17 14:28:59.843347+00:00		t	21	73045987345866580	648518346491849128	73045987345909128	648518346524096261	[29349 96397 2093]	[29339 96377 2095]
2028	17434875	2022-11-17 14:28:59.843347+00:00		t	16	72553406069670707	648518346491849128	72553406069651016	648518346494757803	[15043 96785 2013]	[15063 96787 2012]
2030	24114665	2022-11-17 14:28:59.843347+00:00		t	44	72694074972770873	648518346491849128	72694074972773233	648518346494486917	[19703 94647 2285]	[19713 94621 2285]
2032	11701293	2022-11-17 14:28:59.843347+00:00		t	18	72694212680009838	648518346491849128	72694212680012492	648518346508855359	[19037 99575 2749]	[19027 99605 2750]
2033	24114681	2022-11-17 14:28:59.843347+00:00		t	35	72694074972778277	648518346491849128	72694074972778263	648518346496899330	[19707 94667 2283]	[19727 94647 2284]
2039	43035287	2022-11-17 14:28:59.843347+00:00		t	28	72412737770342432	648518346491849128	72412737770349832	648518346487038617	[11703 99971 2862]	[11717 99997 2863]
2040	25851687	2022-11-17 14:28:59.843347+00:00		t	27	72553406270978217	648518346491849128	72553406271000045	648518346510192422	[14617 97935 2407]	[14625 97923 2409]
2042	15299496	2022-11-17 14:28:59.843347+00:00		t	27	72623774948009331	648518346491849128	72623774948011775	648518346496818300	[17741 96583 2261]	[17739 96619 2261]
2046	19393784	2022-11-17 14:28:59.843347+00:00		t	13	72764512704791333	648518346491849128	72764512704810789	648518346485914052	[21531 98145 2769]	[21555 98131 2771]
2055	10722927	2022-11-17 14:28:59.843347+00:00		t	121	72483037325438414	648518346491849128	72483037325440900	648518346494486917	[13455 97617 2012]	[13493 97609 2013]
2058	5297803	2022-11-17 14:28:59.843347+00:00		t	33	72553406539456380	648518346491849128	72553406539476753	648518346487038617	[15303 97669 2937]	[15293 97705 2937]
2059	14810585	2022-11-17 14:28:59.843347+00:00		t	44	72553406069726649	648518346491849128	72553406069710549	648518346489544793	[15167 98007 2034]	[15137 98033 2035]
2060	16764451	2022-11-17 14:28:59.843347+00:00		t	12	72624049758971025	648518346491849128	72624049758991450	648518346496880180	[ 17669 105131 2183]	[ 17659 105163 2184]
2061	3339092	2022-11-17 14:28:59.843347+00:00		t	33	72624118746626308	648518346491849128	72624118746638953	648518346489544793	[ 17751 107721 2633]	[ 17741 107757 2634]
2062	11539209	2022-11-17 14:28:59.843347+00:00		t	26	72553406606359564	648518346491849128	72553406606354570	648518346491107107	[15367 97831 2974]	[15377 97873 2975]
2067	15299504	2022-11-17 14:28:59.843347+00:00		t	21	72623774947940447	648518346491849128	72623774947935337	648518346490998819	[17777 96383 2230]	[17745 96375 2230]
2068	17267057	2022-11-17 14:28:59.843347+00:00		t	81	72553543844134794	648518346491849128	72553543844134785	648518346490998819	[ 16327 101133 2658]	[ 16349 101117 2660]
2069	17267068	2022-11-17 14:28:59.843347+00:00		t	58	72553543844114767	648518346491849128	72553543844112223	648518346490998819	[ 16339 101081 2654]	[ 16365 101057 2654]
2070	5297778	2022-11-17 14:28:59.843347+00:00		t	26	72553406539484523	648518346491849128	72553406539450728	648518346490998819	[15247 97417 2938]	[15247 97383 2938]
2071	17772882	2022-11-17 14:28:59.843347+00:00		t	39	72553474923410286	648518346491849128	72553474923365227	648518346498076826	[ 15991 100145 2285]	[ 16017 100165 2285]
2072	16764447	2022-11-17 14:28:59.843347+00:00		t	23	72624049758882033	648518346491849128	72624049758900556	648518346498076826	[ 17649 104885 2171]	[ 17649 104857 2172]
2073	11539235	2022-11-17 14:28:59.843347+00:00		t	22	72553406606346423	648518346491849128	72553406606346432	648518346498076826	[15397 97747 2973]	[15407 97725 2972]
2074	13543286	2022-11-17 14:28:59.843347+00:00		t	42	72483518562829752	648518346491849128	72483518562906094	648518346510021158	[ 13459 111773 2320]	[ 13429 111779 2321]
2075	40803703	2022-11-17 14:28:59.843347+00:00		t	13	72482968807038570	648518346491849128	72482968807017770	648518346510021158	[14251 96227 2320]	[14273 96199 2321]
2076	11539410	2022-11-17 14:28:59.843347+00:00		t	29	72553406606335670	648518346491849128	72553406606348840	648518346497975655	[15649 97351 2972]	[15687 97341 2972]
2081	30002272	2022-11-17 14:28:59.843347+00:00		t	47	72623843935959285	648518346491849128	72623843935959355	648518346496087564	[17315 98489 2798]	[17299 98515 2799]
2084	41010011	2022-11-17 14:28:59.843347+00:00		t	49	72694143893367770	648518346491849128	72694143893369960	648518346500416828	[19537 98231 2680]	[19529 98203 2680]
2091	16134304	2022-11-17 14:28:59.843347+00:00		t	42	72553612362213878	648518346491849128	72553612362215984	648518346496880180	[ 16375 103331 2250]	[ 16383 103369 2250]
2095	14810597	2022-11-17 14:28:59.843347+00:00		t	32	72553406069726649	648518346491849128	72553406069705814	648518346482173076	[15175 98013 2033]	[15151 98039 2033]
2096	30156759	2022-11-17 14:28:59.843347+00:00		t	31	72553337417173054	648518346491849128	72553337417170805	648518346479399569	[14765 95753 2102]	[14779 95779 2101]
2098	41180442	2022-11-17 14:28:59.843347+00:00		t	38	72553406069717446	648518346491849128	72553406069735545	648518346490998819	[15791 97081 2042]	[15771 97085 2044]
2099	40419779	2022-11-17 14:28:59.843347+00:00		t	37	72483106380683969	648518346491849128	72483106380616964	648518346480509142	[13051 98601 2696]	[13069 98631 2696]
2102	15299474	2022-11-17 14:28:59.843347+00:00		t	41	72623774948082720	648518346491849128	72623774948102351	648518346494407163	[17725 96453 2286]	[17707 96427 2287]
2103	12653976	2022-11-17 14:28:59.843347+00:00		t	42	72623706429977883	648518346491849128	72623706430120713	648518346503172851	[18213 95247 2692]	[18187 95247 2692]
2106	39550147	2022-11-17 14:28:59.843347+00:00		t	25	72553887307307729	648518346491849128	72553887307287516	648518346486881761	[ 14565 111153 2408]	[ 14583 111131 2408]
2109	17489614	2022-11-17 14:28:59.843347+00:00		t	24	72623705960050677	648518346491849128	72623705960045579	648518346490580316	[16531 95283 1728]	[16559 95299 1729]
2110	29303733	2022-11-17 14:28:59.843347+00:00		t	63	72553474722075099	648518346491849128	72553474722112786	648518346482173076	[ 15271 100141 1919]	[ 15265 100173 1920]
2111	6930710	2022-11-17 14:28:59.843347+00:00		t	44	72834744009979845	648518346491849128	72834744009982602	648518346497975655	[23435 94017 2765]	[23413 94051 2765]
2112	1418378	2022-11-17 14:28:59.843347+00:00		t	49	72553337618802251	648518346491849128	72623706362986159	648518346494471301	[16377 95681 2569]	[16405 95673 2569]
2120	17485639	2022-11-17 14:28:59.843347+00:00		t	27	72694143490704825	648518346491849128	72694143490702076	648518346496880180	[18985 97999 1816]	[19021 97997 1817]
2126	11339602	2022-11-17 14:28:59.843347+00:00		t	23	72694144161854126	648518346491849128	72694144161856182	648518346487038617	[20461 96303 3124]	[20473 96291 3123]
2127	24114689	2022-11-17 14:28:59.843347+00:00		t	57	72694074972793080	648518346491849128	72694074972790493	648518346489544793	[19723 94635 2288]	[19733 94607 2288]
2128	15299703	2022-11-17 14:28:59.843347+00:00		t	35	72623774948061612	648518346491849128	72623774948077341	648518346489544793	[17983 96271 2282]	[18013 96279 2282]
2129	41136977	2022-11-17 14:28:59.843347+00:00		t	37	72694556143281977	648518346491849128	72694556143312399	648518346489544793	[ 19637 109177 2537]	[ 19641 109217 2538]
2132	41136926	2022-11-17 14:28:59.843347+00:00		t	34	72694556143301766	648518346491849128	72694556143312372	648518346503299451	[ 19601 109153 2536]	[ 19587 109143 2539]
2133	41837710	2022-11-17 14:28:59.843347+00:00		t	20	72623774612522599	648518346491849128	72623774612502745	648518346499887941	[18045 97851 1636]	[18025 97857 1635]
2135	41180427	2022-11-17 14:28:59.843347+00:00		t	65	72553406069717384	648518346491849128	72553406069719974	648518346481712321	[15767 97067 2038]	[15735 97081 2038]
2136	25851724	2022-11-17 14:28:59.843347+00:00		t	30	72553406270933538	648518346491849128	72553406270936033	648518346482957609	[14637 97803 2389]	[14655 97773 2389]
2137	41837654	2022-11-17 14:28:59.843347+00:00		t	16	72623774612550069	648518346491849128	72623774612544484	648518346494407163	[18005 97789 1645]	[17971 97781 1646]
2143	16240754	2022-11-17 14:28:59.843347+00:00		t	28	72483380855370814	648518346491849128	72483380855377467	648518346494407163	[ 13683 107689 1804]	[ 13681 107721 1805]
2144	17485776	2022-11-17 14:28:59.843347+00:00		t	18	72694143490567287	648518346491849128	72694143490696027	648518346494975395	[19143 98105 1803]	[19159 98131 1804]
2146	15299724	2022-11-17 14:28:59.843347+00:00		t	20	72623774947994476	648518346491849128	72623774947989750	648518346496062795	[18025 96289 2261]	[18057 96295 2262]
2148	41435241	2022-11-17 14:28:59.843347+00:00		t	47	72483174764436050	648518346491849128	72483174764456350	648518346481712321	[ 13491 100611 2025]	[ 13503 100621 2028]
2149	17434881	2022-11-17 14:28:59.843347+00:00		t	28	72553406069670707	648518346491849128	72553406069656329	648518346481712321	[15069 96765 2014]	[15077 96757 2013]
2150	41180348	2022-11-17 14:28:59.843347+00:00		t	43	72553406069725477	648518346491849128	72553406069704968	648518346481712321	[15561 96857 2035]	[15535 96843 2035]
2153	41180414	2022-11-17 14:28:59.843347+00:00		t	28	72553406069728844	648518346491849128	72553406069742966	648518346490998819	[15677 97007 2045]	[15689 97027 2047]
2154	38509342	2022-11-17 14:28:59.843347+00:00		t	26	72553337618528753	648518346491849128	72553337618523802	648518346490998819	[15365 94921 2503]	[15391 94907 2503]
2155	4265933	2022-11-17 14:28:59.843347+00:00		t	39	72483449642204603	648518346491849128	72483449642174497	648518346490998819	[ 12961 110121 1962]	[ 12929 110133 1962]
2156	41137034	2022-11-17 14:28:59.843347+00:00		t	37	72694556143291648	648518346491849128	72694556143309937	648518346465109621	[ 19679 109175 2537]	[ 19701 109179 2539]
2157	20023271	2022-11-17 14:28:59.843347+00:00		t	28	72553405868172359	648518346491849128	72553405868169478	648518346491477434	[15551 97073 1656]	[15571 97107 1657]
2158	21684482	2022-11-17 14:28:59.843347+00:00		t	16	72483037728186972	648518346491849128	72483037728194463	648518346491107107	[13709 98051 2812]	[13679 98031 2812]
2159	28142989	2022-11-17 14:28:59.843347+00:00		t	24	72553406270847815	648518346491849128	72553406270847850	648518346491107107	[15873 97437 2357]	[15883 97477 2357]
2163	37352160	2022-11-17 14:28:59.843347+00:00		t	60	72553887038726963	648518346491849128	72553887038740540	648518346489473388	[ 15563 111311 1833]	[ 15579 111283 1833]
2164	24114630	2022-11-17 14:28:59.843347+00:00		t	28	72694074972853708	648518346491849128	72694074972915792	648518346476724086	[19685 94869 2312]	[19685 94905 2312]
2165	26286243	2022-11-17 14:28:59.843347+00:00		t	22	72623843801574703	648518346491849128	72623843801548302	648518346496818300	[16795 99795 2458]	[16813 99827 2459]
2167	8874678	2022-11-17 14:28:59.843347+00:00		t	58	72553475124355605	648518346491849128	72553475124381622	648518346487038617	[15855 98865 2571]	[15867 98837 2571]
2170	41180367	2022-11-17 14:28:59.843347+00:00		t	27	72553406069722616	648518346491849128	72553406069697666	648518346496087564	[15587 96843 2033]	[15561 96815 2033]
2180	16406590	2022-11-17 14:28:59.843347+00:00		t	28	72694280929997531	648518346491849128	72694280930085850	648518346497160600	[ 19553 102111 1925]	[ 19533 102089 1925]
2181	33595522	2022-11-17 14:28:59.843347+00:00		t	31	72623706362646152	648518346491849128	72623706362628767	648518346496087564	[16821 94925 2471]	[16859 94917 2471]
2183	13866398	2022-11-17 14:28:59.843347+00:00		t	27	72553474923186260	648518346491849128	72553474923175994	648518346526461399	[15547 98403 2201]	[15547 98437 2201]
2184	40419778	2022-11-17 14:28:59.843347+00:00		t	39	72483106380683969	648518346491849128	72483106380633916	648518346481181952	[13049 98603 2693]	[13071 98635 2693]
2185	26285968	2022-11-17 14:28:59.843347+00:00		t	12	72623843801523854	648518346491849128	72623843801540282	648518346490998819	[16443 99749 2452]	[16435 99757 2455]
2186	35923046	2022-11-17 14:28:59.843347+00:00		t	17	72623980837905791	648518346491849128	72623980837924507	648518346487038617	[ 17247 103255 1720]	[ 17233 103247 1719]
2187	16643694	2022-11-17 14:28:59.843347+00:00		t	21	72482968740394892	648518346491849128	72482968740309210	648518346491165219	[14233 95695 2303]	[14203 95685 2303]
2195	34609251	2022-11-17 14:28:59.843347+00:00		t	18	72553406405082821	648518346491849128	72553406405053838	648518346510192422	[15187 97901 2605]	[15189 97889 2604]
2199	39395369	2022-11-17 14:28:59.843347+00:00		t	17	72553887106002568	648518346491849128	72553887106002611	648518346504557548	[ 15377 111681 2028]	[ 15365 111717 2029]
2200	21400635	2022-11-17 14:28:59.843347+00:00		t	34	72905318510055001	648518346491849128	72905318510051669	648518346510021158	[25957 99107 2047]	[25953 99139 2047]
2203	31890612	2022-11-17 14:28:59.843347+00:00		t	16	72553337618523935	648518346491849128	72553337618521546	648518346496087564	[15329 94965 2501]	[15357 94963 2500]
2210	12415885	2022-11-17 14:28:59.843347+00:00		t	34	72483518428909293	648518346491849128	72483518428914080	648518346496053067	[ 13685 111143 2146]	[ 13669 111177 2147]
2211	16366861	2022-11-17 14:28:59.843347+00:00		t	36	72553680746055582	648518346491849128	72553680746055566	648518346490580316	[ 15083 104959 1561]	[ 15081 104925 1561]
2227	30275587	2022-11-17 14:28:59.843347+00:00		t	48	72412737569100669	648518346491849128	72412737569098059	648518346488940381	[12065 99655 2501]	[12057 99695 2502]
2235	8519469	2022-11-17 14:28:59.843347+00:00		t	20	72553955825383958	648518346491849128	72553955825372566	648518346485914052	[ 15383 113541 1994]	[ 15381 113537 1993]
2239	8236084	2022-11-17 14:28:59.843347+00:00		t	50	72623912387013508	648518346491849128	72623912387006683	648518346486939545	[ 18297 100393 2288]	[ 18319 100379 2287]
2247	32093789	2022-11-17 14:28:59.843347+00:00		t	39	72553337484488590	648518346491849128	72553337484497594	648518346486288482	[15279 95371 2304]	[15289 95349 2304]
2248	30275602	2022-11-17 14:28:59.843347+00:00		t	41	72412737569131726	648518346491849128	72412737569124351	648518346492165650	[12091 99639 2505]	[12087 99669 2507]
2254	31890586	2022-11-17 14:28:59.843347+00:00		t	50	72553337618528753	648518346491849128	72553337618518997	648518346489544793	[15311 94935 2500]	[15317 94905 2500]
2260	41040310	2022-11-17 14:28:59.843347+00:00		t	13	72764581491222435	648518346491849128	72764581491217126	648518346487038617	[21159 98965 2842]	[21157 98933 2842]
2264	41040309	2022-11-17 14:28:59.843347+00:00		t	70	72764581491276854	648518346491849128	72764581491254793	648518346502541735	[21149 98725 2860]	[21163 98695 2860]
2265	41180355	2022-11-17 14:28:59.843347+00:00		t	38	72553406069722616	648518346491849128	72553406069742854	648518346494407163	[15561 96871 2038]	[15541 96849 2038]
2266	18495348	2022-11-17 14:28:59.843347+00:00		t	31	72623775417679607	648518346491849128	72623775417663574	648518346498584881	[17789 96355 3115]	[17767 96377 3115]
2271	1884447	2022-11-17 14:28:59.843347+00:00		t	37	72553474923354975	648518346491849128	72553474923342971	648518346480509142	[15181 99779 2265]	[15197 99813 2266]
2286	8719653	2022-11-17 14:28:59.843347+00:00		t	13	72694074905666977	648518346491849128	72694074905667014	648518346494471301	[18703 95149 2161]	[18693 95179 2162]
2291	39395394	2022-11-17 14:28:59.843347+00:00		t	29	72553887105940296	648518346491849128	72553887105940303	648518346508855359	[ 15379 111797 2003]	[ 15389 111821 2005]
2292	15798465	2022-11-17 14:28:59.843347+00:00		t	33	72553475191564936	648518346491849128	72553475191573394	648518346482309524	[15843 98309 2705]	[15867 98329 2704]
2294	16319324	2022-11-17 14:28:59.843347+00:00		t	44	72694143356332599	648518346491849128	72694143356466099	648518346489870863	[19551 97707 1557]	[19577 97743 1557]
2295	15705404	2022-11-17 14:28:59.843347+00:00		t	21	72623843667572180	648518346491849128	72623843667575000	648518346510192422	[16679 99057 2296]	[16713 99059 2298]
2298	109198	2022-11-17 14:28:59.843347+00:00		t	32	72764581558438044	648518346491849128	72764581558452518	648518346501071209	[21125 99179 3004]	[21111 99187 3007]
2300	109276	2022-11-17 14:28:59.843347+00:00		t	30	72764581558371899	648518346491849128	72764581558397922	648518346501071209	[21171 99103 2978]	[21165 99073 2979]
2302	8874680	2022-11-17 14:28:59.843347+00:00		t	41	72553475124270782	648518346491849128	72553475124455700	648518346489544793	[15867 98891 2573]	[15873 98867 2575]
2305	15822367	2022-11-17 14:28:59.843347+00:00		t	28	72553818453571445	648518346491849128	72553818453579119	648518346496052811	[ 15009 108587 2130]	[ 14991 108611 2131]
2308	39371389	2022-11-17 14:28:59.843347+00:00		t	37	72694143960526100	648518346491849128	72694143960531526	648518346489544793	[18459 97595 2743]	[18497 97615 2743]
2309	4495369	2022-11-17 14:28:59.843347+00:00		t	30	72483380989883081	648518346491849128	72483380989868329	648518346489544793	[ 14301 106607 2115]	[ 14299 106575 2115]
2316	35923063	2022-11-17 14:28:59.843347+00:00		t	31	72623980837913450	648518346491849128	72623980837934762	648518346490998819	[ 17279 103275 1723]	[ 17245 103263 1724]
2317	26286245	2022-11-17 14:28:59.843347+00:00		t	13	72623843801574703	648518346491849128	72623843801537258	648518346490998819	[16785 99765 2456]	[16817 99771 2456]
2318	8874675	2022-11-17 14:28:59.843347+00:00		t	24	72553475124738836	648518346491849128	72553475124703499	648518346490998819	[15863 99043 2681]	[15859 99011 2681]
2319	40576144	2022-11-17 14:28:59.843347+00:00		t	31	72553886971803892	648518346491849128	72553886971818248	648518346490998819	[ 16075 111409 1791]	[ 16053 111383 1792]
2320	34609297	2022-11-17 14:28:59.843347+00:00		t	28	72553406405095214	648518346491849128	72553406405085281	648518346490998819	[15223 97709 2619]	[15257 97707 2618]
2321	31365226	2022-11-17 14:28:59.843347+00:00		t	36	72553612295175993	648518346491849128	72553612295165563	648518346487038617	[ 16281 103377 2135]	[ 16301 103353 2135]
2324	5940379	2022-11-17 14:28:59.843347+00:00		t	37	72764512906078157	648518346491849128	72764512906075523	648518346510021158	[20751 96375 3137]	[20781 96373 3137]
2325	9512817	2022-11-17 14:28:59.843347+00:00		t	40	72623843533135995	648518346491849128	72623843533138670	648518346497160600	[18057 98731 1942]	[18085 98703 1943]
2326	19153009	2022-11-17 14:28:59.843347+00:00		t	17	72483037862254030	648518346491849128	72483037862263353	648518346488838734	[12429 97351 3015]	[12423 97345 3018]
2327	41040289	2022-11-17 14:28:59.843347+00:00		t	13	72764581491264263	648518346491849128	72764581491252428	648518346504557548	[21129 98733 2858]	[21141 98705 2858]
2328	22740580	2022-11-17 14:28:59.843347+00:00		t	33	72553612227701123	648518346491849128	72553612227878442	648518346511874239	[ 14941 103431 1938]	[ 14933 103465 1938]
2329	22740559	2022-11-17 14:28:59.843347+00:00		t	15	72553612227914357	648518346491849128	72553612227917880	648518346497160600	[ 14933 103421 1941]	[ 14907 103435 1942]
2330	109390	2022-11-17 14:28:59.843347+00:00		t	38	72764581558354628	648518346491849128	72764581558383867	648518346491165219	[21233 99121 2981]	[21251 99103 2982]
2332	9432469	2022-11-17 14:28:59.843347+00:00		t	35	72835087405926834	648518346491849128	72835087405734918	648518346491547454	[ 23885 103491 2317]	[ 23859 103487 2317]
2334	41469094	2022-11-17 14:28:59.843347+00:00		t	16	72483037459657995	648518346491849128	72483037459653144	648518346486241122	[12847 97627 2265]	[12863 97663 2265]
2338	33566591	2022-11-17 14:28:59.843347+00:00		t	49	72834812729472024	648518346491849128	72834812729474353	648518346485914052	[24035 95877 2759]	[24039 95909 2760]
2340	33595481	2022-11-17 14:28:59.843347+00:00		t	27	72623706362683382	648518346491849128	72623706362680830	648518346494471301	[16799 94931 2491]	[16817 94899 2493]
2341	19445436	2022-11-17 14:28:59.843347+00:00		t	37	72483106514530850	648518346491849128	72483106514540437	648518346510192422	[13965 98769 2855]	[13967 98767 2858]
2342	16366866	2022-11-17 14:28:59.843347+00:00		t	39	72553680746032238	648518346491849128	72553680746023368	648518346503299451	[ 15093 104959 1559]	[ 15099 104933 1558]
2343	26285969	2022-11-17 14:28:59.843347+00:00		t	54	72623843801439214	648518346491849128	72623843801527837	648518346499887941	[16429 99861 2445]	[16441 99879 2448]
2344	16366852	2022-11-17 14:28:59.843347+00:00		t	21	72553680746032238	648518346491849128	72553680746019839	648518346499887941	[ 15101 104991 1557]	[ 15079 104981 1556]
2345	15822358	2022-11-17 14:28:59.843347+00:00		t	34	72553818453547657	648518346491849128	72553818453567341	648518346481712321	[ 15011 108595 2127]	[ 14983 108623 2128]
2346	38962644	2022-11-17 14:28:59.843347+00:00		t	35	72694212344566386	648518346491849128	72694212344557796	648518346499887941	[ 19633 100031 2140]	[ 19669 100039 2141]
2347	44102415	2022-11-17 14:28:59.843347+00:00		t	38	72624187197524710	648518346491849128	72624187197542581	648518346499887941	[ 16825 108917 2072]	[ 16839 108883 2073]
2348	4755512	2022-11-17 14:28:59.843347+00:00		t	40	72553543374187033	648518346491849128	72553543374195951	648518346499887941	[ 16331 100449 1688]	[ 16305 100435 1688]
2349	4494954	2022-11-17 14:28:59.843347+00:00		t	39	72483380989896014	648518346491849128	72483380989917470	648518346499887941	[ 13769 106623 2126]	[ 13771 106641 2128]
2350	39297417	2022-11-17 14:28:59.843347+00:00		t	37	72694143356324478	648518346491849128	72694143356503455	648518346481712321	[19445 97687 1562]	[19455 97683 1564]
2351	39395495	2022-11-17 14:28:59.843347+00:00		t	22	72553887105882532	648518346491849128	72553887105904026	648518346481712321	[ 15513 111783 1985]	[ 15523 111817 1986]
2352	4265932	2022-11-17 14:28:59.843347+00:00		t	42	72483449642204603	648518346491849128	72483449642197285	648518346494407163	[ 12963 110123 1965]	[ 12929 110117 1965]
2355	22734711	2022-11-17 14:28:59.843347+00:00		t	31	72553612227910450	648518346491849128	72553612227898804	648518346483080678	[ 14871 103217 1944]	[ 14891 103191 1944]
2356	30275571	2022-11-17 14:28:59.843347+00:00		t	28	72412737569056412	648518346491849128	72412737569051491	648518346491547454	[12005 99373 2484]	[12031 99367 2485]
2357	9512812	2022-11-17 14:28:59.843347+00:00		t	46	72623843533135995	648518346491849128	72623843532890153	648518346489544793	[18045 98747 1940]	[18083 98739 1940]
2358	30238876	2022-11-17 14:28:59.843347+00:00		t	28	72483243349682165	648518346491849128	72483243349666341	648518346503299451	[ 13649 104289 1761]	[ 13675 104267 1762]
2359	4806780	2022-11-17 14:28:59.843347+00:00		t	16	72272206105010125	648518346486783620	72272206104998954	648518346494325495	[ 8037 104531 2263]	[ 8007 104537 2263]
2363	30275564	2022-11-17 14:28:59.843347+00:00		t	21	72412737569172871	648518346491849128	72412737569175198	648518346481712321	[12003 99505 2530]	[12025 99479 2531]
2364	8901697	2022-11-17 14:28:59.843347+00:00		t	16	72624255715751109	648518346491849128	72624255715640744	648518346494975395	[ 16583 111535 1683]	[ 16567 111521 1682]
2365	44135087	2022-11-17 14:28:59.843347+00:00		t	24	72624049892900374	648518346491849128	72624049892912167	648518346494407163	[ 17927 105357 2385]	[ 17933 105395 2386]
2366	31890611	2022-11-17 14:28:59.843347+00:00		t	21	72553337618528754	648518346491849128	72553337618516652	648518346494407163	[15333 94939 2501]	[15359 94925 2500]
2367	41009990	2022-11-17 14:28:59.843347+00:00		t	36	72694143893357567	648518346491849128	72694143893362111	648518346494407163	[19531 98297 2675]	[19499 98287 2676]
2368	14560761	2022-11-17 14:28:59.843347+00:00		t	27	72624187399032653	648518346491849128	72624187399022845	648518346491351329	[ 17145 109283 2491]	[ 17155 109317 2491]
2369	23801458	2022-11-17 14:28:59.843347+00:00		t	47	72623706228737487	648518346491849128	72623706228638369	648518346491351329	[18151 94679 2305]	[18131 94709 2305]
2370	41249020	2022-11-17 14:28:59.843347+00:00		t	32	72624187466033903	648518346491849128	72624187466039735	648518346491351329	[ 17293 109863 2583]	[ 17269 109849 2585]
2373	11716643	2022-11-17 14:28:59.843347+00:00		t	25	72553337215821556	648518346491849128	72553337215810698	648518346491477434	[16215 95339 1713]	[16241 95319 1713]
2374	28142892	2022-11-17 14:28:59.843347+00:00		t	46	72553406270596176	648518346491849128	72553406270596395	648518346498076826	[15763 97469 2319]	[15747 97451 2318]
2377	37383455	2022-11-17 14:28:59.843347+00:00		t	44	72694349582164964	648518346491849128	72694349582176090	648518346485914052	[ 20445 103989 1741]	[ 20415 103995 1742]
2379	8719635	2022-11-17 14:28:59.843347+00:00		t	39	72694074905655013	648518346491849128	72694074905638041	648518346502948595	[18687 95121 2155]	[18663 95133 2154]
2384	30275569	2022-11-17 14:28:59.843347+00:00		t	55	72412737569092779	648518346491849128	72412737569079344	648518346481712321	[12005 99419 2490]	[12029 99397 2490]
2399	26078745	2022-11-17 14:28:59.843347+00:00		t	45	72553337551371334	648518346491849128	72553337551353338	648518346512372526	[15741 96039 2349]	[15767 96059 2349]
2403	44164670	2022-11-17 14:28:59.843347+00:00		t	29	72553680880323734	648518346491849128	72553680880340593	648518346480509142	[ 14497 105665 1833]	[ 14507 105705 1834]
2414	108586	2022-11-17 14:28:59.843347+00:00		t	21	72764581558430192	648518346491849128	72764581558404926	648518346489544793	[20641 98649 2994]	[20631 98691 2994]
2419	20498461	2022-11-17 14:28:59.843347+00:00		t	28	72623706161486193	648518346491849128	72623706161461229	648518346481651905	[17965 96011 2151]	[17969 96029 2150]
2421	21684554	2022-11-17 14:28:59.843347+00:00		t	33	72483037728186972	648518346491849128	72483037728217129	648518346502948595	[13745 98037 2813]	[13769 98013 2813]
2422	20498502	2022-11-17 14:28:59.843347+00:00		t	30	72623706161463742	648518346491849128	72623706161450103	648518346497160600	[17997 95903 2146]	[18025 95893 2145]
2423	30275585	2022-11-17 14:28:59.843347+00:00		t	14	72412737569124256	648518346491849128	72412737569069064	648518346488561545	[12061 99443 2497]	[12055 99425 2496]
2424	20498503	2022-11-17 14:28:59.843347+00:00		t	23	72623706161455795	648518346491849128	72623706161450158	648518346487654612	[18007 95941 2147]	[18027 95965 2147]
2430	11819910	2022-11-17 14:28:59.843347+00:00		t	33	72553406338042007	648518346491849128	72553406338022250	648518346502948595	[16325 97997 2513]	[16337 97971 2512]
2438	43088389	2022-11-17 14:28:59.843347+00:00		t	19	72412874806679496	648518346491849128	72412874806699063	648518346491351329	[ 11881 103279 2079]	[ 11855 103259 2079]
2451	41040147	2022-11-17 14:28:59.843347+00:00		t	53	72764581491261836	648518346491849128	72764581491261745	648518346487038617	[20959 98773 2857]	[20923 98757 2858]
2457	13150688	2022-11-17 14:28:59.843347+00:00		t	48	72764581424218610	648518346491849128	72764581424213717	648518346501071209	[21611 99855 2753]	[21649 99839 2754]
2459	13150719	2022-11-17 14:28:59.843347+00:00		t	24	72764581424218682	648518346491849128	72764581424213717	648518346501071209	[21639 99873 2751]	[21679 99863 2752]
2460	3338896	2022-11-17 14:28:59.843347+00:00		t	31	72624118746654738	648518346491849128	72624118746629248	648518346501071209	[ 17485 108137 2641]	[ 17483 108113 2640]
2465	41248371	2022-11-17 14:28:59.843347+00:00		t	33	72624187466220553	648518346491849128	72624187466213306	648518346496052811	[ 16639 110133 2657]	[ 16659 110169 2657]
2466	32142971	2022-11-17 14:28:59.843347+00:00		t	51	72553543642785614	648518346491849128	72553543642773014	648518346493984369	[ 16169 101341 2240]	[ 16139 101343 2239]
2468	20498687	2022-11-17 14:28:59.843347+00:00		t	47	72623706161480640	648518346491849128	72623706161477756	648518346496053067	[18187 95919 2160]	[18219 95921 2160]
2474	9512737	2022-11-17 14:28:59.843347+00:00		t	15	72623843532901713	648518346491849128	72623843532902931	648518346496062795	[17931 98971 1932]	[17959 98997 1933]
2476	41804152	2022-11-17 14:28:59.843347+00:00		t	12	72694075173833119	648518346491849128	72694075173825480	648518346487694506	[19319 95897 2606]	[19309 95929 2606]
2479	41435817	2022-11-17 14:28:59.843347+00:00		t	47	72483174764465753	648518346491849128	72483174764470684	648518346496087564	[ 14191 100795 2024]	[ 14185 100833 2024]
2486	31603135	2022-11-17 14:28:59.843347+00:00		t	31	72483381191112017	648518346491849128	72483381191088554	648518346490998819	[ 12499 107693 2460]	[ 12525 107689 2460]
2487	27495333	2022-11-17 14:28:59.843347+00:00		t	19	72694349716293804	648518346491849128	72694349716285368	648518346490998819	[ 19427 102575 1971]	[ 19439 102595 1970]
2488	8719639	2022-11-17 14:28:59.843347+00:00		t	32	72694074905666977	648518346491849128	72694074905664647	648518346489544793	[18695 95129 2161]	[18667 95151 2162]
2489	27495332	2022-11-17 14:28:59.843347+00:00		t	87	72694349716331763	648518346491849128	72694349716327838	648518346491107107	[ 19403 102767 1991]	[ 19433 102773 1992]
2499	41837794	2022-11-17 14:28:59.843347+00:00		t	35	72623774612514597	648518346491849128	72623774612541645	648518346490580316	[18087 97775 1647]	[18115 97761 1649]
2501	44134826	2022-11-17 14:28:59.843347+00:00		t	68	72624049892926199	648518346491849128	72624049892933086	648518346526461399	[ 17617 105339 2391]	[ 17621 105309 2392]
2514	22620869	2022-11-17 14:28:59.843347+00:00		t	13	72623912320011336	648518346491849128	72623912320197089	648518346480509142	[ 17489 102275 2180]	[ 17519 102301 2181]
2515	22053554	2022-11-17 14:28:59.843347+00:00		t	27	72553337350067457	648518346491849128	72553337350072909	648518346497975655	[14849 95661 1976]	[14841 95693 1977]
2516	41837697	2022-11-17 14:28:59.843347+00:00		t	18	72623774612467988	648518346491849128	72623774612480391	648518346503299451	[18039 97823 1620]	[18011 97819 1623]
2520	17547897	2022-11-17 14:28:59.843347+00:00		t	25	72623981106442722	648518346491849128	72623981106477308	648518346494757803	[ 16865 104013 2277]	[ 16873 104053 2278]
2522	30186921	2022-11-17 14:28:59.843347+00:00		t	54	72483037593928636	648518346491849128	72483037593946259	648518346497975655	[13859 98175 2547]	[13867 98213 2549]
2523	34386142	2022-11-17 14:28:59.843347+00:00		t	19	72764786978591028	648518346491849128	72764786978612139	648518346489985111	[ 21785 105019 1576]	[ 21791 105011 1578]
2530	18500723	2022-11-17 14:28:59.843347+00:00		t	19	72975618736000552	648518346491849128	72975618736005200	648518346483080678	[26799 97205 2391]	[26779 97181 2392]
2531	31572557	2022-11-17 14:28:59.843347+00:00		t	52	72483518495902298	648518346491849128	72483518495869395	648518346500416828	[ 12501 111289 2225]	[ 12509 111321 2226]
2537	34278048	2022-11-17 14:28:59.843347+00:00		t	19	72694418838418910	648518346491849128	72694418838423889	648518346486342290	[ 18817 104909 2725]	[ 18811 104903 2729]
2542	15102788	2022-11-17 14:28:59.843347+00:00		t	34	72764718796218152	648518346491849128	72764718796206270	648518346478715764	[ 21125 103601 2684]	[ 21149 103623 2683]
2549	25547676	2022-11-17 14:28:59.843347+00:00		t	35	72412668849629006	648518346491849128	72412668849629045	648518346518549078	[12129 97709 2491]	[12149 97727 2490]
2550	41039865	2022-11-17 14:28:59.843347+00:00		t	27	72764581491281749	648518346491849128	72764581491284001	648518346496899330	[20497 98681 2870]	[20495 98663 2869]
2552	5795631	2022-11-17 14:28:59.843347+00:00		t	42	72553337551547077	648518346491849128	72553337551538852	648518346481712321	[14925 94925 2423]	[14897 94953 2423]
2554	22620874	2022-11-17 14:28:59.843347+00:00		t	36	72623912320007677	648518346491849128	72623912319993361	648518346496880180	[ 17491 102161 2164]	[ 17527 102157 2164]
2555	6215726	2022-11-17 14:28:59.843347+00:00		t	20	72483174697410511	648518346491849128	72483174697567516	648518346486288482	[ 13629 101497 1914]	[ 13663 101487 1915]
2556	22332766	2022-11-17 14:28:59.843347+00:00		t	41	72694418838399533	648518346491849128	72694418838416327	648518346508855359	[ 19685 104733 2719]	[ 19667 104731 2721]
2559	11819917	2022-11-17 14:28:59.843347+00:00		t	40	72553406338052110	648518346491849128	72553406338059721	648518346493984369	[16333 97937 2517]	[16359 97909 2518]
2563	27074523	2022-11-17 14:28:59.843347+00:00		t	20	72553612697612361	648518346491849128	72553612697594910	648518346490196954	[ 15241 103233 2850]	[ 15217 103205 2850]
2564	34278168	2022-11-17 14:28:59.843347+00:00		t	52	72694418838418910	648518346491849128	72694418838413814	648518346503299451	[ 18891 104895 2726]	[ 18927 104875 2726]
2565	20498678	2022-11-17 14:28:59.843347+00:00		t	24	72623706161506211	648518346491849128	72623706161511204	648518346499887941	[18245 96003 2167]	[18213 95995 2167]
2566	27495174	2022-11-17 14:28:59.843347+00:00		t	87	72694349716331741	648518346491849128	72694349716327786	648518346499887941	[ 19205 102625 1990]	[ 19173 102611 1990]
2568	29256795	2022-11-17 14:28:59.843347+00:00		t	24	72694281064057429	648518346491849128	72694281064047920	648518346496880180	[ 18943 100463 2127]	[ 18975 100457 2127]
2574	25547750	2022-11-17 14:28:59.843347+00:00		t	45	72412668849707532	648518346491849128	72412668849700152	648518346481712321	[12259 97695 2521]	[12241 97657 2522]
2575	25547674	2022-11-17 14:28:59.843347+00:00		t	32	72412668849659706	648518346491849128	72412668849667708	648518346481712321	[12137 97587 2502]	[12151 97573 2504]
2584	22620883	2022-11-17 14:28:59.843347+00:00		t	22	72623912320041438	648518346491849128	72623912320007530	648518346499887941	[ 17515 102049 2173]	[ 17533 102061 2172]
2585	22332721	2022-11-17 14:28:59.843347+00:00		t	27	72694418838156251	648518346491849128	72694418838160855	648518346494407163	[ 19597 105009 2700]	[ 19619 105019 2700]
2586	42180026	2022-11-17 14:28:59.843347+00:00		t	49	72553475258687977	648518346510192422	72553475258680981	648518346481651905	[15391 98645 2846]	[15359 98653 2846]
2590	24460532	2022-11-17 14:28:59.843347+00:00		t	34	72553543508640991	648518346491849128	72553543508664593	648518346485624851	[ 14421 100873 2031]	[ 14417 100873 2033]
2594	29256755	2022-11-17 14:28:59.843347+00:00		t	36	72694281064042333	648518346491849128	72694281064039394	648518346496899330	[ 18909 100487 2126]	[ 18897 100485 2124]
2597	3338871	2022-11-17 14:28:59.843347+00:00		t	42	72624118746654738	648518346491849128	72624118746639173	648518346491547454	[ 17467 108143 2641]	[ 17449 108121 2641]
2604	21684591	2022-11-17 14:28:59.843347+00:00		t	18	72483037728089511	648518346491849128	72483037728084532	648518346490574940	[13845 98231 2774]	[13823 98203 2774]
2605	20498499	2022-11-17 14:28:59.843347+00:00		t	12	72623706161455795	648518346491849128	72623706161442001	648518346489544793	[17999 95923 2146]	[18019 95935 2145]
2606	20498700	2022-11-17 14:28:59.843347+00:00		t	19	72623706161516628	648518346491849128	72623706161513732	648518346489544793	[18261 95965 2167]	[18231 95937 2168]
2607	21684570	2022-11-17 14:28:59.843347+00:00		t	27	72483037728102236	648518346491849128	72483037728104930	648518346490998819	[13829 98249 2777]	[13793 98245 2778]
2608	25547753	2022-11-17 14:28:59.843347+00:00		t	28	72412668849717730	648518346491849128	72412668849717798	648518346510021158	[12231 98015 2525]	[12245 98047 2525]
2613	37383445	2022-11-17 14:28:59.843347+00:00		t	22	72694349582311363	648518346491849128	72694349582292176	648518346489760620	[ 20403 104323 1790]	[ 20405 104293 1791]
2614	29280872	2022-11-17 14:28:59.843347+00:00		t	29	72624118411156337	648518346491849128	72624118411158511	648518346499887941	[ 17655 107415 2009]	[ 17663 107427 2011]
2615	33392798	2022-11-17 14:28:59.843347+00:00		t	31	72623843399127700	648518346491849128	72623843399120011	648518346499887941	[17047 99269 1769]	[17067 99243 1770]
2616	41435805	2022-11-17 14:28:59.843347+00:00		t	22	72483174764430979	648518346491849128	72483174764438759	648518346481712321	[ 14177 100783 2020]	[ 14155 100809 2020]
2617	41837779	2022-11-17 14:28:59.843347+00:00		t	29	72623774612550069	648518346491849128	72623774612550070	648518346481712321	[18071 97797 1648]	[18099 97809 1649]
2618	27495345	2022-11-17 14:28:59.843347+00:00		t	22	72694349716297710	648518346491849128	72694349716289368	648518346494407163	[ 19435 102563 1971]	[ 19455 102559 1970]
2619	41435798	2022-11-17 14:28:59.843347+00:00		t	26	72483174764465753	648518346491849128	72483174764451688	648518346494407163	[ 14169 100787 2024]	[ 14151 100819 2025]
2622	40419678	2022-11-17 14:28:59.843347+00:00		t	26	72483106380511592	648518346491849128	72483106380535755	648518346476724086	[12877 98737 2674]	[12901 98727 2674]
2623	26191268	2022-11-17 14:28:59.843347+00:00		t	39	72694143557861075	648518346491849128	72694143557825343	648518346498584881	[19919 96903 1948]	[19921 96913 1945]
2626	41040272	2022-11-17 14:28:59.843347+00:00		t	62	72764581491264263	648518346491849128	72764581491279354	648518346518549078	[21117 98717 2861]	[21127 98693 2862]
2627	28142975	2022-11-17 14:28:59.843347+00:00		t	38	72553406270780141	648518346491849128	72553406270793148	648518346512372526	[15827 97693 2327]	[15857 97715 2327]
2631	18500742	2022-11-17 14:28:59.843347+00:00		t	28	72975618736000533	648518346491849128	72975618736009774	648518346483080678	[26799 97267 2397]	[26803 97235 2397]
2632	22053558	2022-11-17 14:28:59.843347+00:00		t	51	72553337350022878	648518346491849128	72553337350025527	648518346487038617	[14881 95653 1959]	[14849 95671 1959]
2633	22620878	2022-11-17 14:28:59.843347+00:00		t	50	72623912320011336	648518346491849128	72623912320007641	648518346490998819	[ 17505 102261 2180]	[ 17529 102265 2180]
2634	14560869	2022-11-17 14:28:59.843347+00:00		t	29	72624187399172245	648518346491849128	72624187399312922	648518346489544793	[ 17227 109475 2559]	[ 17263 109471 2560]
2636	26552769	2022-11-17 14:28:59.843347+00:00		t	17	72835018619441136	648518346491849128	72835018619426585	648518346489544793	[ 23005 102143 2239]	[ 22977 102161 2239]
2649	8621339	2022-11-17 14:28:59.843347+00:00		t	16	72553406337797226	648518346491849128	72553406337848656	648518346473216868	[15253 97671 2450]	[15279 97669 2452]
2651	4903612	2022-11-17 14:28:59.843347+00:00		t	30	72483037392443205	648518346491849128	72483037392452590	648518346484458791	[13513 96347 2095]	[13509 96319 2095]
2655	30156576	2022-11-17 14:28:59.843347+00:00		t	14	72553337417125257	648518346491849128	72553337417137978	648518346494757803	[14491 96179 2081]	[14513 96149 2082]
2664	7485289	2022-11-17 14:28:59.843347+00:00		t	27	72553337685581188	648518346491849128	72553337685576074	648518346496818300	[15763 95745 2598]	[15731 95753 2600]
2679	7485288	2022-11-17 14:28:59.843347+00:00		t	21	72553337685562918	648518346491849128	72553337685586246	648518346481181952	[15765 95623 2599]	[15729 95623 2599]
2680	41010528	2022-11-17 14:28:59.843347+00:00		t	15	72694143893266080	648518346491849128	72694143893264086	648518346492165650	[20359 97897 2625]	[20331 97871 2626]
2681	31124240	2022-11-17 14:28:59.843347+00:00		t	38	72694418435688851	648518346491849128	72694418435664066	648518346504557548	[ 19561 105267 1954]	[ 19559 105251 1952]
2682	37352449	2022-11-17 14:28:59.843347+00:00		t	89	72553887038493001	648518346491849128	72553887038567019	648518346504557548	[ 16145 111483 1804]	[ 16173 111465 1804]
2688	19445659	2022-11-17 14:28:59.843347+00:00		t	19	72483106514533196	648518346491849128	72483106514555638	648518346488940381	[14303 98623 2866]	[14321 98645 2868]
2693	8719779	2022-11-17 14:28:59.843347+00:00		t	27	72694074905220091	648518346491849128	72694074905406837	648518346489544793	[18833 94599 2060]	[18867 94589 2062]
2697	41010562	2022-11-17 14:28:59.843347+00:00		t	36	72694143893266080	648518346491849128	72694143893277735	648518346503013499	[20375 97933 2627]	[20361 97941 2629]
2705	15822459	2022-11-17 14:28:59.843347+00:00		t	18	72553818453560129	648518346491849128	72553818453562661	648518346492165650	[ 15099 108683 2120]	[ 15095 108707 2119]
2708	25547690	2022-11-17 14:28:59.843347+00:00		t	14	72412668849652048	648518346491849128	72412668849644104	648518346489760620	[12143 97511 2495]	[12171 97485 2494]
2709	16366920	2022-11-17 14:28:59.843347+00:00		t	74	72553680745915265	648518346491849128	72553680745817079	648518346499887941	[ 15243 104909 1546]	[ 15215 104901 1547]
2713	9512750	2022-11-17 14:28:59.843347+00:00		t	74	72623843533138669	648518346491849128	72623843533123708	648518346482173076	[17997 98679 1945]	[17991 98645 1946]
2720	24460615	2022-11-17 14:28:59.843347+00:00		t	21	72553543508589602	648518346491849128	72553543508573697	648518346494407163	[ 14495 100883 2005]	[ 14501 100873 2004]
2724	9512713	2022-11-17 14:28:59.843347+00:00		t	28	72623843533133311	648518346491849128	72623843533141375	648518346479107791	[17871 98945 1948]	[17905 98957 1949]
2725	43035301	2022-11-17 14:28:59.843347+00:00		t	26	72412737770342432	648518346491849128	72412737770379783	648518346490196954	[ 11709 100003 2872]	[ 11731 100029 2872]
2726	8270265	2022-11-17 14:28:59.843347+00:00		t	38	72553406136575508	648518346491849128	72553406136591009	648518346496062795	[14615 96297 2078]	[14641 96277 2079]
2727	4903632	2022-11-17 14:28:59.843347+00:00		t	46	72483037392461615	648518346491849128	72483037392474821	648518346481712321	[13535 96347 2097]	[13537 96317 2097]
2728	6215713	2022-11-17 14:28:59.843347+00:00		t	15	72483174697165750	648518346491849128	72483174697163169	648518346494407163	[ 13639 101825 1827]	[ 13643 101781 1827]
2729	6215717	2022-11-17 14:28:59.843347+00:00		t	39	72483174697380576	648518346491849128	72483174697390166	648518346494407163	[ 13623 101517 1915]	[ 13653 101521 1916]
2730	13866663	2022-11-17 14:28:59.843347+00:00		t	38	72553474923226150	648518346491849128	72553474923228632	648518346494407163	[15985 99273 2218]	[15989 99239 2218]
2735	13866539	2022-11-17 14:28:59.843347+00:00		t	65	72553474923132289	648518346491849128	72553474922911229	648518346494407163	[15721 98383 2192]	[15747 98401 2191]
2736	9954193	2022-11-17 14:28:59.843347+00:00		t	39	72483312270358238	648518346491849128	72483312270383289	648518346494407163	[ 12445 106021 2099]	[ 12435 106019 2102]
2739	6297346	2022-11-17 14:28:59.843347+00:00		t	42	72624118746688885	648518346491849128	72624118746671118	648518346478715764	[ 17827 107249 2659]	[ 17839 107223 2659]
2741	8987177	2022-11-17 14:28:59.843347+00:00		t	17	72483175234035081	648518346491849128	72483175234018675	648518346490196954	[ 14171 101077 2860]	[ 14199 101071 2858]
2746	40283610	2022-11-17 14:28:59.843347+00:00		t	48	72482968672860710	648518346491849128	72482968672889222	648518346490998819	[14177 95951 2062]	[14205 95961 2062]
2747	40419675	2022-11-17 14:28:59.843347+00:00		t	24	72483106380476110	648518346491849128	72483106380473674	648518346496880180	[12883 98749 2650]	[12899 98723 2650]
2748	9512723	2022-11-17 14:28:59.843347+00:00		t	21	72623843533349622	648518346491849128	72623843533352377	648518346491107107	[17931 98493 2031]	[17923 98471 2032]
2750	13571884	2022-11-17 14:28:59.843347+00:00		t	20	72623775417628672	648518346491849128	72623775417623379	648518346498584881	[16947 96419 3100]	[16957 96461 3101]
2751	18643883	2022-11-17 14:28:59.843347+00:00		t	19	72483518428899562	648518346491849128	72483518428926153	648518346501071209	[ 13265 111641 2145]	[ 13289 111651 2147]
2752	17873103	2022-11-17 14:28:59.843347+00:00		t	51	72483106447454432	648518346491849128	72483106447462371	648518346485624851	[12947 99303 2722]	[12951 99261 2723]
2754	22060299	2022-11-17 14:28:59.843347+00:00		t	21	72764581558347323	648518346491849128	72764581558379081	648518346501071209	[21231 99341 2977]	[21223 99355 2980]
2760	11133281	2022-11-17 14:28:59.843347+00:00		t	37	72553337484312647	648518346491849128	72553337484285646	648518346482173076	[14743 94259 2238]	[14711 94239 2238]
2778	6215616	2022-11-17 14:28:59.843347+00:00		t	21	72483174697328065	648518346491849128	72483174697343035	648518346485914052	[ 13525 101471 1897]	[ 13525 101501 1897]
2781	28486988	2022-11-17 14:28:59.843347+00:00		t	16	72553887038688550	648518346491849128	72553887038688597	648518346497059044	[ 15589 111705 1811]	[ 15627 111709 1811]
2785	19445322	2022-11-17 14:28:59.843347+00:00		t	50	72483106514473166	648518346491849128	72483106514496623	648518346490998819	[13731 98839 2839]	[13707 98863 2841]
2786	22332603	2022-11-17 14:28:59.843347+00:00		t	43	72694418838387322	648518346491849128	72694418838363982	648518346493984369	[ 19507 104885 2710]	[ 19479 104885 2711]
2789	13571894	2022-11-17 14:28:59.843347+00:00		t	27	72623775417628672	648518346491849128	72623775417633648	648518346491107107	[16961 96409 3096]	[16979 96435 3096]
2790	16366929	2022-11-17 14:28:59.843347+00:00		t	20	72553680745975813	648518346491849128	72553680746029454	648518346490580316	[ 15201 105027 1558]	[ 15219 105049 1559]
2793	16366941	2022-11-17 14:28:59.843347+00:00		t	25	72553680745915265	648518346491849128	72553680745914468	648518346490580316	[ 15259 104877 1549]	[ 15239 104849 1550]
2795	36935857	2022-11-17 14:28:59.843347+00:00		t	35	72483175099839811	648518346491849128	72483175099854212	648518346496899330	[ 12679 100497 2605]	[ 12681 100503 2607]
2797	11133289	2022-11-17 14:28:59.843347+00:00		t	14	72553337484272890	648518346491849128	72553337484268231	648518346484729421	[14743 94955 2226]	[14715 94975 2226]
2808	19445634	2022-11-17 14:28:59.843347+00:00		t	30	72483106514533196	648518346491849128	72483106514567875	648518346490998819	[14289 98591 2867]	[14287 98581 2870]
2809	4903627	2022-11-17 14:28:59.843347+00:00		t	14	72483037392477635	648518346491849128	72483037392491304	648518346510021158	[13519 96383 2102]	[13529 96355 2103]
2820	26453601	2022-11-17 14:28:59.843347+00:00		t	61	72483175099930083	648518346491849128	72483175099927592	648518346487038617	[ 12835 101467 2636]	[ 12811 101505 2636]
2821	9435465	2022-11-17 14:28:59.843347+00:00		t	55	72694075308294434	648518346491849128	72694075308292186	648518346465109621	[19859 95623 2927]	[19821 95619 2927]
2822	9435580	2022-11-17 14:28:59.843347+00:00		t	14	72694075308321930	648518346491849128	72694075308316730	648518346465109621	[20043 95651 2932]	[20039 95693 2931]
2824	11939452	2022-11-17 14:28:59.843347+00:00		t	47	72483106447779503	648518346491849128	72483106447779218	648518346490998819	[13415 98625 2824]	[13405 98597 2825]
2825	11939472	2022-11-17 14:28:59.843347+00:00		t	24	72483106447779503	648518346491849128	72483106447691660	648518346490998819	[13431 98623 2818]	[13437 98597 2818]
2826	12408683	2022-11-17 14:28:59.843347+00:00		t	31	72553406338091648	648518346491849128	72553406338099441	648518346490998819	[15017 96833 2531]	[15041 96827 2533]
2828	8719620	2022-11-17 14:28:59.843347+00:00		t	35	72694074905655013	648518346491849128	72694074905635777	648518346489544793	[18677 95113 2157]	[18641 95117 2158]
2829	11939464	2022-11-17 14:28:59.843347+00:00		t	45	72483106447678068	648518346491849128	72483106447671435	648518346473216868	[13425 98633 2816]	[13437 98613 2815]
2836	32134672	2022-11-17 14:28:59.843347+00:00		t	53	72624118746690997	648518346491849128	72624118746690936	648518346491241505	[ 17129 106847 2662]	[ 17159 106829 2662]
2848	41248540	2022-11-17 14:28:59.843347+00:00		t	26	72624187466169890	648518346491849128	72624187466193170	648518346491547454	[ 16821 109775 2648]	[ 16827 109741 2650]
2849	12408694	2022-11-17 14:28:59.843347+00:00		t	37	72553406338069245	648518346491849128	72553406338079287	648518346480509142	[15055 96635 2523]	[15051 96607 2524]
2853	8261706	2022-11-17 14:28:59.843347+00:00		t	50	72623843734614726	648518346491849128	72623843734688179	648518346499887941	[ 16665 100113 2427]	[ 16669 100133 2429]
2854	26552972	2022-11-17 14:28:59.843347+00:00		t	26	72835018619415997	648518346491849128	72835018619418748	648518346499887941	[ 23277 102015 2234]	[ 23305 102049 2235]
2859	43035292	2022-11-17 14:28:59.843347+00:00		t	16	72412737770387654	648518346491849128	72412737770404785	648518346481651905	[ 11695 100033 2887]	[ 11719 100039 2885]
2866	38883927	2022-11-17 14:28:59.843347+00:00		t	33	72624255648824229	648518346491849128	72624255648826694	648518346503013499	[ 17709 112199 1646]	[ 17733 112211 1646]
2868	19461252	2022-11-17 14:28:59.843347+00:00		t	15	72623774947966694	648518346491849128	72623774947953970	648518346473216868	[17401 97595 2237]	[17427 97579 2238]
2869	6668485	2022-11-17 14:28:59.843347+00:00		t	25	72553612630593623	648518346491849128	72553612630597949	648518346493984369	[ 15997 102579 2752]	[ 15967 102571 2753]
2871	8261725	2022-11-17 14:28:59.843347+00:00		t	47	72623843734614726	648518346491849128	72623843734645219	648518346496880180	[ 16685 100095 2426]	[ 16713 100101 2426]
2880	5261391	2022-11-17 14:28:59.843347+00:00		t	29	72694074838571355	648518346491849128	72694074838534958	648518346499887941	[19771 94839 2026]	[19789 94837 2025]
2881	29303770	2022-11-17 14:28:59.843347+00:00		t	37	72553474722065557	648518346491849128	72553474722065639	648518346499887941	[ 15327 100287 1916]	[ 15337 100323 1916]
2882	17221632	2022-11-17 14:28:59.843347+00:00		t	61	72694280862623543	648518346491849128	72694280862662791	648518346481712321	[ 20447 100865 1737]	[ 20459 100891 1738]
2883	29303742	2022-11-17 14:28:59.843347+00:00		t	21	72553474722292691	648518346491849128	72553474722078954	648518346481712321	[ 15297 100183 1919]	[ 15281 100209 1920]
2884	30186914	2022-11-17 14:28:59.843347+00:00		t	19	72483037593910988	648518346491849128	72483037593908572	648518346481712321	[13887 98103 2532]	[13865 98115 2531]
2885	6307869	2022-11-17 14:28:59.843347+00:00		t	27	72483381057145852	648518346491849128	72483381057180015	648518346494407163	[ 13491 108293 2305]	[ 13511 108311 2307]
2889	31603275	2022-11-17 14:28:59.843347+00:00		t	24	72483381191121379	648518346491849128	72483381191112074	648518346489544793	[ 12805 107805 2473]	[ 12813 107835 2473]
2894	38883930	2022-11-17 14:28:59.843347+00:00		t	32	72624255648850165	648518346491849128	72624255648858192	648518346479399569	[ 17703 112201 1654]	[ 17739 112203 1654]
2896	20232526	2022-11-17 14:28:59.843347+00:00		t	29	72412737837307782	648518346491849128	72412737837215158	648518346510192422	[12085 98577 2958]	[12101 98559 2958]
2897	31603195	2022-11-17 14:28:59.843347+00:00		t	56	72483381191123806	648518346491849128	72483381191118986	648518346490196954	[ 12625 107835 2471]	[ 12653 107863 2471]
2903	8309144	2022-11-17 14:28:59.843347+00:00		t	44	72553818453658785	648518346491849128	72553818453649618	648518346499887941	[ 16007 109971 2162]	[ 16031 109999 2163]
2905	4495397	2022-11-17 14:28:59.843347+00:00		t	35	72483380989845644	648518346491849128	72483380989828188	648518346494407163	[ 14321 106697 2105]	[ 14323 106669 2105]
2907	4495398	2022-11-17 14:28:59.843347+00:00		t	45	72483380989875866	648518346491849128	72483380989830375	648518346494407163	[ 14327 106625 2114]	[ 14331 106605 2113]
2912	22332631	2022-11-17 14:28:59.843347+00:00		t	15	72694418838358774	648518346491849128	72694418838364342	648518346496052811	[ 19497 105085 2704]	[ 19509 105119 2704]
2913	10589099	2022-11-17 14:28:59.843347+00:00		t	14	72905524735588791	648518346491849128	72905524735600834	648518346502181193	[ 24691 106075 2157]	[ 24725 106063 2158]
2914	30156591	2022-11-17 14:28:59.843347+00:00		t	31	72553337417125257	648518346491849128	72553337417122765	648518346502541735	[14507 96193 2081]	[14539 96175 2081]
2917	13866538	2022-11-17 14:28:59.843347+00:00		t	68	72553474923238821	648518346491849128	72553474923226042	648518346487038617	[15771 99095 2225]	[15749 99073 2225]
2918	30156570	2022-11-17 14:28:59.843347+00:00		t	14	72553337417125257	648518346491849128	72553337417098222	648518346487038617	[14479 96193 2078]	[14511 96183 2077]
2921	31890581	2022-11-17 14:28:59.843347+00:00		t	13	72553268899023071	648518346491849128	72553337618513399	648518346489544793	[15305 94189 2498]	[15315 94235 2500]
2922	30805914	2022-11-17 14:28:59.843347+00:00		t	15	72553544045318632	648518346491849128	72553544045347212	648518346489544793	[ 14391 101695 2997]	[ 14415 101673 2998]
2924	9600811	2022-11-17 14:28:59.843347+00:00		t	20	72623912386636172	648518346491849128	72623912386783638	648518346491107107	[ 18313 101681 2191]	[ 18313 101717 2191]
2926	34731024	2022-11-17 14:28:59.843347+00:00		t	58	72623706228559170	648518346491849128	72694074972773070	648518346490998819	[18421 94379 2281]	[18461 94377 2281]
2931	12408699	2022-11-17 14:28:59.843347+00:00		t	34	72553406338041129	648518346491849128	72553406338051205	648518346480509142	[15053 96593 2519]	[15063 96555 2519]
2933	15705539	2022-11-17 14:28:59.843347+00:00		t	26	72623843667503511	648518346491849128	72623843667515845	648518346496818300	[17019 99143 2273]	[17061 99147 2274]
2935	3261462	2022-11-17 14:28:59.843347+00:00		t	31	72483312270352762	648518346491849128	72483312270325330	648518346501071209	[ 12501 105175 2094]	[ 12493 105197 2093]
2944	28796238	2022-11-17 14:28:59.843347+00:00		t	48	72764512839090394	648518346491849128	72764512839062181	648518346483080678	[21277 96697 3043]	[21247 96711 3043]
2945	11939582	2022-11-17 14:28:59.843347+00:00		t	23	72483106447698430	648518346491849128	72483106447665674	648518346489544793	[13701 98659 2815]	[13733 98655 2814]
2947	41837683	2022-11-17 14:28:59.843347+00:00		t	25	72623774612533340	648518346491849128	72623774612512340	648518346503299451	[18033 97855 1638]	[17997 97871 1639]
2948	8309151	2022-11-17 14:28:59.843347+00:00		t	35	72553818453612190	648518346491849128	72553818453607635	648518346503299451	[ 16005 109913 2146]	[ 16035 109907 2145]
2949	8309163	2022-11-17 14:28:59.843347+00:00		t	20	72553818453616782	648518346491849128	72553818453640568	648518346499887941	[ 16015 109993 2152]	[ 16045 110017 2153]
2952	7485287	2022-11-17 14:28:59.843347+00:00		t	37	72553337685562918	648518346491849128	72553337685583669	648518346490998819	[15765 95599 2602]	[15729 95599 2604]
2953	7485312	2022-11-17 14:28:59.843347+00:00		t	27	72553337685578474	648518346491849128	72553337685586301	648518346490998819	[15773 95721 2599]	[15747 95719 2601]
2954	10868177	2022-11-17 14:28:59.843347+00:00		t	26	72624118411063925	648518346491849128	72624118411061474	648518346508855359	[ 18111 108325 1965]	[ 18097 108321 1963]
2975	16366926	2022-11-17 14:28:59.843347+00:00		t	40	72553680745915265	648518346491849128	72553680745815924	648518346503299451	[ 15241 104897 1549]	[ 15211 104881 1549]
2976	41435846	2022-11-17 14:28:59.843347+00:00		t	49	72483174764423043	648518346491849128	72483174764425616	648518346481712321	[ 14267 100847 2009]	[ 14231 100859 2010]
2977	8987087	2022-11-17 14:28:59.843347+00:00		t	27	72483175233999340	648518346491849128	72483175233994424	648518346487038617	[ 13997 100827 2846]	[ 14029 100811 2847]
2978	30186817	2022-11-17 14:28:59.843347+00:00		t	34	72483037593921154	648518346491849128	72483037593905892	648518346481712321	[13729 98085 2533]	[13735 98071 2532]
2979	37383199	2022-11-17 14:28:59.843347+00:00		t	38	72694349582260582	648518346491849128	72694349582243295	648518346494407163	[ 20133 103745 1774]	[ 20127 103777 1774]
2980	16366955	2022-11-17 14:28:59.843347+00:00		t	50	72553680746145617	648518346491849128	72553680746132279	648518346494407163	[ 15291 105335 1604]	[ 15253 105333 1605]
2982	21461924	2022-11-17 14:28:59.843347+00:00		t	33	72764512235052029	648518346491849128	72764512235039365	648518346498584881	[21519 96485 1871]	[21539 96501 1870]
2993	6297258	2022-11-17 14:28:59.843347+00:00		t	50	72624118746713180	648518346491849128	72624118746715782	648518346491041827	[ 17707 107251 2669]	[ 17695 107265 2671]
3016	21270623	2022-11-17 14:28:59.843347+00:00		t	48	72553612295056300	648518346491849128	72553612295046347	648518346497160600	[ 15191 102775 2091]	[ 15197 102799 2090]
3032	31086913	2022-11-17 14:28:59.843347+00:00		t	12	72412599928753274	648518346479396796	72412599928775401	648518346494325495	[11461 96223 2094]	[11443 96197 2094]
3033	13848655	2022-11-17 14:28:59.843347+00:00		t	21	72623843868766671	648518346491849128	72623843868776350	648518346497160600	[17139 99577 2649]	[17145 99603 2651]
3036	32829015	2022-11-17 14:28:59.843347+00:00		t	19	72553749666845116	648518346489544793	72553749666833076	648518346494325495	[ 16281 108099 1943]	[ 16307 108137 1944]
3037	15798405	2022-11-17 14:28:59.843347+00:00		t	30	72553475191545587	648518346491849128	72553475191610399	648518346490998819	[15749 99229 2703]	[15747 99221 2706]
3038	8874691	2022-11-17 14:28:59.843347+00:00		t	42	72553475124360052	648518346491849128	72553475124436899	648518346486939545	[15869 99181 2577]	[15881 99217 2577]
3041	39297179	2022-11-17 14:28:59.843347+00:00		t	29	72694143356330491	648518346491849128	72694143356486961	648518346497160600	[19287 97731 1552]	[19253 97743 1553]
3045	9512990	2022-11-17 14:28:59.843347+00:00		t	23	72623843533344393	648518346491849128	72623843533310103	648518346476724086	[18327 98391 2021]	[18347 98367 2021]
3046	31890578	2022-11-17 14:28:59.843347+00:00		t	27	72553268899023071	648518346491849128	72553337618506215	648518346487038617	[15315 94175 2495]	[15315 94211 2495]
3048	18056422	2022-11-17 14:28:59.843347+00:00		t	30	72694212344545134	648518346491849128	72694212344547696	648518346496880180	[ 19413 100035 2129]	[ 19381 100039 2129]
3049	34980513	2022-11-17 14:28:59.843347+00:00		t	22	72623843868683443	648518346491849128	72623843868685585	648518346490998819	[17531 99775 2613]	[17505 99755 2613]
3050	34980526	2022-11-17 14:28:59.843347+00:00		t	34	72623843868683443	648518346491849128	72623843868698626	648518346490998819	[17541 99811 2616]	[17513 99841 2617]
3052	8719634	2022-11-17 14:28:59.843347+00:00		t	21	72694074905655013	648518346491849128	72694074905683464	648518346489760620	[18679 95087 2160]	[18661 95075 2162]
3053	4500544	2022-11-17 14:28:59.843347+00:00		t	49	72553474722092290	648518346491849128	72553474722113411	648518346499887941	[ 15349 100243 1918]	[ 15373 100257 1919]
3054	41837468	2022-11-17 14:28:59.843347+00:00		t	31	72623774612696277	648518346491849128	72623774612668089	648518346494407163	[17779 97803 1667]	[17773 97769 1667]
3062	41040125	2022-11-17 14:28:59.843347+00:00		t	22	72764581491271621	648518346491849128	72764581491271599	648518346496087564	[20891 98713 2866]	[20865 98711 2866]
3064	31330166	2022-11-17 14:28:59.843347+00:00		t	14	72483106044841713	648518346479396796	72483106044834467	648518346494325495	[12629 99617 1980]	[12623 99575 1980]
3072	17049205	2022-11-17 14:28:59.843347+00:00		t	54	72624049490484891	648518346491849128	72624049490469326	648518346490998819	[ 16855 105881 1660]	[ 16881 105867 1660]
3074	19461861	2022-11-17 14:28:59.843347+00:00		t	78	72694143692226826	648518346491849128	72623774948017463	648518346490998819	[18443 97695 2278]	[18413 97705 2278]
3078	22621436	2022-11-17 14:28:59.843347+00:00		t	15	72623912320090336	648518346491849128	72623912320114946	648518346490998819	[ 18389 101611 2183]	[ 18401 101647 2184]
3094	9600370	2022-11-17 14:28:59.843347+00:00		t	36	72623912386839277	648518346491849128	72623912386848899	648518346490998819	[ 17483 101405 2213]	[ 17477 101443 2214]
3095	21270622	2022-11-17 14:28:59.843347+00:00		t	24	72553612295107737	648518346491849128	72553612295110452	648518346489544793	[ 15179 102819 2110]	[ 15191 102853 2111]
3096	804912	2022-11-17 14:28:59.843347+00:00		t	65	72553406136648802	648518346491849128	72553406136631614	648518346489544793	[15269 97969 2096]	[15259 97935 2096]
3104	41040124	2022-11-17 14:28:59.843347+00:00		t	28	72764581491326908	648518346491849128	72764581491354757	648518346508855359	[20861 98491 2887]	[20861 98461 2889]
3105	41739220	2022-11-17 14:28:59.843347+00:00		t	18	72694212545829210	648518346491849128	72694212545812410	648518346496880180	[18703 98963 2509]	[18701 98961 2507]
3108	25361698	2022-11-17 14:28:59.843347+00:00		t	12	72553612295152986	648518346491849128	72553612295134696	648518346494486917	[ 16107 103563 2125]	[ 16095 103597 2126]
3109	43035321	2022-11-17 14:28:59.843347+00:00		t	34	72412737770362609	648518346491849128	72412737770392507	648518346490574940	[11713 99991 2873]	[11753 99993 2873]
3110	43035325	2022-11-17 14:28:59.843347+00:00		t	48	72412737770424898	648518346491849128	72412737770404753	648518346490574940	[11729 99987 2896]	[11759 99993 2896]
3111	3997783	2022-11-17 14:28:59.843347+00:00		t	28	72553474990452121	648518346491849128	72553474990455051	648518346491107107	[14591 98357 2408]	[14591 98391 2409]
3113	4575076	2022-11-17 14:28:59.843347+00:00		t	18	72764581692630088	648518346491849128	72764581692620839	648518346518549078	[21025 99843 3254]	[21053 99839 3254]
3117	804922	2022-11-17 14:28:59.843347+00:00		t	51	72553406136556539	648518346491849128	72553406136571460	648518346486834125	[15263 98045 2073]	[15275 98013 2072]
3118	30805953	2022-11-17 14:28:59.843347+00:00		t	22	72553544045325411	648518346491849128	72553544045316200	648518346502181193	[ 14453 101521 2991]	[ 14491 101503 2992]
3121	41864870	2022-11-17 14:28:59.843347+00:00		t	44	72694349447949825	648518346491849128	72694349447944920	648518346484153117	[ 18663 103255 1494]	[ 18649 103297 1494]
3122	4058462	2022-11-17 14:28:59.843347+00:00		t	39	72694418435691377	648518346491849128	72694418435710735	648518346489544793	[ 19463 105381 1962]	[ 19431 105377 1964]
3123	30652185	2022-11-17 14:28:59.843347+00:00		t	41	72483243416829182	648518346491849128	72483243416826454	648518346476724086	[ 13201 103687 1905]	[ 13205 103719 1904]
3124	4058433	2022-11-17 14:28:59.843347+00:00		t	27	72694418435700695	648518346491849128	72694418435686190	648518346489544793	[ 19395 105243 1966]	[ 19389 105283 1966]
3128	43035227	2022-11-17 14:28:59.843347+00:00		t	29	72412737770374910	648518346491849128	72412737770342447	648518346487038617	[ 11569 100085 2867]	[ 11585 100113 2869]
3129	23019339	2022-11-17 14:28:59.843347+00:00		t	75	72623774746645655	648518346491849128	72623774746645623	648518346473216868	[16891 97577 1858]	[16879 97545 1858]
3141	21270566	2022-11-17 14:28:59.843347+00:00		t	22	72553612295056300	648518346491849128	72553612295063936	648518346490196954	[ 15151 102781 2093]	[ 15121 102809 2094]
3142	30741546	2022-11-17 14:28:59.843347+00:00		t	16	72624187130489567	648518346491849128	72624187130489560	648518346494407163	[ 17979 108639 1969]	[ 17949 108639 1971]
3144	41837692	2022-11-17 14:28:59.843347+00:00		t	30	72623774612533340	648518346491849128	72623774612527842	648518346497975655	[18021 97759 1644]	[18005 97733 1645]
3154	14153807	2022-11-17 14:28:59.843347+00:00		t	62	72694144161954254	648518346491849128	72694075442457560	648518346497975655	[18501 96263 3160]	[18531 96255 3160]
3163	3261526	2022-11-17 14:28:59.843347+00:00		t	18	72483312270421909	648518346491849128	72483312270437110	648518346489985111	[ 12565 105135 2125]	[ 12575 105133 2127]
3170	8874642	2022-11-17 14:28:59.843347+00:00		t	34	72553475124360052	648518346491849128	72553475124436603	648518346502948595	[15833 99173 2577]	[15807 99193 2578]
3172	108653	2022-11-17 14:28:59.843347+00:00		t	23	72764581558410087	648518346491849128	72764581558410110	648518346510192422	[20675 98649 2995]	[20689 98683 2995]
3174	37352008	2022-11-17 14:28:59.843347+00:00		t	38	72553887038899836	648518346491849128	72553887038897701	648518346481897631	[ 15439 111483 1895]	[ 15413 111463 1895]
3175	29280903	2022-11-17 14:28:59.843347+00:00		t	33	72624118411156337	648518346491849128	72624118411156341	648518346504557548	[ 17697 107427 2004]	[ 17709 107465 2005]
3176	1884518	2022-11-17 14:28:59.843347+00:00		t	24	72553474923330456	648518346491849128	72553474923335394	648518346486288482	[15245 99787 2261]	[15277 99789 2261]
3177	8429991	2022-11-17 14:28:59.843347+00:00		t	26	72764512838996922	648518346491849128	72764512838999553	648518346491107107	[21379 97995 3009]	[21345 97993 3010]
3179	3425979	2022-11-17 14:28:59.843347+00:00		t	26	72694074905612053	648518346491849128	72694074905622028	648518346489544793	[18513 95923 2137]	[18497 95899 2139]
3183	15299322	2022-11-17 14:28:59.843347+00:00		t	39	72623774948039939	648518346491849128	72623774948050139	648518346491477434	[17549 96523 2273]	[17525 96501 2274]
3184	2943520	2022-11-17 14:28:59.843347+00:00		t	33	72483106111914603	648518346491849128	72483106111925363	648518346479399569	[12459 99619 2094]	[12441 99599 2094]
3200	37352009	2022-11-17 14:28:59.843347+00:00		t	30	72553887038954844	648518346491849128	72553887039141130	648518346499887941	[ 15401 111439 1919]	[ 15407 111409 1920]
3201	29280869	2022-11-17 14:28:59.843347+00:00		t	54	72624118411156337	648518346491849128	72624118411158487	648518346499887941	[ 17671 107427 2005]	[ 17667 107467 2007]
3202	6215675	2022-11-17 14:28:59.843347+00:00		t	32	72483174697498551	648518346491849128	72483174697366136	648518346491351329	[ 13583 101519 1908]	[ 13583 101533 1907]
3214	21462229	2022-11-17 14:28:59.843347+00:00		t	61	72764512235098304	648518346491849128	72764512235113624	648518346482173076	[22049 96637 1890]	[22057 96607 1891]
3222	35695454	2022-11-17 14:28:59.843347+00:00		t	49	72834950168379191	648518346491849128	72834950168384031	648518346504557548	[ 22859 100247 2756]	[ 22893 100231 2757]
3224	29891324	2022-11-17 14:28:59.843347+00:00		t	72	72553543978252669	648518346491849128	72553543978228838	648518346489985111	[ 14341 101087 2872]	[ 14367 101061 2873]
3228	37352437	2022-11-17 14:28:59.843347+00:00		t	29	72553887038490326	648518346491849128	72553887038677222	648518346485914052	[ 16115 111477 1806]	[ 16105 111447 1807]
3233	40419738	2022-11-17 14:28:59.843347+00:00		t	28	72483106380683969	648518346491849128	72483106380553780	648518346494486917	[13009 98613 2695]	[12999 98653 2696]
3236	39760234	2022-11-17 14:28:59.843347+00:00		t	26	72483037661072937	648518346491849128	72483037661086361	648518346482173076	[12879 97625 2690]	[12907 97605 2690]
3241	32533966	2022-11-17 14:28:59.843347+00:00		t	24	72623637374879582	648518346491849128	72623637374864703	648518346503299451	[17309 92633 2020]	[17341 92609 2020]
3242	15351378	2022-11-17 14:28:59.843347+00:00		t	46	72553612026791998	648518346491849128	72553612026785799	648518346494407163	[ 15851 103753 1664]	[ 15857 103719 1665]
3243	41906427	2022-11-17 14:28:59.843347+00:00		t	32	72483106112060035	648518346491849128	72483106112047575	648518346494407163	[12541 98755 2142]	[12555 98785 2142]
3253	30665391	2022-11-17 14:28:59.843347+00:00		t	24	72553406002569907	648518346491849128	72553406002567247	648518346510021158	[14571 98121 1904]	[14593 98133 1903]
3256	11133658	2022-11-17 14:28:59.843347+00:00		t	29	72553337484339266	648518346491849128	72553337484346215	648518346490998819	[15273 94653 2255]	[15265 94655 2258]
3257	30834157	2022-11-17 14:28:59.843347+00:00		t	13	72694005984914759	648518346491849128	72694005984910038	648518346503987240	[19627 93881 1768]	[19613 93855 1768]
3259	14419593	2022-11-17 14:28:59.843347+00:00		t	41	72694144027666898	648518346491849128	72694144027686525	648518346485914052	[19919 97233 2890]	[19951 97231 2891]
3268	15299627	2022-11-17 14:28:59.843347+00:00		t	36	72623774948064953	648518346491849128	72623774948067636	648518346489544793	[17881 96485 2279]	[17885 96479 2282]
3273	6297567	2022-11-17 14:28:59.843347+00:00		t	16	72624118746586932	648518346491849128	72624118746568817	648518346491547454	[ 18257 107237 2615]	[ 18263 107265 2614]
3274	15299324	2022-11-17 14:28:59.843347+00:00		t	14	72623774948055066	648518346491849128	72623774948072936	648518346491477434	[17541 96595 2281]	[17525 96563 2282]
3277	14437013	2022-11-17 14:28:59.843347+00:00		t	67	72623706094363692	648518346491849128	72623706094371042	648518346490998819	[16961 95501 2021]	[16991 95491 2022]
3278	14437019	2022-11-17 14:28:59.843347+00:00		t	24	72623706094363692	648518346491849128	72623706094390189	648518346490998819	[16959 95531 2025]	[16995 95525 2026]
3282	39160196	2022-11-17 14:28:59.843347+00:00		t	21	72623912252815651	648518346491849128	72623912252823310	648518346480509142	[ 16591 100619 2027]	[ 16567 100605 2029]
3296	33204486	2022-11-17 14:28:59.843347+00:00		t	14	72553406606164754	648518346491849128	72553406606308095	648518346497975655	[15377 97581 2958]	[15349 97585 2960]
3297	33277678	2022-11-17 14:28:59.843347+00:00		t	33	72553887508428850	648518346491849128	72553887508439604	648518346491351329	[ 14639 111619 2709]	[ 14661 111601 2709]
3302	39160203	2022-11-17 14:28:59.843347+00:00		t	45	72623912252802612	648518346491849128	72623912252795143	648518346497160600	[ 16601 100577 2020]	[ 16577 100569 2019]
3307	20498519	2022-11-17 14:28:59.843347+00:00		t	37	72623706161483461	648518346491849128	72623706161486087	648518346510192422	[18065 95809 2157]	[18045 95779 2157]
3320	34931641	2022-11-17 14:28:59.843347+00:00		t	21	72764650210730666	648518346491849128	72764650210728027	648518346483080678	[ 21647 100877 2856]	[ 21631 100855 2856]
3329	17772674	2022-11-17 14:28:59.843347+00:00		t	50	72553474923283828	648518346491849128	72553474923323345	648518346476724086	[ 15743 100121 2258]	[ 15709 100119 2259]
3330	7618464	2022-11-17 14:28:59.843347+00:00		t	22	72553543642770303	648518346491849128	72553543642793223	648518346518549078	[ 15113 101033 2238]	[ 15113 101067 2238]
3331	7442732	2022-11-17 14:28:59.843347+00:00		t	34	72553337484397977	648518346491849128	72553337484405480	648518346489760620	[15779 95921 2279]	[15807 95901 2280]
3332	17794215	2022-11-17 14:28:59.843347+00:00		t	19	72553406405087770	648518346491849128	72553406405102472	648518346494817301	[16149 97683 2623]	[16185 97687 2622]
3333	3426175	2022-11-17 14:28:59.843347+00:00		t	21	72694074905683717	648518346491849128	72694074905671761	648518346494407163	[18695 95417 2170]	[18727 95413 2171]
3335	10867873	2022-11-17 14:28:59.843347+00:00		t	37	72624187130467712	648518346491849128	72624118411056692	648518346494407163	[ 17461 108551 1959]	[ 17485 108529 1960]
3346	19248471	2022-11-17 14:28:59.843347+00:00		t	27	72694074838607116	648518346491849128	72694074838794982	648518346482173076	[18613 96165 2053]	[18617 96161 2056]
3351	24898952	2022-11-17 14:28:59.843347+00:00		t	29	72623706027155994	648518346491849128	72623706027163696	648518346499887941	[17357 95365 1855]	[17343 95391 1854]
3352	41906513	2022-11-17 14:28:59.843347+00:00		t	57	72483106112042510	648518346491849128	72483106112062527	648518346481712321	[12625 98605 2145]	[12651 98591 2147]
3353	43905231	2022-11-17 14:28:59.843347+00:00		t	35	72553406472128189	648518346491849128	72553406472154575	648518346498584881	[16103 96467 2716]	[16133 96457 2716]
3354	1884395	2022-11-17 14:28:59.843347+00:00		t	43	72553474923310264	648518346491849128	72553474923304910	648518346488940381	[15157 99843 2257]	[15133 99863 2257]
3355	29610793	2022-11-17 14:28:59.843347+00:00		t	28	72623706228573127	648518346491849128	72623706228575863	648518346490998819	[17985 96249 2282]	[18023 96235 2283]
3356	11539198	2022-11-17 14:28:59.843347+00:00		t	45	72553406606165878	648518346491849128	72553406606318872	648518346490998819	[15385 97595 2959]	[15365 97621 2959]
3357	31396479	2022-11-17 14:28:59.843347+00:00		t	26	72553749532691178	648518346491849128	72553749532684086	648518346490998819	[ 16131 107341 1719]	[ 16139 107371 1718]
3358	15299639	2022-11-17 14:28:59.843347+00:00		t	43	72623774948057341	648518346491849128	72623774948067663	648518346491107107	[17897 96509 2278]	[17907 96525 2280]
3359	17794195	2022-11-17 14:28:59.843347+00:00		t	40	72553406405087770	648518346491849128	72553406405105098	648518346498076826	[16141 97695 2623]	[16165 97723 2624]
3360	11300709	2022-11-17 14:28:59.843347+00:00		t	40	72553268630625844	648518346491849128	72553268630625966	648518346498076826	[15521 94137 2001]	[15539 94175 2001]
3362	1685306	2022-11-17 14:28:59.843347+00:00		t	52	72623706429579578	648518346491849128	72623706429530632	648518346517541956	[16395 95601 2574]	[16433 95605 2574]
3363	1884410	2022-11-17 14:28:59.843347+00:00		t	46	72553474923335372	648518346491849128	72553474923340413	648518346489544793	[15155 99781 2265]	[15155 99823 2266]
3364	2165240	2022-11-17 14:28:59.843347+00:00		t	13	72483449575302756	648518346491849128	72483449575265578	648518346489544793	[ 12611 110343 1912]	[ 12621 110373 1912]
3365	17772681	2022-11-17 14:28:59.843347+00:00		t	19	72553474923302420	648518346491849128	72553474923318370	648518346489544793	[ 15727 100027 2253]	[15711 99995 2254]
3366	24837042	2022-11-17 14:28:59.843347+00:00		t	33	72623637576087582	648518346491849128	72623637576092849	648518346489544793	[18275 94095 2350]	[18259 94133 2351]
3368	9600831	2022-11-17 14:28:59.843347+00:00		t	62	72623912386636172	648518346491849128	72623912386766820	648518346487038617	[ 18387 101669 2193]	[ 18411 101685 2193]
3385	43905209	2022-11-17 14:28:59.843347+00:00		t	28	72553406472162891	648518346491849128	72553406472183424	648518346487038617	[16093 96621 2731]	[16109 96657 2731]
3390	41906940	2022-11-17 14:28:59.843347+00:00		t	31	72483106111885677	648518346491849128	72483106111871371	648518346510021158	[13107 98599 2072]	[13139 98599 2073]
3391	22053525	2022-11-17 14:28:59.843347+00:00		t	24	72553337350012323	648518346491849128	72553337350012283	648518346510021158	[14827 95487 1959]	[14799 95467 1959]
3393	30652236	2022-11-17 14:28:59.843347+00:00		t	17	72483243416829082	648518346491849128	72483243416809583	648518346503299451	[ 13301 103559 1899]	[ 13309 103531 1899]
3394	41435839	2022-11-17 14:28:59.843347+00:00		t	32	72483174764423043	648518346491849128	72483174764422981	648518346499887941	[ 14259 100821 2011]	[ 14225 100823 2012]
3395	16366958	2022-11-17 14:28:59.843347+00:00		t	32	72553680745815254	648518346491849128	72553680745812584	648518346499887941	[ 15277 104863 1547]	[ 15257 104841 1546]
3396	30127660	2022-11-17 14:28:59.843347+00:00		t	38	72553887038814019	648518346491849128	72553887038825928	648518346489760620	[ 14641 110671 1869]	[ 14613 110651 1869]
3397	30654543	2022-11-17 14:28:59.843347+00:00		t	28	72483312069250373	648518346491849128	72483312069205498	648518346499887941	[ 12763 105617 1790]	[ 12743 105635 1789]
3398	41906450	2022-11-17 14:28:59.843347+00:00		t	19	72483106112057523	648518346491849128	72483106112067406	648518346481712321	[12593 98575 2145]	[12583 98553 2147]
3399	30665381	2022-11-17 14:28:59.843347+00:00		t	33	72553406002569907	648518346491849128	72553406002549413	648518346481712321	[14563 98107 1903]	[14577 98105 1902]
3400	15798082	2022-11-17 14:28:59.843347+00:00		t	39	72342437343098951	648518346479396796	72342437343062944	648518346494325495	[ 9165 102035 2100]	[ 9169 102007 2100]
3404	30127704	2022-11-17 14:28:59.843347+00:00		t	44	72553887038814019	648518346491849128	72553887038839941	648518346489985111	[ 14661 110657 1869]	[ 14647 110629 1869]
3408	39760239	2022-11-17 14:28:59.843347+00:00		t	23	72483037661072937	648518346491849128	72483037661166386	648518346480645078	[12889 97641 2695]	[12919 97627 2696]
3409	41435826	2022-11-17 14:28:59.843347+00:00		t	24	72483174764431104	648518346491849128	72483174764449176	648518346491351329	[ 14203 100803 2022]	[ 14201 100837 2022]
3410	3338990	2022-11-17 14:28:59.843347+00:00		t	27	72624118746732026	648518346491849128	72624118746696695	648518346491351329	[ 17597 108133 2659]	[ 17599 108111 2661]
3419	16692709	2022-11-17 14:28:59.843347+00:00		t	40	72412737367961733	648518346479396796	72412737368041177	648518346494325495	[10559 99537 2173]	[10577 99569 2173]
3422	39160209	2022-11-17 14:28:59.843347+00:00		t	23	72623912252805567	648518346491849128	72623912252813150	648518346491107107	[ 16601 100581 2023]	[ 16579 100563 2025]
3423	38720401	2022-11-17 14:28:59.843347+00:00		t	25	72483312270375799	648518346491849128	72483312270365694	648518346491107107	[ 13509 106399 2105]	[ 13485 106421 2104]
3424	25361851	2022-11-17 14:28:59.843347+00:00		t	46	72553612295220434	648518346491849128	72553612295227287	648518346490998819	[ 16307 103669 2167]	[ 16321 103639 2167]
3425	2165226	2022-11-17 14:28:59.843347+00:00		t	38	72483449575302756	648518346491849128	72483449575319945	648518346490998819	[ 12605 110377 1917]	[ 12617 110415 1917]
3433	42182035	2022-11-17 14:28:59.843347+00:00		t	32	72342712221130713	648518346498344346	72342712221111743	648518346496316940	[ 9299 109439 2177]	[ 9309 109411 2178]
3435	8670451	2022-11-17 14:28:59.843347+00:00		t	41	72764650143354546	648518346491849128	72764650143587199	648518346526461399	[ 21739 100425 2707]	[ 21761 100401 2708]
3438	39297285	2022-11-17 14:28:59.843347+00:00		t	43	72694143356511289	648518346491849128	72694143356508860	648518346489870863	[19351 97707 1564]	[19343 97745 1565]
3439	39760220	2022-11-17 14:28:59.843347+00:00		t	72	72483037661072937	648518346491849128	72483037661196942	648518346510192422	[12853 97589 2696]	[12881 97563 2696]
3442	1931782	2022-11-17 14:28:59.843347+00:00		t	30	72624049691533995	648518346491849128	72624049691536570	648518346490998819	[ 17793 104603 1947]	[ 17825 104615 1947]
3443	25361835	2022-11-17 14:28:59.843347+00:00		t	25	72553612295251566	648518346491849128	72553612295231929	648518346498076826	[ 16291 103657 2165]	[ 16287 103629 2164]
3445	12415853	2022-11-17 14:28:59.843347+00:00		t	44	72483518428894032	648518346491849128	72483518428894062	648518346504557548	[ 13645 111211 2141]	[ 13635 111233 2142]
3448	39137236	2022-11-17 14:28:59.843347+00:00		t	35	72483175301202452	648518346491849128	72483175301197426	648518346476724086	[ 14195 101773 2994]	[ 14171 101799 2995]
3449	25547598	2022-11-17 14:28:59.843347+00:00		t	63	72412668849636396	648518346491849128	72412668849633972	648518346510021158	[12083 97881 2490]	[12049 97855 2491]
3450	8901613	2022-11-17 14:28:59.843347+00:00		t	19	72624255715839331	648518346491849128	72624255715874863	648518346510021158	[ 16449 111461 1728]	[ 16469 111439 1729]
3452	31364567	2022-11-17 14:28:59.843347+00:00		t	29	72553612295066580	648518346491849128	72553612295079281	648518346473216868	[ 15347 102773 2098]	[ 15381 102787 2100]
3454	32652138	2022-11-17 14:28:59.843347+00:00		t	44	72623774947961609	648518346491849128	72623774947961605	648518346499887941	[17413 97863 2239]	[17397 97889 2239]
3455	31999921	2022-11-17 14:28:59.843347+00:00		t	22	72905181406418325	648518346491849128	72905181406418304	648518346494817301	[26229 95687 2593]	[26225 95667 2592]
3456	14437028	2022-11-17 14:28:59.843347+00:00		t	18	72623706094363692	648518346491849128	72623706094384847	648518346491107107	[16965 95561 2024]	[17001 95561 2025]
3458	26328300	2022-11-17 14:28:59.843347+00:00		t	42	72623980837928433	648518346491849128	72623980837922656	648518346490998819	[ 17365 103459 1714]	[ 17333 103465 1715]
3459	20088454	2022-11-17 14:28:59.843347+00:00		t	44	72694280996886482	648518346491849128	72694280996879195	648518346494407163	[ 19291 102277 1980]	[ 19255 102275 1980]
3460	8309173	2022-11-17 14:28:59.843347+00:00		t	52	72553818453616782	648518346491849128	72553818453612269	648518346491351329	[ 16023 109955 2147]	[ 16063 109953 2148]
3465	10764545	2022-11-17 14:28:59.843347+00:00		t	34	72694350118904275	648518346491849128	72694350118909404	648518346491351329	[ 20459 104141 2719]	[ 20431 104121 2720]
3470	40184768	2022-11-17 14:28:59.843347+00:00		t	31	72483243953724065	648518346491849128	72483243953712171	648518346490998819	[ 13719 102977 2930]	[ 13719 103013 2932]
3471	40184817	2022-11-17 14:28:59.843347+00:00		t	57	72483243953724065	648518346491849128	72483243953715088	648518346490998819	[ 13765 102953 2930]	[ 13785 102963 2932]
3472	40716768	2022-11-17 14:28:59.843347+00:00		t	32	72553406069789674	648518346491849128	72553406136374423	648518346490998819	[15851 97179 2057]	[15825 97183 2059]
3473	8986955	2022-11-17 14:28:59.843347+00:00		t	64	72483175234047238	648518346491849128	72483175234047247	648518346490998819	[ 13889 101321 2864]	[ 13863 101347 2864]
3474	8986962	2022-11-17 14:28:59.843347+00:00		t	16	72483175234030365	648518346491849128	72483175234016571	648518346490998819	[ 13885 101301 2860]	[ 13871 101315 2859]
3475	17888487	2022-11-17 14:28:59.843347+00:00		t	34	72553406606431048	648518346491849128	72553406606387229	648518346490998819	[14669 96787 2987]	[14689 96817 2988]
3476	17794131	2022-11-17 14:28:59.843347+00:00		t	59	72553406405087770	648518346491849128	72553406405102575	648518346498076826	[16097 97705 2623]	[16095 97747 2623]
3479	19461814	2022-11-17 14:28:59.843347+00:00		t	35	72623774948105781	648518346491849128	72623774948088258	648518346497160600	[18383 97829 2293]	[18353 97817 2294]
3485	17948677	2022-11-17 14:28:59.843347+00:00		t	32	72483037795020713	648518346491849128	72483037794995600	648518346484458791	[12649 97167 2835]	[12649 97211 2836]
3505	33901255	2022-11-17 14:28:59.843347+00:00		t	25	72412737770627563	648518346491849128	72412737770650638	648518346473251684	[11929 98637 2952]	[11935 98603 2952]
3507	16099471	2022-11-17 14:28:59.843347+00:00		t	30	72624255715837260	648518346491849128	72624255715853139	648518346483080678	[ 16469 111623 1727]	[ 16501 111627 1727]
3508	9600815	2022-11-17 14:28:59.843347+00:00		t	19	72623912386804134	648518346491849128	72623912386741411	648518346490998819	[ 18327 101689 2193]	[ 18327 101733 2194]
3509	9600822	2022-11-17 14:28:59.843347+00:00		t	25	72623912386804134	648518346491849128	72623912386639697	648518346490998819	[ 18363 101679 2192]	[ 18373 101713 2192]
3511	8235574	2022-11-17 14:28:59.843347+00:00		t	48	72623912386602721	648518346491849128	72623912386605653	648518346489544793	[ 17441 101115 2192]	[ 17477 101107 2191]
3512	9600830	2022-11-17 14:28:59.843347+00:00		t	23	72623912386634011	648518346491849128	72623912386800954	648518346496880180	[ 18389 101659 2197]	[ 18411 101665 2198]
3513	17485590	2022-11-17 14:28:59.843347+00:00		t	22	72694143490641163	648518346491849128	72694143490710357	648518346496880180	[18955 97963 1815]	[18941 97927 1816]
3518	26191325	2022-11-17 14:28:59.843347+00:00		t	41	72694143557858555	648518346491849128	72694143557861091	648518346496880180	[20073 96981 1948]	[20095 96959 1948]
3526	42182524	2022-11-17 14:28:59.843347+00:00		t	48	72342712221008094	648518346492104815	72342712221012527	648518346476724086	[ 9949 109033 2126]	[ 9979 109021 2127]
3527	14437081	2022-11-17 14:28:59.843347+00:00		t	25	72623706094152375	648518346491849128	72623706094159806	648518346473216868	[17053 96113 1943]	[17077 96127 1943]
3528	16764430	2022-11-17 14:28:59.843347+00:00		t	28	72624049758882033	648518346491849128	72624049758890014	648518346480509142	[ 17615 104885 2170]	[ 17575 104867 2170]
3541	18909240	2022-11-17 14:28:59.843347+00:00		t	48	72483244020583251	648518346491849128	72483244020587922	648518346490998819	[ 13829 102851 2978]	[ 13815 102821 2978]
3550	8621333	2022-11-17 14:28:59.843347+00:00		t	65	72553406337898863	648518346491849128	72553406337892347	648518346482173076	[15229 97459 2455]	[15269 97465 2455]
3559	22388298	2022-11-17 14:28:59.843347+00:00		t	27	72623637710314744	648518346491849128	72623637710317390	648518346498397338	[17551 93351 2621]	[17521 93359 2621]
3560	23837702	2022-11-17 14:28:59.843347+00:00		t	57	72694487021104560	648518346491849128	72694487021110194	648518346497059044	[ 18785 108407 1753]	[ 18759 108407 1754]
3561	18909245	2022-11-17 14:28:59.843347+00:00		t	43	72483244020543996	648518346491849128	72483244020378169	648518346490998819	[ 13797 103065 2957]	[ 13815 103095 2957]
3565	36792210	2022-11-17 14:28:59.843347+00:00		t	25	72413012446895222	648518346491849128	72413012446872800	648518346496818300	[ 10553 108249 2450]	[ 10565 108221 2451]
3566	7618433	2022-11-17 14:28:59.843347+00:00		t	36	72553543642787967	648518346491849128	72553543642777663	648518346489544793	[ 15085 101049 2240]	[ 15091 101079 2241]
3567	21219080	2022-11-17 14:28:59.843347+00:00		t	35	72694074838582216	648518346491849128	72694074838585047	648518346517948776	[18977 94589 2043]	[18977 94627 2044]
3568	1058316	2022-11-17 14:28:59.843347+00:00		t	49	72623775082208242	648518346491849128	72623775082192915	648518346492165650	[18275 97905 2513]	[18239 97899 2513]
3573	8430003	2022-11-17 14:28:59.843347+00:00		t	15	72764512839058078	648518346491849128	72764512839033460	648518346517571364	[21383 97921 3023]	[21355 97907 3025]
3577	23801734	2022-11-17 14:28:59.843347+00:00		t	76	72623706228546972	648518346491849128	72623706228537420	648518346494471301	[18373 94343 2270]	[18397 94321 2269]
3583	19445362	2022-11-17 14:28:59.843347+00:00		t	19	72483106514287474	648518346491849128	72483106514286872	648518346498584881	[13763 98577 2831]	[13787 98561 2830]
3605	3425908	2022-11-17 14:28:59.843347+00:00		t	37	72694074905634035	648518346491849128	72694074905636188	648518346475414912	[18461 95897 2148]	[18439 95873 2149]
3606	14146670	2022-11-17 14:28:59.843347+00:00		t	35	72694281466553596	648518346494306039	72694281466551163	648518346505055110	[ 19787 101881 2862]	[ 19759 101867 2862]
3614	5524576	2022-11-17 14:28:59.843347+00:00		t	29	72623568856593636	648518346491849128	72623568856596139	648518346501071209	[18385 91991 2360]	[18365 92027 2361]
3624	25968923	2022-11-17 14:28:59.843347+00:00		t	38	72764443985320541	648518346491849128	72764443985313334	648518346503172851	[21909 94665 2770]	[21913 94637 2770]
3625	42179789	2022-11-17 14:28:59.843347+00:00		t	30	72553475258766650	648518346500029439	72553475258807916	648518346489985111	[14945 98655 2885]	[14933 98677 2886]
3626	16319962	2022-11-17 14:28:59.843347+00:00		t	29	72694143356635973	648518346491849128	72694143356611381	648518346503299451	[20245 97735 1613]	[20233 97763 1612]
3627	24837066	2022-11-17 14:28:59.843347+00:00		t	16	72623637576077297	648518346491849128	72623637576069743	648518346499887941	[18287 94083 2347]	[18285 94113 2347]
3628	25869057	2022-11-17 14:28:59.843347+00:00		t	42	72624049557565642	648518346491849128	72624049557615797	648518346494407163	[ 16569 105897 1788]	[ 16593 105897 1790]
3634	42179869	2022-11-17 14:28:59.843347+00:00		t	15	72553475258808394	648518346500029439	72553475258798231	648518346491351329	[15053 99273 2894]	[15059 99245 2893]
3636	11104844	2022-11-17 14:28:59.843347+00:00		t	37	72483174764258645	648518346491849128	72483174764276216	648518346481712321	[ 13107 101385 1948]	[ 13099 101351 1948]
3644	1865823	2022-11-17 14:28:59.843347+00:00		t	22	72553887374274158	648518346491849128	72553887374280766	648518346494407163	[ 14391 112087 2479]	[ 14377 112065 2480]
3645	18797358	2022-11-17 14:28:59.843347+00:00		t	36	72553887374267810	648518346491849128	72483518630100661	648518346485914052	[ 14361 112125 2478]	[ 14335 112125 2480]
3653	24460495	2022-11-17 14:28:59.843347+00:00		t	21	72553543508584101	648518346491849128	72553543508578965	648518346480509142	[ 14375 100833 2003]	[ 14367 100847 2002]
3654	22620862	2022-11-17 14:28:59.843347+00:00		t	19	72623912320154713	648518346491849128	72623912319990368	648518346487038617	[ 17495 102223 2182]	[ 17517 102205 2183]
3662	24114743	2022-11-17 14:28:59.843347+00:00		t	27	72694074972778277	648518346491849128	72694074972778285	648518346485624851	[19739 94673 2287]	[19773 94663 2287]
3663	14560694	2022-11-17 14:28:59.843347+00:00		t	63	72624187398997842	648518346491849128	72624187399018082	648518346501071209	[ 17111 109271 2488]	[ 17091 109295 2488]
3664	14560697	2022-11-17 14:28:59.843347+00:00		t	47	72624187399108989	648518346491849128	72624187399084928	648518346501071209	[ 17121 109127 2521]	[ 17097 109097 2521]
3665	17794007	2022-11-17 14:28:59.843347+00:00		t	31	72553406405095084	648518346491849128	72553406405117133	648518346494407163	[15935 97609 2624]	[15909 97593 2625]
3666	2165264	2022-11-17 14:28:59.843347+00:00		t	32	72483449575310135	648518346491849128	72483449575296826	648518346494407163	[ 12635 110361 1921]	[ 12647 110387 1922]
3667	2165271	2022-11-17 14:28:59.843347+00:00		t	36	72483449575310185	648518346491849128	72483449575296826	648518346494407163	[ 12627 110355 1914]	[ 12659 110379 1914]
3669	9600769	2022-11-17 14:28:59.843347+00:00		t	44	72623912386822841	648518346491849128	72623912386820467	648518346486939545	[ 18225 101629 2200]	[ 18207 101615 2201]
3671	23879728	2022-11-17 14:28:59.843347+00:00		t	36	72835087338963269	648518346491849128	72835087338954687	648518346489544793	[ 22745 102433 2261]	[ 22781 102455 2261]
3672	8901596	2022-11-17 14:28:59.843347+00:00		t	32	72624255715839331	648518346491849128	72624255715852964	648518346494407163	[ 16443 111449 1727]	[ 16455 111417 1727]
3688	25361799	2022-11-17 14:28:59.843347+00:00		t	23	72553612295168529	648518346491849128	72553612295155696	648518346489544793	[ 16287 103771 2128]	[ 16253 103787 2128]
3690	25361814	2022-11-17 14:28:59.843347+00:00		t	39	72553612295210476	648518346491849128	72553612295225069	648518346494486917	[ 16269 103609 2152]	[ 16271 103591 2155]
3694	27168161	2022-11-17 14:28:59.843347+00:00		t	37	72694005984871334	648518346491849128	72694005984882119	648518346487654612	[19447 94105 1756]	[19439 94143 1756]
3695	9600388	2022-11-17 14:28:59.843347+00:00		t	31	72623912386663425	648518346491849128	72623912386768919	648518346489544793	[ 17521 102043 2188]	[ 17499 102071 2190]
3696	9600387	2022-11-17 14:28:59.843347+00:00		t	39	72623912386660193	648518346491849128	72623912386794454	648518346491107107	[ 17511 102017 2186]	[ 17503 102025 2189]
3697	1524905	2022-11-17 14:28:59.843347+00:00		t	24	72412943526336656	648518346491849128	72412943526361951	648518346490998819	[ 11913 106389 2161]	[ 11937 106401 2163]
3698	9600760	2022-11-17 14:28:59.843347+00:00		t	50	72623912386793608	648518346491849128	72623912386809961	648518346490998819	[ 18221 101653 2199]	[ 18191 101675 2200]
3703	35398970	2022-11-17 14:28:59.843347+00:00		t	57	72834812729373563	648518346491849128	72834812729376132	648518346494975395	[23611 95131 2722]	[23615 95123 2725]
3711	25980251	2022-11-17 14:28:59.843347+00:00		t	32	72482969008422458	648518346491849128	72482969008431065	648518346490998819	[13899 95581 2710]	[13927 95561 2710]
3712	15822409	2022-11-17 14:28:59.843347+00:00		t	59	72553818453562540	648518346491849128	72553818453562576	648518346490998819	[ 15041 108617 2127]	[ 15029 108653 2128]
3713	25980277	2022-11-17 14:28:59.843347+00:00		t	41	72482969008528985	648518346491849128	72482969008521536	648518346491107107	[13961 96133 2747]	[13977 96137 2745]
3714	25980335	2022-11-17 14:28:59.843347+00:00		t	30	72482969008533585	648518346491849128	72482969008533541	648518346491107107	[14037 96025 2747]	[14061 96029 2746]
3715	39160229	2022-11-17 14:28:59.843347+00:00		t	20	72623912252805567	648518346491849128	72623912252818264	648518346494757803	[ 16611 100577 2025]	[ 16601 100557 2027]
3716	39160231	2022-11-17 14:28:59.843347+00:00		t	42	72623912252802612	648518346491849128	72623912252802661	648518346480509142	[ 16621 100549 2023]	[ 16607 100523 2024]
3722	31812304	2022-11-17 14:28:59.843347+00:00		t	20	72553337551316161	648518346491849128	72553337551303037	648518346499887941	[15895 94851 2331]	[15895 94857 2329]
3723	15822412	2022-11-17 14:28:59.843347+00:00		t	42	72553818453560129	648518346491849128	72553818453547777	648518346481712321	[ 15071 108665 2120]	[ 15037 108683 2121]
3724	15822452	2022-11-17 14:28:59.843347+00:00		t	58	72553818453560129	648518346491849128	72553818453555032	648518346494407163	[ 15103 108689 2122]	[ 15093 108721 2122]
3725	25361815	2022-11-17 14:28:59.843347+00:00		t	36	72553612295176301	648518346491849128	72553612295160898	648518346494407163	[ 16297 103805 2131]	[ 16269 103833 2131]
3728	33166552	2022-11-17 14:28:59.843347+00:00		t	40	72694143692338851	648518346491849128	72694143692312988	648518346491241505	[18663 97017 2309]	[18643 96989 2311]
3739	32397112	2022-11-17 14:28:59.843347+00:00		t	22	72905318576974280	648518346491849128	72905318576948984	648518346491165219	[25287 98751 2080]	[25267 98775 2080]
3740	22786410	2022-11-17 14:28:59.843347+00:00		t	59	72553749733977436	648518346491849128	72553749733984925	648518346491241505	[ 14685 106705 2087]	[ 14649 106711 2088]
3742	39160234	2022-11-17 14:28:59.843347+00:00		t	43	72623912252784910	648518346491849128	72623912252785071	648518346497160600	[ 16643 100555 2012]	[ 16611 100559 2012]
3746	14560764	2022-11-17 14:28:59.843347+00:00		t	21	72624187399051588	648518346491849128	72624187399061471	648518346489964505	[ 17165 109243 2503]	[ 17161 109281 2505]
3750	33144147	2022-11-17 14:28:59.843347+00:00		t	33	72975550016353200	648518346491849128	72975550016353229	648518346501071209	[27077 96039 2330]	[27091 96065 2329]
3751	23837737	2022-11-17 14:28:59.843347+00:00		t	25	72694487021061812	648518346491849128	72694487021055645	648518346502434131	[ 18845 108505 1727]	[ 18849 108537 1727]
3752	38271101	2022-11-17 14:28:59.843347+00:00		t	19	72764580820170427	648518346491849128	72764580820162590	648518346497160600	[20585 98803 1568]	[20557 98793 1569]
3768	9512958	2022-11-17 14:28:59.843347+00:00		t	43	72623843533103745	648518346491849128	72623843533039412	648518346497160600	[18283 98869 1934]	[18269 98835 1934]
3777	36697609	2022-11-17 14:28:59.843347+00:00		t	67	72623774746790350	648518346491849128	72623774746867824	648518346497160600	[17435 97159 1925]	[17443 97195 1926]
3778	31165298	2022-11-17 14:28:59.843347+00:00		t	44	72694074771251322	648518346491849128	72694074771256403	648518346501071209	[20295 94609 1829]	[20317 94625 1830]
3784	22734433	2022-11-17 14:28:59.843347+00:00		t	63	72553612227914210	648518346491849128	72553612227930653	648518346489544793	[ 14605 103263 1945]	[ 14597 103299 1945]
3790	23826928	2022-11-17 14:28:59.843347+00:00		t	24	72764374930205684	648518346491849128	72764374930218203	648518346473216868	[20729 93753 2096]	[20745 93791 2097]
3795	22786420	2022-11-17 14:28:59.843347+00:00		t	34	72553749733977436	648518346491849128	72553749733977429	648518346489544793	[ 14691 106677 2087]	[ 14661 106663 2088]
3798	25851998	2022-11-17 14:28:59.843347+00:00		t	39	72553406271032094	648518346491849128	72553406271035684	648518346489544793	[15283 97395 2434]	[15299 97367 2435]
3799	25852007	2022-11-17 14:28:59.843347+00:00		t	40	72553406270795698	648518346491849128	72553406270782823	648518346489544793	[15309 97751 2326]	[15313 97791 2327]
3804	34931740	2022-11-17 14:28:59.843347+00:00		t	25	72764650210730667	648518346491849128	72764650210754940	648518346488633481	[ 21747 100897 2857]	[ 21767 100917 2858]
3808	25852025	2022-11-17 14:28:59.843347+00:00		t	20	72553406270997228	648518346491849128	72553406270980370	648518346473216868	[15337 97371 2412]	[15345 97371 2410]
3820	41039912	2022-11-17 14:28:59.843347+00:00		t	52	72764581491291254	648518346491849128	72764581491341693	648518346501071209	[20525 98815 2885]	[20549 98799 2887]
3826	15705452	2022-11-17 14:28:59.843347+00:00		t	53	72623843667508476	648518346491849128	72623843667454315	648518346491107107	[16859 99079 2266]	[16827 99095 2267]
3827	23801738	2022-11-17 14:28:59.843347+00:00		t	48	72623706228614689	648518346491849128	72623706228612018	648518346490998819	[18381 94421 2298]	[18401 94445 2298]
3828	25852027	2022-11-17 14:28:59.843347+00:00		t	13	72553406270770540	648518346491849128	72553406270762265	648518346490998819	[15343 97731 2323]	[15353 97771 2324]
3829	30187130	2022-11-17 14:28:59.843347+00:00		t	40	72483037593961101	648518346491849128	72483037593966646	648518346497975655	[14103 98097 2549]	[14141 98101 2549]
3832	39297328	2022-11-17 14:28:59.843347+00:00		t	83	72694143356500959	648518346491849128	72694143356516251	648518346503299451	[19383 97703 1563]	[19391 97731 1565]
3833	18797265	2022-11-17 14:28:59.843347+00:00		t	43	72483518630078579	648518346491849128	72483518630068604	648518346499887941	[ 14161 112393 2470]	[ 14177 112423 2470]
3834	9600768	2022-11-17 14:28:59.843347+00:00		t	38	72623912386800872	648518346491849128	72623912386766121	648518346499887941	[ 18241 101563 2195]	[ 18205 101545 2196]
3835	39297215	2022-11-17 14:28:59.843347+00:00		t	56	72694143356330491	648518346491849128	72694143356329483	648518346481712321	[19309 97741 1548]	[19277 97759 1549]
3836	26411516	2022-11-17 14:28:59.843347+00:00		t	25	72483381056660973	648518346491849128	72483381056804503	648518346491547454	[ 13565 107059 2190]	[ 13541 107029 2190]
3844	19461236	2022-11-17 14:28:59.843347+00:00		t	34	72623774947966694	648518346491849128	72623774947961411	648518346510192422	[17397 97621 2240]	[17411 97595 2241]
3845	17266745	2022-11-17 14:28:59.843347+00:00		t	24	72553543844129949	648518346491849128	72553543844132147	648518346496880180	[ 16081 100673 2659]	[ 16043 100659 2659]
3846	17049152	2022-11-17 14:28:59.843347+00:00		t	48	72624049490463259	648518346491849128	72624049490434044	648518346490998819	[ 16731 105797 1648]	[ 16737 105825 1647]
3854	25851986	2022-11-17 14:28:59.843347+00:00		t	19	72553406270805589	648518346491849128	72553406270810432	648518346510192422	[15297 97663 2338]	[15267 97697 2338]
3855	34915566	2022-11-17 14:28:59.843347+00:00		t	29	72553406136754916	648518346491849128	72553406136781084	648518346473216868	[16167 97969 2150]	[16199 97957 2150]
3856	17888472	2022-11-17 14:28:59.843347+00:00		t	17	72553406606384641	648518346491849128	72553406606376429	648518346476724086	[14651 96783 2986]	[14663 96817 2986]
3859	42831426	2022-11-17 14:28:59.843347+00:00		t	26	72553612160806921	648518346491849128	72553612160819122	648518346512118207	[ 14381 102605 1813]	[ 14357 102603 1816]
3862	40230005	2022-11-17 14:28:59.843347+00:00		t	46	72905318711246508	648518346491849128	72905318711226984	648518346489544793	[24911 99053 2363]	[24879 99037 2363]
3863	4080350	2022-11-17 14:28:59.843347+00:00		t	58	72623706698144799	648518346491849128	72623706698138289	648518346487038617	[17755 96187 3118]	[17747 96159 3119]
3864	31812356	2022-11-17 14:28:59.843347+00:00		t	91	72553337551337760	648518346491849128	72553337551340321	648518346490196954	[15983 94907 2340]	[15997 94937 2341]
3865	41864832	2022-11-17 14:28:59.843347+00:00		t	59	72694349447944812	648518346491849128	72694349447925015	648518346503299451	[ 18613 103137 1481]	[ 18615 103103 1481]
3866	22734406	2022-11-17 14:28:59.843347+00:00		t	46	72553612227800908	648518346491849128	72553612227884288	648518346503299451	[ 14585 103247 1939]	[ 14557 103275 1940]
3871	38720644	2022-11-17 14:28:59.843347+00:00		t	42	72483312270395509	648518346491849128	72483312270375714	648518346481712321	[ 14003 106317 2109]	[ 13993 106347 2109]
3876	1524942	2022-11-17 14:28:59.843347+00:00		t	27	72412943526338703	648518346491849128	72412943526336397	648518346489544793	[ 11963 106339 2158]	[ 11991 106361 2158]
3888	8508478	2022-11-17 14:28:59.843347+00:00		t	16	72764718930353982	648518346491849128	72764718930341190	648518346480645078	[ 21743 102633 2913]	[ 21739 102611 2912]
3889	40419685	2022-11-17 14:28:59.843347+00:00		t	59	72483106380566704	648518346491849128	72483106380617620	648518346480509142	[12873 98775 2692]	[12909 98777 2693]
3890	39070044	2022-11-17 14:28:59.843347+00:00		t	35	72413080898063379	648518346491849128	72413080898078147	648518346499887941	[ 10519 109309 1996]	[ 10529 109345 1996]
3891	4501015	2022-11-17 14:28:59.843347+00:00		t	47	72553474722044652	648518346491849128	72553474722037328	648518346481712321	[ 16061 100073 1900]	[ 16071 100039 1900]
3895	30495517	2022-11-17 14:28:59.843347+00:00		t	97	72483381123832882	648518346491849128	72483381123835855	648518346493984369	[ 13459 108213 2314]	[ 13459 108251 2314]
3913	11133305	2022-11-17 14:28:59.843347+00:00		t	34	72553337484308181	648518346491849128	72553337484317858	648518346510021158	[14755 94699 2239]	[14735 94695 2242]
3914	26867508	2022-11-17 14:28:59.843347+00:00		t	36	72764718259252063	648518346491849128	72764718259258395	648518346517948776	[ 20815 103615 1628]	[ 20837 103597 1628]
3915	24836981	2022-11-17 14:28:59.843347+00:00		t	42	72623637576037178	648518346491849128	72623637576062325	648518346490998819	[18185 94167 2343]	[18207 94197 2344]
3916	30665418	2022-11-17 14:28:59.843347+00:00		t	45	72553406002569907	648518346491849128	72553406002578151	648518346490998819	[14597 98113 1906]	[14635 98107 1906]
3917	17888498	2022-11-17 14:28:59.843347+00:00		t	28	72553406606397076	648518346491849128	72553406606376395	648518346510192422	[14661 96763 2985]	[14695 96779 2985]
3918	14560601	2022-11-17 14:28:59.843347+00:00		t	43	72624187398993032	648518346491849128	72624187399000292	648518346489964505	[ 17001 109145 2481]	[ 16965 109139 2481]
3936	27236060	2022-11-17 14:28:59.843347+00:00		t	24	72694006253173907	648518346491849128	72694006253146876	648518346501071209	[19199 93333 2233]	[19175 93335 2232]
3938	4080698	2022-11-17 14:28:59.843347+00:00		t	39	72623706698223965	648518346491849128	72623706698179544	648518346487038617	[18313 96123 3141]	[18345 96111 3141]
3946	31365135	2022-11-17 14:28:59.843347+00:00		t	35	72553612295147622	648518346491849128	72553612295131852	648518346496899330	[ 16097 103255 2120]	[ 16079 103227 2120]
3950	31603065	2022-11-17 14:28:59.843347+00:00		t	31	72483381191093999	648518346491849128	72483381191096698	648518346501071209	[ 12405 107783 2463]	[ 12409 107813 2463]
3951	18003869	2022-11-17 14:28:59.843347+00:00		t	16	72483037459752940	648518346491849128	72483037459753339	648518346526461399	[13781 96449 2305]	[13813 96449 2305]
3957	29256608	2022-11-17 14:28:59.843347+00:00		t	24	72694281064070427	648518346491849128	72694281064066267	648518346486963171	[ 18709 100603 2136]	[ 18691 100577 2136]
3958	21118142	2022-11-17 14:28:59.843347+00:00		t	20	72764581021307087	648518346491849128	72764581021378310	648518346483080678	[20705 99769 1931]	[20703 99735 1932]
3960	32093628	2022-11-17 14:28:59.843347+00:00		t	12	72553337484497691	648518346491849128	72553337484468050	648518346517541956	[15061 95381 2307]	[15067 95349 2308]
3964	29256592	2022-11-17 14:28:59.843347+00:00		t	23	72694281064070468	648518346491849128	72694281064081158	648518346489544793	[ 18685 100641 2137]	[ 18657 100637 2138]
3965	19445442	2022-11-17 14:28:59.843347+00:00		t	47	72483106514502148	648518346491849128	72483106514499381	648518346489544793	[13969 98865 2842]	[13993 98899 2843]
3967	31572501	2022-11-17 14:28:59.843347+00:00		t	29	72483518495902298	648518346491849128	72483518495904678	648518346490998819	[ 12435 111321 2228]	[ 12447 111353 2229]
3969	31572517	2022-11-17 14:28:59.843347+00:00		t	38	72483518495897739	648518346491849128	72483518495907114	648518346490998819	[ 12465 111281 2230]	[ 12469 111277 2232]
3975	16867125	2022-11-17 14:28:59.843347+00:00		t	22	72834743942856533	648518346491849128	72834743942861561	648518346487038617	[23285 94067 2635]	[23313 94095 2635]
3976	19445445	2022-11-17 14:28:59.843347+00:00		t	29	72483106514530850	648518346491849128	72483106514533290	648518346487038617	[13981 98759 2855]	[14017 98751 2856]
3979	18612516	2022-11-17 14:28:59.843347+00:00		t	15	72483587014197952	648518346491849128	72483587014240129	648518346510021158	[ 13351 112699 1928]	[ 13357 112661 1926]
3985	22734421	2022-11-17 14:28:59.843347+00:00		t	60	72553612227914240	648518346491849128	72553612227898907	648518346490998819	[ 14601 103259 1941]	[ 14579 103291 1942]
3986	32142710	2022-11-17 14:28:59.843347+00:00		t	71	72553543643015877	648518346491849128	72553543642947789	648518346490998819	[ 15657 100745 2305]	[ 15671 100783 2306]
3987	33062328	2022-11-17 14:28:59.843347+00:00		t	40	72623706228584308	648518346491849128	72623706228596226	648518346498076826	[17143 94413 2290]	[17163 94439 2291]
3988	38720445	2022-11-17 14:28:59.843347+00:00		t	16	72483312270425735	648518346491849128	72483312270433215	648518346498076826	[ 13599 106469 2126]	[ 13577 106481 2128]
3989	38720465	2022-11-17 14:28:59.843347+00:00		t	49	72483312270410189	648518346491849128	72483312270388225	648518346498076826	[ 13571 106223 2110]	[ 13607 106215 2111]
3990	9512967	2022-11-17 14:28:59.843347+00:00		t	30	72623843532896055	648518346491849128	72623843532894349	648518346496880180	[18289 98869 1931]	[18287 98831 1932]
3991	8986983	2022-11-17 14:28:59.843347+00:00		t	35	72483175234028190	648518346491849128	72483175234030427	648518346491107107	[ 13919 101323 2862]	[ 13915 101357 2862]
3993	27495069	2022-11-17 14:28:59.843347+00:00		t	25	72694349716264371	648518346491849128	72694349716250332	648518346497160600	[ 19091 102527 1957]	[ 19075 102523 1955]
4001	30275481	2022-11-17 14:28:59.843347+00:00		t	18	72412737569071613	648518346491849128	72412737569074082	648518346502948595	[11941 99385 2490]	[11943 99359 2490]
4002	29853511	2022-11-17 14:28:59.843347+00:00		t	50	72694006118884191	648518346491849128	72694006118887200	648518346489473388	[19019 92239 1939]	[19061 92247 1940]
4005	2706920	2022-11-17 14:28:59.843347+00:00		t	55	72483037526513429	648518346491849128	72483037526361754	648518346510021158	[14265 96281 2317]	[14289 96275 2316]
4011	22388342	2022-11-17 14:28:59.843347+00:00		t	20	72623637710314744	648518346491849128	72623637710330914	648518346503172851	[17585 93351 2623]	[17583 93369 2625]
4014	16464335	2022-11-17 14:28:59.843347+00:00		t	32	72483106313362926	648518346491849128	72483106313350202	648518346502948595	[14165 98411 2519]	[14201 98411 2520]
4022	21462145	2022-11-17 14:28:59.843347+00:00		t	50	72764512235111027	648518346491849128	72764512235090968	648518346482173076	[21947 96611 1882]	[21927 96587 1883]
4026	28487057	2022-11-17 14:28:59.843347+00:00		t	18	72553887038771767	648518346491849128	72553887038788879	648518346481712321	[ 15683 111633 1848]	[ 15709 111619 1849]
4028	18495345	2022-11-17 14:28:59.843347+00:00		t	45	72623775417686361	648518346491849128	72623775417673073	648518346480645078	[17785 96389 3120]	[17759 96417 3120]
4029	41248775	2022-11-17 14:28:59.843347+00:00		t	16	72624187466188185	648518346491849128	72624187466177408	648518346491351329	[ 17017 109955 2638]	[ 17045 109937 2637]
4030	22053611	2022-11-17 14:28:59.843347+00:00		t	13	72553337349981368	648518346491849128	72553337349958487	648518346503987240	[14907 95529 1942]	[14897 95553 1941]
4031	4422839	2022-11-17 14:28:59.843347+00:00		t	56	72835018820923835	648518346491849128	72835018820912967	648518346501071209	[ 23521 100839 2686]	[ 23487 100839 2687]
4034	25361784	2022-11-17 14:28:59.843347+00:00		t	17	72553612295148077	648518346491849128	72553612295160808	648518346494486917	[ 16269 103735 2129]	[ 16237 103727 2130]
4041	17266957	2022-11-17 14:28:59.843347+00:00		t	54	72553543844105248	648518346491849128	72553543844098508	648518346510192422	[ 16179 100647 2644]	[ 16209 100673 2644]
4042	31603182	2022-11-17 14:28:59.843347+00:00		t	40	72483381191138573	648518346491849128	72483381191148505	648518346488838734	[ 12667 107735 2480]	[ 12635 107743 2482]
4046	19249047	2022-11-17 14:28:59.843347+00:00		t	33	72694074838666973	648518346491849128	72694074838686918	648518346487038617	[19221 95711 2053]	[19245 95713 2054]
4047	4955905	2022-11-17 14:28:59.843347+00:00		t	23	72623774679685843	648518346491849128	72623774679727233	648518346500061395	[17329 97519 1789]	[17345 97543 1790]
4058	1524878	2022-11-17 14:28:59.843347+00:00		t	52	72412943526336656	648518346491849128	72412943526348915	648518346496087564	[ 11883 106409 2161]	[ 11893 106431 2163]
4062	43969283	2022-11-17 14:28:59.843347+00:00		t	31	72694280862749202	648518346491849128	72694280862742147	648518346499887941	[ 18581 100623 1769]	[ 18611 100593 1768]
4063	37352285	2022-11-17 14:28:59.843347+00:00		t	37	72553887038771767	648518346491849128	72553887038745911	648518346499887941	[ 15681 111631 1846]	[ 15709 111615 1846]
4064	18612548	2022-11-17 14:28:59.843347+00:00		t	22	72483587014197952	648518346491849128	72483587014222565	648518346481712321	[ 13373 112719 1927]	[ 13387 112691 1926]
4065	30173502	2022-11-17 14:28:59.843347+00:00		t	51	72623706027161173	648518346491849128	72623706027178041	648518346481712321	[17401 95231 1863]	[17407 95203 1864]
4066	43969277	2022-11-17 14:28:59.843347+00:00		t	46	72694280862642819	648518346491849128	72694280862650346	648518346494407163	[ 18619 100563 1734]	[ 18613 100539 1733]
4068	30652084	2022-11-17 14:28:59.843347+00:00		t	50	72483243416872387	648518346491849128	72483243416849205	648518346490998819	[ 12997 103761 1914]	[ 12993 103797 1914]
4069	31365116	2022-11-17 14:28:59.843347+00:00		t	29	72553612295147622	648518346491849128	72553612295134435	648518346489544793	[ 16075 103271 2120]	[ 16047 103247 2121]
4070	31365143	2022-11-17 14:28:59.843347+00:00		t	27	72553612295124392	648518346491849128	72553612295145111	648518346473216868	[ 16107 103293 2122]	[ 16093 103333 2123]
4071	30665335	2022-11-17 14:28:59.843347+00:00		t	15	72553406002567189	648518346491849128	72553406002567163	648518346510021158	[14513 98057 1904]	[14503 98027 1904]
4075	3425922	2022-11-17 14:28:59.843347+00:00		t	32	72694074905605368	648518346491849128	72694074905594107	648518346497160600	[18487 95957 2137]	[18453 95957 2138]
4078	25869060	2022-11-17 14:28:59.843347+00:00		t	14	72624049557550587	648518346491849128	72624049557565559	648518346480645078	[ 16577 105867 1786]	[ 16597 105845 1787]
4079	30127636	2022-11-17 14:28:59.843347+00:00		t	31	72553887038816434	648518346491849128	72553887038798209	648518346494975395	[ 14607 110679 1857]	[ 14585 110657 1858]
4080	25852006	2022-11-17 14:28:59.843347+00:00		t	52	72553406270770540	648518346491849128	72553406270613459	648518346498584881	[15313 97737 2323]	[15315 97771 2323]
4085	41248698	2022-11-17 14:28:59.843347+00:00		t	61	72624187466190709	648518346491849128	72624187466200534	648518346491351329	[ 16963 109949 2650]	[ 16981 109989 2650]
4086	41248745	2022-11-17 14:28:59.843347+00:00		t	37	72624187466169958	648518346491849128	72624187466177408	648518346491351329	[ 16999 109915 2641]	[ 17021 109925 2642]
4087	41248771	2022-11-17 14:28:59.843347+00:00		t	44	72624187466149788	648518346491849128	72624187466142230	648518346491351329	[ 17017 109747 2626]	[ 17047 109737 2626]
4102	14436936	2022-11-17 14:28:59.843347+00:00		t	14	72623706094349382	648518346491849128	72623706094346864	648518346487654612	[16879 95511 2014]	[16869 95475 2016]
4104	30275555	2022-11-17 14:28:59.843347+00:00		t	46	72412737569180220	648518346491849128	72412737569147071	648518346492165650	[11997 99605 2525]	[12021 99627 2525]
4110	29610800	2022-11-17 14:28:59.843347+00:00		t	38	72623774947994476	648518346491849128	72623706228503144	648518346496880180	[18011 96257 2258]	[18033 96243 2257]
4111	7618468	2022-11-17 14:28:59.843347+00:00		t	38	72553543642751473	648518346491849128	72553543642740590	648518346496087564	[ 15105 100883 2226]	[ 15119 100917 2226]
4116	23914335	2022-11-17 14:28:59.843347+00:00		t	15	72553474990107477	648518346491849128	72553474990222765	648518346510192422	[15859 99941 2322]	[15875 99929 2323]
4117	11939645	2022-11-17 14:28:59.843347+00:00		t	35	72483106447607728	648518346491849128	72483106447617581	648518346510192422	[13837 98355 2787]	[13847 98385 2787]
4125	13571667	2022-11-17 14:28:59.843347+00:00		t	16	72623775417606188	648518346491849128	72623775417612373	648518346510192422	[16679 96457 3095]	[16661 96453 3097]
4127	40670845	2022-11-17 14:28:59.843347+00:00		t	24	72905249924563222	648518346491849128	72905249924588487	648518346499887941	[25087 96993 2206]	[25085 96969 2208]
4128	32586559	2022-11-17 14:28:59.843347+00:00		t	34	72412943929154038	648518346491849128	72412943929034842	648518346494817301	[ 11403 105801 2945]	[ 11399 105839 2945]
4129	31124328	2022-11-17 14:28:59.843347+00:00		t	16	72694418435656809	648518346491849128	72694418435646195	648518346494407163	[ 19709 104929 1939]	[ 19699 104891 1941]
4130	31124292	2022-11-17 14:28:59.843347+00:00		t	51	72694418435503581	648518346491849128	72694418435501342	648518346494407163	[ 19679 105037 1930]	[ 19653 105061 1930]
4131	1865921	2022-11-17 14:28:59.843347+00:00		t	13	72553887374267810	648518346491849128	72553887374287015	648518346480645078	[ 14471 112071 2480]	[ 14487 112071 2482]
4137	3426469	2022-11-17 14:28:59.843347+00:00		t	14	72694074905279945	648518346491849128	72694074905277925	648518346487038617	[19109 95747 2062]	[19139 95737 2063]
4139	1271967	2022-11-17 14:28:59.843347+00:00		t	30	72623912320032020	648518346491849128	72623912320032346	648518346489544793	[ 17321 101099 2179]	[ 17347 101127 2180]
4140	30186741	2022-11-17 14:28:59.843347+00:00		t	32	72483037593876970	648518346491849128	72483037593863072	648518346489544793	[13635 97595 2514]	[13655 97621 2514]
4143	1524793	2022-11-17 14:28:59.843347+00:00		t	27	72412943526331409	648518346491849128	72412943526323850	648518346490998819	[ 11781 106397 2152]	[ 11753 106415 2153]
4144	38720506	2022-11-17 14:28:59.843347+00:00		t	28	72483312270417624	648518346491849128	72483312270419994	648518346498076826	[ 13653 106325 2118]	[ 13681 106315 2118]
4146	16464327	2022-11-17 14:28:59.843347+00:00		t	27	72483106313368371	648518346491849128	72483106313368338	648518346475414912	[14161 98435 2521]	[14189 98453 2522]
4148	16464332	2022-11-17 14:28:59.843347+00:00		t	45	72483106313362926	648518346491849128	72483106313350166	648518346494486917	[14165 98387 2518]	[14193 98371 2518]
4149	12749433	2022-11-17 14:28:59.843347+00:00		t	22	72624186929199741	648518346491849128	72624186929197050	648518346491241505	[ 17743 110093 1572]	[ 17769 110075 1572]
4157	28142947	2022-11-17 14:28:59.843347+00:00		t	33	72553406270847801	648518346491849128	72553406270842923	648518346494486917	[15843 97419 2357]	[15813 97439 2357]
4160	28142960	2022-11-17 14:28:59.843347+00:00		t	29	72553406270807795	648518346491849128	72553406270840314	648518346494486917	[15863 97299 2346]	[15837 97289 2346]
4161	25361786	2022-11-17 14:28:59.843347+00:00		t	47	72553612295234548	648518346491849128	72553612295248973	648518346489544793	[ 16267 103671 2166]	[ 16257 103639 2167]
4168	16764435	2022-11-17 14:28:59.843347+00:00		t	28	72624049758893806	648518346491849128	72624049758905896	648518346490998819	[ 17623 104901 2172]	[ 17597 104879 2173]
4169	19960427	2022-11-17 14:28:59.843347+00:00		t	32	72623706429950195	648518346491849128	72623706429946966	648518346487038617	[16719 94883 2682]	[16731 94921 2682]
4173	18909209	2022-11-17 14:28:59.843347+00:00		t	13	72483244020376775	648518346491849128	72483244020382130	648518346487038617	[ 13757 103069 2956]	[ 13743 103109 2957]
4175	28142944	2022-11-17 14:28:59.843347+00:00		t	19	72553406270780156	648518346491849128	72553406270815475	648518346487038617	[15801 97713 2331]	[15813 97745 2332]
4178	17772797	2022-11-17 14:28:59.843347+00:00		t	32	72553474923374363	648518346491849128	72553474923379278	648518346498076826	[15895 99891 2284]	[15869 99869 2285]
4180	25851838	2022-11-17 14:28:59.843347+00:00		t	13	72553406270985717	648518346491849128	72553406270990431	648518346480509142	[14775 97917 2410]	[14805 97897 2410]
4185	1293404	2022-11-17 14:28:59.843347+00:00		t	24	72553818587765677	648518346491849128	72553818587768142	648518346487694506	[ 14971 109007 2393]	[ 15009 109001 2392]
4186	6297592	2022-11-17 14:28:59.843347+00:00		t	31	72624118746586932	648518346491849128	72624118746568821	648518346501071209	[ 18273 107237 2616]	[ 18303 107273 2616]
4189	23914245	2022-11-17 14:28:59.843347+00:00		t	34	72553474990262420	648518346491849128	72553474990262163	648518346476724086	[ 15623 100293 2321]	[ 15649 100265 2321]
4190	32099125	2022-11-17 14:28:59.843347+00:00		t	52	72764443784170257	648518346491849128	72764443784062510	648518346497059044	[20923 94667 2424]	[20949 94703 2425]
4193	2706810	2022-11-17 14:28:59.843347+00:00		t	16	72483037526468173	648518346491849128	72483037526467827	648518346482173076	[14145 96343 2316]	[14119 96373 2317]
4196	22734569	2022-11-17 14:28:59.843347+00:00		t	27	72553612227924257	648518346491849128	72553612227927365	648518346489544793	[ 14771 103183 1945]	[ 14761 103145 1945]
4197	403474	2022-11-17 14:28:59.843347+00:00		t	18	72694143759249735	648518346491849128	72694143759247982	648518346489544793	[19653 96273 2380]	[19639 96291 2382]
4198	24460598	2022-11-17 14:28:59.843347+00:00		t	18	72553543508581466	648518346491849128	72553543508589457	648518346490998819	[ 14445 100755 2004]	[ 14481 100765 2004]
4199	24114515	2022-11-17 14:28:59.843347+00:00		t	18	72694074972817221	648518346491849128	72694074972834599	648518346489544793	[19561 94685 2306]	[19537 94689 2306]
4203	23826798	2022-11-17 14:28:59.843347+00:00		t	20	72764374930193362	648518346491849128	72764374930195744	648518346489544793	[20641 93527 2091]	[20605 93535 2091]
4206	13866332	2022-11-17 14:28:59.843347+00:00		t	39	72553474923105593	648518346491849128	72553474922914068	648518346496880180	[15493 98391 2193]	[15463 98413 2194]
4211	20498425	2022-11-17 14:28:59.843347+00:00		t	41	72623706161466294	648518346491849128	72623706161468937	648518346489985111	[17947 95833 2151]	[17927 95797 2152]
4213	16464311	2022-11-17 14:28:59.843347+00:00		t	34	72483106313362926	648518346491849128	72483106313349656	648518346486834125	[14145 98357 2519]	[14171 98335 2518]
4214	16464334	2022-11-17 14:28:59.843347+00:00		t	33	72483106313362926	648518346491849128	72483106313362914	648518346486834125	[14165 98375 2522]	[14195 98357 2522]
4215	31165312	2022-11-17 14:28:59.843347+00:00		t	34	72694074771263650	648518346491849128	72694074771256392	648518346496053067	[20299 94597 1826]	[20327 94607 1827]
4216	12155920	2022-11-17 14:28:59.843347+00:00		t	37	72623637509164502	648518346491849128	72623637509138234	648518346502948595	[18321 93741 2294]	[18325 93785 2294]
4222	21219245	2022-11-17 14:28:59.843347+00:00		t	34	72694074838612718	648518346491849128	72694074838617245	648518346489985111	[19107 94469 2049]	[19135 94487 2050]
4223	12749413	2022-11-17 14:28:59.843347+00:00		t	38	72624186929181081	648518346491849128	72624186929211761	648518346491241505	[ 17697 110087 1571]	[ 17695 110065 1573]
4224	23914227	2022-11-17 14:28:59.843347+00:00		t	18	72553474990262420	648518346491849128	72553474990256782	648518346482173076	[ 15589 100305 2323]	[ 15575 100295 2326]
4232	4058319	2022-11-17 14:28:59.843347+00:00		t	21	72694418435693666	648518346491849128	72694418435686118	648518346508855359	[ 19227 105153 1955]	[ 19215 105191 1957]
4234	4058316	2022-11-17 14:28:59.843347+00:00		t	15	72694418435693666	648518346491849128	72694418435671051	648518346489544793	[ 19221 105155 1954]	[ 19211 105177 1953]
4235	4058328	2022-11-17 14:28:59.843347+00:00		t	24	72694418435714954	648518346491849128	72694418435710550	648518346490998819	[ 19281 105129 1968]	[ 19235 105157 1967]
4241	4080692	2022-11-17 14:28:59.843347+00:00		t	20	72623706698207530	648518346491849128	72623706698194836	648518346483080678	[18295 96139 3142]	[18331 96151 3141]
4243	7442516	2022-11-17 14:28:59.843347+00:00		t	31	72553337484374598	648518346491849128	72553337484382235	648518346507263519	[15575 95787 2267]	[15541 95769 2268]
4253	8235631	2022-11-17 14:28:59.843347+00:00		t	55	72623912386874942	648518346491849128	72623912386903408	648518346489544793	[ 17549 101307 2231]	[ 17545 101305 2233]
4254	8235706	2022-11-17 14:28:59.843347+00:00		t	33	72623912386825045	648518346491849128	72623912386822646	648518346489544793	[ 17649 101271 2206]	[ 17689 101271 2206]
4255	8235709	2022-11-17 14:28:59.843347+00:00		t	31	72623912386781738	648518346491849128	72623912386806579	648518346489544793	[ 17715 101081 2194]	[ 17691 101051 2194]
4256	8235682	2022-11-17 14:28:59.843347+00:00		t	37	72623912386880171	648518346491849128	72623912386880224	648518346487038617	[ 17585 101293 2228]	[ 17603 101327 2229]
4258	8236077	2022-11-17 14:28:59.843347+00:00		t	17	72623912386954460	648518346491849128	72623912386963909	648518346496880180	[ 18301 100399 2267]	[ 18305 100435 2267]
4259	8236091	2022-11-17 14:28:59.843347+00:00		t	41	72623912387018084	648518346491849128	72623912387031469	648518346489544793	[ 18299 100437 2291]	[ 18333 100443 2291]
4276	1674972	2022-11-17 14:28:59.843347+00:00		t	36	72764718796188798	648518346491849128	72764718796193401	648518346508855359	[ 21343 102813 2676]	[ 21323 102787 2678]
4290	19461784	2022-11-17 14:28:59.843347+00:00		t	17	72623774948055778	648518346491849128	72623774948063079	648518346489544793	[18367 97799 2281]	[18329 97799 2283]
4291	20498440	2022-11-17 14:28:59.843347+00:00		t	27	72623706161493934	648518346491849128	72623706161480676	648518346490998819	[17943 96025 2155]	[17941 96063 2155]
4297	11574838	2022-11-17 14:28:59.843347+00:00		t	32	72694212143116238	648518346491849128	72694212143095902	648518346499887941	[19805 99909 1699]	[19837 99929 1700]
4298	26411488	2022-11-17 14:28:59.843347+00:00		t	34	72483381056661621	648518346491849128	72483381056757557	648518346499887941	[ 13521 107041 2187]	[ 13491 107035 2188]
4299	13514868	2022-11-17 14:28:59.843347+00:00		t	19	72482968941367316	648518346491849128	72482968941364732	648518346481712321	[12527 95327 2589]	[12559 95327 2591]
4301	28487055	2022-11-17 14:28:59.843347+00:00		t	47	72553887038786390	648518346491849128	72553887038760195	648518346494407163	[ 15679 111677 1849]	[ 15709 111699 1849]
4302	23914210	2022-11-17 14:28:59.843347+00:00		t	15	72553474990124698	648518346491849128	72553474990123053	648518346494407163	[ 15573 100299 2319]	[ 15543 100285 2317]
4304	30275520	2022-11-17 14:28:59.843347+00:00		t	109	72412737569157830	648518346491849128	72412737569152514	648518346488940381	[11987 99469 2524]	[11983 99437 2524]
4305	23826860	2022-11-17 14:28:59.843347+00:00		t	40	72764374930190704	648518346491849128	72764374930183123	648518346489544793	[20673 93481 2091]	[20665 93451 2091]
4306	3425914	2022-11-17 14:28:59.843347+00:00		t	46	72623706161471965	648518346491849128	72694074905694520	648518346489544793	[18421 96013 2174]	[18443 96001 2176]
4313	38670556	2022-11-17 14:28:59.843347+00:00		t	23	72342643501655951	648518346491849128	72342643501746315	648518346483080678	[ 10141 108167 2180]	[ 10171 108169 2182]
4317	23826841	2022-11-17 14:28:59.843347+00:00		t	49	72764374930190704	648518346491849128	72764374930212925	648518346487038617	[20661 93491 2095]	[20645 93463 2095]
4318	22053618	2022-11-17 14:28:59.843347+00:00		t	24	72553337349981368	648518346491849128	72553337349992062	648518346490998819	[14915 95559 1943]	[14909 95601 1944]
4319	4291318	2022-11-17 14:28:59.843347+00:00		t	31	72483175368290065	648518346491849128	72483175368282173	648518346490998819	[ 14221 102179 3130]	[ 14249 102201 3131]
4327	34609075	2022-11-17 14:28:59.843347+00:00		t	58	72553406405168823	648518346491849128	72553406405166422	648518346489544793	[14985 97679 2648]	[14977 97719 2649]
4328	7442538	2022-11-17 14:28:59.843347+00:00		t	45	72553337484374598	648518346491849128	72553337484369338	648518346490998819	[15591 95775 2265]	[15563 95749 2266]
4329	22053598	2022-11-17 14:28:59.843347+00:00		t	19	72553337349981368	648518346491849128	72553337349981390	648518346510021158	[14899 95545 1943]	[14881 95577 1943]
4331	3425919	2022-11-17 14:28:59.843347+00:00		t	27	72623706161491348	648518346491849128	72694074905716856	648518346498076826	[18425 96041 2174]	[18449 96053 2175]
4332	22053637	2022-11-17 14:28:59.843347+00:00		t	21	72553337349994329	648518346491849128	72553337349986647	648518346517948776	[14913 95413 1947]	[14935 95395 1947]
4333	6923842	2022-11-17 14:28:59.843347+00:00		t	28	72694075307855929	648518346491849128	72694075307858622	648518346484458791	[19997 94285 2826]	[19995 94315 2826]
4334	12155961	2022-11-17 14:28:59.843347+00:00		t	32	72623637509164502	648518346491849128	72623637509152449	648518346502948595	[18347 93711 2296]	[18361 93731 2298]
4341	8261824	2022-11-17 14:28:59.843347+00:00		t	12	72623843734591374	648518346491849128	72623843734582794	648518346476724086	[ 17027 100249 2391]	[ 17027 100213 2392]
4342	8261838	2022-11-17 14:28:59.843347+00:00		t	16	72623843734572642	648518346491849128	72623843734567814	648518346476724086	[ 17031 100281 2387]	[ 17049 100259 2386]
4346	730668	2022-11-17 14:28:59.843347+00:00		t	21	72764718326256080	648518346491849128	72764718326229604	648518346489544793	[ 20563 104191 1756]	[ 20569 104223 1756]
4367	25851845	2022-11-17 14:28:59.843347+00:00		t	37	72553406270911249	648518346491849128	72553406270921214	648518346488561545	[14795 97727 2383]	[14823 97701 2384]
4374	32142599	2022-11-17 14:28:59.843347+00:00		t	21	72553543642952841	648518346491849128	72553543642980347	648518346492165650	[ 15525 100587 2306]	[ 15515 100613 2305]
4379	30078873	2022-11-17 14:28:59.843347+00:00		t	25	72764581424364810	648518346491849128	72764581424358676	648518346487694506	[21197 99721 2813]	[21161 99725 2813]
4381	18567705	2022-11-17 14:28:59.843347+00:00		t	24	72764581424229963	648518346491849128	72764581424236980	648518346490196954	[21591 98349 2759]	[21609 98371 2760]
4382	730708	2022-11-17 14:28:59.843347+00:00		t	23	72764718326189211	648518346491849128	72764718326206773	648518346503299451	[ 20605 104119 1736]	[ 20609 104137 1738]
4384	38670560	2022-11-17 14:28:59.843347+00:00		t	24	72342643501655883	648518346491849128	72342643501678672	648518346480509142	[ 10149 108123 2179]	[ 10177 108101 2180]
4389	38670133	2022-11-17 14:28:59.843347+00:00		t	18	72342643501649890	648518346491849128	72342643501634593	648518346499887941	[ 9733 108005 2170]	[ 9727 107995 2169]
4390	17267032	2022-11-17 14:28:59.843347+00:00		t	37	72553543844134794	648518346491849128	72553543844151137	648518346480509142	[ 16307 101109 2659]	[ 16309 101103 2661]
4391	40283604	2022-11-17 14:28:59.843347+00:00		t	60	72482968672912044	648518346491849128	72482968672804012	648518346481712321	[14175 95923 2062]	[14203 95911 2061]
4393	40576309	2022-11-17 14:28:59.843347+00:00		t	32	72624255715837150	648518346491849128	72553886971654411	648518346494407163	[ 16399 111553 1721]	[ 16365 111545 1721]
4402	7442543	2022-11-17 14:28:59.843347+00:00		t	42	72553337484374598	648518346491849128	72553337484379633	648518346494471301	[15595 95769 2267]	[15573 95735 2268]
4413	4291301	2022-11-17 14:28:59.843347+00:00		t	34	72483175368307137	648518346491849128	72483175368314138	648518346494757803	[ 14195 102083 3146]	[ 14227 102097 3146]
4419	4291321	2022-11-17 14:28:59.843347+00:00		t	34	72483175368336204	648518346491849128	72483175368314138	648518346494757803	[ 14265 102023 3148]	[ 14245 102049 3149]
4421	4291189	2022-11-17 14:28:59.843347+00:00		t	18	72483175368182262	648518346491849128	72483175368185605	648518346487038617	[ 14069 102123 3095]	[ 14077 102135 3094]
4423	4291294	2022-11-17 14:28:59.843347+00:00		t	43	72483175368371046	648518346491849128	72483175368371083	648518346515887610	[ 14193 102187 3163]	[ 14219 102197 3163]
4442	25969003	2022-11-17 14:28:59.843347+00:00		t	27	72764443985293123	648518346491849128	72764443985305707	648518346485914052	[21977 94705 2762]	[21989 94681 2763]
4446	37292137	2022-11-17 14:28:59.843347+00:00		t	26	72834950235532928	648518346491849128	72834950235555059	648518346489985111	[22931 98857 2905]	[22965 98863 2906]
4448	37292133	2022-11-17 14:28:59.843347+00:00		t	49	72834950235504968	648518346491849128	72834950235507564	648518346489544793	[22937 99009 2891]	[22963 99025 2892]
4450	37292047	2022-11-17 14:28:59.843347+00:00		t	12	72834950235522508	648518346491849128	72834950235504820	648518346502541735	[22803 98619 2897]	[22815 98587 2897]
4451	22786449	2022-11-17 14:28:59.843347+00:00		t	40	72553749733977436	648518346491849128	72553749733974813	648518346499887941	[ 14721 106665 2083]	[ 14705 106641 2083]
4452	17948735	2022-11-17 14:28:59.843347+00:00		t	20	72483037794840263	648518346491849128	72483037794927045	648518346494817301	[12695 97175 2831]	[12721 97203 2831]
4453	22786467	2022-11-17 14:28:59.843347+00:00		t	19	72553749733987126	648518346491849128	72553749733989460	648518346481712321	[ 14745 106629 2091]	[ 14737 106597 2092]
4454	4903566	2022-11-17 14:28:59.843347+00:00		t	29	72483037392464054	648518346491849128	72483037392466357	648518346481712321	[13467 96397 2099]	[13427 96389 2099]
4455	36704176	2022-11-17 14:28:59.843347+00:00		t	22	72553475124539408	648518346491849128	72553475124525587	648518346482957609	[ 15779 100113 2602]	[ 15769 100087 2601]
4456	6581557	2022-11-17 14:28:59.843347+00:00		t	17	72553406405192250	648518346491849128	72553406405205363	648518346480645078	[16269 97113 2667]	[16285 97095 2665]
4467	4500543	2022-11-17 14:28:59.843347+00:00		t	43	72553474722123214	648518346491849128	72553474722248635	648518346481712321	[ 15379 100083 1928]	[ 15373 100053 1929]
4472	26552995	2022-11-17 14:28:59.843347+00:00		t	30	72835018619415997	648518346491849128	72835018619428824	648518346502434131	[ 23309 102001 2234]	[ 23335 102027 2235]
4473	30665303	2022-11-17 14:28:59.843347+00:00		t	44	72553406002572716	648518346491849128	72553406002586228	648518346502948595	[14479 98165 1909]	[14457 98191 1909]
4475	25787998	2022-11-17 14:28:59.843347+00:00		t	13	72693937399475442	648518346491849128	72693937399491752	648518346487654612	[18871 92051 1972]	[18865 92023 1974]
4483	14560721	2022-11-17 14:28:59.843347+00:00		t	12	72624187399080032	648518346491849128	72624187399084928	648518346501071209	[ 17127 109075 2516]	[ 17115 109049 2517]
4484	31396517	2022-11-17 14:28:59.843347+00:00		t	27	72553749532686321	648518346491849128	72553749532686255	648518346490998819	[ 16187 107247 1715]	[ 16203 107235 1714]
4485	30078891	2022-11-17 14:28:59.843347+00:00		t	20	72764581424353302	648518346491849128	72764581424361634	648518346487038617	[21203 99709 2815]	[21183 99721 2816]
4486	32142647	2022-11-17 14:28:59.843347+00:00		t	23	72553543642952305	648518346491849128	72553543642937558	648518346489544793	[ 15571 100443 2306]	[ 15595 100437 2305]
4487	7650291	2022-11-17 14:28:59.843347+00:00		t	51	72905249924560668	648518346491849128	72905249924557836	648518346490196954	[25881 97163 2199]	[25897 97137 2200]
4488	8235548	2022-11-17 14:28:59.843347+00:00		t	17	72623912386877578	648518346491849128	72623912386890471	648518346499887941	[ 17473 101291 2229]	[ 17447 101321 2228]
4489	35519895	2022-11-17 14:28:59.843347+00:00		t	19	72553955825404329	648518346491849128	72553955825415587	648518346481712321	[ 15143 113289 2005]	[ 15113 113273 2006]
4490	28837248	2022-11-17 14:28:59.843347+00:00		t	28	72694212881304214	648518346491849128	72694212881284389	648518346494975395	[18757 98505 3104]	[18793 98505 3104]
4492	4500601	2022-11-17 14:28:59.843347+00:00		t	51	72553474722210003	648518346491849128	72553474722122119	648518346481712321	[15393 99957 1924]	[15431 99949 1925]
4493	4500612	2022-11-17 14:28:59.843347+00:00		t	64	72553474722250564	648518346491849128	72553474722103752	648518346481712321	[ 15415 100089 1923]	[ 15441 100067 1923]
4496	13150573	2022-11-17 14:28:59.843347+00:00		t	42	72764581424177681	648518346491849128	72764581424172627	648518346485914052	[ 21535 100061 2733]	[ 21535 100099 2732]
4505	13150542	2022-11-17 14:28:59.843347+00:00		t	69	72764581424281103	648518346491849128	72764581424264053	648518346483080678	[21513 99931 2774]	[21511 99969 2775]
4512	8874662	2022-11-17 14:28:59.843347+00:00		t	30	72553475124360052	648518346491849128	72553475124285887	648518346489544793	[15857 99179 2578]	[15841 99217 2578]
4513	8874661	2022-11-17 14:28:59.843347+00:00		t	26	72553475124360052	648518346491849128	72553475124386099	648518346499887941	[15851 99179 2576]	[15845 99211 2576]
4515	32093604	2022-11-17 14:28:59.843347+00:00		t	18	72553337484474117	648518346491849128	72553337484541853	648518346497160600	[15043 95401 2309]	[15037 95371 2310]
4516	8867238	2022-11-17 14:28:59.843347+00:00		t	19	72905456217185770	648518346491849128	72905456217179865	648518346481712321	[ 24657 102581 2452]	[ 24661 102557 2449]
4517	8874741	2022-11-17 14:28:59.843347+00:00		t	45	72553475124488031	648518346491849128	72553475124464466	648518346489544793	[15911 99163 2579]	[15935 99197 2579]
4518	32796632	2022-11-17 14:28:59.843347+00:00		t	24	72764443515455398	648518346491849128	72764443515448827	648518346497160600	[21341 95135 1832]	[21361 95111 1832]
4520	17873051	2022-11-17 14:28:59.843347+00:00		t	37	72483106447660731	648518346491849128	72483106447647840	648518346489544793	[12861 98797 2803]	[12889 98787 2804]
4521	9512762	2022-11-17 14:28:59.843347+00:00		t	14	72623843533112566	648518346491849128	72623843532890153	648518346489544793	[18003 98759 1939]	[18007 98765 1937]
4522	12408673	2022-11-17 14:28:59.843347+00:00		t	49	72553406338089018	648518346491849128	72553406338104287	648518346489544793	[15003 96845 2531]	[15027 96873 2532]
4523	25980336	2022-11-17 14:28:59.843347+00:00		t	24	72482969008560975	648518346491849128	72482969008526360	648518346489544793	[14033 95987 2747]	[14065 95967 2747]
4524	12408733	2022-11-17 14:28:59.843347+00:00		t	16	72553406338111670	648518346491849128	72553406338111687	648518346489544793	[15167 96837 2540]	[15131 96843 2540]
4525	6581509	2022-11-17 14:28:59.843347+00:00		t	36	72553406405223132	648518346491849128	72553406405230659	648518346489544793	[16229 97127 2669]	[16217 97093 2670]
4526	18056486	2022-11-17 14:28:59.843347+00:00		t	17	72694212344559957	648518346491849128	72694212344542502	648518346489544793	[19443 99967 2129]	[19423 99943 2129]
4527	14560760	2022-11-17 14:28:59.843347+00:00		t	22	72624187399027603	648518346491849128	72624187399015606	648518346489544793	[ 17135 109257 2486]	[ 17155 109283 2486]
4528	14560779	2022-11-17 14:28:59.843347+00:00		t	30	72624187399032653	648518346491849128	72624187399030129	648518346489544793	[ 17157 109275 2489]	[ 17173 109301 2489]
4529	25361731	2022-11-17 14:28:59.843347+00:00		t	56	72553612295225200	648518346491849128	72553612295244429	648518346489544793	[ 16183 103811 2165]	[ 16149 103821 2165]
4530	9512980	2022-11-17 14:28:59.843347+00:00		t	15	72623843466281433	648518346491849128	72623843532895409	648518346489544793	[18345 98811 1928]	[18329 98809 1930]
4538	42182632	2022-11-17 14:28:59.843347+00:00		t	18	72342712221005584	648518346479677888	72342712221012480	648518346492181871	[ 10111 108941 2128]	[ 10091 108911 2128]
4540	37292201	2022-11-17 14:28:59.843347+00:00		t	62	72834950235484632	648518346491849128	72834950235470563	648518346510192422	[23035 98835 2881]	[23053 98865 2881]
4541	37292053	2022-11-17 14:28:59.843347+00:00		t	49	72834950235487215	648518346491849128	72834950235468353	648518346488838734	[22841 99025 2884]	[22819 99059 2885]
4542	37292146	2022-11-17 14:28:59.843347+00:00		t	47	72834950235475120	648518346491849128	72834950235489704	648518346488838734	[22959 99015 2888]	[22987 99033 2888]
4543	37292218	2022-11-17 14:28:59.843347+00:00		t	15	72834950235484632	648518346491849128	72834950235504944	648518346504557548	[23049 98833 2889]	[23067 98863 2890]
4549	12886783	2022-11-17 14:28:59.843347+00:00		t	39	72764718796161531	648518346491849128	72764718796177512	648518346489985111	[ 21801 103625 2664]	[ 21805 103615 2667]
4553	42182089	2022-11-17 14:28:59.843347+00:00		t	13	72342712220920407	648518346472722185	72342712220920420	648518346501071209	[ 9463 109573 2084]	[ 9457 109541 2085]
4554	42182103	2022-11-17 14:28:59.843347+00:00		t	62	72342712220915717	648518346472722185	72342712220908546	648518346517586756	[ 9481 109569 2082]	[ 9503 109541 2083]
4577	25724236	2022-11-17 14:28:59.843347+00:00		t	24	72623912856799283	648518346491849128	72623912856830679	648518346488838734	[ 17887 100681 3202]	[ 17917 100675 3203]
4582	109135	2022-11-17 14:28:59.843347+00:00		t	34	72764581558427952	648518346491849128	72764581558412810	648518346501071209	[21105 99089 2996]	[21075 99069 2996]
4583	109175	2022-11-17 14:28:59.843347+00:00		t	15	72764581558438044	648518346491849128	72764581558430519	648518346501071209	[21119 99111 3001]	[21095 99097 3003]
4591	17772720	2022-11-17 14:28:59.843347+00:00		t	49	72553474923248747	648518346491849128	72553474923251302	648518346490998819	[15779 99309 2229]	[15759 99341 2230]
4594	17772776	2022-11-17 14:28:59.843347+00:00		t	55	72553474923384559	648518346491849128	72553474923394852	648518346490998819	[15845 99917 2281]	[15837 99883 2283]
4596	17772785	2022-11-17 14:28:59.843347+00:00		t	48	72553474923374363	648518346491849128	72553474923357599	648518346494486917	[15859 99923 2279]	[15853 99897 2279]
4597	17772789	2022-11-17 14:28:59.843347+00:00		t	26	72553474923424828	648518346491849128	72553474923402091	648518346490998819	[15845 99893 2295]	[15859 99867 2294]
4598	17772753	2022-11-17 14:28:59.843347+00:00		t	38	72553474923248748	648518346491849128	72553474923258562	648518346489544793	[15799 99309 2230]	[15799 99345 2231]
4599	17772848	2022-11-17 14:28:59.843347+00:00		t	20	72553474923196898	648518346491849128	72553474923199336	648518346489544793	[15977 99421 2203]	[15945 99443 2203]
4600	17772844	2022-11-17 14:28:59.843347+00:00		t	27	72553474923209294	648518346491849128	72553474923233737	648518346502434131	[15949 99421 2220]	[15937 99455 2222]
4602	17772778	2022-11-17 14:28:59.843347+00:00		t	39	72553474923424828	648518346491849128	72553474923418730	648518346496880180	[15841 99895 2297]	[15843 99859 2297]
4603	17772834	2022-11-17 14:28:59.843347+00:00		t	47	72553474923424828	648518346491849128	72553474923399514	648518346496880180	[15933 99875 2288]	[15925 99847 2288]
4611	18643818	2022-11-17 14:28:59.843347+00:00		t	31	72483518428904735	648518346491849128	72483518428916925	648518346479399569	[ 13183 111943 2147]	[ 13211 111945 2149]
4612	26411532	2022-11-17 14:28:59.843347+00:00		t	46	72483381056674674	648518346491849128	72483381056836928	648518346491547454	[ 13557 107233 2190]	[ 13571 107273 2190]
4621	39651275	2022-11-17 14:28:59.843347+00:00		t	30	72553612093655101	648518346491849128	72553612093650539	648518346487038617	[ 15869 103713 1687]	[ 15837 103705 1688]
4624	38720392	2022-11-17 14:28:59.843347+00:00		t	28	72483312270375799	648518346491849128	72483312270373081	648518346490998819	[ 13493 106403 2106]	[ 13471 106427 2107]
4625	17266968	2022-11-17 14:28:59.843347+00:00		t	28	72553543844105248	648518346491849128	72553543844091777	648518346490998819	[ 16183 100625 2643]	[ 16215 100629 2642]
4626	20454383	2022-11-17 14:28:59.843347+00:00		t	25	72483449910804099	648518346491849128	72483449910830613	648518346492165650	[ 12855 108699 2561]	[ 12883 108679 2562]
4627	18643833	2022-11-17 14:28:59.843347+00:00		t	21	72483518428902339	648518346491849128	72483518428887391	648518346502541735	[ 13203 111859 2139]	[ 13231 111859 2139]
4629	7442544	2022-11-17 14:28:59.843347+00:00		t	21	72553337484374676	648518346491849128	72553337484359243	648518346486939545	[15589 95791 2264]	[15575 95777 2263]
4631	26411591	2022-11-17 14:28:59.843347+00:00		t	17	72483381056670811	648518346491849128	72483381056857266	648518346491547454	[ 13627 107103 2191]	[ 13647 107125 2192]
4645	17948594	2022-11-17 14:28:59.843347+00:00		t	16	72483037795037545	648518346491849128	72483037795047753	648518346482173076	[12541 96929 2853]	[12521 96933 2855]
4646	1293155	2022-11-17 14:28:59.843347+00:00		t	23	72553818587763158	648518346491849128	72553818587770501	648518346487038617	[ 14715 108983 2390]	[ 14711 108985 2392]
4647	4494627	2022-11-17 14:28:59.843347+00:00		t	31	72483380990003209	648518346491849128	72483380990019155	648518346503299451	[ 13413 107017 2167]	[ 13393 106993 2168]
4654	1293076	2022-11-17 14:28:59.843347+00:00		t	25	72553818587753119	648518346491849128	72553818587758194	648518346490998819	[ 14663 108963 2387]	[ 14639 108961 2389]
4665	5501296	2022-11-17 14:28:59.843347+00:00		t	49	72623706295638954	648518346491849128	72623706295628966	648518346494407163	[17063 95323 2390]	[17089 95307 2390]
4670	1293252	2022-11-17 14:28:59.843347+00:00		t	37	72553818587792536	648518346491849128	72553818587792487	648518346489544793	[ 14767 109189 2402]	[ 14801 109209 2402]
4671	1293280	2022-11-17 14:28:59.843347+00:00		t	41	72553818587758195	648518346491849128	72553818587789688	648518346489544793	[ 14849 108977 2397]	[ 14833 108975 2399]
4676	30238716	2022-11-17 14:28:59.843347+00:00		t	20	72483243349625285	648518346491849128	72483243349620176	648518346503299451	[ 13485 104361 1744]	[ 13459 104355 1744]
4680	8901884	2022-11-17 14:28:59.843347+00:00		t	20	72624255715639427	648518346491849128	72624255715782948	648518346508855359	[ 16749 111553 1696]	[ 16779 111549 1698]
4681	2546416	2022-11-17 14:28:59.843347+00:00		t	44	72623568789508405	648518346491849128	72623568789511113	648518346502541735	[18007 91833 2236]	[17993 91871 2237]
4682	38720684	2022-11-17 14:28:59.843347+00:00		t	33	72483312270392998	648518346491849128	72483312270378360	648518346481712321	[ 14047 106289 2107]	[ 14055 106313 2106]
4683	17485561	2022-11-17 14:28:59.843347+00:00		t	21	72694143490692303	648518346491849128	72694143490710373	648518346481712321	[18937 97989 1816]	[18911 97975 1817]
4685	18797221	2022-11-17 14:28:59.843347+00:00		t	31	72483518630078579	648518346491849128	72483518630078597	648518346491351329	[ 14133 112397 2470]	[ 14129 112433 2471]
4687	17772892	2022-11-17 14:28:59.843347+00:00		t	73	72553474923410286	648518346491849128	72553474923397512	648518346490998819	[ 15997 100145 2289]	[ 16023 100155 2290]
4691	109014	2022-11-17 14:28:59.843347+00:00		t	35	72764581558339206	648518346491849128	72764581558226336	648518346481712321	[21023 99269 2963]	[20993 99261 2963]
4692	1293102	2022-11-17 14:28:59.843347+00:00		t	20	72553818587753119	648518346491849128	72553818587765697	648518346481712321	[ 14685 108985 2388]	[ 14661 108981 2390]
4694	17772909	2022-11-17 14:28:59.843347+00:00		t	56	72553474923360295	648518346491849128	72553474923350217	648518346490998819	[ 16039 100101 2270]	[ 16053 100135 2271]
4695	17772903	2022-11-17 14:28:59.843347+00:00		t	17	72553474923214467	648518346491849128	72553474923231178	648518346490986669	[16049 99449 2219]	[16041 99493 2219]
4698	17772859	2022-11-17 14:28:59.843347+00:00		t	47	72553474923214489	648518346491849128	72553474923219199	648518346488940381	[15981 99435 2218]	[15971 99473 2219]
4700	17772863	2022-11-17 14:28:59.843347+00:00		t	24	72553474923214489	648518346491849128	72553474923199410	648518346489544793	[15993 99469 2213]	[15973 99497 2213]
4701	4575058	2022-11-17 14:28:59.843347+00:00		t	14	72764581692620838	648518346491849128	72764581692590480	648518346489544793	[21005 99849 3248]	[21029 99857 3247]
4702	1293057	2022-11-17 14:28:59.843347+00:00		t	23	72553818587742883	648518346491849128	72553818587725788	648518346497857270	[ 14645 109065 2375]	[ 14619 109049 2374]
4703	8430007	2022-11-17 14:28:59.843347+00:00		t	40	72764512839030863	648518346491849128	72764512839011897	648518346510192422	[21385 97925 3019]	[21363 97907 3019]
4704	1293062	2022-11-17 14:28:59.843347+00:00		t	30	72553818587748017	648518346491849128	72553818587750649	648518346496052811	[ 14645 109103 2383]	[ 14625 109085 2384]
4705	1293083	2022-11-17 14:28:59.843347+00:00		t	29	72553818587753119	648518346491849128	72553818587747956	648518346496052811	[ 14669 108999 2387]	[ 14647 109005 2388]
4706	1293114	2022-11-17 14:28:59.843347+00:00		t	19	72553818587753158	648518346491849128	72553818587765707	648518346496052811	[ 14703 109021 2389]	[ 14673 109019 2391]
4716	3426006	2022-11-17 14:28:59.843347+00:00		t	22	72694074905655546	648518346491849128	72694074905669683	648518346501071209	[18529 95903 2162]	[18519 95891 2165]
4719	3426054	2022-11-17 14:28:59.843347+00:00		t	34	72694074905657858	648518346491849128	72694074905672037	648518346491107107	[18541 95907 2162]	[18573 95897 2164]
4724	33166677	2022-11-17 14:28:59.843347+00:00		t	12	72694143692304454	648518346491849128	72694143692358866	648518346485624851	[18815 96923 2310]	[18841 96905 2312]
4727	8261654	2022-11-17 14:28:59.843347+00:00		t	42	72623843734668455	648518346491849128	72623843734649567	648518346482173076	[ 16473 100051 2424]	[ 16455 100089 2424]
4728	18741600	2022-11-17 14:28:59.843347+00:00		t	27	72553612026582153	648518346491849128	72553612026591797	648518346490580316	[ 14659 104111 1568]	[ 14645 104147 1570]
4729	33901306	2022-11-17 14:28:59.843347+00:00		t	27	72412737770609182	648518346491849128	72412737770595877	648518346487038617	[11975 98633 2953]	[12003 98605 2951]
4731	20498569	2022-11-17 14:28:59.843347+00:00		t	41	72623706161498806	648518346491849128	72623706161493718	648518346482309524	[18091 95791 2160]	[18095 95757 2161]
4734	35509237	2022-11-17 14:28:59.843347+00:00		t	22	72483243416826289	648518346491849128	72483243416821184	648518346520747574	[ 13357 103567 1900]	[ 13383 103535 1902]
4735	36489785	2022-11-17 14:28:59.843347+00:00		t	59	72412874739712538	648518346491849128	72412874739719626	648518346485914052	[ 12149 102801 2011]	[ 12115 102811 2011]
4736	19189681	2022-11-17 14:28:59.843347+00:00		t	47	72483587416793999	648518346491849128	72483587416779550	648518346510021158	[ 14237 113281 2663]	[ 14217 113313 2663]
4744	8901879	2022-11-17 14:28:59.843347+00:00		t	33	72624255715776380	648518346491849128	72624255715789510	648518346483080678	[ 16743 111565 1696]	[ 16771 111573 1697]
4747	41468073	2022-11-17 14:28:59.843347+00:00		t	50	72623980837955147	648518346491849128	72623980837950407	648518346511874239	[ 17503 103337 1727]	[ 17523 103317 1728]
4754	34232872	2022-11-17 14:28:59.843347+00:00		t	17	72623844137299260	648518346491849128	72623844137289155	648518346486342290	[ 17893 100193 3191]	[ 17887 100155 3191]
4758	5524474	2022-11-17 14:28:59.843347+00:00		t	40	72623568856579058	648518346491849128	72623568856620582	648518346483080678	[18271 91921 2366]	[18263 91951 2366]
4762	5795715	2022-11-17 14:28:59.843347+00:00		t	13	72553337551547077	648518346491849128	72553337551536260	648518346498076826	[14955 94917 2422]	[14995 94919 2422]
4769	5795738	2022-11-17 14:28:59.843347+00:00		t	22	72553337551587303	648518346491849128	72553337551628488	648518346496087564	[15045 94667 2438]	[15015 94661 2438]
4770	5795752	2022-11-17 14:28:59.843347+00:00		t	28	72553337551491203	648518346491849128	72553337551477870	648518346498076826	[15013 94521 2401]	[15023 94499 2401]
4785	13510516	2022-11-17 14:28:59.843347+00:00		t	18	72483174630244953	648518346491849128	72483174630249981	648518346490998819	[ 13815 101845 1777]	[ 13847 101837 1777]
4791	19189728	2022-11-17 14:28:59.843347+00:00		t	22	72483587416737661	648518346491849128	72483587416729755	648518346510021158	[ 14323 113227 2648]	[ 14297 113219 2647]
4792	33495833	2022-11-17 14:28:59.843347+00:00		t	20	72694143692289417	648518346491849128	72694143692298964	648518346489544793	[18513 97583 2302]	[18503 97567 2304]
4795	19248475	2022-11-17 14:28:59.843347+00:00		t	34	72694074838690518	648518346491849128	72694074838791499	648518346497160600	[18637 96077 2053]	[18623 96055 2055]
4799	13508337	2022-11-17 14:28:59.843347+00:00		t	44	72623843466407105	648518346491849128	72623843466273495	648518346489544793	[18343 98813 1922]	[18311 98817 1922]
4805	5795700	2022-11-17 14:28:59.843347+00:00		t	13	72553337551613140	648518346491849128	72553337551719624	648518346504557548	[14995 94979 2438]	[14981 94991 2439]
4806	5795776	2022-11-17 14:28:59.843347+00:00		t	37	72553337551587303	648518346491849128	72553337551712430	648518346504557548	[15061 94687 2439]	[15043 94683 2441]
4817	13543327	2022-11-17 14:28:59.843347+00:00		t	16	72483518562984461	648518346491849128	72483518562991688	648518346510021158	[ 13463 111749 2345]	[ 13459 111779 2345]
4824	31890544	2022-11-17 14:28:59.843347+00:00		t	24	72553337618535885	648518346491849128	72553337618531269	648518346490998819	[15283 95087 2504]	[15263 95121 2504]
4825	35509227	2022-11-17 14:28:59.843347+00:00		t	23	72483243416826289	648518346491849128	72483243416823816	648518346490998819	[ 13343 103593 1900]	[ 13359 103605 1899]
4827	9512755	2022-11-17 14:28:59.843347+00:00		t	16	72623843533138669	648518346491849128	72623843533141194	648518346502948595	[17997 98685 1949]	[17993 98653 1949]
4829	8874845	2022-11-17 14:28:59.843347+00:00		t	20	72553475124279231	648518346491849128	72553475124280525	648518346490998819	[16129 99073 2570]	[16149 99093 2571]
4836	6215565	2022-11-17 14:28:59.843347+00:00		t	58	72483174697390260	648518346491849128	72483174697371584	648518346485914052	[ 13467 101609 1916]	[ 13473 101615 1914]
4838	6215574	2022-11-17 14:28:59.843347+00:00		t	14	72483174697390260	648518346491849128	72483174697417292	648518346490998819	[ 13463 101617 1920]	[ 13481 101645 1921]
4841	6215628	2022-11-17 14:28:59.843347+00:00		t	44	72483174697160683	648518346491849128	72483174697168371	648518346490998819	[ 13563 101971 1827]	[ 13533 101969 1827]
4842	6215584	2022-11-17 14:28:59.843347+00:00		t	38	72483174697328065	648518346491849128	72483174697335613	648518346487038617	[ 13507 101463 1898]	[ 13491 101497 1898]
4844	6215652	2022-11-17 14:28:59.843347+00:00		t	26	72483174697160683	648518346491849128	72483174697175881	648518346485914052	[ 13583 101893 1826]	[ 13551 101877 1826]
4845	6215657	2022-11-17 14:28:59.843347+00:00		t	22	72483174697498551	648518346491849128	72483174697371584	648518346485914052	[ 13577 101527 1909]	[ 13555 101553 1909]
4846	6215530	2022-11-17 14:28:59.843347+00:00		t	29	72483174697390260	648518346491849128	72483174697380690	648518346510021158	[ 13445 101621 1916]	[ 13435 101643 1915]
4857	6215586	2022-11-17 14:28:59.843347+00:00		t	33	72483174697150221	648518346491849128	72483174697155557	648518346503299451	[ 13527 101931 1817]	[ 13497 101927 1817]
4858	5795779	2022-11-17 14:28:59.843347+00:00		t	42	72553337551080080	648518346491849128	72553337551234962	648518346499887941	[15073 94517 2315]	[15047 94521 2317]
4859	13510422	2022-11-17 14:28:59.843347+00:00		t	26	72483174630227725	648518346491849128	72483174630239779	648518346481712321	[ 13745 101853 1771]	[ 13755 101831 1770]
4860	9954240	2022-11-17 14:28:59.843347+00:00		t	41	72483312270323311	648518346491849128	72483312270292099	648518346481712321	[ 12495 105941 2081]	[ 12473 105919 2081]
4861	9954287	2022-11-17 14:28:59.843347+00:00		t	53	72483312270355705	648518346491849128	72483312270360432	648518346481712321	[ 12577 105857 2097]	[ 12567 105823 2097]
4862	13508363	2022-11-17 14:28:59.843347+00:00		t	22	72623843466062268	648518346491849128	72623843466050254	648518346494407163	[18357 98379 1831]	[18363 98379 1834]
4863	13510387	2022-11-17 14:28:59.843347+00:00		t	26	72483174630276062	648518346491849128	72483174630276072	648518346494407163	[ 13719 101763 1798]	[ 13707 101735 1798]
4864	6215540	2022-11-17 14:28:59.843347+00:00		t	39	72483174697390117	648518346491849128	72483174697360623	648518346494407163	[ 13475 101417 1904]	[ 13447 101395 1905]
4865	6215638	2022-11-17 14:28:59.843347+00:00		t	22	72483174697160683	648518346491849128	72483174697145582	648518346498584881	[ 13571 101917 1825]	[ 13541 101909 1825]
4874	4460308	2022-11-17 14:28:59.843347+00:00		t	24	72553475124497946	648518346491849128	72553475124518667	648518346476724086	[ 15287 100247 2586]	[ 15315 100263 2587]
4880	14560680	2022-11-17 14:28:59.843347+00:00		t	29	72624187465938701	648518346491849128	72624187399309492	648518346491241505	[ 17079 109425 2570]	[ 17081 109401 2569]
4894	13707003	2022-11-17 14:28:59.843347+00:00		t	55	72553955825485443	648518346491849128	72553955825516775	648518346499887941	[ 15713 114103 2050]	[ 15729 114131 2050]
4896	5389008	2022-11-17 14:28:59.843347+00:00		t	37	72553268899049669	648518346491849128	72553268899015737	648518346487038617	[15279 94127 2497]	[15237 94125 2498]
4899	17485681	2022-11-17 14:28:59.843347+00:00		t	19	72694143490569596	648518346491849128	72694143490702153	648518346497160600	[19057 98105 1808]	[19075 98129 1809]
4903	5194178	2022-11-17 14:28:59.843347+00:00		t	27	72623775417768305	648518346491849128	72694144161942435	648518346497975655	[18419 96363 3154]	[18441 96389 3155]
4906	3997810	2022-11-17 14:28:59.843347+00:00		t	22	72553474990457011	648518346491849128	72553474990463876	648518346489985111	[14615 98345 2409]	[14627 98367 2411]
4908	3338860	2022-11-17 14:28:59.843347+00:00		t	42	72624118746654738	648518346491849128	72624118746664156	648518346526461399	[ 17451 108135 2645]	[ 17433 108121 2646]
4909	17266712	2022-11-17 14:28:59.843347+00:00		t	49	72553475124561015	648518346491849128	72553543844027909	648518346481181952	[ 16031 100319 2609]	[ 16013 100353 2610]
4916	14437006	2022-11-17 14:28:59.843347+00:00		t	28	72623706094354069	648518346491849128	72623706094370974	648518346487654612	[16951 95453 2023]	[16979 95431 2025]
4926	14315680	2022-11-17 14:28:59.843347+00:00		t	37	72764787112731909	648518346491849128	72694418368642616	648518346479399569	[ 20491 104887 1835]	[ 20479 104919 1835]
4927	5389060	2022-11-17 14:28:59.843347+00:00		t	22	72553268899049669	648518346491849128	72553268899008523	648518346490998819	[15333 94139 2491]	[15319 94165 2490]
4928	26553001	2022-11-17 14:28:59.843347+00:00		t	15	72835018619405948	648518346491849128	72835018619403528	648518346489544793	[ 23369 102219 2227]	[ 23337 102211 2227]
4929	15705514	2022-11-17 14:28:59.843347+00:00		t	39	72623843667515833	648518346491849128	72623843667518307	648518346489544793	[16981 99177 2274]	[16983 99215 2275]
4933	33901236	2022-11-17 14:28:59.843347+00:00		t	23	72412737770627325	648518346491849128	72412737770608579	648518346497160600	[11897 98643 2952]	[11889 98607 2952]
4936	17266984	2022-11-17 14:28:59.843347+00:00		t	48	72553543844107365	648518346491849128	72553543844089681	648518346501071209	[ 16203 100617 2645]	[ 16233 100601 2645]
4951	21721940	2022-11-17 14:28:59.843347+00:00		t	13	72694418234635175	648518346491849128	72694418234704478	648518346483080678	[ 20211 104609 1663]	[ 20241 104625 1664]
4961	23826837	2022-11-17 14:28:59.843347+00:00		t	40	72764374930225717	648518346491849128	72764374930210578	648518346489544793	[20643 93745 2097]	[20637 93789 2098]
4962	19445542	2022-11-17 14:28:59.843347+00:00		t	19	72483106514545387	648518346491849128	72483106514545424	648518346498076826	[14181 98621 2859]	[14165 98611 2862]
4965	5261192	2022-11-17 14:28:59.843347+00:00		t	16	72694074838504483	648518346491849128	72694074838482472	648518346491107107	[19599 95145 2000]	[19609 95125 1999]
4967	36489784	2022-11-17 14:28:59.843347+00:00		t	13	72412874739674907	648518346491849128	72412874739674961	648518346481712321	[ 12145 102741 1993]	[ 12113 102727 1994]
4968	38720777	2022-11-17 14:28:59.843347+00:00		t	15	72483380989907462	648518346491849128	72483312270440942	648518346494407163	[ 14199 106499 2126]	[ 14217 106487 2127]
4969	39160337	2022-11-17 14:28:59.843347+00:00		t	22	72623912252751156	648518346491849128	72623912252733320	648518346493430770	[ 16799 101207 1998]	[ 16781 101183 1997]
4970	19445559	2022-11-17 14:28:59.843347+00:00		t	16	72483106514491379	648518346491849128	72483106514488493	648518346498584881	[14197 98641 2838]	[14189 98605 2838]
4975	24460485	2022-11-17 14:28:59.843347+00:00		t	24	72483174764394758	648518346491849128	72553543508573461	648518346497975655	[ 14323 100493 2004]	[ 14357 100491 2004]
4979	14437100	2022-11-17 14:28:59.843347+00:00		t	13	72623706094177190	648518346491849128	72623706094188131	648518346496087564	[17069 96087 1946]	[17097 96095 1947]
4980	13866502	2022-11-17 14:28:59.843347+00:00		t	15	72553474923132289	648518346491849128	72553474923159615	648518346502434131	[15703 98389 2191]	[15713 98421 2191]
4983	26553011	2022-11-17 14:28:59.843347+00:00		t	40	72835018619446048	648518346491849128	72835018619441271	648518346480645078	[ 23339 102281 2245]	[ 23357 102309 2245]
4984	14419577	2022-11-17 14:28:59.843347+00:00		t	34	72694144027666898	648518346491849128	72694144027701889	648518346498584881	[19911 97211 2891]	[19937 97207 2893]
4985	7485342	2022-11-17 14:28:59.843347+00:00		t	41	72553337685606895	648518346491849128	72553337685601762	648518346496818300	[15805 95645 2608]	[15787 95677 2608]
4987	7485361	2022-11-17 14:28:59.843347+00:00		t	32	72553337685599062	648518346491849128	72553337685612262	648518346487654612	[15825 95641 2609]	[15823 95681 2610]
4988	7485268	2022-11-17 14:28:59.843347+00:00		t	26	72553337685555466	648518346491849128	72553337685581167	648518346491107107	[15745 95727 2597]	[15711 95725 2598]
4993	13866506	2022-11-17 14:28:59.843347+00:00		t	29	72553474923132289	648518346491849128	72553474923170389	648518346489544793	[15705 98399 2194]	[15719 98427 2194]
4994	7442519	2022-11-17 14:28:59.843347+00:00		t	21	72553337484374598	648518346491849128	72553337484361714	648518346489544793	[15577 95791 2265]	[15545 95781 2266]
4995	7442529	2022-11-17 14:28:59.843347+00:00		t	28	72553337484366976	648518346491849128	72553337484361891	648518346489544793	[15575 95973 2262]	[15553 95995 2263]
4999	14624053	2022-11-17 14:28:59.843347+00:00		t	26	72553887106002568	648518346491849128	72553887105990556	648518346489985111	[ 15369 111687 2026]	[ 15359 111721 2027]
5000	7442702	2022-11-17 14:28:59.843347+00:00		t	39	72553337484387618	648518346491849128	72553337484367089	648518346489985111	[15775 96031 2264]	[15781 96067 2265]
5001	7442614	2022-11-17 14:28:59.843347+00:00		t	31	72553337484426143	648518346491849128	72553337484451153	648518346490998819	[15681 96149 2291]	[15677 96151 2293]
5002	7442619	2022-11-17 14:28:59.843347+00:00		t	36	72553337484419460	648518346491849128	72553337484398397	648518346494471301	[15659 96211 2277]	[15687 96223 2277]
5004	7442669	2022-11-17 14:28:59.843347+00:00		t	26	72553337484387618	648518346491849128	72553337484359485	648518346487038617	[15753 96027 2262]	[15751 96061 2262]
5011	7485522	2022-11-17 14:28:59.843347+00:00		t	21	72553337685575991	648518346491849128	72553337685606912	648518346494334696	[16047 95619 2607]	[16079 95647 2606]
5014	7442579	2022-11-17 14:28:59.843347+00:00		t	89	72553337484511190	648518346491849128	72553337484498686	648518346499887941	[15617 95631 2303]	[15635 95605 2303]
5015	7442620	2022-11-17 14:28:59.843347+00:00		t	34	72553337484392634	648518346491849128	72553337484369330	648518346498584881	[15657 95769 2267]	[15689 95759 2267]
5032	4778929	2022-11-17 14:28:59.843347+00:00		t	41	72553475460097111	648518346491849128	72553475460108761	648518346510192422	[14445 99713 3259]	[14461 99749 3260]
5039	28558472	2022-11-17 14:28:59.843347+00:00		t	31	72553887173015420	648518346491849128	72553887173023098	648518346499887941	[ 14993 111057 2129]	[ 15013 111059 2131]
5040	28558431	2022-11-17 14:28:59.843347+00:00		t	19	72553887172974312	648518346491849128	72553887172976775	648518346481712321	[ 14985 111141 2109]	[ 14975 111153 2112]
5043	33277701	2022-11-17 14:28:59.843347+00:00		t	51	72553887508469275	648518346491849128	72553887508463839	648518346490998819	[ 14683 111449 2718]	[ 14693 111481 2719]
5046	14672176	2022-11-17 14:28:59.843347+00:00		t	41	72905249991910842	648518346491849128	72905249991890480	648518346483080678	[24757 97583 2416]	[24773 97557 2416]
5049	7442585	2022-11-17 14:28:59.843347+00:00		t	23	72553337484428613	648518346491849128	72553337484431199	648518346510192422	[15645 96133 2289]	[15637 96137 2292]
5050	7485580	2022-11-17 14:28:59.843347+00:00		t	25	72553337685359412	648518346491849128	72553337685440054	648518346481181952	[16235 95649 2570]	[16213 95675 2571]
5061	26743691	2022-11-17 14:28:59.843347+00:00		t	13	72623912320055693	648518346491849128	72623912320046140	648518346487038617	[ 17901 100963 2180]	[ 17883 100945 2179]
5063	25851975	2022-11-17 14:28:59.843347+00:00		t	25	72553406270790629	648518346491849128	72553406270798212	648518346473216868	[15235 97723 2331]	[15223 97741 2333]
5064	25980246	2022-11-17 14:28:59.843347+00:00		t	31	72482969008437608	648518346491849128	72482969008443193	648518346489544793	[13897 95625 2711]	[13919 95647 2712]
5072	11539354	2022-11-17 14:28:59.843347+00:00		t	14	72553406606356985	648518346491849128	72553406606371728	648518346497975655	[15553 97561 2978]	[15571 97575 2980]
5079	29472222	2022-11-17 14:28:59.843347+00:00		t	37	72553543575570296	648518346491849128	72553543575578317	648518346491107107	[ 15861 100577 2075]	[ 15833 100587 2075]
5080	29472332	2022-11-17 14:28:59.843347+00:00		t	25	72553543575523284	648518346491849128	72553543575573262	648518346491107107	[ 16043 100705 2074]	[ 16071 100701 2075]
5081	26191188	2022-11-17 14:28:59.843347+00:00		t	42	72694143557875738	648518346491849128	72694143557892337	648518346480509142	[19835 96901 1954]	[19807 96877 1955]
5082	30741525	2022-11-17 14:28:59.843347+00:00		t	35	72624187130457547	648518346491849128	72624187130459657	648518346489985111	[ 17907 108635 1953]	[ 17899 108667 1955]
5092	37352034	2022-11-17 14:28:59.843347+00:00		t	35	72553887038890696	648518346491849128	72553887038876247	648518346489985111	[ 15457 111505 1893]	[ 15437 111497 1892]
5099	37352239	2022-11-17 14:28:59.843347+00:00		t	63	72553887038848578	648518346491849128	72553887038851100	648518346489985111	[ 15641 111359 1878]	[ 15645 111325 1879]
5104	26792265	2022-11-17 14:28:59.843347+00:00		t	23	72764718863074699	648518346491849128	72764718863087069	648518346515981130	[ 20521 104123 2715]	[ 20525 104089 2714]
5105	15299411	2022-11-17 14:28:59.843347+00:00		t	26	72623774947989783	648518346491849128	72623774947978193	648518346491477434	[17639 96329 2251]	[17613 96323 2250]
5107	32472108	2022-11-17 14:28:59.843347+00:00		t	37	72483518562940951	648518346491849128	72483518562954152	648518346490998819	[ 13533 111623 2334]	[ 13531 111589 2334]
5109	18863992	2022-11-17 14:28:59.843347+00:00		t	42	72623706496797717	648518346491849128	72623706496812703	648518346481181952	[17753 96175 2704]	[17719 96167 2704]
5110	10723023	2022-11-17 14:28:59.843347+00:00		t	35	72483037325332904	648518346491849128	72483037325342893	648518346504557548	[13619 97917 1974]	[13607 97949 1976]
5111	37352010	2022-11-17 14:28:59.843347+00:00		t	33	72553887038899836	648518346491849128	72553887038888438	648518346504557548	[ 15439 111501 1894]	[ 15409 111493 1894]
5112	37352174	2022-11-17 14:28:59.843347+00:00		t	16	72553887038841123	648518346491849128	72553887038803718	648518346504557548	[ 15621 111361 1867]	[ 15591 111353 1867]
5118	29891332	2022-11-17 14:28:59.843347+00:00		t	33	72553543978221501	648518346491849128	72553543978203744	648518346502948595	[ 14345 101145 2869]	[ 14375 101135 2868]
5120	11539373	2022-11-17 14:28:59.843347+00:00		t	44	72553406606356985	648518346491849128	72553406606371724	648518346497975655	[15577 97527 2977]	[15609 97511 2979]
5122	11539324	2022-11-17 14:28:59.843347+00:00		t	32	72553406606376984	648518346491849128	72553406606385149	648518346497975655	[15479 97617 2985]	[15511 97605 2986]
5123	27074190	2022-11-17 14:28:59.843347+00:00		t	23	72553612697655593	648518346491849128	72553612697657982	648518346490574940	[ 14561 102671 2871]	[ 14589 102645 2872]
5125	28142898	2022-11-17 14:28:59.843347+00:00		t	51	72553406270803230	648518346491849128	72553406270782788	648518346490998819	[15775 97711 2328]	[15765 97743 2329]
5127	28143042	2022-11-17 14:28:59.843347+00:00		t	84	72553406270823153	648518346491849128	72553406270842780	648518346511874239	[15925 97301 2347]	[15963 97281 2348]
5135	28143001	2022-11-17 14:28:59.843347+00:00		t	38	72553406270856623	648518346491849128	72553406270865578	648518346481181952	[15895 97429 2358]	[15901 97457 2359]
5138	9513019	2022-11-17 14:28:59.843347+00:00		t	33	72623843533320959	648518346491849128	72623843533328248	648518346476724086	[18373 98407 2023]	[18389 98385 2023]
5141	19947842	2022-11-17 14:28:59.843347+00:00		t	31	72412806691193008	648518346491849128	72412806691195274	648518346496818300	[ 11913 102287 3258]	[ 11897 102283 3260]
5144	29891302	2022-11-17 14:28:59.843347+00:00		t	17	72483175234042346	648518346491849128	72553543978211831	648518346489544793	[ 14317 101153 2868]	[ 14343 101145 2866]
5145	29891331	2022-11-17 14:28:59.843347+00:00		t	52	72553543978252669	648518346491849128	72553543978221476	648518346489544793	[ 14341 101115 2870]	[ 14375 101103 2870]
5150	30079099	2022-11-17 14:28:59.843347+00:00		t	17	72764581424268795	648518346491849128	72764581424239993	648518346524096261	[21393 99809 2763]	[21379 99785 2763]
5151	30079042	2022-11-17 14:28:59.843347+00:00		t	26	72764581424281020	648518346491849128	72764581424281041	648518346496899330	[21365 99749 2782]	[21329 99745 2784]
5152	30079062	2022-11-17 14:28:59.843347+00:00		t	33	72764581424268795	648518346491849128	72764581424244553	648518346496899330	[21381 99851 2766]	[21347 99847 2767]
5153	30079111	2022-11-17 14:28:59.843347+00:00		t	38	72764581424283651	648518346491849128	72764581424276153	648518346485914052	[21401 99733 2777]	[21393 99703 2778]
5155	30079153	2022-11-17 14:28:59.843347+00:00		t	22	72764581424185119	648518346491849128	72764581424160279	648518346483080678	[ 21495 100035 2731]	[ 21463 100051 2732]
5157	43168466	2022-11-17 14:28:59.843347+00:00		t	33	72694487490950367	648518346491849128	72694487490962168	648518346510192422	[ 20017 106957 2661]	[ 19999 106919 2662]
5160	30079162	2022-11-17 14:28:59.843347+00:00		t	18	72764581424443801	648518346491849128	72764581424421932	648518346510021158	[21453 99573 2820]	[21471 99547 2821]
5163	34229614	2022-11-17 14:28:59.843347+00:00		t	54	72764512167884842	648518346491849128	72764512167877504	648518346473216868	[20875 96421 1728]	[20865 96391 1728]
5165	31603414	2022-11-17 14:28:59.843347+00:00		t	35	72483381191104641	648518346491849128	72483381191096619	648518346490998819	[ 12975 107639 2463]	[ 13009 107647 2463]
5166	31603270	2022-11-17 14:28:59.843347+00:00		t	34	72483381191107043	648518346491849128	72483381191091166	648518346487038617	[ 12833 107641 2460]	[ 12809 107627 2460]
5173	17266525	2022-11-17 14:28:59.843347+00:00		t	18	72553543844050997	648518346491849128	72553543844059430	648518346502948595	[ 15797 100481 2621]	[ 15779 100467 2623]
5184	41983548	2022-11-17 14:28:59.843347+00:00		t	34	72553475325955374	648518346491849128	72553475325966298	648518346487038617	[15401 99867 3028]	[15427 99853 3029]
5186	41983634	2022-11-17 14:28:59.843347+00:00		t	36	72553475326069190	648518346491849128	72553475326101153	648518346487038617	[15555 99859 3071]	[15525 99869 3072]
5189	29891369	2022-11-17 14:28:59.843347+00:00		t	38	72553543978239562	648518346491849128	72553543978245177	648518346490196954	[ 14387 101177 2880]	[ 14415 101187 2880]
5192	26552893	2022-11-17 14:28:59.843347+00:00		t	24	72835018619431411	648518346491849128	72835018619416085	648518346499887941	[ 23239 102189 2239]	[ 23205 102179 2239]
5195	39871736	2022-11-17 14:28:59.843347+00:00		t	32	72623843399112809	648518346491849128	72623843399099560	648518346481712321	[16901 99445 1761]	[16917 99479 1762]
5196	39871740	2022-11-17 14:28:59.843347+00:00		t	51	72623843399105442	648518346491849128	72623843399118062	648518346481712321	[ 16901 100003 1767]	[16925 99977 1768]
5197	28558381	2022-11-17 14:28:59.843347+00:00		t	29	72553887172955264	648518346491849128	72553887172981430	648518346501071209	[ 14951 111137 2107]	[ 14923 111149 2108]
5206	10722936	2022-11-17 14:28:59.843347+00:00		t	32	72483037325438414	648518346491849128	72483037325431312	648518346507263519	[13463 97605 2012]	[13497 97591 2011]
5210	23026450	2022-11-17 14:28:59.843347+00:00		t	24	72553818185179918	648518346491849128	72553818185158421	648518346499887941	[ 15097 109985 1630]	[ 15089 110021 1631]
5211	13866566	2022-11-17 14:28:59.843347+00:00		t	22	72553474923236201	648518346491849128	72553474923243957	648518346494407163	[15789 99097 2227]	[15779 99071 2228]
5212	18850695	2022-11-17 14:28:59.843347+00:00		t	34	72694418570020151	648518346491849128	72694418570008447	648518346494407163	[ 19331 106029 2295]	[ 19357 106049 2295]
5213	12233039	2022-11-17 14:28:59.843347+00:00		t	38	72764512235086192	648518346491849128	72764512235131582	648518346494407163	[20513 97141 1899]	[20523 97137 1901]
5214	12233075	2022-11-17 14:28:59.843347+00:00		t	16	72764512235088652	648518346491849128	72764512235126267	648518346494407163	[20547 97145 1898]	[20577 97161 1900]
5215	23879676	2022-11-17 14:28:59.843347+00:00		t	29	72835087338913851	648518346491849128	72835087338909033	648518346480645078	[ 22669 102497 2243]	[ 22647 102519 2242]
5216	15299391	2022-11-17 14:28:59.843347+00:00		t	35	72623774947989783	648518346491849128	72623774947999905	648518346498584881	[17639 96359 2254]	[17599 96371 2255]
5217	15299396	2022-11-17 14:28:59.843347+00:00		t	50	72623774948029078	648518346491849128	72623774947996884	648518346498584881	[17635 96303 2259]	[17601 96293 2259]
5218	15299421	2022-11-17 14:28:59.843347+00:00		t	39	72623774948019292	648518346491849128	72623774948000010	648518346498584881	[17655 96499 2257]	[17629 96515 2257]
5219	7485344	2022-11-17 14:28:59.843347+00:00		t	18	72553337685578563	648518346491849128	72553337685588868	648518346500061395	[15805 95745 2602]	[15787 95737 2603]
5220	7485355	2022-11-17 14:28:59.843347+00:00		t	30	72553337685599062	648518346491849128	72553337685601759	648518346500061395	[15815 95659 2606]	[15807 95697 2607]
5223	26286124	2022-11-17 14:28:59.843347+00:00		t	27	72623843801540205	648518346491849128	72623843801555120	648518346491477434	[16667 99685 2457]	[16637 99673 2458]
5227	44134980	2022-11-17 14:28:59.843347+00:00		t	15	72624049892891046	648518346491849128	72624049892893259	648518346491241505	[ 17881 105173 2374]	[ 17851 105177 2376]
5230	7618338	2022-11-17 14:28:59.843347+00:00		t	19	72553543642798046	648518346491849128	72553543642819289	648518346518549078	[ 15007 100951 2247]	[ 15003 100969 2250]
5231	11539370	2022-11-17 14:28:59.843347+00:00		t	46	72553406606165437	648518346491849128	72553406606361617	648518346486939545	[15569 97549 2977]	[15607 97549 2978]
5246	21270686	2022-11-17 14:28:59.843347+00:00		t	31	72553612295086973	648518346491849128	72553612295105114	648518346497160600	[ 15221 102801 2110]	[ 15263 102799 2110]
5249	17547681	2022-11-17 14:28:59.843347+00:00		t	29	72623981106425224	648518346491849128	72623981106435660	648518346489544793	[ 16551 103953 2261]	[ 16539 103987 2263]
5250	4291127	2022-11-17 14:28:59.843347+00:00		t	49	72483175368356760	648518346491849128	72483175368338739	648518346515887610	[ 13957 102091 3154]	[ 13927 102101 3155]
5251	17267051	2022-11-17 14:28:59.843347+00:00		t	13	72553543844125250	648518346491849128	72553543844139303	648518346515887610	[ 16317 101189 2659]	[ 16341 101213 2661]
5252	12232060	2022-11-17 14:28:59.843347+00:00		t	30	72483449910797728	648518346491849128	72483449910811801	648518346515887610	[ 12809 109883 2559]	[ 12833 109905 2560]
5257	14436955	2022-11-17 14:28:59.843347+00:00		t	51	72623706094356506	648518346491849128	72623706094339923	648518346490998819	[16889 95515 2012]	[16893 95485 2013]
5263	2546966	2022-11-17 14:28:59.843347+00:00		t	17	72623568789406564	648518346491849128	72623568789262109	648518346494975395	[18381 91767 2191]	[18381 91777 2189]
5264	22728771	2022-11-17 14:28:59.843347+00:00		t	31	72553475325969166	648518346491849128	72553475325958168	648518346487038617	[ 15295 100189 3030]	[ 15287 100223 3029]
5265	34122895	2022-11-17 14:28:59.843347+00:00		t	42	72694212210458147	648518346491849128	72694212210500254	648518346496880180	[18497 98877 1922]	[18521 98857 1922]
5270	25851692	2022-11-17 14:28:59.843347+00:00		t	16	72553406270980954	648518346491849128	72553406270975792	648518346480509142	[14599 98231 2404]	[14625 98211 2405]
5272	25852011	2022-11-17 14:28:59.843347+00:00		t	26	72553406270800671	648518346491849128	72553406270807974	648518346497160600	[15329 97611 2338]	[15321 97611 2340]
5281	109065	2022-11-17 14:28:59.843347+00:00		t	39	72764581558430601	648518346491849128	72764581558427998	648518346508855359	[21059 99181 3000]	[21031 99155 3000]
5283	109109	2022-11-17 14:28:59.843347+00:00		t	50	72764581558428082	648518346491849128	72764581558450049	648518346510192422	[21069 99225 3002]	[21059 99217 3005]
5290	29610739	2022-11-17 14:28:59.843347+00:00		t	25	72623706228513230	648518346491849128	72623706228540798	648518346489544793	[17917 96179 2267]	[17943 96161 2268]
5292	26922377	2022-11-17 14:28:59.843347+00:00		t	13	72624049624554412	648518346491849128	72624049624572636	648518346490998819	[ 16573 105973 1865]	[ 16561 105931 1865]
5293	27074542	2022-11-17 14:28:59.843347+00:00		t	45	72553612697612361	648518346491849128	72553612697605580	648518346488940381	[ 15261 103227 2851]	[ 15255 103199 2851]
5302	26411493	2022-11-17 14:28:59.843347+00:00		t	26	72483381056759747	648518346491849128	72483381056673733	648518346499887941	[ 13519 107233 2191]	[ 13503 107257 2193]
5303	30665288	2022-11-17 14:28:59.843347+00:00		t	45	72553406002594862	648518346491849128	72553406002575492	648518346481712321	[14465 98141 1906]	[14441 98163 1906]
5304	22857370	2022-11-17 14:28:59.843347+00:00		t	56	72553406069713137	648518346491849128	72553406069710461	648518346481712321	[15421 97953 2032]	[15453 97937 2032]
5305	29315515	2022-11-17 14:28:59.843347+00:00		t	38	72553543978381736	648518346491849128	72553543978386456	648518346482957609	[ 14441 102197 2934]	[ 14419 102223 2935]
5306	14560677	2022-11-17 14:28:59.843347+00:00		t	45	72624187399108989	648518346491849128	72624187399099443	648518346494407163	[ 17103 109131 2518]	[ 17073 109119 2520]
5307	17793990	2022-11-17 14:28:59.843347+00:00		t	21	72553406405137352	648518346491849128	72553406405119704	648518346494407163	[15923 97663 2627]	[15891 97661 2628]
5308	20232419	2022-11-17 14:28:59.843347+00:00		t	15	72412737837308350	648518346491849128	72412737837308131	648518346480645078	[11887 98645 2954]	[11879 98615 2956]
5309	14437145	2022-11-17 14:28:59.843347+00:00		t	22	72623706094016813	648518346491849128	72623706094082882	648518346494975395	[17115 95891 1939]	[17143 95867 1939]
5311	42192518	2022-11-17 14:28:59.843347+00:00		t	47	72764856302030057	648518346495020203	72764856302013563	648518346490903725	[ 22161 107113 2714]	[ 22141 107089 2714]
5314	42192506	2022-11-17 14:28:59.843347+00:00		t	34	72764856302032407	648518346495020203	72764856302050519	648518346524147717	[ 22149 107225 2724]	[ 22131 107255 2725]
5321	11819915	2022-11-17 14:28:59.843347+00:00		t	27	72553406338042007	648518346491849128	72553406338039577	648518346510192422	[16331 98041 2512]	[16347 98053 2511]
5328	4080717	2022-11-17 14:28:59.843347+00:00		t	37	72623706698226318	648518346491849128	72623706698209962	648518346491107107	[18383 96125 3145]	[18395 96095 3145]
5330	4100096	2022-11-17 14:28:59.843347+00:00		t	38	72623706027212310	648518346491849128	72623706027185521	648518346483080678	[17549 95077 1867]	[17517 95073 1868]
5333	4100247	2022-11-17 14:28:59.843347+00:00		t	26	72623706027209961	648518346491849128	72623706027214917	648518346491107107	[17639 95167 1876]	[17675 95167 1876]
5338	8874713	2022-11-17 14:28:59.843347+00:00		t	59	72553475124267013	648518346491849128	72553475124434522	648518346498076826	[15889 98891 2573]	[15911 98863 2573]
5339	8874647	2022-11-17 14:28:59.843347+00:00		t	23	72553475124493826	648518346491849128	72553475124381622	648518346487038617	[15803 98887 2584]	[15819 98859 2584]
5341	8874837	2022-11-17 14:28:59.843347+00:00		t	26	72553475124279231	648518346491849128	72553475124470055	648518346473216868	[16079 99047 2575]	[16105 99041 2576]
5345	37299768	2022-11-17 14:28:59.843347+00:00		t	36	72483312135896774	648518346491849128	72483312136033526	648518346489985111	[ 12807 105605 1802]	[ 12795 105641 1804]
5349	4291136	2022-11-17 14:28:59.843347+00:00		t	14	72483175368341177	648518346491849128	72483175368333928	648518346510192422	[ 13979 102103 3152]	[ 13951 102125 3152]
5350	4291144	2022-11-17 14:28:59.843347+00:00		t	29	72483175368199997	648518346491849128	72483175368210169	648518346510192422	[ 13987 102173 3100]	[ 13969 102183 3102]
5356	37299839	2022-11-17 14:28:59.843347+00:00		t	29	72483312135902597	648518346491849128	72483312135900949	648518346501071209	[ 12941 105715 1802]	[ 12947 105693 1803]
5357	37299838	2022-11-17 14:28:59.843347+00:00		t	53	72483312069226967	648518346491849128	72483312135910099	648518346496880180	[ 12951 105747 1801]	[ 12951 105787 1802]
5363	3426029	2022-11-17 14:28:59.843347+00:00		t	21	72694074905655546	648518346491849128	72694074905671969	648518346487038617	[18539 95895 2162]	[18543 95863 2164]
5365	3426121	2022-11-17 14:28:59.843347+00:00		t	20	72694074905681190	648518346491849128	72694074905697827	648518346487038617	[18655 95435 2170]	[18649 95445 2173]
5366	3426096	2022-11-17 14:28:59.843347+00:00		t	59	72694074905647846	648518346491849128	72694074905647847	648518346497975655	[18587 95561 2150]	[18617 95589 2151]
5370	3426143	2022-11-17 14:28:59.843347+00:00		t	32	72694074905667191	648518346491849128	72694074905708029	648518346485914052	[18671 95443 2170]	[18683 95459 2173]
5372	1242815	2022-11-17 14:28:59.843347+00:00		t	16	72624187465912765	648518346491849128	72624187466042184	648518346487694506	[ 17035 109369 2586]	[ 17049 109385 2590]
5380	5261646	2022-11-17 14:28:59.843347+00:00		t	43	72694074838509590	648518346491849128	72694074838504456	648518346487654612	[20107 95139 2004]	[20123 95143 2006]
5381	5261622	2022-11-17 14:28:59.843347+00:00		t	26	72694074838509590	648518346491849128	72694074838512150	648518346487038617	[20097 95125 2005]	[20093 95119 2007]
5382	5261350	2022-11-17 14:28:59.843347+00:00		t	18	72694074838549269	648518346491849128	72694074838542259	648518346473216868	[19725 95177 2023]	[19745 95215 2023]
5385	5568779	2022-11-17 14:28:59.843347+00:00		t	13	72483518563014477	648518346491849128	72483518563001529	648518346490998819	[ 13315 111693 2358]	[ 13309 111661 2358]
5389	43035299	2022-11-17 14:28:59.843347+00:00		t	27	72412737770387654	648518346491849128	72412737770422336	648518346490196954	[ 11705 100031 2890]	[ 11729 100055 2890]
5391	21400585	2022-11-17 14:28:59.843347+00:00		t	12	72905318510014545	648518346491849128	72905318510038905	648518346490196954	[25907 98977 2032]	[25921 98939 2033]
5400	20088453	2022-11-17 14:28:59.843347+00:00		t	42	72694280996886482	648518346491849128	72694280996886481	648518346490196954	[ 19291 102277 1982]	[ 19255 102271 1983]
5401	33166572	2022-11-17 14:28:59.843347+00:00		t	32	72694143692338851	648518346491849128	72694143692388130	648518346490196954	[18681 97045 2309]	[18677 97027 2312]
5402	19445364	2022-11-17 14:28:59.843347+00:00		t	16	72483106514523111	648518346491849128	72483106514509062	648518346482957609	[13823 98789 2849]	[13791 98793 2849]
5403	20541826	2022-11-17 14:28:59.843347+00:00		t	38	72413080830943588	648518346491849128	72413080830945906	648518346494975395	[ 11095 109125 1865]	[ 11129 109123 1866]
5404	17794334	2022-11-17 14:28:59.843347+00:00		t	20	72553406405141827	648518346491849128	72553406405151258	648518346490998819	[16263 97571 2646]	[16299 97575 2646]
5406	1865924	2022-11-17 14:28:59.843347+00:00		t	12	72553887374196631	648518346491849128	72553887374249148	648518346489870863	[ 14457 111897 2457]	[ 14489 111877 2458]
5411	18003552	2022-11-17 14:28:59.843347+00:00		t	43	72483037459555351	648518346491849128	72483037459558151	648518346486834125	[13349 96465 2225]	[13353 96431 2226]
5422	17772710	2022-11-17 14:28:59.843347+00:00		t	16	72553474923478215	648518346491849128	72553474923511485	648518346510192422	[ 15735 100159 2308]	[ 15739 100187 2310]
5423	17772750	2022-11-17 14:28:59.843347+00:00		t	27	72553474923389949	648518346491849128	72553474923374361	648518346498076826	[15827 99933 2280]	[15791 99923 2280]
5425	1293178	2022-11-17 14:28:59.843347+00:00		t	26	72553818587748043	648518346491849128	72553818587770583	648518346487038617	[ 14733 109089 2389]	[ 14729 109085 2392]
5426	1293213	2022-11-17 14:28:59.843347+00:00		t	14	72553818587808049	648518346491849128	72553818587802987	648518346493984369	[ 14741 109207 2402]	[ 14763 109231 2403]
5427	1293295	2022-11-17 14:28:59.843347+00:00		t	43	72553818587777489	648518346491849128	72553818587784770	648518346493984369	[ 14851 109269 2396]	[ 14847 109271 2399]
5429	1293244	2022-11-17 14:28:59.843347+00:00		t	19	72553818587758195	648518346491849128	72553818587782015	648518346496052811	[ 14821 108967 2396]	[ 14793 108971 2397]
5430	17772952	2022-11-17 14:28:59.843347+00:00		t	51	72553474923360295	648518346491849128	72553474923352757	648518346489544793	[ 16055 100087 2270]	[ 16089 100103 2271]
5433	9512683	2022-11-17 14:28:59.843347+00:00		t	69	72623843533157376	648518346491849128	72623843533160091	648518346490998819	[17839 98959 1950]	[17853 98981 1951]
5434	9512694	2022-11-17 14:28:59.843347+00:00		t	60	72623843532901713	648518346491849128	72623843533103900	648518346490998819	[17877 98963 1938]	[17869 99001 1938]
5435	9512668	2022-11-17 14:28:59.843347+00:00		t	52	72623843533157376	648518346491849128	72623843533138840	648518346510192422	[17833 98965 1948]	[17835 99007 1950]
5436	9512711	2022-11-17 14:28:59.843347+00:00		t	57	72623843532901713	648518346491849128	72623843533141442	648518346510192422	[17895 98961 1939]	[17903 98997 1941]
5439	9512789	2022-11-17 14:28:59.843347+00:00		t	27	72623843533103740	648518346491849128	72623843533098277	648518346486939545	[18035 98763 1940]	[18049 98783 1939]
5451	13571568	2022-11-17 14:28:59.843347+00:00		t	25	72623775417594323	648518346491849128	72623775417589331	648518346510192422	[16565 96521 3086]	[16539 96537 3087]
5459	19153019	2022-11-17 14:28:59.843347+00:00		t	46	72483037862251195	648518346491849128	72483037862256479	648518346510192422	[12435 97317 3014]	[12441 97307 3016]
5460	23914235	2022-11-17 14:28:59.843347+00:00		t	27	72553474990124505	648518346491849128	72553474990256540	648518346510192422	[ 15601 100293 2322]	[ 15605 100263 2323]
5461	17948734	2022-11-17 14:28:59.843347+00:00		t	33	72483037794840263	648518346491849128	72483037794990085	648518346510192422	[12687 97161 2833]	[12721 97187 2835]
5462	17888560	2022-11-17 14:28:59.843347+00:00		t	31	72553406606428277	648518346491849128	72553406606384639	648518346510192422	[14771 96815 2992]	[14801 96815 2992]
5463	41983696	2022-11-17 14:28:59.843347+00:00		t	20	72553475326040605	648518346491849128	72553475326038070	648518346510192422	[15571 99947 3058]	[15583 99973 3058]
5464	23826787	2022-11-17 14:28:59.843347+00:00		t	26	72764374930205599	648518346491849128	72764374930210396	648518346510192422	[20631 93531 2096]	[20597 93513 2096]
5465	20498736	2022-11-17 14:28:59.843347+00:00		t	20	72623706161493837	648518346491849128	72623706161508756	648518346510192422	[18277 95953 2165]	[18263 95921 2165]
5466	3550302	2022-11-17 14:28:59.843347+00:00		t	37	72764650009645672	648518346491849128	72764650009626225	648518346510192422	[ 21687 101065 2542]	[ 21695 101035 2542]
5467	30187044	2022-11-17 14:28:59.843347+00:00		t	22	72483037593925651	648518346491849128	72483037593885966	648518346510192422	[13999 97361 2529]	[14031 97343 2529]
5473	13571837	2022-11-17 14:28:59.843347+00:00		t	53	72623775417620696	648518346491849128	72623775417628677	648518346490998819	[16907 96411 3100]	[16887 96435 3102]
5478	13571816	2022-11-17 14:28:59.843347+00:00		t	21	72623775417516060	648518346491849128	72623775417631281	648518346510192422	[16827 96469 3095]	[16863 96465 3095]
5480	6215825	2022-11-17 14:28:59.843347+00:00		t	33	72483174696968896	648518346491849128	72483174697049559	648518346490998819	[ 13809 101765 1802]	[ 13831 101753 1804]
5484	6297187	2022-11-17 14:28:59.843347+00:00		t	70	72624118746715718	648518346491849128	72624118746733934	648518346489985111	[ 17543 107117 2673]	[ 17561 107093 2674]
5485	6297217	2022-11-17 14:28:59.843347+00:00		t	19	72624118746715718	648518346491849128	72624118746718288	648518346489985111	[ 17575 107119 2671]	[ 17605 107101 2671]
5487	6297193	2022-11-17 14:28:59.843347+00:00		t	72	72624118746713082	648518346491849128	72624118746710681	648518346478715764	[ 17557 107095 2670]	[ 17577 107073 2671]
5490	6307757	2022-11-17 14:28:59.843347+00:00		t	31	72483381057120410	648518346491849128	72483381057117646	648518346493984369	[ 13343 108225 2292]	[ 13319 108225 2291]
5494	4574726	2022-11-17 14:28:59.843347+00:00		t	36	72764581692606414	648518346491849128	72764581692608547	648518346510192422	[20681 99921 3248]	[20653 99921 3250]
5495	41039961	2022-11-17 14:28:59.843347+00:00		t	65	72764581491309136	648518346491849128	72764581491286220	648518346510192422	[20587 98679 2873]	[20599 98647 2874]
5496	43168418	2022-11-17 14:28:59.843347+00:00		t	28	72694487490950366	648518346491849128	72694487490950277	648518346510192422	[ 19965 106869 2656]	[ 19953 106841 2656]
5499	14144026	2022-11-17 14:28:59.843347+00:00		t	12	72553268764826340	648518346491849128	72553268764837316	648518346487038617	[14839 94207 2248]	[14825 94203 2251]
5501	10479472	2022-11-17 14:28:59.843347+00:00		t	45	72483106715810346	648518346491849128	72483106715825100	648518346510192422	[12457 98725 3225]	[12423 98739 3226]
5502	17888565	2022-11-17 14:28:59.843347+00:00		t	28	72553406606402492	648518346491849128	72553406606389693	648518346510192422	[14789 96853 2994]	[14811 96871 2993]
5509	6356354	2022-11-17 14:28:59.843347+00:00		t	29	72694624862867364	648518346491849128	72694624862844484	648518346489544793	[ 18653 110991 2557]	[ 18671 111013 2556]
5513	13706968	2022-11-17 14:28:59.843347+00:00		t	40	72553955825571198	648518346491849128	72553955825529368	648518346489870863	[ 15685 114109 2053]	[ 15667 114143 2054]
5527	14315667	2022-11-17 14:28:59.843347+00:00		t	47	72694418368654718	648518346491849128	72694418368657144	648518346489544793	[ 20477 104905 1839]	[ 20459 104939 1840]
5536	1674941	2022-11-17 14:28:59.843347+00:00		t	49	72764718796198070	648518346491849128	72764718796195761	648518346508855359	[ 21331 102861 2677]	[ 21299 102861 2677]
5538	1674967	2022-11-17 14:28:59.843347+00:00		t	17	72764718796200439	648518346491849128	72764718796205449	648518346500416828	[ 21347 102859 2680]	[ 21319 102841 2681]
5542	6848225	2022-11-17 14:28:59.843347+00:00		t	23	72412943995895276	648518346491849128	72412943995816183	648518346490998819	[ 11265 105839 2962]	[ 11273 105843 2960]
5543	6848241	2022-11-17 14:28:59.843347+00:00		t	39	72412943995880357	648518346491849128	72412943995900859	648518346490998819	[ 11299 105843 2965]	[ 11303 105881 2966]
5544	6848237	2022-11-17 14:28:59.843347+00:00		t	24	72412943995895276	648518346491849128	72412943995710723	648518346515887610	[ 11283 105847 2964]	[ 11297 105879 2963]
5554	3426026	2022-11-17 14:28:59.843347+00:00		t	22	72694074905671769	648518346491849128	72694074905683903	648518346489760620	[18529 95553 2166]	[18539 95581 2168]
5555	14011011	2022-11-17 14:28:59.843347+00:00		t	33	72694143423692535	648518346491849128	72694074704214043	648518346503299451	[18913 96257 1717]	[18933 96229 1717]
5556	2943531	2022-11-17 14:28:59.843347+00:00		t	51	72483106111922623	648518346491849128	72483106111922642	648518346481712321	[12479 99613 2095]	[12469 99581 2095]
5557	14143706	2022-11-17 14:28:59.843347+00:00		t	70	72553268764812105	648518346491849128	72553268764814647	648518346481712321	[14475 93679 2237]	[14461 93711 2236]
5558	10759928	2022-11-17 14:28:59.843347+00:00		t	26	72623637441956445	648518346491849128	72623637441974310	648518346481712321	[18315 93685 2140]	[18337 93709 2140]
5559	10759970	2022-11-17 14:28:59.843347+00:00		t	40	72623637441979306	648518346491849128	72623637441945827	648518346481712321	[18367 93559 2132]	[18393 93545 2133]
5560	10722916	2022-11-17 14:28:59.843347+00:00		t	49	72483037325436015	648518346491849128	72483037325433754	648518346494407163	[13457 97579 2012]	[13479 97553 2011]
5562	37351983	2022-11-17 14:28:59.843347+00:00		t	22	72553887038954844	648518346491849128	72553887038965163	648518346504557548	[ 15385 111443 1920]	[ 15367 111421 1921]
5563	29280888	2022-11-17 14:28:59.843347+00:00		t	35	72624118411119134	648518346491849128	72624118411140729	648518346504557548	[ 17701 107289 1992]	[ 17681 107303 1992]
5565	14419557	2022-11-17 14:28:59.843347+00:00		t	20	72694144027666841	648518346491849128	72694144027656881	648518346487038617	[19877 97159 2879]	[19917 97151 2880]
5569	14419573	2022-11-17 14:28:59.843347+00:00		t	29	72694144027666898	648518346491849128	72694144027696849	648518346483080678	[19911 97235 2891]	[19933 97239 2893]
5573	30079047	2022-11-17 14:28:59.843347+00:00		t	56	72764581424301800	648518346491849128	72764581424294326	648518346488838734	[21377 99781 2782]	[21337 99793 2782]
5578	17794111	2022-11-17 14:28:59.843347+00:00		t	29	72553406405174129	648518346491849128	72553406405195139	648518346497975655	[16075 97649 2654]	[16067 97643 2656]
5582	17794160	2022-11-17 14:28:59.843347+00:00		t	19	72553406405228321	648518346491849128	72553406405228344	648518346490998819	[16129 97303 2669]	[16127 97325 2671]
5583	17794164	2022-11-17 14:28:59.843347+00:00		t	28	72553406405218400	648518346491849128	72553406405226060	648518346490998819	[16151 97591 2666]	[16131 97595 2668]
5584	17794167	2022-11-17 14:28:59.843347+00:00		t	12	72553406405156172	648518346491849128	72553406405161257	648518346490998819	[16171 97377 2645]	[16135 97371 2646]
5585	17794171	2022-11-17 14:28:59.843347+00:00		t	31	72553406405205724	648518346491849128	72553406405192637	648518346490998819	[16141 97603 2663]	[16137 97637 2662]
5587	17794204	2022-11-17 14:28:59.843347+00:00		t	17	72553406405171097	648518346491849128	72553406405144200	648518346489985111	[16181 97355 2643]	[16169 97351 2642]
5588	17794179	2022-11-17 14:28:59.843347+00:00		t	102	72553406405171097	648518346491849128	72553406405153614	648518346515887610	[16177 97337 2644]	[16149 97323 2645]
5589	17794287	2022-11-17 14:28:59.843347+00:00		t	22	72553406405213132	648518346491849128	72553406405248617	648518346490998819	[16285 97317 2671]	[16251 97333 2672]
5591	17794301	2022-11-17 14:28:59.843347+00:00		t	51	72553406405153731	648518346491849128	72553406405151284	648518346490998819	[16241 97605 2645]	[16263 97631 2646]
5593	4291135	2022-11-17 14:28:59.843347+00:00		t	29	72483175368356760	648518346491849128	72483175368356769	648518346482957609	[ 13969 102091 3158]	[ 13953 102105 3160]
5595	1293014	2022-11-17 14:28:59.843347+00:00		t	38	72553818587758371	648518346491849128	72553818587770596	648518346494407163	[ 14571 109221 2390]	[ 14541 109211 2391]
5600	18567721	2022-11-17 14:28:59.843347+00:00		t	45	72764581424229963	648518346491849128	72764581424238716	648518346496087564	[21601 98325 2759]	[21629 98331 2760]
5604	11716581	2022-11-17 14:28:59.843347+00:00		t	25	72553337215827988	648518346491849128	72553337215799346	648518346490580316	[16173 95341 1713]	[16177 95315 1712]
5619	13848524	2022-11-17 14:28:59.843347+00:00		t	33	72623843868705902	648518346491849128	72623843868691775	648518346491107107	[16721 99385 2615]	[16745 99379 2614]
5620	7442711	2022-11-17 14:28:59.843347+00:00		t	27	72553337484337567	648518346491849128	72553337484340097	648518346480645078	[15779 96021 2262]	[15791 96053 2262]
5622	13848689	2022-11-17 14:28:59.843347+00:00		t	41	72623843868756308	648518346491849128	72623843868758964	648518346496880180	[17179 99567 2647]	[17215 99561 2647]
5623	7442493	2022-11-17 14:28:59.843347+00:00		t	15	72553337484374676	648518346491849128	72553337484356821	648518346490998819	[15553 95931 2261]	[15519 95927 2262]
5624	7442499	2022-11-17 14:28:59.843347+00:00		t	59	72553337484351812	648518346491849128	72553337484356857	648518346487038617	[15565 95961 2260]	[15529 95989 2261]
5626	7442600	2022-11-17 14:28:59.843347+00:00		t	21	72553337484390256	648518346491849128	72553337484387738	648518346496880180	[15647 96203 2276]	[15657 96221 2275]
5634	7545656	2022-11-17 14:28:59.843347+00:00		t	51	72764856033817014	648518346491849128	72764856033800802	648518346489544793	[ 22405 107841 2291]	[ 22429 107817 2290]
5637	971663	2022-11-17 14:28:59.843347+00:00		t	45	72413080964877977	648518346491849128	72413080965093111	648518346489985111	[ 10623 109659 2073]	[ 10613 109621 2073]
5638	13571622	2022-11-17 14:28:59.843347+00:00		t	35	72623775417615328	648518346491849128	72623775417566036	648518346494817301	[16615 96609 3088]	[16615 96649 3088]
5639	7442722	2022-11-17 14:28:59.843347+00:00		t	13	72553337484421060	648518346491849128	72553337484425927	648518346494975395	[15777 95939 2281]	[15797 95915 2283]
5640	34931756	2022-11-17 14:28:59.843347+00:00		t	52	72764650210812302	648518346491849128	72764650210800836	648518346489985111	[ 21759 100825 2886]	[ 21797 100825 2886]
5641	43035192	2022-11-17 14:28:59.843347+00:00		t	25	72412737770357613	648518346491849128	72412737770372408	648518346489985111	[11537 99855 2866]	[11531 99857 2869]
5642	3339028	2022-11-17 14:28:59.843347+00:00		t	64	72624118746587255	648518346491849128	72624118746584740	648518346489985111	[ 17695 107665 2621]	[ 17661 107673 2622]
5643	3339179	2022-11-17 14:28:59.843347+00:00		t	54	72624118746618448	648518346491849128	72624118746641436	648518346489985111	[ 17783 107689 2635]	[ 17797 107707 2637]
5644	1525061	2022-11-17 14:28:59.843347+00:00		t	32	72412943526174613	648518346491849128	72412943526171877	648518346489985111	[ 12183 106063 2094]	[ 12149 106061 2094]
5645	40803295	2022-11-17 14:28:59.843347+00:00		t	25	72482968807118236	648518346491849128	72482968806981659	648518346489985111	[13449 95955 2325]	[13477 95973 2325]
5646	38883918	2022-11-17 14:28:59.843347+00:00		t	25	72624255648850165	648518346491849128	72624255648909221	648518346489985111	[ 17693 112209 1655]	[ 17721 112193 1656]
5647	34980500	2022-11-17 14:28:59.843347+00:00		t	35	72623843868683443	648518346491849128	72623843868711344	648518346489985111	[17531 99799 2617]	[17499 99791 2618]
5648	18643846	2022-11-17 14:28:59.843347+00:00		t	60	72483518428904735	648518346491849128	72483518428892131	648518346489985111	[ 13211 111841 2141]	[ 13247 111831 2141]
5649	31396533	2022-11-17 14:28:59.843347+00:00		t	21	72553749532726120	648518346491849128	72553749532707480	648518346489985111	[ 16221 107383 1728]	[ 16249 107393 1727]
5650	10722900	2022-11-17 14:28:59.843347+00:00		t	47	72483037325411763	648518346491849128	72483037325422032	648518346489985111	[13455 97771 2005]	[13463 97807 2005]
5651	15299489	2022-11-17 14:28:59.843347+00:00		t	32	72623774947965819	648518346491849128	72623774947958357	648518346489985111	[17759 96395 2243]	[17735 96423 2243]
5652	11539393	2022-11-17 14:28:59.843347+00:00		t	13	72553406606389899	648518346491849128	72553406606376780	648518346489985111	[15621 97343 2985]	[15649 97359 2986]
5653	11716638	2022-11-17 14:28:59.843347+00:00		t	35	72553337215830012	648518346491849128	72553337215851417	648518346489985111	[16239 95443 1731]	[16239 95479 1732]
5654	19445493	2022-11-17 14:28:59.843347+00:00		t	25	72483106514530839	648518346491849128	72483106514513857	648518346489985111	[14141 98785 2851]	[14117 98817 2851]
5655	34609271	2022-11-17 14:28:59.843347+00:00		t	33	72553406405085234	648518346491849128	72553406405072471	648518346489985111	[15199 97671 2617]	[15217 97653 2616]
5658	11716725	2022-11-17 14:28:59.843347+00:00		t	28	72553337215830012	648518346491849128	72553337215870839	648518346497975655	[16319 95425 1731]	[16333 95461 1731]
5661	11716675	2022-11-17 14:28:59.843347+00:00		t	48	72553337215830012	648518346491849128	72553337215851440	648518346490580316	[16265 95439 1730]	[16279 95481 1731]
5662	11300869	2022-11-17 14:28:59.843347+00:00		t	43	72553268630645276	648518346491849128	72553268630636852	648518346490998819	[15655 93919 2002]	[15693 93913 2003]
5666	11300897	2022-11-17 14:28:59.843347+00:00		t	33	72553268630643266	648518346491849128	72553268630647831	648518346498076826	[15679 94007 2009]	[15707 94021 2009]
5669	32134665	2022-11-17 14:28:59.843347+00:00		t	43	72624118746707904	648518346491849128	72624118746726120	648518346489985111	[ 17119 106859 2669]	[ 17139 106845 2671]
5670	32141050	2022-11-17 14:28:59.843347+00:00		t	35	72694143423867728	648518346491849128	72694143423934071	648518346489985111	[19147 98103 1798]	[19165 98129 1798]
5675	14810700	2022-11-17 14:28:59.843347+00:00		t	34	72553406069762375	648518346491849128	72553406069781441	648518346489544793	[15317 98041 2046]	[15295 98021 2048]
5676	11339576	2022-11-17 14:28:59.843347+00:00		t	58	72694144161856510	648518346491849128	72694144161856072	648518346501071209	[20447 96299 3125]	[20453 96269 3124]
5681	11539402	2022-11-17 14:28:59.843347+00:00		t	18	72553406606369030	648518346491849128	72553406606356747	648518346490998819	[15637 97377 2980]	[15671 97379 2979]
5682	11539329	2022-11-17 14:28:59.843347+00:00		t	14	72553406606371789	648518346491849128	72553406606374516	648518346501071209	[15483 97645 2984]	[15513 97649 2985]
5683	11539322	2022-11-17 14:28:59.843347+00:00		t	43	72553406606150313	648518346491849128	72553406606147847	648518346510192422	[15513 97349 2954]	[15513 97317 2954]
5684	11133513	2022-11-17 14:28:59.843347+00:00		t	43	72553337484322565	648518346491849128	72553337484324806	648518346494407163	[14973 94351 2245]	[14989 94373 2247]
5690	12408772	2022-11-17 14:28:59.843347+00:00		t	16	72553406338096635	648518346491849128	72553406338091463	648518346510021158	[15195 96573 2531]	[15203 96547 2531]
5696	31364962	2022-11-17 14:28:59.843347+00:00		t	27	72553612295076981	648518346491849128	72553612295124189	648518346489985111	[ 15899 103017 2102]	[ 15883 103043 2105]
5697	9432477	2022-11-17 14:28:59.843347+00:00		t	35	72835087405926834	648518346491849128	72835087405891292	648518346489985111	[ 23895 103457 2324]	[ 23869 103435 2324]
5698	11104868	2022-11-17 14:28:59.843347+00:00		t	53	72483174764258645	648518346491849128	72483174764248631	648518346489985111	[ 13127 101377 1945]	[ 13121 101341 1946]
5700	22621348	2022-11-17 14:28:59.843347+00:00		t	14	72623912320058251	648518346491849128	72623912320071600	648518346489985111	[ 18329 101413 2182]	[ 18299 101425 2182]
5701	35509238	2022-11-17 14:28:59.843347+00:00		t	38	72483243416826289	648518346491849128	72483243416811974	648518346489985111	[ 13355 103577 1900]	[ 13381 103555 1900]
5702	18741639	2022-11-17 14:28:59.843347+00:00		t	19	72553612026610979	648518346491849128	72553612026608748	648518346503299451	[ 14641 103953 1590]	[ 14675 103949 1591]
5703	18741662	2022-11-17 14:28:59.843347+00:00		t	19	72553612026596616	648518346491849128	72553612026619518	648518346499887941	[ 14709 103781 1589]	[ 14699 103751 1590]
5704	12415912	2022-11-17 14:28:59.843347+00:00		t	16	72483518428909293	648518346491849128	72483518428928278	648518346485914052	[ 13707 111147 2147]	[ 13703 111183 2148]
5705	12415926	2022-11-17 14:28:59.843347+00:00		t	13	72483518428906682	648518346491849128	72483518428891704	648518346485914052	[ 13695 111195 2142]	[ 13725 111199 2143]
5709	18643565	2022-11-17 14:28:59.843347+00:00		t	39	72483518428882799	648518346491849128	72483518428874589	648518346481897631	[ 12917 112535 2134]	[ 12899 112507 2134]
5715	18741677	2022-11-17 14:28:59.843347+00:00		t	12	72553612026551122	648518346491849128	72553612026553369	648518346476724086	[ 14705 104119 1564]	[ 14711 104155 1565]
5716	18741590	2022-11-17 14:28:59.843347+00:00		t	13	72553612026562843	648518346491849128	72553612026557960	648518346503299451	[ 14619 103907 1568]	[ 14633 103885 1567]
5717	18741621	2022-11-17 14:28:59.843347+00:00		t	64	72553612026596644	648518346491849128	72553612026581929	648518346499887941	[ 14657 103789 1578]	[ 14661 103755 1579]
5718	18741631	2022-11-17 14:28:59.843347+00:00		t	78	72553612026610979	648518346491849128	72553612026606329	648518346481712321	[ 14633 103973 1589]	[ 14671 103977 1589]
5719	12415889	2022-11-17 14:28:59.843347+00:00		t	43	72483518428909293	648518346491849128	72483518428911693	648518346504557548	[ 13687 111133 2147]	[ 13673 111151 2149]
5720	12415963	2022-11-17 14:28:59.843347+00:00		t	12	72483518428911671	648518346491849128	72483518428916413	648518346504557548	[ 13779 111137 2148]	[ 13767 111131 2151]
5722	18619913	2022-11-17 14:28:59.843347+00:00		t	29	72694006051763701	648518346491849128	72694006051758473	648518346485914052	[19291 93425 1816]	[19323 93439 1816]
5725	12415935	2022-11-17 14:28:59.843347+00:00		t	16	72483518428906669	648518346491849128	72483518428918638	648518346485914052	[ 13735 111111 2148]	[ 13735 111101 2150]
5728	12416036	2022-11-17 14:28:59.843347+00:00		t	28	72483518428911671	648518346491849128	72483518428923419	648518346486881761	[ 13835 111121 2149]	[ 13841 111111 2152]
5729	12416144	2022-11-17 14:28:59.843347+00:00		t	23	72483518428858238	648518346491849128	72483518428822437	648518346486881761	[ 13939 111093 2122]	[ 13947 111071 2121]
5731	12416179	2022-11-17 14:28:59.843347+00:00		t	41	72483518428850398	648518346491849128	72483518428889378	648518346481712321	[ 13963 111137 2126]	[ 13977 111157 2127]
5732	18619767	2022-11-17 14:28:59.843347+00:00		t	66	72694006051763654	648518346491849128	72694006051755745	648518346485914052	[19221 93351 1816]	[19233 93323 1816]
5734	28143014	2022-11-17 14:28:59.843347+00:00		t	75	72553406270808036	648518346491849128	72553406270823510	648518346489985111	[15941 97689 2343]	[15925 97723 2344]
5735	26552864	2022-11-17 14:28:59.843347+00:00		t	36	72835018619438677	648518346491849128	72835018619453382	648518346489985111	[ 23199 102223 2240]	[ 23161 102213 2241]
5736	17772677	2022-11-17 14:28:59.843347+00:00		t	22	72553474923478215	648518346491849128	72553474923492206	648518346489985111	[ 15723 100125 2308]	[ 15707 100105 2310]
5737	15705417	2022-11-17 14:28:59.843347+00:00		t	47	72623843667556050	648518346491849128	72623843667558669	648518346489544793	[16783 99115 2291]	[16745 99109 2292]
5738	15705451	2022-11-17 14:28:59.843347+00:00		t	23	72623843667550727	648518346491849128	72623843667569529	648518346476724086	[16811 99117 2295]	[16821 99123 2297]
5739	15705436	2022-11-17 14:28:59.843347+00:00		t	26	72623843667548428	648518346491849128	72623843667553355	648518346496880180	[16797 99157 2290]	[16775 99183 2290]
5740	15705448	2022-11-17 14:28:59.843347+00:00		t	27	72623843667508476	648518346491849128	72623843667513296	648518346487038617	[16851 99107 2270]	[16817 99121 2270]
5741	15705449	2022-11-17 14:28:59.843347+00:00		t	19	72623843667550750	648518346491849128	72623843667556085	648518346487038617	[16821 99183 2288]	[16817 99215 2290]
5743	15798397	2022-11-17 14:28:59.843347+00:00		t	24	72553475191406093	648518346491849128	72553475191583818	648518346489544793	[15745 99245 2702]	[15713 99251 2705]
5749	19286696	2022-11-17 14:28:59.843347+00:00		t	63	72482968740042342	648518346491849128	72482968740000876	648518346485914052	[14285 94817 2194]	[14259 94841 2194]
5751	19286706	2022-11-17 14:28:59.843347+00:00		t	12	72482968740070529	648518346491849128	72482968740116314	648518346482173076	[14301 94715 2225]	[14265 94715 2225]
5767	19286748	2022-11-17 14:28:59.843347+00:00		t	12	72482968740087259	648518346491849128	72482968740129394	648518346482173076	[14321 94789 2229]	[14309 94807 2232]
5768	19286698	2022-11-17 14:28:59.843347+00:00		t	13	72482968739796210	648518346491849128	72482968739796206	648518346510021158	[14255 94635 2189]	[14259 94611 2187]
5769	19286713	2022-11-17 14:28:59.843347+00:00		t	26	72482968740070529	648518346491849128	72482968740113731	648518346510021158	[14311 94669 2226]	[14275 94651 2227]
5770	19286757	2022-11-17 14:28:59.843347+00:00		t	30	72482968740108507	648518346491849128	72482968740126608	648518346486834125	[14331 94667 2228]	[14323 94645 2230]
5772	16319910	2022-11-17 14:28:59.843347+00:00		t	15	72694143356666546	648518346491849128	72694143356661475	648518346503299451	[20149 97769 1628]	[20149 97813 1629]
5773	16319839	2022-11-17 14:28:59.843347+00:00		t	33	72694143356651000	648518346491849128	72694143356625811	648518346499887941	[20101 97753 1617]	[20081 97783 1617]
5774	16319891	2022-11-17 14:28:59.843347+00:00		t	38	72694143356666546	648518346491849128	72694143356651025	648518346499887941	[20141 97775 1626]	[20135 97815 1627]
5775	16406795	2022-11-17 14:28:59.843347+00:00		t	42	72694280929819460	648518346491849128	72694280929822192	648518346499887941	[ 19815 101901 1868]	[ 19845 101897 1869]
5776	16319816	2022-11-17 14:28:59.843347+00:00		t	28	72694143356651000	648518346491849128	72694143356633385	648518346494407163	[20097 97737 1618]	[20063 97731 1618]
5779	43995736	2022-11-17 14:28:59.843347+00:00		t	15	72553406270823153	648518346491849128	72553406270842777	648518346483080678	[15879 97293 2346]	[15869 97253 2347]
5780	43995744	2022-11-17 14:28:59.843347+00:00		t	15	72553406270823153	648518346491849128	72553406270807754	648518346489544793	[15881 97295 2345]	[15875 97265 2344]
5782	12884668	2022-11-17 14:28:59.843347+00:00		t	35	72764580887368021	648518346494588181	72764580887363150	648518346491849128	[22097 98717 1741]	[22133 98713 1741]
5783	32503043	2022-11-17 14:28:59.843347+00:00		t	18	72412737569056412	648518346491849128	72412737569058815	648518346488561545	[11963 99317 2484]	[11961 99287 2485]
5787	37352257	2022-11-17 14:28:59.843347+00:00		t	47	72553887038841123	648518346491849128	72553887038828771	648518346489985111	[ 15661 111355 1872]	[ 15681 111333 1872]
5788	37352267	2022-11-17 14:28:59.843347+00:00		t	42	72553887038841123	648518346491849128	72553887038809075	648518346489985111	[ 15667 111451 1860]	[ 15691 111431 1861]
5789	37352281	2022-11-17 14:28:59.843347+00:00		t	38	72553887038836117	648518346491849128	72553887038796404	648518346504557548	[ 15681 111475 1858]	[ 15707 111453 1858]
5795	37352439	2022-11-17 14:28:59.843347+00:00		t	38	72553887038492322	648518346491849128	72553887038665616	648518346490998819	[ 16125 111511 1806]	[ 16127 111503 1809]
5798	37352446	2022-11-17 14:28:59.843347+00:00		t	30	72553887038567506	648518346491849128	72553887038488639	648518346485914052	[ 16133 111453 1803]	[ 16157 111427 1803]
5804	41333801	2022-11-17 14:28:59.843347+00:00		t	15	72483175435508993	648518346500132614	72483175435511484	648518346491849128	[ 12689 101471 3315]	[ 12699 101445 3315]
5805	39221301	2022-11-17 14:28:59.843347+00:00		t	16	72412944063086305	648518346500132614	72412944063093357	648518346491849128	[ 11667 105349 3143]	[ 11669 105313 3143]
5806	19005952	2022-11-17 14:28:59.843347+00:00		t	31	72483587080851711	648518346491849128	72483587080941830	648518346510021158	[ 13393 112743 1930]	[ 13391 112721 1932]
5808	15299301	2022-11-17 14:28:59.843347+00:00		t	56	72623774948055066	648518346491849128	72623774948052646	648518346490998819	[17535 96597 2278]	[17501 96575 2279]
5809	15299307	2022-11-17 14:28:59.843347+00:00		t	46	72623774948037228	648518346491849128	72623774948054996	648518346490998819	[17539 96521 2271]	[17503 96511 2273]
5810	15299685	2022-11-17 14:28:59.843347+00:00		t	14	72623774948037230	648518346491849128	72623774948042601	648518346499887941	[17949 96485 2275]	[17979 96467 2276]
5811	12415886	2022-11-17 14:28:59.843347+00:00		t	28	72483518428879350	648518346491849128	72483518428871072	648518346481712321	[ 13667 111237 2138]	[ 13667 111283 2138]
5812	16366893	2022-11-17 14:28:59.843347+00:00		t	19	72553680746034930	648518346491849128	72553680746042817	648518346494407163	[ 15153 105043 1560]	[ 15147 105081 1561]
5813	6999518	2022-11-17 14:28:59.843347+00:00		t	42	72483587081026859	648518346491849128	72483587081055086	648518346494407163	[ 13185 112667 1938]	[ 13185 112663 1941]
5814	18797174	2022-11-17 14:28:59.843347+00:00		t	21	72483518630071245	648518346491849128	72483518630055892	648518346480645078	[ 14087 112373 2469]	[ 14063 112375 2468]
5816	15299413	2022-11-17 14:28:59.843347+00:00		t	48	72623774948014187	648518346491849128	72623774948011665	648518346490998819	[17647 96469 2258]	[17619 96451 2257]
5823	15299448	2022-11-17 14:28:59.843347+00:00		t	38	72623774948067625	648518346491849128	72623774948054863	648518346490998819	[17705 96433 2284]	[17677 96405 2284]
5825	32472104	2022-11-17 14:28:59.843347+00:00		t	14	72483518562946330	648518346491849128	72483518562946335	648518346489985111	[ 13523 111511 2336]	[ 13519 111519 2335]
5826	32472115	2022-11-17 14:28:59.843347+00:00		t	29	72483518562976815	648518346491849128	72483518563030330	648518346512372526	[ 13583 111383 2348]	[ 13559 111355 2348]
5827	32472106	2022-11-17 14:28:59.843347+00:00		t	48	72483518562940951	648518346491849128	72483518562743533	648518346489985111	[ 13537 111639 2331]	[ 13525 111615 2331]
5828	32472113	2022-11-17 14:28:59.843347+00:00		t	41	72483518562989013	648518346491849128	72483518562967070	648518346489985111	[ 13573 111397 2346]	[ 13549 111383 2346]
5834	21984137	2022-11-17 14:28:59.843347+00:00		t	26	72483381124058738	648518346500132614	72553749868165007	648518346491849128	[ 14329 107401 2375]	[ 14363 107393 2374]
5839	32472155	2022-11-17 14:28:59.843347+00:00		t	24	72483518562974413	648518346491849128	72483518562998671	648518346512372526	[ 13677 111267 2343]	[ 13637 111253 2344]
5848	15351387	2022-11-17 14:28:59.843347+00:00		t	38	72553612026854759	648518346491849128	72553612026970558	648518346487038617	[ 15915 103913 1670]	[ 15877 103917 1671]
5850	19445418	2022-11-17 14:28:59.843347+00:00		t	47	72483106514288470	648518346491849128	72483106514472551	648518346487038617	[13893 98579 2838]	[13915 98553 2837]
5854	16319834	2022-11-17 14:28:59.843347+00:00		t	25	72694143356651000	648518346491849128	72694143356645978	648518346482173076	[20099 97755 1625]	[20077 97775 1625]
5855	42235533	2022-11-17 14:28:59.843347+00:00		t	37	72764581558450024	648518346498344346	72764581558433058	648518346491849128	[22341 99099 3005]	[22327 99069 3005]
5856	11716777	2022-11-17 14:28:59.843347+00:00		t	30	72553337215821575	648518346491849128	72553337215842492	648518346503299451	[16365 95411 1730]	[16377 95443 1730]
5857	16240868	2022-11-17 14:28:59.843347+00:00		t	24	72483380855561139	648518346491849128	72483380855566525	648518346499887941	[ 13815 107607 1817]	[ 13801 107643 1818]
5858	15822557	2022-11-17 14:28:59.843347+00:00		t	44	72553818453550121	648518346491849128	72553818453582328	648518346481712321	[ 15185 108619 2131]	[ 15207 108627 2133]
5859	19286641	2022-11-17 14:28:59.843347+00:00		t	48	72482968739934098	648518346491849128	72482968740027644	648518346481712321	[14223 94671 2192]	[14187 94661 2192]
5860	15705422	2022-11-17 14:28:59.843347+00:00		t	28	72623843667548428	648518346491849128	72623843667569545	648518346494407163	[16785 99135 2292]	[16755 99153 2292]
5861	19461251	2022-11-17 14:28:59.843347+00:00		t	39	72623774947966694	648518346491849128	72623774947966697	648518346494407163	[17401 97647 2241]	[17425 97645 2242]
5862	16240817	2022-11-17 14:28:59.843347+00:00		t	28	72483380855561139	648518346491849128	72483380855569076	648518346494407163	[ 13783 107601 1817]	[ 13759 107619 1818]
5863	22388443	2022-11-17 14:28:59.843347+00:00		t	39	72623637710216316	648518346500132614	72623637710219511	648518346491849128	[17769 94089 2581]	[17781 94061 2583]
5864	22155109	2022-11-17 14:28:59.843347+00:00		t	30	72412944130286418	648518346488838734	72412944130261096	648518346491849128	[ 11607 105897 3299]	[ 11637 105889 3299]
5865	19167939	2022-11-17 14:28:59.843347+00:00		t	17	72694487558113251	648518346491849128	72694487558123276	648518346492165650	[ 18583 108339 2802]	[ 18585 108343 2805]
5873	15705535	2022-11-17 14:28:59.843347+00:00		t	44	72623843667464744	648518346491849128	72623843667480062	648518346491107107	[17005 98961 2261]	[17043 98957 2262]
5874	15705432	2022-11-17 14:28:59.843347+00:00		t	34	72623843667550750	648518346491849128	72623843667525654	648518346480509142	[16795 99163 2284]	[16771 99191 2284]
5875	15705387	2022-11-17 14:28:59.843347+00:00		t	56	72623843667569501	648518346491849128	72623843667572167	648518346494407163	[16665 99083 2297]	[16689 99107 2299]
5879	20088545	2022-11-17 14:28:59.843347+00:00		t	12	72694280929968870	648518346484661507	72694280996631885	648518346491849128	[ 19357 102047 1929]	[ 19393 102047 1930]
5880	33566750	2022-11-17 14:28:59.843347+00:00		t	41	72834812729193016	648518346484661507	72834812729330881	648518346491849128	[24283 95909 2704]	[24283 95947 2705]
5881	339528	2022-11-17 14:28:59.843347+00:00		t	25	72624050026975664	648518346484661507	72624050026963970	648518346491849128	[ 17819 106369 2593]	[ 17805 106407 2594]
5882	42512974	2022-11-17 14:28:59.843347+00:00		t	44	72483037593736658	648518346498344346	72483037593754329	648518346491849128	[14319 96575 2474]	[14301 96547 2474]
5886	33583547	2022-11-17 14:28:59.843347+00:00		t	42	72624256319908590	648518346494306039	72624256319915785	648518346491849128	[ 17249 111183 2921]	[ 17247 111161 2920]
5887	33583553	2022-11-17 14:28:59.843347+00:00		t	36	72624256319933350	648518346494306039	72624256319933389	648518346491849128	[ 17253 111339 2927]	[ 17265 111371 2927]
5888	36647190	2022-11-17 14:28:59.843347+00:00		t	26	72694349850496312	648518346498344346	72694349850489529	648518346491849128	[ 19383 103503 2286]	[ 19381 103477 2285]
5890	1962111	2022-11-17 14:28:59.843347+00:00		t	36	72553268764774744	648518346524171525	72553268764791985	648518346491849128	[15845 94005 2226]	[15815 93993 2227]
5892	39372055	2022-11-17 14:28:59.843347+00:00		t	18	72694143960467265	648518346488838734	72694143960469510	648518346491849128	[19163 98013 2718]	[19177 97977 2718]
5893	33059983	2022-11-17 14:28:59.843347+00:00		t	12	72413218404246694	648518346488838734	72413218404232696	648518346491849128	[ 11529 112703 2163]	[ 11555 112713 2163]
5894	10290531	2022-11-17 14:28:59.843347+00:00		t	15	72764650277802084	648518346494306039	72764650211022374	648518346491849128	[ 20533 100955 2955]	[ 20547 100949 2953]
5895	36623342	2022-11-17 14:28:59.843347+00:00		t	12	72835155991369621	648518346494306039	72835155991364317	648518346491849128	[ 24141 104675 2154]	[ 24129 104651 2153]
5896	39415568	2022-11-17 14:28:59.843347+00:00		t	36	72764787381309621	648518346488838734	72764787381304545	648518346491849128	[ 22293 105409 2359]	[ 22309 105385 2359]
5897	14629109	2022-11-17 14:28:59.843347+00:00		t	30	72553887508727083	648518346488838734	72553887508693204	648518346491849128	[ 15635 111527 2819]	[ 15641 111497 2818]
5898	30834285	2022-11-17 14:28:59.843347+00:00		t	33	72694005984984680	648518346489997619	72694005984960985	648518346491849128	[19819 93517 1789]	[19791 93541 1789]
5899	1239218	2022-11-17 14:28:59.843347+00:00		t	39	72553543709807343	648518346500132614	72553543709794275	648518346491849128	[ 14787 101047 2356]	[ 14757 101025 2356]
5900	33583508	2022-11-17 14:28:59.843347+00:00		t	21	72624256319852345	648518346488838734	72624256319862061	648518346491849128	[ 17215 111499 2900]	[ 17187 111487 2902]
5901	30078932	2022-11-17 14:28:59.843347+00:00		t	37	72764581424376885	648518346484661507	72764581424365041	648518346491849128	[21249 99937 2811]	[21225 99919 2813]
5902	33715203	2022-11-17 14:28:59.843347+00:00		t	31	72764581491220682	648518346488838734	72764581491223138	648518346491849128	[21145 99973 2844]	[21115 99961 2844]
5903	34915165	2022-11-17 14:28:59.843347+00:00		t	51	72553406136661611	648518346500132614	72553406136682002	648518346491849128	[15443 97877 2106]	[15481 97889 2106]
5905	27154432	2022-11-17 14:28:59.843347+00:00		t	37	72764443448402514	648518346489997619	72764443448375825	648518346491849128	[21427 94721 1715]	[21401 94713 1715]
5906	22734705	2022-11-17 14:28:59.843347+00:00		t	37	72553612228004109	648518346489544793	72553612227957975	648518346491849128	[ 14865 103231 1967]	[ 14893 103207 1967]
5907	25724068	2022-11-17 14:28:59.843347+00:00		t	26	72623912856763085	648518346488838734	72623912856758504	648518346491849128	[ 17619 100457 3184]	[ 17643 100481 3184]
5908	25724083	2022-11-17 14:28:59.843347+00:00		t	20	72623912856763085	648518346488838734	72623912856757918	648518346491849128	[ 17635 100421 3186]	[ 17683 100413 3185]
5911	31572999	2022-11-17 14:28:59.843347+00:00		t	53	72483518495829421	648518346488838734	72483518495829409	648518346491849128	[ 12927 111255 2200]	[ 12917 111223 2200]
5912	43364234	2022-11-17 14:28:59.843347+00:00		t	34	72764581424147362	648518346494588181	72764581424132575	648518346491849128	[20833 98337 2723]	[20809 98347 2723]
5913	28530545	2022-11-17 14:28:59.843347+00:00		t	44	72553337618645018	648518346489544793	72553337618647639	648518346491849128	[14657 96101 2545]	[14665 96073 2545]
5917	5568035	2022-11-17 14:28:59.843347+00:00		t	30	72483518563128039	648518346488838734	72483518563139634	648518346491849128	[ 12463 112319 2405]	[ 12439 112339 2407]
5918	33019303	2022-11-17 14:28:59.843347+00:00		t	42	72905181138076367	648518346489997619	72905181138085054	648518346491849128	[26069 95945 2114]	[26091 95931 2113]
5919	12232157	2022-11-17 14:28:59.843347+00:00		t	24	72483449910781764	648518346488838734	72483449910789318	648518346491849128	[ 12957 109811 2547]	[ 12953 109805 2550]
5920	11634011	2022-11-17 14:28:59.843347+00:00		t	50	72483380788688335	648518346489997619	72483380788681944	648518346491849128	[ 13127 107787 1790]	[ 13109 107773 1789]
5922	30079158	2022-11-17 14:28:59.843347+00:00		t	15	72764581424240407	648518346488838734	72764581424202241	648518346491849128	[ 21483 100265 2759]	[ 21467 100295 2759]
5923	42410848	2022-11-17 14:28:59.843347+00:00		t	23	72412943459249789	648518346488838734	72412943459261736	648518346491849128	[ 10331 105479 2041]	[ 10349 105511 2043]
5924	6998795	2022-11-17 14:28:59.843347+00:00		t	23	72483587081240131	648518346488838734	72483587081249860	648518346491849128	[ 12511 113021 2017]	[ 12519 113029 2019]
5925	16489086	2022-11-17 14:28:59.843347+00:00		t	29	72905387363710798	648518346484661507	72905387363715585	648518346491849128	[ 24907 100445 2284]	[ 24931 100463 2286]
5926	42411318	2022-11-17 14:28:59.843347+00:00		t	72	72412943459179645	648518346488838734	72412943459182130	648518346491849128	[ 10751 105611 2012]	[ 10769 105581 2013]
5928	13777046	2022-11-17 14:28:59.843347+00:00		t	35	72553337752887813	648518346500132614	72553337752887816	648518346491849128	[14615 94829 2813]	[14593 94861 2813]
5929	14544538	2022-11-17 14:28:59.843347+00:00		t	27	72623981173574464	648518346494306039	72623981173574495	648518346491849128	[ 17421 104233 2415]	[ 17443 104259 2416]
5930	29838464	2022-11-17 14:28:59.843347+00:00		t	21	72413012514279337	648518346488838734	72413012514494146	648518346491849128	[ 11763 107165 2680]	[ 11739 107175 2682]
5931	21925573	2022-11-17 14:28:59.843347+00:00		t	27	72764443582728800	648518346494588181	72764443582714744	648518346491849128	[21677 94413 2029]	[21697 94407 2028]
5932	24654565	2022-11-17 14:28:59.843347+00:00		t	18	72694212411472210	648518346509377402	72694212411481311	648518346491849128	[19549 99559 2234]	[19583 99545 2235]
5933	20309543	2022-11-17 14:28:59.843347+00:00		t	38	72553543441344551	648518346501071209	72553543441357276	648518346491849128	[ 14393 101201 1828]	[ 14365 101215 1829]
5934	1239164	2022-11-17 14:28:59.843347+00:00		t	25	72553543709739081	648518346500132614	72553543709736575	648518346491849128	[ 14701 101099 2331]	[ 14689 101073 2332]
5936	32533949	2022-11-17 14:28:59.843347+00:00		t	22	72623637374872006	648518346491849128	72623637374854234	648518346503299451	[17301 92665 2017]	[17323 92643 2016]
5937	33235394	2022-11-17 14:28:59.843347+00:00		t	15	72905456083242517	648518346507570297	72905456083242388	648518346491849128	[ 25467 103497 2303]	[ 25493 103503 2304]
5938	10148005	2022-11-17 14:28:59.843347+00:00		t	12	72694556411551162	648518346488838734	72694556411558340	648518346491849128	[ 18565 110531 2976]	[ 18591 110505 2977]
5939	7041179	2022-11-17 14:28:59.843347+00:00		t	27	72764649942401120	648518346494306039	72764649942391013	648518346491849128	[ 21285 101771 2381]	[ 21305 101795 2382]
5940	10850842	2022-11-17 14:28:59.843347+00:00		t	40	72835087271741325	648518346494306039	72835087271715144	648518346491849128	[ 24183 104079 2070]	[ 24193 104115 2069]
5941	41435547	2022-11-17 14:28:59.843347+00:00		t	14	72483174764367647	648518346489985111	72483174764349351	648518346491849128	[ 13809 100885 1987]	[ 13827 100885 1986]
5942	10147987	2022-11-17 14:28:59.843347+00:00		t	13	72694556411609521	648518346477301448	72694556411594940	648518346491849128	[ 18551 109969 2990]	[ 18573 109971 2990]
5943	34868978	2022-11-17 14:28:59.843347+00:00		t	40	72835087271974004	648518346495576502	72835087338648120	648518346491849128	[ 23895 103953 2185]	[ 23863 103941 2186]
5944	18225626	2022-11-17 14:28:59.843347+00:00		t	14	72694280929698243	648518346500029439	72694280929673765	648518346491849128	[ 20411 101353 1816]	[ 20391 101311 1815]
5945	16812355	2022-11-17 14:28:59.843347+00:00		t	71	72694418234394852	648518346501177500	72694418234407203	648518346491849128	[ 20323 106303 1566]	[ 20353 106285 1566]
5946	16812374	2022-11-17 14:28:59.843347+00:00		t	26	72694418234238997	648518346501177500	72694418234368556	648518346491849128	[ 20395 106265 1558]	[ 20377 106301 1558]
5947	4903609	2022-11-17 14:28:59.843347+00:00		t	12	72482968672925239	648518346488838734	72483037392414195	648518346491849128	[13511 96251 2080]	[13503 96277 2081]
5948	35551180	2022-11-17 14:28:59.843347+00:00		t	18	72413012044349411	648518346498344346	72413012044358756	648518346491849128	[ 11779 107411 1733]	[ 11815 107391 1734]
5949	13499574	2022-11-17 14:28:59.843347+00:00		t	15	72764443582779994	648518346494588181	72764443582815282	648518346491849128	[20587 95441 2046]	[20579 95477 2047]
5950	26286197	2022-11-17 14:28:59.843347+00:00		t	28	72623843801906747	648518346489544793	72623843801786179	648518346491849128	[16755 99825 2558]	[16739 99791 2558]
5951	4904130	2022-11-17 14:28:59.843347+00:00		t	12	72483037392436092	648518346500132614	72483037392433693	648518346491849128	[14219 96795 2090]	[14211 96765 2091]
5952	28142869	2022-11-17 14:28:59.843347+00:00		t	21	72553406270881224	648518346500132614	72553406270899644	648518346491849128	[15705 98041 2373]	[15693 98075 2374]
5953	6121313	2022-11-17 14:28:59.843347+00:00		t	44	72764787247018448	648518346494306039	72764787247053932	648518346491849128	[ 21079 106195 2074]	[ 21061 106207 2076]
5957	8874599	2022-11-17 14:28:59.843347+00:00		t	18	72553475124423569	648518346489544793	72553475124494243	648518346491849128	[15695 99225 2582]	[15709 99217 2585]
5959	14436897	2022-11-17 14:28:59.843347+00:00		t	24	72623706094085655	648518346484661507	72623706094147745	648518346491849128	[16815 96171 1936]	[16839 96151 1936]
5960	19445427	2022-11-17 14:28:59.843347+00:00		t	33	72483106514568013	648518346510192422	72483106514538102	648518346491849128	[13919 98927 2865]	[13941 98911 2864]
5961	3956363	2022-11-17 14:28:59.843347+00:00		t	27	72764581290070360	648518346494306039	72764581290079651	648518346491849128	[21483 99007 2521]	[21473 98989 2523]
5962	2582048	2022-11-17 14:28:59.843347+00:00		t	27	72764649606885980	648518346494588181	72764649606883767	648518346491849128	[ 20687 100635 1758]	[ 20717 100647 1759]
5963	12684196	2022-11-17 14:28:59.843347+00:00		t	24	72834949832902605	648518346494588181	72834949832884935	648518346491849128	[23945 98799 2128]	[23933 98819 2127]
5964	19029811	2022-11-17 14:28:59.843347+00:00		t	32	72623912588044232	648518346500132614	72623912588069294	648518346491849128	[ 17569 101437 2605]	[ 17565 101437 2608]
5965	5388961	2022-11-17 14:28:59.843347+00:00		t	56	72553268899053920	648518346500029439	72553268899061311	648518346491849128	[15113 94141 2512]	[15133 94179 2513]
5966	34345574	2022-11-17 14:28:59.843347+00:00		t	54	72694074771384872	648518346484661507	72694074771347502	648518346491849128	[18799 94869 1869]	[18833 94859 1869]
5967	1630334	2022-11-17 14:28:59.843347+00:00		t	26	72694418704325219	648518346494306039	72694418704325222	648518346491849128	[ 19835 106133 2527]	[ 19869 106133 2528]
5968	34365977	2022-11-17 14:28:59.843347+00:00		t	28	72905181070680282	648518346494588181	72905181070759881	648518346491849128	[25669 95117 1937]	[25667 95105 1939]
5971	41594310	2022-11-17 14:28:59.843347+00:00		t	13	72764718729022024	648518346494306039	72764718729014225	648518346491849128	[ 20925 103859 2524]	[ 20949 103835 2526]
5972	40914820	2022-11-17 14:28:59.843347+00:00		t	46	72483175234117156	648518346488838734	72483175234157490	648518346491849128	[ 14283 101789 2910]	[ 14255 101801 2912]
5973	41594317	2022-11-17 14:28:59.843347+00:00		t	21	72764718729003779	648518346494306039	72764718729014225	648518346491849128	[ 20931 103825 2521]	[ 20955 103799 2521]
5974	26758875	2022-11-17 14:28:59.843347+00:00		t	24	72694212612808761	648518346519054303	72694212612801815	648518346491849128	[19503 98563 2644]	[19473 98539 2644]
5975	41136951	2022-11-17 14:28:59.843347+00:00		t	25	72694556143290751	648518346519054303	72694556143303445	648518346491849128	[ 19629 108577 2537]	[ 19611 108555 2537]
5976	33566787	2022-11-17 14:28:59.843347+00:00		t	38	72834812729351282	648518346484661507	72834812729351309	648518346491849128	[24295 95953 2717]	[24329 95951 2716]
5977	40230202	2022-11-17 14:28:59.843347+00:00		t	70	72905318711204857	648518346484661507	72905318711221800	648518346491849128	[25213 98873 2353]	[25223 98865 2356]
5978	40665495	2022-11-17 14:28:59.843347+00:00		t	35	72694281198361681	648518346498344346	72694281198355439	648518346491849128	[ 18433 101959 2430]	[ 18451 101989 2431]
5980	23034884	2022-11-17 14:28:59.843347+00:00		t	16	72553818520695771	648518346488838734	72553818520699972	648518346491849128	[ 16019 109585 2303]	[ 16013 109607 2305]
5981	18056064	2022-11-17 14:28:59.843347+00:00		t	45	72694212344358701	648518346489997619	72694212344393377	648518346491849128	[ 19107 100149 2065]	[ 19069 100141 2066]
5982	10850861	2022-11-17 14:28:59.843347+00:00		t	23	72835087271982361	648518346495576502	72835087271970560	648518346491849128	[ 24241 103993 2176]	[ 24209 103989 2176]
5983	43035392	2022-11-17 14:28:59.843347+00:00		t	49	72412737770455549	648518346500132614	72412737770462600	648518346491849128	[11877 99743 2903]	[11861 99777 2904]
5984	13777047	2022-11-17 14:28:59.843347+00:00		t	57	72553337752853090	648518346500132614	72553337752866403	648518346491849128	[14605 94801 2803]	[14601 94843 2804]
5985	18056084	2022-11-17 14:28:59.843347+00:00		t	30	72694212344412457	648518346489997619	72694212344423953	648518346491849128	[ 19077 100295 2074]	[ 19091 100277 2076]
5986	33083608	2022-11-17 14:28:59.843347+00:00		t	57	72834743942930067	648518346489997619	72834743942934907	648518346491849128	[23705 94133 2669]	[23707 94169 2669]
5987	30134092	2022-11-17 14:28:59.843347+00:00		t	31	72834880978828615	648518346472722185	72834880978827808	648518346491849128	[23037 96581 1804]	[23059 96595 1805]
5988	17719945	2022-11-17 14:28:59.843347+00:00		t	24	72483380788446312	648518346498344346	72483380788446247	648518346491849128	[ 12485 107183 1690]	[ 12471 107147 1691]
5989	33019229	2022-11-17 14:28:59.843347+00:00		t	26	72905181138089758	648518346489997619	72905181138101462	648518346491849128	[25955 96129 2118]	[25981 96117 2120]
5990	24437535	2022-11-17 14:28:59.843347+00:00		t	35	72412737837656769	648518346488838734	72412737837639387	648518346491849128	[10829 99863 3055]	[10833 99897 3055]
5991	36355026	2022-11-17 14:28:59.843347+00:00		t	19	72834950369580458	648518346488838734	72834950369575077	648518346491849128	[23519 99145 3088]	[23495 99125 3089]
5992	40549894	2022-11-17 14:28:59.843347+00:00		t	17	72764443851026708	648518346519054303	72764443851022024	648518346491849128	[20983 94415 2488]	[21007 94435 2487]
5993	43347931	2022-11-17 14:28:59.843347+00:00		t	28	72764856168030530	648518346495576502	72764856168008084	648518346491849128	[ 21113 107457 2552]	[ 21087 107445 2553]
5995	34518460	2022-11-17 14:28:59.843347+00:00		t	36	72483587148462623	648518346472722185	72483587148463040	648518346491849128	[ 12957 112711 2180]	[ 12975 112737 2181]
5996	44260136	2022-11-17 14:28:59.843347+00:00		t	23	72694487088232463	648518346484661507	72694487088280373	648518346491849128	[ 18831 107765 1921]	[ 18823 107755 1923]
5997	40666111	2022-11-17 14:28:59.843347+00:00		t	54	72694281198313488	648518346498344346	72694281198313442	648518346491849128	[ 19291 101769 2413]	[ 19283 101733 2413]
5998	37238127	2022-11-17 14:28:59.843347+00:00		t	14	72624187533231459	648518346500132614	72624187533253895	648518346491849128	[ 16979 109317 2744]	[ 16959 109307 2746]
5999	24654555	2022-11-17 14:28:59.843347+00:00		t	30	72694212411472210	648518346509377402	72694212411478316	648518346491849128	[19541 99521 2233]	[19541 99493 2234]
6000	15437263	2022-11-17 14:28:59.843347+00:00		t	72	72764581222915647	648518346526360791	72764581222932332	648518346491849128	[21607 99641 2372]	[21611 99607 2372]
6001	23997508	2022-11-17 14:28:59.843347+00:00		t	12	72342643501581656	648518346498344346	72342643501568986	648518346491849128	[ 9175 108161 2138]	[ 9157 108149 2137]
6002	41213348	2022-11-17 14:28:59.843347+00:00		t	16	72835156058512501	648518346494306039	72835156058515153	648518346491849128	[ 23621 105133 2287]	[ 23627 105171 2289]
6003	22155114	2022-11-17 14:28:59.843347+00:00		t	30	72412944130103688	648518346486783620	72412944130149914	648518346491849128	[ 11647 105641 3239]	[ 11649 105607 3240]
6004	2921824	2022-11-17 14:28:59.843347+00:00		t	27	72694350119135190	648518346488838734	72694350119150345	648518346491849128	[ 20191 103103 2809]	[ 20219 103087 2809]
6005	17080611	2022-11-17 14:28:59.843347+00:00		t	35	72624187399127925	648518346494306039	72624187399123008	648518346491849128	[ 17299 110137 2532]	[ 17271 110121 2532]
6006	10579687	2022-11-17 14:28:59.843347+00:00		t	28	72694418771535300	648518346484661507	72694418771511033	648518346491849128	[ 19635 105241 2685]	[ 19645 105217 2684]
6007	14266776	2022-11-17 14:28:59.843347+00:00		t	26	72624187667366178	648518346494306039	72624187667376794	648518346491849128	[ 18423 110349 2976]	[ 18401 110347 2978]
[truncated: 65,694 more rows]
