# Supplementary material for: Divergent neural circuits for proprioceptive and exteroceptive sensing of the Drosophila leg
Source: Nat Commun. 2025 May 2;16:4105. doi: 10.1038/s41467-025-59302-3 (PMC12048489; doi:10.1038/s41467-025-59302-3)
Supplement: Supplementary file 4 — Source Data [file 41467_2025_59302_MOESM4_ESM.zip › source_data/Fig2/Fig2B-D,H-I/downstream_feco_axons_annotation_table.csv]

root_id	id	cell_type	classification_system	pt_position_x	pt_position_y	pt_position_z
648518346509994042	2606	8B	U, ascending, intersegmental	248436.8	882188	7200
648518346506783522	2608	8B	T3R, ascending, intersegmental	259539.4	758872.6	17685
648518346492416127	2632	14A	T1L, local	182659.7	405232	144585
648518346500711093	2596	8B	T1R, ascending, intersegmental	198316	395840.8	118935
648518346489064541	2622	12B	T1R, intersegmental	197387.2	518648.8	178560
648518346490188983	2601	8B	T3R, ascending, intersegmental	237957.7	759259.6	16695
648518346487038617	2623	14A	T1L, local	128931.2	384936	136530
648518346487004825	2589	8B	T3R, ascending, intersegmental	140799.2	879332.8	36000
648518346496982580	2595	8B	T3R, ascending, intersegmental	167906.4	799456	46665
648518346484428839	2597	8B	T3R, ascending, intersegmental	216664.1	760510.9	450
648518346489002225	2602	8B	T3L, intersegmental	240077.6	831895.2	43515
648518346497489476	2581	fragment	fragment	135325.3	465634.1	115380
648518346495918155	2582	9A	T1L, intersegmental	144789.6	381530.4	103185
648518346504983155	2591	8B	T3L, ascending, intersegmental	145787.2	786693.6	31410
648518346502586791	2604	8B	T3R, ascending, intersegmental	243552	755320.8	15120
648518346499530587	2588	8B	T3L, ascending, intersegmental	130341.6	777956	41670
648518346496329789	2577	8B	T2R, ascending, intersegmental	242210.4	530585.6	141795
648518346474435437	2574	8B	T2L, ascending, intersegmental	78328.8	536949.6	144225
648518346482930729	2633	14A	T1L, local	184108.8	396838.4	145575
648518346506264657	2685	fragment	fragment	221514.5	705187.1	105885
648518346466210608	2609	8B	T1R, ascending, intersegmental	186826.4	401723.2	122130
648518346501459811	2592	8B	T3L, ascending, intersegmental	153733.6	785661.6	23175
648518346486977761	2598	8B	T3L, ascending, intersegmental	231202.4	780123.2	28620
648518346479677888	2619	12B	T1L, local	171165.8	513583.4	161685
648518346517586756	2617	12B	T1L, local	168250.4	525563.2	164925
648518346486714244	2583	0A/0B	T2B, intersegmental	122055.5	488148.9	114975
648518346477866647	2578	0A/0B	T1B, intersegmental	152426.4	520781.6	166635
648518346489847311	2612	12B	T1L, local	69144	519474.4	159030
648518346489847311	2613	12B	T1L, intersegmental	69144	519474.4	159030
648518346486741892	2620	12B	T1L, ascending, intersegmental	172688	510014.4	166725
648518346518024040	2610	1B	T1L, local	63296	431582.4	166230
648518346501389453	2706	10B	T1L, ascending, intersegmental	149502.4	399005.6	134910
648518346501201308	2707	14A	T1L, intersegmental	183696	406092	152775
648518346499757799	2705	7B	T1L, ascending, intersegmental	138735.2	378021.6	126810
648518346509037119	2625	14A	T1L, local	168663.2	406229.6	150120
648518346477888526	2614	12B	T1L, ascending	89199.2	518270.4	170190
648518346495560374	2607	8B	T3L, ascending, intersegmental	253734.4	800384.8	14850
648518346504230862	2615	12B	T1L, local	93662.6	525851.3	159930
648518346491114157	2616	12B	T1L, ascending, intersegmental	102752.8	496082.4	173430
648518346509188474	2500	9A	T1L, local	144892.8	385211.2	100260
648518346492790969	2590	8B	T1L, ascending, intersegmental	140971.2	398042.4	119565
648518346496291430	2686	fragment	fragment	42780.7	437396	168300
648518346499804135	2717	unknown	T1R, ascending, intersegmental	181700.8	528108.8	175410
648518346476821622	2573	unknown	T1L, ascending, intersegmental	122554.3	382523.7	130725
648518346490230490	2585	unknown	T3L, ascending, intersegmental	94565.6	726218.4	59085
648518346490321079	2580	9A	T1L, local	138184.8	398111.2	107730
648518346480666838	2626	14A	T1L, local	169282.4	417134.4	149265
648518346486567081	2605	8B	U, intersegmental	247645.6	849060.8	43245
648518346459644932	2684	9A	T2R, local	251739.2	546925.6	131535
648518346494750485	2687	fragment	fragment	184250.7	466941.3	126855
648518346499556187	2688	fragment	fragment	292971.9	889601.2	58545
648518346510791193	2689	fragment	fragment	188851.7	493498.1	123435
648518346510788121	2690	fragment	fragment	188911.9	493644.3	123795
648518346432195026	2691	fragment	fragment	183519.7	661129.3	110610
648518346515894097	2692	fragment	fragment	175642.1	575464.7	148050
648518346483383884	2693	fragment	fragment	134095.5	565161.9	126180
648518346517682468	2694	fragment	fragment	91534.1	454600.3	137700
648518346496925954	2695	fragment	fragment	180879.5	564835.1	137925
648518346487092821	2696	fragment	fragment	170611.1	607224.5	119790
648518346479975141	2697	fragment	fragment	69664.3	447531.1	153630
648518346498450002	2698	fragment	fragment	62792.9	458513.3	138780
648518346474247289	2699	fragment	fragment	178617.7	561455.3	128700
648518346474649125	2700	fragment	fragment	185170.9	661817.3	111105
648518346488089111	2701	fragment	fragment	180939.7	565136.1	137880
648518346474576421	2702	fragment	fragment	185626.7	664010.3	109935
648518346490876392	2703	fragment	fragment	117050.3	564310.5	130455
648518346343047173	2704	fragment	fragment	145834.5	697206.3	101880
648518346501117289	2708	22A	T1L, local	38252.8	485521.6	105795
648518346496171837	2709	unknown	T1L, local	82495.5	456664.3	140355
648518346502528083	2710	SN	T1L, sensory	46280.9	439464.3	157905
648518346481078874	2586	12B	T3L, ascending, intersegmental	184831.2	797804.8	66150
648518346498434097	2587	12B	T3R, ascending, intersegmental	215653.6	805235.2	69615
648518346494595461	2711	9A	T1R, intersegmental	203132	371313.6	86490
648518346477598684	2593	8B	T3R, intersegmental	158627	839209.5	37890
648518346483323812	2594	8B	T3R, intersegmental	164672.8	833030.4	43425
648518346478565492	2712	23B	T1R, intersegmental	244859.2	497492.8	80235
648518346481506497	2713	9A	T1R, local	191608	386931.2	102510
648518346506702370	2599	8B	T3L, ascending, intersegmental	233369.6	770800.8	7740
648518346466011696	2600	8B	T3L, ascending, intersegmental	233507.2	858589.6	51525
648518346491650246	2714	9A	T3R, local	304607.7	730109.9	61470
648518346490873773	2603	8B	T3L, ascending, intersegmental	241866.4	832996	38655
648518346506689314	2715	9A	T2L, local	63020.8	546530	120060
648518346471899291	2716	9A	T2L, local	61885.6	541576.4	122535
648518346517564708	2718	23B	T2R, intersegmental	248299.2	626527.2	66150
648518346475413089	2611	1B	T1L, local	66254.4	426594.4	164610
648518346486778876	2719	0A/0B	T3B, intersegmental	211078.4	827285.6	71505
648518346494727813	2720	23B	T3L, intersegmental	123603.5	729310.1	20655
648518346488683342	2721	9A	T3L, local	97145.6	778128	132930
648518346479892980	2618	12B	T1L, ascending	168560	519749.6	159840
648518346494758819	2621	12B	T1L, local	187273.6	518872.4	170145
648518346494033294	2624	14A	T1L, local	160613.6	405163.2	154980
648518346500414524	2627	14A	T1L, local	170391.8	399951.6	146745
648518346486538116	2628	14A	T1L, local	175921.6	398283.2	147330
648518346490150097	2629	14A	T1L, local	179189.6	389145.7	148185
648518346498006682	2630	14A	T1L, local	179602.4	392228.8	152100
648518346494600981	2631	14A	T1L, local	180905.3	389365	143865
648518346482964966	2634	14A	T1L, local	185519.2	396322.4	156375
648518346498563568	2635	14A	T1L, local	187204.8	393673.6	146835
648518346500537148	2636	14A	T1R, intersegmental	187480	402342.4	147915
648518346501414166	2667	19A	T1L, local	77124.8	477506.4	57330
648518346489789015	2637	14A	T1L, local	192622.8	391175.3	152100
648518346477765271	2638	14A	T1L, local	194562.1	386574.3	147960
648518346471931035	2639	14A	T1L, local	195254.4	390921.6	147915
648518346517457476	2640	14A	T1L, local	196398.2	400136.5	157140
648518346496052070	2641	14A	T1L, local	197043.2	383078.4	149175
648518346481248858	2643	14A	T1L, local	101424.1	461119.1	136575
648518346494034720	2645	13B	T1L, local	155419.2	455718.3	164700
648518346496359485	2666	19A	T1L, local	76815.2	486140.8	63360
648518346488088855	2659	9A	T3L, intersegmental	129550.4	793711.2	41040
648518346491849128	2670	19A	T1L, local	73246.2	492784.3	53865
648518346487961936	2655	9A	T3L, intersegmental	118340.3	800212.8	46665
648518346496957668	2656	9A	T3L, intersegmental	123220.8	782256	42120
648518346479951589	2657	9A	T3L, intersegmental	142450.4	792782.4	43380
648518346490181384	2658	9A	T3L, intersegmental	132199.2	798905.6	42345
648518346481710273	2669	19A	T1L, local	65428.8	491094.4	60975
648518346524147717	2660	8A	T1L, local	128862.4	379122.4	92970
648518346497880310	2646	13B	T1L, intersegmental	155556.8	449745.6	163125
648518346495481014	2662	unknown	T1L, local	33540	489236.8	92745
648518346508712663	2663	unknown	T1L, local	66392	452157.9	111870
648518346489648837	2652	13B	T1L, local	154972	471796	172755
648518346500697781	2725	8B	T3R, intersegmental	266944	766466.4	16470
648518346490888957	2665	19A	T1L, local	63717.4	458552	63630
648518346497895015	2671	9A	T1L, intersegmental	160394.3	346296.2	105480
648518346489764403	2672	9A	T1L, intersegmental	161714.4	363332.8	118845
648518346465075317	2673	9A	T1R, intersegmental	205746.4	387963.2	101070
648518346512252206	2674	9A	T2R, intersegmental	263779.2	532890.4	123840
648518346480626689	2675	9A	T2L, local	42866.7	554532.3	72090
648518346487724866	2676	9A	T2R, intersegmental	263228.8	535195.2	119160
648518346486783620	2648	13B	T1L, local	162217.5	416192.7	152010
648518346494916490	2678	9B	U, ascending, intersegmental	214312	885146.4	56160
648518346488820209	2679	10B	T1L, ascending, intersegmental	148057.6	392056.8	128025
648518346495020203	2651	13B	T1L, local	175388.4	405468.5	155385
648518346470497278	2682	1B	T1L, local	109172.7	447746.1	170820
648518346499137601	2683	19A	T1L, local	38631.2	482528.8	92205
648518346493052078	2644	13B	T1L, local	154215.2	476956	168165
648518346519034591	2681	5B	T1L, intersegmental	64637.6	504923.2	95760
648518346496315594	2642	14A	T1L, local	198900.8	391472	152550
648518346504946035	2647	13B	T1L, local	159461.2	480748.6	165015
648518346500275711	2668	19A	T1L, local	59034.7	455701.1	66510
648518346493246640	2722	9A	T3L, local	90162.4	784973.6	124695
648518346495576502	2653	13B	T1L, local	153768	435469.6	163890
648518346488904888	2661	19A	T1L, intersegmental	60595.6	489739.9	74655
648518346467548679	2680	9B	T3L, ascending, intersegmental	235949.6	737673.6	12195
648518346494239755	2723	9A	T3L, local	95804	785764.8	134145
648518346517550122	2724	8B	T3R, intersegmental	280360	755045.6	16830
648518346487714539	2726	8B	T3R, intersegmental	261887.2	779607.2	10710
648518346484837965	2727	8B	T3R, intersegmental	275372	774481.6	17460
648518346517550122	2728	8B	T3R, intersegmental	280398.7	755032.7	17415
648518346487948500	2729	8B	T3R, intersegmental	243418.7	770732	20655
648518346478873428	2730	8B	T3R, intersegmental	255420	763611.2	14220
648518346472661451	2731	23B	T3R, intersegmental	233911.4	702172.8	16965
648518346486806063	2732	unknown	T3R, local	248419.6	864828.9	60840
648518346494685429	2733	9A	T3R, local	308258.4	742489.6	57195
648518346499555675	2734	9A	T3R, local	301447.2	748922.4	100350
648518346478873684	2735	SN	T3R, sensory	292946.1	888375.7	58545
648518346490231002	2650	13B	T1L, local	172451.5	412563.5	160065
648518346481891487	2677	5B	T1R, intersegmental	240628	495738.4	165105
648518346500717528	2654	13B	T1L, local	136671.2	418063.2	147870
648518346510192422	2664	19A	T1L, local	62582.2	481569.9	60930
648518346487925314	2649	13B	T1L, local	171011	419004.9	162315
648518346491100449	315	9A	T1L, local	152069.5	368892.7	104445
648518346483497380	2512	22A	T1L, local	38080.8	485831.2	127215
648518346509763459	2519	5B	T1L, ascending, intersegmental	113967.2	528521.6	156735
648518346515781882	2513	22A	T1L, local	31970.5	483930.6	117540
648518346501655896	2520	5B	T1R, intersegmental	191917.6	525150.4	172710
648518346497059044	2516	3A	T1L, local	43344	510530.4	122445
648518346459642628	2508	1B	T2R, local	257243.2	673655.2	189765
648518346491006755	2509	1B	T1L, local	86963.2	491644.8	169155
648518346493196828	2510	21A	T1L, intersegmental	36945.6	497252	97920
648518346489566297	2507	18B	T3L, intersegmental	133093.6	683184	24705
648518346491625658	2518	4B	T1L, local	126841.4	435559.9	164340
648518346491956107	2517	3A	T2R, intersegmental	295392.8	684044	126315
648518346489805273	2503	13A	T2R, local	208980	564572.8	186615
648518346504226856	2514	23B	T1L, intersegmental	82112.8	508019.2	60165
648518346496344893	2521	5B	T1L, intersegmental	103096.8	529450.4	163485
648518346486667469	2522	5B	T1L, intersegmental	89302.4	527592.8	167355
648518346490658557	2501	10B	T2R, intersegmental	170417.6	531480	181170
648518346499141185	2502	10B	T1L, intersegmental	142037.6	396563.2	138240
648518346472722185	137	13A	T1L, local	61885.6	399624.8	142065
648518346472722185	144	13A	T1L, local	61296.5	399272.2	141525
648518346509377402	226	21A	T1L, intersegmental	32404.8	496288.8	88335
648518346489964505	224	21A	T1L, local	29687.2	508500.8	96120
648518346492565119	183	18B	T3R, intersegmental	231752.8	685764	19440
648518346496014736	266	23B	T1L, intersegmental	79175.9	499655.7	73485
648518346498397338	147	13A	T1L, intersegmental	113038.4	405644.8	150210
648518346479396796	2523	8A	T1L, intersegmental	66839.2	394224	85725
648518346467034222	2526	fragment	fragment	75512.3	460087.1	145260
648518346496726908	214	1B	T1L, local	70176	491438.4	164070
648518346486547121	2524	9A	T2R, local	240765.6	549333.6	139545
648518346481117207	2527	fragment	fragment	74179.3	449165.1	152955
648518346512226751	218	20A	T1L, local	57310.4	505542.4	158625
648518346490104091	1	0A/0B	T2B, intersegmental	121604	570248.8	177705
648518346485508627	219	20A	T1L, local	60991.2	500141.6	158040
648518346499306561	2560	unknown	T1L, intersegmental	142536.4	394877.6	92475
648518346496976868	2565	unknown	T1L, local	119015.4	375820	127845
648518346486417056	2570	unknown	T1L, local	75000.6	452183.7	171270
648518346477721102	2563	unknown	T2R, intersegmental	185381.6	635540	171405
648518346477229768	2542	MN	T1L, MN	69728.8	394912	127125
648518346510024506	2567	unknown	T1R, intersegmental	204164	389167.2	97155
648518346466833006	2541	MN	T1L, MN	90300	382252.8	113130
648518346501337878	2572	unknown	T1L, intersegmental	177160	383839.5	101655
648518346495840418	2569	unknown	T1L, intersegmental	154524.8	388032	115380
648518346480110580	2566	unknown	T3R, ascending, intersegmental	262506.4	680913.6	43695
648518346500075660	2556	unknown	T1L, ascending, intersegmental	141590.4	391781.6	98910
648518346504877171	2545	sensory	T1L, sensory	74729.7	454290.7	150345
648518346486294468	2551	unknown	T3L, intersegmental	238667.2	773518.4	13185
648518346472112539	2562	unknown	T2L, intersegmental	242726.4	551328.8	131040
648518346494933170	2546	sensory	T1L, sensory	43705.2	433259.4	163080
648518346499992716	2548	sensory	T1L, sensory	55650.6	395531.2	131265
648518346494094705	2555	unknown	T1L, ascending, intersegmental	80943.2	517857.6	42480
648518346489023210	2550	unknown	T1L, local	104920	392916.8	129330
648518346467147246	2547	sensory	T1L, sensory	33148.7	449689.7	160740
648518346474656450	2568	unknown	T1L, local	92467.2	385262.8	128115
648518346476977472	2531	fragment	fragment	63764.7	449388.7	145710
648518346476291487	2532	fragment	fragment	63902.3	442620.5	149670
648518346478611060	2533	fragment	fragment	55414.1	441244.5	149265
648518346518423382	2534	fragment	fragment	101613.3	455047.5	133380
648518346379776918	2535	fragment	fragment	63463.7	470673.7	137115
648518346472496075	2536	fragment	fragment	39039.7	475171.5	122265
648518346497885957	2537	fragment	fragment	106480.9	454737.9	127125
648518346491473400	2538	fragment	fragment	63850.7	458685.3	140940
648518346495613858	2539	fragment	fragment	47949.3	480950.7	127935
648518346491382581	2540	fragment	fragment	39185.9	473210.7	102825
648518346475299896	2543	sensory	T1L, sensory	49114.6	434162.4	162405
648518346489732703	2544	sensory	T1L, sensory	42071.2	434295.7	168300
648518346480963584	2552	unknown	T2L, intersegmental	246992	553496	126450
648518346491568958	2553	unknown	T2L, intersegmental	109908	654391.2	161685
648518346491126817	2571	unknown	T1L, intersegmental	62732.7	465057.9	140265
648518346482309524	256	22A	T1L, local	41658.4	495256.8	143685
648518346497728246	2528	fragment	fragment	68288.3	467410	136035
648518346491012899	2529	fragment	fragment	40321.1	475300.5	123165
648518346494220283	2530	fragment	fragment	77206.5	454694.9	143145
648518346526360791	230	21A	T1L, local	34675.2	503822.4	103815
648518346507389983	463	MN	T1L, MN	106222.9	368574.5	81585
648518346498002535	325	9A	T1L, local	159788	365211.9	106920
648518346492136492	12	0A/0B	T1B, intersegmental	148590.8	527627.2	158940
648518346479342780	2	0A/0B	T2B, intersegmental	127348.8	573929.6	184635
648518346494801397	24	0A/0B	T3B, intersegmental	213589.6	818380.3	70605
648518346490016183	17	0A/0B	T2B, intersegmental	162161.6	638945.6	99900
648518346492140076	18	0A/0B	T2B, intersegmental	162677.6	651880	93240
648518346487757122	14	0A/0B	T1B, intersegmental	151704	521710.4	159390
648518346502508711	8	0A/0B	T1B, intersegmental	140799.2	511218.4	183510
648518346471899547	19	0A/0B	T3B, intersegmental	190266.4	808572	56430
648518346499958156	9	0A/0B	T1B, intersegmental	141865.6	505645.6	166410
648518346500132614	141	13A	T1L, local	103406.4	402961.6	148275
648518346498344346	225	21A	T1L, local	29880.7	502928	89820
648518346489007453	11	0A/0B	T2B, intersegmental	147782.4	613042.4	170595
648518346499902531	3	0A/0B	T1B, intersegmental	132474.4	511837.6	182160
648518346481634463	4	0A/0B	T2B, intersegmental	133265.6	604132.8	177570
648518346521550329	5	0A/0B	T1B, intersegmental	134366.4	516103.2	176220
648518346499440615	7	0A/0B	T1B, intersegmental	135364	524402.2	155340
648518346482935973	262	23B	T1L, intersegmental	69832	500266.3	69165
648518346490337290	10	0A/0B	T1B, intersegmental	146337.6	518717.6	174960
648518346492148780	23	0A/0B	T3B, intersegmental	203261	815757.3	69570
648518346492697531	16	0A/0B	T1B, intersegmental	156021.2	530860.8	154125
648518346482260628	20	0A/0B	T3B, intersegmental	198049.4	786947.3	59715
648518346473084516	21	0A/0B	T3B, intersegmental	198075.2	835060	71145
648518346489569132	22	0A/0B	T3B, intersegmental	201403.4	805574.9	66870
648518346491215992	13	0A/0B	T1B, intersegmental	151329.9	517354.5	177075
648518346511268149	27	10B	T2L, ascending, intersegmental	106846.4	541352.8	159975
648518346499137345	28	10B	T2L, ascending, intersegmental	111800	558724.8	159030
648518346517772136	29	10B	T2L, ascending, intersegmental	112900.8	545859.2	156600
648518346481398927	30	10B	T2L, intersegmental	115932.3	550946.1	162450
648518346483682965	31	10B	T2L, ascending, intersegmental	116409.6	531101.6	164520
648518346499724869	32	10B	T3L, ascending, intersegmental	125250.4	761512.8	127755
648518346520296785	33	10B	T1L, intersegmental	129722.4	399831.2	137475
648518346497061092	6	0A/0B	T1B, intersegmental	134538.4	525838.4	150930
648518346477749655	53	10B	T1L, intersegmental	151394.4	384729.6	124470
648518346496171788	15	0A/0B	T2B, intersegmental	155604.1	659473.8	128790
648518346481263717	38	10B	T1L, ascending, intersegmental	137806.4	413075.2	135540
648518346499141441	39	10B	T1L, intersegmental	138683.6	398248.8	131715
648518346491969931	40	10B	T1L, intersegmental	140334.8	390405.6	132435
648518346490436956	41	10B	T1L, intersegmental	140627.2	385004.8	128925
648518346502483782	42	10B	T1L, intersegmental	141986	402875.6	130185
648518346500029439	148	13A	T1L, local	114896	390680.8	141705
648518346481699517	44	10B	T1L, intersegmental	144187.6	396219.2	132165
648518346474236781	45	10B	T1L, intersegmental	145838.8	399728	131220
648518346499432795	46	10B	T1L, intersegmental	146234.4	383732	133560
648518346498238290	48	10B	T1L, intersegmental	147748	414210.4	138870
648518346514384583	51	10B	T1L, intersegmental	148883.2	389201.6	130950
648518346500414780	55	10B	T1L, intersegmental	151807.2	393088.8	131400
648518346493882681	58	10B	T1L, ascending, intersegmental	152564	374375.2	129510
648518346489985111	201	19B	T1L, local	238598.4	510461.6	74115
648518346493825393	60	10B	T1L, intersegmental	152632.8	395462.4	126855
648518346501839210	61	10B	T1L, intersegmental	152908	387034.4	128700
648518346487484563	63	10B	T1L, intersegmental	155965.3	374259.1	124830
648518346486850275	64	10B	T1L, intersegmental	156889.8	407975.4	124695
648518346488420079	65	10B	T1L, intersegmental	157689.6	401448	128745
648518346499842444	66	10B	T1L, intersegmental	157758.4	377471.2	126225
648518346485910654	69	10B	T2R, intersegmental	170039.2	529140.8	185850
648518346496990616	70	10B	T2R, ascending, intersegmental	170211.2	540768	164430
648518346499864972	72	10B	T2R, intersegmental	170417.6	557039.2	175905
648518346467248647	73	10B	T2R, intersegmental	170796	548439.2	180000
648518346499897667	74	10B	T2R, ascending, intersegmental	171449.6	556179.2	162675
648518346497163692	34	10B	T1L, intersegmental	132268	396184.8	134910
648518346487908887	76	10B	T2R, intersegmental	172103.2	536029.4	174015
648518346504007630	78	10B	T2R, intersegmental	172928.8	553289.6	178110
648518346491839249	37	10B	T1L, ascending, intersegmental	136120.8	402686.4	137385
648518346480614401	80	10B	T2R, intersegmental	173823.2	540252	187200
648518346509715514	81	10B	T2R, intersegmental	175887.2	528728	185580
648518346465071989	82	10B	T2R, intersegmental	177022.4	557520.8	177120
648518346496360533	84	10B	T2R, intersegmental	180290.4	553599.2	186345
648518346515738442	85	10B	T2R, intersegmental	182388.8	550193.6	188685
648518346517295653	86	10B	T2R, ascending, intersegmental	183283.2	533200	181440
648518346517577540	49	10B	T1L, ascending, intersegmental	148023.2	385658.4	129375
648518346459874052	52	10B	T1L, ascending, intersegmental	149433.6	412232.4	129555
648518346494201991	92	10B	T3R, ascending, intersegmental	245272	729348.8	114885
648518346514235435	93	10B	T3R, ascending, intersegmental	288272	777646.4	116460
648518346484250407	95	10B	T2R, intersegmental	180772	560307.2	180270
648518346492917179	123	12A	T3L, ascending, intersegmental	244446.4	681808	89235
648518346488551663	77	10B	T1R, intersegmental	172172	387412.8	133605
648518346517452069	56	10B	T1L, ascending, intersegmental	151841.6	394946.4	117945
648518346490196954	135	13A	T1L, local	49020	412937.6	144045
648518346490365448	122	12A	T1L, intersegmental	51729	506970	74070
648518346509388666	79	10B	T2R, ascending, intersegmental	173582.4	547304	170370
648518346493041582	182	18B	T2L, intersegmental	45339.2	551294.4	54495
648518346501544291	195	19A	T1R, intersegmental	284453.6	465156.8	100170
648518346484661507	145	13A	T1L, local	87548	393914.4	143010
648518346494588181	139	13A	T1L, local	95713.7	397780.1	146385
648518346490499850	83	10B	T2R, intersegmental	179808.8	531273.6	182655
648518346517652772	57	10B	T3R, ascending, intersegmental	152164.1	758803.8	127350
648518346489565548	140	13A	T1L, local	103247.3	386303.4	132120
648518346491531718	142	13A	T1L, local	103819.2	397595.2	136215
648518346490002636	143	13A	T1L, local	113709.2	398515.4	141705
648518346472653065	190	19A	T1L, local	49192	459412	72045
648518346517685352	146	13A	T1L, local	100826.4	391644	132210
648518346496175050	91	10B	T3R, ascending, intersegmental	198677.2	782290.4	74205
648518346486971132	47	10B	T1L, intersegmental	147296.5	395488.2	130005
648518346499996812	121	12A	T1L, intersegmental	50649.7	497643.3	139230
648518346494734391	75	10B	T1R, ascending, intersegmental	171931.2	398420.8	136395
648518346466900846	67	10B	T1R, ascending, intersegmental	158343.2	397801.6	124335
648518346497151640	43	10B	T1L, ascending, intersegmental	143860.8	408087.2	130815
648518346497317272	136	13A	T1L, local	61541.6	396425.6	135450
648518346473303908	54	10B	T1L, ascending, intersegmental	151497.6	377884	133695
648518346492280108	90	10B	T3L, ascending, intersegmental	189200	741113.6	116820
648518346474410605	36	10B	T1L, ascending, intersegmental	135673.6	398868	135720
648518346482497172	62	10B	T1L, intersegmental	153148.8	399418.4	119565
648518346479427282	184	19A	T1L, local	43309.6	487310.4	90270
648518346521506809	185	19A	T1L, intersegmental	45924	463746.4	74295
648518346502916595	186	19A	T1L, local	46956	478160	76905
648518346488659278	191	19A	T1L, local	49673.6	483973.6	73305
648518346518741215	193	19A	T1R, intersegmental	272757.6	477850.4	92745
648518346495277494	196	19A	T1L, ascending	32404.8	481875.2	95760
648518346478715988	199	19A	T1L, local	39633.1	490883.7	71910
648518346498429489	200	19A	T1L, intersegmental	35122.4	487310.4	84825
648518346482996710	87	10B	T2R, ascending, intersegmental	184796.8	537087.2	162225
648518346484413479	89	10B	T3L, ascending, intersegmental	185106.4	751055.2	118890
648518346482998502	202	1A	T1R, intersegmental	172584.8	387756.8	81585
648518346524268293	50	10B	T1L, ascending, intersegmental	148229.6	381840	128295
648518346488897614	35	10B	T1L, intersegmental	133437.6	392366.4	132660
648518346490277659	59	10B	T1L, ascending, intersegmental	152564	381530.4	128295
648518346490277659	94	10B	T1L, ascending, intersegmental	152379.1	381504.6	127530
648518346488838734	138	13A	T1L, local	84318.7	402824	149985
648518346515315271	68	10B	T1R, ascending, intersegmental	161344.6	406448.9	131670
648518346486345888	203	1A	T1R, intersegmental	184968.8	403133.6	88515
648518346507570297	238	21A	T1L, local	53044.8	495243.9	75195
648518346499393886	206	1B	T1L, local	63915.2	497458.4	163125
648518346502378579	207	1B	T1L, local	64968.7	491877	163125
648518346502378579	208	1B	T1L, local	65084.8	492092	162675
648518346471869851	210	1B	T1L, local	82521.3	497363.8	169470
648518346501071209	275	3A	T1L, local	48194.4	512284.8	126000
648518346524346373	339	9A	T2R, local	260519.8	559365.5	118395
648518346496938029	290	7B	T1R, intersegmental	189509.6	383869.6	135000
648518346492539577	221	21A	T1L, intersegmental	25387.2	524737.6	53775
648518346480373051	259	23B	T1L, intersegmental	62986.4	507296.8	63765
648518346514037017	285	7B	T1L, intersegmental	125525.6	405163.2	135315
648518346486457257	306	9A	T1L, local	133730	398214.4	105525
648518346515421767	283	7B	T2L, intersegmental	96109.3	537457	150660
648518346482969318	228	21A	T1L, local	33165.9	503418.2	80865
648518346489997619	280	4B	T1L, local	134228.8	423120	158580
648518346489813335	260	23B	T1L, intersegmental	66942.4	512594.4	58995
648518346491067565	278	3A	T1L, local	39628.8	524806.4	128205
648518346478715764	234	21A	T1L, intersegmental	38381.8	498077.6	94590
648518346499888197	296	8A	T1L, local	99983.6	384837.1	91395
648518346521544953	241	22A	T1L, local	29549.6	504854.4	109575
648518346474603970	242	22A	T1L, local	30375.2	510908.8	114255
648518346480843521	258	23B	T1L, intersegmental	62178	508776	70515
648518346481123040	232	21A	T1L, intersegmental	35913.6	506024	92070
648518346483958703	254	22A	T1L, local	35879.2	495463.2	102870
648518346486716621	328	9A	T1L, local	161568.2	366102	115335
648518346491061880	250	22A	T1L, local	34068.9	487344.8	123660
648518346497267884	205	1B	T1L, local	51496.8	492917.6	154350
648518346491361313	240	22A	T1L, local	45511.2	500932.8	147735
648518346500153411	308	9A	T1L, ascending, intersegmental	135673.6	397767.2	98640
648518346475527296	299	8A	T1L, local	117218	379913.6	97065
648518346504134862	212	1B	T1L, local	49892.9	489757.1	148500
648518346493467932	286	7B	T1L, intersegmental	134125.6	386656	120195
648518346489732460	291	7B	T1R, intersegmental	190816.8	380640.3	125055
648518346502133065	198	19A	T1L, intersegmental	41039.2	472621.6	79245
648518346476747894	253	22A	T1L, local	34606.4	485934.4	104670
648518346466159920	245	22A	T1L, local	31648	480602.4	113355
648518346486141124	233	21A	T1L, local	38115.2	500210.4	86355
648518346491041827	235	21A	T1L, local	40832.8	495876	74700
648518346494799159	277	3A	T1L, local	33884	524359.2	78660
648518346490703613	268	23B	T3R, ascending, intersegmental	256968	706404	28935
648518346489054813	305	9A	T1L, local	133231.2	393536	94680
648518346490574940	261	23B	T1L, ascending, intersegmental	68352.8	514417.6	53595
648518346494996387	326	9A	T1L, local	160028.8	378778.4	111240
648518346484534823	239	21A	T1L, local	71491.8	483590.9	100710
648518346492104815	222	21A	T1L, local	29072.3	515320.6	82170
648518346513923353	281	7B	T2L, intersegmental	77812.8	530688.8	163170
648518346509963578	248	22A	T1L, local	33888.3	482533.1	102240
648518346497087028	276	3A	T1L, intersegmental	61954.4	504888.8	152730
648518346491983983	293	7B	T2R, ascending, intersegmental	209943.2	537052.8	160020
648518346502036330	244	22A	T1L, local	31441.6	490544	107010
648518346487087587	292	7B	T1L, ascending, intersegmental	127245.6	379810.4	128700
648518346518636630	257	23B	T1L, intersegmental	59340	511596.8	47970
648518346467364359	322	9A	T1L, local	157801.4	366837.3	115200
648518346465266805	249	22A	T1L, local	34030.2	489537.8	127395
648518346465266805	252	22A	T1L, local	34550.5	488656.3	127845
648518346493419292	217	20A	T1L, local	61300.8	502996.8	162450
648518346485904766	295	8A	T1L, local	99906.2	366966.3	84330
648518346480822749	297	8A	T1L, local	105023.2	362128.8	105570
648518346483381182	246	22A	T1L, local	32164	496701.6	101835
648518346497088308	304	9A	T1L, local	127026.3	392078.3	100710
648518346481421413	287	7B	T1L, intersegmental	142278.4	385073.6	117225
648518346477252808	338	9A	T2R, local	258851.4	543464.1	113895
648518346524262149	237	21A	T1L, local	41241.3	501272.5	117855
648518346482280852	310	9A	T1L, local	138894.3	382712.9	90000
648518346492304255	311	9A	T1L, local	142244	391678.4	113040
648518346514141918	312	9A	T1L, local	145580.8	383663.2	111285
648518346485925758	314	9A	T1L, local	148590.8	378107.6	111645
648518346507290440	319	9A	T1L, local	156743.6	364554	119745
648518346499593822	187	19A	T1L, intersegmental	47265.6	467496	71730
648518346501344355	194	19A	T1R, intersegmental	282045.6	474376	96885
648518346496077931	298	8A	T1L, local	105294.1	361389.2	99495
648518346531401754	197	19A	T1L, local	35604	481978.4	83070
648518346503120371	243	22A	T1L, local	30684.8	494121.6	97605
648518346489544793	302	8A	T1L, local	102856	386415.2	116055
648518346494226823	313	9A	T1L, local	145684	367564	101520
648518346481534309	294	8A	T1L, local	95842.7	378197.9	104895
648518346477888014	251	22A	T1L, local	34296.8	501586.4	127800
648518346499808487	213	1B	T1L, local	61696.4	495372.9	159975
648518346491100449	316	9A	T1L, local	152856.4	368578.8	105345
648518346494200711	317	9A	T1L, local	153320.8	373584	118755
648518346481537125	289	7B	T1L, intersegmental	147576	397423.2	124785
648518346491611454	320	9A	T1L, local	157216.6	361544	113940
648518346507411272	333	9A	T1R, intersegmental	184487.2	396632	89280
648518346492041234	323	9A	T1L, local	158893.6	357682.6	112815
648518346481059930	324	9A	T1L, local	159590.2	381315.4	119430
648518346487770434	265	23B	T1L, intersegmental	77984.8	513282.4	71370
648518346507433247	263	23B	T1L, intersegmental	72480.8	511631.2	58905
648518346481651905	301	8A	T1L, local	124528	355352	89640
648518346500498904	331	9A	T1L, local	162574.4	375716.8	114795
648518346497297432	332	9A	T1L, local	164397.6	341798.4	101790
648518346501177500	300	8A	T1L, local	121466.4	378778.4	92610
648518346493171442	334	9A	T2R, local	238714.5	545515.2	138645
648518346495592630	303	9A	T1L, local	121393.3	394783	85950
648518346459644932	336	9A	T2R, local	252207.9	547084.7	129510
648518346501160982	337	9A	T2R, local	255772.6	557219.8	133200
648518346481850015	353	descending	descending	119178.8	389334.9	81000
648518346500937116	340	9A	T2R, local	260992.8	553801.3	116415
648518346486863587	341	9A	T2R, local	265052	544896	113535
648518346490909613	264	23B	T1L, local	77675.2	519543.2	48285
648518346495278262	343	9A	T2R, local	280772.8	535023.2	102330
648518346497743606	188	19A	T1L, local	47592.4	473640.7	71595
648518346500413244	351	descending	descending	143125.5	177160	48195
648518346481030400	352	descending	descending	146673	395041	92430
648518346519054303	236	21A	T1L, local	41624	500072.8	103365
648518346481775387	354	fragment	fragment	43442.9	474672.7	122985
648518346475506816	355	fragment	fragment	44655.5	473950.3	123975
648518346499876492	356	fragment	fragment	44947.9	480150.9	121905
648518346486753642	357	fragment	fragment	45025.3	486127.9	113355
648518346507510905	223	21A	T1L, local	29218.5	523146.6	77085
648518346502236489	220	21A	T1L, local	50946.4	495841.6	67500
648518346494306039	231	21A	T1L, local	35913.6	492917.6	84015
648518346487498387	327	9A	T1L, local	160200.8	363848.8	111690
648518346497743606	189	19A	T1L, local	48056.8	473894.4	72360
648518346477977837	342	9A	T2R, local	265361.6	527592.8	124470
648518346489787479	321	9A	T1L, local	157552	382459.2	115110
648518346479956886	255	22A	T1L, local	37220.8	509085.6	121770
648518346465128053	209	1B	T1L, local	71036	495428.8	166545
648518346486067652	330	9A	T1L, intersegmental	162540	354664	106515
648518346503970977	288	7B	T1L, ascending, intersegmental	142828.8	357863.2	100530
648518346479847574	307	9A	T1L, local	135669.3	343290.5	91170
648518346472787403	215	1B	T1L, local	76763.6	500700.6	169380
648518346493263024	211	1B	T1L, local	49673.6	476483	157680
648518346490340104	329	9A	T1L, local	162196	354866.1	112410
648518346475537024	204	1B	T1L, local	48224.5	491150.3	140985
648518346488712526	267	23B	T2L, intersegmental	130857.6	650848	23310
648518346511341186	247	22A	T1L, local	32895	480503.5	119070
648518346524171525	279	4B	T1L, local	115652.8	482735.2	171315
648518346492595641	227	21A	T1L, local	32920.8	498696.8	81810
648518346479458002	282	7B	T2L, ascending, intersegmental	84933.6	540871.2	140085
648518346478791252	318	9A	T1L, local	153892.7	375321.2	109080
648518346481205338	284	7B	T1L, ascending, intersegmental	117407.2	388487.8	130815
648518346477917141	358	fragment	fragment	46212.1	484614.3	113670
648518346480887264	359	fragment	fragment	47932.1	482395.5	118890
648518346481972251	360	fragment	fragment	48559.9	474552.3	125595
648518346417363120	361	fragment	fragment	48757.7	473563.3	126225
648518346350875582	362	fragment	fragment	50365.9	486282.7	100035
648518346405441198	363	fragment	fragment	51578.5	472892.5	131760
648518346476671681	364	fragment	fragment	51793.5	477123.7	130320
648518346490120184	365	fragment	fragment	52524.5	484425.1	115245
648518346492800686	366	fragment	fragment	52687.9	439352.5	149265
648518346493147676	367	fragment	fragment	53504.9	488415.5	102285
648518346383842696	368	fragment	fragment	53797.3	473141.9	133785
648518346476709825	369	fragment	fragment	53960.7	473133.3	133380
648518346491583294	370	fragment	fragment	56738.5	479273.7	130230
648518346495496159	371	fragment	fragment	59602.3	467285.3	139365
648518346471871387	372	fragment	fragment	59972.1	482189.1	122445
648518346507485399	373	fragment	fragment	61055.7	422247.1	143775
648518346507499991	374	fragment	fragment	61717.9	423433.9	143910
648518346452145224	375	fragment	fragment	63816.3	468480.7	138915
648518346487424380	376	fragment	fragment	63824.9	468128.1	139140
648518346492122968	377	fragment	fragment	65063.3	440969.3	145530
648518346480369416	378	fragment	fragment	65149.3	467139.1	141165
648518346476330399	379	fragment	fragment	65656.7	450842.1	150885
648518346479424475	381	fragment	fragment	67479.9	447771.9	153090
648518346476962624	382	fragment	fragment	69002.1	450093.9	141570
648518346458948359	383	fragment	fragment	70653.3	410017.9	132885
648518346508943831	384	fragment	fragment	70894.1	422341.7	136440
648518346500413500	385	fragment	fragment	72966.7	434699.9	139590
648518346498432817	386	fragment	fragment	73001.1	460422.5	144360
648518346489694991	387	fragment	fragment	76088.5	455099.1	147285
648518346474515650	388	fragment	fragment	76509.9	433014.3	139905
648518346383503214	389	fragment	fragment	77524.7	455855.9	147420
648518346503022971	390	fragment	fragment	78393.3	454127.3	142965
648518346383550318	391	fragment	fragment	78591.1	456982.5	146565
648518346491703691	392	fragment	fragment	79889.7	410654.3	128160
648518346487232107	393	fragment	fragment	79949.9	405717.9	129825
648518346475510656	394	fragment	fragment	80285.3	404986.9	130275
648518346403157024	395	fragment	fragment	81927.9	408573.1	130995
648518346451547884	396	fragment	fragment	82254.7	403112.1	126540
648518346437511956	397	fragment	fragment	83011.5	403060.5	123615
648518346492034578	398	fragment	fragment	84679.9	408134.5	129780
648518346496789762	399	fragment	fragment	85660.3	397212.5	115290
648518346441503146	400	fragment	fragment	85711.9	402389.7	118575
648518346490072603	401	fragment	fragment	87208.3	458848.7	144270
648518346477542620	402	fragment	fragment	90682.7	457214.7	137070
648518346494899634	403	fragment	fragment	96479.1	464619.3	143685
648518346497788165	404	fragment	fragment	96969.3	458754.1	135180
648518346346019534	405	fragment	fragment	101269.3	461196.5	136755
648518346503256435	407	fragment	fragment	105810.1	461540.5	130500
648518346424712568	408	fragment	fragment	109619.9	461987.7	125100
648518346496195084	475	MN	T1L, MN	127679.9	390758.2	88245
648518346502498118	410	fragment	fragment	110866.9	469667.5	130635
648518346484432571	411	fragment	fragment	112079.5	445656.3	129060
648518346506050160	412	fragment	fragment	114375.7	431087.9	138960
648518346481322729	413	fragment	fragment	114934.7	472961.3	125145
648518346483237452	414	fragment	fragment	116009.7	448769.5	136080
648518346451933838	415	fragment	fragment	116800.9	438466.7	129870
648518346351307175	416	fragment	fragment	117557.7	451263.5	130185
648518346506113904	417	fragment	fragment	117832.9	433487.3	137385
648518346395001857	418	fragment	fragment	118280.1	467801.3	129375
648518346455872770	419	fragment	fragment	120817.1	434777.3	130320
648518346518751711	420	fragment	fragment	121960.9	426392.3	138105
648518346424331909	421	fragment	fragment	122253.3	461067.5	126135
648518346479280537	422	fragment	fragment	125366.5	487607.1	120465
648518346494002062	423	fragment	fragment	125383.7	459321.7	129420
648518346502276936	424	fragment	fragment	128376.5	472548.5	126585
648518346376426043	425	fragment	fragment	134688.9	460448.3	125370
648518346476235173	426	fragment	fragment	163834.3	564018.1	138015
648518346478934480	427	fragment	fragment	164204.1	573099.7	142965
648518346500113670	428	fragment	fragment	169854.3	564955.5	140310
648518346481371190	429	fragment	fragment	173913.5	567999.9	129285
648518346520386809	430	fragment	fragment	176269.9	570657.3	150345
648518346422287111	431	fragment	fragment	178789.7	567750.5	145710
648518346493392506	432	fragment	fragment	182092.1	572729.9	135855
648518346492257073	433	fragment	fragment	182307.1	573177.1	147330
648518346444060363	434	fragment	fragment	185781.5	573469.5	134820
648518346493061242	435	fragment	fragment	186701.7	576264.5	139320
648518346424043523	436	fragment	fragment	189376.3	578079.1	147510
648518346424004611	437	fragment	fragment	190442.7	578371.5	147465
648518346478213817	438	fragment	fragment	39306.3	466046.9	117225
648518346494148128	450	MN	T1L, MN	58879.9	395191.5	120825
648518346492381379	440	fragment	fragment	40725.3	474560.9	120780
648518346475999937	441	fragment	fragment	41843.3	477003.3	110565
648518346481763099	442	fragment	fragment	42144.3	475739.1	118080
648518346489191729	443	fragment	fragment	42178.7	482017.1	122175
648518346481889051	444	fragment	fragment	42342.1	475352.1	131850
648518346476562881	445	fragment	fragment	42694.7	474483.5	126450
648518346498510418	439	fragment	fragment	40377	466287.7	116190
648518346503767201	477	sensory	T1L, sensory	64130.2	442005.6	154710
648518346489543513	452	MN	T1L, MN	69101	383456.8	105750
648518346500505269	479	sensory	T1L, sensory	110067.1	482808.3	121995
648518346476657526	481	sensory	T1L, sensory	37483.1	437408.9	168300
648518346494933426	483	sensory	T1L, sensory	42737.7	435121.3	168300
648518346507233352	482	sensory	T1L, sensory	42058.3	431625.4	168300
648518346478935892	466	MN	T1L, MN	111021.7	377892.6	125145
648518346520685366	457	MN	T1L, MN	88747.7	374276.3	90990
648518346477726990	449	MN	T1L, MN	58501.5	394486.3	114075
648518346486986465	380	fragment	fragment	66379.1	464834.3	141885
648518346490738941	447	MN	T1L, MN	47919.2	504544.8	66510
648518346478125293	469	MN	T1L, MN	116439.7	381599.2	111555
648518346500725685	467	MN	T1L, MN	112316	379208.4	76185
648518346514306270	471	MN	T1L, MN	120744	368802.4	113220
648518346477140752	446	MN	T1L, MN	44995.2	509120	56790
648518346502617767	451	MN	T1L, MN	66564	470041.6	61515
648518346477240264	455	MN	T1L, MN	86533.2	384884.4	115155
648518346479055568	448	MN	T1L, MN	57379.2	384557.6	115020
648518346498314906	454	MN	T1L, MN	72541	378877.3	115560
648518346494038560	480	sensory	T1L, sensory	33909.8	432567.1	168300
648518346497891062	465	MN	T1L, MN	109607	364029.4	86085
648518346504092878	462	MN	T1L, MN	103204.3	392753.4	69975
648518346519022303	473	MN	T1L, MN	125504.1	376172.6	125775
648518346494231543	406	fragment	fragment	102714.1	461093.3	136530
648518346479239887	464	MN	T1L, MN	107672	377092.8	118170
648518346486971900	456	MN	T1L, MN	88519.8	372878.8	109800
648518346494476935	460	MN	T1L, MN	98990.3	371270.6	112770
648518346483445438	461	MN	T1L, MN	99175.2	374925.6	84420
648518346465091957	192	19A	T1L, intersegmental	50292.8	474341.6	67860
648518346477919895	474	MN	T1L, MN	125551.4	372298.3	118530
648518346503310971	468	MN	T1L, MN	112969.6	383766.4	94455
648518346514458155	470	MN	T1L, MN	119024	377196	85725
648518346504315944	478	sensory	T1L, sensory	68339.9	442732.3	144405
648518346504315944	459	MN	T1L, MN	95735.2	386991.4	75420
648518346517437482	472	MN	T1L, MN	125044	376336	101070
648518346491659326	476	MN	T1L, MN	130307.2	382837.6	64305
648518346484746829	409	fragment	fragment	109727.4	433040.1	117180
648518346496932836	458	MN	T1L, MN	94651.6	379328.8	122580
648518346496059082	453	MN	T1L, MN	69883.6	392194.4	120060
