# Supplementary material for: Divergent neural circuits for proprioceptive and exteroceptive sensing of the Drosophila leg
Source: Nat Commun. 2025 May 2;16:4105. doi: 10.1038/s41467-025-59302-3 (PMC12048489; doi:10.1038/s41467-025-59302-3)
Supplement: Supplementary file 4 — Source Data [file 41467_2025_59302_MOESM4_ESM.zip › source_data/FigS6/grouped_sensory_annotation_table.csv]

	id	created	superceded_id	valid	classification_system	cell_type	pt_supervoxel_id	pt_root_id	pt_position
0	1010	2024-01-11 22:38:49.736477+00:00		t	T1_L_Mechanosensory	1_posterior	72342506934878347	648518346467198958	[ 10177 102936 3740]
1	757	2024-01-09 23:35:36.623052+00:00		t	ADMN_L	Bristle	72131949049029092	648518346494307339	[ 3478 118857 1154]
2	928	2024-01-11 22:38:48.509791+00:00		t	T1_L_Mechanosensory	9_anterior	72412806959542209	648518346496011152	[ 10600 101058 3740]
3	1044	2024-01-11 22:38:50.247173+00:00		t	T1_L_Mechanosensory	17_posterior	72272138190651055	648518346467033454	[ 6979 102918 3740]
4	1308	2024-10-04 00:47:00.780383+00:00		t	T1_L	T1_L_Mechanosensory	72412875679039290	648518346479167183	[ 10265 102514 3740]
5	1309	2024-10-04 00:47:00.781160+00:00		t	T1_L	T1_L_Mechanosensory	72342506934847544	648518346491175544	[ 10074 102921 3740]
6	1310	2024-10-04 00:47:00.781855+00:00		t	T1_L	T1_L_Mechanosensory	72412875679050843	648518346477267472	[ 10481 103137 3740]
7	1312	2024-10-04 00:47:00.783473+00:00		t	T1_L	T1_L_Mechanosensory	72342506934855636	648518346512986782	[ 10015 103671 3740]
8	1313	2024-10-04 00:47:00.784188+00:00		t	T1_L	T1_L_Mechanosensory	72342506934876486	648518346492963771	[ 9737 103421 3740]
9	1314	2024-10-04 00:47:00.784890+00:00		t	T1_L	T1_L_Mechanosensory	72342506934853095	648518346509100351	[ 9591 103666 3740]
10	1315	2024-10-04 00:47:00.785663+00:00		t	T1_L	T1_L_Mechanosensory	72342506934860152	648518346481232128	[ 9319 103433 3740]
11	1316	2024-10-04 00:47:00.786400+00:00		t	T1_L	T1_L_Mechanosensory	72342506934835300	648518346500949427	[ 8976 102945 3740]
12	1317	2024-10-04 00:47:00.787112+00:00		t	T1_L	T1_L_Mechanosensory	72342506934857291	648518346500947379	[ 8697 102717 3740]
13	1318	2024-10-04 00:47:00.787801+00:00		t	T1_L	T1_L_Mechanosensory	72272138190637360	648518346494834821	[ 8135 103462 3740]
14	1319	2024-10-04 00:47:00.788447+00:00		t	T1_L	T1_L_Mechanosensory	72342506934879046	648518346500948659	[ 9077 104045 3740]
15	1320	2024-10-04 00:47:00.789089+00:00		t	T1_L	T1_L_Mechanosensory	72342506934862771	648518346531671322	[ 9271 104066 3740]
16	1321	2024-10-04 00:47:00.789842+00:00		t	T1_L	T1_L_Mechanosensory	72412806959542234	648518346482068669	[ 10869 101126 3740]
17	1322	2024-10-04 00:47:00.790551+00:00		t	T1_L	T1_L_Mechanosensory	72412806959544465	648518346515940858	[ 10677 101522 3740]
18	1323	2024-10-04 00:47:00.791198+00:00		t	T1_L	T1_L_Mechanosensory	72412806959553759	648518346487874283	[ 10484 101082 3740]
19	1324	2024-10-04 00:47:00.792047+00:00		t	T1_L	T1_L_Mechanosensory	72412806959542076	648518346494989557	[ 11215 100712 3740]
20	1325	2024-10-04 00:47:00.792672+00:00		t	T1_L	T1_L_Mechanosensory	72412806959543905	648518346498123879	[ 10577 100567 3740]
21	1326	2024-10-04 00:47:00.793285+00:00		t	T1_L	T1_L_Mechanosensory	72412738239954352	648518346502772550	[ 10451 100012 3740]
22	1327	2024-10-04 00:47:00.793906+00:00		t	T1_L	T1_L_Mechanosensory	72412738239944859	648518346491737768	[11163 99676 3740]
23	1328	2024-10-04 00:47:00.794541+00:00		t	T1_L	T1_L_Mechanosensory	72342369495814691	648518346493468956	[ 9151 99382 3740]
24	1329	2024-10-04 00:47:00.795164+00:00		t	T1_L	T1_L_Mechanosensory	72342369495807145	648518346465328757	[ 9124 99804 3740]
25	1330	2024-10-04 00:47:00.795775+00:00		t	T1_L	T1_L_Mechanosensory	72342369495805542	648518346500648508	[ 8470 99725 3740]
26	1331	2024-10-04 00:47:00.796389+00:00		t	T1_L	T1_L_Mechanosensory	72272069471156956	648518346490015961	[ 7245 102222 3740]
27	1332	2024-10-04 00:47:00.797023+00:00		t	T1_L	T1_L_Mechanosensory	72272069471121170	648518346510264358	[ 7445 101896 3740]
28	1333	2024-10-04 00:47:00.797637+00:00		t	T1_L	T1_L_Mechanosensory	72272138190631752	648518346494368825	[ 7729 102563 3740]
29	1334	2024-10-04 00:47:00.798269+00:00		t	T1_L	T1_L_Mechanosensory	72272138190641933	648518346484943437	[ 7692 102828 3740]
30	1335	2024-10-04 00:47:00.798915+00:00		t	T1_L	T1_L_Mechanosensory	72272138190639428	648518346502712743	[ 7622 102952 3740]
31	1336	2024-10-04 00:47:00.799546+00:00		t	T1_L	T1_L_Mechanosensory	72272138190631787	648518346494090609	[ 7189 102605 3740]
32	1337	2024-10-04 00:47:00.800334+00:00		t	T1_L	T1_L_Mechanosensory	72272138190629580	648518346510015945	[ 7057 102718 3740]
33	1338	2024-10-04 00:47:00.800957+00:00		t	T1_L	T1_L_Mechanosensory	72272138190644154	648518346502712487	[ 6935 102767 3740]
34	1339	2024-10-04 00:47:00.801570+00:00		t	T1_L	T1_L_Mechanosensory	72272138190625036	648518346494833797	[ 6672 103012 3740]
35	1340	2024-10-04 00:47:00.802190+00:00		t	T1_L	T1_L_Mechanosensory	72272138190662779	648518346494726632	[ 6982 103030 3740]
36	1341	2024-10-04 00:47:00.802801+00:00		t	T1_L	T1_L_Mechanosensory	72272138190644353	648518346502613331	[ 7103 103088 3740]
37	1342	2024-10-04 00:47:00.803399+00:00		t	T1_L	T1_L_Mechanosensory	72272138190644531	648518346472111003	[ 6199 103351 3740]
38	1343	2024-10-04 00:47:00.804043+00:00		t	T1_L	T1_L_Mechanosensory	72272138056581635	648518346481576591	[ 7545 103553 3539]
39	1344	2024-10-04 00:47:00.804763+00:00		t	T1_L	T1_L_Mechanosensory	72342575520298893	648518346487586474	[ 8213 104957 3557]
40	1345	2024-10-04 00:47:00.805480+00:00		t	T1_L	T1_L_Mechanosensory	72342575587035512	648518346478295509	[ 10056 105271 3594]
41	1346	2024-10-04 00:47:00.806115+00:00		t	T1_L	T1_L_Mechanosensory	72342575587280911	648518346486885069	[ 9834 104612 3661]
42	1347	2024-10-04 00:47:00.806751+00:00		t	T1_L_VProN	T1_L_VProN_Mechanosensory	72412531678882030	648518346500947123	[11056 93046 2955]
43	1348	2024-10-04 00:47:00.807418+00:00		t	T1_L_VProN	T1_L_VProN_Mechanosensory	72412531678809617	648518346470542078	[10891 93090 2955]
44	1349	2024-10-04 00:47:00.808186+00:00		t	T1_L_VProN	T1_L_VProN_Mechanosensory	72412531678861468	648518346487883499	[10743 93114 2955]
45	1350	2024-10-04 00:47:00.808799+00:00		t	T1_L_VProN	T1_L_VProN_Mechanosensory	72412531678861995	648518346492138284	[10674 93164 2955]
46	1351	2024-10-04 00:47:00.809396+00:00		t	T1_L_VProN	T1_L_VProN_Mechanosensory	72482900423290502	648518346494363895	[12690 92570 3006]
47	1352	2024-10-04 00:47:00.810015+00:00		t	T1_L_VProN	T1_L_VProN_Mechanosensory	72482900423292779	648518346491691450	[12810 92548 3006]
48	1353	2024-10-04 00:47:00.810627+00:00		t	T1_L_VProN	T1_L_VProN_Mechanosensory	72482900423285524	648518346503330427	[12876 92439 3006]
49	1354	2024-10-04 00:47:00.811225+00:00		t	T1_L_DProN	T1_L_DProN_Mechanosensory	72553131527266693	648518346488672846	[15812 88581 2673]
50	1355	2024-10-04 00:47:00.811830+00:00		t	T1_L_DProN	T1_L_DProN_Mechanosensory	72553131527290144	648518346518078824	[15848 88497 2673]
51	1356	2024-10-04 00:47:00.812464+00:00		t	T1_L_DProN	T1_L_DProN_Mechanosensory	72553131527233261	648518346495996989	[16064 88483 2673]
52	1357	2024-10-04 00:47:00.813077+00:00		t	T1_L_DProN	T1_L_DProN_Mechanosensory	72553131527266563	648518346501395032	[16090 88305 2673]
53	1358	2024-10-04 00:47:00.813693+00:00		t	T1_L_DProN	T1_L_DProN_Mechanosensory	72553131527278229	648518346501900650	[15706 88308 2673]
54	1359	2024-10-04 00:47:00.814311+00:00		t	T1_L_DProN	T1_L_DProN_Mechanosensory	72553131527266591	648518346486884301	[15606 88371 2673]
55	1360	2024-10-04 00:47:00.814955+00:00		t	T1_L	T1_L_Mechanosensory	72412738239946719	648518346517558565	[ 10797 100155 3740]
56	1361	2024-10-04 00:47:00.815574+00:00		t	T1_L	T1_L_Mechanosensory	72342506934724142	648518346477267216	[ 9446 102840 3741]
57	1311	2024-10-04 00:47:00.782523+00:00		t	T1_L	T1_L_Mechanosensory	72342506934850556	648518346498549842	[ 10116 103551 3740]
58	1241	2024-01-11 22:38:53.095140+00:00		t	T1_L_Mechanosensory	2_anterior	72412806959540324	648518346495684175	[ 11056 101124 3740]
59	1210	2024-01-11 22:38:52.648554+00:00		t	T1_L_Chemosensory	16_anterior	72412806959533051	648518346510113830	[ 11295 100398 3740]
60	1211	2024-01-11 22:38:52.661597+00:00		t	T1_L_Mechanosensory	17_posterior	72272138190644543	648518346501982025	[ 7138 103325 3740]
61	1212	2024-01-11 22:38:52.674655+00:00		t	T1_L_Mechanosensory	21_posterior	72272069471153735	648518346497083288	[ 7411 101606 3740]
62	1213	2024-01-11 22:38:52.688702+00:00		t	T1_L_Mechanosensory	3_anterior	72412806959527372	648518346494995338	[ 10882 100465 3740]
63	1214	2024-01-11 22:38:52.704517+00:00		t	T1_L_Mechanosensory	1_posterior	72342506934857811	648518346481121370	[ 9243 103509 3740]
64	1215	2024-01-11 22:38:52.722483+00:00		t	T1_L_Mechanosensory	21_posterior	72272138190639722	648518346484326183	[ 7926 103338 3740]
65	1216	2024-01-11 22:38:52.740268+00:00		t	T1_L_Mechanosensory	2_anterior	72412738239942375	648518346490950829	[ 10889 100350 3740]
66	1217	2024-01-11 22:38:52.756901+00:00		t	T1_L_Chemosensory	16_posterior	72342506934881066	648518346501494104	[ 9736 103854 3740]
67	1218	2024-01-11 22:38:52.771589+00:00		t	T1_L_Mechanosensory	2_anterior	72412806959582509	648518346488773048	[ 10506 101374 3740]
68	1219	2024-01-11 22:38:52.786267+00:00		t	T1_L_Mechanosensory	17_posterior	72272138190637176	648518346499575134	[ 6868 103196 3740]
69	1220	2024-01-11 22:38:52.802820+00:00		t	T1_L_Mechanosensory	5_anterior	72342369495811776	648518346493245170	[ 8759 99876 3740]
70	1221	2024-01-11 22:38:52.819793+00:00		t	T1_L_Mechanosensory	2_anterior	72412738239950800	648518346497125784	[10283 99955 3740]
71	1222	2024-01-11 22:38:52.834720+00:00		t	T1_L_Chemosensory	6_anterior	72412806959542212	648518346490518620	[ 10489 101003 3740]
72	1223	2024-01-11 22:38:52.848689+00:00		t	T1_L_Mechanosensory	4_anterior	72342369495696345	648518346498387026	[ 9286 99380 3740]
73	1224	2024-01-11 22:38:52.862743+00:00		t	T1_L_Mechanosensory	3_anterior	72412806959542112	648518346498636528	[ 11035 100849 3740]
74	1225	2024-01-11 22:38:52.876380+00:00		t	T1_L_Mechanosensory	2_anterior	72412738239949979	648518346496533077	[10296 99874 3740]
75	1226	2024-01-11 22:38:52.889883+00:00		t	T1_L_Mechanosensory	19_posterior	72342506934881283	648518346486146500	[ 9583 104053 3740]
76	1227	2024-01-11 22:38:52.902793+00:00		t	T1_L_Mechanosensory	17_posterior	72272138190639554	648518346474368109	[ 6822 103160 3740]
77	1228	2024-01-11 22:38:52.915619+00:00		t	T1_L_Mechanosensory	5_anterior	72342369495810203	648518346501498456	[ 9271 99832 3740]
78	1229	2024-01-11 22:38:52.928769+00:00		t	T1_L_Mechanosensory	2_anterior	72412738239946552	648518346491817233	[10693 99794 3740]
79	1230	2024-01-11 22:38:52.941441+00:00		t	T1_L_Mechanosensory	20_posterior	72342506934855407	648518346515799114	[ 9195 103385 3740]
80	1231	2024-01-11 22:38:52.952807+00:00		t	T1_L_Mechanosensory	3_anterior	72412738239949079	648518346472611787	[10589 99705 3740]
81	1232	2024-01-11 22:38:52.965216+00:00		t	T1_L_Mechanosensory	7_anterior	72412806959551603	648518346491799825	[ 10487 100481 3740]
82	1233	2024-01-11 22:38:52.978092+00:00		t	T1_L_Mechanosensory	17_posterior	72272138190644828	648518346495988811	[ 7409 103783 3740]
83	1234	2024-01-11 22:38:52.990994+00:00		t	T1_L_Chemosensory	16_anterior	72412806959538541	648518346511257474	[ 10909 101517 3740]
84	1235	2024-01-11 22:38:53.006049+00:00		t	T1_L_Mechanosensory	2_anterior	72412806959538356	648518346496145610	[ 10597 101298 3740]
85	1236	2024-01-11 22:38:53.019816+00:00		t	T1_L_Mechanosensory	2_anterior	72342438215372116	648518346471994011	[ 8949 102252 3740]
86	1237	2024-01-11 22:38:53.038223+00:00		t	T1_L_Mechanosensory	20_posterior	72342506934848161	648518346504904819	[ 9936 103675 3740]
87	1238	2024-01-11 22:38:53.052352+00:00		t	T1_L_Mechanosensory	2_anterior	72412738239946546	648518346511392565	[11231 99768 3740]
88	1239	2024-01-11 22:38:53.066694+00:00		t	T1_L_Chemosensory	14_posterior	72272069471156449	648518346499544414	[ 7469 101539 3740]
89	1240	2024-01-11 22:38:53.081800+00:00		t	T1_L_Chemosensory	14_posterior	72342506934858090	648518346495826320	[ 9669 103858 3740]
90	1242	2024-01-11 22:38:53.107843+00:00		t	T1_L_Mechanosensory	17_posterior	72272138190636959	648518346479859862	[ 6770 102991 3740]
91	1243	2024-01-11 22:38:53.121059+00:00		t	T1_L_Chemosensory	6_anterior	72412806959562870	648518346496110182	[ 10486 100945 3740]
92	1244	2024-01-11 22:38:53.134415+00:00		t	T1_L_Mechanosensory	21_posterior	72342506934853103	648518346493246528	[ 8718 103678 3740]
93	1245	2024-01-11 22:38:53.146663+00:00		t	T1_L_Mechanosensory	9_anterior	72412806959530838	648518346494352754	[ 10725 100973 3740]
94	1246	2024-01-11 22:38:53.162271+00:00		t	T1_L_Mechanosensory	2_anterior	72412738239951654	648518346490313169	[11017 99798 3740]
95	1247	2024-01-11 22:38:53.177952+00:00		t	T1_L_Mechanosensory	7_anterior	72412738239936272	648518346488934413	[ 10475 100312 3740]
96	1248	2024-01-11 22:38:53.198113+00:00		t	T1_L_Mechanosensory	8_anterior	72342506934857091	648518346486331016	[ 9383 102497 3740]
97	1249	2024-01-11 22:38:53.210788+00:00		t	T1_L_Mechanosensory	18_posterior	72342506934857994	648518346487533203	[ 9868 103723 3740]
98	1250	2024-01-11 22:38:53.224175+00:00		t	T1_L_Mechanosensory	8_anterior	72412738239929395	648518346517897064	[ 10605 100324 3740]
99	1251	2024-01-11 22:38:53.238657+00:00		t	T1_L_Mechanosensory	21_posterior	72272138190641949	648518346481394277	[ 7633 102881 3740]
100	1252	2024-01-11 22:38:53.253049+00:00		t	T1_L_Chemosensory	12_anterior	72412738239880207	648518346484110877	[10487 99948 3740]
101	1253	2024-01-11 22:38:53.266718+00:00		t	T1_L_Mechanosensory	17_posterior	72272138190641710	648518346500945001	[ 7245 102634 3740]
102	1254	2024-01-11 22:38:53.280836+00:00		t	T1_L_Mechanosensory	17_posterior	72272138190625058	648518346515746554	[ 7162 103033 3740]
103	1255	2024-01-11 22:38:53.294876+00:00		t	T1_L_Mechanosensory	7_anterior	72412738239944834	648518346495696546	[10932 99561 3740]
104	1256	2024-01-11 22:38:53.309443+00:00		t	T1_L_Mechanosensory	4_anterior	72342369495805640	648518346507562361	[ 9193 99853 3740]
105	1257	2024-01-11 22:38:53.325141+00:00		t	T1_L_Mechanosensory	1_posterior	72412875679037516	648518346491183905	[ 10529 103051 3740]
106	1258	2024-01-11 22:38:53.341630+00:00		t	T1_L_Mechanosensory	5_anterior	72342369495814593	648518346499592935	[ 9246 99314 3740]
107	1259	2024-01-11 22:38:53.358824+00:00		t	T1_L_Mechanosensory	5_anterior	72342369495813351	648518346518854111	[ 8609 99809 3740]
108	1260	2024-01-11 22:38:53.374250+00:00		t	T1_L_Mechanosensory	5_anterior	72342369495811517	648518346481862589	[ 9052 99427 3740]
109	1261	2024-01-11 22:38:53.388871+00:00		t	T1_L_Chemosensory	15_posterior	72342506934845303	648518346518859999	[ 9857 103386 3740]
110	1262	2024-01-11 22:38:53.403688+00:00		t	T1_L_Mechanosensory	17_posterior	72201769446328082	648518346483326540	[ 5908 102827 3740]
111	1263	2024-01-11 22:38:53.417560+00:00		t	T1_L_Mechanosensory	17_posterior	72272138190660452	648518346489742607	[ 7338 102923 3740]
112	1264	2024-01-11 22:38:53.430898+00:00		t	T1_L_Mechanosensory	17_posterior	72272138190611394	648518346488104478	[ 7145 103506 3740]
113	1265	2024-01-11 22:38:53.444808+00:00		t	T1_L_Mechanosensory	17_posterior	72272138190630280	648518346490195921	[ 7177 103699 3740]
114	1266	2024-01-11 22:38:53.458695+00:00		t	T1_L_Chemosensory	6_anterior	72412738239945792	648518346481863101	[10888 99899 3740]
115	1267	2024-01-11 22:38:53.474417+00:00		t	T1_L_Mechanosensory	2_anterior	72412738239944855	648518346496858114	[11066 99640 3740]
116	1268	2024-01-11 22:38:53.492581+00:00		t	T1_L_Chemosensory	14_posterior	72342506934862357	648518346511217282	[ 8305 103326 3740]
117	1269	2024-01-11 22:38:53.509323+00:00		t	T1_L_Mechanosensory	5_anterior	72342438215256878	648518346503154811	[ 8540 100675 3740]
118	1270	2024-01-11 22:38:53.523235+00:00		t	T1_L_Mechanosensory	19_posterior	72272069471197943	648518346498598896	[ 6953 102354 3740]
119	1271	2024-01-11 22:38:53.537178+00:00		t	T1_L_Mechanosensory	9_anterior	72412806959553918	648518346511231362	[ 10735 101475 3740]
120	1272	2024-01-11 22:38:53.550590+00:00		t	T1_L_Chemosensory	13_posterior	72342506934852768	648518346489488985	[ 9506 103129 3740]
121	1273	2024-01-11 22:38:53.563582+00:00		t	T1_L_Mechanosensory	2_anterior	72412806959565201	648518346497760246	[ 10661 101888 3740]
122	1189	2024-01-11 22:38:52.344181+00:00		t	T1_L_Mechanosensory	5_anterior	72342369495813363	648518346480044276	[ 8676 99898 3740]
123	1166	2024-01-11 22:38:52.025280+00:00		t	T1_L_Mechanosensory	2_anterior	72412738239946577	648518346515482439	[10380 99803 3740]
124	1139	2024-01-11 22:38:51.630632+00:00		t	T1_L_Mechanosensory	11_anterior	72342506934841648	648518346486728751	[ 8412 102570 3740]
125	1140	2024-01-11 22:38:51.645197+00:00		t	T1_L_Mechanosensory	2_anterior	72412806959533419	648518346502465875	[ 10880 100701 3740]
126	1141	2024-01-11 22:38:51.662078+00:00		t	T1_L_Mechanosensory	7_anterior	72412806959539635	648518346497126060	[ 10593 100384 3740]
127	1142	2024-01-11 22:38:51.677251+00:00		t	T1_L_Chemosensory	15_posterior	72412875679045904	648518346515753466	[ 10413 102627 3740]
128	1143	2024-01-11 22:38:51.693079+00:00		t	T1_L_Mechanosensory	8_anterior	72342506934868991	648518346511309698	[ 8967 102751 3740]
129	1144	2024-01-11 22:38:51.707833+00:00		t	T1_L_Mechanosensory	7_anterior	72342506934866350	648518346494416754	[ 9905 102551 3740]
130	1145	2024-01-11 22:38:51.722570+00:00		t	T1_L_Mechanosensory	5_anterior	72342369495795927	648518346497348993	[ 8909 99928 3740]
131	1146	2024-01-11 22:38:51.740487+00:00		t	T1_L_Mechanosensory	8_anterior	72342506934889464	648518346486895868	[ 8887 102825 3740]
132	1147	2024-01-11 22:38:51.754650+00:00		t	T1_L_Mechanosensory	3_anterior	72412806959552114	648518346474639298	[ 10615 101585 3740]
133	1148	2024-01-11 22:38:51.768639+00:00		t	T1_L_Mechanosensory	17_posterior	72272138190614703	648518346482409108	[ 7012 102828 3740]
134	1149	2024-01-11 22:38:51.781826+00:00		t	T1_L_Chemosensory	15_posterior	72412875679045996	648518346486210706	[ 10367 102723 3740]
135	1150	2024-01-11 22:38:51.795123+00:00		t	T1_L_Mechanosensory	4_anterior	72342369495813060	648518346467371783	[ 9013 99367 3740]
136	1151	2024-01-11 22:38:51.808804+00:00		t	T1_L_Chemosensory	14_posterior	72342506934855527	648518346500545496	[ 8625 103546 3740]
137	1152	2024-01-11 22:38:51.823201+00:00		t	T1_L_Mechanosensory	4_anterior	72342369495814943	648518346490760957	[ 8683 99972 3740]
138	1153	2024-01-11 22:38:51.836910+00:00		t	T1_L_Mechanosensory	9_anterior	72412806959543947	648518346459810564	[ 10942 100620 3740]
139	1154	2024-01-11 22:38:51.849815+00:00		t	T1_L_Mechanosensory	8_anterior	72342506934866533	648518346478124245	[ 8558 102787 3740]
140	1155	2024-01-11 22:38:51.862781+00:00		t	T1_L_Mechanosensory	18_posterior	72342506934874610	648518346467345671	[ 9349 103937 3740]
141	1156	2024-01-11 22:38:51.876286+00:00		t	T1_L_Mechanosensory	7_anterior	72412738239944868	648518346504139214	[10443 99664 3740]
142	1157	2024-01-11 22:38:51.893400+00:00		t	T1_L_Mechanosensory	8_anterior	72342506934859732	648518346517496900	[ 8635 102758 3740]
143	1158	2024-01-11 22:38:51.912031+00:00		t	T1_L_Mechanosensory	20_posterior	72412875679048207	648518346511240322	[ 10806 102706 3740]
144	1159	2024-01-11 22:38:51.927574+00:00		t	T1_L_Mechanosensory	19_posterior	72342506934883399	648518346487854292	[ 9662 103968 3740]
145	1160	2024-01-11 22:38:51.942956+00:00		t	T1_L_Mechanosensory	17_posterior	72272138190644847	648518346497988455	[ 7243 103871 3740]
146	1161	2024-01-11 22:38:51.956532+00:00		t	T1_L_Mechanosensory	1_posterior	72412875679070954	648518346487855828	[ 10605 102816 3740]
147	1162	2024-01-11 22:38:51.970769+00:00		t	T1_L_Mechanosensory	19_posterior	72342506934842651	648518346500990057	[ 10226 103564 3740]
148	1163	2024-01-11 22:38:51.984453+00:00		t	T1_L_Mechanosensory	17_posterior	72272138190632214	648518346512820382	[ 6586 103191 3740]
149	1164	2024-01-11 22:38:51.997927+00:00		t	T1_L_Mechanosensory	2_anterior	72412738239945784	648518346480513238	[10611 99859 3740]
150	1165	2024-01-11 22:38:52.011637+00:00		t	T1_L_Mechanosensory	8_anterior	72342438215361394	648518346486692529	[ 8792 102313 3740]
151	1167	2024-01-11 22:38:52.039296+00:00		t	T1_L_Mechanosensory	4_anterior	72342369495810251	648518346489851353	[ 8839 99839 3740]
152	1168	2024-01-11 22:38:52.054197+00:00		t	T1_L_Mechanosensory	5_anterior	72272069471153794	648518346490484572	[ 7646 101691 3740]
153	1169	2024-01-11 22:38:52.069005+00:00		t	T1_L_Mechanosensory	7_anterior	72412806959527714	648518346502629446	[ 10542 100931 3740]
154	1170	2024-01-11 22:38:52.084172+00:00		t	T1_L_Mechanosensory	7_anterior	72412806959552447	648518346495883152	[ 10811 102212 3740]
155	1171	2024-01-11 22:38:52.097550+00:00		t	T1_L_Mechanosensory	8_anterior	72342506934866611	648518346486365609	[ 8648 102890 3740]
156	1172	2024-01-11 22:38:52.112514+00:00		t	T1_L_Mechanosensory	21_posterior	72272138190639429	648518346484679171	[ 7778 102996 3740]
157	1173	2024-01-11 22:38:52.127944+00:00		t	T1_L_Chemosensory	16_posterior	72342506934862390	648518346491120419	[ 9980 103422 3740]
158	1174	2024-01-11 22:38:52.142624+00:00		t	T1_L_Mechanosensory	20_posterior	72342506934847794	648518346489851596	[ 9282 103266 3740]
159	1175	2024-01-11 22:38:52.157007+00:00		t	T1_L_Mechanosensory	9_anterior	72412806959546546	648518346494719287	[ 10926 101904 3740]
160	1176	2024-01-11 22:38:52.171042+00:00		t	T1_L_Mechanosensory	17_posterior	72272138190639531	648518346485621779	[ 6717 103090 3740]
161	1177	2024-01-11 22:38:52.185110+00:00		t	T1_L_Mechanosensory	21_posterior	72272069471160042	648518346493888881	[ 7703 102353 3740]
162	1178	2024-01-11 22:38:52.198334+00:00		t	T1_L_Mechanosensory	3_anterior	72412738239945084	648518346477780700	[ 11290 100175 3740]
163	1179	2024-01-11 22:38:52.211818+00:00		t	T1_L_Mechanosensory	9_anterior	72412738239943026	648518346492640441	[11372 99989 3740]
164	1180	2024-01-11 22:38:52.225195+00:00		t	T1_L_Mechanosensory	2_anterior	72412806959538873	648518346466897518	[ 10621 101984 3740]
165	1181	2024-01-11 22:38:52.237365+00:00		t	T1_L_Mechanosensory	3_anterior	72412806959542732	648518346489644229	[ 10612 101816 3740]
166	1182	2024-01-11 22:38:52.250720+00:00		t	T1_L_Mechanosensory	21_posterior	72272069471156962	648518346488524783	[ 6920 102229 3740]
167	1183	2024-01-11 22:38:52.263765+00:00		t	T1_L_Mechanosensory	3_anterior	72412806959397335	648518346481027808	[ 10579 101784 3740]
168	1184	2024-01-11 22:38:52.276465+00:00		t	T1_L_Mechanosensory	17_posterior	72272138190639847	648518346491127331	[ 7069 103620 3740]
169	1185	2024-01-11 22:38:52.289214+00:00		t	T1_L_Mechanosensory	5_anterior	72342369495811833	648518346490154167	[ 8704 100044 3740]
170	1186	2024-01-11 22:38:52.303187+00:00		t	T1_L_Mechanosensory	2_anterior	72412738239948297	648518346517923432	[10353 99746 3740]
171	1187	2024-01-11 22:38:52.317416+00:00		t	T1_L_Mechanosensory	5_anterior	72342369495810120	648518346503876513	[ 9271 99659 3740]
172	1188	2024-01-11 22:38:52.331058+00:00		t	T1_L_Mechanosensory	4_anterior	72342369495807043	648518346467144174	[ 8905 99702 3740]
173	1190	2024-01-11 22:38:52.358778+00:00		t	T1_L_Mechanosensory	5_anterior	72342369495810086	648518346491143971	[ 9405 99586 3740]
174	869	2024-01-11 22:38:47.604540+00:00		t	T1_L_Mechanosensory	1_anterior	72412806959551889	648518346514689991	[ 11032 101260 3740]
175	852	2024-01-11 22:38:47.348703+00:00		t	T1_L_Mechanosensory	9_anterior	72412806959544005	648518346494807863	[ 11111 100788 3740]
176	899	2024-01-11 22:38:48.058127+00:00		t	T1_L_Mechanosensory	18_posterior	72342506934862533	648518346497014580	[ 9561 103549 3740]
177	858	2024-01-11 22:38:47.434698+00:00		t	T1_L_Mechanosensory	10_posterior	72272069471146575	648518346480010134	[ 7091 102371 3740]
178	906	2024-01-11 22:38:48.183143+00:00		t	T1_L_Chemosensory	14_posterior	72342506934857820	648518346502236745	[ 9457 103456 3740]
179	840	2024-01-11 22:38:47.155571+00:00		t	T1_L_Mechanosensory	4_anterior	72272069470997005	648518346502497107	[ 7998 101008 3740]
180	841	2024-01-11 22:38:47.185821+00:00		t	T1_L_Mechanosensory	20_posterior	72342506934857399	648518346483393188	[ 9832 102839 3740]
181	842	2024-01-11 22:38:47.200385+00:00		t	T1_L_Mechanosensory	17_posterior	72272138190640014	648518346512802718	[ 7528 103893 3740]
182	843	2024-01-11 22:38:47.215247+00:00		t	T1_L_Mechanosensory	4_anterior	72342369495808583	648518346484132637	[ 8567 99693 3740]
183	844	2024-01-11 22:38:47.230774+00:00		t	T1_L_Mechanosensory	18_posterior	72412806959539082	648518346472630537	[ 10850 102300 3740]
184	845	2024-01-11 22:38:47.246931+00:00		t	T1_L_Mechanosensory	20_posterior	72342506934860236	648518346494342002	[ 10050 103507 3740]
185	846	2024-01-11 22:38:47.263817+00:00		t	T1_L_Mechanosensory	9_anterior	72412806959544688	648518346494673173	[ 10468 101887 3740]
186	847	2024-01-11 22:38:47.278760+00:00		t	T1_L_Chemosensory	14_posterior	72342506934872217	648518346492126319	[ 8678 103922 3740]
187	848	2024-01-11 22:38:47.293915+00:00		t	T1_L_Mechanosensory	9_anterior	72412806959538158	648518346517565732	[ 10821 101020 3740]
188	849	2024-01-11 22:38:47.307916+00:00		t	T1_L_Mechanosensory	1_posterior	72412875679059193	648518346508860223	[ 10421 102814 3740]
189	850	2024-01-11 22:38:47.322356+00:00		t	T1_L_Mechanosensory	8_anterior	72412806959561049	648518346492355011	[ 10374 100711 3740]
190	851	2024-01-11 22:38:47.336058+00:00		t	T1_L_Mechanosensory	19_posterior	72342506934860259	648518346488625742	[ 8319 103549 3740]
191	853	2024-01-11 22:38:47.362504+00:00		t	T1_L_Mechanosensory	8_anterior	72412806959542785	648518346524129285	[ 10281 101988 3740]
192	854	2024-01-11 22:38:47.376945+00:00		t	T1_L_Chemosensory	12_anterior	72412806959536450	648518346488625230	[ 10533 101721 3740]
193	855	2024-01-11 22:38:47.390607+00:00		t	T1_L_Mechanosensory	2_anterior	72412806959546278	648518346489491289	[ 10400 101470 3740]
194	856	2024-01-11 22:38:47.406890+00:00		t	T1_L_Mechanosensory	10_posterior	72272069471059613	648518346491054369	[ 7190 101752 3740]
195	857	2024-01-11 22:38:47.420347+00:00		t	T1_L_Mechanosensory	11_anterior	72342506934854956	648518346476681590	[ 8794 102764 3740]
196	859	2024-01-11 22:38:47.448898+00:00		t	T1_L_Chemosensory	12_anterior	72412806959537961	648518346490998904	[ 11043 100638 3740]
197	860	2024-01-11 22:38:47.463950+00:00		t	T1_L_Mechanosensory	8_anterior	72342506934854754	648518346504422380	[ 8244 102429 3740]
198	861	2024-01-11 22:38:47.478097+00:00		t	T1_L_Chemosensory	13_posterior	72272138190631052	648518346476980168	[ 7817 102457 3740]
199	862	2024-01-11 22:38:47.492764+00:00		t	T1_L_Mechanosensory	4_anterior	72342369495813131	648518346479370385	[ 8712 99513 3740]
200	863	2024-01-11 22:38:47.508417+00:00		t	T1_L_Chemosensory	13_posterior	72412875679061209	648518346500687795	[ 10537 102760 3740]
201	864	2024-01-11 22:38:47.524461+00:00		t	T1_L_Chemosensory	12_anterior	72342506934887336	648518346477699735	[ 8419 103192 3740]
202	865	2024-01-11 22:38:47.540167+00:00		t	T1_L_Mechanosensory	8_anterior	72342506934870708	648518346504099936	[ 8487 102451 3740]
203	866	2024-01-11 22:38:47.555476+00:00		t	T1_L_Mechanosensory	4_anterior	72342369495810111	648518346498386514	[ 9199 99609 3740]
204	867	2024-01-11 22:38:47.571350+00:00		t	T1_L_Mechanosensory	1_anterior	72412738239945068	648518346491052321	[ 11029 100225 3740]
205	868	2024-01-11 22:38:47.586718+00:00		t	T1_L_Mechanosensory	18_posterior	72342506934859874	648518346477909973	[ 9960 102966 3740]
206	870	2024-01-11 22:38:47.621317+00:00		t	T1_L_Mechanosensory	8_anterior	72342506934847343	648518346467113710	[ 8925 102664 3740]
207	871	2024-01-11 22:38:47.636581+00:00		t	T1_L_Mechanosensory	8_anterior	72272138190618775	648518346517728360	[ 8181 103197 3740]
208	872	2024-01-11 22:38:47.650980+00:00		t	T1_L_Mechanosensory	9_anterior	72412806959588104	648518346509169274	[ 10599 100850 3740]
209	873	2024-01-11 22:38:47.665749+00:00		t	T1_L_Mechanosensory	8_anterior	72342506934852437	648518346477696526	[ 8899 102742 3740]
210	874	2024-01-11 22:38:47.679614+00:00		t	T1_L_Mechanosensory	9_anterior	72412806959542161	648518346493963121	[ 10692 100914 3740]
211	875	2024-01-11 22:38:47.694221+00:00		t	T1_L_Chemosensory	13_posterior	72342506934884946	648518346465965360	[ 10181 102793 3740]
212	876	2024-01-11 22:38:47.709815+00:00		t	T1_L_Chemosensory	15_anterior	72412738239947453	648518346490201352	[10820 99922 3740]
213	877	2024-01-11 22:38:47.723398+00:00		t	T1_L_Mechanosensory	10_posterior	72272138190644149	648518346477018568	[ 7580 102782 3740]
214	878	2024-01-11 22:38:47.737482+00:00		t	T1_L_Chemosensory	16_posterior	72412875679063057	648518346467125998	[ 10677 102662 3740]
215	879	2024-01-11 22:38:47.753936+00:00		t	T1_L_Chemosensory	13_posterior	72342506934850666	648518346494882442	[ 8627 103667 3740]
216	880	2024-01-11 22:38:47.770588+00:00		t	T1_L_Mechanosensory	9_anterior	72412738239946655	648518346481383055	[ 10356 100013 3740]
217	881	2024-01-11 22:38:47.787517+00:00		t	T1_L_Mechanosensory	11_anterior	72342506934656886	648518346492499129	[ 9587 102842 3740]
218	882	2024-01-11 22:38:47.802446+00:00		t	T1_L_Chemosensory	13_posterior	72272069471161899	648518346502580848	[ 7187 101940 3740]
219	883	2024-01-11 22:38:47.817806+00:00		t	T1_L_Chemosensory	12_anterior	72412806959534281	648518346512198702	[ 10829 101595 3740]
220	884	2024-01-11 22:38:47.831748+00:00		t	T1_L_Chemosensory	16_posterior	72272069471148502	648518346514605511	[ 7011 102080 3740]
221	885	2024-01-11 22:38:47.847086+00:00		t	T1_L_Mechanosensory	17_posterior	72272138190641927	648518346494087310	[ 6812 102820 3740]
222	886	2024-01-11 22:38:47.865232+00:00		t	T1_L_Mechanosensory	21_posterior	72272138190638360	648518346488893277	[ 7346 102413 3740]
223	887	2024-01-11 22:38:47.879409+00:00		t	T1_L_Mechanosensory	2_anterior	72412806959555728	648518346491149944	[ 10729 101043 3740]
224	888	2024-01-11 22:38:47.895897+00:00		t	T1_L_Mechanosensory	5_anterior	72342369495811690	648518346477789966	[ 8831 99755 3740]
225	889	2024-01-11 22:38:47.910970+00:00		t	T1_L_Mechanosensory	7_anterior	72412738239945167	648518346492234540	[ 10399 100319 3740]
226	890	2024-01-11 22:38:47.926293+00:00		t	T1_L_Mechanosensory	3_anterior	72412738239947442	648518346477809559	[10954 99868 3740]
227	891	2024-01-11 22:38:47.942337+00:00		t	T1_L_Chemosensory	16_posterior	72342506934857761	648518346494676791	[ 10059 103360 3740]
228	892	2024-01-11 22:38:47.959595+00:00		t	T1_L_Mechanosensory	21_posterior	72342506934862876	648518346481448591	[ 9032 104269 3740]
229	893	2024-01-11 22:38:47.974911+00:00		t	T1_L_Mechanosensory	5_anterior	72342369495811789	648518346501315213	[ 8545 99896 3740]
230	894	2024-01-11 22:38:47.989683+00:00		t	T1_L_Mechanosensory	1_anterior	72412806959544613	648518346509696387	[ 10669 101769 3740]
231	895	2024-01-11 22:38:48.004011+00:00		t	T1_L_Mechanosensory	3_anterior	72412738239945000	648518346494997682	[ 10953 100029 3740]
232	896	2024-01-11 22:38:48.017572+00:00		t	T1_L_Mechanosensory	9_anterior	72412806959552487	648518346500491324	[ 10703 102230 3740]
233	897	2024-01-11 22:38:48.030222+00:00		t	T1_L_Mechanosensory	9_anterior	72412738239945093	648518346494403304	[ 10706 100218 3740]
234	898	2024-01-11 22:38:48.043829+00:00		t	T1_L_Mechanosensory	8_anterior	72412806959540308	648518346486286216	[ 10363 101111 3740]
235	900	2024-01-11 22:38:48.074313+00:00		t	T1_L_Mechanosensory	18_posterior	72342506934878462	648518346517728104	[ 9262 103171 3740]
236	901	2024-01-11 22:38:48.093625+00:00		t	T1_L_Mechanosensory	9_anterior	72412738239955215	648518346486376873	[ 10384 100224 3740]
237	902	2024-01-11 22:38:48.113135+00:00		t	T1_L_Chemosensory	14_posterior	72342506934852828	648518346477652494	[ 10095 103230 3740]
238	903	2024-01-11 22:38:48.131808+00:00		t	T1_L_Mechanosensory	7_anterior	72342506934897911	648518346504428012	[ 9983 102493 3740]
239	904	2024-01-11 22:38:48.149151+00:00		t	T1_L_Mechanosensory	20_posterior	72412875679041551	648518346489497177	[ 10496 102611 3740]
240	905	2024-01-11 22:38:48.165956+00:00		t	T1_L_Chemosensory	12_anterior	72272138190460846	648518346467006190	[ 8053 102591 3740]
241	907	2024-01-11 22:38:48.198471+00:00		t	T1_L_Mechanosensory	8_anterior	72342506934869056	648518346526236887	[ 8688 102810 3740]
242	908	2024-01-11 22:38:48.213549+00:00		t	T1_L_Mechanosensory	10_posterior	72272138190636933	648518346486526852	[ 7529 102891 3740]
243	909	2024-01-11 22:38:48.227256+00:00		t	T1_L_Mechanosensory	11_anterior	72412806959540085	648518346475334456	[ 10298 100713 3740]
244	910	2024-01-11 22:38:48.241520+00:00		t	T1_L_Chemosensory	16_posterior	72342506934871770	648518346495619746	[ 9817 103240 3740]
245	911	2024-01-11 22:38:48.256334+00:00		t	T1_L_Mechanosensory	1_posterior	72342506934818613	648518346475537844	[ 10192 103010 3740]
246	912	2024-01-11 22:38:48.271791+00:00		t	T1_L_Mechanosensory	10_posterior	72272069471154039	648518346486857212	[ 7395 101970 3740]
247	913	2024-01-11 22:38:48.285878+00:00		t	T1_L_Chemosensory	13_posterior	72272138190627271	648518346481688735	[ 7105 102536 3740]
248	914	2024-01-11 22:38:48.301990+00:00		t	T1_L_Mechanosensory	3_anterior	72412806959542210	648518346495979978	[ 11001 100947 3740]
249	915	2024-01-11 22:38:48.317692+00:00		t	T1_L_Chemosensory	15_posterior	72412875679067209	648518346477148616	[ 10316 102659 3740]
250	916	2024-01-11 22:38:48.331528+00:00		t	T1_L_Chemosensory	15_posterior	72412875679045962	648518346467148526	[ 10355 102686 3740]
251	917	2024-01-11 22:38:48.344430+00:00		t	T1_L_Mechanosensory	18_posterior	72412875679043880	648518346481395599	[ 10504 102875 3740]
252	918	2024-01-11 22:38:48.357612+00:00		t	T1_L_Chemosensory	16_posterior	72412875679041836	648518346488502665	[ 10261 103055 3740]
253	919	2024-01-11 22:38:48.371131+00:00		t	T1_L_Mechanosensory	9_anterior	72412738239943390	648518346499479899	[ 11240 100317 3740]
254	920	2024-01-11 22:38:48.387204+00:00		t	T1_L_Chemosensory	12_anterior	72412806959535791	648518346467189255	[ 11118 100693 3740]
255	921	2024-01-11 22:38:48.403523+00:00		t	T1_L_Mechanosensory	2_anterior	72412806959546439	648518346483793813	[ 10712 101707 3740]
256	922	2024-01-11 22:38:48.419766+00:00		t	T1_L_Mechanosensory	8_anterior	72342506934859797	648518346488609870	[ 8585 102844 3740]
257	923	2024-01-11 22:38:48.435086+00:00		t	T1_L_Chemosensory	13_posterior	72272069471159322	648518346493767928	[ 7371 101720 3740]
258	924	2024-01-11 22:38:48.451279+00:00		t	T1_L_Mechanosensory	19_posterior	72272069471156406	648518346501835849	[ 7282 101496 3740]
259	925	2024-01-11 22:38:48.466759+00:00		t	T1_L_Mechanosensory	19_posterior	72342506934855665	648518346483620757	[ 8439 103702 3740]
260	926	2024-01-11 22:38:48.481283+00:00		t	T1_L_Mechanosensory	1_posterior	72412875679039559	648518346484769693	[ 10617 102904 3740]
261	927	2024-01-11 22:38:48.495882+00:00		t	T1_L_Mechanosensory	19_posterior	72412875679050625	648518346501911881	[ 10691 102782 3740]
262	929	2024-01-11 22:38:48.523585+00:00		t	T1_L_Chemosensory	12_anterior	72342506934854232	648518346494140411	[ 9403 102400 3740]
263	930	2024-01-11 22:38:48.536818+00:00		t	T1_L_Mechanosensory	9_anterior	72412738239946614	648518346480804573	[10992 99939 3740]
264	931	2024-01-11 22:38:48.551144+00:00		t	T1_L_Chemosensory	13_posterior	72272138190644227	648518346517576040	[ 7773 102901 3740]
265	932	2024-01-11 22:38:48.564750+00:00		t	T1_L_Mechanosensory	17_posterior	72272069471156608	648518346493873656	[ 7335 101873 3740]
266	933	2024-01-11 22:38:48.578670+00:00		t	T1_L_Chemosensory	16_posterior	72412875679048331	648518346500334140	[ 10331 102871 3740]
267	934	2024-01-11 22:38:48.593686+00:00		t	T1_L_Mechanosensory	9_anterior	72412806959553988	648518346501299734	[ 10698 101585 3740]
268	935	2024-01-11 22:38:48.607963+00:00		t	T1_L_Chemosensory	12_anterior	72412806959559394	648518346486178440	[ 10915 100904 3740]
269	936	2024-01-11 22:38:48.622043+00:00		t	T1_L_Mechanosensory	9_anterior	72412738239947576	648518346473070436	[ 10905 100169 3740]
270	937	2024-01-11 22:38:48.634895+00:00		t	T1_L_Chemosensory	16_anterior	72412806959544602	648518346494876298	[ 10961 101739 3740]
271	938	2024-01-11 22:38:48.648409+00:00		t	T1_L_Mechanosensory	19_posterior	72272069471156602	648518346489480829	[ 7450 101813 3740]
272	939	2024-01-11 22:38:48.663549+00:00		t	T1_L_Chemosensory	12_anterior	72272138190641794	648518346494687666	[ 7938 102580 3740]
273	940	2024-01-11 22:38:48.678839+00:00		t	T1_L_Mechanosensory	9_anterior	72412738239955766	648518346490400604	[10501 99559 3740]
274	941	2024-01-11 22:38:48.693038+00:00		t	T1_L_Mechanosensory	11_anterior	72342506934857555	648518346489756175	[ 9196 103066 3740]
275	942	2024-01-11 22:38:48.708650+00:00		t	T1_L_Chemosensory	12_anterior	72412806959542015	648518346491499974	[ 11248 100581 3740]
276	943	2024-01-11 22:38:48.723263+00:00		t	T1_L_Chemosensory	13_posterior	72412806959548725	648518346511265922	[ 10976 102276 3740]
277	944	2024-01-11 22:38:48.736977+00:00		t	T1_L_Mechanosensory	18_posterior	72342506934910259	648518346470435838	[ 9972 103578 3740]
278	945	2024-01-11 22:38:48.751899+00:00		t	T1_L_Mechanosensory	18_posterior	72342506934866530	648518346494729717	[ 9996 102822 3740]
279	946	2024-01-11 22:38:48.767896+00:00		t	T1_L_Mechanosensory	9_anterior	72342438215374769	648518346478891216	[ 8769 102216 3740]
280	947	2024-01-11 22:38:48.783545+00:00		t	T1_L_Mechanosensory	9_anterior	72412738239947383	648518346503185531	[11105 99769 3740]
281	948	2024-01-11 22:38:48.799337+00:00		t	T1_L_Chemosensory	13_posterior	72272069471145516	648518346501274467	[ 7565 101969 3740]
282	949	2024-01-11 22:38:48.814796+00:00		t	T1_L_Mechanosensory	10_posterior	72272138190641801	648518346476981448	[ 7708 102688 3740]
283	950	2024-01-11 22:38:48.830489+00:00		t	T1_L_Mechanosensory	10_posterior	72272138190641729	648518346488576696	[ 7436 102615 3740]
284	951	2024-01-11 22:38:48.844990+00:00		t	T1_L_Mechanosensory	10_posterior	72272069471156381	648518346499351899	[ 7486 101460 3740]
285	952	2024-01-11 22:38:48.860149+00:00		t	T1_L_Mechanosensory	9_anterior	72412738239945003	648518346490411100	[10787 99995 3740]
286	953	2024-01-11 22:38:48.877087+00:00		t	T1_L_Mechanosensory	19_posterior	72342506934853169	648518346494129655	[ 9746 103771 3740]
287	954	2024-01-11 22:38:48.893325+00:00		t	T1_L_Mechanosensory	4_anterior	72342369495813241	648518346489036265	[ 8642 99661 3740]
288	955	2024-01-11 22:38:48.909132+00:00		t	T1_L_Chemosensory	12_anterior	72412806959582476	648518346520556598	[ 10776 101233 3740]
289	956	2024-01-11 22:38:48.924803+00:00		t	T1_L_Mechanosensory	9_anterior	72412806959540284	648518346515713610	[ 11047 101053 3740]
290	957	2024-01-11 22:38:48.940273+00:00		t	T1_L_Chemosensory	14_posterior	72412875679080022	648518346475523508	[ 10325 102969 3740]
291	958	2024-01-11 22:38:48.954716+00:00		t	T1_L_Mechanosensory	5_anterior	72342438215373712	648518346480428347	[ 8544 100797 3740]
292	959	2024-01-11 22:38:48.969517+00:00		t	T1_L_Chemosensory	13_posterior	72342506934855690	648518346517760360	[ 9797 103817 3740]
293	960	2024-01-11 22:38:48.984303+00:00		t	T1_L_Mechanosensory	7_anterior	72342438215374848	648518346481010522	[ 8512 102329 3740]
294	961	2024-01-11 22:38:49.000289+00:00		t	T1_L_Mechanosensory	19_posterior	72342506934869823	648518346479399122	[ 9478 104121 3740]
295	962	2024-01-11 22:38:49.017714+00:00		t	T1_L_Chemosensory	12_anterior	72342438215372107	648518346479895013	[ 8440 102222 3740]
296	963	2024-01-11 22:38:49.031703+00:00		t	T1_L_Chemosensory	13_posterior	72342506934859702	648518346517386794	[ 9972 102688 3740]
297	964	2024-01-11 22:38:49.045805+00:00		t	T1_L_Mechanosensory	10_posterior	72272138190637503	648518346496859693	[ 6726 103737 3740]
298	965	2024-01-11 22:38:49.059897+00:00		t	T1_L_Mechanosensory	1_posterior	72342506934862077	648518346488776888	[ 10050 102963 3740]
299	966	2024-01-11 22:38:49.073639+00:00		t	T1_L_Chemosensory	14_posterior	72412875679046414	648518346511968959	[ 10393 103334 3740]
300	967	2024-01-11 22:38:49.088814+00:00		t	T1_L_Mechanosensory	20_posterior	72342506934839341	648518346494850467	[ 8242 103429 3740]
301	968	2024-01-11 22:38:49.102931+00:00		t	T1_L_Chemosensory	14_posterior	72342506934862249	648518346502602822	[ 9765 103175 3740]
302	969	2024-01-11 22:38:49.117622+00:00		t	T1_L_Chemosensory	13_posterior	72342506934862400	648518346495701922	[ 9827 103458 3740]
303	970	2024-01-11 22:38:49.131782+00:00		t	T1_L_Mechanosensory	9_anterior	72412806959542070	648518346509258874	[ 10637 100736 3740]
304	971	2024-01-11 22:38:49.147639+00:00		t	T1_L_Chemosensory	12_anterior	72412806959542004	648518346483328588	[ 10692 100470 3740]
305	972	2024-01-11 22:38:49.162588+00:00		t	T1_L_Chemosensory	14_posterior	72272069471151335	648518346514564039	[ 6903 102111 3740]
306	973	2024-01-11 22:38:49.176871+00:00		t	T1_L_Chemosensory	13_posterior	72272138190642210	648518346514564807	[ 8093 103354 3740]
307	974	2024-01-11 22:38:49.191143+00:00		t	T1_L_Mechanosensory	21_posterior	72342506934848093	648518346488636297	[ 8914 103599 3740]
308	975	2024-01-11 22:38:49.207548+00:00		t	T1_L_Chemosensory	12_anterior	72412806959542206	648518346496828461	[ 10932 101036 3740]
309	976	2024-01-11 22:38:49.226242+00:00		t	T1_L_Mechanosensory	1_anterior	72412738239944459	648518346490063578	[ 11077 100347 3740]
310	977	2024-01-11 22:38:49.242227+00:00		t	T1_L_Chemosensory	12_anterior	72412806959555979	648518346498142362	[ 10800 101695 3740]
311	978	2024-01-11 22:38:49.259350+00:00		t	T1_L_Mechanosensory	11_anterior	72342438215375073	648518346486450336	[ 8542 102396 3740]
312	979	2024-01-11 22:38:49.275034+00:00		t	T1_L_Mechanosensory	18_posterior	72342506934878556	648518346486187460	[ 9403 103230 3740]
313	980	2024-01-11 22:38:49.291818+00:00		t	T1_L_Mechanosensory	17_posterior	72272138190644525	648518346502654534	[ 6517 103345 3740]
314	981	2024-01-11 22:38:49.309578+00:00		t	T1_L_Mechanosensory	8_anterior	72342438215372119	648518346493330716	[ 8639 102321 3740]
315	982	2024-01-11 22:38:49.326525+00:00		t	T1_L_Mechanosensory	10_posterior	72272138190641680	648518346479172815	[ 7658 102552 3740]
316	983	2024-01-11 22:38:49.342248+00:00		t	T1_L_Mechanosensory	11_anterior	72272138190644190	648518346518790367	[ 8028 102756 3740]
317	985	2024-01-11 22:38:49.371506+00:00		t	T1_L_Mechanosensory	7_anterior	72412738239943183	648518346491037357	[ 10541 100204 3740]
318	986	2024-01-11 22:38:49.386562+00:00		t	T1_L_Mechanosensory	9_anterior	72342438215350693	648518346487872212	[ 8480 102277 3740]
319	987	2024-01-11 22:38:49.401798+00:00		t	T1_L_Mechanosensory	10_posterior	72272069471153757	648518346501041308	[ 7296 101616 3740]
320	988	2024-01-11 22:38:49.418404+00:00		t	T1_L_Mechanosensory	3_anterior	72412738239947642	648518346466864238	[ 10868 100269 3740]
321	989	2024-01-11 22:38:49.434438+00:00		t	T1_L_Mechanosensory	9_anterior	72412806959530706	648518346493973134	[ 10821 100839 3740]
322	990	2024-01-11 22:38:49.448605+00:00		t	T1_L_Mechanosensory	10_posterior	72272138190632283	648518346496774658	[ 7668 103233 3740]
323	992	2024-01-11 22:38:49.474463+00:00		t	T1_L_Mechanosensory	19_posterior	72412875679059107	648518346494880946	[ 10594 102567 3740]
324	993	2024-01-11 22:38:49.488286+00:00		t	T1_L_Mechanosensory	8_anterior	72342506934854798	648518346502000713	[ 8461 102535 3740]
325	994	2024-01-11 22:38:49.501328+00:00		t	T1_L_Mechanosensory	20_posterior	72342506934866560	648518346490444296	[ 9902 102849 3740]
326	995	2024-01-11 22:38:49.514845+00:00		t	T1_L_Mechanosensory	1_posterior	72342506934852590	648518346479212732	[ 10108 102985 3740]
327	996	2024-01-11 22:38:49.530495+00:00		t	T1_L_Mechanosensory	1_posterior	72342506934864266	648518346480862944	[ 9833 102752 3740]
328	997	2024-01-11 22:38:49.545296+00:00		t	T1_L_Mechanosensory	21_posterior	72272138190644306	648518346486270112	[ 7518 103007 3740]
329	998	2024-01-11 22:38:49.560759+00:00		t	T1_L_Chemosensory	13_posterior	72342506934855488	648518346491085345	[ 9421 103538 3740]
330	999	2024-01-11 22:38:49.575257+00:00		t	T1_L_Mechanosensory	3_anterior	72412806959541985	648518346478700628	[ 11003 100425 3740]
331	1000	2024-01-11 22:38:49.589268+00:00		t	T1_L_Chemosensory	16_posterior	72412875679041708	648518346467014126	[ 10290 102829 3740]
332	1001	2024-01-11 22:38:49.603565+00:00		t	T1_L_Chemosensory	12_anterior	72342438215366757	648518346491937675	[ 8576 102285 3740]
333	1002	2024-01-11 22:38:49.619203+00:00		t	T1_L_Mechanosensory	8_anterior	72342438215361581	648518346486894588	[ 8631 102385 3740]
334	1003	2024-01-11 22:38:49.633425+00:00		t	T1_L_Chemosensory	12_anterior	72412806959570290	648518346511221557	[ 10569 101208 3740]
335	1004	2024-01-11 22:38:49.648183+00:00		t	T1_L_Mechanosensory	4_anterior	72342369495736984	648518346502628934	[ 8949 99821 3740]
336	1005	2024-01-11 22:38:49.663254+00:00		t	T1_L_Mechanosensory	11_anterior	72342506934852317	648518346483384740	[ 8338 102566 3740]
337	1006	2024-01-11 22:38:49.677490+00:00		t	T1_L_Chemosensory	16_anterior	72412806959553917	648518346485925316	[ 10995 101535 3740]
338	1007	2024-01-11 22:38:49.692089+00:00		t	T1_L_Mechanosensory	17_posterior	72272138190642426	648518346479366610	[ 7234 103781 3740]
339	1008	2024-01-11 22:38:49.707647+00:00		t	T1_L_Mechanosensory	19_posterior	72342506934878867	648518346494445333	[ 9950 103743 3740]
340	1009	2024-01-11 22:38:49.721401+00:00		t	T1_L_Chemosensory	13_posterior	72342506934876409	648518346490221320	[ 10214 103317 3740]
341	1011	2024-01-11 22:38:49.750934+00:00		t	T1_L_Mechanosensory	4_anterior	72342506934852457	648518346481078016	[ 8476 102781 3740]
342	1012	2024-01-11 22:38:49.764468+00:00		t	T1_L_Mechanosensory	9_anterior	72412806959548471	648518346477712279	[ 10703 101838 3740]
343	1013	2024-01-11 22:38:49.778128+00:00		t	T1_L_Mechanosensory	5_anterior	72342369495813472	648518346491234081	[ 8813 100016 3740]
344	1014	2024-01-11 22:38:49.794649+00:00		t	T1_L_Mechanosensory	18_posterior	72342506934889929	648518346493166108	[ 9842 103645 3740]
345	1015	2024-01-11 22:38:49.811767+00:00		t	T1_L_Mechanosensory	3_anterior	72412806959544137	648518346490058267	[ 10962 101169 3740]
346	1016	2024-01-11 22:38:49.828033+00:00		t	T1_L_Chemosensory	12_anterior	72412738239946613	648518346491944331	[10724 99916 3740]
347	1017	2024-01-11 22:38:49.844123+00:00		t	T1_L_Mechanosensory	18_posterior	72342506934853532	648518346492336323	[ 9098 104347 3740]
348	1018	2024-01-11 22:38:49.859361+00:00		t	T1_L_Mechanosensory	21_posterior	72342506934858604	648518346486024318	[ 8975 104428 3740]
349	1019	2024-01-11 22:38:49.873643+00:00		t	T1_L_Chemosensory	16_posterior	72342506934880895	648518346501131798	[ 9906 103507 3740]
350	1020	2024-01-11 22:38:49.889255+00:00		t	T1_L_Mechanosensory	18_posterior	72342506934853096	648518346517248549	[ 10088 103641 3740]
351	1021	2024-01-11 22:38:49.906029+00:00		t	T1_L_Mechanosensory	2_anterior	72412806959546315	648518346496515157	[ 10810 101516 3740]
352	1022	2024-01-11 22:38:49.921642+00:00		t	T1_L_Mechanosensory	11_anterior	72342506934876138	648518346496086886	[ 9494 102905 3740]
353	1023	2024-01-11 22:38:49.936003+00:00		t	T1_L_Chemosensory	12_anterior	72342438215374746	648518346493968782	[ 8538 102222 3740]
354	1024	2024-01-11 22:38:49.951230+00:00		t	T1_L_Chemosensory	12_anterior	72412806959551974	648518346475324257	[ 10923 101411 3740]
355	1025	2024-01-11 22:38:49.966143+00:00		t	T1_L_Mechanosensory	3_anterior	72412738239942155	648518346490402140	[ 10942 100299 3740]
356	1026	2024-01-11 22:38:49.979933+00:00		t	T1_L_Chemosensory	13_posterior	72342506934845596	648518346496002662	[ 9407 103665 3740]
357	1027	2024-01-11 22:38:49.995933+00:00		t	T1_L_Chemosensory	13_posterior	72342506934853140	648518346480798941	[ 8534 103794 3740]
358	1028	2024-01-11 22:38:50.011100+00:00		t	T1_L_Mechanosensory	20_posterior	72342506934883200	648518346511906928	[ 9718 103627 3740]
359	1030	2024-01-11 22:38:50.040179+00:00		t	T1_L_Mechanosensory	1_posterior	72342506934876078	648518346515690826	[ 10106 102834 3740]
360	1032	2024-01-11 22:38:50.067227+00:00		t	T1_L_Mechanosensory	11_anterior	72342506934834325	648518346479306129	[ 9556 102420 3740]
361	1033	2024-01-11 22:38:50.082298+00:00		t	T1_L_Mechanosensory	20_posterior	72342506934847999	648518346503840161	[ 10099 103449 3740]
362	1034	2024-01-11 22:38:50.100748+00:00		t	T1_L_Mechanosensory	9_anterior	72412806959538004	648518346494278907	[ 11023 100757 3740]
363	1035	2024-01-11 22:38:50.117266+00:00		t	T1_L_Mechanosensory	20_posterior	72342506934876321	648518346486732493	[ 9692 103276 3740]
364	1036	2024-01-11 22:38:50.133245+00:00		t	T1_L_Mechanosensory	9_anterior	72412806959538407	648518346495501135	[ 10541 101435 3740]
365	1038	2024-01-11 22:38:50.162106+00:00		t	T1_L_Chemosensory	12_anterior	72342438215374737	648518346503131003	[ 8611 102209 3740]
366	1039	2024-01-11 22:38:50.175978+00:00		t	T1_L_Mechanosensory	11_anterior	72342506934861719	648518346475440481	[ 8398 102484 3740]
367	1040	2024-01-11 22:38:50.189486+00:00		t	T1_L_Mechanosensory	11_anterior	72342506934864229	648518346490218193	[ 8492 102689 3740]
368	1041	2024-01-11 22:38:50.202811+00:00		t	T1_L_Mechanosensory	20_posterior	72342506934850781	648518346502582598	[ 9601 103925 3740]
369	1042	2024-01-11 22:38:50.217312+00:00		t	T1_L_Mechanosensory	11_anterior	72342506934838727	648518346486627204	[ 8417 102837 3740]
370	1043	2024-01-11 22:38:50.232705+00:00		t	T1_L_Mechanosensory	17_posterior	72272138190636917	648518346488741710	[ 6753 102909 3740]
371	1045	2024-01-11 22:38:50.260499+00:00		t	T1_L_Mechanosensory	7_anterior	72272069471151642	648518346503032563	[ 6844 102329 3740]
372	1046	2024-01-11 22:38:50.272840+00:00		t	T1_L_Mechanosensory	8_anterior	72342506934852544	648518346480517334	[ 9318 102875 3740]
373	1047	2024-01-11 22:38:50.286082+00:00		t	T1_L_Mechanosensory	1_posterior	72342506934874115	648518346472588491	[ 9856 103184 3740]
374	1048	2024-01-11 22:38:50.299644+00:00		t	T1_L_Mechanosensory	17_posterior	72272138190634661	648518346514314718	[ 6911 103127 3740]
375	1049	2024-01-11 22:38:50.312442+00:00		t	T1_L_Mechanosensory	17_posterior	72272138190639388	648518346517666084	[ 7086 102919 3740]
376	1050	2024-01-11 22:38:50.324756+00:00		t	T1_L_Mechanosensory	7_anterior	72412806959561136	648518346494099232	[ 10433 100974 3740]
377	1051	2024-01-11 22:38:50.337120+00:00		t	T1_L_Chemosensory	16_posterior	72412875679054804	648518346486934425	[ 10344 103032 3740]
378	1052	2024-01-11 22:38:50.350110+00:00		t	T1_L_Mechanosensory	21_posterior	72272138190621526	648518346494703493	[ 7245 102530 3740]
379	1053	2024-01-11 22:38:50.363515+00:00		t	T1_L_Mechanosensory	17_posterior	72272138190644514	648518346475729332	[ 6789 103286 3740]
380	1054	2024-01-11 22:38:50.376937+00:00		t	T1_L_Mechanosensory	17_posterior	72272138190630050	648518346492674489	[ 7822 103407 3740]
381	1055	2024-01-11 22:38:50.391273+00:00		t	T1_L_Mechanosensory	7_anterior	72342506934865832	648518346495838864	[ 10090 102404 3740]
382	1056	2024-01-11 22:38:50.407212+00:00		t	T1_L_Mechanosensory	8_anterior	72342506934876084	648518346512287534	[ 9735 102835 3740]
383	1057	2024-01-11 22:38:50.423380+00:00		t	T1_L_Chemosensory	12_anterior	72342506934847791	648518346477715726	[ 8342 103210 3740]
384	1058	2024-01-11 22:38:50.438027+00:00		t	T1_L_Mechanosensory	4_anterior	72342369495810287	648518346498377298	[ 8838 99917 3740]
385	1059	2024-01-11 22:38:50.451411+00:00		t	T1_L_Mechanosensory	20_posterior	72342506934876715	648518346493241920	[ 9863 103781 3740]
386	1060	2024-01-11 22:38:50.464434+00:00		t	T1_L_Chemosensory	14_posterior	72342506934865043	648518346502050633	[ 8920 104329 3740]
387	1062	2024-01-11 22:38:50.492228+00:00		t	T1_L_Mechanosensory	20_posterior	72342506934860200	648518346496314685	[ 9504 103495 3740]
388	1063	2024-01-11 22:38:50.505796+00:00		t	T1_L_Chemosensory	6_anterior	72412806959538893	648518346486880252	[ 10557 102012 3740]
389	1064	2024-01-11 22:38:50.519265+00:00		t	T1_L_Mechanosensory	21_posterior	72272138190644320	648518346501059433	[ 7703 103066 3740]
390	1065	2024-01-11 22:38:50.532785+00:00		t	T1_L_Mechanosensory	3_anterior	72412738239944998	648518346498391890	[ 11433 100102 3740]
391	1066	2024-01-11 22:38:50.546602+00:00		t	T1_L_Mechanosensory	7_anterior	72342438215401707	648518346489863767	[ 10152 102357 3740]
392	1067	2024-01-11 22:38:50.560513+00:00		t	T1_L_Chemosensory	6_anterior	72412806959542552	648518346507361567	[ 10420 101576 3740]
393	1029	2024-01-11 22:38:50.025735+00:00		t	T1_L_Mechanosensory	10_posterior	72272138190635887	648518346479237583	[ 7697 102444 3740]
394	991	2024-01-11 22:38:49.461797+00:00		t	T1_L_Mechanosensory	4_anterior	72342369495810063	648518346487141347	[ 8554 99600 3740]
395	984	2024-01-11 22:38:49.356253+00:00		t	T1_L_Mechanosensory	11_anterior	72342438215364146	648518346495207818	[ 8945 102348 3740]
396	1061	2024-01-11 22:38:50.477731+00:00		t	T1_L_Mechanosensory	2_anterior	72412806959557691	648518346480010390	[ 10700 101244 3740]
397	1037	2024-01-11 22:38:50.148433+00:00		t	T1_L_Mechanosensory	17_posterior	72272138190639371	648518346515990602	[ 7210 102793 3740]
398	1031	2024-01-11 22:38:50.053335+00:00		t	T1_L_Mechanosensory	20_posterior	72342506934860325	648518346467551751	[ 10039 103728 3740]
399	1068	2024-01-11 22:38:50.579179+00:00		t	T1_L_Chemosensory	16_posterior	72412875679043592	648518346484321831	[ 10870 102466 3740]
400	1069	2024-01-11 22:38:50.595891+00:00		t	T1_L_Mechanosensory	21_posterior	72272069471161837	648518346504168232	[ 7165 101834 3740]
401	1071	2024-01-11 22:38:50.623829+00:00		t	T1_L_Mechanosensory	21_posterior	72342506934860349	648518346494206967	[ 8646 103756 3740]
402	1072	2024-01-11 22:38:50.640123+00:00		t	T1_L_Mechanosensory	7_anterior	72342506934862226	648518346488095824	[ 9182 103156 3740]
403	1073	2024-01-11 22:38:50.654531+00:00		t	T1_L_Chemosensory	6_anterior	72412806959555969	648518346504913267	[ 10750 101609 3740]
404	1074	2024-01-11 22:38:50.668076+00:00		t	T1_L_Mechanosensory	19_posterior	72342506934843202	648518346518472022	[ 9228 104332 3740]
405	1075	2024-01-11 22:38:50.681018+00:00		t	T1_L_Chemosensory	16_anterior	72412738239953565	648518346480007909	[ 11198 100110 3740]
406	1076	2024-01-11 22:38:50.694520+00:00		t	T1_L_Mechanosensory	18_posterior	72412875679039779	648518346486320008	[ 10451 103277 3740]
407	1077	2024-01-11 22:38:50.708699+00:00		t	T1_L_Mechanosensory	4_anterior	72342369495813100	648518346484109597	[ 8861 99493 3740]
408	1078	2024-01-11 22:38:50.731021+00:00		t	T1_L_Mechanosensory	21_posterior	72272069471151341	648518346499952963	[ 7162 102147 3740]
409	1079	2024-01-11 22:38:50.746355+00:00		t	T1_L_Mechanosensory	9_anterior	72412738239947599	648518346490419208	[ 10778 100244 3740]
410	1080	2024-01-11 22:38:50.760348+00:00		t	T1_L_Mechanosensory	7_anterior	72412738239947645	648518346504937094	[ 10545 100304 3740]
411	1081	2024-01-11 22:38:50.774906+00:00		t	T1_L_Mechanosensory	11_anterior	72342506934849815	648518346491204641	[ 9263 102487 3740]
412	1082	2024-01-11 22:38:50.789663+00:00		t	T1_L_Mechanosensory	21_posterior	72272138190643178	648518346479512530	[ 7219 102400 3740]
413	1083	2024-01-11 22:38:50.803284+00:00		t	T1_L_Chemosensory	6_anterior	72342438215374793	648518346501412195	[ 9140 102297 3740]
414	1084	2024-01-11 22:38:50.818444+00:00		t	T1_L_Mechanosensory	20_posterior	72412875679025481	648518346479384252	[ 10277 102930 3740]
415	1085	2024-01-11 22:38:50.832239+00:00		t	T1_L_Chemosensory	6_anterior	72412738239947343	648518346467151854	[10994 99586 3740]
416	1086	2024-01-11 22:38:50.845016+00:00		t	T1_L_Mechanosensory	7_anterior	72342506934849834	648518346494168889	[ 9301 102555 3740]
417	1087	2024-01-11 22:38:50.857814+00:00		t	T1_L_Mechanosensory	3_anterior	72412806959557650	648518346501519448	[ 10972 101094 3740]
418	1088	2024-01-11 22:38:50.871041+00:00		t	T1_L_Mechanosensory	3_anterior	72412806959538282	648518346504042702	[ 11059 101190 3740]
419	1090	2024-01-11 22:38:50.899845+00:00		t	T1_L_Mechanosensory	20_posterior	72342506934860172	648518346473119332	[ 9619 103480 3740]
420	1091	2024-01-11 22:38:50.913535+00:00		t	T1_L_Mechanosensory	21_posterior	72272138190658282	648518346474389613	[ 7668 102998 3740]
421	1092	2024-01-11 22:38:50.927264+00:00		t	T1_L_Mechanosensory	8_anterior	72342506934871522	648518346487586730	[ 9018 102791 3740]
422	1093	2024-01-11 22:38:50.940434+00:00		t	T1_L_Chemosensory	6_anterior	72412738239946601	648518346500831155	[10814 99877 3740]
423	1094	2024-01-11 22:38:50.953971+00:00		t	T1_L_Mechanosensory	17_posterior	72272138190622581	648518346492647865	[ 7435 103864 3740]
424	1095	2024-01-11 22:38:50.967633+00:00		t	T1_L_Mechanosensory	20_posterior	72342506934845338	648518346506706466	[ 9035 103390 3740]
425	1096	2024-01-11 22:38:50.980841+00:00		t	T1_L_Mechanosensory	7_anterior	72412806959550433	648518346491815697	[ 10546 101838 3740]
426	1097	2024-01-11 22:38:50.994945+00:00		t	T1_L_Mechanosensory	17_posterior	72272138190634802	648518346508935999	[ 6866 103384 3740]
427	1098	2024-01-11 22:38:51.011100+00:00		t	T1_L_Mechanosensory	1_posterior	72342506934883229	648518346498261658	[ 9660 103682 3740]
428	1099	2024-01-11 22:38:51.026152+00:00		t	T1_L_Mechanosensory	3_anterior	72412738239947525	648518346511316098	[ 11332 100069 3740]
429	1100	2024-01-11 22:38:51.040569+00:00		t	T1_L_Mechanosensory	1_anterior	72412738239946630	648518346499948172	[10892 99962 3740]
430	1103	2024-01-11 22:38:51.091558+00:00		t	T1_L_Mechanosensory	21_posterior	72272138190637240	648518346494308603	[ 7823 103268 3740]
431	1104	2024-01-11 22:38:51.108282+00:00		t	T1_L_Mechanosensory	1_posterior	72342506934855369	648518346496080842	[ 9770 103358 3740]
432	1105	2024-01-11 22:38:51.124819+00:00		t	T1_L_Mechanosensory	7_anterior	72412806959538685	648518346502562215	[ 10364 101750 3740]
433	1106	2024-01-11 22:38:51.138740+00:00		t	T1_L_Mechanosensory	11_anterior	72412806959567021	648518346478053357	[ 10661 102162 3740]
434	1107	2024-01-11 22:38:51.152948+00:00		t	T1_L_Mechanosensory	20_posterior	72342506934853026	648518346495890320	[ 8887 103738 3740]
435	1108	2024-01-11 22:38:51.167921+00:00		t	T1_L_Mechanosensory	21_posterior	72272069471157105	648518346486618289	[ 7247 102331 3740]
436	1109	2024-01-11 22:38:51.182812+00:00		t	T1_L_Chemosensory	16_posterior	72412875679094409	648518346484831389	[ 10423 102738 3740]
437	1110	2024-01-11 22:38:51.196311+00:00		t	T1_L_Chemosensory	14_posterior	72342506934864803	648518346487775956	[ 9646 103812 3740]
438	1111	2024-01-11 22:38:51.211211+00:00		t	T1_L_Mechanosensory	19_posterior	72342506934869389	648518346494900651	[ 8323 103382 3740]
439	1112	2024-01-11 22:38:51.227531+00:00		t	T1_L_Chemosensory	14_posterior	72342506934853373	648518346517469226	[ 8922 104150 3740]
440	1113	2024-01-11 22:38:51.242066+00:00		t	T1_L_Mechanosensory	1_posterior	72412875679043608	648518346487765995	[ 10942 102509 3740]
441	1114	2024-01-11 22:38:51.256530+00:00		t	T1_L_Chemosensory	12_anterior	72412738239945813	648518346480971232	[10605 99933 3740]
442	1115	2024-01-11 22:38:51.271005+00:00		t	T1_L_Mechanosensory	1_posterior	72342506934872104	648518346509294458	[ 9653 103749 3740]
443	1116	2024-01-11 22:38:51.286281+00:00		t	T1_L_Mechanosensory	2_anterior	72412806959551638	648518346487892948	[ 10631 100560 3740]
444	1117	2024-01-11 22:38:51.301111+00:00		t	T1_L_Mechanosensory	2_anterior	72412738239945731	648518346488040471	[10874 99773 3740]
445	1118	2024-01-11 22:38:51.315166+00:00		t	T1_L_Mechanosensory	20_posterior	72272069471154179	648518346483825557	[ 6977 102146 3740]
446	1119	2024-01-11 22:38:51.329095+00:00		t	T1_L_Mechanosensory	17_posterior	72272138190634662	648518346492414335	[ 6958 103167 3740]
447	1120	2024-01-11 22:38:51.342820+00:00		t	T1_L_Mechanosensory	9_anterior	72412738239898593	648518346517939048	[ 10755 100110 3740]
448	1121	2024-01-11 22:38:51.356844+00:00		t	T1_L_Mechanosensory	3_anterior	72412806959559281	648518346493224368	[ 10673 100591 3740]
449	1122	2024-01-11 22:38:51.370753+00:00		t	T1_L_Mechanosensory	17_posterior	72272138190634513	648518346479402172	[ 7253 102952 3740]
450	1123	2024-01-11 22:38:51.386663+00:00		t	T1_L_Mechanosensory	5_anterior	72342438215379785	648518346526362839	[ 9526 102330 3740]
451	1124	2024-01-11 22:38:51.402742+00:00		t	T1_L_Chemosensory	12_anterior	72412738239946541	648518346518469462	[10725 99744 3740]
452	1125	2024-01-11 22:38:51.418673+00:00		t	T1_L_Chemosensory	16_anterior	72412806959549806	648518346481379173	[ 10615 100496 3740]
453	1126	2024-01-11 22:38:51.435951+00:00		t	T1_L_Mechanosensory	11_anterior	72412806959560718	648518346495944779	[ 10537 100363 3740]
454	1127	2024-01-11 22:38:51.450141+00:00		t	T1_L_Chemosensory	15_anterior	72412738239944801	648518346481585601	[10513 99478 3740]
455	1128	2024-01-11 22:38:51.464355+00:00		t	T1_L_Chemosensory	15_anterior	72412806959533884	648518346497337729	[ 10885 101224 3740]
456	1129	2024-01-11 22:38:51.478321+00:00		t	T1_L_Mechanosensory	11_anterior	72342506934852762	648518346475648436	[ 9285 103094 3740]
457	1130	2024-01-11 22:38:51.491977+00:00		t	T1_L_Mechanosensory	5_anterior	72342369495809923	648518346481414245	[ 9437 99366 3740]
458	1131	2024-01-11 22:38:51.508115+00:00		t	T1_L_Chemosensory	14_posterior	72342506934864722	648518346488147230	[ 8552 103507 3740]
459	1133	2024-01-11 22:38:51.536300+00:00		t	T1_L_Mechanosensory	17_posterior	72272138190615377	648518346492304684	[ 7396 103665 3740]
460	1134	2024-01-11 22:38:51.553152+00:00		t	T1_L_Mechanosensory	21_posterior	72272138190639745	648518346503034099	[ 7951 103444 3740]
461	1135	2024-01-11 22:38:51.568973+00:00		t	T1_L_Mechanosensory	2_anterior	72412806959577518	648518346504110798	[ 10360 101982 3740]
462	1136	2024-01-11 22:38:51.584030+00:00		t	T1_L_Mechanosensory	8_anterior	72342506934862028	648518346472530635	[ 9672 102910 3740]
463	1137	2024-01-11 22:38:51.599048+00:00		t	T1_L_Chemosensory	14_posterior	72272069471159613	648518346509251962	[ 7339 102060 3740]
464	1138	2024-01-11 22:38:51.616104+00:00		t	T1_L_Mechanosensory	7_anterior	72412806959540239	648518346524249861	[ 10604 100923 3740]
465	1191	2024-01-11 22:38:52.381610+00:00		t	T1_L_Mechanosensory	9_anterior	72412806959544528	648518346475417912	[ 10467 101628 3740]
466	1192	2024-01-11 22:38:52.398757+00:00		t	T1_L_Mechanosensory	18_posterior	72412875679048556	648518346481419621	[ 10420 103195 3740]
467	1193	2024-01-11 22:38:52.413219+00:00		t	T1_L_Chemosensory	12_anterior	72412738239949181	648518346503790497	[10381 99906 3740]
468	1194	2024-01-11 22:38:52.427898+00:00		t	T1_L_Mechanosensory	10_posterior	72272138190634958	648518346501481048	[ 6628 103588 3740]
469	1195	2024-01-11 22:38:52.440473+00:00		t	T1_L_Mechanosensory	2_anterior	72412738239945833	648518346499582046	[ 10595 100075 3740]
470	1196	2024-01-11 22:38:52.452637+00:00		t	T1_L_Mechanosensory	7_anterior	72412806959523055	648518346512295982	[ 10533 102346 3740]
471	1197	2024-01-11 22:38:52.464890+00:00		t	T1_L_Mechanosensory	2_anterior	72412806959542851	648518346472642569	[ 10774 102052 3740]
472	1198	2024-01-11 22:38:52.480273+00:00		t	T1_L_Mechanosensory	9_anterior	72412806959540500	648518346487808322	[ 10735 101364 3740]
473	1199	2024-01-11 22:38:52.494593+00:00		t	T1_L_Mechanosensory	9_anterior	72342438215351135	648518346515332935	[ 9179 102380 3740]
474	1200	2024-01-11 22:38:52.508052+00:00		t	T1_L_Mechanosensory	21_posterior	72342506934885475	648518346488891741	[ 8926 103670 3740]
475	1201	2024-01-11 22:38:52.524534+00:00		t	T1_L_Mechanosensory	1_posterior	72342506934842131	648518346486301064	[ 10068 103051 3740]
476	1202	2024-01-11 22:38:52.539419+00:00		t	T1_L_Chemosensory	14_posterior	72342506934865007	648518346487789524	[ 9176 104266 3740]
477	1203	2024-01-11 22:38:52.555016+00:00		t	T1_L_Chemosensory	14_posterior	72412875679067110	648518346486417824	[ 10847 102549 3740]
478	1204	2024-01-11 22:38:52.569718+00:00		t	T1_L_Chemosensory	14_posterior	72412875679047831	648518346507578233	[ 10777 102447 3740]
479	1205	2024-01-11 22:38:52.583909+00:00		t	T1_L_Mechanosensory	8_anterior	72342506934854738	648518346459779076	[ 9069 102491 3740]
480	1206	2024-01-11 22:38:52.596930+00:00		t	T1_L_Mechanosensory	1_posterior	72342506934857869	648518346486743245	[ 9678 103494 3740]
481	1207	2024-01-11 22:38:52.609754+00:00		t	T1_L_Chemosensory	16_anterior	72412738239945066	648518346491192440	[ 11050 100114 3740]
482	1208	2024-01-11 22:38:52.622465+00:00		t	T1_L_Mechanosensory	18_posterior	72412875679059532	648518346483048678	[ 10339 103291 3740]
483	1209	2024-01-11 22:38:52.634992+00:00		t	T1_L_Mechanosensory	18_posterior	72342506934855379	648518346517892456	[ 10111 103323 3740]
484	1274	2024-01-11 22:38:53.578750+00:00		t	T1_L_Mechanosensory	7_anterior	72342506934852587	648518346502440019	[ 9149 102971 3740]
485	1275	2024-01-11 22:38:53.591646+00:00		t	T1_L_Mechanosensory	7_anterior	72412806959534680	648518346499204929	[ 10400 102164 3740]
486	1276	2024-01-11 22:38:53.604604+00:00		t	T1_L_Mechanosensory	20_posterior	72342506934855694	648518346479119823	[ 9402 103805 3740]
487	1277	2024-01-11 22:38:53.620893+00:00		t	T1_L_Mechanosensory	1_posterior	72342506934876176	648518346480431163	[ 9869 102937 3740]
488	1278	2024-01-11 22:38:53.637464+00:00		t	T1_L_Mechanosensory	2_anterior	72412806959572146	648518346490462218	[ 10541 100813 3740]
489	1280	2024-01-11 22:38:53.664934+00:00		t	T1_L_Mechanosensory	5_anterior	72342369495813417	648518346486451104	[ 8611 99935 3740]
490	1282	2024-01-11 22:38:53.697078+00:00		t	T1_L_Chemosensory	6_anterior	72412738239946569	648518346486144964	[11218 99829 3740]
491	1283	2024-01-11 22:38:53.715683+00:00		t	T1_L_Chemosensory	6_anterior	72412806959542932	648518346491985519	[ 10335 102183 3740]
492	1284	2024-01-11 22:38:53.730055+00:00		t	T1_L_Mechanosensory	4_anterior	72342369495813323	648518346484661763	[ 8895 99774 3740]
493	1285	2024-01-11 22:38:53.743398+00:00		t	T1_L_Mechanosensory	4_anterior	72342369495805528	648518346487886292	[ 8739 99808 3740]
494	1286	2024-01-11 22:38:53.756532+00:00		t	T1_L_Mechanosensory	3_anterior	72412738239950758	648518346494109472	[11057 99883 3740]
495	1287	2024-01-11 22:38:53.773033+00:00		t	T1_L_Mechanosensory	2_anterior	72412738239955917	648518346489735951	[11181 99925 3740]
496	1288	2024-01-11 22:38:53.791724+00:00		t	T1_L_Mechanosensory	9_anterior	72412806959544123	648518346477792526	[ 10795 101103 3740]
497	1289	2024-01-11 22:38:53.805988+00:00		t	T1_L_Chemosensory	15_posterior	72412875679046088	648518346499538663	[ 10257 102876 3740]
498	1290	2024-01-11 22:38:53.819908+00:00		t	T1_L_Mechanosensory	7_anterior	72412806959545875	648518346488875613	[ 10586 100462 3740]
499	1291	2024-01-11 22:38:53.834575+00:00		t	T1_L_Mechanosensory	10_posterior	72272069471237716	648518346478095061	[ 7427 102070 3740]
500	1292	2024-01-11 22:38:53.848177+00:00		t	T1_L_Mechanosensory	17_posterior	72272138190639736	648518346474378605	[ 7090 103442 3740]
501	1293	2024-01-11 22:38:53.864643+00:00		t	T1_L_Mechanosensory	1_posterior	72342506934853106	648518346501372003	[ 9470 103698 3740]
502	1294	2024-01-11 22:38:53.879633+00:00		t	T1_L_Chemosensory	16_posterior	72412875679035027	648518346478762068	[ 10342 103121 3740]
503	1295	2024-01-11 22:38:53.893568+00:00		t	T1_L_Chemosensory	15_anterior	72412738239945073	648518346483371940	[ 10670 100174 3740]
504	1296	2024-01-11 22:38:53.907338+00:00		t	T1_L_Chemosensory	16_anterior	72412806959540113	648518346486259848	[ 10919 100727 3740]
505	1297	2024-01-11 22:38:53.919511+00:00		t	T1_L_Mechanosensory	21_posterior	72342506934853133	648518346476654710	[ 8763 103745 3740]
506	1298	2024-01-11 22:38:53.932885+00:00		t	T1_L_Mechanosensory	4_anterior	72342369495808732	648518346515317575	[ 8498 99869 3740]
507	1299	2024-01-11 22:38:53.948448+00:00		t	T1_L_Mechanosensory	7_anterior	72412806959536807	648518346487969303	[ 10245 102156 3740]
508	1300	2024-01-11 22:38:53.966334+00:00		t	T1_L_Mechanosensory	21_posterior	72342506934860257	648518346497355137	[ 8450 103524 3740]
509	1301	2024-01-11 22:38:53.982012+00:00		t	T1_L_Mechanosensory	1_posterior	72412875679070909	648518346496828973	[ 10412 102685 3740]
510	1302	2024-01-11 22:38:53.996387+00:00		t	T1_L_Mechanosensory	17_posterior	72272138190644463	648518346490479370	[ 6759 103205 3740]
511	1303	2024-01-11 22:38:54.011747+00:00		t	T1_L_Chemosensory	13_posterior	72272138190634048	648518346489829683	[ 7004 102493 3740]
512	1304	2024-01-11 22:38:54.027811+00:00		t	T1_L_Chemosensory	13_posterior	72342506934862824	648518346501454424	[ 9406 104181 3740]
513	1305	2024-01-11 22:38:54.040968+00:00		t	T1_L_Mechanosensory	2_anterior	72412806959553617	648518346483362380	[ 10591 100639 3740]
514	1306	2024-01-11 22:38:54.053569+00:00		t	T1_L_Mechanosensory	2_anterior	72412806959546421	648518346521692153	[ 10637 101661 3740]
515	1281	2024-01-11 22:38:53.684192+00:00		t	T1_L_Mechanosensory	21_posterior	72342506934848808	648518346512183743	[ 9035 104419 3740]
516	1101	2024-01-11 22:38:51.055480+00:00		t	T1_L_Mechanosensory	1_posterior	72342506934857292	648518346495195530	[ 10022 102728 3740]
517	1070	2024-01-11 22:38:50.609401+00:00		t	T1_L_Mechanosensory	1_posterior	72342506934862004	648518346481753793	[ 10214 102864 3740]
518	1279	2024-01-11 22:38:53.651411+00:00		t	T1_L_Mechanosensory	10_posterior	72272069471124874	648518346498547538	[ 7273 101721 3740]
519	1307	2024-01-11 22:38:54.066202+00:00		t	T1_L_Mechanosensory	8_anterior	72342506934864352	648518346499925317	[ 8735 102879 3740]
520	1102	2024-01-11 22:38:51.074174+00:00		t	T1_L_Mechanosensory	21_posterior	72272138190639598	648518346486886093	[ 7708 103172 3740]
521	1132	2024-01-11 22:38:51.522219+00:00		t	T1_L_Mechanosensory	1_posterior	72342506934871622	648518346474795970	[ 9878 103016 3740]
522	1089	2024-01-11 22:38:50.886475+00:00		t	T1_L_Mechanosensory	20_posterior	72342506934845266	648518346515500103	[ 9716 103323 3740]
523	504	2024-01-09 23:35:36.472832+00:00		t	ADMN_L	Bristle	72131880329517574	648518346491331448	[ 3634 117702 1154]
524	508	2024-01-09 23:35:36.475321+00:00		t	ADMN_L	Bristle	72202249073692392	648518346480142580	[ 4155 117728 1154]
525	501	2024-01-09 23:35:36.471099+00:00		t	ADMN_L	Bristle	72202249073673601	648518346488619533	[ 4324 117786 1154]
526	502	2024-01-09 23:35:36.471666+00:00		t	ADMN_L	Bristle	72202249073671967	648518346511732336	[ 4866 118103 1154]
527	503	2024-01-09 23:35:36.472263+00:00		t	ADMN_L	Bristle	72202249073673777	648518346489651417	[ 4486 118089 1154]
528	505	2024-01-09 23:35:36.473553+00:00		t	ADMN_L	Bristle	72131880329521421	648518346517790824	[ 3218 118230 1154]
529	506	2024-01-09 23:35:36.474143+00:00		t	ADMN_L	Bristle	72202317793280188	648518346490914849	[ 5117 119256 1154]
530	507	2024-01-09 23:35:36.474717+00:00		t	ADMN_L	Bristle	72131880329503323	648518346490932257	[ 3334 118204 1154]
531	509	2024-01-09 23:35:36.475882+00:00		t	ADMN_L	Bristle	72202317793339064	648518346492228803	[ 5528 120170 1154]
532	510	2024-01-09 23:35:36.476470+00:00		t	ADMN_L	Bristle	72131880329481471	648518346493342997	[ 3584 118420 1154]
533	511	2024-01-09 23:35:36.477055+00:00		t	ADMN_L	Bristle	72131880329497676	648518346499509598	[ 3922 118044 1154]
534	512	2024-01-09 23:35:36.477636+00:00		t	ADMN_L	Bristle	72131880329486200	648518346493380885	[ 3738 118371 1154]
535	513	2024-01-09 23:35:36.478231+00:00		t	ADMN_L	Bristle	72131880329494894	648518346493432597	[ 3853 118618 1154]
536	514	2024-01-09 23:35:36.478791+00:00		t	ADMN_L	Bristle	72131880329487922	648518346493644280	[ 3738 118172 1154]
537	515	2024-01-09 23:35:36.479379+00:00		t	ADMN_L	Bristle	72131880329485901	648518346493688177	[ 2739 118167 1154]
538	516	2024-01-09 23:35:36.479956+00:00		t	ADMN_L	Bristle	72202317793277564	648518346493716593	[ 5389 120081 1154]
539	517	2024-01-09 23:35:36.480535+00:00		t	ADMN_L	Bristle	72202249073687424	648518346494718965	[ 4747 118135 1154]
540	518	2024-01-09 23:35:36.481302+00:00		t	ADMN_L	Bristle	72202249073702329	648518346493902112	[ 4934 118105 1154]
541	519	2024-01-09 23:35:36.481922+00:00		t	ADMN_L	Bristle	72272686537508571	648518346494159218	[ 6485 120558 1154]
542	520	2024-01-09 23:35:36.482497+00:00		t	ADMN_L	Bristle	72131880329497990	648518346494159474	[ 2920 118147 1154]
543	521	2024-01-09 23:35:36.483078+00:00		t	ADMN_L	Bristle	72202249073770207	648518346494474295	[ 4185 118046 1154]
544	522	2024-01-09 23:35:36.483648+00:00		t	ADMN_L	Bristle	72202317793309520	648518346495165622	[ 5574 119364 1154]
545	523	2024-01-09 23:35:36.484222+00:00		t	ADMN_L	Bristle	72202249073676296	648518346495655842	[ 4471 118211 1154]
546	524	2024-01-09 23:35:36.484778+00:00		t	ADMN_L	Bristle	72202249073695117	648518346495891046	[ 4236 118391 1154]
547	525	2024-01-09 23:35:36.485362+00:00		t	ADMN_L	Bristle	72202249073700445	648518346495985932	[ 4233 117738 1154]
548	526	2024-01-09 23:35:36.485932+00:00		t	ADMN_L	Bristle	72202249073682606	648518346496905956	[ 4566 118000 1154]
549	527	2024-01-09 23:35:36.486499+00:00		t	ADMN_L	Bristle	72202249073687685	648518346499224926	[ 4235 118210 1154]
550	528	2024-01-09 23:35:36.487085+00:00		t	ADMN_L	Bristle	72202386512703543	648518346499267422	[ 6024 121035 1154]
551	529	2024-01-09 23:35:36.487695+00:00		t	ADMN_L	Bristle	72131880329488120	648518346508739647	[ 3487 118310 1154]
552	530	2024-01-09 23:35:36.488318+00:00		t	ADMN_L	Bristle	72202249073693720	648518346491166328	[ 4265 118145 1154]
553	531	2024-01-09 23:35:36.489031+00:00		t	ADMN_L	Bristle	72131880329497017	648518346500546739	[ 3590 117804 1154]
554	532	2024-01-09 23:35:36.489606+00:00		t	ADMN_L	Bristle	72202249073685615	648518346500582067	[ 4133 118727 1154]
555	533	2024-01-09 23:35:36.490192+00:00		t	ADMN_L	Bristle	72202249073678934	648518346472285490	[ 5037 118027 1154]
556	534	2024-01-09 23:35:36.490753+00:00		t	ADMN_L	Bristle	72202249073676160	648518346493282880	[ 4152 118142 1154]
557	535	2024-01-09 23:35:36.491333+00:00		t	ADMN_L	Bristle	72202317860351621	648518346501186392	[ 4931 118975 1257]
558	536	2024-01-09 23:35:36.491886+00:00		t	ADMN_L	Bristle	72131880329493216	648518346501186648	[ 3009 117945 1154]
559	537	2024-01-09 23:35:36.492463+00:00		t	ADMN_L	Bristle	72131880329488225	648518346502331047	[ 4083 118340 1154]
560	538	2024-01-09 23:35:36.493048+00:00		t	ADMN_L	Bristle	72131880329494970	648518346503931086	[ 2587 118591 1154]
561	539	2024-01-09 23:35:36.493632+00:00		t	ADMN_L	Bristle	72202249073653168	648518346500972700	[ 4308 118571 1154]
562	540	2024-01-09 23:35:36.494217+00:00		t	ADMN_L	Bristle	72131880329510319	648518346508689215	[ 3301 118077 1154]
563	541	2024-01-09 23:35:36.494785+00:00		t	ADMN_L	Bristle	72131880329510890	648518346509031895	[ 3811 118146 1154]
564	542	2024-01-09 23:35:36.495390+00:00		t	ADMN_L	Bristle	72131880329489993	648518346509032151	[ 3495 117851 1154]
565	543	2024-01-09 23:35:36.496119+00:00		t	ADMN_L	Bristle	72202317793360478	648518346499493211	[ 5871 120305 1154]
566	544	2024-01-09 23:35:36.496689+00:00		t	ADMN_L	Bristle	72131880329508732	648518346509134295	[ 3461 117943 1154]
567	545	2024-01-09 23:35:36.497285+00:00		t	ADMN_L	Bristle	72202249073686809	648518346509669946	[ 5432 117988 1154]
568	546	2024-01-09 23:35:36.497850+00:00		t	ADMN_L	Bristle	72202249073687631	648518346511680624	[ 4937 118219 1154]
569	547	2024-01-09 23:35:36.498432+00:00		t	ADMN_L	Bristle	72131880329502489	648518346511832255	[ 4027 118027 1154]
570	548	2024-01-09 23:35:36.499008+00:00		t	ADMN_L	Bristle	72131880329499591	648518346512508062	[ 3895 118523 1154]
571	549	2024-01-09 23:35:36.499573+00:00		t	ADMN_L	Bristle	72202249073671997	648518346509497219	[ 5156 118117 1154]
572	550	2024-01-09 23:35:36.500153+00:00		t	ADMN_L	Bristle	72131880329491538	648518346514075870	[ 4056 118610 1154]
573	551	2024-01-09 23:35:36.500723+00:00		t	ADMN_L	Bristle	72272686537535583	648518346488866909	[ 6860 120354 1154]
574	552	2024-01-09 23:35:36.501308+00:00		t	ADMN_L	Bristle	72413493147832237	648518346516443095	[ 11772 121762 1864]
575	553	2024-01-09 23:35:36.501900+00:00		t	ADMN_L	Bristle	72202249073666309	648518346516513239	[ 4791 118689 1154]
576	554	2024-01-09 23:35:36.502494+00:00		t	ADMN_L	Bristle	72131880329510093	648518346516518359	[ 3215 118099 1154]
577	555	2024-01-09 23:35:36.503077+00:00		t	ADMN_L	Bristle	72131880329489978	648518346517171749	[ 3677 117774 1154]
578	556	2024-01-09 23:35:36.503788+00:00		t	ADMN_L	Bristle	72202317793309095	648518346520616151	[ 5453 119247 1154]
579	557	2024-01-09 23:35:36.504376+00:00		t	ADMN_L	Bristle	72131880329483909	648518346494406770	[ 3543 117702 1154]
580	558	2024-01-09 23:35:36.504952+00:00		t	ADMN_L	Bristle	72202249073702026	648518346483067838	[ 4348 118086 1154]
581	559	2024-01-09 23:35:36.505552+00:00		t	ADMN_L	Bristle	72202317793259885	648518346466659182	[ 5178 120819 1154]
582	560	2024-01-09 23:35:36.506131+00:00		t	ADMN_L	Bristle	72131949049041675	648518346474410690	[ 3299 118868 1154]
583	561	2024-01-09 23:35:36.506697+00:00		t	ADMN_L	Bristle	72131949049083607	648518346474443458	[ 4009 119203 1154]
584	562	2024-01-09 23:35:36.507283+00:00		t	ADMN_L	Bristle	72202317793296760	648518346494854901	[ 6019 120371 1154]
585	563	2024-01-09 23:35:36.507838+00:00		t	ADMN_L	Bristle	72131949049118526	648518346475241825	[ 4040 119422 1154]
586	564	2024-01-09 23:35:36.508428+00:00		t	ADMN_L	Bristle	72202317793513861	648518346475787234	[ 4265 120061 1154]
587	565	2024-01-09 23:35:36.509007+00:00		t	ADMN_L	Bristle	72131880329560891	648518346476470646	[ 2492 118632 1154]
588	566	2024-01-09 23:35:36.509574+00:00		t	ADMN_L	Bristle	72131949049041081	648518346476471414	[ 3089 118843 1154]
589	567	2024-01-09 23:35:36.510164+00:00		t	ADMN_L	Bristle	72202317793281038	648518346476483446	[ 4659 119958 1154]
590	568	2024-01-09 23:35:36.510734+00:00		t	ADMN_L	Bristle	72131880329495278	648518346509675139	[ 2764 118675 1154]
591	569	2024-01-09 23:35:36.511459+00:00		t	ADMN_L	Bristle	72202386512614214	648518346497333016	[ 6080 120915 1154]
592	570	2024-01-09 23:35:36.512042+00:00		t	ADMN_L	Bristle	72202317793302903	648518346477491932	[ 5938 119939 1154]
593	571	2024-01-09 23:35:36.512622+00:00		t	ADMN_L	Bristle	72202317793333614	648518346477495822	[ 4351 119361 1154]
594	572	2024-01-09 23:35:36.513209+00:00		t	ADMN_L	Bristle	72202317793280525	648518346477496590	[ 5348 119501 1154]
595	573	2024-01-09 23:35:36.513767+00:00		t	ADMN_L	Bristle	72202386512627697	648518346477498844	[ 5847 120985 1154]
596	574	2024-01-09 23:35:36.514341+00:00		t	ADMN_L	Bristle	72202317793290783	648518346477773532	[ 5256 120457 1154]
597	575	2024-01-09 23:35:36.514892+00:00		t	ADMN_L	Bristle	72131949049071481	648518346477797101	[ 2225 118994 1154]
598	576	2024-01-09 23:35:36.515475+00:00		t	ADMN_L	Bristle	72272686537533382	648518346477810901	[ 6465 120151 1154]
599	577	2024-01-09 23:35:36.516045+00:00		t	ADMN_L	Bristle	72202317793301899	648518346493313564	[ 5098 119584 1154]
600	578	2024-01-09 23:35:36.516609+00:00		t	ADMN_L	Bristle	72202317793320769	648518346478530420	[ 5510 119555 1154]
601	579	2024-01-09 23:35:36.517191+00:00		t	ADMN_L	Bristle	72131880329505911	648518346480367830	[ 2933 118654 1154]
602	580	2024-01-09 23:35:36.517751+00:00		t	ADMN_L	Bristle	72202317793340565	648518346494362247	[ 5700 120294 1154]
603	581	2024-01-09 23:35:36.518331+00:00		t	ADMN_L	Bristle	72202317793338672	648518346478814160	[ 5549 120097 1154]
604	582	2024-01-09 23:35:36.519031+00:00		t	ADMN_L	Bristle	72202317793311350	648518346479147153	[ 4854 119803 1154]
605	583	2024-01-09 23:35:36.519599+00:00		t	ADMN_L	Bristle	72202317793418726	648518346479206076	[ 4803 120049 1154]
606	584	2024-01-09 23:35:36.520176+00:00		t	ADMN_L	Bristle	72202317793303413	648518346503867809	[ 5783 120017 1154]
607	585	2024-01-09 23:35:36.520739+00:00		t	ADMN_L	Bristle	72272755257066739	648518346479291346	[ 6622 120910 1154]
608	586	2024-01-09 23:35:36.521338+00:00		t	ADMN_L	Bristle	72131880329486745	648518346479699188	[ 2614 118783 1154]
609	587	2024-01-09 23:35:36.521935+00:00		t	ADMN_L	Bristle	72131949049168647	648518346479700980	[ 2358 118835 1154]
610	588	2024-01-09 23:35:36.522524+00:00		t	ADMN_L	Bristle	72131949049062983	648518346479796453	[ 3515 119193 1154]
611	589	2024-01-09 23:35:36.523116+00:00		t	ADMN_L	Bristle	72131880329506343	648518346480281814	[ 2653 118686 1154]
612	590	2024-01-09 23:35:36.523678+00:00		t	ADMN_L	Bristle	72131949049047975	648518346480288982	[ 3665 119135 1154]
613	591	2024-01-09 23:35:36.524265+00:00		t	ADMN_L	Bristle	72202317793302752	648518346480290518	[ 5884 119828 1154]
614	592	2024-01-09 23:35:36.524835+00:00		t	ADMN_L	Bristle	72131949049040367	648518346480881920	[ 3742 120566 1154]
615	593	2024-01-09 23:35:36.525424+00:00		t	ADMN_L	Bristle	72202317793289263	648518346480930138	[ 5721 119630 1154]
616	594	2024-01-09 23:35:36.526137+00:00		t	ADMN_L	Bristle	72131949049169925	648518346481374145	[ 3425 118907 1154]
617	595	2024-01-09 23:35:36.526740+00:00		t	ADMN_L	Bristle	72202317793324037	648518346482144916	[ 5010 120149 1154]
618	596	2024-01-09 23:35:36.527340+00:00		t	ADMN_L	Bristle	72202317793312668	648518346482815462	[ 4153 120190 1154]
619	597	2024-01-09 23:35:36.527899+00:00		t	ADMN_L	Bristle	72202317793290096	648518346483073612	[ 6142 120088 1154]
620	598	2024-01-09 23:35:36.528485+00:00		t	ADMN_L	Bristle	72272686537465141	648518346483073868	[ 6192 120185 1154]
621	599	2024-01-09 23:35:36.529069+00:00		t	ADMN_L	Bristle	72202317793452786	648518346483076286	[ 4410 119741 1154]
622	600	2024-01-09 23:35:36.529636+00:00		t	ADMN_L	Bristle	72131949049086387	648518346483076542	[ 3964 119892 1154]
623	601	2024-01-09 23:35:36.530215+00:00		t	ADMN_L	Bristle	72202317793297506	648518346483076798	[ 4727 120727 1154]
624	602	2024-01-09 23:35:36.530775+00:00		t	ADMN_L	Bristle	72131949049082894	648518346483129764	[ 2418 119105 1154]
625	603	2024-01-09 23:35:36.531359+00:00		t	ADMN_L	Bristle	72202317793301599	648518346484047655	[ 4119 119482 1154]
626	604	2024-01-09 23:35:36.531939+00:00		t	ADMN_L	Bristle	72131880329512094	648518346484634013	[ 3105 118399 1154]
627	605	2024-01-09 23:35:36.532514+00:00		t	ADMN_L	Bristle	72131949115976980	648518346485799108	[ 2260 119341 1185]
628	606	2024-01-09 23:35:36.533117+00:00		t	ADMN_L	Bristle	72131949049098027	648518346485848004	[ 3455 119136 1154]
629	607	2024-01-09 23:35:36.533827+00:00		t	ADMN_L	Bristle	72131949049050593	648518346486065554	[ 3954 120010 1154]
630	608	2024-01-09 23:35:36.534422+00:00		t	ADMN_L	Bristle	72131949049071292	648518346486159273	[ 2792 118965 1154]
631	301	2024-01-09 23:35:36.350246+00:00		t	T1_L	anterior	72412806959540043	648518346481379173	[ 10416 100587 3740]
632	609	2024-01-09 23:35:36.534996+00:00		t	ADMN_L	Bristle	72131949049083046	648518346486170281	[ 3544 119086 1154]
633	610	2024-01-09 23:35:36.535575+00:00		t	ADMN_L	Bristle	72202317793297449	648518346486416049	[ 5046 120722 1154]
634	611	2024-01-09 23:35:36.536148+00:00		t	ADMN_L	Bristle	72131949115969837	648518346486497505	[ 2336 119450 1185]
635	612	2024-01-09 23:35:36.536714+00:00		t	ADMN_L	Bristle	72131949049073909	648518346486735075	[ 3661 119790 1154]
636	613	2024-01-09 23:35:36.537299+00:00		t	ADMN_L	Bristle	72131880329483216	648518346487388330	[ 3360 118685 1154]
637	614	2024-01-09 23:35:36.537858+00:00		t	ADMN_L	Bristle	72272686537536210	648518346487623746	[ 6203 120511 1154]
638	615	2024-01-09 23:35:36.538435+00:00		t	ADMN_L	Bristle	72131880329483386	648518346487847760	[ 2858 118765 1154]
639	616	2024-01-09 23:35:36.539012+00:00		t	ADMN_L	Bristle	72131949049055036	648518346487848528	[ 2678 119144 1154]
640	617	2024-01-09 23:35:36.539613+00:00		t	ADMN_L	Bristle	72202317793297745	648518346487938590	[ 4494 120808 1154]
641	618	2024-01-09 23:35:36.540225+00:00		t	ADMN_L	Bristle	72202317793277604	648518346488289007	[ 5899 120062 1154]
642	619	2024-01-09 23:35:36.540787+00:00		t	ADMN_L	Bristle	72202386512661650	648518346488633357	[ 5769 120856 1154]
643	620	2024-01-09 23:35:36.541503+00:00		t	ADMN_L	Bristle	72131949049083635	648518346488638193	[ 3048 119226 1154]
644	621	2024-01-09 23:35:36.542121+00:00		t	ADMN_L	Bristle	72202317793320743	648518346499954131	[ 5076 119530 1154]
645	622	2024-01-09 23:35:36.542689+00:00		t	ADMN_L	Bristle	72272686537468669	648518346488679261	[ 6255 120303 1154]
646	623	2024-01-09 23:35:36.543275+00:00		t	ADMN_L	Bristle	72202317793282167	648518346488696925	[ 4572 120825 1154]
647	624	2024-01-09 23:35:36.543848+00:00		t	ADMN_L	Bristle	72131949049029511	648518346488831978	[ 3938 119379 1154]
648	625	2024-01-09 23:35:36.544435+00:00		t	ADMN_L	Bristle	72202317793280734	648518346488833514	[ 5834 119725 1154]
649	626	2024-01-09 23:35:36.545019+00:00		t	ADMN_L	Bristle	72202317793286410	648518346480076773	[ 6007 120788 1154]
650	627	2024-01-09 23:35:36.545582+00:00		t	ADMN_L	Bristle	72202317793289254	648518346488903401	[ 6006 119685 1154]
651	628	2024-01-09 23:35:36.546154+00:00		t	ADMN_L	Bristle	72131949049042299	648518346480089254	[ 3977 119300 1154]
652	629	2024-01-09 23:35:36.546718+00:00		t	ADMN_L	Bristle	72272686537508890	648518346489223527	[ 6348 120649 1154]
653	630	2024-01-09 23:35:36.547325+00:00		t	ADMN_L	Bristle	72202317793275002	648518346489231207	[ 5213 120617 1154]
654	631	2024-01-09 23:35:36.547891+00:00		t	ADMN_L	Bristle	72272686537537934	648518346501409123	[ 6264 120756 1154]
655	632	2024-01-09 23:35:36.548886+00:00		t	ADMN_L	Bristle	72202317793336331	648518346489261657	[ 5428 119727 1154]
656	633	2024-01-09 23:35:36.549491+00:00		t	ADMN_L	Bristle	72131949049140445	648518346489262425	[ 2860 119115 1154]
657	634	2024-01-09 23:35:36.550071+00:00		t	ADMN_L	Bristle	72131949049111829	648518346489262681	[ 3317 118785 1154]
658	635	2024-01-09 23:35:36.550635+00:00		t	ADMN_L	Bristle	72202317793289025	648518346489275239	[ 4759 119606 1154]
659	636	2024-01-09 23:35:36.551220+00:00		t	ADMN_L	Bristle	72202317793364703	648518346486282386	[ 5378 120761 1154]
660	637	2024-01-09 23:35:36.551781+00:00		t	ADMN_L	Bristle	72202317793326508	648518346489460978	[ 4425 120606 1154]
661	638	2024-01-09 23:35:36.552369+00:00		t	ADMN_L	Bristle	72202386512619973	648518346489545487	[ 5072 120839 1154]
662	639	2024-01-09 23:35:36.552931+00:00		t	ADMN_L	Bristle	72202317793413647	648518346489566077	[ 5955 119768 1154]
663	640	2024-01-09 23:35:36.553502+00:00		t	ADMN_L	Bristle	72202317793285371	648518346489580895	[ 6064 120229 1154]
664	641	2024-01-09 23:35:36.554076+00:00		t	ADMN_L	Bristle	72272755256962452	648518346489587807	[ 6760 120985 1154]
665	642	2024-01-09 23:35:36.554642+00:00		t	ADMN_L	Bristle	72202317793289699	648518346481154650	[ 6106 119925 1154]
666	643	2024-01-09 23:35:36.555220+00:00		t	ADMN_L	Bristle	72202317793388249	648518346489647833	[ 5956 120253 1154]
667	644	2024-01-09 23:35:36.555779+00:00		t	ADMN_L	Bristle	72202317793305517	648518346489652185	[ 5132 120750 1154]
668	645	2024-01-09 23:35:36.556482+00:00		t	ADMN_L	Bristle	72202317793289514	648518346489872616	[ 5640 119825 1154]
669	646	2024-01-09 23:35:36.557067+00:00		t	ADMN_L	Bristle	72202317793320928	648518346489923099	[ 4419 119536 1154]
670	647	2024-01-09 23:35:36.557635+00:00		t	ADMN_L	Bristle	72131949049070077	648518346489923867	[ 3199 118825 1154]
671	648	2024-01-09 23:35:36.558212+00:00		t	ADMN_L	Bristle	72131949049086834	648518346489979345	[ 3825 119878 1154]
672	649	2024-01-09 23:35:36.558776+00:00		t	ADMN_L	Bristle	72131949049029125	648518346490239068	[ 2631 118861 1154]
673	650	2024-01-09 23:35:36.559352+00:00		t	ADMN_L	Bristle	72131949049047710	648518346490269788	[ 3662 119057 1154]
674	651	2024-01-09 23:35:36.559906+00:00		t	ADMN_L	Bristle	72272686537491290	648518346490727783	[ 6290 120457 1154]
675	652	2024-01-09 23:35:36.560495+00:00		t	ADMN_L	Bristle	72343124001194786	648518346490755943	[ 9216 122711 1154]
676	653	2024-01-09 23:35:36.561080+00:00		t	ADMN_L	Bristle	72202386512591777	648518346490760877	[ 5105 120905 1154]
677	654	2024-01-09 23:35:36.561653+00:00		t	ADMN_L	Bristle	72202317793275012	648518346491346106	[ 4965 120604 1154]
678	655	2024-01-09 23:35:36.562270+00:00		t	ADMN_L	Bristle	72131880329495347	648518346491414470	[ 2349 118702 1154]
679	656	2024-01-09 23:35:36.562851+00:00		t	ADMN_L	Bristle	72202317793285554	648518346491417191	[ 5089 120378 1154]
680	657	2024-01-09 23:35:36.563453+00:00		t	ADMN_L	Bristle	72272686537688841	648518346491421894	[ 6256 120630 1154]
681	658	2024-01-09 23:35:36.564195+00:00		t	ADMN_L	Bristle	72202317793409313	648518346491447870	[ 5230 119548 1154]
682	659	2024-01-09 23:35:36.564769+00:00		t	ADMN_L	Bristle	72202317793321527	648518346491448382	[ 5391 119634 1154]
683	660	2024-01-09 23:35:36.565369+00:00		t	ADMN_L	Bristle	72202317793390976	648518346491449918	[ 5980 120560 1154]
684	661	2024-01-09 23:35:36.565952+00:00		t	ADMN_L	Bristle	72272686537497003	648518346491458663	[ 6273 119916 1154]
685	662	2024-01-09 23:35:36.566567+00:00		t	ADMN_L	Bristle	72272686537534348	648518346491459175	[ 6276 120224 1154]
686	663	2024-01-09 23:35:36.567156+00:00		t	ADMN_L	Bristle	72202317793351095	648518346491545617	[ 4105 119404 1154]
687	664	2024-01-09 23:35:36.567728+00:00		t	ADMN_L	Bristle	72272686537519270	648518346481042912	[ 6148 120266 1154]
688	665	2024-01-09 23:35:36.568314+00:00		t	ADMN_L	Bristle	72202317793500959	648518346491878933	[ 5227 119634 1154]
689	666	2024-01-09 23:35:36.568874+00:00		t	ADMN_L	Bristle	72202317793360134	648518346491882773	[ 5593 120318 1154]
690	667	2024-01-09 23:35:36.569461+00:00		t	ADMN_L	Bristle	72131949049178355	648518346491897109	[ 3045 119319 1154]
691	668	2024-01-09 23:35:36.570086+00:00		t	ADMN_L	Bristle	72131949049042073	648518346483332004	[ 2559 119069 1154]
692	669	2024-01-09 23:35:36.570666+00:00		t	ADMN_L	Bristle	72202317793386959	648518346491988524	[ 5695 120210 1154]
693	670	2024-01-09 23:35:36.571257+00:00		t	ADMN_L	Bristle	72202317793456598	648518346490170807	[ 4975 119925 1154]
694	671	2024-01-09 23:35:36.571967+00:00		t	ADMN_L	Bristle	72202317793310149	648518346492552379	[ 4370 119487 1154]
695	672	2024-01-09 23:35:36.572543+00:00		t	ADMN_L	Bristle	72131949049061388	648518346488006224	[ 3507 118793 1154]
696	673	2024-01-09 23:35:36.573122+00:00		t	ADMN_L	Bristle	72131949049083957	648518346493084736	[ 3723 119257 1154]
697	674	2024-01-09 23:35:36.573689+00:00		t	ADMN_L	Bristle	72202317793277519	648518346493314581	[ 6038 120022 1154]
698	675	2024-01-09 23:35:36.574268+00:00		t	ADMN_L	Bristle	72202317793322836	648518346512103871	[ 4871 119930 1154]
699	676	2024-01-09 23:35:36.574826+00:00		t	ADMN_L	Bristle	72202317793305261	648518346493360149	[ 5962 120657 1154]
700	677	2024-01-09 23:35:36.575414+00:00		t	ADMN_L	Bristle	72202317793325741	648518346493360405	[ 5703 120431 1154]
701	678	2024-01-09 23:35:36.575989+00:00		t	ADMN_L	Bristle	72202317793276780	648518346493364757	[ 4775 119229 1154]
702	679	2024-01-09 23:35:36.576558+00:00		t	ADMN_L	Bristle	72131949049073394	648518346493367829	[ 3264 119621 1154]
703	680	2024-01-09 23:35:36.577139+00:00		t	ADMN_L	Bristle	72202317793336718	648518346493425429	[ 4519 119806 1154]
704	681	2024-01-09 23:35:36.577711+00:00		t	ADMN_L	Bristle	72272686537475535	648518346493435157	[ 6411 119958 1154]
705	682	2024-01-09 23:35:36.578296+00:00		t	ADMN_L	Bristle	72272686537538452	648518346493447445	[ 6423 120772 1154]
706	683	2024-01-09 23:35:36.578995+00:00		t	ADMN_L	Bristle	72272686537521484	648518346493072816	[ 6515 120669 1154]
707	684	2024-01-09 23:35:36.579565+00:00		t	ADMN_L	Bristle	72272755256970403	648518346493453077	[ 6299 120982 1154]
708	685	2024-01-09 23:35:36.580144+00:00		t	ADMN_L	Bristle	72202317793427777	648518346493461269	[ 6061 120513 1154]
709	686	2024-01-09 23:35:36.580712+00:00		t	ADMN_L	Bristle	72202317793357972	648518346493462037	[ 4790 120115 1154]
710	687	2024-01-09 23:35:36.581357+00:00		t	ADMN_L	Bristle	72131949049047873	648518346493630200	[ 2674 119054 1154]
711	688	2024-01-09 23:35:36.582059+00:00		t	ADMN_L	Bristle	72131949049047960	648518346493655544	[ 3306 119129 1154]
712	689	2024-01-09 23:35:36.582643+00:00		t	ADMN_L	Bristle	72202317793268524	648518346493833614	[ 4943 119318 1154]
713	690	2024-01-09 23:35:36.583252+00:00		t	ADMN_L	Bristle	72202317793281811	648518346493922592	[ 6130 120577 1154]
714	691	2024-01-09 23:35:36.583830+00:00		t	ADMN_L	Bristle	72131949049222576	648518346493962297	[ 2882 119201 1154]
715	692	2024-01-09 23:35:36.584427+00:00		t	ADMN_L	Bristle	72131949049072788	648518346494291944	[ 3845 119339 1154]
716	693	2024-01-09 23:35:36.585006+00:00		t	ADMN_L	Bristle	72131949115967549	648518346494293992	[ 2321 119577 1185]
717	694	2024-01-09 23:35:36.585584+00:00		t	ADMN_L	Bristle	72202317793393328	648518346494343301	[ 4955 120702 1154]
718	695	2024-01-09 23:35:36.586183+00:00		t	ADMN_L	Bristle	72131880329491417	648518346494369301	[ 3015 118564 1154]
719	696	2024-01-09 23:35:36.586899+00:00		t	ADMN_L	Bristle	72202317793285541	648518346494371349	[ 6090 120326 1154]
720	697	2024-01-09 23:35:36.587495+00:00		t	ADMN_L	Bristle	72272686537479426	648518346494374933	[ 6215 119843 1154]
721	698	2024-01-09 23:35:36.588099+00:00		t	ADMN_L	Bristle	72131949049055247	648518346494630901	[ 2364 119213 1154]
722	699	2024-01-09 23:35:36.588677+00:00		t	ADMN_L	Bristle	72131880329482858	648518346496887810	[ 2994 118271 1154]
723	700	2024-01-09 23:35:36.589266+00:00		t	ADMN_L	Bristle	72131949049062292	648518346495166134	[ 3783 118918 1154]
724	701	2024-01-09 23:35:36.589834+00:00		t	ADMN_L	Bristle	72131880329500554	648518346495478946	[ 2478 118750 1154]
725	702	2024-01-09 23:35:36.590418+00:00		t	ADMN_L	Bristle	72131949049082242	648518346495480226	[ 2397 118973 1154]
726	703	2024-01-09 23:35:36.590992+00:00		t	ADMN_L	Bristle	72202317793338033	648518346495557227	[ 5005 120001 1154]
727	704	2024-01-09 23:35:36.591563+00:00		t	ADMN_L	Bristle	72202317793286039	648518346495660176	[ 5148 120687 1154]
728	705	2024-01-09 23:35:36.592141+00:00		t	ADMN_L	Bristle	72202317793311642	648518346496003901	[ 6038 119954 1154]
729	706	2024-01-09 23:35:36.592716+00:00		t	ADMN_L	Bristle	72202317793342230	648518346501060713	[ 5906 120575 1154]
730	707	2024-01-09 23:35:36.593299+00:00		t	ADMN_L	Bristle	72131880329495268	648518346496186487	[ 2192 118623 1154]
731	708	2024-01-09 23:35:36.593862+00:00		t	ADMN_L	Bristle	72202317793460695	648518346496187511	[ 5864 120127 1154]
732	709	2024-01-09 23:35:36.594583+00:00		t	ADMN_L	Bristle	72131949049062932	648518346496205687	[ 3590 119228 1154]
733	710	2024-01-09 23:35:36.595176+00:00		t	ADMN_L	Bristle	72202317793315209	648518346496207479	[ 4646 120782 1154]
734	711	2024-01-09 23:35:36.595743+00:00		t	ADMN_L	Bristle	72131949049084158	648518346496256341	[ 3354 119340 1154]
735	712	2024-01-09 23:35:36.596331+00:00		t	ADMN_L	Bristle	72202317793309444	648518346496598274	[ 5228 119317 1154]
736	713	2024-01-09 23:35:36.596922+00:00		t	ADMN_L	Bristle	72202317793415036	648518346496598530	[ 4869 119854 1154]
737	714	2024-01-09 23:35:36.597493+00:00		t	ADMN_L	Bristle	72131949049055026	648518346496680500	[ 2986 119087 1154]
738	715	2024-01-09 23:35:36.598070+00:00		t	ADMN_L	Bristle	72202317793326610	648518346497173528	[ 5728 120594 1154]
739	716	2024-01-09 23:35:36.598648+00:00		t	ADMN_L	Bristle	72272686537555774	648518346497720423	[ 6391 120533 1154]
740	717	2024-01-09 23:35:36.599230+00:00		t	ADMN_L	Bristle	72131949049037391	648518346498176338	[ 3741 119350 1154]
741	718	2024-01-09 23:35:36.599799+00:00		t	ADMN_L	Bristle	72131949049037099	648518346498375152	[ 3231 119047 1154]
742	719	2024-01-09 23:35:36.600387+00:00		t	ADMN_L	Bristle	72202317793295414	648518346499264350	[ 6120 119811 1154]
743	720	2024-01-09 23:35:36.600967+00:00		t	ADMN_L	Bristle	72131949049143943	648518346499268446	[ 3497 119347 1154]
744	721	2024-01-09 23:35:36.601548+00:00		t	ADMN_L	Bristle	72202317793460204	648518346499352807	[ 5993 120151 1154]
745	722	2024-01-09 23:35:36.602307+00:00		t	ADMN_L	Bristle	72202317793277970	648518346499580485	[ 6112 120432 1154]
746	723	2024-01-09 23:35:36.602883+00:00		t	ADMN_L	Bristle	72202317793288696	648518346499609043	[ 4359 119425 1154]
747	724	2024-01-09 23:35:36.603491+00:00		t	ADMN_L	Bristle	72131949049072237	648518346499775116	[ 3386 119208 1154]
748	725	2024-01-09 23:35:36.604085+00:00		t	ADMN_L	Bristle	72131949049033312	648518346499793174	[ 3490 119275 1154]
749	726	2024-01-09 23:35:36.604665+00:00		t	ADMN_L	Bristle	72202317793273994	648518346499803670	[ 5527 119458 1154]
750	727	2024-01-09 23:35:36.605263+00:00		t	ADMN_L	Bristle	72202317793326470	648518346499806742	[ 6071 120620 1154]
751	728	2024-01-09 23:35:36.605827+00:00		t	ADMN_L	Bristle	72272755256980165	648518346499807766	[ 6576 120834 1154]
752	729	2024-01-09 23:35:36.606416+00:00		t	ADMN_L	Bristle	72202317793360981	648518346499808579	[ 4951 120379 1154]
753	730	2024-01-09 23:35:36.607001+00:00		t	ADMN_L	Bristle	72272686537578763	648518346499831062	[ 6187 120376 1154]
754	731	2024-01-09 23:35:36.607579+00:00		t	ADMN_L	Bristle	72131949049054780	648518346499832854	[ 3457 118997 1154]
755	732	2024-01-09 23:35:36.608160+00:00		t	ADMN_L	Bristle	72131949115967500	648518346472479794	[ 3026 119473 1186]
756	733	2024-01-09 23:35:36.608729+00:00		t	ADMN_L	Bristle	72131949049047752	648518346499886102	[ 2993 119008 1154]
757	734	2024-01-09 23:35:36.609465+00:00		t	ADMN_L	Bristle	72272686537490241	648518346500257205	[ 6245 119991 1154]
758	735	2024-01-09 23:35:36.610052+00:00		t	ADMN_L	Bristle	72131949049063337	648518346500257596	[ 3615 119325 1154]
759	736	2024-01-09 23:35:36.610627+00:00		t	ADMN_L	Bristle	72131949049114226	648518346500563891	[ 2581 119004 1154]
760	737	2024-01-09 23:35:36.611214+00:00		t	ADMN_L	Bristle	72131949049054659	648518346500564147	[ 3321 118961 1154]
761	738	2024-01-09 23:35:36.611778+00:00		t	ADMN_L	Bristle	72131949115992075	648518346501205336	[ 2878 119694 1185]
762	739	2024-01-09 23:35:36.612370+00:00		t	ADMN_L	Bristle	72202317793312018	648518346502223443	[ 5644 120011 1154]
763	740	2024-01-09 23:35:36.612947+00:00		t	ADMN_L	Bristle	72131880329495537	648518346502746611	[ 2061 118713 1154]
764	741	2024-01-09 23:35:36.613520+00:00		t	ADMN_L	Bristle	72202317793288335	648518346502772211	[ 4853 119175 1154]
765	742	2024-01-09 23:35:36.614098+00:00		t	ADMN_L	Bristle	72061580304537950	648518346502774259	[ 1882 119150 1154]
766	743	2024-01-09 23:35:36.614666+00:00		t	ADMN_L	Bristle	72202317793281447	648518346479147983	[ 5871 120404 1154]
767	744	2024-01-09 23:35:36.615260+00:00		t	ADMN_L	Bristle	72061511585056200	648518346507128351	[ 2014 118763 1154]
768	745	2024-01-09 23:35:36.615821+00:00		t	ADMN_L	Bristle	72131949115979476	648518346507314297	[ 2420 119705 1185]
769	746	2024-01-09 23:35:36.616413+00:00		t	ADMN_L	Bristle	72202317793311430	648518346508994775	[ 4735 119867 1154]
770	747	2024-01-09 23:35:36.617189+00:00		t	ADMN_L	Bristle	72131949049139020	648518346508995543	[ 3834 119054 1154]
771	748	2024-01-09 23:35:36.617758+00:00		t	ADMN_L	Bristle	72131949049047312	648518346509032407	[ 2779 118847 1154]
772	749	2024-01-09 23:35:36.618348+00:00		t	ADMN_L	Bristle	72202317793280885	648518346509032663	[ 5780 119811 1154]
773	750	2024-01-09 23:35:36.618905+00:00		t	ADMN_L	Bristle	72202317793354409	648518346509032919	[ 4623 119746 1154]
774	751	2024-01-09 23:35:36.619488+00:00		t	ADMN_L	Bristle	72202317793297508	648518346509033687	[ 4859 120733 1154]
775	752	2024-01-09 23:35:36.620070+00:00		t	ADMN_L	Bristle	72131949115979313	648518346509034455	[ 2667 119348 1185]
776	753	2024-01-09 23:35:36.620645+00:00		t	ADMN_L	Bristle	72131949049062332	648518346509034711	[ 3874 118968 1154]
777	754	2024-01-09 23:35:36.621240+00:00		t	ADMN_L	Bristle	72202317793303331	648518346509034967	[ 4618 120031 1154]
778	755	2024-01-09 23:35:36.621837+00:00		t	ADMN_L	Bristle	72131949049047868	648518346509035479	[ 3353 119050 1154]
779	756	2024-01-09 23:35:36.622459+00:00		t	ADMN_L	Bristle	72131949049033040	648518346509035735	[ 3690 118982 1154]
780	758	2024-01-09 23:35:36.623627+00:00		t	ADMN_L	Bristle	72202317793297298	648518346488922205	[ 5084 120568 1154]
781	759	2024-01-09 23:35:36.624211+00:00		t	ADMN_L	Bristle	72202317793305442	648518346509037271	[ 4575 120648 1154]
782	760	2024-01-09 23:35:36.624940+00:00		t	ADMN_L	Bristle	72131949049048067	648518346509037527	[ 2703 119230 1154]
783	761	2024-01-09 23:35:36.625523+00:00		t	ADMN_L	Bristle	72131949049026042	648518346509037783	[ 3215 119279 1154]
784	762	2024-01-09 23:35:36.626119+00:00		t	ADMN_L	Bristle	72202317793318868	648518346514617543	[ 4875 119239 1154]
785	763	2024-01-09 23:35:36.626706+00:00		t	ADMN_L	Bristle	72202317793289579	648518346509039575	[ 5449 119829 1154]
786	764	2024-01-09 23:35:36.627307+00:00		t	ADMN_L	Bristle	72202317793290495	648518346509039831	[ 4920 120295 1154]
787	765	2024-01-09 23:35:36.627873+00:00		t	ADMN_L	Bristle	72202317793271129	648518346509040087	[ 4839 119325 1154]
788	470	2024-01-09 23:35:36.452528+00:00		t	ADMN_L	Bristle	72202249073674474	648518346494273000	[ 4096 118529 1154]
789	471	2024-01-09 23:35:36.453116+00:00		t	ADMN_L	Bristle	72202317793403021	648518346472323531	[ 4954 119160 1154]
790	472	2024-01-09 23:35:36.453698+00:00		t	ADMN_L	Bristle	72131880329486371	648518346472426505	[ 3911 118441 1154]
791	473	2024-01-09 23:35:36.454298+00:00		t	ADMN_L	Bristle	72202249073677103	648518346475399092	[ 4148 118588 1154]
792	474	2024-01-09 23:35:36.454860+00:00		t	ADMN_L	Bristle	72202249073724856	648518346476458102	[ 4164 117798 1154]
793	475	2024-01-09 23:35:36.455449+00:00		t	ADMN_L	Bristle	72202249073671911	648518346476793104	[ 4765 118027 1154]
794	476	2024-01-09 23:35:36.456031+00:00		t	ADMN_L	Bristle	72202317793295372	648518346511016578	[ 4609 119798 1154]
795	477	2024-01-09 23:35:36.456607+00:00		t	ADMN_L	Bristle	72202317793318197	648518346477579671	[ 5095 119104 1154]
796	478	2024-01-09 23:35:36.457221+00:00		t	ADMN_L	Bristle	72202249073670669	648518346477580695	[ 5144 118467 1154]
797	479	2024-01-09 23:35:36.457807+00:00		t	ADMN_L	Bristle	72202249073682605	648518346489449817	[ 4569 118088 1154]
798	480	2024-01-09 23:35:36.458807+00:00		t	ADMN_L	Bristle	72202249073725849	648518346478811088	[ 4405 117949 1154]
799	481	2024-01-09 23:35:36.459404+00:00		t	ADMN_L	Bristle	72272686537479388	648518346479177916	[ 6285 119794 1154]
800	482	2024-01-09 23:35:36.459983+00:00		t	ADMN_L	Bristle	72131880329532185	648518346479318235	[ 3644 118087 1154]
801	483	2024-01-09 23:35:36.460557+00:00		t	ADMN_L	Bristle	72131880329484380	648518346480276950	[ 3181 118288 1154]
802	484	2024-01-09 23:35:36.461134+00:00		t	ADMN_L	Bristle	72202249073725825	648518346482126740	[ 5258 118001 1154]
803	485	2024-01-09 23:35:36.461708+00:00		t	ADMN_L	Bristle	72131880329510509	648518346486675588	[ 3454 118094 1154]
804	486	2024-01-09 23:35:36.462322+00:00		t	ADMN_L	Bristle	72202249073672554	648518346498468372	[ 4484 118609 1154]
805	487	2024-01-09 23:35:36.462890+00:00		t	ADMN_L	Bristle	72202249073675997	648518346485769267	[ 4330 117979 1154]
806	488	2024-01-09 23:35:36.463473+00:00		t	ADMN_L	Bristle	72131880329493321	648518346485795780	[ 3738 118016 1154]
807	489	2024-01-09 23:35:36.464048+00:00		t	ADMN_L	Bristle	72202249073673683	648518346485805363	[ 4556 117885 1154]
808	490	2024-01-09 23:35:36.464615+00:00		t	ADMN_L	Bristle	72202249073683108	648518346466883438	[ 4818 118231 1154]
809	491	2024-01-09 23:35:36.465207+00:00		t	ADMN_L	Bristle	72131880329510581	648518346504807814	[ 4048 118171 1154]
810	492	2024-01-09 23:35:36.465886+00:00		t	ADMN_L	Bristle	72131880329494100	648518346497780982	[ 3347 118312 1154]
811	493	2024-01-09 23:35:36.466476+00:00		t	ADMN_L	Bristle	72131949049063542	648518346487381162	[ 2556 119505 1154]
812	494	2024-01-09 23:35:36.467059+00:00		t	ADMN_L	Bristle	72202249073672252	648518346487766295	[ 5014 118397 1154]
813	766	2024-01-09 23:35:36.628463+00:00		t	ADMN_L	Bristle	72202317793413607	648518346509040343	[ 4757 119791 1154]
814	767	2024-01-09 23:35:36.629046+00:00		t	ADMN_L	Bristle	72202317793300962	648518346509041111	[ 5314 119267 1154]
815	768	2024-01-09 23:35:36.629636+00:00		t	ADMN_L	Bristle	72202317793271394	648518346509041367	[ 5305 119753 1154]
816	769	2024-01-09 23:35:36.630235+00:00		t	ADMN_L	Bristle	72061580304536581	648518346509041623	[ 1767 119039 1154]
817	770	2024-01-09 23:35:36.630815+00:00		t	ADMN_L	Bristle	72061580304538946	648518346499314270	[ 1809 119205 1154]
818	771	2024-01-09 23:35:36.631418+00:00		t	ADMN_L	Bristle	72202317793356263	648518346509042135	[ 4669 119902 1154]
819	772	2024-01-09 23:35:36.632006+00:00		t	ADMN_L	Bristle	72202317793324255	648518346509042391	[ 4783 120170 1154]
820	773	2024-01-09 23:35:36.632763+00:00		t	ADMN_L	Bristle	72202386512701730	648518346509055703	[ 5923 120915 1154]
821	774	2024-01-09 23:35:36.633359+00:00		t	ADMN_L	Bristle	72202317793302113	648518346509060567	[ 5805 119621 1154]
822	775	2024-01-09 23:35:36.633936+00:00		t	ADMN_L	Bristle	72202317793462226	648518346509060823	[ 5821 120158 1154]
823	776	2024-01-09 23:35:36.634527+00:00		t	ADMN_L	Bristle	72272686537471625	648518346509062871	[ 6573 119939 1154]
824	777	2024-01-09 23:35:36.635122+00:00		t	ADMN_L	Bristle	72202317793278327	648518346509063895	[ 5794 120733 1154]
825	778	2024-01-09 23:35:36.635721+00:00		t	ADMN_L	Bristle	72202317793362033	648518346509064151	[ 5959 120444 1154]
826	779	2024-01-09 23:35:36.636316+00:00		t	ADMN_L	Bristle	72272755256955676	648518346509064407	[ 6237 121011 1154]
827	780	2024-01-09 23:35:36.636892+00:00		t	ADMN_L	Bristle	72202317793297376	648518346509064919	[ 6046 120739 1154]
828	781	2024-01-09 23:35:36.637507+00:00		t	ADMN_L	Bristle	72202386512598921	648518346509065687	[ 6132 120848 1154]
829	782	2024-01-09 23:35:36.638119+00:00		t	ADMN_L	Bristle	72272686537552801	648518346509065943	[ 6759 120248 1154]
830	783	2024-01-09 23:35:36.638725+00:00		t	ADMN_L	Bristle	72202317793314571	648518346509127383	[ 4494 120717 1154]
831	784	2024-01-09 23:35:36.639316+00:00		t	ADMN_L	Bristle	72131949115974462	648518346509607113	[ 2416 119218 1185]
832	785	2024-01-09 23:35:36.640431+00:00		t	ADMN_L	Bristle	72131880329514326	648518346509693498	[ 2306 118609 1154]
833	786	2024-01-09 23:35:36.641022+00:00		t	ADMN_L	Bristle	72202317793301315	648518346509695034	[ 4724 119383 1154]
834	787	2024-01-09 23:35:36.641595+00:00		t	ADMN_L	Bristle	72131880329480330	648518346486466720	[ 2100 118774 1154]
835	788	2024-01-09 23:35:36.642212+00:00		t	ADMN_L	Bristle	72131949049098260	648518346509831974	[ 3206 119165 1154]
836	789	2024-01-09 23:35:36.642775+00:00		t	ADMN_L	Bristle	72131949049063417	648518346511125557	[ 3397 119393 1154]
837	790	2024-01-09 23:35:36.643362+00:00		t	ADMN_L	Bristle	72202317793389065	648518346512540574	[ 4935 120469 1154]
838	791	2024-01-09 23:35:36.643935+00:00		t	ADMN_L	Bristle	72272686537505412	648518346512543134	[ 6400 119854 1154]
839	792	2024-01-09 23:35:36.644511+00:00		t	ADMN_L	Bristle	72131949049261104	648518346514074411	[ 3599 120596 1154]
840	793	2024-01-09 23:35:36.645087+00:00		t	ADMN_L	Bristle	72131949049072065	648518346514083550	[ 2235 119123 1154]
841	794	2024-01-09 23:35:36.645650+00:00		t	ADMN_L	Bristle	72131949049054626	648518346514105566	[ 2534 118918 1154]
842	795	2024-01-09 23:35:36.646235+00:00		t	ADMN_L	Bristle	72202317793289563	648518346514106078	[ 4420 119824 1154]
843	796	2024-01-09 23:35:36.646795+00:00		t	ADMN_L	Bristle	72202386512609233	648518346516443095	[ 5340 120898 1154]
844	798	2024-01-09 23:35:36.648105+00:00		t	ADMN_L	Bristle	72272686537582261	648518346516456151	[ 6147 120693 1154]
845	799	2024-01-09 23:35:36.648674+00:00		t	ADMN_L	Bristle	72202317793338025	648518346516460247	[ 4310 119993 1154]
846	800	2024-01-09 23:35:36.649249+00:00		t	ADMN_L	Bristle	72131949049061933	648518346486265248	[ 3604 118864 1154]
847	801	2024-01-09 23:35:36.649813+00:00		t	ADMN_L	Bristle	72343124001365509	648518346516465879	[ 8995 122651 1154]
848	802	2024-01-09 23:35:36.650407+00:00		t	ADMN_L	Bristle	72131949049022569	648518346516467415	[ 3866 119257 1154]
849	803	2024-01-09 23:35:36.650985+00:00		t	ADMN_L	Bristle	72202317793339892	648518346516470487	[ 4120 120255 1154]
850	804	2024-01-09 23:35:36.651552+00:00		t	ADMN_L	Bristle	72202317793471543	648518346472503346	[ 5833 120651 1154]
851	805	2024-01-09 23:35:36.652136+00:00		t	ADMN_L	Bristle	72272686537485360	648518346516487383	[ 6423 120405 1154]
852	806	2024-01-09 23:35:36.652706+00:00		t	ADMN_L	Bristle	72202317793286111	648518346516491735	[ 5238 120738 1154]
853	807	2024-01-09 23:35:36.653309+00:00		t	ADMN_L	Bristle	72272686537533353	648518346516492247	[ 6616 120120 1154]
854	808	2024-01-09 23:35:36.653874+00:00		t	ADMN_L	Bristle	72131949115967278	648518346516516823	[ 2212 119177 1185]
855	809	2024-01-09 23:35:36.654465+00:00		t	ADMN_L	Bristle	72202317793333581	648518346517366564	[ 4462 119404 1154]
856	810	2024-01-09 23:35:36.655057+00:00		t	ADMN_L	Bristle	72272686537522784	648518346517367332	[ 6173 120804 1154]
857	811	2024-01-09 23:35:36.655797+00:00		t	ADMN_L	Bristle	72131949049046110	648518346518265686	[ 3544 120710 1154]
858	812	2024-01-09 23:35:36.656393+00:00		t	ADMN_L	Bristle	72202317793294342	648518346518610655	[ 4296 119416 1154]
859	813	2024-01-09 23:35:36.656979+00:00		t	ADMN_L	Bristle	72131949049055804	648518346520144209	[ 3450 119718 1154]
860	814	2024-01-09 23:35:36.657552+00:00		t	ADMN_L	Bristle	72202317793419485	648518346520446262	[ 5011 120074 1154]
861	815	2024-01-09 23:35:36.658137+00:00		t	ADMN_L	Bristle	72272686537480431	648518346520670423	[ 6272 120548 1154]
862	816	2024-01-09 23:35:36.658711+00:00		t	ADMN_L	Bristle	72202317793324140	648518346520670679	[ 6082 120148 1154]
863	817	2024-01-09 23:35:36.659303+00:00		t	ADMN_L	Bristle	72202317793296365	648518346520709847	[ 5074 120267 1154]
864	818	2024-01-09 23:35:36.659863+00:00		t	ADMN_L	Bristle	72202317793382408	648518346490317320	[ 5402 119981 1154]
865	819	2024-01-09 23:35:36.660452+00:00		t	ADMN_L	Bristle	72202317793312026	648518346520723415	[ 4836 120001 1154]
866	820	2024-01-09 23:35:36.661030+00:00		t	ADMN_L	Bristle	72131949049036945	648518346526143703	[ 3543 118925 1154]
867	821	2024-01-09 23:35:36.661608+00:00		t	ADMN_L	Bristle	72131880329583353	648518346531193626	[ 2249 118709 1154]
868	822	2024-01-09 23:35:36.662259+00:00		t	ADMN_L	Bristle_branching	72202249073727681	648518346493052658	[ 5432 118077 1154]
869	823	2024-01-09 23:35:36.662830+00:00		t	ADMN_L	Bristle_branching	72413561464831888	648518346513333546	[ 10537 123206 1154]
870	824	2024-01-09 23:35:36.663586+00:00		t	ADMN_L	Bristle_branching	72202249073687524	648518346477939925	[ 5392 118175 1154]
871	825	2024-01-09 23:35:36.664181+00:00		t	ADMN_L	Bristle_branching	72202317793388011	648518346474943909	[ 5347 120309 1154]
872	826	2024-01-09 23:35:36.664751+00:00		t	ADMN_L	Bristle_branching	72413561464809853	648518346477763029	[ 10640 123194 1154]
873	828	2024-01-09 23:35:36.665903+00:00		t	ADMN_L	Bristle_branching	72272755256981685	648518346483500181	[ 6144 121016 1154]
874	829	2024-01-09 23:35:36.666497+00:00		t	ADMN_L	Bristle_branching	72202386512589690	648518346498179410	[ 5644 120887 1154]
875	830	2024-01-09 23:35:36.667078+00:00		t	ADMN_L	Bristle_branching	72272686537673263	648518346500789148	[ 6334 119870 1154]
876	831	2024-01-09 23:35:36.667662+00:00		t	ADMN_L	Bristle_branching	72202317793337340	648518346509061335	[ 5748 119922 1154]
877	832	2024-01-09 23:35:36.668255+00:00		t	ADMN_L	Bristle_contralateral	72202249073679055	648518346495975948	[ 5521 118146 1154]
878	833	2024-01-09 23:35:36.668833+00:00		t	ADMN_L	Bristle_DV	72272686537683359	648518346506381470	[ 6724 120375 1154]
879	835	2024-01-09 23:35:36.670032+00:00		t	ADMN_L	Bristle_contralateral	72272617817638833	648518346492246060	[ 6223 118173 1154]
880	836	2024-01-09 23:35:36.670763+00:00		t	ADMN_L	Bristle_dorsal	72272686537449839	648518346489617349	[ 7358 119934 1154]
881	837	2024-01-09 23:35:36.671362+00:00		t	ADMN_L	Bristle_dorsal	72413561464938576	648518346511860778	[ 10772 123387 1154]
882	827	2024-01-09 23:35:36.665342+00:00		t	ADMN_L	Bristle_branching	72202249073683954	648518346504233166	[ 4321 118427 1154]
883	834	2024-01-09 23:35:36.669436+00:00		t	ADMN_L	Bristle_DV	72202317793296830	648518346491699898	[ 4340 120450 1154]
884	797	2024-01-09 23:35:36.647389+00:00		t	ADMN_L	Bristle	72272686537490839	648518346491699642	[ 6381 120279 1154]
885	495	2024-01-09 23:35:36.467632+00:00		t	ADMN_L	Bristle	72131880329493153	648518346487839056	[ 3742 117879 1154]
886	497	2024-01-09 23:35:36.468782+00:00		t	ADMN_L	Bristle	72202317793302130	648518346488290543	[ 5542 119641 1154]
887	498	2024-01-09 23:35:36.469365+00:00		t	ADMN_L	Bristle	72131880329557958	648518346488492728	[ 3727 118528 1154]
888	499	2024-01-09 23:35:36.469947+00:00		t	ADMN_L	Bristle	72202249073670502	648518346488611057	[ 4189 118299 1154]
889	500	2024-01-09 23:35:36.470517+00:00		t	ADMN_L	Bristle	72272686537468190	648518346488616177	[ 6171 119750 1154]
890	496	2024-01-09 23:35:36.468222+00:00		t	ADMN_L	Bristle	72131880329498785	648518346481020125	[ 3866 118321 1154]
0	1	2022-01-25 18:10:07.763921+00:00		t	T1L_ProAN	CoHP4	72201700391417380	648518346475528372	[ 5131 101769 3102]
1	2	2022-01-25 18:10:07.765153+00:00		t	T1L_ProAN	CoHP4	72201700391449844	648518346489643225	[ 5213 101593 3121]
2	3	2022-01-25 18:10:07.766361+00:00		t	T1L_ProAN	CoHP4	72201700391479467	648518346498320945	[ 5304 101828 3152]
3	4	2022-01-25 18:10:07.767546+00:00		t	T1L_ProAN	CoHP4	72201700391510477	648518346486001800	[ 5416 101453 3175]
4	13	2022-01-25 18:10:07.778017+00:00		t	T1L_VProN	CoHP8	72412531678972212	648518346496874212	[11323 92690 2963]
5	14	2022-01-25 18:10:07.779327+00:00		t	T1L_VProN	CoHP8	72412531678942179	648518346475423329	[11486 92601 2963]
6	15	2022-01-25 18:10:07.780607+00:00		t	T1L_DProN	CoHP3	72482694063537120	648518346511678064	[12796 87084 2630]
7	16	2022-01-25 18:10:07.781686+00:00		t	T1L_DProN	CoHP3	72482694063508443	648518346483083940	[13212 87181 2630]
8	17	2022-01-25 18:10:07.782759+00:00		t	T1L_DProN	CoHP3	72482694063506176	648518346483962397	[13063 86768 2630]
9	23	2022-06-10 23:30:47.145044+00:00		t	T1R_VProN	CoHP8	74030944277085085	648518346497627126	[58360 90455 3423]
10	26	2022-10-12 02:59:01.246049+00:00		t	T1R_DProN	CoHP3	74101244234369421	648518346484630429	[60704 89796 3211]
11	27	2022-10-12 02:59:01.355300+00:00		t	T1R_DProN	CoHP3	74101244234360960	648518346509299587	[60514 89589 3211]
12	28	2022-10-12 02:59:01.367127+00:00		t	T1R_DProN	CoHP3	74101244234364508	648518346497738486	[60283 89768 3211]
13	29	2022-10-12 02:59:01.377781+00:00		t	T1R_ProAN	CoHP4	74030944277104758	648518346495679339	[58238 90905 3423]
14	30	2022-10-12 03:29:09.032574+00:00		t	T1L_VProN	CoHP8	72412531678921773	648518346478664308	[11053 92797 2960]
15	31	2022-10-12 03:29:09.033734+00:00		t	T1L_VProN	CoHP8	72412531612040297	648518346465049973	[11450 92913 2914]
16	32	2022-10-12 03:29:09.034827+00:00		t	T1L_VProN	CoHP8	72412531678980860	648518346511229237	[11349 93823 2978]
17	33	2022-10-12 03:29:09.035946+00:00		t	T1L_VProN	CoHP8	72412531612067232	648518346501371277	[10936 93329 2932]
18	34	2022-10-12 03:29:09.037052+00:00		t	T1L_VProN	CoHP8	72412531612071229	648518346475321912	[10816 93181 2929]
19	53	2022-12-22 22:08:37.918175+00:00		t	T1L_ProLN	Type A CS	72272138190601791	648518346491152163	[ 8087 103705 3729]
20	54	2022-12-22 22:08:37.938175+00:00		t	T1L_ProLN	Type A CS	72272069337243107	648518346496839036	[ 8165 100590 3593]
21	67	2022-12-22 22:12:35.319177+00:00		t	T1L_ProLN	Type A CS	72272069471135564	648518346494086542	[ 7425 101346 3732]
22	68	2022-12-22 22:12:35.319836+00:00		t	T1L_ProLN	Type A CS	72342438148446496	648518346486460832	[ 9152 100407 3679]
23	69	2023-01-06 04:00:58.558999+00:00		t	T1L_VProN	CoHP8	72412600398541997	648518346488997098	[11196 94407 2989]
24	71	2023-06-06 18:57:55.057057+00:00		t	T1L_ProLN	Unidentified HP_TrHP5	72272069404320141	648518346494775607	[ 7975 102190 3696]
25	72	2023-06-06 18:57:55.080580+00:00		t	T1L_ProLN	Unidentified HP_TrHP7	72272138123506846	648518346488837469	[ 7324 103052 3597]
26	73	2023-06-06 18:57:55.105214+00:00		t	T1L_ProLN	Unidentified HP_TrHP6	72342438148477457	648518346501717065	[ 8889 100653 3690]
27	74	2023-06-06 18:57:55.128694+00:00		t	T1L_ProLN	Unidentified HP_TrHP5	72272069404336512	648518346496150630	[ 8011 101788 3696]
28	75	2023-06-06 18:57:55.151630+00:00		t	T1L_ProLN	Unidentified HP_TrHP6	72342438081371986	648518346521551609	[ 8379 101211 3563]
29	76	2023-06-06 18:57:55.174466+00:00		t	T1L_ProLN	Unidentified HP_TrHP5	72272069404345377	648518346472552713	[ 7767 102313 3700]
30	77	2023-06-06 18:57:55.197504+00:00		t	T1L_ProLN	Unidentified HP_TrHP5	72272069471289193	648518346482430612	[ 7747 101706 3785]
31	78	2023-06-06 18:57:55.219952+00:00		t	T1L_ProLN	Unidentified HP_TrHP6	72342438148411939	648518346475784628	[ 8205 102140 3667]
32	79	2023-06-06 18:57:55.240533+00:00		t	T1L_ProLN	Unidentified HP_TrHP7	72272138123666552	648518346491165987	[ 6594 102881 3652]
33	80	2023-06-06 18:57:55.260704+00:00		t	T1L_ProLN	Unidentified HP_TrHP7	72272138123747728	648518346518962911	[ 6627 103720 3697]
34	81	2023-06-06 18:57:55.281631+00:00		t	T1L_ProLN	Unidentified HP_TrHP7	72272138123690587	648518346488836445	[ 6300 102978 3675]
35	82	2023-06-06 18:57:55.303910+00:00		t	T1L_ProLN	Unidentified HP_TrHP6	72272069471175260	648518346511381890	[ 7655 101892 3747]
36	83	2023-06-06 18:57:55.326333+00:00		t	T1L_ProLN	Unidentified HP_TrHP6	72272069471159263	648518346486292137	[ 7817 101574 3731]
37	84	2023-06-06 18:57:55.349583+00:00		t	T1L_ProLN	Unidentified HP_TrHP5	72272069404392209	648518346498480148	[ 7657 101651 3715]
38	85	2023-06-06 18:57:55.369823+00:00		t	T1L_ProLN	Unidentified HP_TrHP6	72342438148498759	648518346478880628	[ 8545 101679 3699]
39	86	2023-06-06 18:57:55.392991+00:00		t	T1L_ProLN	Unidentified HP_TrHP7	72272138056538452	648518346488706894	[ 7394 103112 3522]
40	87	2023-06-06 18:57:55.412751+00:00		t	T1L_ProLN	Unidentified HP_TrHP7	72272138123634795	648518346480471766	[ 6870 103194 3651]
41	88	2023-06-06 19:08:34.262106+00:00		t	T1L_ProLN	Unidentified HP_TrHP7	72272138123708580	648518346514478279	[ 6692 102941 3680]
0	1	2022-12-13 05:58:42.802218+00:00		t	local	3B	72414042567945362	648518346459413252	[ 11624 137712 1211]
1	2	2022-12-13 05:58:42.803074+00:00		t	sensory	haltere_L	72837560501884418	648518346488823025	[ 22608 177500 809]
2	4	2022-12-13 05:58:42.804555+00:00		t	local	3B	72413493416305132	648518346459550468	[ 11480 122136 2407]
3	5	2022-12-13 05:58:42.805281+00:00		t	local	12A	73751668323451447	648518346459573508	[ 50328 156328 3420]
4	6	2022-12-13 05:58:42.805981+00:00		t	local	11B	72836460855935783	648518346459589380	[ 23016 143816 617]
5	10	2022-12-13 05:58:42.808647+00:00		t	sensory	wing_R	73961948714547252	648518346464884853	[ 55327 131643 1119]
6	15	2022-12-13 05:58:42.812248+00:00		t	local	19B	73751323316972214	648518346465002357	[ 49936 146488 687]
7	16	2022-12-13 05:58:42.812935+00:00		t	local	17A	72624667629986655	648518346465049205	[ 16880 123592 908]
8	19	2022-12-13 05:58:42.814986+00:00		t	local	17A	72343261305716916	648518346465915696	[ 8528 126600 849]
9	20	2022-12-13 05:58:42.815636+00:00		t	sensory	haltere_L	72696823013336771	648518346483466430	[ 20439 177500 879]
10	22	2022-12-13 05:58:42.816884+00:00		t	local	6A	73469986987240831	648518346465952560	[ 41856 151376 3031]
11	23	2022-12-13 05:58:42.817753+00:00		t	sensory	wing_L	72272686537444331	648518346465961520	[ 8129 120044 1154]
12	24	2022-12-13 05:58:42.818358+00:00		t	local	6B	73258331468519918	648518346465967408	[ 35808 133880 3877]
13	25	2022-12-13 05:58:42.818977+00:00		t	local	12A	73399549389461676	648518346465987376	[ 40920 148992 2802]
14	29	2022-12-13 05:58:42.821573+00:00		t	local	hlx16	72413562068538588	648518346466711918	[ 10364 124540 2249]
15	30	2022-12-13 05:58:42.822190+00:00		t	local	3B	74172643703850240	648518346466715502	[ 62240 120784 3105]
16	32	2022-12-13 05:58:42.823679+00:00		t	local	11B	72906760880947337	648518346466724974	[ 24768 142432 632]
17	33	2022-12-13 05:58:42.824317+00:00		t	local	11B	73117798326554969	648518346466725486	[ 32632 140800 453]
18	38	2022-12-13 05:58:42.827952+00:00		t	local	12A	72837011752456044	648518346466973678	[ 23816 161088 2700]
19	40	2022-12-13 05:58:42.829173+00:00		t	local	3B	74102343612095443	648518346467160839	[ 60560 121400 3009]
20	45	2022-12-13 05:58:42.833289+00:00		t	sensory	haltere_L	72767191690668675	648518346494786805	[ 22082 177500 759]
21	47	2022-12-13 05:58:42.834646+00:00		t	local	6B	73187825419590669	648518346470359038	[ 33424 129560 4123]
22	49	2022-12-13 05:58:42.836098+00:00		t	sensory	wing_L	72272686537513892	648518346470385918	[ 7987 119267 1154]
23	50	2022-12-13 05:58:42.836803+00:00		t	local	19B	73469848206034195	648518346470397694	[ 42656 147328 471]
24	51	2022-12-13 05:58:42.837414+00:00		t	local	6B	73258537694011173	648518346470401022	[ 35672 139440 3985]
25	56	2022-12-13 05:58:42.840362+00:00		t	sensory	haltere_L	72906486405663576	648518346489675097	[ 26533 133773 1410]
26	60	2022-12-13 05:58:42.842965+00:00		t	local	6A	72766574423256887	648518346496261478	[ 22456 158272 2987]
27	66	2022-12-13 05:58:42.846683+00:00		t	local	3B	74102274959831888	648518346472203826	[ 60952 119840 3156]
28	68	2022-12-13 05:58:42.847934+00:00		t	local	19B	73329248290828269	648518346487726995	[ 37192 150416 713]
29	78	2022-12-13 05:58:42.853944+00:00		t	local	3B	73892198915240444	648518346500723416	[ 53816 151328 1945]
30	81	2022-12-13 05:58:42.855748+00:00		t	sensory	wing_L	72413492745303462	648518346472382217	[ 10664 122446 1154]
31	82	2022-12-13 05:58:42.856312+00:00		t	sensory	haltere_L	72695380105921202	648518346511424386	[ 20207 135163 1232]
32	85	2022-12-13 05:58:42.858366+00:00		t	local	18B	72343330159499111	648518346472402379	[ 8984 128392 1118]
33	86	2022-12-13 05:58:42.859037+00:00		t	local	17A	72835911100115756	648518346496325834	[ 24440 127712 528]
34	88	2022-12-13 05:58:42.860278+00:00		t	local	19B	73258810760082970	648518346472404745	[ 36392 148384 565]
35	89	2022-12-13 05:58:42.860903+00:00		t	sensory	wing_L	72272617817654857	648518346472435465	[ 6930 118700 1154]
36	90	2022-12-13 05:58:42.861472+00:00		t	local	3B	74102206105915657	648518346472454665	[ 61344 117376 2844]
37	91	2022-12-13 05:58:42.862062+00:00		t	local	3B	73681092750033836	648518346472479753	[ 47688 149920 2159]
38	3517	2023-12-31 20:29:10.117507+00:00		t	ascending	uk_asc	72695244076205410	648518346500071891	[ 19536 130784 3897]
39	96	2022-12-13 05:58:42.864943+00:00		t	local	6A	72977611802114636	648518346472977508	[ 27072 156704 2736]
40	101	2022-12-13 05:58:42.867937+00:00		t	local	12A	73610862115740345	648518346474106221	[ 45560 154656 3436]
41	105	2022-12-13 05:58:42.870230+00:00		t	local	6A	73118143132067415	648518346474290114	[ 31032 150520 2759]
42	108	2022-12-13 05:58:42.871949+00:00		t	local	0A	73117525394947436	648518346474380994	[ 30928 131136 4132]
43	113	2022-12-13 05:58:42.874998+00:00		t	local	8A	72413699507654601	648518346489914455	[ 10728 128124 2288]
44	116	2022-12-13 05:58:42.876789+00:00		t	sensory	neck_R	73328836712336998	648518346479525564	[ 38233 137315 2176]
45	120	2022-12-13 05:58:42.879154+00:00		t	sensory	wing_L	72272755256973896	648518346475161765	[ 8082 121954 1154]
46	121	2022-12-13 05:58:42.879744+00:00		t	sensory	wing_L	72131949049053144	648518346491366177	[ 3831 120713 1154]
47	127	2022-12-13 05:58:42.883362+00:00		t	sensory	haltere_L	72837560434500510	648518346475230885	[ 23801 177500 652]
48	129	2022-12-13 05:58:42.885140+00:00		t	local	3B	72413493617601589	648518346475286625	[ 10544 121776 2709]
49	132	2022-12-13 05:58:42.887124+00:00		t	local	17A	72483930074627963	648518346487026403	[ 13568 122896 814]
50	133	2022-12-13 05:58:42.887756+00:00		t	local	19B	73469848206126922	648518346475327073	[ 41288 147408 508]
51	134	2022-12-13 05:58:42.888486+00:00		t	sensory	wing_L	72272686537540226	648518346486837425	[ 6144 118963 1154]
52	137	2022-12-13 05:58:42.890497+00:00		t	local	3B	73892198781100170	648518346500236287	[ 55088 150096 1729]
53	138	2022-12-13 05:58:42.891161+00:00		t	local	6B	73258468840568682	648518346475398272	[ 36064 137472 3812]
54	139	2022-12-13 05:58:42.891795+00:00		t	local	5B	73118143333338284	648518346491800382	[ 31920 150640 3112]
55	140	2022-12-13 05:58:42.892385+00:00		t	local	7B	73680406561694900	648518346475435648	[ 49056 129080 3985]
56	141	2022-12-13 05:58:42.893058+00:00		t	local	11B	72906554655220327	648518346487020284	[ 25560 136864 493]
57	143	2022-12-13 05:58:42.894351+00:00		t	local	12A	72766711862334663	648518346475450548	[ 21816 163080 3034]
58	145	2022-12-13 05:58:42.895710+00:00		t	local	17A	72765473636367058	648518346475486080	[ 22520 125920 616]
59	146	2022-12-13 05:58:42.896978+00:00		t	local	12A	72766780514711092	648518346475539892	[ 21784 165336 2914]
60	148	2022-12-13 05:58:42.898211+00:00		t	sensory	wing_L	72272686537449839	648518346489617349	[ 7358 119934 1154]
61	150	2022-12-13 05:58:42.899415+00:00		t	sensory	haltere_L	72767191757434612	648518346475804837	[ 22508 177500 787]
62	157	2022-12-13 05:58:42.903897+00:00		t	sensory	haltere_L	72837560434693514	648518346491983727	[ 23788 177500 673]
63	162	2022-12-13 05:58:42.907184+00:00		t	sensory	haltere_L	72837560434768777	648518346484099101	[ 23770 177500 713]
64	164	2022-12-13 05:58:42.908443+00:00		t	sensory	wing_L	72131949049040454	648518346491366433	[ 3692 120718 1154]
65	166	2022-12-13 05:58:42.909779+00:00		t	local	3B	72696067435010001	648518346500765144	[ 20240 155096 1531]
66	169	2022-12-13 05:58:42.911717+00:00		t	local	11B	72836460855941261	648518346476946704	[ 23520 144800 614]
67	2736	2023-03-07 18:02:27.877759+00:00		t	local	17A	72343467799709877	648518346487340947	[ 10200 131304 1460]
68	175	2022-12-13 05:58:42.916152+00:00		t	local	17A	72413561934460120	648518346477517326	[ 10824 124640 2018]
69	177	2022-12-13 05:58:42.917426+00:00		t	sensory	wing_L	72343124001152093	648518346477529870	[ 9807 122524 1154]
70	182	2022-12-13 05:58:42.921382+00:00		t	local	12A	73610861981379542	648518346477562382	[ 46232 154024 3147]
71	184	2022-12-13 05:58:42.922652+00:00		t	local	17A	72483930007534001	648518346477577692	[ 13144 124736 734]
72	185	2022-12-13 05:58:42.923407+00:00		t	local	8A	72272893232631774	648518346477580252	[ 6960 125264 2103]
73	186	2022-12-13 05:58:42.924017+00:00		t	sensory	haltere_L	72767191757809705	648518346491095725	[ 21614 177500 856]
74	194	2022-12-13 05:58:42.929281+00:00		t	local	3B	73891169197015703	648518346477852397	[ 53768 119664 4043]
75	195	2022-12-13 05:58:42.929928+00:00		t	local	11A	72766367325258348	648518346477869781	[ 21320 152504 1168]
76	196	2022-12-13 05:58:42.930522+00:00		t	local	19B	73540285669658018	648518346477884397	[ 43200 148472 445]
77	198	2022-12-13 05:58:42.932042+00:00		t	local	11B	73188235790405050	648518346494857783	[ 33160 142152 478]
78	202	2022-12-13 05:58:42.934435+00:00		t	local	17A	72483998794018012	648518346489111053	[ 13420 125689 803]
79	203	2022-12-13 05:58:42.935054+00:00		t	sensory	haltere_L	72767191690532128	648518346501964873	[ 21050 177500 716]
80	212	2022-12-13 05:58:42.940747+00:00		t	sensory	wing_L	72132017768233569	648518346494850581	[ 4025 120851 1154]
81	213	2022-12-13 05:58:42.941332+00:00		t	local	6B	73258606211978173	648518346494216078	[ 36760 142392 3611]
82	214	2022-12-13 05:58:42.942043+00:00		t	local	19B	72976648789887726	648518346494701544	[ 27411 128917 939]
83	220	2022-12-13 05:58:42.946309+00:00		t	local	12A	73751530683049862	648518346478624628	[ 50064 153528 2959]
84	221	2022-12-13 05:58:42.946964+00:00		t	local	2A	73187825084161667	648518346478635348	[ 33904 129352 3547]
85	222	2022-12-13 05:58:42.947584+00:00		t	sensory	wing_L	72343124001151874	648518346478646868	[ 9518 122320 1154]
86	223	2022-12-13 05:58:42.948457+00:00		t	local	17A	72272824110423098	648518346478656340	[ 8056 124352 1297]
87	227	2022-12-13 05:58:42.951384+00:00		t	local	6B	73118074815356056	648518346478665556	[ 32208 147568 3567]
88	231	2022-12-13 05:58:42.953919+00:00		t	local	6A	73470124426090172	648518346478808783	[ 41104 153960 3077]
89	232	2022-12-13 05:58:42.954496+00:00		t	sensory	wing_L	72202317793530055	648518346478816464	[ 4260 120672 1154]
90	233	2022-12-13 05:58:42.955087+00:00		t	local	11B	73540217017247718	648518346478847696	[ 44896 145992 538]
91	237	2022-12-13 05:58:42.957802+00:00		t	local	6B	73118143467752363	648518346478897872	[ 30760 149584 3454]
92	241	2022-12-13 05:58:42.960367+00:00		t	local	17A	72766092514552948	648518346482739753	[ 21323 144093 1352]
93	242	2022-12-13 05:58:42.961000+00:00		t	local	6A	73399618243155695	648518346479078801	[ 40384 150776 3070]
94	246	2022-12-13 05:58:42.963576+00:00		t	sensory	haltere_L	72767191690604018	648518346479155900	[ 21120 177500 743]
95	247	2022-12-13 05:58:42.964214+00:00		t	local	6A	73399687029520806	648518346479177361	[ 40408 152472 3109]
96	250	2022-12-13 05:58:42.966243+00:00		t	local	8B	72483862764415251	648518346467412743	[ 13520 122152 3500]
97	251	2022-12-13 05:58:42.966827+00:00		t	local	11B	73117935765653139	648518346479239100	[ 31304 144536 472]
98	254	2022-12-13 05:58:42.968866+00:00		t	local	12A	72766711728123760	648518346479309019	[ 21712 163432 2786]
99	256	2022-12-13 05:58:42.970267+00:00		t	local	hlx16	72413699507603835	648518346479322834	[ 11632 128720 2279]
100	257	2022-12-13 05:58:42.970878+00:00		t	local	19B	73047773247107537	648518346479342290	[ 28752 151280 606]
101	2737	2023-03-07 18:02:27.901528+00:00		t	local	7B	72765543765347156	648518346487354259	[ 21888 128432 3249]
102	2738	2023-03-07 18:02:27.924495+00:00		t	local	18B	72484067781922400	648518346487618539	[ 12624 128864 1305]
103	264	2022-12-13 05:58:42.975222+00:00		t	local	3B	73188786619975145	648518346491133357	[ 33800 158024 2474]
104	265	2022-12-13 05:58:42.975872+00:00		t	sensory	haltere_L	72767191757734658	648518346494825861	[ 22522 177500 829]
105	266	2022-12-13 05:58:42.976442+00:00		t	sensory	wing_R	73398656036036079	648518346500192262	[ 39823 121087 2726]
106	272	2022-12-13 05:58:42.980486+00:00		t	local	19B	73469779486784476	648518346479754484	[ 41416 144096 520]
107	275	2022-12-13 05:58:42.982568+00:00		t	sensory	haltere_L	72767191690684910	648518346474536045	[ 21097 177500 766]
108	276	2022-12-13 05:58:42.983190+00:00		t	sensory	wing_L	72202249073736217	648518346479777765	[ 5703 118509 1154]
109	277	2022-12-13 05:58:42.983829+00:00		t	sensory	wing_L	72131949049035704	648518346489951327	[ 3892 120660 1154]
110	278	2022-12-13 05:58:42.984404+00:00		t	sensory	haltere_L	72696823080593417	648518346492627139	[ 19021 177500 983]
111	280	2022-12-13 05:58:42.985678+00:00		t	local	6B	73047774723417474	648518346479804148	[ 30016 150664 3408]
112	283	2022-12-13 05:58:42.987549+00:00		t	local	11A	72836735800862713	648518346479824884	[ 23992 152496 749]
113	286	2022-12-13 05:58:42.989406+00:00		t	local	13A	72414181215216668	648518346496370493	[ 11024 142608 3582]
114	288	2022-12-13 05:58:42.990846+00:00		t	local	0A	73188031376945167	648518346459783172	[ 33608 135552 3830]
115	289	2022-12-13 05:58:42.991451+00:00		t	local	3B	74102343678847079	648518346480067750	[ 59584 121200 3086]
116	292	2022-12-13 05:58:42.993382+00:00		t	local	8B	74031975069260875	648518346480111270	[ 58248 122864 3418]
117	293	2022-12-13 05:58:42.994029+00:00		t	local	11B	72695311117855028	648518346501445261	[ 18496 132976 694]
118	298	2022-12-13 05:58:42.997301+00:00		t	local	12A	72837080606502445	648518346480272342	[ 24000 162368 3057]
119	300	2022-12-13 05:58:42.999261+00:00		t	local	12A	73047980412116018	648518346480311867	[ 30168 156104 2505]
120	304	2022-12-13 05:58:43.001832+00:00		t	local	19B	73329248223575452	648518346470722302	[ 37504 150864 533]
121	305	2022-12-13 05:58:43.002435+00:00		t	local	17A	72483930208948402	648518346480374486	[ 12744 124312 1139]
122	306	2022-12-13 05:58:43.003107+00:00		t	local	3B	74031837429002768	648518346480375766	[ 57488 116808 3042]
123	316	2022-12-13 05:58:43.009932+00:00		t	sensory	haltere_L	72837560434821586	648518346481566351	[ 23905 177500 726]
124	317	2022-12-13 05:58:43.010698+00:00		t	sensory	wing_L	72343055281646456	648518346480682208	[ 8542 119890 1154]
125	319	2022-12-13 05:58:43.012156+00:00		t	sensory	wing_L	72343124001330102	648518346480690400	[ 9732 121089 1154]
126	322	2022-12-13 05:58:43.014137+00:00		t	local	11A	74173192587251707	648518346517637674	[ 63008 136064 1492]
127	325	2022-12-13 05:58:43.016464+00:00		t	local	19B	73399548181218913	648518346480778973	[ 38992 149184 444]
128	328	2022-12-13 05:58:43.018481+00:00		t	sensory	haltere_L	72696823080464809	648518346474418029	[ 20215 177500 918]
129	329	2022-12-13 05:58:43.019143+00:00		t	local	6B	73258331535374563	648518346480837344	[ 35288 133992 3980]
130	331	2022-12-13 05:58:43.020443+00:00		t	sensory	wing_L	72272755256902568	648518346480864346	[ 8180 120865 1154]
131	332	2022-12-13 05:58:43.021142+00:00		t	sensory	wing_L	72343055281842562	648518346480864602	[ 8981 120506 1154]
132	333	2022-12-13 05:58:43.021756+00:00		t	sensory	haltere_L	72906349033625084	648518346507710585	[ 25777 130189 1472]
133	334	2022-12-13 05:58:43.022315+00:00		t	sensory	haltere_L	72767191757616949	648518346479249615	[ 21672 177500 792]
134	335	2022-12-13 05:58:43.022900+00:00		t	sensory	haltere_L	72767191757722589	648518346483913109	[ 21714 177500 833]
135	336	2022-12-13 05:58:43.023456+00:00		t	sensory	haltere_L	72767191824732991	648518346501615448	[ 21445 177500 923]
136	338	2022-12-13 05:58:43.024903+00:00		t	local	7B	73750843891258086	648518346480945920	[ 50552 131232 3794]
137	342	2022-12-13 05:58:43.027327+00:00		t	local	0A	73117593913154402	648518346480952410	[ 31768 134576 3795]
138	343	2022-12-13 05:58:43.027891+00:00		t	local	19B	73680954505663209	648518346480970330	[ 47424 145440 634]
139	344	2022-12-13 05:58:43.028533+00:00		t	local	12A	72766711862035792	648518346501488739	[ 22104 162136 2966]
140	345	2022-12-13 05:58:43.029237+00:00		t	local	3B	72976511216723925	648518346479159759	[ 27105 124521 709]
141	346	2022-12-13 05:58:43.029870+00:00		t	sensory	wing_L	72131949049038360	648518346481000282	[ 3111 119921 1154]
142	348	2022-12-13 05:58:43.031155+00:00		t	local	3B	72694900142909870	648518346481006938	[ 19344 118928 3222]
143	349	2022-12-13 05:58:43.031844+00:00		t	local	11A	72766298605958802	648518346481011802	[ 21136 150328 1256]
144	353	2022-12-13 05:58:43.034458+00:00		t	local	12A	73751599469774379	648518346481032538	[ 50816 154168 3107]
145	354	2022-12-13 05:58:43.035105+00:00		t	local	6A	73540424853578230	648518346481038938	[ 44384 153032 3801]
146	355	2022-12-13 05:58:43.035733+00:00		t	sensory	wing_L	72131949049035401	648518346481211535	[ 3146 120450 1154]
147	369	2022-12-13 05:58:43.044254+00:00		t	sensory	haltere_L	72696823080489132	648518346500281606	[ 19713 177500 928]
148	370	2022-12-13 05:58:43.045041+00:00		t	sensory	haltere_L	72696823080466923	648518346482029245	[ 19098 177500 918]
149	371	2022-12-13 05:58:43.045979+00:00		t	sensory	wing_R	73398998559704279	648518346481386127	[ 40779 131647 704]
150	376	2022-12-13 05:58:43.049888+00:00		t	sensory	haltere_L	72905936649768830	648518346481466305	[ 26095 118723 1369]
151	379	2022-12-13 05:58:43.052042+00:00		t	local	11B	72906760880745376	648518346481618847	[ 25008 141768 544]
152	387	2022-12-13 05:58:43.057669+00:00		t	ascending	19B	73258948199026236	648518346494008312	[ 35560 151688 570]
153	389	2022-12-13 05:58:43.059038+00:00		t	sensory	wing_L	72343055281772506	648518346482049428	[ 9264 120675 1154]
154	395	2022-12-13 05:58:43.063173+00:00		t	local	2A	73047087595722017	648518346507298632	[ 29728 129536 3500]
155	402	2022-12-13 05:58:43.068438+00:00		t	local	hlx16	72413562337105568	648518346495646882	[ 10352 122880 2781]
156	408	2022-12-13 05:58:43.072844+00:00		t	sensory	wing_L	72272686537548633	648518346483087692	[ 6745 119778 1154]
157	417	2022-12-13 05:58:43.080068+00:00		t	local	6B	73118074681069220	648518346501334115	[ 32416 149088 3285]
158	419	2022-12-13 05:58:43.081478+00:00		t	local	11B	73680748414252927	648518346483158348	[ 48728 140112 734]
159	420	2022-12-13 05:58:43.082122+00:00		t	local	6A	73540355731245713	648518346483161932	[ 43056 151336 2975]
160	421	2022-12-13 05:58:43.082768+00:00		t	local	0A	73047225235994405	648518346483164580	[ 29552 133360 3889]
161	430	2022-12-13 05:58:43.088732+00:00		t	local	19B	73540285669429320	648518346483215780	[ 44304 149464 416]
162	431	2022-12-13 05:58:43.089296+00:00		t	local	19B	73258879479536214	648518346483217060	[ 35848 150304 556]
163	432	2022-12-13 05:58:43.089888+00:00		t	local	19B	73469916992572946	648518346487153891	[ 42792 148984 554]
164	434	2022-12-13 05:58:43.091064+00:00		t	local	0A	73117594047495673	648518346483237284	[ 32424 134520 4063]
165	440	2022-12-13 05:58:43.095052+00:00		t	local	11B	73188304509831509	648518346483562133	[ 34808 145328 459]
166	441	2022-12-13 05:58:43.095663+00:00		t	sensory	haltere_L	72837560434968660	648518346487147747	[ 23762 177500 763]
167	447	2022-12-13 05:58:43.099217+00:00		t	local	19B	73328904626297789	648518346483664559	[ 38056 140992 573]
168	448	2022-12-13 05:58:43.099802+00:00		t	local	3B	72977611332518239	648518346483680149	[ 27624 157608 1925]
169	452	2022-12-13 05:58:43.102785+00:00		t	local	11B	72624942373816859	648518346483209702	[ 17328 132144 717]
170	453	2022-12-13 05:58:43.103398+00:00		t	local	3B	72413493617607520	648518346501207657	[ 11616 121792 2725]
171	457	2022-12-13 05:58:43.105963+00:00		t	sensory	haltere_L	72767191690499271	648518346484022045	[ 20760 177500 691]
172	458	2022-12-13 05:58:43.106580+00:00		t	sensory	wing_L	72202249073670666	648518346484026151	[ 6040 118515 1154]
173	460	2022-12-13 05:58:43.107792+00:00		t	sensory	haltere_L	72837560501764900	648518346491030051	[ 23172 177500 786]
174	462	2022-12-13 05:58:43.109061+00:00		t	local	0A	73047225236280136	648518346484121383	[ 29328 133880 3976]
175	463	2022-12-13 05:58:43.109658+00:00		t	local	17A	74172848989848750	648518346484153127	[ 61464 125256 1439]
176	464	2022-12-13 05:58:43.110380+00:00		t	local	12A	73610793262208787	648518346484160039	[ 45408 152616 3206]
177	468	2022-12-13 05:58:43.112918+00:00		t	sensory	haltere_L	72767191690347673	648518346484212519	[ 22344 177500 663]
178	469	2022-12-13 05:58:43.113498+00:00		t	local	6B	73258468773545156	648518346484220199	[ 36040 137696 3717]
179	471	2022-12-13 05:58:43.115191+00:00		t	local	2A	73047018809210886	648518346484500995	[ 29488 127408 3432]
180	472	2022-12-13 05:58:43.116378+00:00		t	local	6A	73118211784181763	648518346489707097	[ 32280 153328 2581]
181	474	2022-12-13 05:58:43.118479+00:00		t	sensory	wing_L	72413561464817396	648518346484550813	[ 12266 123667 1154]
182	478	2022-12-13 05:58:43.121459+00:00		t	local	11B	72765954740052428	648518346519045855	[ 21448 140856 689]
183	479	2022-12-13 05:58:43.122143+00:00		t	sensory	haltere_L	72696823080520638	648518346484680349	[ 20021 177500 945]
184	482	2022-12-13 05:58:43.124092+00:00		t	local	6B	73328906304199613	648518346484712605	[ 37552 139968 3832]
185	484	2022-12-13 05:58:43.125321+00:00		t	sensory	haltere_L	72837560501853816	648518346466807918	[ 23619 177500 800]
186	489	2022-12-13 05:58:43.128391+00:00		t	local	8A	73399135998755776	648518346485424659	[ 39675 135741 753]
187	494	2022-12-13 05:58:43.131632+00:00		t	sensory	wing_L	72202249073758496	648518346485774788	[ 5050 118671 1154]
188	501	2022-12-13 05:58:43.135650+00:00		t	sensory	wing_L	72202317793273492	648518346485818820	[ 4439 118870 1154]
189	502	2022-12-13 05:58:43.136221+00:00		t	local	3B	74102206240209366	648518346493458204	[ 59784 118552 3106]
190	503	2022-12-13 05:58:43.137059+00:00		t	proof	uk	73539805908512462	648518346485852682	[ 43962 135104 2908]
191	504	2022-12-13 05:58:43.137645+00:00		t	local	11B	73540148297489986	648518346485856638	[ 43632 143552 542]
192	505	2022-12-13 05:58:43.138248+00:00		t	local	17A	72483930074589456	648518346485861316	[ 14248 123912 799]
193	506	2022-12-13 05:58:43.138846+00:00		t	proof	uk	72906006778397650	648518346485864132	[ 25456 119816 4000]
194	507	2022-12-13 05:58:43.139394+00:00		t	local	7B	73680406494727013	648518346485875652	[ 47944 129368 3925]
195	510	2022-12-13 05:58:43.141091+00:00		t	local	hlx16	72343193324635878	648518346483096038	[ 8600 123544 2309]
196	511	2022-12-13 05:58:43.141651+00:00		t	local	6B	73258262749178834	648518346486005128	[ 36144 132736 3930]
197	512	2022-12-13 05:58:43.142290+00:00		t	local	6A	73540493304324827	648518346486021218	[ 43952 154080 3244]
198	513	2022-12-13 05:58:43.142892+00:00		t	sensory	wing_L	72272686537470511	648518346486025352	[ 7447 119099 1154]
199	519	2022-12-13 05:58:43.146500+00:00		t	sensory	wing_L	72202249073685180	648518346486090850	[ 6011 118685 1154]
200	521	2022-12-13 05:58:43.147723+00:00		t	local	11B	73118073204597831	648518346486101896	[ 31816 147544 474]
201	524	2022-12-13 05:58:43.149369+00:00		t	local	6B	73258400120887304	648518346514471979	[ 36336 135768 3742]
202	525	2022-12-13 05:58:43.149931+00:00		t	local	19B	73610585761440264	648518346486115682	[ 45976 147112 546]
203	527	2022-12-13 05:58:43.151033+00:00		t	sensory	haltere_L	72837560501973981	648518346515806202	[ 22886 177500 848]
204	531	2022-12-13 05:58:43.153448+00:00		t	local	3B	73117180119940761	648518346501207657	[ 32409 121639 971]
205	536	2022-12-13 05:58:43.156458+00:00		t	local	5B	73188237401002277	648518346486164384	[ 33624 143328 3521]
206	539	2022-12-13 05:58:43.158256+00:00		t	local	17A	72343192787549270	648518346486175074	[ 9552 123648 1185]
207	544	2022-12-13 05:58:43.161454+00:00		t	sensory	haltere_L	72696823080615426	648518346486224520	[ 20334 177500 985]
208	546	2022-12-13 05:58:43.162586+00:00		t	local	6A	73470055907912534	648518346481085018	[ 42000 151928 3363]
209	550	2022-12-13 05:58:43.164849+00:00		t	local	11A	73118210710650290	648518346486258080	[ 32256 153496 568]
210	554	2022-12-13 05:58:43.167327+00:00		t	sensory	haltere_L	72767191757643534	648518346496902524	[ 22112 177500 789]
211	555	2022-12-13 05:58:43.167897+00:00		t	sensory	haltere_L	72767191690563799	648518346479896308	[ 21680 177500 723]
212	556	2022-12-13 05:58:43.168504+00:00		t	sensory	haltere_L	72767191757934887	648518346486427313	[ 21245 177500 894]
213	558	2022-12-13 05:58:43.169742+00:00		t	sensory	wing_R	73961742891893082	648518346486449455	[ 55729 125215 1792]
214	560	2022-12-13 05:58:43.170883+00:00		t	local	12A	72837080740339856	648518346486463921	[ 22896 162872 3217]
215	564	2022-12-13 05:58:43.173106+00:00		t	local	11B	73188098351312630	648518346485758739	[ 33080 138592 450]
216	565	2022-12-13 05:58:43.173679+00:00		t	local	2A	72976650132224990	648518346486488241	[ 27832 126976 3562]
217	571	2022-12-13 05:58:43.177338+00:00		t	local	3B	74031837563158410	648518346486520708	[ 59264 118080 3267]
218	574	2022-12-13 05:58:43.180154+00:00		t	sensory	haltere_L	72767191757709806	648518346495041451	[ 20844 177500 824]
219	575	2022-12-13 05:58:43.181271+00:00		t	sensory	haltere_L	72767191757652291	648518346506911522	[ 21468 177500 802]
220	577	2022-12-13 05:58:43.182811+00:00		t	local	6A	73540424853131807	648518346486547681	[ 44320 152216 3728]
221	578	2022-12-13 05:58:43.183414+00:00		t	local	11B	72836323416985286	648518346495579062	[ 24296 140840 549]
222	579	2022-12-13 05:58:43.184374+00:00		t	local	0A	73117593980264301	648518346486560481	[ 32176 133424 3903]
223	580	2022-12-13 05:58:43.185025+00:00		t	local	12A	72907449015030431	648518346486560737	[ 25280 162760 2389]
224	588	2022-12-13 05:58:43.189689+00:00		t	local	11B	73117935765648174	648518346488307742	[ 32488 143672 467]
225	595	2022-12-13 05:58:43.193935+00:00		t	local	17A	72484136098562499	648518346486617293	[ 12592 129104 631]
226	597	2022-12-13 05:58:43.195076+00:00		t	local	3B	74172712356645494	648518346486617805	[ 61912 121928 3079]
227	601	2022-12-13 05:58:43.197376+00:00		t	sensory	wing_L	72343055281797565	648518346486653901	[ 8812 120173 1154]
228	603	2022-12-13 05:58:43.198509+00:00		t	local	8B	72554300362332375	648518346490274769	[ 15856 123496 3771]
229	607	2022-12-13 05:58:43.201733+00:00		t	sensory	haltere_L	72696823080524179	648518346486703331	[ 19734 177500 946]
230	609	2022-12-13 05:58:43.202923+00:00		t	local	2A	72976581412701386	648518346483475020	[ 28288 125816 3537]
231	611	2022-12-13 05:58:43.204188+00:00		t	local	17A	74243148947562793	648518346486752409	[ 64048 124056 1404]
232	615	2022-12-13 05:58:43.206676+00:00		t	local	12A	72837149459747692	648518346486794649	[ 22680 163944 3211]
233	3518	2023-12-31 20:29:10.149445+00:00		t	ascending	uk_asc	73256818969252555	648518346476776310	[36312 90024 2694]
234	618	2022-12-13 05:58:43.208587+00:00		t	sensory	haltere_L	72767191824739456	648518346486820249	[ 21085 177500 924]
235	619	2022-12-13 05:58:43.209155+00:00		t	sensory	haltere_L	72977336185949330	648518346494829111	[ 27735 147899 1328]
236	620	2022-12-13 05:58:43.209821+00:00		t	sensory	wing_R	74032180556440030	648518346479532763	[ 58595 127541 2070]
237	621	2022-12-13 05:58:43.210384+00:00		t	local	11A	73188441948707589	648518346487235219	[ 34696 149424 458]
238	623	2022-12-13 05:58:43.211571+00:00		t	sensory	wing_L	72343124001338473	648518346487301267	[ 9105 121503 1154]
239	625	2022-12-13 05:58:43.212762+00:00		t	sensory	wing_L	72343124001142256	648518346487335082	[ 8259 121825 1154]
240	630	2022-12-13 05:58:43.215842+00:00		t	sensory	wing_L	72343124001175612	648518346487376810	[ 8649 121077 1154]
241	632	2022-12-13 05:58:43.216978+00:00		t	local	17A	72413699037816985	648518346504051662	[ 11792 127352 1335]
242	634	2022-12-13 05:58:43.218109+00:00		t	sensory	haltere_L	72696823080499060	648518346500904627	[ 19307 177500 933]
243	635	2022-12-13 05:58:43.218680+00:00		t	sensory	haltere_L	72767191757676452	648518346488910008	[ 21243 177500 805]
244	641	2022-12-13 05:58:43.222127+00:00		t	sensory	haltere_L	73047979673868973	648518346459951108	[ 30307 156943 1086]
245	642	2022-12-13 05:58:43.222761+00:00		t	sensory	haltere_L	72837560501844711	648518346494248443	[ 22797 177500 806]
246	643	2022-12-13 05:58:43.223575+00:00		t	local	11B	73680885853360267	648518346487524075	[ 47376 144416 703]
247	644	2022-12-13 05:58:43.224158+00:00		t	local	19B	73892129524637015	648518346487572459	[ 53672 148456 777]
248	645	2022-12-13 05:58:43.224743+00:00		t	local	6B	73258468773447209	648518346501217948	[ 35099 138692 3684]
249	647	2022-12-13 05:58:43.225878+00:00		t	local	11B	72836392203677784	648518346487603435	[ 23344 143336 703]
250	648	2022-12-13 05:58:43.226432+00:00		t	local	17A	72835705008891461	648518346487605995	[ 22608 122224 686]
251	652	2022-12-13 05:58:43.228758+00:00		t	local	6A	73469987188402835	648518346487677506	[ 41720 150688 3369]
252	654	2022-12-13 05:58:43.229908+00:00		t	local	12A	73681230792838287	648518346487686978	[ 47688 154688 3335]
253	661	2022-12-13 05:58:43.234225+00:00		t	sensory	wing_L	72835980088205860	648518346487832400	[ 22841 130341 1109]
254	672	2022-12-13 05:58:43.240732+00:00		t	local	12A	72837080606532473	648518346487993886	[ 22840 161928 3066]
255	676	2022-12-13 05:58:43.243026+00:00		t	local	12A	73540424383760240	648518346488007710	[ 43568 152592 2901]
256	678	2022-12-13 05:58:43.244185+00:00		t	local	3B	72343124672204584	648518346488028446	[ 9408 122184 2418]
257	681	2022-12-13 05:58:43.246199+00:00		t	sensory	wing_R	73961674172281789	648518346488214511	[ 55757 124919 1784]
258	682	2022-12-13 05:58:43.246792+00:00		t	sensory	haltere_L	72767191757712865	648518346497445505	[ 21095 177500 806]
259	683	2022-12-13 05:58:43.247346+00:00		t	local	3B	72484617537761741	648518346488317833	[ 13008 144440 1297]
260	684	2022-12-13 05:58:43.247925+00:00		t	local	3B	72343124672025263	648518346488355567	[ 10152 121696 2352]
261	686	2022-12-13 05:58:43.249047+00:00		t	sensory	haltere_L	72837560502036183	648518346488400056	[ 22545 177500 885]
262	687	2022-12-13 05:58:43.249622+00:00		t	sensory	wing_L	72272755256922463	648518346488414857	[ 7378 120860 1154]
263	689	2022-12-13 05:58:43.250799+00:00		t	sensory	wing_L	72343055281718398	648518346488448078	[ 8606 120257 1154]
264	690	2022-12-13 05:58:43.251361+00:00		t	local	6B	73328700145590881	648518346488454537	[ 37312 134128 3769]
265	693	2022-12-13 05:58:43.253081+00:00		t	sensory	wing_L	72272686537479232	648518346488488888	[ 7500 119606 1154]
266	2744	2023-03-07 18:02:28.062745+00:00		t	local	2A	73116975303335109	648518346481938847	[ 31696 116376 3466]
267	704	2022-12-13 05:58:43.259548+00:00		t	local	3B	74172574716079062	648518346488576846	[ 61776 118400 2690]
268	705	2022-12-13 05:58:43.260114+00:00		t	local	12A	73681162073369042	648518346488577464	[ 47832 153392 3273]
269	706	2022-12-13 05:58:43.260863+00:00		t	local	12A	73681230725614479	648518346488600248	[ 48440 153768 3176]
270	709	2022-12-13 05:58:43.262573+00:00		t	sensory	wing_L	72343124001180334	648518346486127556	[ 9847 121889 1154]
271	711	2022-12-13 05:58:43.263823+00:00		t	sensory	wing_L	72413561464821431	648518346488631118	[ 11787 123650 1154]
272	713	2022-12-13 05:58:43.264979+00:00		t	local	6B	73328768931967124	648518346483334220	[ 37000 136792 3858]
273	714	2022-12-13 05:58:43.265541+00:00		t	local	19B	73188235857459797	648518346488672497	[ 34704 142040 574]
274	716	2022-12-13 05:58:43.267029+00:00		t	local	19B	73469916925619841	648518346488723185	[ 41592 148368 483]
275	719	2022-12-13 05:58:43.270956+00:00		t	local	3B	72555054934277051	648518346488736349	[ 15800 146016 1233]
276	720	2022-12-13 05:58:43.271702+00:00		t	local	6A	73118211784716537	648518346488736490	[ 31200 153152 2686]
277	721	2022-12-13 05:58:43.272306+00:00		t	sensory	wing_L	72131949049201621	648518346488758877	[ 3856 120427 1154]
278	723	2022-12-13 05:58:43.273530+00:00		t	local	3B	74172574917394110	648518346488766221	[ 61776 117280 3040]
279	727	2022-12-13 05:58:43.276051+00:00		t	local	12A	73681230725656450	648518346488771085	[ 47456 154192 3190]
280	729	2022-12-13 05:58:43.277207+00:00		t	local	6B	73258400188071153	648518346488784477	[ 36288 136736 3897]
281	732	2022-12-13 05:58:43.279201+00:00		t	sensory	haltere_L	72906486405425259	648518346517630788	[ 25729 133551 1303]
282	733	2022-12-13 05:58:43.279780+00:00		t	sensory	haltere_L	72696823013264502	648518346482994985	[ 19784 177500 836]
283	739	2022-12-13 05:58:43.283223+00:00		t	local	0A	73117456608483686	648518346488918761	[ 31312 130600 4053]
284	741	2022-12-13 05:58:43.284331+00:00		t	local	6A	73047980412094516	648518346474541677	[ 28720 156008 2488]
285	742	2022-12-13 05:58:43.284896+00:00		t	local	0A	73117594047321553	648518346500551128	[ 31680 135120 4005]
286	743	2022-12-13 05:58:43.285425+00:00		t	sensory	wing_L	72413561464944784	648518346488944617	[ 12092 123761 1154]
287	744	2022-12-13 05:58:43.286058+00:00		t	sensory	wing_L	72413561464810169	648518346488958698	[ 11360 123553 1154]
288	745	2022-12-13 05:58:43.286958+00:00		t	sensory	wing_L	72202317793290879	648518346501649240	[ 4116 120505 1154]
289	752	2022-12-13 05:58:43.291014+00:00		t	local	19B	73258948131884995	648518346489339225	[ 35976 152152 448]
290	753	2022-12-13 05:58:43.291563+00:00		t	local	12A	73681230859907264	648518346489348185	[ 47936 153808 3384]
291	754	2022-12-13 05:58:43.292228+00:00		t	local	5B	73258400053963790	648518346485757715	[ 35168 136544 3691]
292	758	2022-12-13 05:58:43.295331+00:00		t	local	3B	72483862160589331	648518346482355604	[ 12672 121680 2426]
293	760	2022-12-13 05:58:43.296599+00:00		t	sensory	wing_L	72343055281484344	648518346489421164	[ 8247 120307 1072]
294	762	2022-12-13 05:58:43.297862+00:00		t	sensory	wing_R	73961949117041204	648518346489426796	[ 56183 131385 1814]
295	767	2022-12-13 05:58:43.300819+00:00		t	local	17A	72624804934748096	648518346489443269	[ 18296 128864 680]
296	769	2022-12-13 05:58:43.301987+00:00		t	sensory	haltere_L	73188854668337264	648518346481027549	[ 34715 160453 1246]
297	770	2022-12-13 05:58:43.302716+00:00		t	local	19B	73047704460380604	648518346489473477	[ 30048 148392 518]
298	771	2022-12-13 05:58:43.303306+00:00		t	local	19B	73258810692874337	648518346489477829	[ 36664 149144 451]
299	772	2022-12-13 05:58:43.303874+00:00		t	local	3B	73258054980070368	648518346488758665	[ 36175 126603 842]
300	775	2022-12-13 05:58:43.305691+00:00		t	local	6B	73187962791480620	648518346489519813	[ 34392 133624 4021]
301	776	2022-12-13 05:58:43.306327+00:00		t	local	3B	73257780236528711	648518346504447468	[ 34913 118439 1157]
302	2745	2023-03-07 18:02:28.084659+00:00		t	local	7B	73680337842329276	648518346487960094	[ 47816 127064 4033]
303	778	2022-12-13 05:58:43.307775+00:00		t	sensory	wing_L	72202317793293431	648518346489951071	[ 5341 119034 1154]
304	780	2022-12-13 05:58:43.309040+00:00		t	local	3B	72554779855133391	648518346484933709	[ 15000 137624 877]
305	782	2022-12-13 05:58:43.310221+00:00		t	local	3B	72413425099539235	648518346472608050	[ 11056 119368 3193]
306	784	2022-12-13 05:58:43.311649+00:00		t	local	19B	73540216950163396	648518346489629783	[ 44792 147264 497]
307	794	2022-12-13 05:58:43.317875+00:00		t	local	3B	72413493349156113	648518346489663503	[ 10992 122112 2272]
308	800	2022-12-13 05:58:43.321566+00:00		t	local	12A	73751668457542154	648518346489694551	[ 49768 156776 3601]
309	801	2022-12-13 05:58:43.322140+00:00		t	local	12A	73681299713430919	648518346489697740	[ 48816 156016 3612]
310	803	2022-12-13 05:58:43.323383+00:00		t	local	6B	73399000170375072	648518346489060337	[ 38920 132560 3820]
311	804	2022-12-13 05:58:43.323979+00:00		t	local	8B	72695037515181022	648518346489700915	[ 19592 123296 3171]
312	805	2022-12-13 05:58:43.324601+00:00		t	local	19B	73821692061027929	648518346489701849	[ 51808 147280 724]
313	807	2022-12-13 05:58:43.325946+00:00		t	local	19B	73258810760247436	648518346489713715	[ 35504 148848 631]
314	808	2022-12-13 05:58:43.326804+00:00		t	local	8B	73891306367694427	648518346489724377	[ 53776 124000 3582]
315	809	2022-12-13 05:58:43.327425+00:00		t	local	19B	73610585828353485	648518346489731379	[ 45760 147320 664]
316	811	2022-12-13 05:58:43.328734+00:00		t	local	8A	74032249880134913	648518346500951964	[ 58016 129376 3289]
317	813	2022-12-13 05:58:43.330074+00:00		t	local	3B	73046948881711163	648518346488872270	[ 29697 125421 1096]
318	814	2022-12-13 05:58:43.330681+00:00		t	local	12A	72766780514731911	648518346489741875	[ 21160 164056 2951]
319	815	2022-12-13 05:58:43.331250+00:00		t	local	17A	72554230099426076	648518346489760473	[ 14760 122320 874]
320	816	2022-12-13 05:58:43.331844+00:00		t	local	3B	73891100342940624	648518346489775031	[ 53592 117712 3744]
321	819	2022-12-13 05:58:43.333759+00:00		t	sensory	haltere_L	72767191757946209	648518346474295917	[ 21903 177500 884]
322	820	2022-12-13 05:58:43.334378+00:00		t	sensory	wing_L	72202317793345867	648518346501556323	[ 4983 118954 1154]
323	822	2022-12-13 05:58:43.335974+00:00		t	sensory	haltere_L	72767191690593235	648518346475410273	[ 21798 177500 737]
324	826	2022-12-13 05:58:43.338506+00:00		t	local	6B	73258262681949279	648518346524373765	[ 35580 132732 3757]
325	827	2022-12-13 05:58:43.339178+00:00		t	sensory	wing_R	74242874405185114	648518346492378495	[ 65231 116606 2008]
326	828	2022-12-13 05:58:43.339870+00:00		t	local	18B	72413630452713219	648518346489931738	[ 11776 126160 1663]
327	829	2022-12-13 05:58:43.340451+00:00		t	local	19B	73118141991360944	648518346489936858	[ 31880 150232 618]
328	830	2022-12-13 05:58:43.341045+00:00		t	local	5B	73329112328183850	648518346489939383	[ 38896 147360 3477]
329	834	2022-12-13 05:58:43.343760+00:00		t	sensory	wing_L	72131949049046086	648518346485033629	[ 3313 120611 1154]
330	837	2022-12-13 05:58:43.346098+00:00		t	local	3B	72835911502910211	648518346486544553	[ 22707 127186 1339]
331	838	2022-12-13 05:58:43.346802+00:00		t	local	6A	73470056042167652	648518346489987867	[ 41960 151768 3631]
332	839	2022-12-13 05:58:43.347427+00:00		t	sensory	haltere_L	72837560367484068	648518346475527480	[ 23615 177500 643]
333	841	2022-12-13 05:58:43.348687+00:00		t	local	8A	72413631123611269	648518346492152850	[ 11600 125672 2872]
334	852	2022-12-13 05:58:43.355996+00:00		t	local	17A	74172917575185897	648518346496003530	[ 61984 127024 1280]
335	854	2022-12-13 05:58:43.357228+00:00		t	local	11A	73118073204556773	648518346490089937	[ 31032 148656 462]
336	855	2022-12-13 05:58:43.357856+00:00		t	sensory	haltere_L	72767191824593908	648518346488267806	[ 20839 177500 910]
337	856	2022-12-13 05:58:43.358466+00:00		t	sensory	haltere_L	72767191623146446	648518346490116305	[ 21873 177500 622]
338	858	2022-12-13 05:58:43.359804+00:00		t	local	8A	72413699574630100	648518346490200072	[ 10952 127264 2338]
339	861	2022-12-13 05:58:43.362055+00:00		t	sensory	wing_L	72202249073668885	648518346490220636	[ 5325 118365 1154]
340	864	2022-12-13 05:58:43.363973+00:00		t	sensory	wing_L	72413492745348404	648518346490274058	[ 10923 122517 1154]
341	865	2022-12-13 05:58:43.364629+00:00		t	sensory	wing_L	72202249073730849	648518346505068934	[ 5656 118312 1154]
342	866	2022-12-13 05:58:43.365204+00:00		t	sensory	haltere_L	72624942776589674	648518346494197390	[ 17913 133029 1532]
343	869	2022-12-13 05:58:43.367011+00:00		t	local	8B	72695037649394237	648518346517767972	[ 18832 123968 3425]
344	870	2022-12-13 05:58:43.367738+00:00		t	local	3B	72554848775835139	648518346487024380	[ 14496 139288 1169]
345	871	2022-12-13 05:58:43.368345+00:00		t	local	11B	72766092246031586	648518346497481601	[ 22016 144504 785]
346	873	2022-12-13 05:58:43.369779+00:00		t	local	6B	73188031376878421	648518346490376458	[ 34664 136192 3829]
347	3519	2023-12-31 20:29:10.163923+00:00		t	ascending	uk_asc	72976787638073223	648518346505080454	[ 28104 131744 3606]
348	878	2022-12-13 05:58:43.372773+00:00		t	sensory	wing_L	72202386512771923	648518346482560148	[ 4138 121138 1154]
349	880	2022-12-13 05:58:43.373905+00:00		t	local	11B	72765954740021446	648518346490631144	[ 20736 139824 671]
350	884	2022-12-13 05:58:43.376424+00:00		t	local	17A	72695104959535100	648518346490802605	[ 20136 126000 672]
351	886	2022-12-13 05:58:43.377820+00:00		t	local	3B	72836873776967524	648518346490837421	[ 23840 156920 1748]
352	892	2022-12-13 05:58:43.381649+00:00		t	local	11B	72906829600445603	648518346490895649	[ 25480 143704 641]
353	893	2022-12-13 05:58:43.382246+00:00		t	local	13A	72484618812909268	648518346490900515	[ 13832 144816 3815]
354	895	2022-12-13 05:58:43.383643+00:00		t	sensory	wing_L	72695242801257811	648518346501403480	[ 19371 129341 1520]
355	896	2022-12-13 05:58:43.384216+00:00		t	local	hlx16	72343193593024403	648518346489953119	[ 8408 123832 2795]
356	897	2022-12-13 05:58:43.384974+00:00		t	local	19B	73540285736867105	648518346490917155	[ 44024 148288 596]
357	901	2022-12-13 05:58:43.387634+00:00		t	local	3B	73751667719826046	648518346490947617	[ 51048 156184 2313]
358	904	2022-12-13 05:58:43.389449+00:00		t	sensory	haltere_L	72767191757797654	648518346497445249	[ 20912 177500 856]
359	908	2022-12-13 05:58:43.392232+00:00		t	local	12A	73751530750350503	648518346491058209	[ 49712 153536 3128]
360	911	2022-12-13 05:58:43.394935+00:00		t	sensory	haltere_L	72837560367382243	648518346491297210	[ 23801 177500 640]
361	914	2022-12-13 05:58:43.396860+00:00		t	sensory	haltere_L	72837560501886814	648518346491390526	[ 23188 177500 817]
362	921	2022-12-13 05:58:43.401265+00:00		t	local	6A	73470055773906622	648518346487801258	[ 42832 153288 3198]
363	922	2022-12-13 05:58:43.402090+00:00		t	local	8B	72694968929907703	648518346489805949	[ 19136 122568 3405]
364	923	2022-12-13 05:58:43.402811+00:00		t	local	11A	73188579387648341	648518346517768740	[ 34224 152840 443]
365	926	2022-12-13 05:58:43.404865+00:00		t	local	7B	72624806612611700	648518346491543102	[ 18392 127384 3932]
366	927	2022-12-13 05:58:43.405491+00:00		t	local	19B	73540285803779305	648518346491545662	[ 43872 149384 670]
367	929	2022-12-13 05:58:43.406946+00:00		t	local	11B	72906829667264814	648518346491552574	[ 25280 145336 660]
368	938	2022-12-13 05:58:43.413751+00:00		t	local	19B	73118141924262656	648518346491604648	[ 32224 150368 511]
369	941	2022-12-13 05:58:43.415557+00:00		t	local	3B	73821898957947308	648518346491628561	[ 52464 151624 2152]
370	942	2022-12-13 05:58:43.416194+00:00		t	local	6A	73540355664204433	648518346491629329	[ 44104 151064 2861]
371	943	2022-12-13 05:58:43.416844+00:00		t	local	19B	73610585761513881	648518346491631377	[ 46320 145880 577]
372	947	2022-12-13 05:58:43.419256+00:00		t	local	3B	72343124604992917	648518346491640593	[ 9904 122448 2231]
373	950	2022-12-13 05:58:43.421322+00:00		t	sensory	wing_L	72272686537449415	648518346491760751	[ 6600 119424 1154]
374	952	2022-12-13 05:58:43.422579+00:00		t	local	19B	73258741973473386	648518346491785583	[ 35992 147136 454]
375	955	2022-12-13 05:58:43.424444+00:00		t	local	hlx16	72413562605613231	648518346491811695	[ 10808 123648 3331]
376	959	2022-12-13 05:58:43.426926+00:00		t	local	11B	73399204651089868	648518346491862639	[ 39856 138064 589]
377	960	2022-12-13 05:58:43.427516+00:00		t	local	19B	73540285669698007	648518346491866991	[ 44568 148400 455]
378	963	2022-12-13 05:58:43.429558+00:00		t	local	19B	73540217017321448	648518346497493784	[ 43880 147120 566]
379	966	2022-12-13 05:58:43.431399+00:00		t	local	3B	73820800117330507	648518346491962386	[ 52216 119384 3416]
380	969	2022-12-13 05:58:43.433115+00:00		t	local	19B	73258673321114632	648518346491967762	[ 36736 145008 570]
381	973	2022-12-13 05:58:43.435875+00:00		t	local	17A	72765404916814968	648518346492064300	[ 22504 124824 631]
382	975	2022-12-13 05:58:43.437031+00:00		t	local	19B	73188304576934813	648518346492086316	[ 34360 145304 573]
383	976	2022-12-13 05:58:43.437591+00:00		t	sensory	haltere_L	72767191757843531	648518346472737483	[ 21065 177500 870]
384	977	2022-12-13 05:58:43.438156+00:00		t	sensory	haltere_L	72767191690517309	648518346492174975	[ 21100 177500 698]
385	981	2022-12-13 05:58:43.440586+00:00		t	local	3B	72695723501798679	648518346492228735	[ 20328 143600 824]
386	983	2022-12-13 05:58:43.441755+00:00		t	local	17A	73118004619500913	648518346475688832	[ 30855 145459 761]
387	984	2022-12-13 05:58:43.442304+00:00		t	local	6B	73258468974632514	648518346492244931	[ 36544 137336 4027]
388	985	2022-12-13 05:58:43.442865+00:00		t	local	hlx16	72413562605740162	648518346492247747	[ 11744 122912 3337]
389	986	2022-12-13 05:58:43.443603+00:00		t	sensory	haltere_L	72767191758067855	648518346492260479	[ 20569 177500 905]
390	988	2022-12-13 05:58:43.444817+00:00		t	sensory	wing_L	72413492745608953	648518346472774665	[ 10289 122858 1154]
391	991	2022-12-13 05:58:43.446650+00:00		t	sensory	haltere_L	72696823013258165	648518346503295099	[ 19980 177500 834]
392	994	2022-12-13 05:58:43.448408+00:00		t	local	11B	72836185910758863	648518346492426169	[ 24312 136408 518]
393	995	2022-12-13 05:58:43.448986+00:00		t	local	hlx16	72272824781497759	648518346492427193	[ 7680 124400 2585]
394	996	2022-12-13 05:58:43.449666+00:00		t	local	7B	73680406427559863	648518346492427449	[ 47696 130408 3763]
395	999	2022-12-13 05:58:43.451774+00:00		t	local	7B	72695175088320112	648518346492481465	[ 19520 128112 3406]
396	1000	2022-12-13 05:58:43.452324+00:00		t	sensory	haltere_L	72767191690298740	648518346492487355	[ 21743 177500 668]
397	1002	2022-12-13 05:58:43.453569+00:00		t	sensory	haltere_L	72767191690621542	648518346510094650	[ 21381 177500 751]
398	1003	2022-12-13 05:58:43.454172+00:00		t	sensory	haltere_L	72767191757920991	648518346496906364	[ 21673 177500 882]
399	1004	2022-12-13 05:58:43.454815+00:00		t	sensory	wing_R	73821142506510744	648518346492569275	[ 51707 129219 1049]
400	1005	2022-12-13 05:58:43.455379+00:00		t	local	0A	73117525394641814	648518346492576699	[ 31680 131864 4125]
401	1007	2022-12-13 05:58:43.456661+00:00		t	local	hlx16	72272824513344301	648518346492600251	[ 8008 123464 2166]
402	1008	2022-12-13 05:58:43.457222+00:00		t	local	3B	72413493483258721	648518346492637371	[ 11004 121968 2468]
403	1012	2022-12-13 05:58:43.459743+00:00		t	sensory	wing_R	73891442934032305	648518346492712110	[ 54685 127721 1869]
404	1013	2022-12-13 05:58:43.460379+00:00		t	local	17A	72483861355190309	648518346492766126	[ 12632 122568 828]
405	1016	2022-12-13 05:58:43.462247+00:00		t	local	12A	72837080405071720	648518346492804782	[ 23032 162392 2612]
406	1019	2022-12-13 05:58:43.464082+00:00		t	local	0A	73117662766872017	648518346492900784	[ 32272 136648 4054]
407	1020	2022-12-13 05:58:43.464670+00:00		t	local	8A	72413699642029030	648518346492910256	[ 10912 127904 2558]
408	1021	2022-12-13 05:58:43.465278+00:00		t	sensory	wing_L	72343055281689861	648518346492922396	[ 8236 120404 1154]
409	1022	2022-12-13 05:58:43.465894+00:00		t	local	11A	72977542008549607	648518346492938780	[ 27624 153800 652]
410	1025	2022-12-13 05:58:43.467883+00:00		t	local	19B	73751254597440159	648518346492959152	[ 50472 145272 729]
411	1035	2022-12-13 05:58:43.473892+00:00		t	sensory	haltere_L	72767191623165221	648518346493037084	[ 21746 177500 636]
412	1040	2022-12-13 05:58:43.477146+00:00		t	local	19B	73188442015897841	648518346493076032	[ 33616 149040 548]
413	2888	2023-03-07 18:02:31.522337+00:00		t	local	6A	73609625366565100	648518346495873482	[ 45216 118256 3767]
414	1043	2022-12-13 05:58:43.478990+00:00		t	local	3B	72483793373770642	648518346493100096	[ 13040 119912 2297]
415	1049	2022-12-13 05:58:43.482569+00:00		t	local	8A	72906554856365122	648518346486783876	[ 26105 136201 793]
416	1052	2022-12-13 05:58:43.484568+00:00		t	local	17A	72624736215347210	648518346493165084	[ 17480 126856 710]
417	1062	2022-12-13 05:58:43.491230+00:00		t	sensory	wing_R	73821142506664509	648518346493670888	[ 52295 129505 1104]
418	1063	2022-12-13 05:58:43.491823+00:00		t	sensory	wing_R	73961949117106292	648518346493683432	[ 56525 132753 1840]
419	1064	2022-12-13 05:58:43.492372+00:00		t	local	11B	72836392136498134	648518346517766692	[ 22560 142952 624]
420	1067	2022-12-13 05:58:43.494057+00:00		t	local	6A	73540424450954608	648518346493748728	[ 43568 153272 3059]
421	1068	2022-12-13 05:58:43.494621+00:00		t	local	19B	73329248223930116	648518346493750264	[ 36928 151008 641]
422	1069	2022-12-13 05:58:43.495162+00:00		t	sensory	haltere_L	72767191690649276	648518346493760398	[ 22224 177500 750]
423	1075	2022-12-13 05:58:43.498670+00:00		t	sensory	wing_L	72202317793318360	648518346500070355	[ 4613 119103 1154]
424	1076	2022-12-13 05:58:43.499240+00:00		t	local	6A	73469986920080580	648518346493878073	[ 42400 149864 2864]
425	1077	2022-12-13 05:58:43.499810+00:00		t	local	12A	72837011685791011	648518346493899406	[ 22896 161752 2690]
426	1085	2022-12-13 05:58:43.504385+00:00		t	local	6A	72907380496743762	648518346493939854	[ 25424 160280 2701]
427	1087	2022-12-13 05:58:43.505527+00:00		t	sensory	wing_R	73750773896730364	648518346493949216	[ 49889 130087 1350]
428	1093	2022-12-13 05:58:43.509032+00:00		t	local	19B	73188373229261014	648518346493976889	[ 34160 146648 447]
429	1094	2022-12-13 05:58:43.509581+00:00		t	local	11B	72977266996642372	648518346493991691	[ 28304 145648 508]
430	1095	2022-12-13 05:58:43.510162+00:00		t	local	17A	74384092594278135	648518346494540821	[ 68280 129976 1360]
431	1098	2022-12-13 05:58:43.511950+00:00		t	local	3B	72413425032551238	648518346489294825	[ 12112 120744 3073]
432	1100	2022-12-13 05:58:43.513132+00:00		t	local	3B	74031906282575700	648518346494003723	[ 58928 119032 3248]
433	1101	2022-12-13 05:58:43.514029+00:00		t	local	19B	73329042132115343	648518346494010144	[ 37584 144488 652]
434	1102	2022-12-13 05:58:43.514628+00:00		t	local	6A	73820731464945232	648518346494014219	[ 51264 118360 3562]
435	1103	2022-12-13 05:58:43.515188+00:00		t	local	19B	73258742040712960	648518346494015776	[ 35832 147160 601]
436	1105	2022-12-13 05:58:43.516333+00:00		t	local	6A	73329180913588213	648518346494029191	[ 38584 148472 3301]
437	1106	2022-12-13 05:58:43.516910+00:00		t	local	11B	72977129624931116	648518346494030587	[ 27392 142928 545]
438	1108	2022-12-13 05:58:43.518040+00:00		t	local	6B	73328975090803219	648518346494045175	[ 38568 142832 3938]
439	1115	2022-12-13 05:58:43.522267+00:00		t	local	3B	72413425233403027	648518346494074681	[ 10688 120264 3346]
440	1120	2022-12-13 05:58:43.525096+00:00		t	sensory	haltere_L	72837560435105476	648518346515948618	[ 23558 177500 775]
441	1121	2022-12-13 05:58:43.525659+00:00		t	local	19B	73751392036496640	648518346494104311	[ 50488 147760 719]
442	1122	2022-12-13 05:58:43.526226+00:00		t	sensory	haltere_L	72976992655839386	648518346465091445	[ 28573 138831 1499]
443	1123	2022-12-13 05:58:43.526806+00:00		t	sensory	haltere_L	72696823080632542	648518346494140923	[ 19357 177500 1005]
444	1125	2022-12-13 05:58:43.527933+00:00		t	local	2A	73187618858569135	648518346494670312	[ 33120 123552 3387]
445	1126	2022-12-13 05:58:43.528677+00:00		t	local	6A	73047911759810895	648518346488644489	[ 28960 155088 2657]
446	1128	2022-12-13 05:58:43.529808+00:00		t	local	6B	73328700212846564	648518346494213096	[ 37216 133232 3939]
447	1132	2022-12-13 05:58:43.532088+00:00		t	sensory	wing_L	72343055281671187	648518346494363013	[ 9127 120422 1154]
448	1135	2022-12-13 05:58:43.533797+00:00		t	local	7B	74245348507347413	648518346494374376	[ 64536 189984 2314]
449	1137	2022-12-13 05:58:43.535043+00:00		t	local	3B	72555123720867818	648518346494388535	[ 14496 147480 1351]
450	1138	2022-12-13 05:58:43.535734+00:00		t	local	11A	72836460923227015	648518346494388791	[ 23384 144744 716]
451	1139	2022-12-13 05:58:43.536539+00:00		t	local	3B	72413424830969876	648518346474540141	[ 10904 120700 2675]
452	1140	2022-12-13 05:58:43.537126+00:00		t	local	hlx16	72413493885924461	648518346480597307	[ 11760 122080 3217]
453	1141	2022-12-13 05:58:43.537706+00:00		t	local	17A	74384023942183609	648518346481497793	[ 69320 128464 1538]
454	1142	2022-12-13 05:58:43.538258+00:00		t	local	0A	73047156583750208	648518346494397717	[ 30272 132520 4047]
455	1143	2022-12-13 05:58:43.538830+00:00		t	local	7B	73610037750299062	648518346494400277	[ 47032 130896 3853]
456	1145	2022-12-13 05:58:43.539940+00:00		t	sensory	wing_L	72061580304535439	648518346486837681	[ 2022 120026 1154]
457	1147	2022-12-13 05:58:43.541085+00:00		t	local	21A	72414455623195620	648518346494986411	[ 11389 151215 2644]
458	1148	2022-12-13 05:58:43.541668+00:00		t	local	17A	72695173679037341	648518346494502967	[ 18544 127336 715]
459	1149	2022-12-13 05:58:43.542224+00:00		t	local	6B	73118006095915172	648518346494514709	[ 31856 146056 3564]
460	1151	2022-12-13 05:58:43.543387+00:00		t	local	19B	73329041998211047	648518346494543927	[ 36896 144176 457]
461	1152	2022-12-13 05:58:43.544204+00:00		t	local	19B	73821692061057378	648518346494550071	[ 51768 146208 735]
462	1153	2022-12-13 05:58:43.544782+00:00		t	local	18B	72343330360747183	648518346494555703	[ 9376 128528 1452]
463	1157	2022-12-13 05:58:43.547040+00:00		t	sensory	wing_L	72131949049053055	648518346478955124	[ 3452 120662 1154]
464	1161	2022-12-13 05:58:43.549335+00:00		t	local	hlx16	72343193257318251	648518346488255262	[ 8280 124008 2085]
465	1163	2022-12-13 05:58:43.550503+00:00		t	local	6A	73118211985718448	648518346474540909	[ 31048 152408 2985]
466	1165	2022-12-13 05:58:43.551886+00:00		t	sensory	wing_L	72202317793294168	648518346489951583	[ 5765 119229 1154]
467	1169	2022-12-13 05:58:43.554349+00:00		t	local	7B	73680406427557729	648518346494708213	[ 49020 130632 3758]
468	1172	2022-12-13 05:58:43.556093+00:00		t	local	11B	73891854713813685	648518346494718709	[ 53576 140296 871]
469	1177	2022-12-13 05:58:43.559191+00:00		t	local	19B	73610654481038407	648518346494726315	[ 45560 148408 604]
470	1182	2022-12-13 05:58:43.562066+00:00		t	local	7B	73822792646643843	648518346494730741	[ 52208 178472 2793]
471	1187	2022-12-13 05:58:43.564964+00:00		t	local	17A	72413561330601381	648518346498652656	[ 12280 123168 899]
472	1190	2022-12-13 05:58:43.566861+00:00		t	local	6B	72977200088980648	648518346494803883	[ 28040 144736 3855]
473	1192	2022-12-13 05:58:43.568053+00:00		t	local	12A	73681162006187711	648518346486561924	[ 47456 153216 3108]
474	1193	2022-12-13 05:58:43.568658+00:00		t	local	11A	73962498537573302	648518346491141921	[ 56928 148128 1273]
475	1194	2022-12-13 05:58:43.569230+00:00		t	local	12A	72837080673502703	648518346499434331	[ 23600 162912 3130]
476	1199	2022-12-13 05:58:43.572145+00:00		t	local	3B	73751942731806372	648518346495236790	[ 49248 165608 2527]
477	1204	2022-12-13 05:58:43.575202+00:00		t	local	5B	73117731352067360	648518346495340879	[ 31384 137984 3767]
478	1205	2022-12-13 05:58:43.575783+00:00		t	local	3B	73821898957786178	648518346495354447	[ 52288 152720 2093]
479	1206	2022-12-13 05:58:43.576338+00:00		t	local	12A	72837011752653085	648518346495360591	[ 24320 160160 2734]
480	1210	2022-12-13 05:58:43.578596+00:00		t	sensory	haltere_L	72696823080557425	648518346511424642	[ 19993 177500 971]
481	1211	2022-12-13 05:58:43.579162+00:00		t	local	3B	73047773985297343	648518346495519906	[ 29344 150728 2004]
482	1212	2022-12-13 05:58:43.579755+00:00		t	local	3B	72977542680002353	648518346495521442	[ 27568 155368 1985]
483	1215	2022-12-13 05:58:43.582089+00:00		t	sensory	haltere_L	72696823080630263	648518346495528299	[ 18746 177500 1006]
484	1216	2022-12-13 05:58:43.582672+00:00		t	local	11B	74173330025968505	648518346495530146	[ 61592 140144 1538]
485	1220	2022-12-13 05:58:43.584893+00:00		t	local	11B	72836460923150846	648518346495576994	[ 24232 144144 681]
486	1226	2022-12-13 05:58:43.588210+00:00		t	local	19B	73258741973512774	648518346495649680	[ 35096 146672 501]
487	1227	2022-12-13 05:58:43.588776+00:00		t	local	3B	72343124537998862	648518346495661931	[ 9288 121744 2155]
488	1229	2022-12-13 05:58:43.590046+00:00		t	sensory	wing_R	74032455233043935	648518346495683403	[ 57893 136493 1689]
489	1233	2022-12-13 05:58:43.592273+00:00		t	local	19B	73540216950079161	648518346495703696	[ 43712 147016 466]
490	1234	2022-12-13 05:58:43.592847+00:00		t	local	uk	72695999923263709	648518346495706987	[ 20280 153496 3736]
491	1237	2022-12-13 05:58:43.594554+00:00		t	local	6B	73328837651736856	648518346495729995	[ 37424 138760 3895]
492	1240	2022-12-13 05:58:43.596291+00:00		t	sensory	haltere_L	72767191690297689	648518346479962262	[ 21514 177500 657]
493	1241	2022-12-13 05:58:43.597086+00:00		t	local	11A	74173261306563631	648518346495760016	[ 62232 137888 1510]
494	1242	2022-12-13 05:58:43.597666+00:00		t	local	11A	74173330093347319	648518346514241561	[ 63136 139320 1656]
495	1244	2022-12-13 05:58:43.598789+00:00		t	local	7B	72765543832172683	648518346486432169	[ 21136 128080 3344]
496	1247	2022-12-13 05:58:43.600463+00:00		t	sensory	wing_L	72131880329490077	648518346486837937	[ 2753 118034 1154]
497	1248	2022-12-13 05:58:43.601059+00:00		t	sensory	wing_L	72272686537490985	648518346495891558	[ 7033 120265 1154]
498	1249	2022-12-13 05:58:43.601632+00:00		t	local	3B	74031837630293198	648518346495896266	[ 58376 118544 3394]
499	1250	2022-12-13 05:58:43.602180+00:00		t	local	17A	74454392685870158	648518346495899338	[ 69776 128872 1455]
500	1257	2022-12-13 05:58:43.606337+00:00		t	sensory	haltere_L	72837560434833100	648518346465095797	[ 24115 177500 718]
501	1259	2022-12-13 05:58:43.607464+00:00		t	local	3B	72343124403646523	648518346483950741	[ 8824 121616 1850]
502	1261	2022-12-13 05:58:43.608595+00:00		t	local	12A	73751599604112890	648518346495996774	[ 49280 155384 3379]
503	1262	2022-12-13 05:58:43.609162+00:00		t	local	17A	72765473636445885	648518346496006246	[ 21016 126888 642]
504	1263	2022-12-13 05:58:43.609733+00:00		t	local	3B	72907105082332676	648518346496022284	[ 26552 152448 1798]
505	1265	2022-12-13 05:58:43.610872+00:00		t	local	3B	73891169062895163	648518346496078860	[ 54504 119792 3838]
506	1266	2022-12-13 05:58:43.611602+00:00		t	local	11B	72906623441772734	648518346496080957	[ 25224 138328 538]
507	1267	2022-12-13 05:58:43.612167+00:00		t	local	19B	73681023292279603	648518346496084029	[ 48608 148312 711]
508	1271	2022-12-13 05:58:43.614443+00:00		t	local	7B	73680475281134292	648518346496105484	[ 47152 132360 3981]
509	1273	2022-12-13 05:58:43.615651+00:00		t	proof	2A	73541454370456824	648518346502610771	[ 43560 183888 1318]
510	1283	2022-12-13 05:58:43.621830+00:00		t	local	6B	73118143467572664	648518346496513916	[ 31272 150632 3355]
511	1284	2022-12-13 05:58:43.622375+00:00		t	local	19B	73821760780560463	648518346496520316	[ 51400 148392 689]
512	1286	2022-12-13 05:58:43.623505+00:00		t	local	17A	74102548830925352	648518346496547452	[ 60296 129008 1204]
513	1287	2022-12-13 05:58:43.624089+00:00		t	sensory	haltere_L	72767191757803678	648518346475666560	[ 20600 177500 856]
514	1289	2022-12-13 05:58:43.625229+00:00		t	local	3B	72413493281703157	648518346488046292	[ 10392 121200 2062]
515	1290	2022-12-13 05:58:43.625809+00:00		t	local	3B	73681230591412739	648518346496586620	[ 48856 154424 2875]
516	1291	2022-12-13 05:58:43.626358+00:00		t	local	11B	72906692161223421	648518346496903036	[ 26088 141208 537]
517	1292	2022-12-13 05:58:43.627245+00:00		t	local	19B	73188441948683818	648518346496601602	[ 34432 147752 446]
518	1294	2022-12-13 05:58:43.628425+00:00		t	local	hlx16	72413562605439101	648518346496620802	[ 10960 122960 3220]
519	1297	2022-12-13 05:58:43.630153+00:00		t	local	11B	72766092179049082	648518346496648756	[ 20680 143776 738]
520	1298	2022-12-13 05:58:43.630746+00:00		t	local	6A	72907174405319318	648518346496660269	[ 24784 155448 2826]
521	1306	2022-12-13 05:58:43.635551+00:00		t	sensory	wing_L	72272686537657240	648518346485032861	[ 6410 119043 1154]
522	1309	2022-12-13 05:58:43.637259+00:00		t	local	19B	73540285736691291	648518346496711396	[ 44016 148920 531]
523	1310	2022-12-13 05:58:43.637831+00:00		t	local	3B	72907173868846967	648518346496713188	[ 26184 155088 1894]
524	1313	2022-12-13 05:58:43.639535+00:00		t	local	11B	72836392136535242	648518346496737581	[ 24480 141424 626]
525	1314	2022-12-13 05:58:43.640116+00:00		t	local	12A	72766711795084916	648518346496741421	[ 21616 162608 2864]
526	1315	2022-12-13 05:58:43.640692+00:00		t	local	12A	72766780648743226	648518346496744962	[ 21808 165512 3097]
527	1320	2022-12-13 05:58:43.643744+00:00		t	local	17A	72624736550783328	648518346490469384	[ 17711 126919 1309]
528	1321	2022-12-13 05:58:43.644298+00:00		t	local	3B	72977542747443436	648518346496767796	[ 27680 153896 2184]
529	1323	2022-12-13 05:58:43.645426+00:00		t	local	6B	73118006028333982	648518346496769332	[ 32312 146304 3359]
530	1324	2022-12-13 05:58:43.646013+00:00		t	local	6A	73540424652227276	648518346496803636	[ 44000 152408 3423]
531	1325	2022-12-13 05:58:43.646573+00:00		t	local	11B	73047773985284104	648518346496805092	[ 30600 150328 2003]
532	1329	2022-12-13 05:58:43.648867+00:00		t	sensory	wing_R	73961674105144473	648518346496850092	[ 56905 124629 1642]
533	1330	2022-12-13 05:58:43.649643+00:00		t	sensory	haltere_L	72837560434919810	648518346496851864	[ 22654 177500 776]
534	1341	2022-12-13 05:58:43.655971+00:00		t	local	17A	72554367605460456	648518346497061036	[ 15360 125720 979]
535	1342	2022-12-13 05:58:43.656526+00:00		t	local	6A	73118211717387428	648518346514476510	[ 32416 151560 2553]
536	1346	2022-12-13 05:58:43.659045+00:00		t	sensory	haltere_L	72837560501610682	648518346514482631	[ 22992 177500 778]
537	1348	2022-12-13 05:58:43.660187+00:00		t	local	3B	72413424696918010	648518346497165697	[ 11260 119120 2437]
538	1352	2022-12-13 05:58:43.662487+00:00		t	local	3B	74031975069350191	648518346497567734	[ 58840 121120 3444]
539	1356	2022-12-13 05:58:43.664964+00:00		t	local	6B	73328768865099799	648518346487022817	[ 37056 137128 3773]
540	1358	2022-12-13 05:58:43.666094+00:00		t	local	11A	73118210643585671	648518346497652071	[ 32616 152592 477]
541	1360	2022-12-13 05:58:43.667236+00:00		t	local	12A	73681230792701201	648518346497677302	[ 48624 154680 3231]
542	1363	2022-12-13 05:58:43.668954+00:00		t	sensory	wing_R	73258261004395436	648518346497737063	[ 35095 133057 639]
543	1364	2022-12-13 05:58:43.669514+00:00		t	local	17A	72413630251314567	648518346497738855	[ 11720 124952 1243]
544	1365	2022-12-13 05:58:43.670095+00:00		t	local	3B	72625629904204407	648518346497756519	[ 17984 153104 1415]
545	1367	2022-12-13 05:58:43.671227+00:00		t	sensory	wing_L	72343124001232537	648518346497784935	[ 9571 120867 1154]
546	1368	2022-12-13 05:58:43.672591+00:00		t	local	17A	72413629915508739	648518346497805415	[ 11480 125688 633]
547	1375	2022-12-13 05:58:43.676558+00:00		t	local	8A	74102549904673466	648518346497999770	[ 59928 127744 3243]
548	1376	2022-12-13 05:58:43.677121+00:00		t	local	19B	73188373296457726	648518346498000794	[ 34456 146920 571]
549	1378	2022-12-13 05:58:43.678245+00:00		t	local	3B	73188511473615167	648518346498080082	[ 33488 150616 2000]
550	1379	2022-12-13 05:58:43.678825+00:00		t	sensory	wing_L	72202386512589690	648518346498179410	[ 5644 120887 1154]
551	1383	2022-12-13 05:58:43.681289+00:00		t	local	3B	72694692844037123	648518346486790276	[ 19904 113776 1123]
552	1389	2022-12-13 05:58:43.684744+00:00		t	local	11B	72836392203382639	648518346498345236	[ 23504 142120 666]
553	1395	2022-12-13 05:58:43.688314+00:00		t	local	17A	72483998726947805	648518346498395185	[ 12352 125472 665]
554	1396	2022-12-13 05:58:43.688888+00:00		t	local	17A	72272755458282597	648518346498395668	[ 8120 122840 1519]
555	1400	2022-12-13 05:58:43.691180+00:00		t	local	12A	73540493304403151	648518346498501104	[ 44968 154384 3325]
556	1401	2022-12-13 05:58:43.691760+00:00		t	local	8A	72343262043742904	648518346498502640	[ 9552 126264 2197]
557	1407	2022-12-13 05:58:43.695345+00:00		t	sensory	wing_L	72272686537487889	648518346526399447	[ 7972 119033 1154]
558	1409	2022-12-13 05:58:43.696502+00:00		t	local	6A	73399549456534929	648518346499107422	[ 40624 148624 2944]
559	1412	2022-12-13 05:58:43.698190+00:00		t	sensory	wing_L	72343124001159589	648518346499138139	[ 9272 120935 1154]
560	1420	2022-12-13 05:58:43.702971+00:00		t	local	17A	74313517758830716	648518346499338846	[ 65904 124352 1480]
561	1422	2022-12-13 05:58:43.704117+00:00		t	local	hlx16	72413631257990449	648518346499375710	[ 11464 125152 3191]
562	1423	2022-12-13 05:58:43.704679+00:00		t	sensory	haltere_L	72837560434669106	648518346490057523	[ 22796 177500 663]
563	1424	2022-12-13 05:58:43.705228+00:00		t	sensory	haltere_L	72767191690483213	648518346495201930	[ 22223 177500 682]
564	1431	2022-12-13 05:58:43.709344+00:00		t	sensory	haltere_L	72837560434684879	648518346514248414	[ 22867 177500 678]
565	1432	2022-12-13 05:58:43.709930+00:00		t	sensory	haltere_L	72767191757663691	648518346483280204	[ 21814 177500 799]
566	1435	2022-12-13 05:58:43.711630+00:00		t	local	6B	73187962791360718	648518346499649861	[ 34056 135144 3985]
567	1440	2022-12-13 05:58:43.714453+00:00		t	sensory	haltere_L	72837560434849570	648518346489760460	[ 23160 177500 739]
568	1441	2022-12-13 05:58:43.715030+00:00		t	local	6B	73118143467233178	648518346499698245	[ 31304 149528 3350]
569	1442	2022-12-13 05:58:43.715582+00:00		t	sensory	haltere_L	72767191690568583	648518346486896687	[ 22442 177500 726]
570	1444	2022-12-13 05:58:43.716902+00:00		t	local	0A	73187894004819009	648518346499720844	[ 32984 132456 3869]
571	1445	2022-12-13 05:58:43.717463+00:00		t	sensory	wing_R	73468956127878040	648518346487806018	[ 41547 119849 2869]
572	1446	2022-12-13 05:58:43.718040+00:00		t	local	11B	73891854781066066	648518346499721612	[ 54968 141112 942]
573	1448	2022-12-13 05:58:43.719228+00:00		t	sensory	wing_L	72343192720642193	648518346499735180	[ 10062 123041 1154]
574	1449	2022-12-13 05:58:43.719807+00:00		t	local	12A	72766711795128446	648518346499744723	[ 20784 163408 2867]
575	1453	2022-12-13 05:58:43.722080+00:00		t	local	0A	73188031376721659	648518346490393883	[ 33480 136432 3735]
576	1454	2022-12-13 05:58:43.722652+00:00		t	local	11B	73258535815148152	648518346499827011	[ 34880 140048 489]
577	1457	2022-12-13 05:58:43.724541+00:00		t	local	11A	73821554689379432	648518346499836995	[ 53176 142872 856]
578	1460	2022-12-13 05:58:43.726245+00:00		t	local	17A	73046880028071253	648518346512036287	[ 28991 124705 823]
579	2889	2023-03-07 18:02:31.544176+00:00		t	local	3B	72483656404674867	648518346493947761	[ 14152 116416 3143]
580	1463	2022-12-13 05:58:43.727961+00:00		t	local	5B	73258880754735263	648518346491587270	[ 36144 151520 3070]
581	1464	2022-12-13 05:58:43.728527+00:00		t	sensory	haltere_L	72767191757809711	648518346499938815	[ 21877 177500 853]
582	1465	2022-12-13 05:58:43.729102+00:00		t	local	19B	73258810692896738	648518346499962623	[ 36448 148240 459]
583	1469	2022-12-13 05:58:43.731387+00:00		t	sensory	haltere_L	72767191690656675	648518346507529849	[ 20823 177500 749]
584	1474	2022-12-13 05:58:43.734508+00:00		t	local	19B	73610654413949932	648518346500054534	[ 45800 148416 509]
585	1476	2022-12-13 05:58:43.735655+00:00		t	local	6A	73118280571185883	648518346510249510	[ 32096 154216 2812]
586	1480	2022-12-13 05:58:43.737957+00:00		t	local	3B	72413493416217227	648518346500300469	[ 11064 121212 2365]
587	1481	2022-12-13 05:58:43.738512+00:00		t	sensory	haltere_L	72767191757777348	648518346495304630	[ 20802 177500 842]
588	1484	2022-12-13 05:58:43.740411+00:00		t	local	19B	73188510735340268	648518346500367797	[ 33448 150752 566]
589	1487	2022-12-13 05:58:43.742144+00:00		t	proof	8A	74033897469598643	648518346500411964	[ 58887 179902 102]
590	1489	2022-12-13 05:58:43.743277+00:00		t	local	17A	72695242398116806	648518346500448984	[ 19728 129160 654]
591	1490	2022-12-13 05:58:43.743856+00:00		t	local	6B	73258400121057447	648518346500449496	[ 35576 136144 3801]
592	1491	2022-12-13 05:58:43.744404+00:00		t	sensory	haltere_L	72837560434803517	648518346514475742	[ 23553 177500 730]
593	1493	2022-12-13 05:58:43.745580+00:00		t	sensory	wing_L	72272686537556741	648518346500484019	[ 7683 120701 1154]
594	1499	2022-12-13 05:58:43.749183+00:00		t	local	3B	73118280101458186	648518346502608467	[ 31080 155408 1910]
595	1502	2022-12-13 05:58:43.750929+00:00		t	local	3B	73047980143666166	648518346488909752	[ 29592 157088 1977]
596	1504	2022-12-13 05:58:43.752129+00:00		t	sensory	haltere_L	72837560434852232	648518346500991900	[ 22604 177500 739]
597	1508	2022-12-13 05:58:43.754627+00:00		t	sensory	haltere_L	72696823013287877	648518346497239980	[ 20042 177500 856]
598	1511	2022-12-13 05:58:43.756355+00:00		t	local	11B	72766023459530379	648518346500883868	[ 22008 141856 687]
599	1512	2022-12-13 05:58:43.756936+00:00		t	local	3B	72977611399469420	648518346500910748	[ 27504 156512 1981]
600	1515	2022-12-13 05:58:43.758653+00:00		t	local	6B	73258262883402470	648518346501042198	[ 34896 132752 4191]
601	1518	2022-12-13 05:58:43.760357+00:00		t	local	7B	73680406494766215	648518346501073507	[ 48344 130456 3943]
602	1520	2022-12-13 05:58:43.762206+00:00		t	local	3B	72343124739296387	648518346501085974	[ 9912 122096 2540]
603	1523	2022-12-13 05:58:43.763932+00:00		t	sensory	wing_L	72272686537614641	648518346485031325	[ 6209 118838 1154]
604	1524	2022-12-13 05:58:43.764491+00:00		t	sensory	haltere_L	72837560434911871	648518346501123862	[ 23339 177500 769]
605	1525	2022-12-13 05:58:43.765065+00:00		t	sensory	wing_L	72343124001358194	648518346501131363	[ 8896 122292 1154]
606	1529	2022-12-13 05:58:43.767418+00:00		t	local	17A	72906073685739110	648518346501176973	[ 25656 122840 627]
607	1530	2022-12-13 05:58:43.768005+00:00		t	sensory	wing_L	72413561464813220	648518346501184344	[ 11613 123253 1154]
608	1531	2022-12-13 05:58:43.768562+00:00		t	local	6B	73258262815934699	648518346480747521	[ 35296 132648 3980]
609	1532	2022-12-13 05:58:43.769138+00:00		t	sensory	haltere_L	72767191757701921	648518346496399957	[ 22323 177500 825]
610	1534	2022-12-13 05:58:43.770454+00:00		t	local	hlx16	72413562605253589	648518346514473515	[ 12280 122928 3228]
611	1541	2022-12-13 05:58:43.774409+00:00		t	local	17A	73047567155762729	648518346520464209	[ 29993 143475 740]
612	1544	2022-12-13 05:58:43.776105+00:00		t	local	19B	73540217084335177	648518346501803882	[ 44304 147432 668]
613	1545	2022-12-13 05:58:43.776672+00:00		t	sensory	wing_L	72343055281647397	648518346501804105	[ 8697 120629 1154]
614	1546	2022-12-13 05:58:43.777394+00:00		t	local	12A	72837080472324858	648518346507400520	[ 23752 162120 2803]
615	1547	2022-12-13 05:58:43.777966+00:00		t	local	8B	72483862764743066	648518346483100646	[ 13624 122008 3593]
616	1553	2022-12-13 05:58:43.781374+00:00		t	local	12A	72837011618449751	648518346501845866	[ 24176 161128 2493]
617	1556	2022-12-13 05:58:43.783281+00:00		t	local	3B	72343124739160815	648518346501883465	[ 10040 121504 2475]
618	1557	2022-12-13 05:58:43.783944+00:00		t	sensory	haltere_L	72767191757740483	648518346503086715	[ 21319 177500 830]
619	1560	2022-12-13 05:58:43.785967+00:00		t	sensory	haltere_L	72837560434879859	648518346465096053	[ 23025 177500 739]
620	1561	2022-12-13 05:58:43.786538+00:00		t	sensory	haltere_L	72767191690595414	648518346489760972	[ 20895 177500 731]
621	1562	2022-12-13 05:58:43.787147+00:00		t	local	19B	73188373296394221	648518346502313043	[ 32776 146288 545]
622	1563	2022-12-13 05:58:43.787734+00:00		t	sensory	wing_L	72272617817635988	648518346502316614	[ 6507 118761 1154]
623	1570	2022-12-13 05:58:43.791967+00:00		t	local	19B	73610654548042694	648518346502350931	[ 46976 148792 682]
624	1572	2022-12-13 05:58:43.793444+00:00		t	local	6A	72624462545394008	648518346502367143	[ 17160 117592 3037]
625	1574	2022-12-13 05:58:43.795895+00:00		t	sensory	wing_L	72202317793278000	648518346502391366	[ 4641 120410 1154]
626	1576	2022-12-13 05:58:43.797441+00:00		t	local	6A	73540424853507451	648518346474538349	[ 43088 151984 3788]
627	1580	2022-12-13 05:58:43.799996+00:00		t	local	6B	73187825285412002	648518346502463399	[ 33272 131024 3873]
628	1582	2022-12-13 05:58:43.801196+00:00		t	sensory	haltere_L	72767191757762234	648518346491753414	[ 22516 177500 855]
629	1588	2022-12-13 05:58:43.805998+00:00		t	local	11A	74031699251880317	648518346502838259	[ 59264 113200 1606]
630	1590	2022-12-13 05:58:43.807183+00:00		t	local	11A	72977267063787535	648518346502917363	[ 27064 146352 539]
631	1591	2022-12-13 05:58:43.807828+00:00		t	local	3B	73118211381929496	648518346502971771	[ 31792 152624 1908]
632	1597	2022-12-13 05:58:43.811551+00:00		t	sensory	wing_L	72272686537442016	648518346503447457	[ 7759 120390 1154]
633	1598	2022-12-13 05:58:43.812172+00:00		t	local	3B	72977611332331126	648518346501450518	[ 27040 156680 1851]
634	1601	2022-12-13 05:58:43.813898+00:00		t	local	11B	72906760880751876	648518346503571617	[ 25680 143088 546]
635	1602	2022-12-13 05:58:43.814473+00:00		t	local	6B	73258262681991225	648518346488907192	[ 36552 131452 3777]
636	1603	2022-12-13 05:58:43.815051+00:00		t	local	3B	73046811308505943	648518346521559289	[ 29849 122341 808]
637	1605	2022-12-13 05:58:43.817128+00:00		t	local	3B	73751530146645028	648518346503623329	[ 50912 153296 2053]
638	1611	2022-12-13 05:58:43.821694+00:00		t	local	19B	73751460688756257	648518346503917152	[ 50544 150656 583]
639	1614	2022-12-13 05:58:43.823472+00:00		t	sensory	haltere_L	72767191757625440	648518346492397868	[ 21935 177500 793]
640	1617	2022-12-13 05:58:43.825285+00:00		t	local	3B	72342987702815011	648518346509879241	[ 9632 118616 3267]
641	1618	2022-12-13 05:58:43.825899+00:00		t	local	3B	74031975068909495	648518346515472455	[ 58568 121536 3346]
642	1622	2022-12-13 05:58:43.828428+00:00		t	sensory	wing_L	72202386512731511	648518346489794757	[ 4686 120959 1154]
643	1624	2022-12-13 05:58:43.829637+00:00		t	local	19B	73118073271401696	648518346504389868	[ 32584 148176 542]
644	1626	2022-12-13 05:58:43.830790+00:00		t	sensory	wing_R	74313311868840808	648518346504422892	[ 66788 117800 2008]
645	1627	2022-12-13 05:58:43.831352+00:00		t	sensory	haltere_L	72837560434844127	648518346477748119	[ 22838 177500 739]
646	1629	2022-12-13 05:58:43.832497+00:00		t	local	11B	72906829600227305	648518346472619211	[ 25576 144400 564]
647	1631	2022-12-13 05:58:43.833673+00:00		t	local	6A	73118349223443942	648518346504753011	[ 32728 155736 2651]
648	1632	2022-12-13 05:58:43.834245+00:00		t	local	19B	73258879546320795	648518346504760454	[ 36104 149872 652]
649	1633	2022-12-13 05:58:43.834824+00:00		t	local	hlx16	72343193525741775	648518346504771187	[ 9976 123768 2647]
650	1637	2022-12-13 05:58:43.837350+00:00		t	local	17A	72554298751793365	648518346504809606	[ 16192 123840 763]
651	1639	2022-12-13 05:58:43.838496+00:00		t	sensory	haltere_L	72767191757895175	648518346500081292	[ 20604 177500 880]
652	1640	2022-12-13 05:58:43.839080+00:00		t	sensory	haltere_L	72767191690662336	648518346495038346	[ 20729 177500 770]
653	1641	2022-12-13 05:58:43.839691+00:00		t	sensory	haltere_L	72837560367344981	648518346498116967	[ 22840 177500 634]
654	1642	2022-12-13 05:58:43.840273+00:00		t	sensory	wing_L	72343055281676203	648518346489907763	[ 8515 119396 1154]
655	1643	2022-12-13 05:58:43.840939+00:00		t	sensory	neck_R	73258468102258877	648518346492380972	[ 35275 138935 2394]
656	1644	2022-12-13 05:58:43.841588+00:00		t	sensory	haltere_L	72837560501827949	648518346467497735	[ 23069 177500 805]
657	1649	2022-12-13 05:58:43.844944+00:00		t	local	8A	72695242733723435	648518346506616098	[ 19319 130109 1292]
658	1650	2022-12-13 05:58:43.845565+00:00		t	local	11B	73891786061711383	648518346506624802	[ 54912 138880 987]
659	1651	2022-12-13 05:58:43.846199+00:00		t	local	5B	73188168815998275	648518346506641442	[ 33072 140848 3842]
660	1653	2022-12-13 05:58:43.847367+00:00		t	sensory	wing_R	74032455166206024	648518346507072670	[ 57789 136629 1659]
661	1654	2022-12-13 05:58:43.847969+00:00		t	sensory	haltere_L	72767191757746557	648518346478955892	[ 21412 177500 843]
662	1656	2022-12-13 05:58:43.849164+00:00		t	local	6B	73258331401562518	648518346507110472	[ 35920 134640 3807]
663	1658	2022-12-13 05:58:43.850347+00:00		t	sensory	wing_L	72343124001151954	648518346507115807	[ 8974 122463 1154]
664	1666	2022-12-13 05:58:43.855175+00:00		t	local	6B	73258468974635171	648518346515775994	[ 35888 138232 4029]
665	1667	2022-12-13 05:58:43.855740+00:00		t	local	12A	72766780581781895	648518346497030402	[ 22128 164696 3014]
666	1669	2022-12-13 05:58:43.856851+00:00		t	local	3B	73961606593471116	648518346507220767	[ 56904 120952 3890]
667	1673	2022-12-13 05:58:43.859711+00:00		t	local	11B	72976923399096181	648518346507369849	[ 26640 135576 461]
668	1676	2022-12-13 05:58:43.861482+00:00		t	local	hlx16	72413562672603382	648518346507414905	[ 11384 124536 3371]
669	1677	2022-12-13 05:58:43.862041+00:00		t	local	6B	72977474698667758	648518346507448441	[ 27080 153160 3372]
670	1678	2022-12-13 05:58:43.862655+00:00		t	local	6A	73610862384453922	648518346497478529	[ 46840 154208 3969]
671	1682	2022-12-13 05:58:43.864869+00:00		t	local	12A	73822037067703867	648518346508779839	[ 52144 156792 3385]
672	1685	2022-12-13 05:58:43.866550+00:00		t	local	7B	73750775373114874	648518346509087354	[ 49992 130048 4178]
673	1686	2022-12-13 05:58:43.867274+00:00		t	local	0A	73117662833871639	648518346509090426	[ 30728 135280 4142]
674	1691	2022-12-13 05:58:43.870066+00:00		t	sensory	haltere_L	72837560367410085	648518346509182762	[ 23355 177500 642]
675	1692	2022-12-13 05:58:43.870622+00:00		t	local	11B	72484617470477171	648518346493225500	[ 14128 143800 1221]
676	1693	2022-12-13 05:58:43.871186+00:00		t	local	6B	73258400255274264	648518346509431939	[ 36192 136384 4060]
677	1701	2022-12-13 05:58:43.875856+00:00		t	sensory	wing_L	72202317793400752	648518346467538439	[ 4430 119121 1154]
678	1702	2022-12-13 05:58:43.876422+00:00		t	local	8B	73891306434693887	648518346503207803	[ 54728 123024 3706]
679	1708	2022-12-13 05:58:43.879832+00:00		t	local	8B	73961606325014761	648518346509763386	[ 56864 122520 3408]
680	1711	2022-12-13 05:58:43.881580+00:00		t	sensory	wing_L	72202386512733136	648518346505069190	[ 4333 121004 1154]
681	1714	2022-12-13 05:58:43.883628+00:00		t	local	19B	73681023224839112	648518346509978918	[ 47392 148688 546]
682	1715	2022-12-13 05:58:43.884191+00:00		t	sensory	wing_R	74032386580436618	648518346510855042	[ 58843 133423 1802]
683	1729	2022-12-13 05:58:43.892682+00:00		t	sensory	haltere_L	72767191757701924	648518346495041707	[ 21621 177500 816]
684	1730	2022-12-13 05:58:43.893229+00:00		t	sensory	haltere_L	72767191824790325	648518346492212619	[ 20701 177500 965]
685	1732	2022-12-13 05:58:43.894336+00:00		t	local	19B	72977473222460358	648518346511177781	[ 26920 151728 638]
686	1733	2022-12-13 05:58:43.894903+00:00		t	local	11B	72836392136435137	648518346511188277	[ 23464 141384 570]
687	1734	2022-12-13 05:58:43.895468+00:00		t	local	3B	72483724788644397	648518346511217973	[ 13104 117768 2533]
688	1735	2022-12-13 05:58:43.896049+00:00		t	sensory	haltere_L	72767191757934732	648518346478752340	[ 20695 177500 887]
689	1736	2022-12-13 05:58:43.896603+00:00		t	sensory	wing_L	72272686537474283	648518346511664752	[ 6869 119136 1154]
690	1739	2022-12-13 05:58:43.898477+00:00		t	sensory	wing_L	72272686537479152	648518346511753809	[ 8082 119579 1154]
691	1740	2022-12-13 05:58:43.899038+00:00		t	local	6B	73328837584793900	648518346511774576	[ 36968 138296 3846]
692	1745	2022-12-13 05:58:43.901854+00:00		t	sensory	wing_L	72413561464938576	648518346511860778	[ 10772 123387 1154]
693	1750	2022-12-13 05:58:43.904917+00:00		t	local	19B	73329110851536788	648518346511922879	[ 37016 145704 654]
694	1752	2022-12-13 05:58:43.906050+00:00		t	sensory	wing_L	72413493147838984	648518346512092974	[ 12043 121058 1864]
695	1753	2022-12-13 05:58:43.906683+00:00		t	local	7B	73609968964237159	648518346512130606	[ 46792 128568 3848]
696	1755	2022-12-13 05:58:43.907802+00:00		t	local	17A	72765336264673757	648518346512165934	[ 21416 121824 724]
697	1756	2022-12-13 05:58:43.908349+00:00		t	local	12A	73610793262159084	648518346512185646	[ 46896 152696 3176]
698	1758	2022-12-13 05:58:43.909482+00:00		t	local	6A	72977611667913123	648518346490400465	[ 28416 157224 2486]
699	1759	2022-12-13 05:58:43.910064+00:00		t	sensory	haltere_L	72767191690626865	648518346470508286	[ 22445 177500 745]
700	1762	2022-12-13 05:58:43.911771+00:00		t	local	19B	73469985779115655	648518346488165143	[ 41840 149912 673]
701	1763	2022-12-13 05:58:43.912491+00:00		t	local	17A	72906005033641807	648518346512641438	[ 24856 120672 682]
702	1764	2022-12-13 05:58:43.913075+00:00		t	sensory	wing_L	72202249073751286	648518346513051985	[ 6119 118303 1154]
703	1765	2022-12-13 05:58:43.913633+00:00		t	sensory	wing_L	72413561464820577	648518346513124433	[ 11232 123025 1154]
704	1766	2022-12-13 05:58:43.914180+00:00		t	sensory	wing_L	72131949049022506	648518346489951839	[ 4071 119115 1154]
705	1768	2022-12-13 05:58:43.915277+00:00		t	sensory	wing_L	72343124001138845	648518346513692202	[ 9186 121896 1154]
706	1773	2022-12-13 05:58:43.918090+00:00		t	local	3B	73681230524338521	648518346513869337	[ 48064 154080 2763]
707	1777	2022-12-13 05:58:43.920604+00:00		t	local	6B	73258262816505955	648518346484274205	[ 35288 131608 4103]
708	1779	2022-12-13 05:58:43.921755+00:00		t	local	uk	73821350342770945	648518346513917977	[ 51288 136808 4282]
709	1782	2022-12-13 05:58:43.923422+00:00		t	local	6B	72977337393950532	648518346514013721	[ 28384 149160 3648]
710	1784	2022-12-13 05:58:43.924546+00:00		t	sensory	wing_L	72343124001161481	648518346514065118	[ 8198 121527 1154]
711	1785	2022-12-13 05:58:43.925126+00:00		t	sensory	wing_L	72202317793347430	648518346514066398	[ 5752 118975 1154]
712	1788	2022-12-13 05:58:43.927010+00:00		t	local	hlx16	72413562538419373	648518346514116907	[ 11600 124200 3143]
713	1791	2022-12-13 05:58:43.928713+00:00		t	local	3B	72343055751295876	648518346514151390	[ 9048 119760 1989]
714	1795	2022-12-13 05:58:43.930956+00:00		t	local	2A	73046950156861489	648518346477921756	[ 29416 125528 3529]
715	1797	2022-12-13 05:58:43.932093+00:00		t	sensory	haltere_L	72977336185936691	648518346514200542	[ 28187 147491 1314]
716	1799	2022-12-13 05:58:43.933208+00:00		t	local	12A	72766780514565052	648518346494445170	[ 21904 164568 2847]
717	1803	2022-12-13 05:58:43.935801+00:00		t	sensory	haltere_L	72837560434675777	648518346477806094	[ 23168 177500 671]
718	1808	2022-12-13 05:58:43.938800+00:00		t	sensory	wing_L	72131880329547281	648518346500762328	[ 3237 117951 1154]
719	1809	2022-12-13 05:58:43.939408+00:00		t	local	hlx16	72413562672367339	648518346472768459	[ 10336 124568 3341]
720	1813	2022-12-13 05:58:43.941854+00:00		t	local	11B	73540216950363675	648518346515177031	[ 43152 145968 519]
721	1814	2022-12-13 05:58:43.942414+00:00		t	local	hlx16	72272893098558405	648518346515186503	[ 7648 124984 1893]
722	1818	2022-12-13 05:58:43.944669+00:00		t	sensory	wing_L	72131880329491858	648518346511983216	[ 2186 118735 1154]
723	1820	2022-12-13 05:58:43.945834+00:00		t	local	6A	73399618176012032	648518346515510602	[ 40816 150584 2920]
724	1823	2022-12-13 05:58:43.947722+00:00		t	local	6B	73258262682085216	648518346515579210	[ 36496 133032 3804]
725	1826	2022-12-13 05:58:43.950148+00:00		t	sensory	haltere_L	72767191690500871	648518346515599610	[ 21166 177500 688]
726	1827	2022-12-13 05:58:43.950736+00:00		t	local	6B	73258468907656939	648518346515624522	[ 36784 138120 3945]
727	1832	2022-12-13 05:58:43.953571+00:00		t	local	6A	72836942966131353	648518346515695946	[ 23560 158008 2634]
728	1833	2022-12-13 05:58:43.954176+00:00		t	sensory	wing_R	74032043050587550	648518346516337706	[ 57989 123403 2023]
729	1834	2022-12-13 05:58:43.954736+00:00		t	local	0A	73047225303098902	648518346517150501	[ 30120 133368 3985]
730	1836	2022-12-13 05:58:43.955851+00:00		t	sensory	wing_L	72343124001146543	648518346486530696	[ 8961 122044 1154]
731	1837	2022-12-13 05:58:43.956403+00:00		t	local	6A	73399687096712251	648518346517184298	[ 39856 151760 3306]
732	1839	2022-12-13 05:58:43.957753+00:00		t	local	17A	74384023874967099	648518346517241893	[ 68752 128256 1417]
733	1840	2022-12-13 05:58:43.958304+00:00		t	local	19B	73329110784766594	648518346470597886	[ 37080 146896 578]
734	1842	2022-12-13 05:58:43.959405+00:00		t	sensory	wing_L	72131949049079419	648518346501556067	[ 3384 120510 1154]
735	1843	2022-12-13 05:58:43.959956+00:00		t	sensory	haltere_L	72977679716172058	648518346492220015	[ 28057 159427 1180]
736	1844	2022-12-13 05:58:43.960497+00:00		t	local	3B	72625148532008257	648518346474540653	[ 18240 138032 769]
737	1846	2022-12-13 05:58:43.961621+00:00		t	local	6A	73469986920044670	648518346492390188	[ 41960 151480 2854]
738	1850	2022-12-13 05:58:43.963905+00:00		t	sensory	haltere_L	72696823013281083	648518346495987600	[ 19708 177500 847]
739	1851	2022-12-13 05:58:43.964635+00:00		t	proof	uk	73470604522906221	648518346517359653	[ 42178 168243 1215]
740	1852	2022-12-13 05:58:43.965249+00:00		t	local	19B	73188373296232233	648518346517372458	[ 33344 147376 523]
741	1853	2022-12-13 05:58:43.965872+00:00		t	local	17A	72413561195940898	648518346517373220	[ 11448 124440 621]
742	1854	2022-12-13 05:58:43.966490+00:00		t	local	19B	73751323316971168	648518346517386564	[ 49160 145408 692]
743	1857	2022-12-13 05:58:43.968243+00:00		t	local	12A	73822037067797340	648518346517422884	[ 51688 155832 3439]
744	1864	2022-12-13 05:58:43.972489+00:00		t	local	6B	73258331602828924	648518346517681256	[ 35024 134088 4171]
745	1866	2022-12-13 05:58:43.973623+00:00		t	local	6A	73540424585126150	648518346517692776	[ 44024 153272 3312]
746	1870	2022-12-13 05:58:43.975841+00:00		t	local	20A	72555674281885213	648518346507731833	[ 16160 165064 2902]
747	1875	2022-12-13 05:58:43.978800+00:00		t	sensory	haltere_L	72837560434780216	648518346495304886	[ 23245 177500 713]
748	1876	2022-12-13 05:58:43.979367+00:00		t	local	12A	72907311643312848	648518346518253910	[ 24832 158568 2534]
749	1879	2022-12-13 05:58:43.981248+00:00		t	local	17A	74172986361801993	648518346518281814	[ 63408 130152 1346]
750	1880	2022-12-13 05:58:43.981808+00:00		t	local	3B	74031906349701548	648518346518297174	[ 59232 120568 3381]
751	1881	2022-12-13 05:58:43.982353+00:00		t	local	8A	72484137239582617	648518346494330169	[ 12560 131000 2719]
752	1883	2022-12-13 05:58:43.983473+00:00		t	sensory	wing_R	73398656036144193	648518346501287190	[ 40319 120931 2770]
753	1884	2022-12-13 05:58:43.984046+00:00		t	local	11B	73188304509855641	648518346518641375	[ 34768 144048 468]
754	1886	2022-12-13 05:58:43.985220+00:00		t	local	6B	73047637418867547	648518346518663903	[ 29888 145824 3707]
755	1889	2022-12-13 05:58:43.987200+00:00		t	local	3B	72343124537957265	648518346518683615	[ 9888 122512 2134]
756	3552	2023-12-31 20:29:10.647807+00:00		t	ascending	uk_asc	73682672962407614	648518346499424743	[ 48968 197120 1483]
757	1893	2022-12-13 05:58:43.989573+00:00		t	local	11A	73118073204611655	648518346486804612	[ 32496 149072 474]
758	1896	2022-12-13 05:58:43.991366+00:00		t	local	11B	72554711135692177	648518346497480833	[ 14888 135824 815]
759	1897	2022-12-13 05:58:43.991987+00:00		t	local	12A	72766780581723514	648518346520517686	[ 21376 165760 2979]
760	1899	2022-12-13 05:58:43.993139+00:00		t	local	3B	74173398879881484	648518346497442945	[ 62768 142992 1776]
761	1900	2022-12-13 05:58:43.993714+00:00		t	local	1A	74102274221702846	648518346520531510	[ 61304 120400 1791]
762	1903	2022-12-13 05:58:43.995554+00:00		t	local	7B	73750843958269152	648518346494293618	[ 49856 131672 3876]
763	1905	2022-12-13 05:58:43.996689+00:00		t	local	11B	72695586197408459	648518346509197946	[ 19269 139961 1157]
764	1907	2022-12-13 05:58:43.997799+00:00		t	sensory	wing_L	72413561464794987	648518346523995653	[ 10603 122882 1154]
765	1910	2022-12-13 05:58:43.999484+00:00		t	sensory	wing_L	72131880329501809	648518346489795013	[ 3872 117798 1154]
766	1912	2022-12-13 05:58:44.000596+00:00		t	local	0A	73188168748628539	648518346524051461	[ 34000 140896 3668]
767	1916	2022-12-13 05:58:44.003124+00:00		t	local	19B	73188510735386475	648518346526162391	[ 34736 149848 580]
768	1919	2022-12-13 05:58:44.004792+00:00		t	local	6B	73188031511161569	648518346472463819	[ 34640 135232 4084]
769	1921	2022-12-13 05:58:44.005928+00:00		t	sensory	haltere_L	72767191623179710	648518346526212567	[ 21534 177500 636]
770	1928	2022-12-13 05:58:44.010034+00:00		t	local	3B	72343124672024180	648518346489706841	[ 9352 120888 2365]
771	1929	2022-12-13 05:58:44.010657+00:00		t	local	19B	73329248357649833	648518346497180056	[ 38088 150632 778]
772	2739	2023-03-07 18:02:27.945792+00:00		t	local	7B	72695243740851377	648518346495938667	[ 18688 130928 3333]
773	2740	2023-03-07 18:02:27.968835+00:00		t	local	12A	72837080606269209	648518346487690562	[ 23280 162968 2990]
774	2741	2023-03-07 18:02:27.990569+00:00		t	local	3B	72836873776558794	648518346498597425	[ 24176 155976 1674]
775	2742	2023-03-07 18:02:28.013968+00:00		t	local	19B	73399342022996415	648518346487808023	[ 38912 141752 520]
776	2682	2023-03-07 18:02:26.372384+00:00		t	local	3B	72413425032429119	648518346490471260	[ 10416 119632 3035]
777	2683	2023-03-07 18:02:26.531996+00:00		t	local	3B	72343056221283303	648518346490007244	[ 9112 120776 2939]
778	2684	2023-03-07 18:02:26.559623+00:00		t	local	12A	72837080539302200	648518346500790377	[ 22952 163800 2876]
779	2685	2023-03-07 18:02:26.584285+00:00		t	local	3B	72413493349262455	648518346500824988	[ 11984 121568 2300]
780	2686	2023-03-07 18:02:26.608000+00:00		t	local	hlx16	73045643748455800	648518346496420669	[29480 86648 2073]
781	2687	2023-03-07 18:02:26.631877+00:00		t	local	7B	74174911178167040	648518346515203911	[ 61640 187056 2611]
782	2688	2023-03-07 18:02:26.656085+00:00		t	local	3B	72977680186109196	648518346488309534	[ 27344 158024 2125]
783	1981	2023-01-24 22:56:40.450156+00:00		t	ascending	18B	72484067916319665	648518346498120295	[ 13546 128122 1659]
784	2689	2023-03-07 18:02:26.679158+00:00		t	local	3B	73962429952213160	648518346483903381	[ 56808 147120 1487]
785	1983	2023-01-24 22:56:40.502284+00:00		t	local	1A	72624530593757904	648518346489487468	[ 17696 120436 1798]
786	1984	2023-01-24 22:56:40.529260+00:00		t	local	7B	72695243673483716	648518346486624416	[ 18960 130984 3115]
787	1985	2023-01-24 22:56:40.557467+00:00		t	local	7B	72695312392919817	648518346514473694	[ 19423 131614 3115]
788	2690	2023-03-07 18:02:26.703945+00:00		t	local	6B	73752629591041862	648518346517261093	[ 49224 185088 1892]
789	1988	2023-01-24 22:56:40.629640+00:00		t	local	6B	73118074613922370	648518346495853131	[ 32158 147934 3152]
790	2691	2023-03-07 18:02:26.729726+00:00		t	local	3B	72483794044669461	648518346484933965	[ 14048 120168 3480]
791	1989	2023-01-24 22:56:40.652978+00:00		t	local	6B	73118005894457987	648518346487529898	[ 32440 146427 3152]
792	1990	2023-01-24 22:56:40.674490+00:00		t	local	2A	73187893669405648	648518346509933862	[ 34588 132344 3272]
793	2000	2023-01-24 22:56:40.931854+00:00		t	local	3B	73821761451528094	648518346487699859	[ 52698 148781 1934]
794	2005	2023-01-24 22:56:41.061490+00:00		t	local	3B	73891099940523355	648518346494409237	[ 53599 117890 2987]
795	2007	2023-01-24 22:56:41.109756+00:00		t	local	3B	73891099739173750	648518346518531414	[ 54308 117477 2589]
796	2008	2023-01-24 22:56:41.136766+00:00		t	local	3B	73891099739164261	648518346501064291	[ 54433 116821 2589]
797	2010	2023-01-24 22:56:41.181460+00:00		t	local	11A	73821692665213128	648518346499816959	[ 51811 147085 1904]
798	2011	2023-01-24 22:56:41.203385+00:00		t	local	17A	73961673836545188	648518346495908966	[ 56303 123960 1085]
799	2014	2023-01-24 22:56:41.262967+00:00		t	local	3B	73892061342105878	648518346499642067	[ 53953 147274 1715]
800	2016	2023-01-24 22:56:41.301877+00:00		t	local	11A	73962361232744792	648518346517355818	[ 57275 145155 1498]
801	2017	2023-01-24 22:56:41.321496+00:00		t	local	17A	74032111702870938	648518346489881562	[ 58663 126653 1853]
802	2019	2023-01-24 22:56:41.366894+00:00		t	local	17A	74102480245701784	648518346499284062	[ 60489 124944 1456]
803	2020	2023-01-24 22:56:41.387843+00:00		t	local	17A	74102480245721855	648518346488685069	[ 60792 125584 1456]
804	2021	2023-01-24 22:56:41.411269+00:00		t	local	17A	74102411727313155	648518346492447931	[ 60967 124460 1809]
805	2023	2023-01-24 22:56:41.459312+00:00		t	local	17A	74243286386609965	648518346495916651	[ 64370 128415 1414]
806	2692	2023-03-07 18:02:26.752003+00:00		t	local	3B	73681092951253682	648518346517304868	[ 47144 150704 2509]
807	2693	2023-03-07 18:02:26.777082+00:00		t	local	3B	72413287593225824	648518346489294569	[ 10748 116336 2970]
808	2694	2023-03-07 18:02:26.801444+00:00		t	local	7B	73893161390647280	648518346492648123	[ 54816 178704 2763]
809	2695	2023-03-07 18:02:26.826276+00:00		t	local	23B	74102205368056764	648518346494701739	[ 61408 117248 1542]
810	2696	2023-03-07 18:02:26.849899+00:00		t	local	6A	73750362854928845	648518346491775627	[ 49336 116816 3790]
811	2698	2023-03-07 18:02:26.904810+00:00		t	local	8A	74033691445236153	648518346472591625	[ 57664 173048 275]
812	2699	2023-03-07 18:02:26.932258+00:00		t	local	8B	72554437801140305	648518346491859055	[ 15200 127832 3734]
813	2700	2023-03-07 18:02:26.955440+00:00		t	local	3B	73680131415777202	648518346491927314	[ 48904 121616 3593]
814	2701	2023-03-07 18:02:26.981521+00:00		t	local	19B	73329042065287143	648518346491977746	[ 38736 144640 579]
815	2702	2023-03-07 18:02:27.008392+00:00		t	local	7B	73893230110163175	648518346480500027	[ 53248 181096 2773]
816	2703	2023-03-07 18:02:27.034302+00:00		t	local	7B	74174979830596110	648518346492316355	[ 62680 189576 2501]
817	2704	2023-03-07 18:02:27.059544+00:00		t	local	11B	73047567021390421	648518346495579318	[ 30632 144128 508]
818	2705	2023-03-07 18:02:27.085070+00:00		t	local	6A	73609625433617399	648518346485879236	[ 46656 118648 3884]
819	2706	2023-03-07 18:02:27.109762+00:00		t	local	19B	73469917059733855	648518346486051232	[ 41120 147488 708]
820	2707	2023-03-07 18:02:27.134637+00:00		t	local	6A	73750363056229316	648518346486051488	[ 50800 117376 4150]
821	2708	2023-03-07 18:02:27.159313+00:00		t	local	3B	72483725258352536	648518346486065288	[ 13312 118208 3393]
822	2709	2023-03-07 18:02:27.182168+00:00		t	local	23B	72835636289468028	648518346486101384	[ 24320 119936 775]
823	2711	2023-03-07 18:02:27.231879+00:00		t	local	11A	74031630398184410	648518346464977525	[ 58768 112008 1377]
824	2712	2023-03-07 18:02:27.257960+00:00		t	local	18B	72484067916330265	648518346497306520	[ 13570 128820 1659]
825	2713	2023-03-07 18:02:27.283494+00:00		t	local	8A	74033828817758833	648518346486132616	[ 58344 178168 265]
826	2714	2023-03-07 18:02:27.345068+00:00		t	local	8B	74244798818848181	648518346486215560	[ 64456 172304 2464]
827	2715	2023-03-07 18:02:27.369977+00:00		t	local	6A	72907174405615047	648518346486241440	[ 26024 154480 2888]
828	2716	2023-03-07 18:02:27.393347+00:00		t	local	6A	74174292568717585	648518346486251433	[ 61728 169880 2415]
829	2717	2023-03-07 18:02:27.418377+00:00		t	local	8B	72624737758913715	648518346487616403	[ 16856 125720 3672]
830	2718	2023-03-07 18:02:27.441237+00:00		t	local	23B	72624461471854631	648518346497419288	[ 16896 118568 1019]
831	2719	2023-03-07 18:02:27.464787+00:00		t	local	7B	73680337842700275	648518346486462084	[ 48992 128096 4099]
832	2720	2023-03-07 18:02:27.488061+00:00		t	local	19B	73399342089986974	648518346486479073	[ 39584 142976 540]
833	2721	2023-03-07 18:02:27.514138+00:00		t	local	3B	73118417808795275	648518346486496900	[ 31512 158288 2434]
834	2722	2023-03-07 18:02:27.539748+00:00		t	local	23B	73540560480620482	648518346486506116	[ 43080 156544 386]
835	2723	2023-03-07 18:02:27.563891+00:00		t	local	19B	73469848273192712	648518346486521220	[ 42056 146144 599]
836	2724	2023-03-07 18:02:27.589468+00:00		t	local	11B	72836323417185354	648518346486584801	[ 22600 139832 635]
837	2725	2023-03-07 18:02:27.616821+00:00		t	local	7B	74033898878957756	648518346515340359	[ 58264 178960 2765]
838	2726	2023-03-07 18:02:27.639248+00:00		t	local	6A	73682191858537385	648518346486597089	[ 48784 182304 1300]
839	2727	2023-03-07 18:02:27.663473+00:00		t	local	3B	73681092884066926	648518346486610913	[ 48040 150576 2332]
840	3553	2023-12-31 20:29:10.661119+00:00		t	ascending	uk_asc	73610723200540435	648518346507543839	[ 45408 150224 569]
841	2071	2023-03-06 03:59:22.061747+00:00		t	local_intersegmental	6B	73823067255688043	648518346484827907	[ 51704 187496 2187]
842	2077	2023-03-06 03:59:22.212443+00:00		t	local_intersegmental	uk	73048529094117708	648518346515217479	[ 30184 172936 442]
843	2079	2023-03-06 03:59:22.259112+00:00		t	local_intersegmental	3A	72906212601322996	648518346515689802	[ 26520 126336 3360]
844	2081	2023-03-06 03:59:22.306468+00:00		t	local_intersegmental	19B	73751873005783250	648518346487663530	[ 50885 162489 625]
845	2086	2023-03-06 03:59:22.437715+00:00		t	local_intersegmental	12A	72766711594075922	648518346482502036	[ 21552 161936 2556]
846	2089	2023-03-06 03:59:22.526228+00:00		t	local_intersegmental	1A	73538431116250120	648518346479995030	[43192 93912 2117]
847	2090	2023-03-06 03:59:22.557692+00:00		t	local_intersegmental	8A	74104197561717218	648518346487436779	[ 60944 177904 238]
848	2096	2023-03-06 03:59:22.737411+00:00		t	local_intersegmental	19B	73400097869811725	648518346481455759	[ 40240 164256 281]
849	2098	2023-03-06 03:59:22.795121+00:00		t	local_intersegmental	18B	74033348049437925	648518346491962898	[ 58784 162768 674]
850	2100	2023-03-06 03:59:22.853751+00:00		t	local_intersegmental	uk	73539875298974405	648518346492007186	[ 43536 135992 4141]
851	2728	2023-03-07 18:02:27.688628+00:00		t	local	18B	74384092862677419	648518346486617549	[ 67952 129568 1918]
852	2102	2023-03-06 03:59:22.912558+00:00		t	local_intersegmental	6B	73752904401844001	648518346492274815	[ 49616 192896 1734]
853	2103	2023-03-06 03:59:22.941323+00:00		t	local_intersegmental	8B	73187961448974138	648518346492430275	[ 33929 133431 1421]
854	2106	2023-03-06 03:59:23.025983+00:00		t	local_intersegmental	8A	73330347466733302	648518346484261671	[ 38176 182800 88]
855	2112	2023-03-06 03:59:23.198645+00:00		t	local_intersegmental	7B	73822517701462192	648518346486087314	[ 52288 170656 2605]
856	2118	2023-03-06 03:59:23.368190+00:00		t	local_intersegmental	19B	73470672638265570	648518346511369781	[ 41272 171904 122]
857	2119	2023-03-06 03:59:23.399071+00:00		t	local_intersegmental	2A	73471085559203643	648518346486175586	[ 42376 183656 1249]
858	2125	2023-03-06 03:59:23.548476+00:00		t	local_intersegmental	17A	72977541941547658	648518346486260384	[ 28600 155448 525]
859	2132	2023-03-06 03:59:23.714189+00:00		t	local_intersegmental	18B	73962910451721540	648518346486514052	[ 55984 160344 503]
860	2134	2023-03-06 03:59:23.762040+00:00		t	local_intersegmental	19B	73681641901794058	648518346467263982	[ 48453 166263 1000]
861	2144	2023-03-06 03:59:23.992341+00:00		t	local_intersegmental	3B	72484548751315230	648518346497513240	[ 12552 141384 1258]
862	2146	2023-03-06 03:59:24.039921+00:00		t	local_intersegmental	8B	73891306434691683	648518346486785177	[ 53472 123744 3689]
863	2148	2023-03-06 03:59:24.086447+00:00		t	local_intersegmental	uk	73118211717313194	648518346504960134	[ 32736 152928 2498]
864	2153	2023-03-06 03:59:24.204370+00:00		t	local_intersegmental	3B	73820800251112728	648518346483458724	[ 52952 119560 3601]
865	2154	2023-03-06 03:59:24.227498+00:00		t	local_intersegmental	7B	73189886399943215	648518346487398803	[ 33304 191272 3005]
866	2155	2023-03-06 03:59:24.252275+00:00		t	local_intersegmental	17A	73047979338288423	648518346487473578	[ 30632 155992 455]
867	2156	2023-03-06 03:59:24.276577+00:00		t	local_intersegmental	12A	72837011551437974	648518346487473834	[ 23272 160512 2365]
868	2159	2023-03-06 03:59:24.351499+00:00		t	local_intersegmental	3B	72907242521032522	648518346494857527	[ 24840 156864 1706]
869	2170	2023-03-06 03:59:24.635891+00:00		t	local_intersegmental	6B	73752766895901929	648518346488028190	[ 49904 189080 1663]
870	2171	2023-03-06 03:59:24.661073+00:00		t	local_intersegmental	3B	72978091697569095	648518346488055070	[ 27704 170864 545]
871	2174	2023-03-06 03:59:24.736883+00:00		t	local_intersegmental	8B	74385605026697349	648518346477656727	[ 67616 175872 2478]
872	2178	2023-03-06 03:59:24.844498+00:00		t	local_intersegmental	18B	73048185496808606	648518346478498164	[ 28928 161952 429]
873	2181	2023-03-06 03:59:24.922366+00:00		t	local_intersegmental	19B	73540972662930868	648518346478616916	[ 44344 168640 100]
874	2183	2023-03-06 03:59:24.973267+00:00		t	local_intersegmental	8B	73961675111637638	648518346478658132	[ 56176 123232 3496]
875	2185	2023-03-06 03:59:25.019592+00:00		t	local_intersegmental	2A	73682191791730208	648518346478681684	[ 48368 182992 1200]
876	2186	2023-03-06 03:59:25.043008+00:00		t	local_intersegmental	6B	73682192194530483	648518346478888656	[ 48592 183896 2029]
877	2191	2023-03-06 03:59:25.170529+00:00		t	local_intersegmental	17A	74243080429376728	648518346515309127	[ 64048 122296 1720]
878	2192	2023-03-06 03:59:25.193593+00:00		t	local_intersegmental	19B	73541041382395479	648518346479316690	[ 43864 170568 101]
879	2193	2023-03-06 03:59:25.219117+00:00		t	local_intersegmental	uk	72836599972810278	648518346479386843	[ 23832 148880 3816]
880	2197	2023-03-06 03:59:25.326780+00:00		t	local_intersegmental	18B	72343330226599912	648518346514282206	[ 8728 127408 1240]
881	2198	2023-03-06 03:59:25.356071+00:00		t	local_intersegmental	17A	73046605150090651	648518346479817204	[ 28736 115240 842]
882	2200	2023-03-06 03:59:25.408862+00:00		t	local_intersegmental	19B	73399479596127760	648518346479879397	[ 40664 146192 736]
883	2202	2023-03-06 03:59:25.462992+00:00		t	local_intersegmental	12B	73188580662957704	648518346500638524	[ 34168 153480 2928]
884	2205	2023-03-06 03:59:25.548293+00:00		t	local_intersegmental	6B	73752698243366683	648518346480351190	[ 49536 186472 1728]
885	2207	2023-03-06 03:59:25.601779+00:00		t	local_intersegmental	uk	74174978622672645	648518346493313778	[ 61568 189408 229]
886	2211	2023-03-06 03:59:25.705594+00:00		t	local_intersegmental	11B	73330416522023279	648518346480714461	[ 37272 185984 749]
887	2214	2023-03-06 03:59:25.773106+00:00		t	local_intersegmental	2A	73400785467384837	648518346480946176	[ 40376 184720 1079]
888	2215	2023-03-06 03:59:25.795075+00:00		t	local_intersegmental	7B	73963736226192095	648518346480947456	[ 57120 185536 2657]
889	2218	2023-03-06 03:59:25.860240+00:00		t	local_intersegmental	uk	73893572768101527	648518346488505993	[ 54480 192200 998]
890	2221	2023-03-06 03:59:25.929394+00:00		t	local_intersegmental	6B	73682329566289000	648518346488603064	[ 48944 188104 1859]
891	2225	2023-03-06 03:59:26.026560+00:00		t	local_intersegmental	2A	73611686346968980	648518346488766477	[ 46192 179248 2638]
892	2226	2023-03-06 03:59:26.051635+00:00		t	local_intersegmental	uk	73540835761140223	648518346489034481	[ 44687 164189 1143]
893	2229	2023-03-06 03:59:26.125265+00:00		t	local_intersegmental	6B	73752698377729474	648518346489312089	[ 50416 187352 2048]
894	2233	2023-03-06 03:59:26.227348+00:00		t	local_intersegmental	hlx16	72908411423498301	648518346497907958	[ 25528 191928 3079]
895	2234	2023-03-06 03:59:26.251303+00:00		t	local_intersegmental	3B	73681161737706982	648518346489375577	[ 47352 151720 2576]
896	2237	2023-03-06 03:59:26.324215+00:00		t	local_intersegmental	23B	73540629199640564	648518346489431237	[ 44432 158640 277]
897	2239	2023-03-06 03:59:26.370296+00:00		t	local_intersegmental	6A	73823135505641926	648518346489637463	[ 52560 189568 1313]
898	2243	2023-03-06 03:59:26.470463+00:00		t	local_intersegmental	19B	73400372680524626	648518346526521815	[ 39112 172968 140]
899	2250	2023-03-06 03:59:26.671650+00:00		t	local_intersegmental	19B	73540835291046534	648518346489946330	[ 43728 165768 220]
900	2253	2023-03-06 03:59:26.760763+00:00		t	local_intersegmental	11A	74031630465302003	648518346490013211	[ 57824 111616 1518]
901	2257	2023-03-06 03:59:26.859753+00:00		t	local_intersegmental	5B	72977062650383191	648518346517729060	[ 28328 140464 3947]
902	2269	2023-03-06 03:59:27.201820+00:00		t	local_intersegmental	3B	73961606459243610	648518346482123668	[ 55304 120944 3627]
903	2270	2023-03-06 03:59:27.231099+00:00		t	local_intersegmental	1A	74031837093327742	648518346500082060	[ 58312 117328 2330]
904	2271	2023-03-06 03:59:27.260814+00:00		t	local_intersegmental	17A	72977610661356614	648518346482656553	[ 27096 156032 621]
905	2276	2023-03-06 03:59:27.418665+00:00		t	local_intersegmental	18B	73470054364369467	648518346500416060	[ 41704 151688 428]
906	2277	2023-03-06 03:59:27.449134+00:00		t	local_intersegmental	4B	72766093856833752	648518346483102116	[ 22480 144960 3970]
907	2279	2023-03-06 03:59:27.508968+00:00		t	local_intersegmental	3B	72907173801615870	648518346483213030	[ 24592 154968 1723]
908	2280	2023-03-06 03:59:27.533483+00:00		t	local_intersegmental	18B	73610791852611519	648518346483132492	[ 45832 153552 400]
909	2282	2023-03-06 03:59:27.588633+00:00		t	local_intersegmental	8B	74385604959717876	648518346483142220	[ 68024 175344 2412]
910	2286	2023-03-06 03:59:27.690119+00:00		t	local_intersegmental	17A	73470054297371297	648518346483177892	[ 42848 151608 378]
911	2292	2023-03-06 03:59:27.835437+00:00		t	local_intersegmental	5B	73328562706763023	648518346466053936	[ 37728 130832 3813]
912	2293	2023-03-06 03:59:27.859312+00:00		t	local_intersegmental	19B	73470741357686979	648518346483584405	[ 42080 173824 99]
913	2294	2023-03-06 03:59:27.883659+00:00		t	local_intersegmental	19B	73470535266593911	648518346483592341	[ 42600 167576 163]
914	2299	2023-03-06 03:59:28.003496+00:00		t	local_intersegmental	6A	72907311576197214	648518346496953346	[ 26168 159104 2395]
915	2300	2023-03-06 03:59:28.028942+00:00		t	local_intersegmental	8A	74033828817440953	648518346484112935	[ 58776 176872 194]
916	2310	2023-03-06 03:59:28.270537+00:00		t	local_intersegmental	8B	73118623161787543	648518346496527223	[ 32351 165723 857]
917	2312	2023-03-06 03:59:28.315170+00:00		t	local_intersegmental	17A	72835842380648575	648518346490071067	[ 22672 126728 575]
918	2313	2023-03-06 03:59:28.341099+00:00		t	local_intersegmental	19B	73540354389150628	648518346493049518	[ 43224 149856 445]
919	2322	2023-03-06 03:59:28.579400+00:00		t	local_intersegmental	5B	73047293955485800	648518346489661273	[ 30168 136456 3872]
920	2323	2023-03-06 03:59:28.605794+00:00		t	local_intersegmental	5B	73682192395785473	648518346494362425	[ 47264 183032 2363]
921	2327	2023-03-06 03:59:28.714756+00:00		t	local_intersegmental	19B	73681023225219848	648518346491071521	[ 47288 147696 616]
922	2335	2023-03-06 03:59:28.908485+00:00		t	local_intersegmental	17A	72272823975960993	648518346491866686	[ 6344 123264 1036]
923	2340	2023-03-06 03:59:29.037498+00:00		t	local_intersegmental	5B	73258468907603504	648518346518631254	[ 35112 137896 3934]
924	2341	2023-03-06 03:59:29.060551+00:00		t	local_intersegmental	2A	73611617627454390	648518346496333770	[ 46504 177472 2637]
925	2347	2023-03-06 03:59:29.203917+00:00		t	local_intersegmental	17A	73469504944276737	648518346503993761	[ 42251 135981 1125]
926	2349	2023-03-06 03:59:29.254148+00:00		t	local_intersegmental	19B	72695723703278084	648518346483926933	[ 19775 143503 1234]
927	3520	2023-12-31 20:29:10.177980+00:00		t	ascending	uk_asc	74245141275431344	648518346480414118	[ 63808 184104 290]
928	3521	2023-12-31 20:29:10.196750+00:00		t	ascending	uk_asc	73258400188373132	648518346484281885	[ 35344 135544 3969]
929	2355	2023-03-06 03:59:29.403317+00:00		t	local_intersegmental	6B	73541592212246900	648518346493159744	[ 44784 187568 2149]
930	2356	2023-03-06 03:59:29.430318+00:00		t	local_intersegmental	23B	72765267612377595	648518346493160000	[ 20888 120424 824]
931	2359	2023-03-06 03:59:29.502693+00:00		t	local_intersegmental	19B	73470741357993327	648518346493195840	[ 41712 172864 115]
932	2360	2023-03-06 03:59:29.526219+00:00		t	local_intersegmental	6B	73752561139886102	648518346493559288	[ 50296 183336 2342]
933	2363	2023-03-06 03:59:29.613657+00:00		t	local_intersegmental	19B	73611272687614647	648518346493926798	[ 45216 167496 118]
934	2365	2023-03-06 03:59:29.677874+00:00		t	local_intersegmental	12A	72766642807339568	648518346493922040	[ 21624 161672 2423]
935	2371	2023-03-06 03:59:29.846888+00:00		t	local_intersegmental	8B	72695037716517502	648518346493249344	[ 19584 122960 3523]
936	2374	2023-03-06 03:59:29.921974+00:00		t	local_intersegmental	18B	73822035524454783	648518346494089463	[ 51560 155776 515]
937	2375	2023-03-06 03:59:29.947405+00:00		t	local_intersegmental	19B	73540904010686465	648518346494163335	[ 43952 167288 173]
938	2378	2023-03-06 03:59:30.033487+00:00		t	local_intersegmental	18B	72977679380804146	648518346494499383	[ 27376 157832 612]
939	2379	2023-03-06 03:59:30.064113+00:00		t	local_intersegmental	19B	73540904010396295	648518346494670507	[ 44216 166312 139]
940	2380	2023-03-06 03:59:30.096954+00:00		t	local_intersegmental	19B	72836323954049661	648518346518668630	[ 22573 139547 1637]
941	2381	2023-03-06 03:59:30.129559+00:00		t	local_intersegmental	19A	73257917675464628	648518346517664548	[ 36091 121181 1149]
942	2383	2023-03-06 03:59:30.191076+00:00		t	local_intersegmental	uk	73399275249501940	648518346483969711	[ 40040 140832 4132]
943	2388	2023-03-06 03:59:30.351144+00:00		t	local_intersegmental	3B	72554162722147538	648518346518387030	[ 15320 119376 3446]
944	2391	2023-03-06 03:59:30.446345+00:00		t	local_intersegmental	17A	73118279363101777	648518346495223222	[ 30784 154656 490]
945	2393	2023-03-06 03:59:30.505489+00:00		t	local_intersegmental	19B	73258879412398673	648518346495238070	[ 34816 151256 460]
946	2399	2023-03-06 03:59:30.690887+00:00		t	local_intersegmental	8A	74174635091962531	648518346495577250	[ 63264 178296 267]
947	2402	2023-03-06 03:59:30.779792+00:00		t	local_intersegmental	7B	74385879904608023	648518346495611755	[ 68656 183328 2457]
948	2404	2023-03-06 03:59:30.841807+00:00		t	local_intersegmental	19B	73611341407055126	648518346495684203	[ 45592 168584 80]
949	2405	2023-03-06 03:59:30.870153+00:00		t	local_intersegmental	3B	72554162654809008	648518346495690640	[ 16200 118808 3243]
950	2406	2023-03-06 03:59:30.897685+00:00		t	local_intersegmental	19B	73400235241890877	648518346495716496	[ 39664 168544 164]
951	3482	2023-12-30 23:06:48.928034+00:00		t	local_intersegmental	3B	73119379075919433	648518346524371717	[ 32256 186952 814]
952	2415	2023-03-06 03:59:31.174465+00:00		t	local_intersegmental	8B	73750568879139717	648518346517500453	[ 50552 124888 3522]
953	2419	2023-03-06 03:59:31.294790+00:00		t	local_intersegmental	6A	73682123139268763	648518346496090380	[ 48728 180976 1293]
954	2426	2023-03-06 03:59:31.508599+00:00		t	local_intersegmental	17A	72907310703553176	648518346494351351	[ 26544 159368 655]
955	2436	2023-03-06 03:59:31.926777+00:00		t	local_intersegmental	18B	73962841866458166	648518346512907166	[ 56512 158421 723]
956	2441	2023-03-06 03:59:32.045491+00:00		t	local_intersegmental	17A	74102411526486512	648518346487605716	[ 60090 123785 1545]
957	2443	2023-03-06 03:59:32.093547+00:00		t	local_intersegmental	8A	74033691445392399	648518346487922256	[ 58688 173088 267]
958	2444	2023-03-06 03:59:32.118474+00:00		t	local_intersegmental	2A	73400854186959708	648518346494980341	[ 38976 187208 1121]
959	2445	2023-03-06 03:59:32.143438+00:00		t	local_intersegmental	17A	73892404402716869	648518346487671362	[ 54896 156025 723]
960	2450	2023-03-06 03:59:32.262673+00:00		t	local_intersegmental	19B	72695517477712490	648518346489893245	[ 19657 138477 1109]
961	2451	2023-03-06 03:59:32.285849+00:00		t	local_intersegmental	8A	73119172850424829	648518346497020844	[ 31496 180472 712]
962	2452	2023-03-06 03:59:32.307773+00:00		t	local_intersegmental	1A	72272892829918817	648518346482877737	[ 8008 125368 1340]
963	2455	2023-03-06 03:59:32.378999+00:00		t	local_intersegmental	6A	72765406326318983	648518346510144294	[ 21256 122992 3227]
964	2457	2023-03-06 03:59:32.431144+00:00		t	local_intersegmental	23B	72554024410556657	648518346488172055	[ 15100 115708 1695]
965	2458	2023-03-06 03:59:32.454710+00:00		t	local_intersegmental	3B	73820731599237744	648518346497761383	[ 52880 117464 3838]
966	2459	2023-03-06 03:59:32.477353+00:00		t	local_intersegmental	19B	73681778870750600	648518346497811815	[ 47912 171408 66]
967	2467	2023-03-06 03:59:32.686876+00:00		t	local_intersegmental	17A	73047910618866572	648518346498394673	[ 29760 155104 488]
968	2468	2023-03-06 03:59:32.715889+00:00		t	local_intersegmental	3B	74103922817722455	648518346499009601	[ 61368 168832 401]
969	2469	2023-03-06 03:59:32.747378+00:00		t	local_intersegmental	19B	73329866497490809	648518346499039809	[ 38848 169872 157]
970	2470	2023-03-06 03:59:32.776529+00:00		t	local_intersegmental	1B	73401335424689793	648518346499049793	[ 40320 200832 1499]
971	2471	2023-03-06 03:59:32.803530+00:00		t	local_intersegmental	uk	72836118936487508	648518346488992497	[ 22824 134304 3837]
972	2477	2023-03-06 03:59:32.967583+00:00		t	local_intersegmental	3B	72907929312864636	648518346485039005	[ 25176 176776 922]
973	2478	2023-03-06 03:59:32.992395+00:00		t	local_intersegmental	hlx16	72767467709527282	648518346494354745	[ 21232 186080 2934]
974	2481	2023-03-06 03:59:33.085501+00:00		t	local_intersegmental	5B	73611892371038844	648518346488768393	[ 46960 186328 2357]
975	2485	2023-03-06 03:59:33.197406+00:00		t	local_intersegmental	6A	73682260578519716	648518346499756755	[ 48608 184336 1380]
976	2495	2023-03-06 03:59:33.501120+00:00		t	local_intersegmental	3B	72624600387125886	648518346491110829	[ 17315 121007 3807]
977	2496	2023-03-06 03:59:33.526437+00:00		t	local_intersegmental	1A	74313518027262043	648518346500363701	[ 67328 124664 2007]
978	2497	2023-03-06 03:59:33.555399+00:00		t	local_intersegmental	uk	72554024142330880	648518346521657081	[ 14928 115856 1264]
979	2498	2023-03-06 03:59:33.581181+00:00		t	local_intersegmental	4B	72836050284089070	648518346500664755	[ 23704 131488 3891]
980	2500	2023-03-06 03:59:33.628594+00:00		t	local_intersegmental	8B	72624600118589603	648518346512233407	[ 16808 122696 3289]
981	2503	2023-03-06 03:59:33.714850+00:00		t	local_intersegmental	8A	73119035344427471	648518346512256447	[ 32328 177288 596]
982	2505	2023-03-06 03:59:33.769621+00:00		t	local_intersegmental	17A	73751529341164412	648518346501030678	[ 50104 152208 513]
983	2508	2023-03-06 03:59:33.854825+00:00		t	local_intersegmental	19B	73821829500065171	648518346501084950	[ 51864 150784 688]
984	2512	2023-03-06 03:59:33.967116+00:00		t	local_intersegmental	19B	73540972662878513	648518346501249368	[ 44392 169600 81]
985	2514	2023-03-06 03:59:34.026999+00:00		t	local_intersegmental	7B	74315717184754354	648518346501821257	[ 65576 189512 2303]
986	2517	2023-03-06 03:59:34.112328+00:00		t	local_intersegmental	17A	72554367538455569	648518346501848905	[ 15368 125144 899]
987	2518	2023-03-06 03:59:34.140971+00:00		t	local_intersegmental	19B	73611410126529285	648518346495955787	[ 46984 170872 71]
988	2524	2023-03-06 03:59:34.308390+00:00		t	local_intersegmental	17A	73188510668187174	648518346502825459	[ 33504 151536 445]
989	2526	2023-03-06 03:59:34.372311+00:00		t	local_intersegmental	19B	73400097802787144	648518346503009403	[ 40264 165752 214]
990	2528	2023-03-06 03:59:34.434506+00:00		t	local_intersegmental	19B	73470672638257451	648518346503622817	[ 42344 170920 125]
991	2529	2023-03-06 03:59:34.465471+00:00		t	local_intersegmental	19B	73540972662943865	648518346503887968	[ 43304 169184 115]
992	2530	2023-03-06 03:59:34.496148+00:00		t	local_intersegmental	18B	74033210543319689	648518346503920480	[ 57424 159624 609]
993	2531	2023-03-06 03:59:34.528791+00:00		t	local_intersegmental	17A	73540354389068586	648518346503945422	[ 44568 151384 433]
994	2532	2023-03-06 03:59:34.567548+00:00		t	local_intersegmental	7B	74245279855213035	648518346503947726	[ 65120 187256 2517]
995	2536	2023-03-06 03:59:34.696638+00:00		t	local_intersegmental	17A	72272755323869750	648518346504748915	[ 8008 122760 1190]
996	3483	2023-12-30 23:06:48.957141+00:00		t	local_intersegmental	3B	73119447795700863	648518346487995678	[ 31840 188448 903]
997	2541	2023-03-06 03:59:34.864579+00:00		t	local_intersegmental	5B	73258674864776513	648518346496065899	[ 35184 143728 3572]
998	2547	2023-03-06 03:59:35.078216+00:00		t	local_intersegmental	3B	72483656538931201	648518346488251166	[ 12640 116576 3417]
999	2552	2023-03-06 03:59:35.259517+00:00		t	local_intersegmental	6B	73823135975106258	648518346509504131	[ 51872 188800 2190]
1000	2553	2023-03-06 03:59:35.293247+00:00		t	local_intersegmental	17A	72343261507204237	648518346496300349	[ 9200 125552 1286]
1001	2556	2023-03-06 03:59:35.398729+00:00		t	local_intersegmental	6B	73682192328840118	648518346509677513	[ 48640 182680 2289]
1002	2558	2023-03-06 03:59:35.469857+00:00		t	local_intersegmental	6A	73752835413971180	648518346509746490	[ 49744 191264 1233]
1003	2560	2023-03-06 03:59:35.539757+00:00		t	local_intersegmental	7B	74386017276549648	648518346502097225	[ 67704 187848 2397]
1004	2561	2023-03-06 03:59:35.573372+00:00		t	local_intersegmental	19B	73611478845950664	648518346510990210	[ 46472 172344 40]
1005	2567	2023-03-06 03:59:35.755861+00:00		t	local_intersegmental	19B	73611341407073712	648518346511722096	[ 45760 169624 84]
1006	2568	2023-03-06 03:59:35.781366+00:00		t	local_intersegmental	13B	72976581613980635	648518346511733104	[ 26888 125912 3909]
1007	2571	2023-03-06 03:59:35.857547+00:00		t	local_intersegmental	19B	73470466546856988	648518346511910335	[ 42352 165776 165]
1008	2573	2023-03-06 03:59:35.905681+00:00		t	local_intersegmental	19B	73400235241603832	648518346512502174	[ 40624 169184 146]
1009	2574	2023-03-06 03:59:35.929518+00:00		t	local_intersegmental	19B	73470603918741910	648518346513831961	[ 42168 169312 118]
1010	2575	2023-03-06 03:59:35.951215+00:00		t	local_intersegmental	19B	73470672638486736	648518346513884697	[ 42632 171936 136]
1011	2577	2023-03-06 03:59:35.997522+00:00		t	local_intersegmental	uk	73469093969505519	648518346513921817	[ 41536 124720 3652]
1012	2579	2023-03-06 03:59:36.048683+00:00		t	local_intersegmental	11B	73963666231692608	648518346514147294	[ 55752 183760 219]
1013	2580	2023-03-06 03:59:36.077060+00:00		t	local_intersegmental	17A	72907241984143389	648518346514153515	[ 25760 155776 690]
1014	2581	2023-03-06 03:59:36.101382+00:00		t	local_intersegmental	8A	74033760030646878	648518346514160427	[ 58616 175256 125]
1015	2587	2023-03-06 03:59:36.257162+00:00		t	local_intersegmental	8A	74244935116895542	648518346517684072	[ 63712 176824 275]
1016	2592	2023-03-06 03:59:36.380720+00:00		t	local_intersegmental	6A	72766642941510145	648518346503294587	[ 22232 160472 2669]
1017	2595	2023-03-06 03:59:36.456352+00:00		t	local_intersegmental	5B	73752698578886220	648518346521500153	[ 49720 186512 2368]
1018	2596	2023-03-06 03:59:36.479980+00:00		t	local_intersegmental	18B	73892472988063612	648518346524038917	[ 54224 158344 491]
1019	2600	2023-03-06 03:59:36.575583+00:00		t	local_intersegmental	8B	73820937824571867	648518346509051455	[ 52144 124280 3878]
1020	2602	2023-03-06 03:59:36.621360+00:00		t	local_intersegmental	uk	73399755614738419	648518346531158042	[ 39048 154056 2869]
1021	2603	2023-03-06 03:59:36.645575+00:00		t	local_intersegmental	19B	73470535266480578	648518346531227418	[ 41400 166880 154]
1022	2605	2023-03-06 03:59:36.693553+00:00		t	local_intersegmental	17A	72413767623066263	648518346531278362	[ 12224 130200 1077]
1023	2606	2023-03-06 03:59:36.717866+00:00		t	local_intersegmental	19B	73470466546928533	648518346531287066	[ 42240 164576 190]
1024	2608	2023-03-06 03:59:36.773979+00:00		t	local_intersegmental	18B	72695243069505935	648518346502860531	[ 20265 129125 1972]
1025	2609	2023-03-06 03:59:36.807525+00:00		t	local_intersegmental	18B	72907585850003258	648518346489799621	[ 24688 166147 1219]
1026	2610	2023-03-06 03:59:36.835463+00:00		t	local_intersegmental	unk3	73400716613768034	648518346496072716	[ 40339 182451 842]
1027	2613	2023-03-06 03:59:36.922341+00:00		t	local_intersegmental	18B	73751598127929056	648518346490881315	[ 50790 154301 635]
1028	2616	2023-03-06 03:59:37.012413+00:00		t	local_intersegmental	17A	72977679313589077	648518346465929776	[ 28544 158864 486]
1029	2619	2023-03-06 03:59:37.108125+00:00		t	local_intersegmental	18B	74172849325480201	648518346494899378	[ 61784 125944 2103]
1030	2620	2023-03-06 03:59:37.139917+00:00		t	local_intersegmental	11B	73258604534514723	648518346500746677	[ 35744 141864 468]
1031	2622	2023-03-06 03:59:37.198042+00:00		t	local_intersegmental	6A	73330691735397890	648518346489952607	[ 38584 194120 1312]
1032	2627	2023-03-06 03:59:37.361099+00:00		t	local_intersegmental	8A	74033828884510683	648518346470418942	[ 58920 176264 316]
1033	2629	2023-03-06 03:59:37.431402+00:00		t	local_intersegmental	uk	73752629121308555	648518346496293478	[ 49872 184864 1024]
1034	2630	2023-03-06 03:59:37.462908+00:00		t	local_intersegmental	18B	73822035524567408	648518346471832475	[ 53192 156744 511]
1035	2634	2023-03-06 03:59:37.590304+00:00		t	local_intersegmental	3B	74174360281621500	648518346472320459	[ 63112 170272 479]
1036	2639	2023-03-06 03:59:37.744232+00:00		t	local_intersegmental	17A	73188510668192588	648518346473012580	[ 33424 150280 441]
1037	2643	2023-03-06 03:59:37.849553+00:00		t	local_intersegmental	19B	72625148867631402	648518346481039581	[ 17903 137259 1310]
1038	2644	2023-03-06 03:59:37.873583+00:00		t	local_intersegmental	6A	73047429850855548	648518346481727425	[ 30177 141273 924]
1039	2653	2023-03-06 03:59:38.094317+00:00		t	local_intersegmental	uk	73752560401719811	648518346496529527	[ 50688 183080 965]
1040	2658	2023-03-06 03:59:38.230594+00:00		t	local_intersegmental	17A	72977542008644391	648518346477548814	[ 28488 155240 658]
1041	2659	2023-03-06 03:59:38.255757+00:00		t	local_intersegmental	18B	73118279429993042	648518346477561308	[ 31904 155208 534]
1042	2729	2023-03-07 18:02:27.714707+00:00		t	local	12A	73188649180978637	648518346486634209	[ 33552 154472 2495]
1043	2730	2023-03-07 18:02:27.740511+00:00		t	local	7B	73538431653120943	648518346486641916	[44344 93088 3128]
1044	2731	2023-03-07 18:02:27.764014+00:00		t	local	19B	72835498917603794	648518346486676988	[ 23616 115440 870]
1045	2732	2023-03-07 18:02:27.787668+00:00		t	local	6A	73750362720573080	648518346486681340	[ 50632 117776 3479]
1046	2733	2023-03-07 18:02:27.812169+00:00		t	local	3B	72836805057569829	648518346486793699	[ 23400 153992 1789]
1047	2734	2023-03-07 18:02:27.835467+00:00		t	local	12A	72837080673540211	648518346487022076	[ 23232 161808 3163]
1048	2735	2023-03-07 18:02:27.856511+00:00		t	local	6A	73610793597688946	648518346486808803	[ 45928 153112 3792]
1049	2746	2023-03-07 18:02:28.109806+00:00		t	local	8B	73891237781897877	648518346487992862	[ 55288 122072 3725]
1050	2747	2023-03-07 18:02:28.136016+00:00		t	local	6B	73682260981188598	648518346488006174	[ 47640 185096 2183]
1051	2748	2023-03-07 18:02:28.157835+00:00		t	local	6A	73610793194961774	648518346488379375	[ 46744 152424 2984]
1052	2750	2023-03-07 18:02:28.205997+00:00		t	local	8B	73820937757689218	648518346477695957	[ 52432 123096 3835]
1053	2752	2023-03-07 18:02:28.253503+00:00		t	local	6B	73612029541573908	648518346478596724	[ 46112 189704 1865]
1054	2753	2023-03-07 18:02:28.277737+00:00		t	local	3B	74172712288816271	648518346478616148	[ 61968 121400 2826]
1055	2754	2023-03-07 18:02:28.305031+00:00		t	local	8B	73961675044595854	648518346501451352	[ 55992 124176 3425]
1056	2756	2023-03-07 18:02:28.358058+00:00		t	local	6A	72907311844587063	648518346482561172	[ 24632 157824 2887]
1057	2757	2023-03-07 18:02:28.384295+00:00		t	local	3B	73820800318464866	648518346478968015	[ 52056 119680 3732]
1058	2758	2023-03-07 18:02:28.413072+00:00		t	local	19B	73399616967818717	648518346479000015	[ 39608 150200 582]
1059	2759	2023-03-07 18:02:28.441461+00:00		t	local	18B	74384092795578215	648518346479095996	[ 68176 130312 1735]
1060	2760	2023-03-07 18:02:28.463977+00:00		t	local	8B	73961606459204031	648518346479402944	[ 55752 122216 3611]
1061	2761	2023-03-07 18:02:28.488577+00:00		t	local	6A	73750362720694872	648518346494709480	[ 49848 118600 3515]
1062	2763	2023-03-07 18:02:28.542447+00:00		t	local	8B	73891237647876478	648518346480099750	[ 54600 122784 3481]
1063	2764	2023-03-07 18:02:28.567235+00:00		t	local	2A	73046950089746883	648518346484827651	[ 30716 126588 3432]
1064	2765	2023-03-07 18:02:28.591890+00:00		t	local	6B	73682260846862377	648518346480350678	[ 47992 186160 1908]
1065	2766	2023-03-07 18:02:28.617218+00:00		t	local	11B	72554642550365942	648518346480379350	[ 14560 134144 1093]
[truncated: 1,172 more rows]
