# Supplementary material for: Divergent neural circuits for proprioceptive and exteroceptive sensing of the Drosophila leg
Source: Nat Commun. 2025 May 2;16:4105. doi: 10.1038/s41467-025-59302-3 (PMC12048489; doi:10.1038/s41467-025-59302-3)
Supplement: Supplementary file 4 — Source Data [file 41467_2025_59302_MOESM4_ESM.zip › source_data/FigS6/8b_presynaptic_syn_table.csv]

	id	created	superceded_id	valid	score	pre_pt_supervoxel_id	pre_pt_root_id	post_pt_supervoxel_id	post_pt_root_id	pre_pt_position	post_pt_position
0	33483169	2022-11-17 14:28:59.843347+00:00		t	16	73400579845964241	648518346486062788	73400579845957378	648518346495560374	[ 39659 179121 2152]	[ 39631 179103 2152]
1	24166995	2022-11-17 14:28:59.843347+00:00		t	26	72413081434869440	648518346520791350	72413081434856961	648518346495560374	[ 10745 109481 2988]	[ 10761 109463 2987]
2	43678033	2022-11-17 14:28:59.843347+00:00		t	27	73330142315051625	648518346482334100	73330142315014104	648518346495560374	[ 38443 178127 1966]	[ 38455 178159 1966]
4	42141571	2022-11-17 14:28:59.843347+00:00		t	44	73259155095760955	648518346474887845	73259155095758314	648518346502586791	[ 35275 159417 2029]	[ 35283 159385 2029]
6	42141872	2022-11-17 14:28:59.843347+00:00		t	21	73259155095711349	648518346489914967	73259155095714087	648518346486977761	[ 35679 159003 2010]	[ 35705 158995 2012]
7	42141837	2022-11-17 14:28:59.843347+00:00		t	50	73259155095715355	648518346474887845	73259155095699134	648518346502586791	[ 35617 159725 2009]	[ 35647 159703 2010]
9	34913882	2022-11-17 14:28:59.843347+00:00		t	18	72975962668914202	648518346504230240	72975962668906593	648518346500711093	[ 26971 107941 3037]	[ 26943 107949 3038]
10	42177052	2022-11-17 14:28:59.843347+00:00		t	52	73047224497875950	648518346482724838	73047224497870868	648518346504983155	[ 29721 133779 2518]	[ 29761 133783 2518]
12	21139538	2022-11-17 14:28:59.843347+00:00		t	31	72694625198258694	648518346492804281	72694625198250532	648518346506783522	[ 19661 112627 3154]	[ 19633 112609 3155]
13	42203931	2022-11-17 14:28:59.843347+00:00		t	25	73187068633031989	648518346493057088	73187068633063772	648518346474435437	[ 32853 107413 2524]	[ 32885 107443 2525]
14	42203910	2022-11-17 14:28:59.843347+00:00		t	20	73187068633046477	648518346493057088	73187068633050995	648518346496329789	[ 32773 107195 2517]	[ 32777 107195 2520]
15	42203933	2022-11-17 14:28:59.843347+00:00		t	29	73187068633048766	648518346493057088	73187068633068527	648518346474435437	[ 32863 107353 2524]	[ 32891 107355 2526]
16	42203908	2022-11-17 14:28:59.843347+00:00		t	13	73187068633026333	648518346493057088	73187068633039317	648518346474435437	[ 32791 107077 2512]	[ 32771 107061 2513]
18	32108531	2022-11-17 14:28:59.843347+00:00		t	33	72623981710246442	648518346511819888	72623981710125470	648518346506702370	[ 17523 104079 3345]	[ 17545 104111 3346]
19	25541158	2022-11-17 14:28:59.843347+00:00		t	27	73046606022735907	648518346480843521	73046606022752559	648518346466011696	[ 30057 115827 2555]	[ 30043 115793 2555]
20	40696514	2022-11-17 14:28:59.843347+00:00		t	20	73046400065405281	648518346480843521	73046400065400791	648518346466011696	[ 30357 108617 2862]	[ 30359 108601 2864]
21	25036164	2022-11-17 14:28:59.843347+00:00		t	22	72342712690607973	648518346520791350	72342712690646790	648518346495560374	[ 8769 108817 2960]	[ 8733 108825 2961]
22	42181108	2022-11-17 14:28:59.843347+00:00		t	34	73468887408526093	648518346493928187	73468887408521105	648518346483323812	[ 42517 118379 2907]	[ 42545 118389 2905]
23	42181135	2022-11-17 14:28:59.843347+00:00		t	55	73468887408587673	648518346517419300	73468887408574966	648518346483323812	[ 42649 118707 2926]	[ 42647 118675 2927]
24	7788007	2022-11-17 14:28:59.843347+00:00		t	39	73116837395042044	648518346496982580	73116837395077948	648518346492790969	[ 32275 110669 2680]	[ 32301 110697 2681]
27	42183062	2022-11-17 14:28:59.843347+00:00		t	61	73469368578908417	648518346485910654	73469368578934253	648518346490188983	[ 41399 131841 3123]	[ 41427 131841 3124]
29	42183235	2022-11-17 14:28:59.843347+00:00		t	35	73469368578905784	648518346498434097	73469368578924678	648518346517550122	[ 41769 131523 3117]	[ 41801 131523 3117]
30	7788053	2022-11-17 14:28:59.843347+00:00		t	32	73116837395063083	648518346497895015	73116837395044991	648518346492790969	[ 32431 110713 2689]	[ 32415 110741 2690]
31	42188092	2022-11-17 14:28:59.843347+00:00		t	64	73468681249985780	648518346490873773	73468681249965190	648518346483323812	[ 41053 112243 2874]	[ 41081 112227 2875]
32	7788068	2022-11-17 14:28:59.843347+00:00		t	113	73116837394995883	648518346496360533	73116837394959563	648518346492790969	[ 32435 110689 2654]	[ 32435 110655 2654]
33	7788109	2022-11-17 14:28:59.843347+00:00		t	19	73116837394964720	648518346496360533	73116837394959569	648518346492790969	[ 32583 110623 2648]	[ 32543 110607 2650]
34	7788116	2022-11-17 14:28:59.843347+00:00		t	20	73116837394952336	648518346509188474	73116837394946937	648518346492790969	[ 32555 110643 2643]	[ 32587 110613 2643]
35	42188138	2022-11-17 14:28:59.843347+00:00		t	50	73468681250063624	648518346490873773	73468681250044135	648518346483323812	[ 41139 112305 2904]	[ 41141 112341 2904]
36	42188167	2022-11-17 14:28:59.843347+00:00		t	26	73468681250007687	648518346490873773	73468681250007699	648518346483323812	[ 41141 112255 2890]	[ 41171 112261 2891]
42	42222974	2022-11-17 14:28:59.843347+00:00		t	12	73049423118579443	648518346479241660	73049423118696688	648518346495560374	[ 30279 198705 1798]	[ 30265 198741 1798]
44	42242641	2022-11-17 14:28:59.843347+00:00		t	31	73119654356669422	648518346494832043	73119654356709460	648518346495560374	[ 31549 195391 1669]	[ 31575 195375 1670]
45	42242520	2022-11-17 14:28:59.843347+00:00		t	17	73119654356649014	648518346495642274	73119654356635471	648518346495560374	[ 31145 195477 1661]	[ 31177 195475 1662]
46	42227146	2022-11-17 14:28:59.843347+00:00		t	56	74033554946082669	648518346501317517	74033554946090052	648518346496982580	[ 57355 169641 2113]	[ 57369 169639 2114]
47	39441668	2022-11-17 14:28:59.843347+00:00		t	18	73046674809104115	648518346494738743	73046674809111594	648518346496329789	[ 30219 117477 2610]	[ 30179 117479 2610]
49	39441723	2022-11-17 14:28:59.843347+00:00		t	12	73046674809129740	648518346494738743	73046674809127743	648518346496329789	[ 30279 117279 2620]	[ 30289 117257 2620]
51	42242645	2022-11-17 14:28:59.843347+00:00		t	81	73119654356643716	648518346494832043	73119654356648746	648518346495560374	[ 31573 195379 1666]	[ 31595 195355 1667]
52	42258543	2022-11-17 14:28:59.843347+00:00		t	46	73188717766132346	648518346482260628	73188717766132356	648518346506702370	[ 34167 156295 2195]	[ 34201 156287 2195]
53	42258461	2022-11-17 14:28:59.843347+00:00		t	22	73188717766171216	648518346492148780	73188717766178633	648518346506702370	[ 34061 155753 2210]	[ 34027 155749 2212]
54	42258464	2022-11-17 14:28:59.843347+00:00		t	38	73188717766200740	648518346496171788	73188717766190741	648518346506702370	[ 34035 156073 2217]	[ 34045 156113 2218]
55	42258466	2022-11-17 14:28:59.843347+00:00		t	30	73188717766181155	648518346496171788	73188717766173859	648518346506702370	[ 34041 156047 2214]	[ 34051 156071 2214]
57	42258849	2022-11-17 14:28:59.843347+00:00		t	25	73188717766174063	648518346493879438	73188717766176482	648518346496982580	[ 34667 156387 2214]	[ 34673 156423 2214]
58	42258834	2022-11-17 14:28:59.843347+00:00		t	30	73188717766190538	648518346493879438	73188717766198117	648518346486977761	[ 34629 155845 2221]	[ 34657 155823 2221]
60	38690815	2022-11-17 14:28:59.843347+00:00		t	20	73046605955525380	648518346466136112	73046605955541636	648518346490188983	[ 29401 115119 2418]	[ 29429 115089 2418]
65	42242664	2022-11-17 14:28:59.843347+00:00		t	50	73119654356629111	648518346494832043	73119654356635282	648518346495560374	[ 31623 195217 1661]	[ 31655 195229 1662]
68	42258739	2022-11-17 14:28:59.843347+00:00		t	22	73188717766114642	648518346489773655	73188717766114636	648518346496982580	[ 34547 155659 2194]	[ 34531 155659 2195]
70	42258687	2022-11-17 14:28:59.843347+00:00		t	43	73188717766250294	648518346493879438	73188717766272849	648518346486977761	[ 34471 156179 2250]	[ 34445 156185 2252]
71	42258488	2022-11-17 14:28:59.843347+00:00		t	19	73188717766183661	648518346482260628	73188717766190741	648518346506702370	[ 34075 156169 2218]	[ 34091 156143 2219]
75	42261099	2022-11-17 14:28:59.843347+00:00		t	33	73468681317219418	648518346483323812	73398312573049706	648518346500711093	[ 40989 110731 3061]	[ 40951 110725 3062]
79	42260937	2022-11-17 14:28:59.843347+00:00		t	31	73398312572930077	648518346495435599	73398312572956542	648518346500711093	[ 40723 110947 3021]	[ 40721 110969 3023]
80	14470643	2022-11-17 14:28:59.843347+00:00		t	31	73116631303562025	648518346477792237	73116631303542309	648518346506783522	[ 31817 105571 2757]	[ 31833 105545 2757]
81	39957189	2022-11-17 14:28:59.843347+00:00		t	23	72905868601431563	648518346509763459	72905868601431554	648518346506783522	[ 26485 115099 2683]	[ 26469 115125 2683]
82	8896969	2022-11-17 14:28:59.843347+00:00		t	16	72976305997789304	648518346486567081	72976305997779742	648518346506783522	[ 28311 117447 2470]	[ 28335 117459 2470]
84	14470722	2022-11-17 14:28:59.843347+00:00		t	26	73116631303457148	648518346465075317	73116631303449694	648518346506783522	[ 31915 105885 2721]	[ 31919 105919 2722]
85	14470869	2022-11-17 14:28:59.843347+00:00		t	13	73116631303648262	648518346474404290	73116631303665865	648518346506783522	[ 32103 105491 2799]	[ 32111 105499 2801]
86	14470655	2022-11-17 14:28:59.843347+00:00		t	12	73116631303464619	648518346486285666	73116631303478854	648518346506783522	[ 31889 105709 2729]	[ 31849 105715 2730]
87	25917539	2022-11-17 14:28:59.843347+00:00		t	50	73116631236615007	648518346491888552	73116631236619379	648518346506783522	[ 31843 105865 2688]	[ 31867 105905 2688]
88	2065714	2022-11-17 14:28:59.843347+00:00		t	50	72906555863292336	648518346511592501	72906555863303475	648518346506783522	[ 25745 136497 2818]	[ 25755 136471 2819]
89	2065643	2022-11-17 14:28:59.843347+00:00		t	36	72906555863287898	648518346493225536	72906555863280197	648518346506783522	[ 25641 136459 2813]	[ 25633 136431 2814]
91	32986424	2022-11-17 14:28:59.843347+00:00		t	22	73187137486864291	648518346474236781	73187137486860692	648518346506783522	[ 33491 109829 2811]	[ 33523 109819 2811]
92	32986458	2022-11-17 14:28:59.843347+00:00		t	24	73187137486834125	648518346474236781	73187137486845111	648518346506783522	[ 33613 110377 2802]	[ 33589 110373 2803]
93	33114201	2022-11-17 14:28:59.843347+00:00		t	94	73047018540674133	648518346502920571	73047018540693920	648518346506783522	[ 29995 127817 2863]	[ 30033 127825 2864]
95	13304566	2022-11-17 14:28:59.843347+00:00		t	36	72906555997266300	648518346478759284	72906555997247299	648518346506783522	[ 25839 136577 2963]	[ 25807 136569 2962]
96	5687548	2022-11-17 14:28:59.843347+00:00		t	36	73116700022951174	648518346492304255	73116700022957638	648518346506783522	[ 31673 108497 2726]	[ 31675 108535 2727]
97	5687043	2022-11-17 14:28:59.843347+00:00		t	19	73116700022986322	648518346474404290	73116700022996296	648518346506783522	[ 30831 107775 2744]	[ 30823 107809 2745]
98	5687056	2022-11-17 14:28:59.843347+00:00		t	23	73116700023118631	648518346487484563	73116700023130762	648518346506783522	[ 30889 108239 2786]	[ 30851 108243 2786]
99	5687105	2022-11-17 14:28:59.843347+00:00		t	71	73116700022981364	648518346474404290	73116700023004113	648518346506783522	[ 30941 107585 2740]	[ 30961 107555 2741]
100	5687107	2022-11-17 14:28:59.843347+00:00		t	57	73116700022948152	648518346474404290	73116700022959014	648518346506783522	[ 30957 107589 2725]	[ 30963 107559 2726]
101	5687146	2022-11-17 14:28:59.843347+00:00		t	55	73116700023125806	648518346487484563	73116700023130735	648518346506783522	[ 31005 108175 2795]	[ 31025 108199 2795]
103	5687158	2022-11-17 14:28:59.843347+00:00		t	41	73116700023150707	648518346487484563	73116700023135368	648518346506783522	[ 31013 108113 2800]	[ 31041 108105 2801]
104	5687154	2022-11-17 14:28:59.843347+00:00		t	29	73116700023081454	648518346486285666	73116700023083872	648518346506783522	[ 31063 107785 2777]	[ 31033 107775 2777]
105	5687161	2022-11-17 14:28:59.843347+00:00		t	23	73116700022986468	648518346486285666	73116700023014221	648518346506783522	[ 31009 107959 2746]	[ 31035 107947 2747]
108	34936749	2022-11-17 14:28:59.843347+00:00		t	23	72764650479173452	648518346476047586	72764650479175829	648518346506783522	[ 20695 101787 3371]	[ 20709 101821 3372]
110	42263593	2022-11-17 14:28:59.843347+00:00		t	42	73187755961998093	648518346482724838	73187755961972453	648518346466210608	[ 33545 128097 2744]	[ 33571 128119 2744]
112	42263707	2022-11-17 14:28:59.843347+00:00		t	22	73187755961970518	648518346480623069	73187755961990845	648518346466210608	[ 33711 128993 2748]	[ 33733 128975 2749]
113	42263749	2022-11-17 14:28:59.843347+00:00		t	17	73187755961956610	648518346480623069	73187755961973444	648518346466210608	[ 33769 129019 2744]	[ 33791 128997 2745]
114	42263285	2022-11-17 14:28:59.843347+00:00		t	49	73187755962046616	648518346482724838	73187755962038779	648518346504983155	[ 32929 128827 2769]	[ 32955 128837 2770]
116	31736577	2022-11-17 14:28:59.843347+00:00		t	41	73539943414572264	648518346486976483	73539943414566986	648518346500711093	[ 44695 137831 3053]	[ 44667 137821 3054]
118	22331873	2022-11-17 14:28:59.843347+00:00		t	43	73470880004702909	648518346487665212	73470880004710535	648518346506783522	[ 41277 176755 2342]	[ 41285 176755 2344]
119	22253905	2022-11-17 14:28:59.843347+00:00		t	12	73046606022863307	648518346496891876	73046606022758912	648518346506783522	[ 29111 114863 2560]	[ 29107 114825 2561]
120	22253913	2022-11-17 14:28:59.843347+00:00		t	25	73046606022763945	648518346496891876	73046606022751462	648518346506783522	[ 29153 114859 2559]	[ 29157 114833 2559]
122	31736605	2022-11-17 14:28:59.843347+00:00		t	41	73539943414585072	648518346486976483	73539943414577487	648518346500711093	[ 44731 137751 3055]	[ 44703 137729 3056]
124	8065380	2022-11-17 14:28:59.843347+00:00		t	43	72976099973516596	648518346497061092	72976099973535535	648518346506783522	[ 27139 112017 2720]	[ 27163 111997 2721]
125	17511750	2022-11-17 14:28:59.843347+00:00		t	16	73047087260189601	648518346474404290	73047087260161148	648518346506783522	[ 29637 130737 2864]	[ 29663 130759 2864]
126	17511751	2022-11-17 14:28:59.843347+00:00		t	18	73047087260176897	648518346477792237	73047087260171575	648518346506783522	[ 29653 130483 2866]	[ 29667 130509 2866]
127	37120831	2022-11-17 14:28:59.843347+00:00		t	29	72977062180543132	648518346499579222	72977062180548054	648518346506783522	[ 28495 140679 3021]	[ 28515 140707 3021]
128	19615824	2022-11-17 14:28:59.843347+00:00		t	27	73047155912620619	648518346500656053	73047155912612621	648518346506783522	[ 29869 132885 2760]	[ 29901 132889 2760]
129	35852424	2022-11-17 14:28:59.843347+00:00		t	24	73047224565078908	648518346500656053	73047224565063980	648518346506783522	[ 29413 134563 2687]	[ 29441 134545 2688]
130	7906469	2022-11-17 14:28:59.843347+00:00		t	33	73047224632019994	648518346500656053	73047224632017813	648518346506783522	[ 29503 134063 2726]	[ 29483 134091 2727]
131	729069	2022-11-17 14:28:59.843347+00:00		t	34	73047293485760353	648518346509017663	73047293485762861	648518346506783522	[ 29813 135607 3016]	[ 29847 135615 3016]
132	10495950	2022-11-17 14:28:59.843347+00:00		t	37	72905799948831474	648518346490436956	72905799948817230	648518346506783522	[ 26373 114021 2726]	[ 26383 113989 2725]
133	10495965	2022-11-17 14:28:59.843347+00:00		t	32	72905799948658746	648518346510360630	72905799948659652	648518346506783522	[ 26435 114349 2698]	[ 26407 114333 2698]
134	35896889	2022-11-17 14:28:59.843347+00:00		t	46	72976924674562781	648518346489044969	72976924674552086	648518346506783522	[ 27583 136075 2919]	[ 27619 136079 2919]
135	31982383	2022-11-17 14:28:59.843347+00:00		t	23	73117662095809154	648518346491647294	73117662095821873	648518346509994042	[ 31021 136341 2795]	[ 31025 136365 2797]
136	43678086	2022-11-17 14:28:59.843347+00:00		t	18	73330142315065822	648518346482334100	73330142315048988	648518346495560374	[ 38569 178011 1962]	[ 38583 178031 1961]
137	18107693	2022-11-17 14:28:59.843347+00:00		t	34	73540630206523595	648518346496198461	73540630206537298	648518346500711093	[ 43031 158421 2201]	[ 43029 158387 2202]
138	30625122	2022-11-17 14:28:59.843347+00:00		t	18	73047293418573679	648518346459540228	73047293418584625	648518346506783522	[ 29457 135695 2847]	[ 29463 135673 2848]
139	40656342	2022-11-17 14:28:59.843347+00:00		t	24	73047293351628191	648518346491647294	73047293351623503	648518346489002225	[ 30487 136627 2788]	[ 30491 136665 2788]
140	11468911	2022-11-17 14:28:59.843347+00:00		t	36	72976856022165699	648518346496198461	72976856022184352	648518346506783522	[ 28315 133651 3038]	[ 28317 133685 3040]
141	13250029	2022-11-17 14:28:59.843347+00:00		t	26	72976993461191453	648518346491647294	72976993461207346	648518346500711093	[ 27163 137583 3056]	[ 27199 137583 3057]
142	38576719	2022-11-17 14:28:59.843347+00:00		t	18	72976924741644451	648518346491647294	72976924741669127	648518346500711093	[ 27273 137147 3043]	[ 27305 137137 3044]
143	40656187	2022-11-17 14:28:59.843347+00:00		t	12	73047293351616286	648518346491647294	73047293351616331	648518346504983155	[ 30317 136623 2784]	[ 30311 136661 2784]
144	40656193	2022-11-17 14:28:59.843347+00:00		t	21	73047293351625922	648518346491647294	73047293351616331	648518346504983155	[ 30279 136675 2780]	[ 30319 136687 2779]
145	4479107	2022-11-17 14:28:59.843347+00:00		t	24	73540492700573556	648518346496891876	73540492700546456	648518346490188983	[ 44065 153997 2120]	[ 44085 153971 2121]
146	37314679	2022-11-17 14:28:59.843347+00:00		t	13	72906006040094338	648518346499651212	72906006040082802	648518346506783522	[ 25763 118855 2578]	[ 25787 118839 2578]
147	37314702	2022-11-17 14:28:59.843347+00:00		t	12	72906006040165371	648518346499651212	72906006040198329	648518346506783522	[ 25823 118831 2604]	[ 25839 118847 2607]
148	33293563	2022-11-17 14:28:59.843347+00:00		t	20	73046606089618455	648518346496891876	73046606089610725	648518346506783522	[ 29315 114789 2605]	[ 29351 114763 2605]
150	18185238	2022-11-17 14:28:59.843347+00:00		t	87	73046400065319551	648518346514384583	73046400065346180	648518346506783522	[ 29641 109389 2837]	[ 29669 109359 2838]
153	7502127	2022-11-17 14:28:59.843347+00:00		t	55	73187893535119899	648518346490873773	73187893535137147	648518346506783522	[ 33545 131483 3016]	[ 33557 131451 3018]
154	39390241	2022-11-17 14:28:59.843347+00:00		t	34	73468749834964356	648518346496891876	73468749835143748	648518346490188983	[ 41737 113755 2577]	[ 41767 113735 2577]
155	7502136	2022-11-17 14:28:59.843347+00:00		t	20	73187893535158409	648518346477598684	73187893535139449	648518346506783522	[ 33621 131261 3025]	[ 33625 131247 3023]
156	4561802	2022-11-17 14:28:59.843347+00:00		t	36	73399892651067657	648518346479460059	73399892651055450	648518346499530587	[ 40437 158557 2088]	[ 40407 158543 2088]
157	32107895	2022-11-17 14:28:59.843347+00:00		t	29	73259155229808282	648518346479460059	73259155229821635	648518346489002225	[ 35409 159473 2211]	[ 35407 159473 2212]
158	21346629	2022-11-17 14:28:59.843347+00:00		t	35	73259361254253970	648518346479460059	73259361254267852	648518346499530587	[ 35247 164325 2042]	[ 35227 164315 2041]
159	26927471	2022-11-17 14:28:59.843347+00:00		t	42	73330005010472755	648518346479460059	73330005010495135	648518346502586791	[ 37193 172735 2296]	[ 37229 172729 2297]
160	33227638	2022-11-17 14:28:59.843347+00:00		t	12	73470192676057056	648518346479460059	73470192676082988	648518346490188983	[ 42325 157361 2185]	[ 42355 157341 2185]
161	33227643	2022-11-17 14:28:59.843347+00:00		t	73	73470192675993091	648518346479460059	73470192676010815	648518346490188983	[ 42331 157465 2180]	[ 42363 157465 2180]
163	20949754	2022-11-17 14:28:59.843347+00:00		t	34	73399892718143559	648518346479460059	73399892718143538	648518346509994042	[ 39699 159681 2207]	[ 39671 159657 2208]
164	21346631	2022-11-17 14:28:59.843347+00:00		t	35	73259361254268082	648518346479460059	73259361254375830	648518346509994042	[ 35217 164337 2055]	[ 35249 164327 2056]
165	45032863	2022-11-17 14:28:59.843347+00:00		t	17	73329592559375035	648518346479460059	73329592559363399	648518346499530587	[ 37847 160961 2018]	[ 37829 160929 2018]
166	40104337	2022-11-17 14:28:59.843347+00:00		t	19	73329523906992327	648518346479460059	73329523906979376	648518346499530587	[ 38029 159093 2122]	[ 38005 159067 2121]
167	44818443	2022-11-17 14:28:59.843347+00:00		t	12	73047155778614651	648518346497035928	73047155778487538	648518346489002225	[ 28835 131497 2564]	[ 28849 131513 2563]
168	3389309	2022-11-17 14:28:59.843347+00:00		t	20	72764856503580368	648518346502508711	72764856503622535	648518346506783522	[ 21803 108071 3203]	[ 21809 108103 3205]
169	22963360	2022-11-17 14:28:59.843347+00:00		t	37	73469506084987800	648518346512252206	73469506085001351	648518346500711093	[ 42069 135207 3247]	[ 42101 135203 3248]
170	27622056	2022-11-17 14:28:59.843347+00:00		t	23	73399068487250596	648518346512252206	73399068487245251	648518346506702370	[ 39061 133497 3039]	[ 39029 133515 3040]
171	7362730	2022-11-17 14:28:59.843347+00:00		t	41	73610449798934311	648518346512252206	73610449798944564	648518346501459811	[ 46265 141749 3391]	[ 46247 141751 3394]
172	7362750	2022-11-17 14:28:59.843347+00:00		t	13	73610449798929304	648518346512252206	73610449798951939	648518346501459811	[ 46305 141823 3396]	[ 46293 141815 3398]
173	7362754	2022-11-17 14:28:59.843347+00:00		t	20	73610449798952026	648518346512252206	73610449798931779	648518346501459811	[ 46349 141889 3386]	[ 46311 141901 3386]
174	32449146	2022-11-17 14:28:59.843347+00:00		t	29	73469506152160995	648518346512252206	73469506152172657	648518346492790969	[ 42641 137083 3387]	[ 42655 137057 3388]
175	11728120	2022-11-17 14:28:59.843347+00:00		t	42	73469506085069189	648518346512252206	73469506085086735	648518346500711093	[ 41581 135205 3274]	[ 41589 135173 3275]
177	42276116	2022-11-17 14:28:59.843347+00:00		t	38	73611067603112759	648518346486003908	73611067603120656	648518346483323812	[ 45941 160613 2105]	[ 45965 160643 2106]
179	7199062	2022-11-17 14:28:59.843347+00:00		t	14	73329936223949868	648518346479460059	73329936223949537	648518346500711093	[ 38517 171327 2180]	[ 38527 171291 2179]
180	14636472	2022-11-17 14:28:59.843347+00:00		t	18	73188717766442359	648518346479460059	73188717766375033	648518346490188983	[ 33999 156841 2292]	[ 34001 156807 2293]
183	41059530	2022-11-17 14:28:59.843347+00:00		t	26	73468681182885286	648518346486563533	73468681182859682	648518346500711093	[ 41153 112321 2750]	[ 41117 112319 2749]
186	34588672	2022-11-17 14:28:59.843347+00:00		t	35	73538981140689049	648518346496080235	73538981140751766	648518346499530587	[ 43681 110423 2692]	[ 43659 110453 2692]
187	16639122	2022-11-17 14:28:59.843347+00:00		t	35	73329936290781214	648518346498083994	73329936290754565	648518346486567081	[ 38667 171813 2196]	[ 38687 171829 2195]
189	30625264	2022-11-17 14:28:59.843347+00:00		t	16	73047293418285023	648518346489896908	73047293418509902	648518346506783522	[ 29651 135345 2828]	[ 29687 135351 2828]
190	9531249	2022-11-17 14:28:59.843347+00:00		t	42	73259430040723796	648518346498083994	73259430040706850	648518346466011696	[ 36809 166505 2142]	[ 36815 166539 2142]
191	4157061	2022-11-17 14:28:59.843347+00:00		t	35	73400305101936392	648518346498083994	73400305102040621	648518346486567081	[ 39487 171989 2320]	[ 39473 171955 2320]
192	646397	2022-11-17 14:28:59.843347+00:00		t	40	73329798784811463	648518346498083994	73329798784797258	648518346466011696	[ 38151 167813 2100]	[ 38157 167845 2101]
193	646413	2022-11-17 14:28:59.843347+00:00		t	38	73329798784811463	648518346498083994	73329798784785167	648518346466011696	[ 38171 167819 2097]	[ 38181 167847 2097]
194	646423	2022-11-17 14:28:59.843347+00:00		t	14	73329798784778174	648518346498083994	73329798784768514	648518346466011696	[ 38151 167825 2088]	[ 38179 167813 2088]
195	998669	2022-11-17 14:28:59.843347+00:00		t	23	73329661345837189	648518346498083994	73329661345842583	648518346466011696	[ 37259 163415 2086]	[ 37231 163407 2088]
196	20574089	2022-11-17 14:28:59.843347+00:00		t	16	73259498760126145	648518346498083994	73259498760109746	648518346466011696	[ 36265 169595 2117]	[ 36291 169605 2116]
197	5480419	2022-11-17 14:28:59.843347+00:00		t	35	73259224016218834	648518346498083994	73259224016119353	648518346466011696	[ 35501 160073 2321]	[ 35499 160109 2322]
201	42550573	2022-11-17 14:28:59.843347+00:00		t	48	73610861579005007	648518346506411166	73610861578993615	648518346483323812	[ 46739 155401 2396]	[ 46751 155373 2397]
202	21527134	2022-11-17 14:28:59.843347+00:00		t	13	73400236248600836	648518346498083994	73400236248626977	648518346466011696	[ 40075 168159 2172]	[ 40077 168145 2174]
203	42550586	2022-11-17 14:28:59.843347+00:00		t	14	73610861578963459	648518346488284702	73610861578973600	648518346483323812	[ 46881 155335 2384]	[ 46843 155325 2386]
204	36679921	2022-11-17 14:28:59.843347+00:00		t	49	73540355462895489	648518346476130213	73540355462900110	648518346483323812	[ 43627 151487 2488]	[ 43627 151527 2489]
205	36762925	2022-11-17 14:28:59.843347+00:00		t	42	73399137273685149	648518346521294853	73399137273672701	648518346483323812	[ 39475 136499 3111]	[ 39447 136517 3112]
206	36762935	2022-11-17 14:28:59.843347+00:00		t	32	73399137273482130	648518346487283176	73399137273594182	648518346483323812	[ 39473 136777 3083]	[ 39463 136765 3086]
207	34474718	2022-11-17 14:28:59.843347+00:00		t	12	73469574737412286	648518346467542023	73469574737414532	648518346483323812	[ 41799 138043 3143]	[ 41797 138013 3143]
208	8439711	2022-11-17 14:28:59.843347+00:00		t	12	73821693738789581	648518346502018121	73821693738822807	648518346483323812	[ 51563 147151 3885]	[ 51541 147129 3886]
209	21169758	2022-11-17 14:28:59.843347+00:00		t	18	73751256207811402	648518346474374509	73751256207800446	648518346483323812	[ 49553 144629 3727]	[ 49551 144599 3728]
210	21169782	2022-11-17 14:28:59.843347+00:00		t	40	73751256208010463	648518346474374509	73751256208016061	648518346483323812	[ 49659 144655 3737]	[ 49631 144667 3739]
211	24605227	2022-11-17 14:28:59.843347+00:00		t	134	73469574737507148	648518346497336449	73469574737502176	648518346483323812	[ 42027 138689 3179]	[ 42069 138677 3180]
212	24083210	2022-11-17 14:28:59.843347+00:00		t	31	73398999767581161	648518346488894449	73398999767602664	648518346483323812	[ 40827 131245 2976]	[ 40821 131271 2978]
213	20680435	2022-11-17 14:28:59.843347+00:00		t	59	73680749890693977	648518346494998706	73680749890707673	648518346483323812	[ 47627 141177 3509]	[ 47611 141203 3511]
214	26374648	2022-11-17 14:28:59.843347+00:00		t	40	73751256141108620	648518346494998706	73751256141111352	648518346483323812	[ 50245 144695 3707]	[ 50269 144691 3708]
215	24083216	2022-11-17 14:28:59.843347+00:00		t	27	73398999767623900	648518346477694222	73398999767602664	648518346483323812	[ 40805 131261 2991]	[ 40839 131269 2990]
216	3864432	2022-11-17 14:28:59.843347+00:00		t	15	73611205109146159	648518346506922065	73611205109148582	648518346483323812	[ 46915 165299 2236]	[ 46941 165273 2237]
217	3864436	2022-11-17 14:28:59.843347+00:00		t	46	73611205109059283	648518346506880337	73611205109080217	648518346483323812	[ 46949 165339 2205]	[ 46963 165317 2207]
218	3864438	2022-11-17 14:28:59.843347+00:00		t	18	73611205109126814	648518346506922065	73611205109126799	648518346483323812	[ 46933 165169 2227]	[ 46961 165151 2228]
219	27695039	2022-11-17 14:28:59.843347+00:00		t	16	73540424115360021	648518346477598684	73540424115362508	648518346483323812	[ 43755 152523 2398]	[ 43745 152559 2400]
220	4487935	2022-11-17 14:28:59.843347+00:00		t	33	73399137206788875	648518346477598684	73399137206762311	648518346483323812	[ 39749 136613 3064]	[ 39713 136605 3064]
221	19879105	2022-11-17 14:28:59.843347+00:00		t	52	73610930231245587	648518346476127397	73610930231252777	648518346483323812	[ 46919 155651 2228]	[ 46897 155689 2228]
222	19879124	2022-11-17 14:28:59.843347+00:00		t	24	73610930231197305	648518346476127397	73610930231197287	648518346483323812	[ 46945 155913 2199]	[ 46931 155875 2201]
223	19879132	2022-11-17 14:28:59.843347+00:00		t	24	73610930231456373	648518346518166353	73610930231468368	648518346483323812	[ 46963 155901 2312]	[ 46939 155883 2312]
224	20618723	2022-11-17 14:28:59.843347+00:00		t	39	73681367627925431	648518346503115345	73681367627940013	648518346483323812	[ 47673 158079 2142]	[ 47673 158043 2142]
225	20618745	2022-11-17 14:28:59.843347+00:00		t	62	73681367627973863	648518346503115089	73681367627964117	648518346483323812	[ 47743 158047 2158]	[ 47741 158081 2158]
226	20680369	2022-11-17 14:28:59.843347+00:00		t	25	73680749890710380	648518346489283048	73680749890704792	648518346483323812	[ 47275 141217 3511]	[ 47299 141187 3511]
227	20791238	2022-11-17 14:28:59.843347+00:00		t	28	73539943481711526	648518346485862154	73539943481738815	648518346483323812	[ 44397 137751 3202]	[ 44407 137733 3202]
228	32691233	2022-11-17 14:28:59.843347+00:00		t	51	73681573652142385	648518346514059557	73681573652137042	648518346483323812	[ 48295 164325 1879]	[ 48329 164331 1879]
230	32691249	2022-11-17 14:28:59.843347+00:00		t	37	73681573652172422	648518346514059557	73681573652157265	648518346483323812	[ 48353 164189 1883]	[ 48389 164193 1883]
234	18850191	2022-11-17 14:28:59.843347+00:00		t	24	73469368646094038	648518346502655814	73469368646084228	648518346483323812	[ 41979 131991 3261]	[ 41979 131965 3261]
235	18850096	2022-11-17 14:28:59.843347+00:00		t	76	73469368646027582	648518346499960531	73469368646036959	648518346483323812	[ 41775 132045 3240]	[ 41805 132063 3241]
236	19803997	2022-11-17 14:28:59.843347+00:00		t	18	73327875042050822	648518346515826426	73327875042056111	648518346483323812	[ 37645 108741 2849]	[ 37633 108777 2851]
237	34474894	2022-11-17 14:28:59.843347+00:00		t	22	73609212781184526	648518346498520914	73609212781187015	648518346483323812	[ 45933 106317 3262]	[ 45905 106309 3261]
239	8439741	2022-11-17 14:28:59.843347+00:00		t	23	73821693738812505	648518346512279633	73821693738820029	648518346483323812	[ 51613 147389 3895]	[ 51587 147383 3896]
240	8439746	2022-11-17 14:28:59.843347+00:00		t	43	73821693738791532	648518346490873773	73821693738799092	648518346483323812	[ 51631 146565 3878]	[ 51603 146591 3879]
241	8439791	2022-11-17 14:28:59.843347+00:00		t	27	73821693738850782	648518346513619754	73821693738835382	648518346483323812	[ 51673 146947 3900]	[ 51665 146909 3901]
242	8439811	2022-11-17 14:28:59.843347+00:00		t	49	73821693738865408	648518346513619754	73821693738853409	648518346483323812	[ 51707 147031 3907]	[ 51717 147065 3907]
243	8439927	2022-11-17 14:28:59.843347+00:00		t	24	73821693738890276	648518346513619754	73821693738895979	648518346483323812	[ 51859 146737 3921]	[ 51881 146717 3923]
244	8439938	2022-11-17 14:28:59.843347+00:00		t	20	73821693738872807	648518346502482343	73821693738835280	648518346483323812	[ 51917 146741 3907]	[ 51929 146711 3907]
245	6177511	2022-11-17 14:28:59.843347+00:00		t	21	73610381079519482	648518346490873773	73610381079479228	648518346483323812	[ 45591 139933 3412]	[ 45615 139921 3411]
246	6177489	2022-11-17 14:28:59.843347+00:00		t	87	73610381079476817	648518346512279633	73610381079479391	648518346483323812	[ 45609 140201 3413]	[ 45581 140231 3413]
247	7991587	2022-11-17 14:28:59.843347+00:00		t	14	73822586219501594	648518346498728944	73822586219496625	648518346483323812	[ 53203 173603 2206]	[ 53205 173569 2208]
248	32192042	2022-11-17 14:28:59.843347+00:00		t	20	73328768529433095	648518346497336449	73328768529292481	648518346483323812	[ 38889 136623 3092]	[ 38893 136583 3092]
249	37095335	2022-11-17 14:28:59.843347+00:00		t	34	73469299725161305	648518346488894449	73469299725195872	648518346483323812	[ 41151 130489 2834]	[ 41183 130495 2835]
250	18925871	2022-11-17 14:28:59.843347+00:00		t	16	73822448780779988	648518346491576250	73822448780779937	648518346483323812	[ 52553 169087 2299]	[ 52585 169071 2300]
252	37095388	2022-11-17 14:28:59.843347+00:00		t	26	73469299725147220	648518346487971095	73469299725181211	648518346483323812	[ 41275 130457 2834]	[ 41249 130435 2836]
253	7991582	2022-11-17 14:28:59.843347+00:00		t	49	73822586219552837	648518346466237232	73822586219554795	648518346483323812	[ 53165 173487 2231]	[ 53191 173465 2231]
254	41750681	2022-11-17 14:28:59.843347+00:00		t	46	73893023683218751	648518346466237232	73893023683238406	648518346483323812	[ 54751 174929 2235]	[ 54749 174939 2238]
255	8439683	2022-11-17 14:28:59.843347+00:00		t	56	73821693738833043	648518346467542023	73821693738830620	648518346483323812	[ 51479 147167 3894]	[ 51509 147145 3895]
256	32192026	2022-11-17 14:28:59.843347+00:00		t	45	73328768529497791	648518346487283176	73328768529487741	648518346483323812	[ 38725 136213 3113]	[ 38679 136215 3114]
257	32192031	2022-11-17 14:28:59.843347+00:00		t	31	73328768529273924	648518346490873773	73328768529463329	648518346483323812	[ 38765 136303 3094]	[ 38765 136339 3095]
258	7991591	2022-11-17 14:28:59.843347+00:00		t	28	73822586219385961	648518346490524568	73822586219434398	648518346483323812	[ 53215 173371 2196]	[ 53213 173387 2197]
259	7991592	2022-11-17 14:28:59.843347+00:00		t	40	73822586219461117	648518346490524568	73822586219483595	648518346483323812	[ 53241 173501 2192]	[ 53211 173523 2193]
260	8685115	2022-11-17 14:28:59.843347+00:00		t	28	73610381012422153	648518346500834972	73610381012443179	648518346483323812	[ 45429 140069 3310]	[ 45445 140041 3311]
262	8685214	2022-11-17 14:28:59.843347+00:00		t	34	73610381012387128	648518346476675600	73610381012369715	648518346483323812	[ 45571 139707 3282]	[ 45555 139745 3283]
263	8685307	2022-11-17 14:28:59.843347+00:00		t	20	73610381012382476	648518346476675600	73610381012382508	648518346483323812	[ 45677 139929 3290]	[ 45659 139955 3290]
264	8774675	2022-11-17 14:28:59.843347+00:00		t	28	73539943548844346	648518346512279633	73539943548836832	648518346483323812	[ 43033 138691 3319]	[ 43051 138669 3319]
265	8774693	2022-11-17 14:28:59.843347+00:00		t	27	73539943548703832	648518346521294853	73539943548718451	648518346483323812	[ 43055 139151 3272]	[ 43077 139119 3272]
266	8774703	2022-11-17 14:28:59.843347+00:00		t	22	73539943548725506	648518346521294853	73539943548718494	648518346483323812	[ 43073 139179 3274]	[ 43095 139155 3274]
267	8774721	2022-11-17 14:28:59.843347+00:00		t	62	73539943548889463	648518346516775466	73539943548915578	648518346483323812	[ 43097 138439 3331]	[ 43127 138415 3333]
268	8774732	2022-11-17 14:28:59.843347+00:00		t	34	73539943548817031	648518346487283176	73539943548834381	648518346483323812	[ 43167 138707 3315]	[ 43139 138689 3317]
269	8878081	2022-11-17 14:28:59.843347+00:00		t	45	74033967263037244	648518346507952721	74033967263043946	648518346483323812	[ 57377 181137 2157]	[ 57371 181129 2159]
270	17774895	2022-11-17 14:28:59.843347+00:00		t	18	73681298908727822	648518346518194257	73681298908610359	648518346483323812	[ 47357 156627 2183]	[ 47343 156617 2182]
271	17782059	2022-11-17 14:28:59.843347+00:00		t	41	73822448780722725	648518346489098762	73822448780744451	648518346483323812	[ 52523 168673 2277]	[ 52539 168663 2279]
272	18925870	2022-11-17 14:28:59.843347+00:00		t	50	73822448780532074	648518346506880337	73822448780542980	648518346483323812	[ 52553 169961 2202]	[ 52579 169977 2202]
273	19215096	2022-11-17 14:28:59.843347+00:00		t	75	73328562437943804	648518346489283048	73328562438193746	648518346483323812	[ 37873 130057 3230]	[ 37871 130047 3233]
274	18925861	2022-11-17 14:28:59.843347+00:00		t	12	73822448780450419	648518346490873773	73822448780450129	648518346483323812	[ 52545 169947 2190]	[ 52527 169973 2189]
275	17782257	2022-11-17 14:28:59.843347+00:00		t	29	73822448780800150	648518346489569132	73822448780779807	648518346483323812	[ 52787 168855 2298]	[ 52787 168823 2297]
276	18662348	2022-11-17 14:28:59.843347+00:00		t	51	73610998816737391	648518346489569132	73610998816840340	648518346483323812	[ 46027 159037 2056]	[ 46053 159061 2056]
277	6922557	2022-11-17 14:28:59.843347+00:00		t	51	73398106280303864	648518346489700972	73398106280301428	648518346483323812	[ 40549 106297 2768]	[ 40541 106333 2769]
278	11028666	2022-11-17 14:28:59.843347+00:00		t	23	73258193559894277	648518346489700972	73258193559858362	648518346483323812	[ 35681 129933 3014]	[ 35663 129965 3014]
279	31088420	2022-11-17 14:28:59.843347+00:00		t	72	73258193559749823	648518346490488072	73258193559771836	648518346483323812	[ 36291 130131 2971]	[ 36275 130175 2972]
280	40844797	2022-11-17 14:28:59.843347+00:00		t	40	73681505066833230	648518346497252780	73681505066810924	648518346483323812	[ 48845 162685 2132]	[ 48863 162711 2131]
281	40844838	2022-11-17 14:28:59.843347+00:00		t	12	73681505066667644	648518346476130213	73681505066680519	648518346483323812	[ 48959 162633 2074]	[ 48937 162623 2077]
283	26374764	2022-11-17 14:28:59.843347+00:00		t	20	73751256141185901	648518346477598684	73751256141153883	648518346483323812	[ 50553 144793 3721]	[ 50557 144827 3720]
284	6854174	2022-11-17 14:28:59.843347+00:00		t	57	73540424182277845	648518346512960554	73540424182222228	648518346483323812	[ 44291 151631 2453]	[ 44301 151673 2454]
285	6854176	2022-11-17 14:28:59.843347+00:00		t	35	73540424182293872	648518346518168657	73540424182241451	648518346483323812	[ 44305 151923 2449]	[ 44291 151887 2449]
286	26374780	2022-11-17 14:28:59.843347+00:00		t	34	73751256141049175	648518346485862154	73751256141082977	648518346483323812	[ 50665 145355 3691]	[ 50639 145375 3694]
287	6854209	2022-11-17 14:28:59.843347+00:00		t	21	73540424182349322	648518346518168657	73540424182341536	648518346483323812	[ 44409 152077 2485]	[ 44381 152105 2487]
288	6854223	2022-11-17 14:28:59.843347+00:00		t	21	73540424182275299	648518346518168657	73540424182317501	648518346483323812	[ 44387 151827 2469]	[ 44407 151795 2471]
289	26374817	2022-11-17 14:28:59.843347+00:00		t	41	73751256141111676	648518346512229969	73751256141144528	648518346483323812	[ 50797 145181 3710]	[ 50769 145173 3712]
290	6854242	2022-11-17 14:28:59.843347+00:00		t	31	73540424182253299	648518346518194257	73540424182266213	648518346483323812	[ 44479 151745 2453]	[ 44443 151741 2454]
291	6854259	2022-11-17 14:28:59.843347+00:00		t	39	73540424182298856	648518346476130213	73540424182312542	648518346483323812	[ 44475 152185 2469]	[ 44463 152155 2470]
292	6854264	2022-11-17 14:28:59.843347+00:00		t	13	73540424182275299	648518346518168657	73540424182296190	648518346483323812	[ 44439 151793 2462]	[ 44469 151785 2464]
293	6854281	2022-11-17 14:28:59.843347+00:00		t	41	73540424182150777	648518346476130213	73540424182150932	648518346483323812	[ 44463 152245 2448]	[ 44491 152231 2448]
294	29748893	2022-11-17 14:28:59.843347+00:00		t	26	73681436280447909	648518346499379516	73681436280375213	648518346483323812	[ 48155 160179 2047]	[ 48137 160169 2046]
295	6854313	2022-11-17 14:28:59.843347+00:00		t	35	73540424182248464	648518346518168657	73540424182193736	648518346483323812	[ 44567 151985 2450]	[ 44595 151979 2449]
296	29748898	2022-11-17 14:28:59.843347+00:00		t	53	73681436280446839	648518346499379516	73681436280348544	648518346483323812	[ 48127 160091 2038]	[ 48145 160121 2039]
297	10661799	2022-11-17 14:28:59.843347+00:00		t	21	73892886244177376	648518346506880337	73892886244184416	648518346483323812	[ 53293 170951 2196]	[ 53289 170931 2198]
298	33897565	2022-11-17 14:28:59.843347+00:00		t	20	73469574804625892	648518346487283176	73469574804625943	648518346483323812	[ 42487 138699 3299]	[ 42513 138667 3300]
299	18422291	2022-11-17 14:28:59.843347+00:00		t	43	73398999901947725	648518346489569132	73398999901932144	648518346483323812	[ 40529 132829 3271]	[ 40495 132829 3271]
300	33897677	2022-11-17 14:28:59.843347+00:00		t	38	73469574804537808	648518346487283176	73469574804535311	648518346483323812	[ 42585 138561 3264]	[ 42623 138569 3265]
301	33897693	2022-11-17 14:28:59.843347+00:00		t	47	73469574804619040	648518346485861898	73469574804621522	648518346483323812	[ 42611 138885 3299]	[ 42639 138865 3300]
302	30653123	2022-11-17 14:28:59.843347+00:00		t	29	73681298975670877	648518346518166353	73681298975728219	648518346483323812	[ 47293 156227 2310]	[ 47283 156249 2309]
303	34343502	2022-11-17 14:28:59.843347+00:00		t	36	73610930298186988	648518346518166353	73610930298035089	648518346483323812	[ 46967 155841 2316]	[ 46949 155817 2316]
304	36480425	2022-11-17 14:28:59.843347+00:00		t	49	72977062247334960	648518346483100390	72977062247449576	648518346506783522	[ 27393 140443 3087]	[ 27433 140445 3088]
305	11260408	2022-11-17 14:28:59.843347+00:00		t	46	73892954896870441	648518346490524568	73892954896843065	648518346483323812	[ 54687 172853 2183]	[ 54683 172821 2183]
306	18493095	2022-11-17 14:28:59.843347+00:00		t	25	73751324927492816	648518346512279633	73751324927461361	648518346483323812	[ 50285 145679 3745]	[ 50265 145687 3744]
307	11992110	2022-11-17 14:28:59.843347+00:00		t	67	73538981207652608	648518346476127397	73538981207666160	648518346483323812	[ 44077 110045 2777]	[ 44061 110045 2779]
308	12113070	2022-11-17 14:28:59.843347+00:00		t	47	73681298975538449	648518346494052504	73681298975535736	648518346483323812	[ 48989 157569 2259]	[ 48975 157533 2259]
309	15594155	2022-11-17 14:28:59.843347+00:00		t	35	73540012335308120	648518346481448897	73540012335280285	648518346483323812	[ 44973 140665 3386]	[ 44983 140695 3387]
310	15664489	2022-11-17 14:28:59.843347+00:00		t	21	73749950403912510	648518346477598684	73749950403867850	648518346483323812	[ 49871 104989 3546]	[ 49843 104977 3546]
311	16583004	2022-11-17 14:28:59.843347+00:00		t	13	73398106347456776	648518346498413864	73398106347475749	648518346483323812	[ 39517 106061 2932]	[ 39499 106073 2935]
312	23785340	2022-11-17 14:28:59.843347+00:00		t	40	73540355462919003	648518346491224040	73540355462902100	648518346483323812	[ 44741 150951 2486]	[ 44763 150923 2486]
313	23785362	2022-11-17 14:28:59.843347+00:00		t	41	73540355463028649	648518346494052504	73540355463033958	648518346483323812	[ 44845 150751 2539]	[ 44819 150731 2538]
317	34474692	2022-11-17 14:28:59.843347+00:00		t	41	73469574737494016	648518346485861898	73469574737482917	648518346483323812	[ 41731 137767 3172]	[ 41761 137765 3173]
318	34474709	2022-11-17 14:28:59.843347+00:00		t	59	73469574737419130	648518346521294853	73469574737421390	648518346483323812	[ 41777 137943 3140]	[ 41787 137967 3139]
320	37120926	2022-11-17 14:28:59.843347+00:00		t	13	72977062180511573	648518346490104091	72977062180503712	648518346506783522	[ 28661 140365 3006]	[ 28643 140345 3005]
321	41549529	2022-11-17 14:28:59.843347+00:00		t	36	73539049994280636	648518346483323812	73539049994236759	648518346500711093	[ 44647 111357 2911]	[ 44627 111379 2911]
322	421655	2022-11-17 14:28:59.843347+00:00		t	18	73539049994208712	648518346498816296	73539049994217014	648518346483323812	[ 44257 112585 2904]	[ 44271 112573 2906]
323	421658	2022-11-17 14:28:59.843347+00:00		t	26	73539049994175143	648518346498816296	73539049994185580	648518346483323812	[ 44311 112463 2880]	[ 44285 112481 2882]
324	421660	2022-11-17 14:28:59.843347+00:00		t	17	73539118713665831	648518346498816296	73539049994217014	648518346483323812	[ 44285 112655 2905]	[ 44301 112625 2907]
325	4856310	2022-11-17 14:28:59.843347+00:00		t	42	73539049927250692	648518346518194257	73539049927274039	648518346483323812	[ 44701 112285 2815]	[ 44679 112287 2817]
326	4856313	2022-11-17 14:28:59.843347+00:00		t	35	73539049927221542	648518346518194257	73539049927273679	648518346483323812	[ 44731 112241 2816]	[ 44697 112231 2818]
327	4856319	2022-11-17 14:28:59.843347+00:00		t	15	73539049927231818	648518346518194257	73539049927257729	648518346483323812	[ 44749 112427 2815]	[ 44729 112449 2816]
328	3029690	2022-11-17 14:28:59.843347+00:00		t	56	73609624762891751	648518346475487141	73609624762685946	648518346483323812	[ 45175 118013 2669]	[ 45153 118041 2670]
329	3029703	2022-11-17 14:28:59.843347+00:00		t	48	73609624762594449	648518346476127653	73609624762591936	648518346483323812	[ 45219 117767 2634]	[ 45179 117775 2635]
330	3029724	2022-11-17 14:28:59.843347+00:00		t	41	73609624762891751	648518346475487141	73609624762705798	648518346483323812	[ 45243 118071 2671]	[ 45229 118101 2672]
331	3029744	2022-11-17 14:28:59.843347+00:00		t	75	73609624762591974	648518346476127653	73609624762606814	648518346483323812	[ 45309 117777 2636]	[ 45287 117797 2638]
332	3029820	2022-11-17 14:28:59.843347+00:00		t	62	73609624762601955	648518346476127653	73609624762612019	648518346483323812	[ 45583 118227 2639]	[ 45549 118219 2639]
333	3029832	2022-11-17 14:28:59.843347+00:00		t	17	73609624762627122	648518346476127653	73609624762627142	648518346483323812	[ 45685 118305 2647]	[ 45659 118323 2648]
334	3029850	2022-11-17 14:28:59.843347+00:00		t	20	73609624762647963	648518346476127397	73609624762653102	648518346483323812	[ 45799 118473 2658]	[ 45765 118471 2657]
335	3029853	2022-11-17 14:28:59.843347+00:00		t	47	73609624762612292	648518346476127397	73609624762645332	648518346483323812	[ 45801 118617 2648]	[ 45779 118621 2650]
336	3029861	2022-11-17 14:28:59.843347+00:00		t	24	73609624762859667	648518346518168657	73609624762898252	648518346483323812	[ 45761 118407 2695]	[ 45799 118393 2695]
338	30624845	2022-11-17 14:28:59.843347+00:00		t	27	73047293418287872	648518346483289420	73047293418600045	648518346506783522	[ 28955 135385 2852]	[ 28985 135369 2853]
339	30624857	2022-11-17 14:28:59.843347+00:00		t	18	73047293418287872	648518346483289420	73047293418291568	648518346506783522	[ 28969 135391 2846]	[ 29003 135387 2845]
340	38037276	2022-11-17 14:28:59.843347+00:00		t	29	72906693436445242	648518346489044969	72906693436440205	648518346506783522	[ 25023 139769 3066]	[ 25031 139773 3065]
341	38732712	2022-11-17 14:28:59.843347+00:00		t	27	73047430857574391	648518346486714244	73047430857593794	648518346506783522	[ 28769 140333 2866]	[ 28735 140323 2867]
344	34963977	2022-11-17 14:28:59.843347+00:00		t	12	73046537370205740	648518346477009168	73046537370203322	648518346506783522	[ 29861 114261 2623]	[ 29823 114275 2623]
346	31154587	2022-11-17 14:28:59.843347+00:00		t	66	73117524723550573	648518346480319745	73117524723745100	648518346506783522	[ 32053 131899 2832]	[ 32015 131921 2833]
347	31154599	2022-11-17 14:28:59.843347+00:00		t	50	73117524723551556	648518346480319745	73117524723755288	648518346506783522	[ 32019 131819 2830]	[ 32039 131805 2832]
349	42296456	2022-11-17 14:28:59.843347+00:00		t	48	73116837529231465	648518346497061092	73116837529218756	648518346466011696	[ 31047 110875 2930]	[ 31075 110877 2929]
350	27955595	2022-11-17 14:28:59.843347+00:00		t	28	73469368444695896	648518346507560313	73469368444688905	648518346474435437	[ 41735 131679 2845]	[ 41701 131691 2845]
351	27955593	2022-11-17 14:28:59.843347+00:00		t	14	73469368444700328	648518346507560313	73469368444702745	648518346517550122	[ 41703 131543 2848]	[ 41693 131511 2848]
353	27955629	2022-11-17 14:28:59.843347+00:00		t	30	73469368444700362	648518346507560313	73469368444425231	648518346517550122	[ 41769 131615 2842]	[ 41797 131617 2842]
356	42296201	2022-11-17 14:28:59.843347+00:00		t	18	73046468784882189	648518346491969931	73116837529110772	648518346466210608	[ 30719 111367 2881]	[ 30733 111339 2881]
357	42296214	2022-11-17 14:28:59.843347+00:00		t	26	73116837529090683	648518346491969931	73116837529110756	648518346466210608	[ 30737 111365 2878]	[ 30753 111335 2879]
358	42296689	2022-11-17 14:28:59.843347+00:00		t	20	73116837529134414	648518346521550329	73116837529153171	648518346509994042	[ 31553 111109 2901]	[ 31529 111095 2900]
359	42296235	2022-11-17 14:28:59.843347+00:00		t	42	73116837529125615	648518346491969931	73116837529123174	648518346466210608	[ 30755 111329 2889]	[ 30775 111307 2889]
360	42296332	2022-11-17 14:28:59.843347+00:00		t	37	73116837529200730	648518346491215992	73116837529185381	648518346466011696	[ 30903 110675 2915]	[ 30915 110703 2914]
361	42296328	2022-11-17 14:28:59.843347+00:00		t	45	73116837529165746	648518346499432795	73116837529170634	648518346466011696	[ 30875 110979 2906]	[ 30907 111003 2906]
362	32603623	2022-11-17 14:28:59.843347+00:00		t	22	73119585637156780	648518346494832043	73119585637184868	648518346495560374	[ 32479 192823 1665]	[ 32473 192835 1668]
363	40362265	2022-11-17 14:28:59.843347+00:00		t	16	73119654423568983	648518346488056532	73119654423599386	648518346495560374	[ 31059 195585 1726]	[ 31089 195585 1728]
364	42349710	2022-11-17 14:28:59.843347+00:00		t	32	72906624850992234	648518346496774146	72906624850980481	648518346495560374	[ 24663 137979 3244]	[ 24697 137989 3244]
367	41217491	2022-11-17 14:28:59.843347+00:00		t	20	72906968247191624	648518346485657726	72906968247221074	648518346495560374	[ 25035 148955 2914]	[ 25005 148971 2914]
368	32107590	2022-11-17 14:28:59.843347+00:00		t	38	73259155230013724	648518346496740506	73259155230001000	648518346486977761	[ 34925 159537 2286]	[ 34929 159571 2286]
372	42365077	2022-11-17 14:28:59.843347+00:00		t	40	73117456004302457	648518346478231509	73117456004302360	648518346474435437	[ 31421 131047 2840]	[ 31471 131035 2841]
374	42365013	2022-11-17 14:28:59.843347+00:00		t	61	73117456004363687	648518346493414120	73117456004358789	648518346474435437	[ 31305 130565 2857]	[ 31283 130589 2858]
375	32107618	2022-11-17 14:28:59.843347+00:00		t	29	73259155230035503	648518346506556753	73259155230025856	648518346504983155	[ 34961 159041 2296]	[ 34997 159039 2296]
376	32108100	2022-11-17 14:28:59.843347+00:00		t	27	73259155229580463	648518346506556753	73259155229585121	648518346500711093	[ 35789 158787 2187]	[ 35783 158817 2189]
377	42364956	2022-11-17 14:28:59.843347+00:00		t	35	73117456004542679	648518346490488072	73117456004575468	648518346489002225	[ 31071 130297 2942]	[ 31079 130275 2945]
381	42365153	2022-11-17 14:28:59.843347+00:00		t	53	73117456004358715	648518346493414120	73117456004363638	648518346474435437	[ 31641 130383 2856]	[ 31623 130347 2859]
383	42364842	2022-11-17 14:28:59.843347+00:00		t	40	73117456004330726	648518346495694754	73117456004330756	648518346474435437	[ 30799 130797 2849]	[ 30811 130831 2850]
384	42364866	2022-11-17 14:28:59.843347+00:00		t	20	73117456004304480	648518346498434097	73117456004310080	648518346496329789	[ 30857 130411 2840]	[ 30863 130379 2841]
385	32107697	2022-11-17 14:28:59.843347+00:00		t	27	73259155229836789	648518346494152249	73259155229791525	648518346509994042	[ 35179 158823 2202]	[ 35149 158803 2202]
386	32107726	2022-11-17 14:28:59.843347+00:00		t	17	73259155229821617	648518346489002225	73259155229824334	648518346496982580	[ 35227 159429 2211]	[ 35195 159421 2212]
387	32107732	2022-11-17 14:28:59.843347+00:00		t	35	73259155229818833	648518346506556753	73259155229827285	648518346489002225	[ 35183 159583 2209]	[ 35203 159561 2210]
391	32107759	2022-11-17 14:28:59.843347+00:00		t	48	73259155229837410	648518346506556753	73259155229844814	648518346489002225	[ 35247 159643 2223]	[ 35249 159607 2224]
392	32107770	2022-11-17 14:28:59.843347+00:00		t	23	73259155229882129	648518346506556753	73259155229861218	648518346489002225	[ 35259 159689 2234]	[ 35261 159657 2234]
397	32107792	2022-11-17 14:28:59.843347+00:00		t	24	73259155229915927	648518346517439786	73259155229928555	648518346500711093	[ 35253 159701 2255]	[ 35277 159717 2256]
398	32107851	2022-11-17 14:28:59.843347+00:00		t	19	73259223949377507	648518346506556753	73259155229876899	648518346500711093	[ 35337 159767 2247]	[ 35343 159743 2246]
400	32107921	2022-11-17 14:28:59.843347+00:00		t	31	73259155229805475	648518346477598684	73259155229821506	648518346489002225	[ 35407 159189 2209]	[ 35445 159209 2209]
401	32108489	2022-11-17 14:28:59.843347+00:00		t	21	72623981710116931	648518346511819888	72623981710211870	648518346489002225	[ 17419 104135 3341]	[ 17435 104163 3342]
403	42388512	2022-11-17 14:28:59.843347+00:00		t	24	73470124090455402	648518346473080420	73470124090447246	648518346474435437	[ 41809 155209 2331]	[ 41837 155191 2331]
404	32108802	2022-11-17 14:28:59.843347+00:00		t	38	72623981710249795	648518346495414351	72623981710234360	648518346477598684	[ 18117 104243 3347]	[ 18091 104265 3347]
405	37169295	2022-11-17 14:28:59.843347+00:00		t	71	73680199732181617	648518346500193030	73680199732174045	648518346483323812	[ 48951 123587 2718]	[ 48933 123557 2719]
407	42395995	2022-11-17 14:28:59.843347+00:00		t	57	73468543676792955	648518346490929784	73468543676803253	648518346474435437	[ 41005 106707 2601]	[ 40989 106729 2603]
408	42396002	2022-11-17 14:28:59.843347+00:00		t	27	73468543676515718	648518346494666373	73468543676643514	648518346496329789	[ 40969 107445 2573]	[ 40995 107429 2572]
410	42396019	2022-11-17 14:28:59.843347+00:00		t	66	73468543676756583	648518346467324935	73468543676739474	648518346474435437	[ 41071 107161 2579]	[ 41039 107159 2580]
411	42396025	2022-11-17 14:28:59.843347+00:00		t	69	73468543676503684	648518346467324935	73468543676503674	648518346474435437	[ 41085 107231 2575]	[ 41053 107243 2575]
412	42396035	2022-11-17 14:28:59.843347+00:00		t	34	73468543676497487	648518346467324935	73468543676739474	648518346474435437	[ 41077 107139 2582]	[ 41051 107131 2582]
413	42396027	2022-11-17 14:28:59.843347+00:00		t	32	73468543676506162	648518346467324935	73468543676500103	648518346517550122	[ 41077 107201 2577]	[ 41039 107211 2577]
414	42396029	2022-11-17 14:28:59.843347+00:00		t	60	73468543676508376	648518346467324935	73468543676613101	648518346517550122	[ 41069 107279 2572]	[ 41045 107279 2572]
415	42396032	2022-11-17 14:28:59.843347+00:00		t	42	73468543676756583	648518346467324935	73468543676500103	648518346517550122	[ 41077 107185 2580]	[ 41047 107197 2580]
417	42396129	2022-11-17 14:28:59.843347+00:00		t	44	73468543676515105	648518346492356223	73468543676744122	648518346496329789	[ 41217 107401 2578]	[ 41197 107439 2579]
418	42396218	2022-11-17 14:28:59.843347+00:00		t	61	73468543676845249	648518346511325237	73468543676848873	648518346496329789	[ 41475 107103 2626]	[ 41503 107091 2628]
421	42396124	2022-11-17 14:28:59.843347+00:00		t	31	73468543676720933	648518346492356223	73468543676759427	648518346474435437	[ 41207 107373 2579]	[ 41185 107395 2581]
423	42396119	2022-11-17 14:28:59.843347+00:00		t	17	73468543676720933	648518346492356223	73468543676756678	648518346517550122	[ 41205 107337 2580]	[ 41177 107331 2582]
424	42395980	2022-11-17 14:28:59.843347+00:00		t	55	73398174932322653	648518346494666373	73468543676734888	648518346517550122	[ 40939 107313 2577]	[ 40961 107297 2579]
425	42395990	2022-11-17 14:28:59.843347+00:00		t	15	73398174932324583	648518346494666373	73468543676734888	648518346517550122	[ 40947 107279 2576]	[ 40973 107263 2578]
426	42396248	2022-11-17 14:28:59.843347+00:00		t	18	73468543676848931	648518346511325237	73468543676867403	648518346496329789	[ 41539 107203 2627]	[ 41563 107177 2628]
428	42396255	2022-11-17 14:28:59.843347+00:00		t	34	73468543676830085	648518346490176778	73468543676835622	648518346517550122	[ 41537 107487 2620]	[ 41575 107479 2620]
430	42396295	2022-11-17 14:28:59.843347+00:00		t	26	73468543676808752	648518346506586658	73468543676833711	648518346487948500	[ 41647 107485 2615]	[ 41643 107489 2618]
431	42396335	2022-11-17 14:28:59.843347+00:00		t	12	73468543676942120	648518346476061605	73468543676952733	648518346487948500	[ 41881 107061 2670]	[ 41851 107091 2671]
435	19473695	2022-11-17 14:28:59.843347+00:00		t	15	73609693549347490	648518346500193030	73609693549347279	648518346483323812	[ 45101 119741 2819]	[ 45075 119717 2820]
436	34152710	2022-11-17 14:28:59.843347+00:00		t	16	72555193513819065	648518346496435261	72555193513976722	648518346506702370	[ 14891 149807 3338]	[ 14909 149793 3341]
437	27771714	2022-11-17 14:28:59.843347+00:00		t	35	72555193447212216	648518346496435261	72555193447240012	648518346506702370	[ 14705 149887 3337]	[ 14735 149893 3337]
438	35873167	2022-11-17 14:28:59.843347+00:00		t	28	73330211034640020	648518346465124725	73330211034653133	648518346495560374	[ 38669 178973 2020]	[ 38667 178979 2022]
439	33483171	2022-11-17 14:28:59.843347+00:00		t	49	73400579845995683	648518346486062788	73400579845978433	648518346495560374	[ 39621 179043 2159]	[ 39635 179075 2160]
440	33483238	2022-11-17 14:28:59.843347+00:00		t	17	73400579845973690	648518346486062788	73400579845955037	648518346495560374	[ 39715 179059 2151]	[ 39711 179035 2151]
441	20036583	2022-11-17 14:28:59.843347+00:00		t	28	73259155162935513	648518346517439786	73259155163055540	648518346506783522	[ 36157 158135 2184]	[ 36169 158109 2184]
442	43392669	2022-11-17 14:28:59.843347+00:00		t	29	73681573652054361	648518346503116625	73681573652066893	648518346483323812	[ 49101 165585 1851]	[ 49077 165603 1853]
443	35359215	2022-11-17 14:28:59.843347+00:00		t	13	72976924741505069	648518346496854956	72976924741500079	648518346506783522	[ 28161 135375 2987]	[ 28135 135389 2986]
445	35463559	2022-11-17 14:28:59.843347+00:00		t	30	73047224766185320	648518346478759284	73047224766185280	648518346506783522	[ 29385 134997 2971]	[ 29347 134989 2972]
446	35463357	2022-11-17 14:28:59.843347+00:00		t	60	73047224766208751	648518346489044969	73047224766216223	648518346506783522	[ 29053 134637 2985]	[ 29029 134661 2986]
447	35463245	2022-11-17 14:28:59.843347+00:00		t	43	73047224766216018	648518346489775191	73047224766213384	648518346506783522	[ 28793 134197 2982]	[ 28767 134185 2983]
448	35359241	2022-11-17 14:28:59.843347+00:00		t	25	72976924741489852	648518346491478202	72976924741500079	648518346506783522	[ 28175 135497 2979]	[ 28175 135459 2980]
449	42293911	2022-11-17 14:28:59.843347+00:00		t	28	73046606022597681	648518346499958156	73046606022620091	648518346466210608	[ 29109 116521 2503]	[ 29131 116543 2505]
450	36763197	2022-11-17 14:28:59.843347+00:00		t	50	73399137273693261	648518346467542023	73399137273693281	648518346483323812	[ 39897 136547 3118]	[ 39925 136567 3118]
451	43397845	2022-11-17 14:28:59.843347+00:00		t	24	73610861511870460	648518346476127397	73610861511880382	648518346483323812	[ 46629 155097 2256]	[ 46607 155067 2257]
452	43397851	2022-11-17 14:28:59.843347+00:00		t	19	73610861511820079	648518346476127397	73610861511833620	648518346483323812	[ 46611 155259 2242]	[ 46625 155221 2244]
453	43397888	2022-11-17 14:28:59.843347+00:00		t	49	73610861512049841	648518346503116625	73610861512168526	648518346483323812	[ 46881 155639 2311]	[ 46901 155625 2312]
454	12112931	2022-11-17 14:28:59.843347+00:00		t	28	73681298975519961	648518346491224040	73681298975491697	648518346483323812	[ 48665 157283 2246]	[ 48647 157257 2245]
455	6922504	2022-11-17 14:28:59.843347+00:00		t	28	73398106280260085	648518346489700972	73398106280238163	648518346483323812	[ 40361 106295 2745]	[ 40389 106305 2745]
456	41750732	2022-11-17 14:28:59.843347+00:00		t	17	73893023683299936	648518346499556187	73893023683294984	648518346483323812	[ 54983 175097 2270]	[ 55015 175091 2269]
457	4579689	2022-11-17 14:28:59.843347+00:00		t	15	73892954963757189	648518346466237232	73892954963757145	648518346483323812	[ 53315 173405 2239]	[ 53309 173385 2239]
458	4579728	2022-11-17 14:28:59.843347+00:00		t	38	73892954963766834	648518346466237232	73892954963769405	648518346483323812	[ 53663 173405 2242]	[ 53677 173373 2243]
459	42053682	2022-11-17 14:28:59.843347+00:00		t	81	73610930231275407	648518346489569132	73610930231289935	648518346483323812	[ 45989 156423 2239]	[ 46029 156415 2239]
460	4579699	2022-11-17 14:28:59.843347+00:00		t	42	73892954963659510	648518346490524568	73892954963672399	648518346483323812	[ 53339 173529 2195]	[ 53351 173517 2199]
461	6922488	2022-11-17 14:28:59.843347+00:00		t	18	73398106280246065	648518346475487141	73398106280257846	648518346483323812	[ 40363 106443 2751]	[ 40357 106413 2751]
462	6922525	2022-11-17 14:28:59.843347+00:00		t	48	73398106280255440	648518346475487141	73398106280255431	648518346483323812	[ 40453 106395 2750]	[ 40445 106351 2750]
463	38992240	2022-11-17 14:28:59.843347+00:00		t	38	73752011384163907	648518346489569132	73752011384163966	648518346483323812	[ 51159 167193 2386]	[ 51129 167203 2386]
464	39284738	2022-11-17 14:28:59.843347+00:00		t	35	73892955030574527	648518346489569132	73892955030668131	648518346483323812	[ 53939 172349 2316]	[ 53903 172363 2317]
465	12112966	2022-11-17 14:28:59.843347+00:00		t	30	73681298975551278	648518346467772561	73681298975540795	648518346483323812	[ 48699 157191 2263]	[ 48723 157183 2262]
466	12112973	2022-11-17 14:28:59.843347+00:00		t	33	73681298975403963	648518346476130213	73681298975396652	648518346483323812	[ 48697 157647 2204]	[ 48731 157675 2205]
467	12112974	2022-11-17 14:28:59.843347+00:00		t	33	73681298975405802	648518346512960554	73681298975408268	648518346483323812	[ 48743 157437 2208]	[ 48735 157479 2209]
468	6667278	2022-11-17 14:28:59.843347+00:00		t	32	73749881751581346	648518346498520914	73749881751581327	648518346483323812	[ 49725 104125 3701]	[ 49759 104099 3702]
469	16891424	2022-11-17 14:28:59.843347+00:00		t	40	73398999901930938	648518346474234477	73398999901912486	648518346483323812	[ 40139 131211 3262]	[ 40171 131183 3263]
470	6966082	2022-11-17 14:28:59.843347+00:00		t	20	73680199665380131	648518346500193030	73680199665317239	648518346483323812	[ 49147 123145 2682]	[ 49117 123167 2682]
472	33918192	2022-11-17 14:28:59.843347+00:00		t	37	73609624762938600	648518346475487141	73609624829390743	648518346483323812	[ 45467 118133 2696]	[ 45475 118111 2698]
474	624797	2022-11-17 14:28:59.843347+00:00		t	18	73539668536226890	648518346486199954	73539668536342549	648518346483323812	[ 43139 129477 2955]	[ 43113 129497 2956]
475	42399107	2022-11-17 14:28:59.843347+00:00		t	29	73539599749959359	648518346506411166	73539599749984758	648518346483323812	[ 43897 127875 2865]	[ 43931 127881 2867]
476	42399110	2022-11-17 14:28:59.843347+00:00		t	22	73539599749964284	648518346506411166	73539599749987143	648518346483323812	[ 43935 127773 2868]	[ 43935 127783 2870]
477	42673181	2022-11-17 14:28:59.843347+00:00		t	25	73398931048071771	648518346506268574	73398931048101765	648518346483323812	[ 39313 129207 2969]	[ 39335 129183 2969]
478	42673214	2022-11-17 14:28:59.843347+00:00		t	14	73398931048110023	648518346490873773	73398931048107247	648518346483323812	[ 39439 129089 2971]	[ 39403 129089 2971]
479	624834	2022-11-17 14:28:59.843347+00:00		t	64	73539668536254406	648518346476130213	73539668536423362	648518346483323812	[ 43145 129903 2959]	[ 43165 129881 2960]
480	624876	2022-11-17 14:28:59.843347+00:00		t	24	73539668536403810	648518346512960554	73539668536268978	648518346483323812	[ 43247 130055 2958]	[ 43257 130047 2956]
481	10237988	2022-11-17 14:28:59.843347+00:00		t	26	73751942530446292	648518346518168657	73751942530465107	648518346483323812	[ 49247 165623 2131]	[ 49241 165655 2131]
482	11728176	2022-11-17 14:28:59.843347+00:00		t	21	73469506085130986	648518346477598684	73469506085123861	648518346483323812	[ 41671 135349 3299]	[ 41669 135329 3298]
485	11992186	2022-11-17 14:28:59.843347+00:00		t	15	73538981207726969	648518346509048688	73538981207743735	648518346483323812	[ 44383 109989 2811]	[ 44383 109987 2813]
486	12112928	2022-11-17 14:28:59.843347+00:00		t	32	73681298975506832	648518346491224040	73681298975509333	648518346483323812	[ 48673 157109 2249]	[ 48645 157135 2249]
487	8204344	2022-11-17 14:28:59.843347+00:00		t	22	73188855205024502	648518346496896996	73188855204886919	648518346506783522	[ 34759 160829 2188]	[ 34755 160863 2188]
488	31886347	2022-11-17 14:28:59.843347+00:00		t	43	73328562438195924	648518346474374509	73328562438190680	648518346483323812	[ 38047 129501 3233]	[ 38051 129533 3234]
489	31886406	2022-11-17 14:28:59.843347+00:00		t	56	73328562438167065	648518346498274714	73328562438175731	648518346483323812	[ 38789 129949 3228]	[ 38809 129919 3229]
490	903752	2022-11-17 14:28:59.843347+00:00		t	29	73610930164145940	648518346496896996	73610930164153829	648518346490188983	[ 45625 155729 2092]	[ 45597 155703 2093]
491	39433777	2022-11-17 14:28:59.843347+00:00		t	28	73539737188842862	648518346518166353	73539737188852141	648518346483323812	[ 43843 133077 2839]	[ 43815 133077 2841]
492	31886360	2022-11-17 14:28:59.843347+00:00		t	54	73328562437911581	648518346485539603	73328562437907794	648518346483323812	[ 38225 129427 3215]	[ 38237 129461 3215]
493	35495135	2022-11-17 14:28:59.843347+00:00		t	43	73259223949268577	648518346517439786	73259223949286362	648518346486977761	[ 35699 160887 2212]	[ 35723 160863 2212]
494	32107754	2022-11-17 14:28:59.843347+00:00		t	46	73259155229915927	648518346517439786	73259155229935692	648518346500711093	[ 35227 159711 2261]	[ 35243 159737 2261]
495	18014326	2022-11-17 14:28:59.843347+00:00		t	58	73259567412564504	648518346496896996	73259567412571517	648518346506783522	[ 36787 170143 2023]	[ 36817 170135 2024]
496	4450728	2022-11-17 14:28:59.843347+00:00		t	27	73329798717852791	648518346479951589	73329798717852785	648518346499530587	[ 37155 167325 2042]	[ 37183 167295 2043]
497	1192011	2022-11-17 14:28:59.843347+00:00		t	15	73539668469148258	648518346512960554	73539668469292146	648518346483323812	[ 44879 129753 2834]	[ 44903 129771 2834]
500	7927790	2022-11-17 14:28:59.843347+00:00		t	73	73469368511828377	648518346477105680	73469368511836477	648518346484837965	[ 41291 132087 2987]	[ 41275 132121 2987]
501	7927863	2022-11-17 14:28:59.843347+00:00		t	13	73469368511828377	648518346477105680	73469368511828403	648518346484837965	[ 41365 132077 2985]	[ 41379 132111 2984]
502	14333775	2022-11-17 14:28:59.843347+00:00		t	19	73540561487021060	648518346483323812	73540561487049909	648518346490873773	[ 43645 157057 2216]	[ 43675 157049 2217]
503	35088592	2022-11-17 14:28:59.843347+00:00		t	17	73469437030129219	648518346496896996	73469437030123801	648518346484428839	[ 42403 135005 2659]	[ 42413 135013 2660]
504	35088600	2022-11-17 14:28:59.843347+00:00		t	15	73469437030111065	648518346496896996	73469437030108735	648518346484428839	[ 42387 134929 2656]	[ 42425 134919 2655]
505	32374127	2022-11-17 14:28:59.843347+00:00		t	44	73611067737238165	648518346483323812	73611067737235666	648518346500711093	[ 46195 161501 2335]	[ 46223 161493 2335]
506	14333774	2022-11-17 14:28:59.843347+00:00		t	18	73540561487021060	648518346483323812	73540561487060286	648518346496982580	[ 43637 157087 2220]	[ 43671 157091 2222]
507	23443619	2022-11-17 14:28:59.843347+00:00		t	52	73540561554211035	648518346483323812	73540561554208650	648518346484428839	[ 43663 155781 2363]	[ 43635 155759 2364]
508	23443632	2022-11-17 14:28:59.843347+00:00		t	33	73540561554211035	648518346483323812	73540561554215823	648518346484428839	[ 43707 155751 2373]	[ 43679 155733 2374]
509	33227749	2022-11-17 14:28:59.843347+00:00		t	27	73470192676202831	648518346483323812	73470192676022985	648518346484428839	[ 42911 157491 2181]	[ 42885 157467 2182]
510	33227753	2022-11-17 14:28:59.843347+00:00		t	39	73470192675981591	648518346483323812	73470192675981534	648518346484428839	[ 42921 157537 2179]	[ 42907 157545 2178]
511	32450901	2022-11-17 14:28:59.843347+00:00		t	29	73540767645350699	648518346483323812	73540767645381550	648518346501459811	[ 44801 162921 2195]	[ 44811 162949 2197]
512	34585501	2022-11-17 14:28:59.843347+00:00		t	25	73752011384160370	648518346483323812	73752011384157738	648518346484428839	[ 50027 166337 2384]	[ 50035 166303 2384]
513	27029354	2022-11-17 14:28:59.843347+00:00		t	36	73398999633648951	648518346483323812	73398999633659319	648518346484428839	[ 39977 132861 2801]	[ 39965 132885 2803]
514	30348501	2022-11-17 14:28:59.843347+00:00		t	35	73470124023712336	648518346483323812	73470124023769007	648518346484428839	[ 42889 154151 2312]	[ 42895 154183 2312]
515	17924697	2022-11-17 14:28:59.843347+00:00		t	54	73822311408833930	648518346483323812	73822311408838645	648518346490188983	[ 51575 164869 2386]	[ 51605 164855 2387]
516	11728244	2022-11-17 14:28:59.843347+00:00		t	24	73469506085087195	648518346483323812	73469506085092420	648518346500711093	[ 41823 135263 3285]	[ 41821 135229 3285]
517	11728258	2022-11-17 14:28:59.843347+00:00		t	22	73469506085198269	648518346483323812	73469506085188519	648518346500711093	[ 41829 135271 3325]	[ 41859 135257 3324]
518	18867540	2022-11-17 14:28:59.843347+00:00		t	38	73540492767801680	648518346483323812	73540492767807244	648518346484428839	[ 43231 154681 2296]	[ 43231 154733 2296]
519	4754385	2022-11-17 14:28:59.843347+00:00		t	19	73611136322587623	648518346483323812	73611136322592559	648518346501459811	[ 46381 162335 2114]	[ 46387 162305 2114]
520	6197977	2022-11-17 14:28:59.843347+00:00		t	34	73610999017906571	648518346507622481	73610999017908910	648518346483323812	[ 45677 159453 2389]	[ 45693 159429 2389]
521	15003278	2022-11-17 14:28:59.843347+00:00		t	42	73892886244454372	648518346483323812	73892886244435941	648518346484428839	[ 53857 171587 2298]	[ 53871 171561 2298]
522	15310172	2022-11-17 14:28:59.843347+00:00		t	75	73470055304039158	648518346483323812	73470055304057495	648518346500711093	[ 42191 153397 2258]	[ 42177 153367 2258]
524	20485876	2022-11-17 14:28:59.843347+00:00		t	30	73680818610372923	648518346483323812	73680818610360267	648518346492790969	[ 49101 143165 3579]	[ 49081 143157 3578]
525	23067959	2022-11-17 14:28:59.843347+00:00		t	44	73398175066775830	648518346483323812	73398175066787174	648518346484428839	[ 39905 106559 2854]	[ 39875 106569 2855]
526	20485645	2022-11-17 14:28:59.843347+00:00		t	26	73680818610203525	648518346483323812	73680818610210955	648518346500711093	[ 48237 142621 3515]	[ 48261 142641 3514]
527	27694864	2022-11-17 14:28:59.843347+00:00		t	21	73540424115354627	648518346483323812	73540424115322336	648518346490873773	[ 43149 151805 2384]	[ 43159 151845 2385]
528	16595816	2022-11-17 14:28:59.843347+00:00		t	37	73752011317083008	648518346483323812	73752011317087609	648518346500711093	[ 50347 167817 2268]	[ 50375 167815 2268]
529	16595856	2022-11-17 14:28:59.843347+00:00		t	35	73752011317105850	648518346483323812	73752011317092677	648518346500711093	[ 50447 167843 2277]	[ 50459 167813 2277]
530	3581793	2022-11-17 14:28:59.843347+00:00		t	58	73681573786332325	648518346483323812	73681573786321177	648518346506702370	[ 48375 164367 2152]	[ 48405 164347 2153]
531	5633026	2022-11-17 14:28:59.843347+00:00		t	22	73398999834869682	648518346483323812	73398999834877449	648518346484428839	[ 40777 131749 3160]	[ 40803 131765 3160]
532	10203245	2022-11-17 14:28:59.843347+00:00		t	47	73681573853360924	648518346483323812	73681573853372633	648518346500711093	[ 47121 164629 2252]	[ 47155 164623 2253]
533	27714245	2022-11-17 14:28:59.843347+00:00		t	70	73469368646137799	648518346483323812	73469368646140382	648518346500711093	[ 42467 132513 3283]	[ 42439 132545 3284]
534	10035852	2022-11-17 14:28:59.843347+00:00		t	16	73752148756093140	648518346483323812	73752148756086941	648518346506702370	[ 51025 170197 2300]	[ 51001 170183 2299]
535	42495477	2022-11-17 14:28:59.843347+00:00		t	12	73468612463485987	648518346483323812	73468612463498359	648518346484428839	[ 42101 108613 2806]	[ 42091 108577 2807]
536	42495494	2022-11-17 14:28:59.843347+00:00		t	35	73468612463550396	648518346483323812	73468612463646737	648518346484428839	[ 42145 108651 2822]	[ 42131 108639 2824]
537	15640805	2022-11-17 14:28:59.843347+00:00		t	37	73540492834413032	648518346483323812	73540492834641160	648518346484428839	[ 45047 154149 2325]	[ 45023 154171 2327]
538	27714347	2022-11-17 14:28:59.843347+00:00		t	12	73469368646142915	648518346483323812	73469368646152705	648518346500711093	[ 42651 132661 3284]	[ 42637 132657 3286]
539	27714422	2022-11-17 14:28:59.843347+00:00		t	31	73469368646142917	648518346483323812	73469368646147842	648518346500711093	[ 42733 132625 3287]	[ 42765 132619 3287]
540	15640804	2022-11-17 14:28:59.843347+00:00		t	34	73540492834538984	648518346483323812	73540492834591140	648518346496982580	[ 45049 154117 2324]	[ 45015 154101 2325]
541	22094092	2022-11-17 14:28:59.843347+00:00		t	42	73469986718796928	648518346483323812	73469986718792235	648518346496982580	[ 41749 149865 2518]	[ 41761 149833 2519]
542	30348333	2022-11-17 14:28:59.843347+00:00		t	58	73470124023487999	648518346483323812	73470124023483099	648518346496982580	[ 42493 153765 2246]	[ 42483 153803 2247]
543	23865406	2022-11-17 14:28:59.843347+00:00		t	22	73469574737578086	648518346483323812	73469506018098426	648518346496982580	[ 41199 137227 3203]	[ 41169 137209 3203]
544	9685005	2022-11-17 14:28:59.843347+00:00		t	41	73398999901895726	648518346483323812	73398999901891102	648518346500711093	[ 39451 132563 3251]	[ 39489 132571 3252]
545	9685017	2022-11-17 14:28:59.843347+00:00		t	65	73398999901916288	648518346483323812	73398999901902756	648518346500711093	[ 39481 132479 3257]	[ 39519 132475 3257]
546	32407199	2022-11-17 14:28:59.843347+00:00		t	23	73539874829330500	648518346483323812	73539874829355736	648518346496982580	[ 44867 136499 3306]	[ 44863 136537 3307]
547	13080895	2022-11-17 14:28:59.843347+00:00		t	38	73539050061167277	648518346483323812	73539050061188006	648518346500711093	[ 43111 111469 2977]	[ 43141 111451 2978]
548	7463880	2022-11-17 14:28:59.843347+00:00		t	74	73539737323290687	648518346483323812	73539737323266635	648518346484428839	[ 43215 132265 3193]	[ 43189 132235 3193]
549	37596453	2022-11-17 14:28:59.843347+00:00		t	21	73468681317204452	648518346483323812	73468681317164108	648518346500711093	[ 42669 111185 3043]	[ 42687 111163 3043]
550	7463990	2022-11-17 14:28:59.843347+00:00		t	30	73539737323249289	648518346483323812	73539737323234655	648518346484428839	[ 43367 132299 3174]	[ 43399 132289 3174]
551	28818752	2022-11-17 14:28:59.843347+00:00		t	49	73328562371225179	648518346483323812	73328562371216171	648518346500711093	[ 38269 131027 3171]	[ 38241 131015 3173]
552	28818897	2022-11-17 14:28:59.843347+00:00		t	31	73328562371236930	648518346483323812	73328562371187859	648518346500711093	[ 38491 131013 3161]	[ 38507 130997 3160]
553	15664365	2022-11-17 14:28:59.843347+00:00		t	15	73749950403733627	648518346483323812	73749950403722469	648518346500711093	[ 49165 105395 3488]	[ 49165 105413 3487]
554	17018153	2022-11-17 14:28:59.843347+00:00		t	14	73610930231201148	648518346483323812	73610930231203360	648518346500711093	[ 46469 157347 2207]	[ 46477 157307 2206]
555	23933313	2022-11-17 14:28:59.843347+00:00		t	31	73469299926553477	648518346483323812	73469299926548614	648518346500711093	[ 41579 130563 3245]	[ 41605 130585 3244]
556	24082859	2022-11-17 14:28:59.843347+00:00		t	29	73398999767783900	648518346483323812	73398999767786366	648518346500711093	[ 40231 131779 3056]	[ 40201 131803 3057]
557	26445881	2022-11-17 14:28:59.843347+00:00		t	26	73680887396709851	648518346483323812	73680887396746771	648518346500711093	[ 48893 144489 3626]	[ 48921 144491 3626]
558	38808739	2022-11-17 14:28:59.843347+00:00		t	43	73468543878031023	648518346483323812	73468543878030874	648518346500711093	[ 41529 107611 2960]	[ 41565 107583 2960]
559	43662378	2022-11-17 14:28:59.843347+00:00		t	28	73751256140946076	648518346483323812	73751256140971843	648518346500711093	[ 49377 143455 3649]	[ 49407 143439 3649]
560	43662396	2022-11-17 14:28:59.843347+00:00		t	55	73751256140957075	648518346483323812	73751256140969398	648518346500711093	[ 49405 143539 3649]	[ 49445 143521 3650]
561	38992099	2022-11-17 14:28:59.843347+00:00		t	14	73752011384057414	648518346483323812	73752011384052894	648518346500711093	[ 50825 167231 2335]	[ 50853 167203 2336]
562	38992110	2022-11-17 14:28:59.843347+00:00		t	24	73752011384021144	648518346483323812	73752011383934050	648518346500711093	[ 50831 167403 2323]	[ 50865 167407 2323]
563	8944028	2022-11-17 14:28:59.843347+00:00		t	42	73539118579528933	648518346483323812	73539118579526490	648518346484428839	[ 43593 114071 2629]	[ 43587 114039 2630]
564	19652303	2022-11-17 14:28:59.843347+00:00		t	34	73468818554740298	648518346483323812	73468818554747184	648518346490873773	[ 42983 116487 2630]	[ 42983 116521 2631]
565	33886491	2022-11-17 14:28:59.843347+00:00		t	18	73328631090554179	648518346483323812	73328631090558667	648518346500711093	[ 36995 132333 3118]	[ 37023 132307 3119]
566	33886500	2022-11-17 14:28:59.843347+00:00		t	24	73328631090549556	648518346483323812	73328631090547223	648518346500711093	[ 37001 132407 3112]	[ 37033 132407 3112]
567	8127790	2022-11-17 14:28:59.843347+00:00		t	24	73539256018342294	648518346483323812	73539256018319333	648518346484428839	[ 44703 117981 2592]	[ 44669 117963 2593]
568	33239888	2022-11-17 14:28:59.843347+00:00		t	13	73611136456762771	648518346483323812	73611136456751197	648518346477598684	[ 47045 162933 2353]	[ 47021 162903 2354]
569	33239886	2022-11-17 14:28:59.843347+00:00		t	18	73611136456738529	648518346483323812	73611136456736467	648518346500711093	[ 46983 163659 2344]	[ 47007 163629 2345]
571	31088806	2022-11-17 14:28:59.843347+00:00		t	19	73258193559905313	648518346483323812	73258193559944141	648518346500711093	[ 36845 130345 3034]	[ 36833 130375 3036]
572	38543365	2022-11-17 14:28:59.843347+00:00		t	16	73398999901876639	648518346483323812	73398999901892893	648518346484428839	[ 39607 131367 3249]	[ 39631 131393 3249]
573	38543425	2022-11-17 14:28:59.843347+00:00		t	48	73398999901876603	648518346483323812	73398999901866486	648518346484428839	[ 39715 131319 3240]	[ 39727 131345 3241]
574	24447118	2022-11-17 14:28:59.843347+00:00		t	48	73538843969688779	648518346483323812	73538843969691018	648518346484428839	[ 43553 106243 3085]	[ 43535 106271 3085]
575	8127825	2022-11-17 14:28:59.843347+00:00		t	40	73539256018357634	648518346483323812	73539256018362487	648518346484428839	[ 44769 118257 2601]	[ 44787 118287 2600]
576	44066818	2022-11-17 14:28:59.843347+00:00		t	21	73539737323320017	648518346483323812	73539737389967336	648518346484428839	[ 43275 132309 3208]	[ 43275 132299 3211]
577	39321469	2022-11-17 14:28:59.843347+00:00		t	35	73469505950788479	648518346483323812	73469505950807709	648518346492790969	[ 42123 135387 2994]	[ 42119 135359 2996]
578	39321455	2022-11-17 14:28:59.843347+00:00		t	25	73469505950785160	648518346483323812	73469505950800344	648518346484428839	[ 42141 135237 2992]	[ 42105 135231 2993]
579	39321459	2022-11-17 14:28:59.843347+00:00		t	37	73469505950780104	648518346483323812	73469505950790981	648518346484428839	[ 42139 135287 2993]	[ 42105 135291 2994]
580	40706024	2022-11-17 14:28:59.843347+00:00		t	45	73539805975681104	648518346483323812	73539805975683761	648518346484428839	[ 43455 133661 3067]	[ 43425 133691 3067]
581	24863735	2022-11-17 14:28:59.843347+00:00		t	62	73751873945186519	648518346483323812	73751873945181664	648518346490188983	[ 49309 163427 2383]	[ 49337 163401 2384]
582	19040600	2022-11-17 14:28:59.843347+00:00		t	63	73399137139475346	648518346483323812	73399137139460921	648518346496982580	[ 39999 135993 2852]	[ 39991 135969 2851]
583	33100538	2022-11-17 14:28:59.843347+00:00		t	25	73538912756188428	648518346483323812	73538912756337224	648518346477598684	[ 45027 106729 3217]	[ 45043 106767 3218]
584	33100537	2022-11-17 14:28:59.843347+00:00		t	19	73538912756417603	648518346483323812	73538912756430034	648518346490873773	[ 45003 106733 3219]	[ 45025 106733 3222]
585	31759075	2022-11-17 14:28:59.843347+00:00		t	16	73752080036571364	648518346483323812	73752080036571366	648518346500711093	[ 50095 168937 2279]	[ 50067 168939 2280]
586	40139732	2022-11-17 14:28:59.843347+00:00		t	17	73822448847619105	648518346483323812	73822448847656170	648518346500711093	[ 52677 169015 2325]	[ 52665 169037 2327]
587	24863712	2022-11-17 14:28:59.843347+00:00		t	25	73751873945011251	648518346483323812	73751873945037333	648518346500711093	[ 49265 163815 2317]	[ 49259 163781 2318]
588	28912428	2022-11-17 14:28:59.843347+00:00		t	21	73398174999914949	648518346483323812	73398174999892226	648518346484428839	[ 40055 108403 2810]	[ 40071 108369 2811]
589	28912431	2022-11-17 14:28:59.843347+00:00		t	65	73398174999894691	648518346483323812	73398174999919019	648518346484428839	[ 40039 108193 2816]	[ 40075 108193 2816]
590	28912448	2022-11-17 14:28:59.843347+00:00		t	45	73398174999889330	648518346483323812	73398174999894358	648518346484428839	[ 40089 107843 2808]	[ 40123 107827 2809]
591	42960956	2022-11-17 14:28:59.843347+00:00		t	26	73469368444702639	648518346483323812	73469368444725302	648518346484428839	[ 42019 131399 2853]	[ 42009 131373 2854]
592	7551707	2022-11-17 14:28:59.843347+00:00		t	40	73469505816780847	648518346483323812	73469505816790018	648518346490188983	[ 41525 137027 2809]	[ 41553 137005 2811]
593	147228	2022-11-17 14:28:59.843347+00:00		t	17	73469437164370926	648518346483323812	73469437164363137	648518346500711093	[ 42153 134351 2918]	[ 42139 134337 2916]
594	147237	2022-11-17 14:28:59.843347+00:00		t	19	73469437164363178	648518346483323812	73469437164435338	648518346500711093	[ 42151 134457 2936]	[ 42165 134459 2937]
595	9822194	2022-11-17 14:28:59.843347+00:00		t	33	73328562371245300	648518346483323812	73328562371249905	648518346501459811	[ 37059 129943 3182]	[ 37097 129933 3183]
596	9822210	2022-11-17 14:28:59.843347+00:00		t	15	73328562371245312	648518346483323812	73328562371215417	648518346501459811	[ 37157 130045 3175]	[ 37147 130013 3174]
597	9822234	2022-11-17 14:28:59.843347+00:00		t	13	73328562371296395	648518346483323812	73328562371296610	648518346501459811	[ 37231 129773 3198]	[ 37215 129801 3200]
598	7551834	2022-11-17 14:28:59.843347+00:00		t	25	73469574536123722	648518346483323812	73469505816652651	648518346484428839	[ 41983 137231 2754]	[ 41961 137213 2754]
599	24298384	2022-11-17 14:28:59.843347+00:00		t	26	73539806042619398	648518346483323812	73539806042634265	648518346500711093	[ 43719 134987 3130]	[ 43751 135013 3131]
600	14363800	2022-11-17 14:28:59.843347+00:00		t	28	73469437164214811	648518346483323812	73469437164230539	648518346484428839	[ 41579 133851 2860]	[ 41565 133881 2862]
601	10926143	2022-11-17 14:28:59.843347+00:00		t	28	73469505816634220	648518346483323812	73469505816632075	648518346484428839	[ 42317 136679 2745]	[ 42311 136647 2745]
602	10926178	2022-11-17 14:28:59.843347+00:00		t	27	73469505816617903	648518346483323812	73469505816598837	648518346484428839	[ 42381 136697 2733]	[ 42405 136677 2732]
603	23382090	2022-11-17 14:28:59.843347+00:00		t	21	73328562236838880	648518346483323812	73328562236832717	648518346474435437	[ 38449 131003 2837]	[ 38467 130979 2839]
604	16910291	2022-11-17 14:28:59.843347+00:00		t	53	73751667719767183	648518346517408805	73751667719752362	648518346483323812	[ 49479 157607 2268]	[ 49485 157573 2268]
605	14699494	2022-11-17 14:28:59.843347+00:00		t	33	73469574670138534	648518346483323812	73469574670206694	648518346496982580	[ 42065 137367 2971]	[ 42099 137359 2972]
606	4488031	2022-11-17 14:28:59.843347+00:00		t	32	73399137206681295	648518346485861898	73399137206674111	648518346483323812	[ 39869 136717 3020]	[ 39899 136715 3021]
608	37409726	2022-11-17 14:28:59.843347+00:00		t	29	73328699743127223	648518346490873773	73328699743139529	648518346483323812	[ 37807 133449 3062]	[ 37819 133423 3062]
609	24899239	2022-11-17 14:28:59.843347+00:00		t	43	73609762268607192	648518346475487141	73609762268580717	648518346483323812	[ 47043 122039 2732]	[ 47071 122025 2732]
610	14699448	2022-11-17 14:28:59.843347+00:00		t	58	73469574670238903	648518346483323812	73469574670218164	648518346496329789	[ 41975 137327 2976]	[ 41989 137295 2977]
611	22072261	2022-11-17 14:28:59.843347+00:00		t	26	73469437164426295	648518346483323812	73469437164380831	648518346500711093	[ 41871 134415 2925]	[ 41883 134381 2925]
613	30418072	2022-11-17 14:28:59.843347+00:00		t	21	73680199731925990	648518346517419300	73680199732118824	648518346483323812	[ 47907 123239 2703]	[ 47881 123263 2703]
614	24298404	2022-11-17 14:28:59.843347+00:00		t	31	73539806042614603	648518346483323812	73539806042626787	648518346500711093	[ 43759 135001 3124]	[ 43799 135001 3124]
616	4115028	2022-11-17 14:28:59.843347+00:00		t	16	73468475158759477	648518346495435599	73468475158756830	648518346500711093	[ 42607 106353 3053]	[ 42619 106319 3054]
617	27392593	2022-11-17 14:28:59.843347+00:00		t	18	73468543878148831	648518346495435599	73468543878162972	648518346492790969	[ 41087 107521 3001]	[ 41123 107511 3003]
618	32986482	2022-11-17 14:28:59.843347+00:00		t	21	73187137486821602	648518346487498387	73187137486826364	648518346506783522	[ 33633 109631 2795]	[ 33627 109613 2797]
622	991329	2022-11-17 14:28:59.843347+00:00		t	26	72555124794567718	648518346496435261	72555124794580265	648518346506702370	[ 14759 149237 3360]	[ 14743 149237 3363]
623	25910546	2022-11-17 14:28:59.843347+00:00		t	21	73539599816996742	648518346470601726	73539599816982116	648518346483323812	[ 44197 128973 2973]	[ 44195 129005 2974]
624	30417868	2022-11-17 14:28:59.843347+00:00		t	34	73680199732275205	648518346492282297	73680199732259207	648518346483323812	[ 47415 123489 2756]	[ 47403 123473 2755]
625	33918248	2022-11-17 14:28:59.843347+00:00		t	43	73609693549168756	648518346493928187	73609624829673803	648518346483323812	[ 45591 118785 2755]	[ 45565 118765 2756]
626	33918260	2022-11-17 14:28:59.843347+00:00		t	34	73609624829810579	648518346492282297	73609624829784360	648518346483323812	[ 45563 118435 2795]	[ 45587 118419 2794]
628	38694566	2022-11-17 14:28:59.843347+00:00		t	37	73609762268625036	648518346476130213	73609762268627597	648518346483323812	[ 46561 121539 2740]	[ 46547 121545 2742]
629	35730790	2022-11-17 14:28:59.843347+00:00		t	25	73609968494174753	648518346518168657	73609968494183290	648518346483323812	[ 45815 127077 2866]	[ 45787 127061 2866]
630	35904098	2022-11-17 14:28:59.843347+00:00		t	57	73609762268648823	648518346476130213	73609762268666552	648518346483323812	[ 45723 120917 2753]	[ 45761 120919 2755]
631	35904108	2022-11-17 14:28:59.843347+00:00		t	57	73609762268614042	648518346512960554	73609762268598941	648518346483323812	[ 45777 120905 2738]	[ 45773 120883 2738]
632	35904120	2022-11-17 14:28:59.843347+00:00		t	28	73609693549136188	648518346476130213	73609762268621410	648518346483323812	[ 45757 120819 2742]	[ 45779 120851 2742]
633	35904129	2022-11-17 14:28:59.843347+00:00		t	27	73609762268598588	648518346476130213	73609762268598941	648518346483323812	[ 45773 120847 2735]	[ 45787 120877 2735]
634	35904234	2022-11-17 14:28:59.843347+00:00		t	26	73609762268585520	648518346475487141	73609762268608952	648518346483323812	[ 46061 120991 2730]	[ 46075 120983 2732]
635	41549524	2022-11-17 14:28:59.843347+00:00		t	24	73539049994205218	648518346479434329	73539049994210255	648518346483323812	[ 44641 111475 2894]	[ 44619 111445 2895]
636	16580624	2022-11-17 14:28:59.843347+00:00		t	25	73751805225721740	648518346476201893	73751805225724272	648518346483323812	[ 49163 160011 2378]	[ 49157 160051 2378]
637	13025592	2022-11-17 14:28:59.843347+00:00		t	34	73539805908534426	648518346518168657	73539805908543790	648518346483323812	[ 43871 133573 2921]	[ 43839 133567 2922]
638	13025596	2022-11-17 14:28:59.843347+00:00		t	35	73539805908546704	648518346518194257	73539805908546689	648518346483323812	[ 43817 133783 2925]	[ 43847 133803 2926]
639	13025605	2022-11-17 14:28:59.843347+00:00		t	45	73539805908534514	648518346518168657	73539805908538977	648518346483323812	[ 43899 133641 2920]	[ 43871 133655 2921]
640	13025610	2022-11-17 14:28:59.843347+00:00		t	41	73539805908615771	648518346475487141	73539805908554318	648518346483323812	[ 43887 133685 2930]	[ 43881 133681 2929]
641	1778942	2022-11-17 14:28:59.843347+00:00		t	31	73539805975433439	648518346490873773	73539805975449081	648518346483323812	[ 43209 134701 2969]	[ 43243 134683 2970]
642	4804068	2022-11-17 14:28:59.843347+00:00		t	24	73539737188936095	648518346518168657	73539737188936162	648518346483323812	[ 44119 131455 2877]	[ 44135 131481 2878]
643	4804070	2022-11-17 14:28:59.843347+00:00		t	48	73539737188956972	648518346476127397	73539737188936162	648518346483323812	[ 44133 131535 2878]	[ 44137 131523 2877]
644	4804072	2022-11-17 14:28:59.843347+00:00		t	12	73539737188923999	648518346518168657	73539737188936162	648518346483323812	[ 44147 131523 2871]	[ 44139 131553 2872]
645	4804074	2022-11-17 14:28:59.843347+00:00		t	29	73539737188575392	648518346518168657	73539737188799253	648518346483323812	[ 44183 131209 2827]	[ 44145 131205 2827]
646	4804081	2022-11-17 14:28:59.843347+00:00		t	52	73539737188568556	648518346518168657	73539737188565881	648518346483323812	[ 44203 131109 2827]	[ 44231 131091 2827]
648	4804087	2022-11-17 14:28:59.843347+00:00		t	16	73539737188707585	648518346518168657	73539737188570095	648518346483323812	[ 44349 131141 2826]	[ 44313 131135 2826]
650	8953354	2022-11-17 14:28:59.843347+00:00		t	41	73539668536276847	648518346476130213	73539668536268978	648518346483323812	[ 43269 130141 2954]	[ 43269 130121 2956]
651	9590725	2022-11-17 14:28:59.843347+00:00		t	31	73399137139631297	648518346500137276	73399137139628922	648518346483323812	[ 39523 136359 2923]	[ 39525 136331 2922]
652	9590748	2022-11-17 14:28:59.843347+00:00		t	12	73399137139611060	648518346485862154	73399137139616624	648518346483323812	[ 39637 136239 2914]	[ 39605 136233 2915]
653	10500247	2022-11-17 14:28:59.843347+00:00		t	37	73328768395302259	648518346490873773	73328768395292848	648518346483323812	[ 38339 135223 2863]	[ 38353 135259 2863]
654	37390278	2022-11-17 14:28:59.843347+00:00		t	81	73539874762076216	648518346477598684	73539874762058570	648518346483323812	[ 43789 135425 3121]	[ 43809 135399 3123]
655	20030832	2022-11-17 14:28:59.843347+00:00		t	57	73469574670339245	648518346487283176	73469574670349780	648518346483323812	[ 41351 137481 3029]	[ 41389 137497 3030]
656	20313165	2022-11-17 14:28:59.843347+00:00		t	46	73469231072975833	648518346517419300	73469231072968394	648518346483323812	[ 41343 128877 3040]	[ 41305 128887 3041]
657	24453252	2022-11-17 14:28:59.843347+00:00		t	43	73539668402492578	648518346475487141	73539668402508300	648518346483323812	[ 44281 130589 2812]	[ 44299 130589 2814]
658	24453254	2022-11-17 14:28:59.843347+00:00		t	23	73539668402499347	648518346518194257	73539668402514836	648518346483323812	[ 44321 130887 2814]	[ 44295 130885 2816]
659	24453266	2022-11-17 14:28:59.843347+00:00		t	15	73539668402507553	648518346518168657	73539668402489509	648518346483323812	[ 44359 130221 2816]	[ 44375 130245 2816]
660	24453275	2022-11-17 14:28:59.843347+00:00		t	34	73539668402768131	648518346512960554	73539668402570995	648518346483323812	[ 44529 130991 2820]	[ 44489 130991 2820]
661	21152926	2022-11-17 14:28:59.843347+00:00		t	36	73539805841320049	648518346476127397	73539805841327446	648518346483323812	[ 43627 133743 2759]	[ 43593 133753 2759]
662	36828170	2022-11-17 14:28:59.843347+00:00		t	35	73680131012718192	648518346491712574	73680131012725814	648518346483323812	[ 47637 122837 2726]	[ 47619 122813 2726]
663	21681052	2022-11-17 14:28:59.843347+00:00		t	39	73328562371036018	648518346485861898	73328562371057978	648518346483323812	[ 38761 129281 3106]	[ 38733 129273 3107]
664	21681056	2022-11-17 14:28:59.843347+00:00		t	26	73328562371044662	648518346485861898	73328562371029785	648518346483323812	[ 38779 129299 3101]	[ 38751 129307 3101]
665	41059693	2022-11-17 14:28:59.843347+00:00		t	21	73468681182894435	648518346495435599	73468681182897165	648518346500711093	[ 41559 111751 2749]	[ 41529 111773 2750]
666	21680908	2022-11-17 14:28:59.843347+00:00		t	44	73328562371271917	648518346516775466	73328562371275039	648518346483323812	[ 38229 129607 3195]	[ 38199 129589 3196]
667	25683605	2022-11-17 14:28:59.843347+00:00		t	37	73399137206557566	648518346487283176	73399137206554898	648518346483323812	[ 40061 136915 2976]	[ 40051 136951 2977]
668	25683631	2022-11-17 14:28:59.843347+00:00		t	44	73399137206688503	648518346502482343	73399137206688474	648518346483323812	[ 40089 137113 3033]	[ 40091 137091 3032]
669	25683641	2022-11-17 14:28:59.843347+00:00		t	22	73399137206565423	648518346500137276	73399137206560395	648518346483323812	[ 40127 137103 2975]	[ 40099 137093 2975]
670	25683643	2022-11-17 14:28:59.843347+00:00		t	60	73399137206554846	648518346487283176	73399137206546795	648518346483323812	[ 40115 136947 2972]	[ 40103 136979 2971]
671	26151919	2022-11-17 14:28:59.843347+00:00		t	38	73539874627918124	648518346506411166	73539874627907795	648518346483323812	[ 43265 135215 2861]	[ 43249 135189 2862]
672	26151970	2022-11-17 14:28:59.843347+00:00		t	45	73539874628013377	648518346518168657	73539874628017815	648518346483323812	[ 43315 135635 2904]	[ 43343 135659 2905]
673	26151870	2022-11-17 14:28:59.843347+00:00		t	35	73539805908449992	648518346496043978	73539874627965193	648518346483323812	[ 43171 135137 2884]	[ 43175 135173 2886]
674	10237947	2022-11-17 14:28:59.843347+00:00		t	39	73751942530446292	648518346518168657	73751942530473933	648518346483323812	[ 49189 165575 2130]	[ 49163 165599 2132]
675	18493250	2022-11-17 14:28:59.843347+00:00		t	27	73751324927558083	648518346516775466	73751324927550288	648518346483323812	[ 50719 146225 3775]	[ 50685 146245 3776]
676	11799674	2022-11-17 14:28:59.843347+00:00		t	26	73398999633545966	648518346474620325	73398999633569258	648518346483323812	[ 39917 132091 2759]	[ 39883 132095 2760]
677	25535171	2022-11-17 14:28:59.843347+00:00		t	18	73610381146572661	648518346489283048	73610381146598316	648518346483323812	[ 47053 141099 3517]	[ 47057 141085 3518]
678	25683647	2022-11-17 14:28:59.843347+00:00		t	53	73399137206660512	648518346467542023	73399137206669557	648518346483323812	[ 40089 137141 3019]	[ 40107 137131 3020]
679	5924097	2022-11-17 14:28:59.843347+00:00		t	15	73539737255874278	648518346481266010	73539737255675941	648518346483323812	[ 43109 131097 2956]	[ 43109 131091 2954]
681	12112947	2022-11-17 14:28:59.843347+00:00		t	40	73681298975430854	648518346476130213	73681298975425793	648518346483323812	[ 48653 157561 2211]	[ 48681 157541 2212]
682	12112963	2022-11-17 14:28:59.843347+00:00		t	39	73681298975517120	648518346491224040	73681298975527495	648518346483323812	[ 48737 157141 2254]	[ 48715 157149 2256]
683	42419401	2022-11-17 14:28:59.843347+00:00		t	56	73398930981235629	648518346492282297	73398930981377273	648518346483323812	[ 39399 129081 2948]	[ 39427 129063 2950]
684	10352248	2022-11-17 14:28:59.843347+00:00		t	25	73610930164266545	648518346489569132	73610930164266577	648518346483323812	[ 46321 157067 2140]	[ 46327 157063 2142]
685	14007199	2022-11-17 14:28:59.843347+00:00		t	21	73609693549313943	648518346470601726	73609693549288593	648518346483323812	[ 46005 120275 2806]	[ 45995 120299 2805]
687	11275092	2022-11-17 14:28:59.843347+00:00		t	19	73539668402491605	648518346497252780	73539668402479189	648518346483323812	[ 43723 129427 2810]	[ 43689 129423 2810]
688	31324756	2022-11-17 14:28:59.843347+00:00		t	48	73539668469639720	648518346467340039	73539668469681842	648518346483323812	[ 43783 129351 2939]	[ 43797 129379 2940]
689	14267085	2022-11-17 14:28:59.843347+00:00		t	38	73328699675786578	648518346497120684	73328699675797986	648518346483323812	[ 38355 133473 2838]	[ 38381 133483 2840]
690	20030829	2022-11-17 14:28:59.843347+00:00		t	47	73469574670381266	648518346502018121	73469574670376054	648518346483323812	[ 41351 137527 3041]	[ 41385 137517 3040]
691	25683603	2022-11-17 14:28:59.843347+00:00		t	15	73399137206648052	648518346502018121	73399137206667273	648518346483323812	[ 40051 136829 3011]	[ 40047 136849 3013]
692	9590562	2022-11-17 14:28:59.843347+00:00		t	69	73399137139605644	648518346497336449	73399137139605673	648518346483323812	[ 39217 136335 2909]	[ 39187 136317 2909]
693	14699765	2022-11-17 14:28:59.843347+00:00		t	62	73469574670365944	648518346497336449	73469574670365985	648518346483323812	[ 42493 137607 3030]	[ 42521 137585 3031]
694	17223452	2022-11-17 14:28:59.843347+00:00		t	36	73328493651667543	648518346485539603	73328493651634225	648518346483323812	[ 38581 128965 3136]	[ 38601 128943 3136]
695	37783814	2022-11-17 14:28:59.843347+00:00		t	23	73468749969381673	648518346502595654	73468749969414428	648518346483323812	[ 42635 113335 2850]	[ 42643 113321 2853]
696	32740348	2022-11-17 14:28:59.843347+00:00		t	36	73469299792487622	648518346488894449	73469299792484914	648518346483323812	[ 41905 129141 3049]	[ 41869 129139 3049]
697	991382	2022-11-17 14:28:59.843347+00:00		t	93	72555124794567718	648518346496435261	72555124794565096	648518346506702370	[ 14815 149211 3359]	[ 14839 149187 3360]
698	16630324	2022-11-17 14:28:59.843347+00:00		t	35	73681504999713040	648518346503115089	73681504999707954	648518346483323812	[ 48643 162103 1993]	[ 48609 162107 1993]
699	16630531	2022-11-17 14:28:59.843347+00:00		t	43	73681504999657353	648518346490902248	73681504999665162	648518346483323812	[ 49025 162835 1971]	[ 49031 162807 1971]
700	16630538	2022-11-17 14:28:59.843347+00:00		t	36	73681504999767043	648518346503116625	73681504999809547	648518346483323812	[ 49069 161937 2015]	[ 49045 161921 2016]
702	44049211	2022-11-17 14:28:59.843347+00:00		t	61	73046399931338914	648518346504983155	73046399931387452	648518346490188983	[ 30473 110587 2682]	[ 30485 110559 2683]
703	17062863	2022-11-17 14:28:59.843347+00:00		t	54	73893092335658528	648518346490524568	73893092335668839	648518346483323812	[ 54663 176473 2133]	[ 54659 176441 2133]
704	17062896	2022-11-17 14:28:59.843347+00:00		t	37	73893092335699040	648518346490524568	73893092335683499	648518346483323812	[ 54703 176431 2147]	[ 54711 176405 2147]
705	17068141	2022-11-17 14:28:59.843347+00:00		t	25	73751942597717319	648518346477598684	73751942597728453	648518346483323812	[ 49607 165325 2312]	[ 49639 165319 2311]
706	17316353	2022-11-17 14:28:59.843347+00:00		t	21	73327875109275679	648518346490873773	73327875109275695	648518346483323812	[ 37937 109611 3005]	[ 37895 109613 3005]
707	9379377	2022-11-17 14:28:59.843347+00:00		t	49	73540012268209170	648518346497336449	73540012268178884	648518346483323812	[ 43357 139345 3281]	[ 43353 139313 3281]
708	16597679	2022-11-17 14:28:59.843347+00:00		t	53	73681436280327451	648518346489737559	73681436280305496	648518346483323812	[ 48947 161501 2018]	[ 48907 161489 2019]
709	28208196	2022-11-17 14:28:59.843347+00:00		t	33	73538981207513950	648518346476130725	73538981207528535	648518346483323812	[ 43577 109139 2723]	[ 43551 109125 2725]
710	28208201	2022-11-17 14:28:59.843347+00:00		t	28	73538981207523657	648518346476130725	73538981207528588	648518346483323812	[ 43579 109193 2726]	[ 43557 109189 2727]
711	29016490	2022-11-17 14:28:59.843347+00:00		t	59	73681367694991492	648518346494052504	73681367694970325	648518346483323812	[ 49003 157959 2249]	[ 49043 157957 2250]
712	24782928	2022-11-17 14:28:59.843347+00:00		t	24	73047431193098364	648518346509071423	73047431193113190	648518346504983155	[ 29509 139447 3503]	[ 29491 139421 3505]
713	24863168	2022-11-17 14:28:59.843347+00:00		t	34	72976718515931420	648518346477773276	72976718515961621	648518346504983155	[ 27583 129513 2852]	[ 27611 129503 2853]
714	42364938	2022-11-17 14:28:59.843347+00:00		t	31	73117456004477363	648518346503904673	73117456004479593	648518346504983155	[ 30987 130663 2914]	[ 31017 130679 2915]
715	21334071	2022-11-17 14:28:59.843347+00:00		t	26	73188786351663933	648518346479771663	73188786351656120	648518346504983155	[ 34217 158229 2044]	[ 34223 158269 2045]
716	21334074	2022-11-17 14:28:59.843347+00:00		t	21	73188786351659141	648518346496897252	73188786351663508	648518346504983155	[ 34255 157989 2045]	[ 34229 158003 2045]
717	42699670	2022-11-17 14:28:59.843347+00:00		t	54	72976787235577667	648518346489007453	72976787235580013	648518346504983155	[ 26965 132945 2906]	[ 26999 132931 2907]
718	8468974	2022-11-17 14:28:59.843347+00:00		t	25	73046537370264419	648518346489002225	73046537370256655	648518346504983155	[ 30227 113687 2645]	[ 30243 113659 2645]
719	25206897	2022-11-17 14:28:59.843347+00:00		t	47	73116906114514313	648518346477704149	73116906114497464	648518346504983155	[ 32655 112849 2682]	[ 32689 112847 2682]
720	13177392	2022-11-17 14:28:59.843347+00:00		t	30	72976856022200791	648518346499141185	72976856022194082	648518346504983155	[ 26765 134581 3046]	[ 26741 134605 3047]
721	6035238	2022-11-17 14:28:59.843347+00:00		t	16	73047293351615718	648518346482704805	73047293351620530	648518346504983155	[ 28867 135605 2788]	[ 28841 135609 2788]
722	42434042	2022-11-17 14:28:59.843347+00:00		t	44	73400579376058510	648518346503240826	73400579376056142	648518346495560374	[ 39931 179735 1194]	[ 39901 179729 1193]
723	42434078	2022-11-17 14:28:59.843347+00:00		t	66	73400579376072071	648518346503240826	73400579376058478	648518346495560374	[ 39947 179687 1193]	[ 39925 179663 1193]
727	24782900	2022-11-17 14:28:59.843347+00:00		t	21	73047431193096322	648518346509071423	73047431193108194	648518346504983155	[ 29489 139479 3504]	[ 29457 139465 3504]
728	28357978	2022-11-17 14:28:59.843347+00:00		t	26	73117524723905714	648518346489007453	73117524723893762	648518346504983155	[ 30945 131307 2882]	[ 30969 131295 2881]
729	11893214	2022-11-17 14:28:59.843347+00:00		t	29	72906831277950408	648518346475338337	72906831277957165	648518346504983155	[ 24601 143949 3790]	[ 24589 143957 3792]
730	11893222	2022-11-17 14:28:59.843347+00:00		t	28	72906831277943638	648518346475338337	72906831277962193	648518346504983155	[ 24621 143863 3790]	[ 24615 143869 3792]
731	33134500	2022-11-17 14:28:59.843347+00:00		t	26	73681367627933731	648518346518168657	73681367627926360	648518346483323812	[ 48685 159593 2141]	[ 48661 159593 2143]
732	33134505	2022-11-17 14:28:59.843347+00:00		t	33	73681367627895296	648518346518194257	73681367627900708	648518346483323812	[ 48713 159709 2129]	[ 48687 159707 2131]
733	33134522	2022-11-17 14:28:59.843347+00:00		t	82	73681367627890318	648518346518168657	73681367627887774	648518346483323812	[ 48797 159591 2120]	[ 48779 159625 2121]
734	35273307	2022-11-17 14:28:59.843347+00:00		t	13	72906762491515258	648518346481363599	72906762491500325	648518346504983155	[ 25751 142929 3697]	[ 25763 142893 3697]
735	35273308	2022-11-17 14:28:59.843347+00:00		t	23	72906762491413446	648518346475338337	72906762491392040	648518346504983155	[ 25805 142733 3655]	[ 25767 142745 3656]
737	35273350	2022-11-17 14:28:59.843347+00:00		t	19	72906762491512704	648518346481363599	72906762491483681	648518346504983155	[ 25851 142953 3694]	[ 25841 142919 3694]
739	33158497	2022-11-17 14:28:59.843347+00:00		t	33	73540424182401278	648518346503116625	73540424182398765	648518346483323812	[ 43443 152095 2508]	[ 43443 152131 2508]
740	33158777	2022-11-17 14:28:59.843347+00:00		t	21	73540424182364127	648518346518166353	73540424182346985	648518346483323812	[ 43877 152541 2490]	[ 43865 152575 2490]
741	9379404	2022-11-17 14:28:59.843347+00:00		t	38	73540012268260729	648518346497336449	73540012268255709	648518346483323812	[ 43479 139429 3310]	[ 43441 139435 3311]
742	33570194	2022-11-17 14:28:59.843347+00:00		t	34	73469574804525847	648518346487283176	73469574804532711	648518346483323812	[ 42423 138145 3262]	[ 42399 138121 3263]
743	33886580	2022-11-17 14:28:59.843347+00:00		t	38	73328631090756945	648518346477598684	73328631090721154	648518346483323812	[ 37279 132541 3187]	[ 37295 132575 3188]
744	33897704	2022-11-17 14:28:59.843347+00:00		t	26	73469574804516650	648518346485861898	73469574804514336	648518346483323812	[ 42635 138577 3260]	[ 42643 138605 3262]
746	34090251	2022-11-17 14:28:59.843347+00:00		t	30	73610381079444892	648518346521294853	73610381079485447	648518346483323812	[ 45465 141277 3402]	[ 45499 141275 3403]
747	34090278	2022-11-17 14:28:59.843347+00:00		t	22	73610381079487873	648518346521294853	73610381079508958	648518346483323812	[ 45569 141215 3410]	[ 45585 141253 3411]
748	33570140	2022-11-17 14:28:59.843347+00:00		t	30	73469574804644340	648518346490873773	73469574804646962	648518346483323812	[ 42355 137353 3314]	[ 42313 137361 3315]
749	33983503	2022-11-17 14:28:59.843347+00:00		t	12	73468543811221265	648518346489569132	73468543811204140	648518346483323812	[ 41235 107483 2953]	[ 41265 107515 2953]
750	33897710	2022-11-17 14:28:59.843347+00:00		t	51	73469574804547585	648518346502482343	73469574804542677	648518346483323812	[ 42621 138493 3269]	[ 42661 138499 3269]
751	16570644	2022-11-17 14:28:59.843347+00:00		t	36	73752148689012216	648518346486928865	73752148689211341	648518346483323812	[ 51045 170091 2175]	[ 51055 170057 2175]
752	17018401	2022-11-17 14:28:59.843347+00:00		t	28	73610930231395926	648518346488284702	73610930231398424	648518346483323812	[ 47003 157591 2285]	[ 47019 157571 2285]
753	21169553	2022-11-17 14:28:59.843347+00:00		t	83	73680887463814676	648518346485861898	73751256208068014	648518346483323812	[ 49143 144457 3754]	[ 49155 144483 3756]
754	35273380	2022-11-17 14:28:59.843347+00:00		t	28	72906762491474031	648518346475338337	72906762491466708	648518346504983155	[ 25863 142791 3687]	[ 25883 142809 3688]
755	35273571	2022-11-17 14:28:59.843347+00:00		t	47	72906762491430610	648518346479681295	72906762491433111	648518346504983155	[ 26155 142849 3667]	[ 26125 142827 3667]
756	35273652	2022-11-17 14:28:59.843347+00:00		t	20	72906762491416047	648518346479681295	72906762491433165	648518346504983155	[ 26247 142885 3671]	[ 26247 142895 3673]
757	35273667	2022-11-17 14:28:59.843347+00:00		t	27	72906762491416152	648518346479681295	72906762491433165	648518346504983155	[ 26255 142971 3676]	[ 26269 142945 3676]
758	35273708	2022-11-17 14:28:59.843347+00:00		t	24	72906762491361650	648518346498497520	72906762491372934	648518346504983155	[ 26331 142773 3646]	[ 26319 142769 3648]
759	35273716	2022-11-17 14:28:59.843347+00:00		t	39	72906762491265524	648518346475338337	72906762491302916	648518346504983155	[ 26347 142575 3611]	[ 26331 142541 3612]
761	19529856	2022-11-17 14:28:59.843347+00:00		t	13	73116631303648833	648518346499141185	73116631303663867	648518346504983155	[ 31653 106373 2803]	[ 31679 106349 2803]
767	21169577	2022-11-17 14:28:59.843347+00:00		t	43	73751256208096993	648518346521294853	73751256208087657	648518346483323812	[ 49155 144499 3770]	[ 49189 144495 3770]
768	21169666	2022-11-17 14:28:59.843347+00:00		t	15	73751256208048436	648518346485861898	73751256208077888	648518346483323812	[ 49381 144485 3754]	[ 49385 144517 3756]
770	27021993	2022-11-17 14:28:59.843347+00:00		t	19	73822517499982372	648518346490524568	73822517499982284	648518346483323812	[ 51801 171199 2195]	[ 51789 171165 2195]
771	33569990	2022-11-17 14:28:59.843347+00:00		t	30	73469574804690513	648518346485539603	73469574804662419	648518346483323812	[ 42115 137543 3326]	[ 42117 137515 3326]
772	33708821	2022-11-17 14:28:59.843347+00:00		t	17	73609281500649721	648518346498520914	73609281500679991	648518346483323812	[ 45745 107443 3248]	[ 45761 107441 3250]
773	27051447	2022-11-17 14:28:59.843347+00:00		t	74	73681367761914807	648518346503115089	73681367761935177	648518346483323812	[ 48323 158783 2331]	[ 48361 158781 2331]
774	26604889	2022-11-17 14:28:59.843347+00:00		t	118	73681436481390853	648518346489569132	73681436481399487	648518346483323812	[ 48941 160815 2320]	[ 48947 160853 2320]
775	1570179	2022-11-17 14:28:59.843347+00:00		t	12	73327806322684426	648518346490873773	73327806322677866	648518346483323812	[ 37701 107965 2899]	[ 37667 107953 2899]
776	1570230	2022-11-17 14:28:59.843347+00:00		t	17	73327806322556024	648518346490873773	73327806322580824	648518346483323812	[ 37821 107565 2852]	[ 37833 107595 2852]
777	21522852	2022-11-17 14:28:59.843347+00:00		t	57	73540492767798599	648518346490873773	73540492767785282	648518346483323812	[ 44999 154365 2288]	[ 45011 154335 2288]
778	37547283	2022-11-17 14:28:59.843347+00:00		t	26	73681436347448535	648518346490873773	73681436347462368	648518346483323812	[ 48483 161377 2177]	[ 48493 161357 2176]
779	37547311	2022-11-17 14:28:59.843347+00:00		t	28	73681436347377826	648518346490873773	73681436347389853	648518346483323812	[ 48571 161089 2147]	[ 48553 161051 2146]
780	38594809	2022-11-17 14:28:59.843347+00:00		t	37	73681573853475542	648518346490873773	73681573853480240	648518346483323812	[ 47969 165545 2299]	[ 48005 165541 2299]
781	32284485	2022-11-17 14:28:59.843347+00:00		t	19	73328699810013180	648518346490873773	73328699810022880	648518346483323812	[ 37319 134463 3111]	[ 37301 134495 3112]
782	43505522	2022-11-17 14:28:59.843347+00:00		t	35	73751805158697900	648518346503116625	73751805158702815	648518346483323812	[ 49835 161251 2281]	[ 49809 161231 2283]
783	33708839	2022-11-17 14:28:59.843347+00:00		t	16	73609281500654530	648518346498520914	73609281500654547	648518346483323812	[ 45865 107271 3248]	[ 45899 107301 3249]
785	36482447	2022-11-17 14:28:59.843347+00:00		t	32	73751256208007776	648518346490873773	73751256208013549	648518346483323812	[ 50387 144923 3733]	[ 50409 144899 3734]
786	36482459	2022-11-17 14:28:59.843347+00:00		t	28	73751256207997809	648518346490873773	73751256207982859	648518346483323812	[ 50407 144965 3732]	[ 50431 144947 3732]
787	40262861	2022-11-17 14:28:59.843347+00:00		t	13	73328631157796960	648518346512279633	73328631157780035	648518346483323812	[ 37723 132077 3281]	[ 37743 132095 3280]
788	3029889	2022-11-17 14:28:59.843347+00:00		t	57	73609624762659079	648518346518194257	73609624762651052	648518346483323812	[ 45977 118763 2663]	[ 45943 118757 2664]
789	3029903	2022-11-17 14:28:59.843347+00:00		t	16	73609624762672382	648518346476127397	73609624762669452	648518346483323812	[ 45973 118259 2663]	[ 45991 118231 2664]
790	3029916	2022-11-17 14:28:59.843347+00:00		t	48	73609624762686237	648518346518194257	73609624762691967	648518346483323812	[ 46029 118649 2674]	[ 46031 118617 2674]
791	31759046	2022-11-17 14:28:59.843347+00:00		t	24	73752080036540935	648518346486402696	73752080036554655	648518346483323812	[ 50001 168859 2268]	[ 50033 168841 2269]
792	14378492	2022-11-17 14:28:59.843347+00:00		t	46	73539118713677935	648518346476130213	73539118713677912	648518346483323812	[ 44107 113333 2907]	[ 44127 113309 2907]
793	40241347	2022-11-17 14:28:59.843347+00:00		t	13	73047293150428086	648518346474882725	73047293150485346	648518346504983155	[ 29923 137051 2435]	[ 29889 137039 2435]
795	33708861	2022-11-17 14:28:59.843347+00:00		t	24	73609281500696870	648518346498520914	73609281500691606	648518346483323812	[ 46015 107175 3262]	[ 46037 107191 3262]
796	14378496	2022-11-17 14:28:59.843347+00:00		t	19	73539118713598513	648518346475487141	73539118713591849	648518346483323812	[ 44127 113603 2867]	[ 44143 113595 2866]
797	15265420	2022-11-17 14:28:59.843347+00:00		t	48	73609899774675617	648518346518168657	73609899774655935	648518346483323812	[ 45855 126435 2861]	[ 45835 126405 2862]
798	15265427	2022-11-17 14:28:59.843347+00:00		t	44	73609899774677728	648518346517419300	73609899774675370	648518346483323812	[ 45883 126015 2862]	[ 45851 126023 2863]
799	15265495	2022-11-17 14:28:59.843347+00:00		t	29	73609899774673224	648518346518168657	73609899774653312	648518346483323812	[ 45961 126523 2858]	[ 45977 126549 2857]
801	8770278	2022-11-17 14:28:59.843347+00:00		t	30	73188786351807666	648518346478731124	73188786351853932	648518346504983155	[ 33733 158039 2056]	[ 33727 158075 2056]
802	4178103	2022-11-17 14:28:59.843347+00:00		t	30	72976856021764477	648518346492136492	72976856021988202	648518346504983155	[ 27133 133727 2960]	[ 27105 133717 2962]
803	4178109	2022-11-17 14:28:59.843347+00:00		t	32	72976856021872090	648518346492136492	72976856021961720	648518346504983155	[ 27139 133921 2960]	[ 27119 133951 2960]
804	27059593	2022-11-17 14:28:59.843347+00:00		t	32	73116768675342393	648518346492136492	73116768675334453	648518346504983155	[ 31743 110391 2596]	[ 31721 110369 2595]
808	41980715	2022-11-17 14:28:59.843347+00:00		t	27	72976855753737780	648518346481958333	72976855753742873	648518346504983155	[ 28047 134373 2548]	[ 28023 134385 2549]
809	41980721	2022-11-17 14:28:59.843347+00:00		t	23	72976855753750538	648518346481958333	72976855753753181	648518346504983155	[ 28067 134369 2551]	[ 28037 134379 2552]
811	26414334	2022-11-17 14:28:59.843347+00:00		t	19	73539187433026334	648518346475487141	73539187433040982	648518346483323812	[ 43849 116129 2836]	[ 43853 116123 2837]
812	36180409	2022-11-17 14:28:59.843347+00:00		t	34	73681367695082246	648518346488284702	73681367695058973	648518346483323812	[ 49089 158991 2285]	[ 49117 158969 2286]
813	26414375	2022-11-17 14:28:59.843347+00:00		t	17	73539187433100759	648518346519017951	73539187433090138	648518346483323812	[ 43915 116389 2858]	[ 43935 116371 2857]
814	28643748	2022-11-17 14:28:59.843347+00:00		t	49	73751736505985933	648518346497252780	73751736505986833	648518346483323812	[ 49265 159249 2317]	[ 49235 159259 2317]
815	38545057	2022-11-17 14:28:59.843347+00:00		t	30	73681505201049801	648518346486402696	73681505201047454	648518346483323812	[ 49051 163421 2396]	[ 49047 163455 2397]
816	33708812	2022-11-17 14:28:59.843347+00:00		t	52	73609281500622432	648518346467418375	73609281500635142	648518346483323812	[ 45707 107119 3238]	[ 45699 107085 3240]
817	16466545	2022-11-17 14:28:59.843347+00:00		t	73	73538912488123056	648518346489700972	73468543743897119	648518346483323812	[ 43011 108319 2749]	[ 42979 108303 2750]
818	33983635	2022-11-17 14:28:59.843347+00:00		t	58	73468543810955135	648518346490488072	73468543810982514	648518346483323812	[ 41771 106871 2853]	[ 41789 106857 2855]
820	16940054	2022-11-17 14:28:59.843347+00:00		t	22	73329798718014687	648518346491945583	73329798717874762	648518346466011696	[ 37543 166503 2047]	[ 37563 166527 2047]
821	24153313	2022-11-17 14:28:59.843347+00:00		t	43	73329523906917908	648518346491945583	73399892651097745	648518346466011696	[ 38887 159019 2099]	[ 38925 159007 2100]
823	1098051	2022-11-17 14:28:59.843347+00:00		t	21	73540561487151788	648518346491945583	73540561487149630	648518346496982580	[ 44609 155815 2260]	[ 44641 155811 2261]
824	13320831	2022-11-17 14:28:59.843347+00:00		t	30	72696068105895163	648518346494314251	72696068105920409	648518346495560374	[ 20379 153691 2767]	[ 20389 153651 2767]
825	8184193	2022-11-17 14:28:59.843347+00:00		t	28	73469368646054759	648518346491945583	73469368646079572	648518346496982580	[ 42675 131901 3251]	[ 42635 131895 3250]
827	25385141	2022-11-17 14:28:59.843347+00:00		t	24	72976031388394946	648518346489002225	72976031388406456	648518346500711093	[ 27395 108795 3045]	[ 27423 108793 3047]
828	30049211	2022-11-17 14:28:59.843347+00:00		t	22	72976993393843040	648518346479553980	72976993393784548	648518346489002225	[ 27841 138307 2840]	[ 27835 138297 2839]
829	44818492	2022-11-17 14:28:59.843347+00:00		t	17	73047155778424307	648518346497035928	73047155778417999	648518346489002225	[ 28943 131481 2534]	[ 28981 131485 2534]
830	25031796	2022-11-17 14:28:59.843347+00:00		t	87	73047155845567677	648518346497035928	73047155845559040	648518346489002225	[ 30195 132499 2681]	[ 30185 132465 2680]
831	32107636	2022-11-17 14:28:59.843347+00:00		t	29	73259155229852083	648518346506556753	73259155229829592	648518346489002225	[ 35035 159105 2215]	[ 35031 159137 2215]
833	19724473	2022-11-17 14:28:59.843347+00:00		t	17	72976787168361520	648518346477519886	72976787168351564	648518346489002225	[ 27531 131409 2728]	[ 27567 131411 2729]
834	27315696	2022-11-17 14:28:59.843347+00:00		t	23	73046331413021374	648518346486545841	73046331413026117	648518346489002225	[ 28775 107679 2996]	[ 28781 107645 2996]
835	31723642	2022-11-17 14:28:59.843347+00:00		t	68	73329798717837955	648518346477598684	73329798717837947	648518346489002225	[ 38375 166903 2032]	[ 38387 166871 2033]
836	31723692	2022-11-17 14:28:59.843347+00:00		t	35	73329798717811654	648518346505646673	73329798717826161	648518346489002225	[ 38555 166861 2021]	[ 38553 166833 2023]
837	30650023	2022-11-17 14:28:59.843347+00:00		t	17	73330142516504198	648518346475524193	73330142516454742	648518346489002225	[ 37421 176697 2400]	[ 37457 176699 2400]
838	30708721	2022-11-17 14:28:59.843347+00:00		t	37	72976718516049416	648518346486714244	72976718516038635	648518346489002225	[ 27375 130551 2885]	[ 27405 130551 2886]
839	1978463	2022-11-17 14:28:59.843347+00:00		t	92	73047430656404514	648518346497943655	73047430656409506	648518346489002225	[ 28947 141243 2545]	[ 28931 141209 2545]
840	8433562	2022-11-17 14:28:59.843347+00:00		t	32	72836599503004914	648518346494314251	72836599503038212	648518346495560374	[ 24267 148803 2906]	[ 24239 148777 2906]
841	39883999	2022-11-17 14:28:59.843347+00:00		t	65	73400167596063023	648518346490873773	73400167596083040	648518346489002225	[ 39771 166641 2228]	[ 39741 166659 2229]
842	8433688	2022-11-17 14:28:59.843347+00:00		t	31	72836599503004970	648518346494314251	72836599503002449	648518346495560374	[ 24359 148941 2902]	[ 24365 148971 2902]
843	12714121	2022-11-17 14:28:59.843347+00:00		t	28	73259361455087862	648518346480126452	73259361455085925	648518346489002225	[ 36223 164675 2314]	[ 36247 164655 2315]
844	17621130	2022-11-17 14:28:59.843347+00:00		t	56	72976855887847647	648518346497043172	72976855887842898	648518346489002225	[ 26931 133813 2724]	[ 26901 133787 2725]
845	31888741	2022-11-17 14:28:59.843347+00:00		t	38	73329730132526839	648518346505646673	73329730132533510	648518346489002225	[ 38859 165011 2266]	[ 38833 165023 2266]
846	34766274	2022-11-17 14:28:59.843347+00:00		t	13	72976787034324484	648518346489569132	72976787034322364	648518346489002225	[ 27717 132969 2548]	[ 27763 132983 2549]
847	17648926	2022-11-17 14:28:59.843347+00:00		t	30	73047224632240400	648518346490873773	73047224632250962	648518346489002225	[ 28931 134695 2816]	[ 28901 134669 2817]
849	699594	2022-11-17 14:28:59.843347+00:00		t	28	72906418357097524	648518346515083079	72906418357099662	648518346489002225	[ 26051 131133 2629]	[ 26059 131159 2628]
850	25367188	2022-11-17 14:28:59.843347+00:00		t	70	72906693503479663	648518346482263444	72906693503482037	648518346489002225	[ 25383 140985 3149]	[ 25423 141001 3150]
851	27257961	2022-11-17 14:28:59.843347+00:00		t	58	72906693503427220	648518346482263444	72906693503436794	648518346489002225	[ 25837 140955 3131]	[ 25797 140939 3132]
852	9378560	2022-11-17 14:28:59.843347+00:00		t	12	72906624783898632	648518346495415887	72906624783860539	648518346489002225	[ 26581 139061 3108]	[ 26565 139053 3107]
853	18798073	2022-11-17 14:28:59.843347+00:00		t	52	72906418290053097	648518346483099724	72906418290050551	648518346489002225	[ 25817 131617 2537]	[ 25841 131593 2538]
854	27257902	2022-11-17 14:28:59.843347+00:00		t	28	72906693503466921	648518346482263444	72906693503471213	648518346489002225	[ 25683 141153 3142]	[ 25655 141147 3142]
856	29609580	2022-11-17 14:28:59.843347+00:00		t	17	73047362138265880	648518346495415887	73047362138265710	648518346489002225	[ 29449 137353 2943]	[ 29417 137349 2944]
857	25832754	2022-11-17 14:28:59.843347+00:00		t	26	72976718381885757	648518346475407540	72976718381914242	648518346489002225	[ 28385 129269 2656]	[ 28377 129305 2658]
858	25884472	2022-11-17 14:28:59.843347+00:00		t	42	72976305930804137	648518346475922085	72976305930799799	648518346489002225	[ 27601 117323 2428]	[ 27637 117311 2429]
859	38251863	2022-11-17 14:28:59.843347+00:00		t	35	72905662577002065	648518346522179866	72905662576990602	648518346489002225	[ 26531 109885 2865]	[ 26559 109919 2865]
860	38322291	2022-11-17 14:28:59.843347+00:00		t	19	73116837462062385	648518346511819888	73116837462077686	648518346489002225	[ 31643 111271 2789]	[ 31683 111273 2790]
861	38322315	2022-11-17 14:28:59.843347+00:00		t	24	73116837462062370	648518346511819888	73116837462077686	648518346489002225	[ 31719 111225 2788]	[ 31727 111265 2789]
862	30768302	2022-11-17 14:28:59.843347+00:00		t	30	73047087125961727	648518346493385448	73047155845488755	648518346489002225	[ 29851 131037 2648]	[ 29857 131075 2649]
863	30768400	2022-11-17 14:28:59.843347+00:00		t	32	73047155845472268	648518346491950866	73047155845474764	648518346489002225	[ 30219 131281 2651]	[ 30183 131287 2652]
864	31192303	2022-11-17 14:28:59.843347+00:00		t	52	72906349637678116	648518346515083079	72906349637682722	648518346489002225	[ 25909 129173 2648]	[ 25941 129173 2647]
865	25890672	2022-11-17 14:28:59.843347+00:00		t	46	73117455870227286	648518346497042660	73117455870308102	648518346489002225	[ 32079 130817 2684]	[ 32051 130809 2684]
866	11857177	2022-11-17 14:28:59.843347+00:00		t	17	73046400132593639	648518346485634579	73046400132575055	648518346489002225	[ 30415 110263 3024]	[ 30397 110269 3023]
867	41177261	2022-11-17 14:28:59.843347+00:00		t	16	72976099906571485	648518346485634579	72976099906560118	648518346489002225	[ 28265 111937 2650]	[ 28231 111927 2650]
868	41177262	2022-11-17 14:28:59.843347+00:00		t	13	72976099906507603	648518346485634579	72976099906524510	648518346489002225	[ 28245 111645 2630]	[ 28233 111673 2630]
869	41177268	2022-11-17 14:28:59.843347+00:00		t	41	72976099906519737	648518346485634579	72976099906524510	648518346489002225	[ 28259 111667 2633]	[ 28249 111701 2634]
870	31888536	2022-11-17 14:28:59.843347+00:00		t	36	73329730132629951	648518346477598684	73329730132607690	648518346489002225	[ 38453 165701 2303]	[ 38461 165725 2302]
872	29013839	2022-11-17 14:28:59.843347+00:00		t	23	72766093588250621	648518346490873773	72766093588230246	648518346489002225	[ 21375 145159 3397]	[ 21409 145161 3398]
873	40292439	2022-11-17 14:28:59.843347+00:00		t	22	73400098809689485	648518346477598684	73400098809711953	648518346489002225	[ 39989 164733 2171]	[ 39985 164733 2174]
874	9720651	2022-11-17 14:28:59.843347+00:00		t	17	72906624716779826	648518346495415887	72906624716803328	648518346489002225	[ 26455 139219 2981]	[ 26435 139201 2982]
875	29609549	2022-11-17 14:28:59.843347+00:00		t	21	73047362138106569	648518346495415887	73047362138113861	648518346489002225	[ 29369 137723 2883]	[ 29363 137705 2885]
877	40538997	2022-11-17 14:28:59.843347+00:00		t	43	72905662577074599	648518346499840723	72905662577089029	648518346489002225	[ 25833 109271 2899]	[ 25871 109267 2899]
878	40539039	2022-11-17 14:28:59.843347+00:00		t	29	72905662577107297	648518346499840723	72905662577112082	648518346489002225	[ 25947 109239 2909]	[ 25915 109231 2908]
879	40539321	2022-11-17 14:28:59.843347+00:00		t	28	72905662577048981	648518346495765904	72905662577053659	648518346489002225	[ 26571 109103 2881]	[ 26553 109125 2882]
880	40539331	2022-11-17 14:28:59.843347+00:00		t	19	72905662577030255	648518346495765904	72905662576996974	648518346489002225	[ 26585 109093 2878]	[ 26573 109123 2877]
881	40539340	2022-11-17 14:28:59.843347+00:00		t	16	72905662576965919	648518346495765904	72905662576952279	648518346489002225	[ 26609 109005 2857]	[ 26591 109039 2857]
883	31736944	2022-11-17 14:28:59.843347+00:00		t	34	73400030023074665	648518346479460059	73400030023068919	648518346489002225	[ 39115 163477 2036]	[ 39149 163487 2037]
884	40292490	2022-11-17 14:28:59.843347+00:00		t	60	73400098809786255	648518346475524193	73400098809719959	648518346489002225	[ 40079 164767 2179]	[ 40057 164739 2180]
885	42816053	2022-11-17 14:28:59.843347+00:00		t	36	72905731229536104	648518346504877171	72905731229512971	648518346489002225	[ 26513 111815 2794]	[ 26531 111845 2795]
887	29013675	2022-11-17 14:28:59.843347+00:00		t	30	72766093588200241	648518346477598684	72766093588207531	648518346489002225	[ 21063 144705 3377]	[ 21023 144693 3378]
889	40292522	2022-11-17 14:28:59.843347+00:00		t	16	73400098809696423	648518346475524193	73400098809700893	648518346489002225	[ 40137 164845 2174]	[ 40157 164823 2174]
890	29840445	2022-11-17 14:28:59.843347+00:00		t	53	72976718448852328	648518346497042660	72976718448882531	648518346489002225	[ 28311 129435 2724]	[ 28331 129405 2725]
891	21682354	2022-11-17 14:28:59.843347+00:00		t	67	72976237211504640	648518346472571657	72976237211386827	648518346489002225	[ 28235 115463 2435]	[ 28287 115459 2436]
893	36392517	2022-11-17 14:28:59.843347+00:00		t	48	73117455937211397	648518346506411166	73117455937232210	648518346489002225	[ 31897 130545 2728]	[ 31925 130569 2729]
894	32477819	2022-11-17 14:28:59.843347+00:00		t	23	73329661413149683	648518346496375100	73329661413123923	648518346489002225	[ 37715 163687 2283]	[ 37707 163651 2284]
895	40656351	2022-11-17 14:28:59.843347+00:00		t	36	73047293351553415	648518346479553980	73047293351591188	648518346489002225	[ 30507 137011 2765]	[ 30503 137019 2769]
896	40539360	2022-11-17 14:28:59.843347+00:00		t	25	72905662576886272	648518346492126508	72905662576907680	648518346489002225	[ 26599 109085 2830]	[ 26621 109087 2833]
897	26920930	2022-11-17 14:28:59.843347+00:00		t	33	72976718448853123	648518346486180072	72976718448888480	648518346489002225	[ 27063 130683 2722]	[ 27047 130693 2725]
898	27849407	2022-11-17 14:28:59.843347+00:00		t	70	73117456071182565	648518346489700972	73117456071177168	648518346489002225	[ 31007 129793 2954]	[ 31019 129763 2955]
899	14604280	2022-11-17 14:28:59.843347+00:00		t	29	73187824748482649	648518346517646148	73187824748461146	648518346489002225	[ 32897 129905 2838]	[ 32911 129873 2838]
900	32762730	2022-11-17 14:28:59.843347+00:00		t	26	72976718381903530	648518346490488072	72976718381925136	648518346489002225	[ 27239 130675 2660]	[ 27217 130671 2662]
901	14604318	2022-11-17 14:28:59.843347+00:00		t	76	73187824748448662	648518346517646148	73187824748448521	648518346489002225	[ 32969 130053 2833]	[ 32991 130021 2835]
903	6189132	2022-11-17 14:28:59.843347+00:00		t	16	72906487277762759	648518346515652346	72906487277783302	648518346489002225	[ 26561 133469 2963]	[ 26551 133445 2965]
904	5370006	2022-11-17 14:28:59.843347+00:00		t	32	72906487277973762	648518346515652346	72906487277953949	648518346489002225	[ 24975 134903 3027]	[ 24997 134927 3028]
905	42592804	2022-11-17 14:28:59.843347+00:00		t	24	73118417674521671	648518346474879653	73118417674531041	648518346489002225	[ 32467 158473 2144]	[ 32499 158501 2145]
906	42592748	2022-11-17 14:28:59.843347+00:00		t	56	73118417674501105	648518346489700972	73118417674510544	648518346489002225	[ 32275 158665 2131]	[ 32291 158635 2131]
907	32762736	2022-11-17 14:28:59.843347+00:00		t	24	72976718381951535	648518346490488072	72976718381946563	648518346489002225	[ 27237 130927 2669]	[ 27233 130937 2672]
908	5763898	2022-11-17 14:28:59.843347+00:00		t	14	73188649046719483	648518346477598684	73188649046719467	648518346489002225	[ 33495 154701 2210]	[ 33517 154669 2211]
909	42592845	2022-11-17 14:28:59.843347+00:00		t	34	73118417674650426	648518346497943655	73118417674781922	648518346489002225	[ 32635 158165 2181]	[ 32597 158151 2182]
910	42592886	2022-11-17 14:28:59.843347+00:00		t	44	73118417674580622	648518346497943655	73118417674566936	648518346489002225	[ 32627 158427 2157]	[ 32659 158407 2158]
911	4319184	2022-11-17 14:28:59.843347+00:00		t	40	72906349570597893	648518346467432967	72906349570605784	648518346489002225	[ 26135 129989 2549]	[ 26111 129987 2549]
912	27324227	2022-11-17 14:28:59.843347+00:00		t	33	72976787101401585	648518346489700972	72976787101414097	648518346489002225	[ 26705 132635 2647]	[ 26677 132643 2648]
913	36392698	2022-11-17 14:28:59.843347+00:00		t	44	73117455937305857	648518346489700972	73117455937308269	648518346489002225	[ 32431 130161 2760]	[ 32413 130167 2762]
914	36392712	2022-11-17 14:28:59.843347+00:00		t	20	73117455937332434	648518346489700972	73117455937313372	648518346489002225	[ 32471 130155 2761]	[ 32473 130187 2764]
915	6428502	2022-11-17 14:28:59.843347+00:00		t	18	73047774186641877	648518346492902832	73047774186634681	648518346489002225	[ 30171 150121 2391]	[ 30163 150157 2391]
916	15381765	2022-11-17 14:28:59.843347+00:00		t	74	73188717632215797	648518346496897252	73188717632233957	648518346504983155	[ 33907 155923 2051]	[ 33873 155927 2051]
918	39823266	2022-11-17 14:28:59.843347+00:00		t	31	72836256039694130	648518346499501150	72836256039703803	648518346509994042	[ 24035 138767 3112]	[ 24065 138775 3112]
919	31154688	2022-11-17 14:28:59.843347+00:00		t	25	73117524723978301	648518346499501150	73117524723991113	648518346500711093	[ 32205 132005 2908]	[ 32193 132023 2908]
920	41407000	2022-11-17 14:28:59.843347+00:00		t	37	73329730199463739	648518346486062752	73329730199484007	648518346489002225	[ 36905 164457 2330]	[ 36879 164483 2332]
921	9283294	2022-11-17 14:28:59.843347+00:00		t	25	72766162307573721	648518346499501150	72766162307536807	648518346509994042	[ 20869 145769 3344]	[ 20851 145755 3343]
923	6428510	2022-11-17 14:28:59.843347+00:00		t	25	73047774186621975	648518346512812842	73047774186616353	648518346489002225	[ 30185 150447 2378]	[ 30203 150413 2378]
924	6428519	2022-11-17 14:28:59.843347+00:00		t	36	73047774186621881	648518346512799274	73047774186605677	648518346489002225	[ 30221 150339 2380]	[ 30223 150379 2381]
925	6428526	2022-11-17 14:28:59.843347+00:00		t	36	73047774186624716	648518346512812842	73047774186622088	648518346489002225	[ 30193 150505 2383]	[ 30231 150513 2385]
926	20949692	2022-11-17 14:28:59.843347+00:00		t	15	73399892718070842	648518346511186050	73399892718083984	648518346496982580	[ 38963 159701 2191]	[ 38957 159699 2190]
927	20949702	2022-11-17 14:28:59.843347+00:00		t	20	73399892718130303	648518346511186050	73399892718130234	648518346496982580	[ 39089 159629 2195]	[ 39097 159593 2195]
928	20949705	2022-11-17 14:28:59.843347+00:00		t	12	73399892718138134	648518346511186050	73399892718130228	648518346496982580	[ 39137 159581 2207]	[ 39127 159549 2207]
929	41379706	2022-11-17 14:28:59.843347+00:00		t	12	73329661413061530	648518346511186050	73329661413059111	648518346500711093	[ 37011 162245 2258]	[ 37031 162217 2258]
931	41379708	2022-11-17 14:28:59.843347+00:00		t	19	73329661413076656	648518346511186050	73329661413078989	648518346500711093	[ 37013 162281 2265]	[ 37035 162259 2266]
932	15884688	2022-11-17 14:28:59.843347+00:00		t	32	73398243853477128	648518346479299217	73398243853470004	648518346506702370	[ 39663 109987 3010]	[ 39629 109985 3010]
933	35623611	2022-11-17 14:28:59.843347+00:00		t	15	73260323192645032	648518346465125493	73260323192645034	648518346495560374	[ 35313 192519 1787]	[ 35335 192533 1789]
934	31815058	2022-11-17 14:28:59.843347+00:00		t	51	73188855071272258	648518346512799274	73188855071304551	648518346489002225	[ 33145 161279 2055]	[ 33149 161245 2055]
935	42180955	2022-11-17 14:28:59.843347+00:00		t	29	73468887408539075	648518346503850913	73468887408526207	648518346483323812	[ 42023 118721 2912]	[ 42025 118689 2911]
936	42736331	2022-11-17 14:28:59.843347+00:00		t	21	73680199732396044	648518346466079024	73680199732345570	648518346483323812	[ 47389 124403 2797]	[ 47371 124421 2796]
937	41436960	2022-11-17 14:28:59.843347+00:00		t	30	72976787235711818	648518346499501150	72976787235689319	648518346490188983	[ 26641 131959 2952]	[ 26647 131997 2953]
938	41436959	2022-11-17 14:28:59.843347+00:00		t	15	72976787235510017	648518346474953381	72976787235494330	648518346496329789	[ 26667 131479 2877]	[ 26649 131475 2876]
939	41436997	2022-11-17 14:28:59.843347+00:00		t	30	72976787235583772	648518346474404290	72976787235583750	648518346474435437	[ 26735 131299 2910]	[ 26711 131275 2910]
940	16756306	2022-11-17 14:28:59.843347+00:00		t	43	73260048650104463	648518346470724606	73260048650150424	648518346490873773	[ 36569 184475 2367]	[ 36555 184473 2369]
941	33628796	2022-11-17 14:28:59.843347+00:00		t	13	73329730132542587	648518346471899547	73329730132540124	648518346499530587	[ 37329 164777 2272]	[ 37329 164737 2273]
942	31909922	2022-11-17 14:28:59.843347+00:00		t	29	73259292668836491	648518346471899547	73259292668845857	648518346466210608	[ 35403 163695 2253]	[ 35371 163689 2253]
945	8636206	2022-11-17 14:28:59.843347+00:00		t	50	73260117369522326	648518346470724606	73260117369536663	648518346489002225	[ 35509 186433 2331]	[ 35533 186419 2333]
946	11997683	2022-11-17 14:28:59.843347+00:00		t	19	73189885930165121	648518346470724606	73189885930156483	648518346489002225	[ 33329 192033 2118]	[ 33339 192069 2118]
947	11997711	2022-11-17 14:28:59.843347+00:00		t	15	73189885930191490	648518346470724606	73189885930195949	648518346489002225	[ 33371 191673 2135]	[ 33387 191687 2136]
948	37685731	2022-11-17 14:28:59.843347+00:00		t	19	73330279955356237	648518346470724606	73330279955356128	648518346489002225	[ 37143 182209 2366]	[ 37125 182187 2366]
949	23785405	2022-11-17 14:28:59.843347+00:00		t	42	73540355462853435	648518346503850913	73540355462881132	648518346483323812	[ 44893 151139 2475]	[ 44909 151113 2476]
950	30418132	2022-11-17 14:28:59.843347+00:00		t	33	73680199732164275	648518346503850913	73680199732186844	648518346483323812	[ 48011 123403 2719]	[ 47981 123399 2720]
951	12398983	2022-11-17 14:28:59.843347+00:00		t	20	73609968494321208	648518346466079024	73609968494305571	648518346483323812	[ 45097 128285 2920]	[ 45071 128309 2919]
952	42931803	2022-11-17 14:28:59.843347+00:00		t	13	73260048650227100	648518346470724606	73260048650219570	648518346492790969	[ 35821 185073 2397]	[ 35815 185055 2398]
953	31192387	2022-11-17 14:28:59.843347+00:00		t	19	72906349637727353	648518346503850913	72906349637707587	648518346489002225	[ 26149 129291 2668]	[ 26123 129297 2668]
954	24755548	2022-11-17 14:28:59.843347+00:00		t	19	73260048650073743	648518346470724606	73260048650071679	648518346501459811	[ 35547 185979 2340]	[ 35509 185971 2340]
955	30868083	2022-11-17 14:28:59.843347+00:00		t	47	73468887408549216	648518346503850913	73468887408538995	648518346483323812	[ 41835 118669 2916]	[ 41809 118655 2916]
956	44049563	2022-11-17 14:28:59.843347+00:00		t	47	73680268451812290	648518346503850913	73680268451801816	648518346483323812	[ 47495 125109 2782]	[ 47469 125101 2782]
957	31797869	2022-11-17 14:28:59.843347+00:00		t	34	73539668469521807	648518346466079024	73539668469527264	648518346483323812	[ 44463 130523 2880]	[ 44427 130519 2881]
958	19821107	2022-11-17 14:28:59.843347+00:00		t	48	73539256152681166	648518346491712574	73539256152693145	648518346483323812	[ 43155 118521 2898]	[ 43159 118495 2898]
959	20313126	2022-11-17 14:28:59.843347+00:00		t	33	73469231072915231	648518346491712574	73469231072922631	648518346483323812	[ 41153 128807 3017]	[ 41145 128805 3019]
960	30417802	2022-11-17 14:28:59.843347+00:00		t	36	73680199732239844	648518346491712574	73680199732232112	648518346483323812	[ 47325 122981 2749]	[ 47311 122967 2748]
961	27968707	2022-11-17 14:28:59.843347+00:00		t	38	73539599750144840	648518346466079024	73539599750134009	648518346483323812	[ 44865 128307 2935]	[ 44851 128293 2935]
962	27968735	2022-11-17 14:28:59.843347+00:00		t	61	73539599750088465	648518346466079024	73539599750095873	648518346483323812	[ 44911 128645 2915]	[ 44909 128613 2916]
963	42181149	2022-11-17 14:28:59.843347+00:00		t	27	73468887408503579	648518346491712574	73468887408493966	648518346483323812	[ 42723 118643 2897]	[ 42699 118617 2897]
964	25834777	2022-11-17 14:28:59.843347+00:00		t	53	73400030090191984	648518346474270573	73400030090187255	648518346506702370	[ 39177 163827 2157]	[ 39197 163801 2157]
965	6035416	2022-11-17 14:28:59.843347+00:00		t	31	73047293351620293	648518346479300753	73047293351634427	648518346506783522	[ 29053 135283 2785]	[ 29077 135261 2787]
966	26596784	2022-11-17 14:28:59.843347+00:00		t	25	73539737054785588	648518346479300753	73539737054787699	648518346484428839	[ 43633 132305 2645]	[ 43607 132317 2645]
967	26596814	2022-11-17 14:28:59.843347+00:00		t	14	73539737054783272	648518346479300753	73539737054787699	648518346484428839	[ 43665 132215 2640]	[ 43647 132217 2638]
968	29788349	2022-11-17 14:28:59.843347+00:00		t	59	73539805774271725	648518346479300753	73539805774292784	648518346484428839	[ 43185 133835 2653]	[ 43153 133819 2654]
969	29788383	2022-11-17 14:28:59.843347+00:00		t	23	73539805774252822	648518346479300753	73539805774260779	648518346484428839	[ 43291 133213 2643]	[ 43251 133215 2644]
970	29788409	2022-11-17 14:28:59.843347+00:00		t	60	73539805774274038	648518346479300753	73539805774248072	648518346484428839	[ 43283 133745 2646]	[ 43297 133725 2646]
973	35051276	2022-11-17 14:28:59.843347+00:00		t	25	73329867437259200	648518346495438159	73329867437249843	648518346466210608	[ 37161 168669 2011]	[ 37137 168647 2011]
974	13629175	2022-11-17 14:28:59.843347+00:00		t	31	73680199799113723	648518346491712574	73680199799211498	648518346483323812	[ 47139 124471 2830]	[ 47137 124509 2830]
975	13831081	2022-11-17 14:28:59.843347+00:00		t	25	73400098742430669	648518346495438159	73400098742425830	648518346466210608	[ 39369 164435 1982]	[ 39357 164471 1984]
976	32516327	2022-11-17 14:28:59.843347+00:00		t	32	73188923924610951	648518346495438159	73188923924594271	648518346466210608	[ 34603 163621 2230]	[ 34635 163607 2229]
978	421279	2022-11-17 14:28:59.843347+00:00		t	48	73681505133842987	648518346496198461	73681505133869122	648518346500711093	[ 48705 162911 2224]	[ 48681 162897 2226]
979	35852454	2022-11-17 14:28:59.843347+00:00		t	31	73047224565070298	648518346496198461	73047224565063980	648518346506783522	[ 29489 134501 2687]	[ 29479 134535 2687]
980	35359435	2022-11-17 14:28:59.843347+00:00		t	41	72976924741648215	648518346496198461	72976924741648266	648518346506783522	[ 28471 135265 3033]	[ 28505 135277 3034]
981	35852523	2022-11-17 14:28:59.843347+00:00		t	48	73047224565088180	648518346496198461	73047224565169884	648518346506783522	[ 29567 134259 2695]	[ 29549 134291 2696]
983	18965912	2022-11-17 14:28:59.843347+00:00		t	21	73539256152519568	648518346491712574	73539256152530484	648518346483323812	[ 44619 116767 2840]	[ 44589 116757 2841]
984	32183658	2022-11-17 14:28:59.843347+00:00		t	27	73468612396505686	648518346493063600	73468612396512458	648518346502586791	[ 41601 110157 2690]	[ 41577 110145 2689]
985	9861048	2022-11-17 14:28:59.843347+00:00		t	29	73468681115923822	648518346493063600	73468681115905332	648518346484428839	[ 41565 110877 2674]	[ 41591 110855 2674]
986	17537958	2022-11-17 14:28:59.843347+00:00		t	29	73047155845533648	648518346493063600	73047155845500508	648518346490188983	[ 28719 132289 2664]	[ 28711 132323 2664]
987	32914756	2022-11-17 14:28:59.843347+00:00		t	12	73398243652219811	648518346493063600	73398243652191812	648518346484428839	[ 40057 109111 2665]	[ 40061 109073 2665]
988	32914816	2022-11-17 14:28:59.843347+00:00		t	24	73398243652159392	648518346493063600	73398243652149696	648518346484428839	[ 40179 109193 2647]	[ 40195 109181 2646]
989	37083380	2022-11-17 14:28:59.843347+00:00		t	16	73117524723856700	648518346471899291	73117524723851254	648518346492790969	[ 32259 132143 2861]	[ 32291 132163 2862]
991	8170455	2022-11-17 14:28:59.843347+00:00		t	20	73539187298923698	648518346490306568	73539187298929453	648518346484428839	[ 44865 114809 2620]	[ 44855 114813 2623]
992	24082749	2022-11-17 14:28:59.843347+00:00		t	48	73398999767697703	648518346471899547	73398999767695366	648518346502586791	[ 40063 131705 3020]	[ 40041 131677 3021]
993	12427558	2022-11-17 14:28:59.843347+00:00		t	54	73330005077451263	648518346471899547	73330005077460270	648518346500711093	[ 38177 173415 2370]	[ 38205 173399 2370]
994	6093946	2022-11-17 14:28:59.843347+00:00		t	40	73259361388276081	648518346471899547	73259361388257646	648518346500711093	[ 36527 164221 2227]	[ 36553 164205 2227]
995	6296183	2022-11-17 14:28:59.843347+00:00		t	28	73259155162675747	648518346471899547	73259155162675679	648518346490188983	[ 34855 158669 2070]	[ 34825 158663 2071]
996	24520732	2022-11-17 14:28:59.843347+00:00		t	31	73681505066796906	648518346471899547	73681505066794365	648518346499530587	[ 48539 163319 2123]	[ 48539 163353 2123]
999	7716771	2022-11-17 14:28:59.843347+00:00		t	29	73470124023441456	648518346471899547	73470124023441489	648518346499530587	[ 42933 155521 2228]	[ 42935 155521 2231]
1000	7716693	2022-11-17 14:28:59.843347+00:00		t	17	73470124023399118	648518346471899547	73470124023439047	648518346501459811	[ 42761 155557 2219]	[ 42747 155589 2221]
1001	12603994	2022-11-17 14:28:59.843347+00:00		t	23	73329798784906557	648518346517322789	73329798784906572	648518346466011696	[ 36943 166731 2145]	[ 36913 166737 2146]
1002	40696544	2022-11-17 14:28:59.843347+00:00		t	39	73046400065355144	648518346489787479	73046400065385120	648518346502586791	[ 30411 109215 2847]	[ 30441 109197 2847]
1003	42495570	2022-11-17 14:28:59.843347+00:00		t	50	73468612463647609	648518346483323812	73468612463541805	648518346484428839	[ 42255 108691 2822]	[ 42267 108715 2824]
1004	42495593	2022-11-17 14:28:59.843347+00:00		t	14	73468612463561015	648518346483323812	73468612463541805	648518346484428839	[ 42301 108715 2814]	[ 42315 108743 2816]
1007	42495541	2022-11-17 14:28:59.843347+00:00		t	70	73468612463423075	648518346498816296	73468612463444764	648518346483323812	[ 42223 108591 2785]	[ 42221 108627 2785]
1008	42495543	2022-11-17 14:28:59.843347+00:00		t	15	73468612463461318	648518346498816296	73468612463473863	648518346483323812	[ 42231 108611 2795]	[ 42221 108637 2796]
1010	42496965	2022-11-17 14:28:59.843347+00:00		t	15	73538912488154612	648518346476127653	73538912488159426	648518346483323812	[ 43171 108529 2758]	[ 43189 108497 2760]
1011	42495640	2022-11-17 14:28:59.843347+00:00		t	23	73468612463461397	648518346498816296	73468612463454003	648518346483323812	[ 42473 108595 2791]	[ 42487 108601 2790]
1013	42495734	2022-11-17 14:28:59.843347+00:00		t	52	73468543744025246	648518346479660005	73468612463478083	648518346484837965	[ 42679 108541 2799]	[ 42693 108565 2799]
1015	42495451	2022-11-17 14:28:59.843347+00:00		t	29	73468612463496080	648518346498413864	73468612463503742	648518346483323812	[ 41991 108647 2805]	[ 42011 108675 2806]
1016	18288849	2022-11-17 14:28:59.843347+00:00		t	20	73257506297894015	648518346489787479	73257506297884327	648518346506702370	[ 35437 109369 2852]	[ 35469 109361 2852]
1017	16600172	2022-11-17 14:28:59.843347+00:00		t	13	73187137620735413	648518346489787479	73187137620752497	648518346501459811	[ 32987 110003 2959]	[ 32991 109969 2960]
1018	16600166	2022-11-17 14:28:59.843347+00:00		t	44	73187137620792656	648518346489787479	73187137620790571	648518346501459811	[ 32955 109867 2974]	[ 32931 109895 2973]
1022	31414639	2022-11-17 14:28:59.843347+00:00		t	39	73680131012747480	648518346491712574	73680131012768076	648518346483323812	[ 47113 121613 2745]	[ 47141 121597 2746]
1024	29213194	2022-11-17 14:28:59.843347+00:00		t	20	73540630139462078	648518346490306312	73540630139448862	648518346501459811	[ 44161 157903 2112]	[ 44169 157879 2110]
1025	28896396	2022-11-17 14:28:59.843347+00:00		t	71	73329592693488841	648518346490306312	73329592693484175	648518346506702370	[ 37429 160723 2224]	[ 37445 160753 2224]
1026	31888608	2022-11-17 14:28:59.843347+00:00		t	40	73329730132391611	648518346490306312	73329730132404020	648518346506702370	[ 38635 165597 2204]	[ 38599 165601 2204]
1027	44401223	2022-11-17 14:28:59.843347+00:00		t	78	73329661412930262	648518346490306312	73329661412927533	648518346501459811	[ 38255 162995 2209]	[ 38287 162985 2209]
1028	1200472	2022-11-17 14:28:59.843347+00:00		t	23	72906556064514693	648518346493063600	72906556064476981	648518346509994042	[ 26053 135663 3134]	[ 26031 135635 3134]
1029	22172650	2022-11-17 14:28:59.843347+00:00		t	42	72976856088967787	648518346493063600	72976856089062725	648518346509994042	[ 27693 134019 3089]	[ 27729 134033 3090]
1030	13177664	2022-11-17 14:28:59.843347+00:00		t	19	72976856022226277	648518346493063600	72976856022249161	648518346490188983	[ 27107 134431 3060]	[ 27099 134409 3062]
1031	18278801	2022-11-17 14:28:59.843347+00:00		t	50	72906418558379720	648518346493063600	72906418558377367	648518346504983155	[ 26517 131951 2987]	[ 26483 131959 2988]
1032	13843622	2022-11-17 14:28:59.843347+00:00		t	30	73681367560938378	648518346490306568	73681367560938700	648518346483323812	[ 47917 159333 2053]	[ 47945 159323 2053]
1034	1820470	2022-11-17 14:28:59.843347+00:00		t	32	73470055371283216	648518346471899547	73470055371236254	648518346500697781	[ 42575 151647 2418]	[ 42543 151645 2418]
1035	6531832	2022-11-17 14:28:59.843347+00:00		t	39	72976718583253016	648518346471899547	72976718583242546	648518346500711093	[ 28201 130213 3053]	[ 28233 130219 3054]
1036	10352389	2022-11-17 14:28:59.843347+00:00		t	20	73610930164310326	648518346471899547	73610930164339705	648518346500711093	[ 46607 157523 2162]	[ 46591 157549 2164]
1037	1778983	2022-11-17 14:28:59.843347+00:00		t	27	73539805975643221	648518346471899547	73539805975638271	648518346499530587	[ 43313 134645 3049]	[ 43321 134663 3048]
1038	38545085	2022-11-17 14:28:59.843347+00:00		t	35	73681505201032957	648518346471899547	73681505201030803	648518346502586791	[ 49121 163615 2393]	[ 49107 163647 2393]
1040	43274319	2022-11-17 14:28:59.843347+00:00		t	19	73680818677309549	648518346477977837	73680818677298994	648518346506702370	[ 48295 143079 3628]	[ 48333 143097 3629]
1041	42495513	2022-11-17 14:28:59.843347+00:00		t	25	73468612463485987	648518346483323812	73468612463493031	648518346484428839	[ 42143 108621 2803]	[ 42155 108587 2804]
1043	42496945	2022-11-17 14:28:59.843347+00:00		t	26	73538912488037431	648518346476127397	73538912488040207	648518346483323812	[ 43103 108415 2715]	[ 43109 108387 2714]
1044	42496951	2022-11-17 14:28:59.843347+00:00		t	35	73538912488164601	648518346495065876	73538912488156657	648518346483323812	[ 43171 108273 2765]	[ 43139 108273 2765]
1045	9996947	2022-11-17 14:28:59.843347+00:00		t	28	73046674876390164	648518346494477032	73046674876384421	648518346506783522	[ 29443 116827 2806]	[ 29423 116805 2807]
1046	42500312	2022-11-17 14:28:59.843347+00:00		t	44	73046674742111140	648518346500656053	73046674742106346	648518346504983155	[ 29557 117191 2503]	[ 29591 117197 2502]
1048	25884470	2022-11-17 14:28:59.843347+00:00		t	25	72976305930750979	648518346479301521	72976305930777000	648518346489002225	[ 27637 117451 2416]	[ 27631 117453 2419]
1049	41430558	2022-11-17 14:28:59.843347+00:00		t	35	72976787034296960	648518346479301521	72976787034301593	648518346489002225	[ 26805 131755 2537]	[ 26779 131733 2538]
1050	41430625	2022-11-17 14:28:59.843347+00:00		t	20	72976787034254492	648518346479301521	72976787034265923	648518346489002225	[ 26949 131593 2517]	[ 26973 131591 2517]
1051	34041608	2022-11-17 14:28:59.843347+00:00		t	47	73118349021996745	648518346479301521	73118349021969974	648518346489002225	[ 31525 155761 2222]	[ 31549 155733 2223]
1052	34041623	2022-11-17 14:28:59.843347+00:00		t	72	73118349022010520	648518346479301521	73118349022030003	648518346489002225	[ 31575 155711 2235]	[ 31601 155685 2235]
1053	34041590	2022-11-17 14:28:59.843347+00:00		t	24	73118349022028339	648518346479301521	73118349022028338	648518346504983155	[ 31467 155793 2239]	[ 31433 155795 2240]
1054	34041604	2022-11-17 14:28:59.843347+00:00		t	38	73118349021975835	648518346479301521	73118349021978709	648518346504983155	[ 31515 155805 2219]	[ 31527 155787 2218]
1055	14599090	2022-11-17 14:28:59.843347+00:00		t	31	73469437365593729	648518346494595461	73469437365591316	648518346483323812	[ 42463 134415 3265]	[ 42491 134409 3265]
1056	19063164	2022-11-17 14:28:59.843347+00:00		t	62	73398999835025499	648518346494595461	73398999834980020	648518346483323812	[ 39615 131729 3201]	[ 39631 131707 3201]
1057	16214604	2022-11-17 14:28:59.843347+00:00		t	30	73538912555297990	648518346494595461	73538912555264450	648518346483323812	[ 43629 107633 2900]	[ 43647 107649 2899]
1058	37596440	2022-11-17 14:28:59.843347+00:00		t	31	73468681317194156	648518346494595461	73468681317196619	648518346483323812	[ 42657 110963 3052]	[ 42635 110993 3053]
1059	14599070	2022-11-17 14:28:59.843347+00:00		t	43	73469437365600710	648518346494595461	73469437365607976	648518346502586791	[ 42425 134277 3274]	[ 42471 134285 3273]
1060	31088493	2022-11-17 14:28:59.843347+00:00		t	40	73258193559946737	648518346494595461	73258193559949099	648518346483323812	[ 36335 130457 3036]	[ 36359 130449 3038]
1061	35161619	2022-11-17 14:28:59.843347+00:00		t	23	73469368579049001	648518346494595461	73469368579059099	648518346490188983	[ 42817 131629 3173]	[ 42797 131635 3175]
1062	14554662	2022-11-17 14:28:59.843347+00:00		t	33	73538912622452073	648518346494595461	73538912622454693	648518346492790969	[ 43965 107461 3053]	[ 43943 107475 3055]
1064	27714365	2022-11-17 14:28:59.843347+00:00		t	28	73469368646007479	648518346494595461	73469368646010123	648518346483323812	[ 42641 132111 3229]	[ 42673 132097 3229]
1065	27714194	2022-11-17 14:28:59.843347+00:00		t	25	73469368646258534	648518346494595461	73469368646228359	648518346502586791	[ 42355 132235 3325]	[ 42323 132227 3324]
1066	9275738	2022-11-17 14:28:59.843347+00:00		t	37	73468749902425131	648518346494595461	73468749902409794	648518346483323812	[ 41373 114375 2771]	[ 41335 114379 2771]
1067	27714203	2022-11-17 14:28:59.843347+00:00		t	19	73469368646210106	648518346494595461	73469368646221883	648518346502586791	[ 42367 132337 3311]	[ 42341 132365 3311]
1068	14554668	2022-11-17 14:28:59.843347+00:00		t	20	73538912622451977	648518346494595461	73538912622457179	648518346483323812	[ 43999 107329 3059]	[ 43957 107329 3059]
1069	14554673	2022-11-17 14:28:59.843347+00:00		t	33	73538912622438477	648518346494595461	73538912622454506	648518346487004825	[ 43997 107259 3056]	[ 43971 107245 3057]
1070	35177329	2022-11-17 14:28:59.843347+00:00		t	30	73399068554389358	648518346494595461	73399068554399899	648518346487004825	[ 40361 134037 3184]	[ 40377 134069 3186]
1071	11380029	2022-11-17 14:28:59.843347+00:00		t	53	73539187299029822	648518346494595461	73539187299027682	648518346490188983	[ 44327 115997 2660]	[ 44317 116037 2660]
1072	15340790	2022-11-17 14:28:59.843347+00:00		t	71	73539874695107627	648518346494595461	73539874695120102	648518346492790969	[ 43143 135747 3051]	[ 43157 135745 3053]
1073	1432333	2022-11-17 14:28:59.843347+00:00		t	56	73539668402365715	648518346494595461	73539668402363975	648518346483323812	[ 43797 130719 2749]	[ 43835 130733 2749]
1074	998987	2022-11-17 14:28:59.843347+00:00		t	20	73329661345785728	648518346492148780	73329661345767620	648518346506702370	[ 37723 163223 2064]	[ 37739 163201 2064]
1075	37893989	2022-11-17 14:28:59.843347+00:00		t	31	73329867504307379	648518346492148780	73329867504319147	648518346466011696	[ 37947 169289 2119]	[ 37915 169279 2121]
1076	37894734	2022-11-17 14:28:59.843347+00:00		t	31	73329867504272097	648518346492148780	73329867504297320	648518346466011696	[ 38885 169565 2111]	[ 38855 169577 2112]
1077	40616822	2022-11-17 14:28:59.843347+00:00		t	12	73117524790969342	648518346492148780	73117524790943615	648518346466011696	[ 32411 132333 2992]	[ 32435 132335 2990]
1078	40616823	2022-11-17 14:28:59.843347+00:00		t	55	73117524790979044	648518346492148780	73117524791000872	648518346466011696	[ 32405 132377 3007]	[ 32439 132377 3009]
1083	42514899	2022-11-17 14:28:59.843347+00:00		t	14	73328562438216643	648518346485861898	73328562438216648	648518346483323812	[ 37837 130947 3242]	[ 37807 130963 3243]
1084	42514895	2022-11-17 14:28:59.843347+00:00		t	30	73328562438246488	648518346485861898	73328562438221300	648518346483323812	[ 37819 130923 3252]	[ 37801 130907 3252]
1086	42514781	2022-11-17 14:28:59.843347+00:00		t	31	73328562438180997	648518346477977837	73328562438176132	648518346506702370	[ 37427 130719 3228]	[ 37393 130731 3229]
1087	30295422	2022-11-17 14:28:59.843347+00:00		t	32	73469437365543776	648518346496775548	73469437365563539	648518346483323812	[ 42905 133641 3254]	[ 42877 133627 3255]
1088	38543240	2022-11-17 14:28:59.843347+00:00		t	43	73398999901878935	648518346487006460	73398999901883690	648518346483323812	[ 39271 131391 3245]	[ 39273 131355 3246]
1090	12603564	2022-11-17 14:28:59.843347+00:00		t	36	73047293284564850	648518346474404290	73047293284575275	648518346474435437	[ 28685 137203 2683]	[ 28685 137171 2684]
1091	20459052	2022-11-17 14:28:59.843347+00:00		t	18	73609831055065300	648518346491712574	73609831055122199	648518346483323812	[ 47053 124497 2836]	[ 47061 124533 2837]
1092	42500067	2022-11-17 14:28:59.843347+00:00		t	24	73046674742013382	648518346500498904	73046674742016040	648518346489002225	[ 28853 117735 2463]	[ 28883 117707 2464]
1093	42500144	2022-11-17 14:28:59.843347+00:00		t	27	73046674742108418	648518346500498904	73046674742078428	648518346489002225	[ 29069 116927 2494]	[ 29079 116959 2493]
1094	3116242	2022-11-17 14:28:59.843347+00:00		t	60	73681436481616938	648518346499503710	73681436481597681	648518346474435437	[ 48485 159993 2398]	[ 48513 159973 2398]
1095	14965510	2022-11-17 14:28:59.843347+00:00		t	22	72976374717470258	648518346499503710	72976374717462617	648518346474435437	[ 28399 119775 2528]	[ 28427 119785 2529]
1096	14965526	2022-11-17 14:28:59.843347+00:00		t	27	72976374717407667	648518346499503710	72976374717402550	648518346474435437	[ 28501 119695 2507]	[ 28527 119713 2507]
1097	19369717	2022-11-17 14:28:59.843347+00:00		t	50	72976374717351665	648518346499503710	72976374717337611	648518346474435437	[ 28089 120517 2477]	[ 28059 120507 2477]
1098	19369802	2022-11-17 14:28:59.843347+00:00		t	24	72976374717415601	648518346499503710	72976374717423187	648518346474435437	[ 28285 120051 2510]	[ 28309 120063 2511]
1099	19369807	2022-11-17 14:28:59.843347+00:00		t	12	72976374717423147	648518346499503710	72976374717433902	648518346474435437	[ 28347 119927 2513]	[ 28317 119943 2513]
1101	4853982	2022-11-17 14:28:59.843347+00:00		t	22	73469368444923668	648518346512695454	73469368445132287	648518346483323812	[ 41571 132227 2948]	[ 41595 132205 2950]
1102	36418631	2022-11-17 14:28:59.843347+00:00		t	14	73047293217273943	648518346512695454	73047293217292375	648518346499530587	[ 29665 135775 2485]	[ 29663 135801 2487]
1104	18445922	2022-11-17 14:28:59.843347+00:00		t	17	72975962534655227	648518346492002415	72975962534659712	648518346489002225	[ 28469 108283 2755]	[ 28467 108257 2754]
1105	38566296	2022-11-17 14:28:59.843347+00:00		t	32	73046399864443503	648518346492002415	73046399864309955	648518346474435437	[ 30669 110367 2563]	[ 30687 110395 2563]
1106	42522061	2022-11-17 14:28:59.843347+00:00		t	14	74034035915464394	648518346500049875	74034035915457379	648518346501459811	[ 58253 183129 2043]	[ 58225 183109 2044]
1107	42522026	2022-11-17 14:28:59.843347+00:00		t	40	74034035915400145	648518346507951697	74034035915433788	648518346501459811	[ 58189 183091 2034]	[ 58209 183087 2036]
1108	42522127	2022-11-17 14:28:59.843347+00:00		t	99	74034035915339011	648518346490327388	74034035915346698	648518346501459811	[ 58283 182921 1997]	[ 58303 182941 1998]
1109	12603714	2022-11-17 14:28:59.843347+00:00		t	15	73047293284756693	648518346489002225	73047293284801467	648518346504983155	[ 29149 137109 2691]	[ 29117 137121 2692]
1110	12603731	2022-11-17 14:28:59.843347+00:00		t	12	73047293284575036	648518346489002225	73047293284584675	648518346477598684	[ 29177 137011 2684]	[ 29153 136989 2685]
1111	42500131	2022-11-17 14:28:59.843347+00:00		t	49	73046674742130403	648518346496171788	73046674742132816	648518346466210608	[ 29015 117075 2505]	[ 29045 117061 2506]
1112	7063276	2022-11-17 14:28:59.843347+00:00		t	41	73188786418786493	648518346496171788	73188786418760465	648518346466210608	[ 34529 159649 2171]	[ 34563 159645 2171]
1113	9733401	2022-11-17 14:28:59.843347+00:00		t	43	73469437097233919	648518346496171788	73469437097211416	648518346502586791	[ 41141 134201 2786]	[ 41173 134181 2786]
1115	21344993	2022-11-17 14:28:59.843347+00:00		t	35	73468887274208907	648518346496171788	73468887274201925	648518346500711093	[ 42845 117175 2615]	[ 42841 117141 2616]
1116	44818507	2022-11-17 14:28:59.843347+00:00		t	39	73047155778355990	648518346496171788	73047155778351350	648518346499530587	[ 29025 131857 2506]	[ 29037 131877 2505]
1117	3166199	2022-11-17 14:28:59.843347+00:00		t	31	73046331211805944	648518346496171788	73046331211808449	648518346500711093	[ 30037 108259 2630]	[ 30067 108243 2631]
1118	13261094	2022-11-17 14:28:59.843347+00:00		t	25	73327806255553007	648518346496171788	73327806255517713	648518346502586791	[ 37729 107817 2733]	[ 37735 107809 2731]
1119	5632685	2022-11-17 14:28:59.843347+00:00		t	37	73398999834477103	648518346496171788	73398999834476338	648518346502586791	[ 40037 131927 3086]	[ 40069 131927 3085]
1121	9397368	2022-11-17 14:28:59.843347+00:00		t	37	72976168559112922	648518346492002415	72976168559138566	648518346474435437	[ 28409 113539 2560]	[ 28381 113527 2561]
1122	9397397	2022-11-17 14:28:59.843347+00:00		t	12	72976168559097858	648518346492002415	72976168559157868	648518346474435437	[ 28447 113391 2565]	[ 28427 113401 2565]
1123	1191963	2022-11-17 14:28:59.843347+00:00		t	51	73539668469421388	648518346467340039	73539668469431457	648518346483323812	[ 44719 129837 2845]	[ 44739 129819 2847]
1124	42521592	2022-11-17 14:28:59.843347+00:00		t	42	74034035982130800	648518346490524568	74034035915479339	648518346501459811	[ 57539 183223 2058]	[ 57545 183199 2057]
1125	12603754	2022-11-17 14:28:59.843347+00:00		t	21	73047293284570443	648518346471738267	73047293284602055	648518346501459811	[ 29219 136401 2681]	[ 29203 136433 2683]
1126	42924170	2022-11-17 14:28:59.843347+00:00		t	20	73539324872048083	648518346467340039	73539324872045714	648518346483323812	[ 44281 118851 2866]	[ 44253 118823 2867]
1128	12603667	2022-11-17 14:28:59.843347+00:00		t	25	73047293284326087	648518346490104091	73047293284319128	648518346466011696	[ 28999 136631 2581]	[ 29017 136661 2582]
1129	12603771	2022-11-17 14:28:59.843347+00:00		t	31	73047293284622072	648518346489575788	73047293284708712	648518346466011696	[ 29205 136395 2694]	[ 29239 136399 2694]
1130	29775357	2022-11-17 14:28:59.843347+00:00		t	37	73046537303277309	648518346509233018	73046537303320769	648518346490188983	[ 28849 114441 2569]	[ 28867 114443 2568]
1131	19473746	2022-11-17 14:28:59.843347+00:00		t	25	73609693549249128	648518346467340039	73609693549218469	648518346483323812	[ 45305 118847 2779]	[ 45319 118817 2779]
1132	12603803	2022-11-17 14:28:59.843347+00:00		t	18	73047293284546343	648518346477598684	73047293284660608	648518346489002225	[ 29305 136835 2697]	[ 29319 136869 2696]
1133	12603825	2022-11-17 14:28:59.843347+00:00		t	48	73047293284505148	648518346477598684	73047293284482710	648518346489002225	[ 29375 136859 2650]	[ 29373 136895 2651]
1134	837403	2022-11-17 14:28:59.843347+00:00		t	26	73046606089576112	648518346503137403	73046606089561342	648518346474435437	[ 28833 116653 2582]	[ 28793 116661 2583]
1135	12603844	2022-11-17 14:28:59.843347+00:00		t	68	73047293284477583	648518346477598684	73047293284490137	648518346489002225	[ 29467 136851 2651]	[ 29475 136877 2650]
1136	15265395	2022-11-17 14:28:59.843347+00:00		t	43	73609899774636673	648518346467340039	73609899774653488	648518346483323812	[ 45813 126751 2847]	[ 45781 126729 2848]
1137	624782	2022-11-17 14:28:59.843347+00:00		t	17	73539668536428153	648518346467340039	73539668536411197	648518346483323812	[ 43125 129395 2962]	[ 43093 129393 2962]
1140	12603887	2022-11-17 14:28:59.843347+00:00		t	22	73047293284545928	648518346496360823	73047293284532865	648518346501459811	[ 29561 136317 2675]	[ 29589 136303 2674]
1141	12603899	2022-11-17 14:28:59.843347+00:00		t	24	73047293284490233	648518346489002225	73047293284477664	648518346504983155	[ 29639 137001 2647]	[ 29623 136973 2646]
1148	19821148	2022-11-17 14:28:59.843347+00:00		t	29	73539256152705930	648518346467340039	73539256152698343	648518346483323812	[ 43307 118459 2902]	[ 43275 118447 2903]
1149	27454884	2022-11-17 14:28:59.843347+00:00		t	28	73469299658367162	648518346477519886	73469299658536992	648518346483323812	[ 41199 129843 2820]	[ 41223 129865 2821]
1150	34629823	2022-11-17 14:28:59.843347+00:00		t	28	73116699888980317	648518346509233018	73116699888933207	648518346474435437	[ 31909 107981 2527]	[ 31885 107969 2527]
1151	12604581	2022-11-17 14:28:59.843347+00:00		t	18	73329798784520614	648518346488683342	73329798784681691	648518346502586791	[ 37815 166559 2059]	[ 37819 166557 2062]
1152	27668494	2022-11-17 14:28:59.843347+00:00		t	79	73257437444314834	648518346503137403	73257437444290250	648518346474435437	[ 35565 106771 2633]	[ 35591 106787 2633]
1155	7963459	2022-11-17 14:28:59.843347+00:00		t	23	73117593309357014	648518346475535232	73117593309249373	648518346502586791	[ 31025 135029 2692]	[ 31055 135035 2693]
1156	7963462	2022-11-17 14:28:59.843347+00:00		t	24	73117593309129024	648518346475535232	73117593309149734	648518346466210608	[ 31033 135079 2650]	[ 31055 135055 2650]
1157	7963470	2022-11-17 14:28:59.843347+00:00		t	34	73117593309129024	648518346475535232	73117593309129467	648518346489002225	[ 31041 135125 2649]	[ 31067 135115 2649]
1158	7963487	2022-11-17 14:28:59.843347+00:00		t	21	73117593309107737	648518346475535232	73117593309113163	648518346489002225	[ 31079 135107 2635]	[ 31101 135109 2637]
1159	4925379	2022-11-17 14:28:59.843347+00:00		t	26	73117662095790564	648518346475535232	73117662095790578	648518346489002225	[ 32037 135315 2792]	[ 32009 135299 2793]
1161	42550554	2022-11-17 14:28:59.843347+00:00		t	31	73610861578872699	648518346474720165	73610861578884573	648518346487948500	[ 46713 155295 2348]	[ 46685 155305 2349]
1162	42544264	2022-11-17 14:28:59.843347+00:00		t	26	73049216892759558	648518346480437926	73049216892762048	648518346495560374	[ 30645 192919 1563]	[ 30633 192951 1564]
1163	45008138	2022-11-17 14:28:59.843347+00:00		t	20	73117593376313603	648518346475535232	73117593376293751	648518346486977761	[ 32603 133535 2782]	[ 32635 133503 2782]
1164	43217613	2022-11-17 14:28:59.843347+00:00		t	17	73117593309375273	648518346475535232	73117593309230234	648518346466210608	[ 31353 134119 2688]	[ 31379 134107 2687]
1165	43217619	2022-11-17 14:28:59.843347+00:00		t	25	73117593309221548	648518346475535232	73117593309218793	648518346466210608	[ 31417 134079 2680]	[ 31389 134103 2680]
1166	41162315	2022-11-17 14:28:59.843347+00:00		t	26	73047362071010840	648518346475535232	73047362070998527	648518346489002225	[ 29225 137929 2744]	[ 29263 137955 2745]
1167	31775467	2022-11-17 14:28:59.843347+00:00		t	24	72695999386367907	648518346494314251	72695999386383076	648518346495560374	[ 20433 153443 2735]	[ 20427 153479 2735]
1168	43107544	2022-11-17 14:28:59.843347+00:00		t	28	73046262626439764	648518346474410605	73046262626435388	648518346506783522	[ 30103 105631 2870]	[ 30111 105611 2869]
1169	11653548	2022-11-17 14:28:59.843347+00:00		t	32	72555056008190057	648518346494314251	72555056008206846	648518346495560374	[ 15869 146157 3317]	[ 15869 146187 3319]
1171	7804522	2022-11-17 14:28:59.843347+00:00		t	34	73469505950846855	648518346485861898	73469505950854474	648518346483323812	[ 42593 136589 3017]	[ 42607 136555 3016]
1172	28296898	2022-11-17 14:28:59.843347+00:00		t	27	73470604724318645	648518346504025761	73470604724321259	648518346495560374	[ 41441 168463 1626]	[ 41463 168439 1627]
1173	7804562	2022-11-17 14:28:59.843347+00:00		t	35	73469505950903708	648518346467542023	73469505950918905	648518346506702370	[ 42643 136963 3044]	[ 42665 136933 3044]
1174	7804653	2022-11-17 14:28:59.843347+00:00		t	33	73469505950818007	648518346487283176	73469505950838937	648518346483323812	[ 42815 136891 3010]	[ 42789 136907 3010]
1175	7804671	2022-11-17 14:28:59.843347+00:00		t	25	73469505950831063	648518346487283176	73469505950841680	648518346483323812	[ 42833 136989 3010]	[ 42809 136969 3012]
1176	7804688	2022-11-17 14:28:59.843347+00:00		t	35	73469505950892897	648518346467542023	73469505950913993	648518346483323812	[ 42795 137141 3037]	[ 42825 137127 3037]
1178	41452104	2022-11-17 14:28:59.843347+00:00		t	26	72766299478211427	648518346494314251	72766299478211466	648518346495560374	[ 21541 150383 2866]	[ 21521 150413 2866]
1179	42573169	2022-11-17 14:28:59.843347+00:00		t	21	73046331480092585	648518346497163692	73046331480109064	648518346506783522	[ 28877 108041 3113]	[ 28901 108065 3114]
1181	7804761	2022-11-17 14:28:59.843347+00:00		t	33	73469505950954858	648518346515738442	73469505950954870	648518346466210608	[ 42945 136493 3062]	[ 42915 136529 3062]
1182	7804657	2022-11-17 14:28:59.843347+00:00		t	39	73469505950881005	648518346467542023	73469505950885539	648518346483323812	[ 42769 137049 3028]	[ 42793 137049 3030]
1183	7804658	2022-11-17 14:28:59.843347+00:00		t	18	73469505950911216	648518346467542023	73469505950885539	648518346483323812	[ 42769 137089 3039]	[ 42793 137075 3039]
1184	42589001	2022-11-17 14:28:59.843347+00:00		t	24	73400167529042928	648518346505646673	73400167529042956	648518346466011696	[ 40333 167155 2132]	[ 40309 167155 2134]
1187	42589082	2022-11-17 14:28:59.843347+00:00		t	29	73400167529086728	648518346492167442	73400167529074289	648518346466210608	[ 40427 167757 2144]	[ 40449 167737 2143]
1188	42588895	2022-11-17 14:28:59.843347+00:00		t	19	73400167529043162	648518346475524193	73400167529061320	648518346501459811	[ 39985 167457 2134]	[ 39963 167485 2135]
1189	42588903	2022-11-17 14:28:59.843347+00:00		t	17	73400167529018915	648518346475524193	73400167529038459	648518346501459811	[ 39999 167627 2125]	[ 39983 167633 2127]
1190	42589151	2022-11-17 14:28:59.843347+00:00		t	40	73400167529175745	648518346493879438	73400167529167421	648518346489002225	[ 40559 167303 2180]	[ 40529 167321 2180]
1191	42589161	2022-11-17 14:28:59.843347+00:00		t	14	73400167529149903	648518346493879438	73400167529154072	648518346489002225	[ 40575 166971 2176]	[ 40543 166953 2177]
1192	42589178	2022-11-17 14:28:59.843347+00:00		t	18	73400167529155846	648518346493879438	73400167529177527	648518346489002225	[ 40567 167843 2179]	[ 40559 167807 2179]
1193	17459232	2022-11-17 14:28:59.843347+00:00		t	22	73469368713094477	648518346488052766	73469368713091699	648518346499530587	[ 42237 132995 3356]	[ 42215 132961 3357]
1195	42588930	2022-11-17 14:28:59.843347+00:00		t	128	73400167528731902	648518346497814006	73400167528732401	648518346502586791	[ 40099 167225 2059]	[ 40135 167215 2059]
1196	42588982	2022-11-17 14:28:59.843347+00:00		t	20	73400167529031027	648518346502017353	73400167529033416	648518346466011696	[ 40253 167281 2126]	[ 40281 167301 2128]
1198	17459294	2022-11-17 14:28:59.843347+00:00		t	42	73469368712934430	648518346488052766	73469368713079601	648518346499530587	[ 42527 132817 3348]	[ 42509 132799 3349]
1199	42589336	2022-11-17 14:28:59.843347+00:00		t	47	73400167529146821	648518346493879438	73400167529176719	648518346500711093	[ 40703 167615 2184]	[ 40713 167649 2185]
1200	17459335	2022-11-17 14:28:59.843347+00:00		t	49	73469368712926447	648518346489569132	73469368713034105	648518346483323812	[ 42675 132633 3341]	[ 42645 132623 3342]
1201	42188060	2022-11-17 14:28:59.843347+00:00		t	28	73468681250255107	648518346491175201	73468681250184349	648518346466011696	[ 41035 111631 2951]	[ 41043 111659 2952]
1202	42260867	2022-11-17 14:28:59.843347+00:00		t	14	73398312505968627	648518346491175201	73398312572605629	648518346466011696	[ 40661 111497 2953]	[ 40629 111485 2955]
1203	7804771	2022-11-17 14:28:59.843347+00:00		t	52	73469505951066785	648518346486567081	73469505951124706	648518346466210608	[ 42931 136553 3078]	[ 42937 136597 3078]
1204	42592702	2022-11-17 14:28:59.843347+00:00		t	124	73118417674606317	648518346474879653	73118417674669472	648518346489002225	[ 32225 158035 2182]	[ 32191 158021 2182]
1205	42592724	2022-11-17 14:28:59.843347+00:00		t	37	73118417674546773	648518346474879653	73118417674558247	648518346489002225	[ 32253 158461 2147]	[ 32243 158497 2148]
1206	42592750	2022-11-17 14:28:59.843347+00:00		t	13	73118417674696140	648518346474879653	73118417674578077	648518346477598684	[ 32267 157865 2173]	[ 32299 157839 2173]
1207	42592759	2022-11-17 14:28:59.843347+00:00		t	38	73118417674589606	648518346483099724	73118417674740437	648518346477598684	[ 32351 158301 2183]	[ 32333 158275 2183]
1208	42592818	2022-11-17 14:28:59.843347+00:00		t	27	73118417674617116	648518346483099724	73118417674611247	648518346489002225	[ 32513 158265 2176]	[ 32547 158237 2177]
1209	42592743	2022-11-17 14:28:59.843347+00:00		t	12	73118417674787465	648518346483099724	73118417674585199	648518346489002225	[ 32301 158395 2169]	[ 32275 158373 2169]
1210	42592746	2022-11-17 14:28:59.843347+00:00		t	67	73118417674521731	648518346474879653	73118417674508157	648518346489002225	[ 32277 158543 2135]	[ 32291 158579 2135]
1212	42592777	2022-11-17 14:28:59.843347+00:00		t	29	73118417674624182	648518346474879653	73118417674585061	648518346477598684	[ 32327 158061 2166]	[ 32369 158061 2165]
1213	42592789	2022-11-17 14:28:59.843347+00:00		t	38	73118417674535885	648518346474879653	73118417674531041	648518346489002225	[ 32435 158467 2147]	[ 32453 158489 2149]
1214	42592769	2022-11-17 14:28:59.843347+00:00		t	57	73118417674542547	648518346497943655	73118417674558277	648518346489002225	[ 32393 158551 2154]	[ 32355 158529 2155]
1215	42592794	2022-11-17 14:28:59.843347+00:00		t	40	73118417674587278	648518346483099724	73118417674599739	648518346477598684	[ 32467 158241 2177]	[ 32461 158209 2176]
1216	42592820	2022-11-17 14:28:59.843347+00:00		t	98	73118417674508164	648518346474879653	73118417674510472	648518346489002225	[ 32523 158589 2133]	[ 32559 158599 2133]
1219	41609696	2022-11-17 14:28:59.843347+00:00		t	28	72623981643296262	648518346486453128	72623981643306222	648518346495560374	[ 17087 102587 3297]	[ 17093 102559 3298]
1221	14190995	2022-11-17 14:28:59.843347+00:00		t	26	73468681250063728	648518346491175201	73468681250092170	648518346466011696	[ 42285 112367 2919]	[ 42261 112363 2922]
1223	42648503	2022-11-17 14:28:59.843347+00:00		t	12	72905593924805003	648518346509188474	72905593924799991	648518346492790969	[ 24717 107117 3050]	[ 24683 107129 3050]
1225	42648592	2022-11-17 14:28:59.843347+00:00		t	44	72905593924820622	648518346509188474	72905593924802400	648518346500711093	[ 24989 107133 3049]	[ 25021 107117 3051]
1227	42648593	2022-11-17 14:28:59.843347+00:00		t	30	72905593924820622	648518346509188474	72905593924792536	648518346509994042	[ 24987 107139 3047]	[ 25023 107129 3047]
1228	42648601	2022-11-17 14:28:59.843347+00:00		t	61	72905593924805153	648518346509188474	72905593924802520	648518346509994042	[ 25053 107277 3048]	[ 25077 107251 3049]
1229	42648755	2022-11-17 14:28:59.843347+00:00		t	42	72905593924710147	648518346492363715	72905593924704943	648518346492790969	[ 25479 107133 3010]	[ 25509 107129 3011]
1230	42648778	2022-11-17 14:28:59.843347+00:00		t	29	72905593924752878	648518346487705300	72905593924742334	648518346492790969	[ 25613 107127 3026]	[ 25593 107149 3026]
1231	42648654	2022-11-17 14:28:59.843347+00:00		t	18	72905593924766247	648518346509188474	72905593924766264	648518346509994042	[ 25215 107453 3030]	[ 25255 107439 3030]
1233	42651477	2022-11-17 14:28:59.843347+00:00		t	30	73259224016356906	648518346496740506	73259224016373612	648518346504983155	[ 35547 161735 2342]	[ 35523 161707 2343]
1234	42651497	2022-11-17 14:28:59.843347+00:00		t	21	73259224016353175	648518346506556753	73259224016391258	648518346504983155	[ 35649 160781 2345]	[ 35633 160815 2346]
1235	12604022	2022-11-17 14:28:59.843347+00:00		t	44	73329798784977741	648518346504842867	73329798785144261	648518346509994042	[ 36993 166021 2180]	[ 36959 166009 2180]
1236	12604021	2022-11-17 14:28:59.843347+00:00		t	19	73329798784678716	648518346515841317	73329798784718984	648518346499530587	[ 36977 165927 2066]	[ 36955 165913 2068]
1238	11051477	2022-11-17 14:28:59.843347+00:00		t	29	73046331278962778	648518346494319730	73046331278984916	648518346496982580	[ 29207 107237 2800]	[ 29253 107239 2800]
1242	8133407	2022-11-17 14:28:59.843347+00:00		t	24	73046400132531829	648518346478004205	73046400132526879	648518346489002225	[ 28713 110533 3002]	[ 28745 110555 3002]
1243	11857242	2022-11-17 14:28:59.843347+00:00		t	16	73046400132584475	648518346491669310	73046400132579791	648518346489002225	[ 30507 109957 3025]	[ 30477 109945 3025]
1244	43372439	2022-11-17 14:28:59.843347+00:00		t	33	72976100107804016	648518346478004205	72976100107822495	648518346489002225	[ 27857 110631 2997]	[ 27875 110625 3000]
1248	2556047	2022-11-17 14:28:59.843347+00:00		t	31	73046468851943148	648518346485634579	73046468851960087	648518346477598684	[ 28687 110597 2985]	[ 28679 110599 2987]
1249	37251600	2022-11-17 14:28:59.843347+00:00		t	15	72976168626046238	648518346475537024	72976168626038906	648518346487948500	[ 28049 114533 2641]	[ 28059 114563 2641]
1251	8151295	2022-11-17 14:28:59.843347+00:00		t	15	72976099973366481	648518346485634579	72976099973505575	648518346502586791	[ 27941 112373 2703]	[ 27911 112351 2704]
1252	22731231	2022-11-17 14:28:59.843347+00:00		t	29	73046399998276964	648518346485634579	73046399998291797	648518346499530587	[ 28693 110029 2729]	[ 28709 110011 2730]
1253	8771696	2022-11-17 14:28:59.843347+00:00		t	37	72624050429504425	648518346494384007	72624050429699688	648518346506702370	[ 17141 104647 3342]	[ 17151 104617 3344]
1254	2215618	2022-11-17 14:28:59.843347+00:00		t	28	73187068834350227	648518346503767201	73187068834338790	648518346509994042	[ 32841 108353 2892]	[ 32857 108323 2892]
1256	6654632	2022-11-17 14:28:59.843347+00:00		t	44	72905593924648449	648518346503767201	72905593924660947	648518346489002225	[ 26355 108501 2992]	[ 26375 108481 2992]
1257	6654699	2022-11-17 14:28:59.843347+00:00		t	30	72905593924653216	648518346503767201	72905593924618033	648518346489002225	[ 26529 108451 2990]	[ 26495 108453 2990]
1258	6654704	2022-11-17 14:28:59.843347+00:00		t	38	72905593924653216	648518346503767201	72905593924645181	648518346500711093	[ 26527 108435 2991]	[ 26501 108411 2991]
1259	28155054	2022-11-17 14:28:59.843347+00:00		t	19	72976168693043706	648518346485634579	72976168693046214	648518346486567081	[ 27853 113769 2726]	[ 27873 113789 2726]
1262	22128479	2022-11-17 14:28:59.843347+00:00		t	24	72976100040618002	648518346485634579	72976100040618017	648518346466011696	[ 28515 112021 2843]	[ 28535 112039 2843]
1263	22128485	2022-11-17 14:28:59.843347+00:00		t	79	72976100040604853	648518346485634579	72976100040618017	648518346466011696	[ 28549 112045 2836]	[ 28563 112073 2838]
1264	21332880	2022-11-17 14:28:59.843347+00:00		t	24	72976099906539584	648518346485634579	72976099906541996	648518346506702370	[ 28141 110711 2648]	[ 28167 110699 2648]
1266	30356757	2022-11-17 14:28:59.843347+00:00		t	40	72976168692904064	648518346485634579	72976168692924427	648518346486567081	[ 28007 113589 2702]	[ 28037 113573 2702]
1267	34035391	2022-11-17 14:28:59.843347+00:00		t	46	72975962668800968	648518346503767201	72975962668805690	648518346500711093	[ 28135 108541 2998]	[ 28149 108513 2998]
1268	43949885	2022-11-17 14:28:59.843347+00:00		t	12	72624050362858502	648518346504877171	72624050362855876	648518346486567081	[ 17145 105945 3325]	[ 17147 105903 3326]
1269	44439505	2022-11-17 14:28:59.843347+00:00		t	25	73116631370737157	648518346503767201	73116631370755209	648518346489002225	[ 32499 105757 2923]	[ 32505 105761 2926]
1270	44439438	2022-11-17 14:28:59.843347+00:00		t	13	73116631370688867	648518346503767201	73116631370721042	648518346489002225	[ 32451 105899 2907]	[ 32413 105913 2908]
1271	41159825	2022-11-17 14:28:59.843347+00:00		t	83	72976100040762665	648518346504877171	72976100040762660	648518346489002225	[ 27389 111497 2901]	[ 27361 111477 2901]
1272	24567564	2022-11-17 14:28:59.843347+00:00		t	27	72835225247630979	648518346504877171	72835225247633286	648518346466011696	[ 23471 108505 3146]	[ 23441 108517 3146]
1273	41177160	2022-11-17 14:28:59.843347+00:00		t	13	72976099906579673	648518346485634579	72976099906577030	648518346489002225	[ 28069 112039 2658]	[ 28037 112055 2658]
1274	12604056	2022-11-17 14:28:59.843347+00:00		t	12	73329798784935157	648518346498083994	73329798784946794	648518346466011696	[ 36985 166281 2162]	[ 36989 166261 2163]
1275	12604060	2022-11-17 14:28:59.843347+00:00		t	29	73329798785015572	648518346492310592	73329798784984349	648518346492790969	[ 36983 166935 2177]	[ 36993 166911 2176]
1276	30138474	2022-11-17 14:28:59.843347+00:00		t	38	72553818990291766	648518346510084922	72553818990289028	648518346495560374	[ 15927 109889 3098]	[ 15959 109873 3099]
1277	10206802	2022-11-17 14:28:59.843347+00:00		t	19	73187412431629040	648518346467495175	73187412431638967	648518346496329789	[ 33201 117355 2850]	[ 33189 117385 2852]
1278	1206922	2022-11-17 14:28:59.843347+00:00		t	17	72905731296581769	648518346510084922	72905731296579275	648518346500711093	[ 24841 110775 2902]	[ 24837 110747 2902]
1279	22813420	2022-11-17 14:28:59.843347+00:00		t	33	73468956060885079	648518346499885125	73468956060892464	648518346474435437	[ 42561 118927 2785]	[ 42585 118951 2785]
1280	14636923	2022-11-17 14:28:59.843347+00:00		t	29	73188717766353352	648518346499885125	73188717766355861	648518346466210608	[ 34771 157127 2288]	[ 34777 157159 2287]
1281	8107209	2022-11-17 14:28:59.843347+00:00		t	15	73117456004340413	648518346495775394	73117456004347315	648518346474435437	[ 32057 130981 2858]	[ 32077 130955 2858]
1282	17199138	2022-11-17 14:28:59.843347+00:00		t	43	72906487143794703	648518346499885125	72906487143770343	648518346496329789	[ 25819 134039 2771]	[ 25849 134015 2771]
1283	21478507	2022-11-17 14:28:59.843347+00:00		t	19	73259086510513244	648518346499885125	73259086510493166	648518346466210608	[ 35457 157449 2269]	[ 35473 157431 2269]
1284	9553338	2022-11-17 14:28:59.843347+00:00		t	61	72835294101354663	648518346492533631	72835294101339666	648518346486567081	[ 23639 110307 3399]	[ 23629 110279 3401]
1285	41910006	2022-11-17 14:28:59.843347+00:00		t	54	73329935888355223	648518346501378838	73329935888338175	648518346486977761	[ 38611 170935 1514]	[ 38597 170905 1515]
1288	12604108	2022-11-17 14:28:59.843347+00:00		t	21	73329798784819433	648518346494727813	73329798784808164	648518346466011696	[ 37111 166405 2110]	[ 37087 166381 2110]
1289	12604104	2022-11-17 14:28:59.843347+00:00		t	12	73329798784743947	648518346493879438	73329798784725692	648518346466210608	[ 37085 166089 2074]	[ 37069 166119 2073]
1290	42673057	2022-11-17 14:28:59.843347+00:00		t	32	73398931048236845	648518346488284702	73398931048247010	648518346483323812	[ 38949 129379 3027]	[ 38975 129353 3027]
1291	8346696	2022-11-17 14:28:59.843347+00:00		t	37	73046743461586489	648518346515939322	73046743461583924	648518346489002225	[ 29551 119157 2539]	[ 29591 119153 2539]
1292	21038792	2022-11-17 14:28:59.843347+00:00		t	21	73046674742195523	648518346494014200	73046674742200350	648518346474435437	[ 30401 117153 2536]	[ 30365 117145 2538]
1294	6911314	2022-11-17 14:28:59.843347+00:00		t	24	72976993460806763	648518346488712526	72976993460938690	648518346466011696	[ 27145 138983 2962]	[ 27141 139003 2965]
1296	19167032	2022-11-17 14:28:59.843347+00:00		t	12	73117662229820268	648518346495775394	73117662229865924	648518346489002225	[ 31531 135985 2966]	[ 31515 135975 2968]
1298	12604076	2022-11-17 14:28:59.843347+00:00		t	18	73329798784939763	648518346482260628	73329798784924806	648518346486567081	[ 37011 166025 2155]	[ 37013 166061 2155]
1299	1870587	2022-11-17 14:28:59.843347+00:00		t	16	72906693503094482	648518346488712526	72906693503098349	648518346466011696	[ 24701 139297 3082]	[ 24679 139325 3083]
1300	41932511	2022-11-17 14:28:59.843347+00:00		t	22	73187962120538618	648518346502576454	73187962120540832	648518346496329789	[ 34147 133603 2797]	[ 34159 133567 2797]
1301	41932678	2022-11-17 14:28:59.843347+00:00		t	20	73187962120535943	648518346473080420	73187962120538498	648518346474435437	[ 34449 133375 2797]	[ 34475 133387 2798]
1303	10272490	2022-11-17 14:28:59.843347+00:00		t	26	72764993808259628	648518346494492295	72764993808248713	648518346495560374	[ 21371 112333 2919]	[ 21357 112315 2918]
1304	18200567	2022-11-17 14:28:59.843347+00:00		t	20	73117524858077831	648518346488712526	73117524858058933	648518346466011696	[ 31237 131121 3131]	[ 31253 131129 3130]
1305	26726344	2022-11-17 14:28:59.843347+00:00		t	18	73047155912509670	648518346495589814	73047155912529253	648518346474435437	[ 29013 131439 2726]	[ 29033 131461 2727]
1306	11469231	2022-11-17 14:28:59.843347+00:00		t	51	72976856022206514	648518346488712526	72976856022191113	648518346466011696	[ 28639 133395 3047]	[ 28671 133415 3047]
1307	10186582	2022-11-17 14:28:59.843347+00:00		t	74	72836324759287954	648518346488712526	72836324759306039	648518346466011696	[ 23041 140611 3165]	[ 23049 140645 3165]
1308	10186583	2022-11-17 14:28:59.843347+00:00		t	22	72836324759358171	648518346488712526	72836324759345432	648518346466011696	[ 23027 140561 3177]	[ 23055 140597 3179]
1309	10186587	2022-11-17 14:28:59.843347+00:00		t	52	72836324759358171	648518346488712526	72836324759326470	648518346466011696	[ 23053 140567 3172]	[ 23081 140589 3172]
1310	3787888	2022-11-17 14:28:59.843347+00:00		t	18	73047155845563216	648518346495589814	73047087126059737	648518346474435437	[ 29133 131083 2681]	[ 29151 131059 2680]
1311	18200599	2022-11-17 14:28:59.843347+00:00		t	20	73117524858080668	648518346488712526	73117524858080716	648518346466011696	[ 31291 131149 3135]	[ 31305 131195 3137]
1312	8699469	2022-11-17 14:28:59.843347+00:00		t	33	73117456071535765	648518346494013176	73117456071544753	648518346500711093	[ 31055 130849 3014]	[ 31077 130865 3016]
1314	24490626	2022-11-17 14:28:59.843347+00:00		t	60	72836324692094703	648518346488712526	72836324692097082	648518346486567081	[ 23977 139993 3003]	[ 24003 140015 3005]
1315	17538326	2022-11-17 14:28:59.843347+00:00		t	24	73047155845538933	648518346515497287	73047155845493055	648518346486977761	[ 29281 132837 2655]	[ 29259 132823 2655]
1316	8699482	2022-11-17 14:28:59.843347+00:00		t	37	73117456071506512	648518346494013176	73117456071513896	648518346500711093	[ 31145 130967 3004]	[ 31111 130965 3004]
1317	26941358	2022-11-17 14:28:59.843347+00:00		t	37	73117524790914379	648518346488712526	73117524790926409	648518346466011696	[ 32517 131893 2979]	[ 32481 131889 2980]
1318	42108401	2022-11-17 14:28:59.843347+00:00		t	26	72976993393873309	648518346488712526	72976993393848004	648518346466011696	[ 27077 138799 2852]	[ 27061 138771 2852]
1319	40616612	2022-11-17 14:28:59.843347+00:00		t	59	73117524791079633	648518346488712526	73117524791079731	648518346466011696	[ 31959 132875 3041]	[ 31951 132895 3040]
1320	40616616	2022-11-17 14:28:59.843347+00:00		t	47	73117524791098984	648518346488712526	73117524791074862	648518346466011696	[ 31931 132837 3039]	[ 31969 132855 3039]
1321	18026958	2022-11-17 14:28:59.843347+00:00		t	21	72976855954704549	648518346515497287	72976855954874185	648518346504983155	[ 27757 134551 2837]	[ 27749 134587 2837]
1322	39085788	2022-11-17 14:28:59.843347+00:00		t	30	72976924607353806	648518346515497287	72976924607358971	648518346489002225	[ 27689 135337 2761]	[ 27675 135355 2763]
1323	12604114	2022-11-17 14:28:59.843347+00:00		t	64	73329798784972581	648518346487764796	73329798784979775	648518346492790969	[ 37141 166783 2174]	[ 37109 166797 2175]
1324	42673165	2022-11-17 14:28:59.843347+00:00		t	49	73398931048121076	648518346506268574	73398931048101765	648518346483323812	[ 39289 129215 2972]	[ 39301 129187 2973]
1325	42673097	2022-11-17 14:28:59.843347+00:00		t	57	73398931048247001	648518346481266010	73398931048239312	648518346483323812	[ 39069 129297 3023]	[ 39031 129303 3023]
1326	3787879	2022-11-17 14:28:59.843347+00:00		t	15	73047087126062188	648518346495589814	73047087126077099	648518346474435437	[ 29101 131049 2682]	[ 29131 131035 2684]
1327	17538115	2022-11-17 14:28:59.843347+00:00		t	66	73047155845485489	648518346515497287	73047155845492925	648518346489002225	[ 28909 132599 2649]	[ 28911 132589 2651]
1328	17538150	2022-11-17 14:28:59.843347+00:00		t	39	73047155845503230	648518346515497287	73047155845541390	648518346489002225	[ 28925 132743 2658]	[ 28959 132727 2658]
1329	2748377	2022-11-17 14:28:59.843347+00:00		t	19	73047087327293483	648518346494013176	73047087327280104	648518346489002225	[ 30221 129591 2999]	[ 30237 129561 2999]
1330	591210	2022-11-17 14:28:59.843347+00:00		t	35	73047155845575920	648518346495589814	73047155845602128	648518346474435437	[ 28887 131233 2687]	[ 28857 131243 2689]
1331	8346697	2022-11-17 14:28:59.843347+00:00		t	19	73046743461566374	648518346476826486	73046743461588702	648518346474435437	[ 29631 118981 2535]	[ 29593 119005 2535]
1332	20486662	2022-11-17 14:28:59.843347+00:00		t	36	73046743461583758	648518346476826486	73046743461581190	648518346474435437	[ 29787 118977 2537]	[ 29805 118983 2540]
1333	10040150	2022-11-17 14:28:59.843347+00:00		t	33	72976787168539258	648518346489924111	72976787168536650	648518346496329789	[ 28327 132647 2800]	[ 28357 132667 2800]
1334	19982519	2022-11-17 14:28:59.843347+00:00		t	27	73047087193142015	648518346489924111	73047087193173562	648518346474435437	[ 29647 130459 2773]	[ 29623 130437 2775]
1335	41701604	2022-11-17 14:28:59.843347+00:00		t	39	72976855954842075	648518346489924111	72976855954858654	648518346496329789	[ 26977 133983 2832]	[ 27013 133995 2833]
1337	17621430	2022-11-17 14:28:59.843347+00:00		t	19	72976855888019085	648518346495589814	72976855888001959	648518346474435437	[ 27485 133579 2790]	[ 27483 133621 2791]
1338	17621440	2022-11-17 14:28:59.843347+00:00		t	20	72976855887951332	648518346495589814	72976855887969371	648518346474435437	[ 27537 133609 2768]	[ 27501 133605 2768]
1339	26726315	2022-11-17 14:28:59.843347+00:00		t	29	73047155912536785	648518346495589814	73047155912555497	648518346496329789	[ 28943 131457 2736]	[ 28943 131491 2736]
1340	17621461	2022-11-17 14:28:59.843347+00:00		t	41	72976855887966743	648518346495589814	72976855887953748	648518346496329789	[ 27559 133637 2770]	[ 27539 133673 2770]
1341	17621465	2022-11-17 14:28:59.843347+00:00		t	34	72976855888029930	648518346495589814	72976855887999144	648518346496329789	[ 27535 133567 2788]	[ 27551 133591 2788]
1342	10040096	2022-11-17 14:28:59.843347+00:00		t	15	72976787168522827	648518346495589814	72976787168513226	648518346474435437	[ 28237 132559 2796]	[ 28245 132593 2795]
1343	10040124	2022-11-17 14:28:59.843347+00:00		t	14	72976787168515575	648518346495589814	72976787168513275	648518346474435437	[ 28289 132529 2796]	[ 28317 132543 2797]
1344	15390649	2022-11-17 14:28:59.843347+00:00		t	17	73116768608315005	648518346489924111	73116768608297885	648518346496329789	[ 32401 108881 2493]	[ 32381 108891 2492]
1345	42673298	2022-11-17 14:28:59.843347+00:00		t	38	73398931048092106	648518346506268574	73398931048110150	648518346483323812	[ 39557 129345 2968]	[ 39565 129329 2970]
1346	42673294	2022-11-17 14:28:59.843347+00:00		t	48	73398931048118305	648518346488285726	73398931048110150	648518346483323812	[ 39583 129289 2974]	[ 39557 129301 2973]
1347	42673243	2022-11-17 14:28:59.843347+00:00		t	43	73398931048098984	648518346506268574	73398931048098951	648518346490873773	[ 39467 129233 2963]	[ 39471 129199 2964]
1351	5919560	2022-11-17 14:28:59.843347+00:00		t	19	72696068240069993	648518346489130765	72696068240069995	648518346495560374	[ 18603 154539 2983]	[ 18641 154537 2983]
1352	14653080	2022-11-17 14:28:59.843347+00:00		t	47	72977130832834245	648518346489130765	72977130832831851	648518346495560374	[ 28021 141627 2851]	[ 28061 141625 2852]
1353	30129230	2022-11-17 14:28:59.843347+00:00		t	22	73822517500104290	648518346498728944	73822517500090283	648518346477598684	[ 51901 170779 2240]	[ 51935 170801 2239]
1354	30129160	2022-11-17 14:28:59.843347+00:00		t	21	73822517500111253	648518346498728944	73822517500106399	648518346501459811	[ 51795 170163 2245]	[ 51767 170143 2245]
1355	43849294	2022-11-17 14:28:59.843347+00:00		t	41	72766368331792677	648518346489130765	72766368331683099	648518346495560374	[ 20571 153189 3086]	[ 20563 153155 3086]
1356	33958366	2022-11-17 14:28:59.843347+00:00		t	34	72906624649799450	648518346489130765	72906624649789583	648518346495560374	[ 25277 138307 2902]	[ 25255 138313 2901]
1357	4579698	2022-11-17 14:28:59.843347+00:00		t	15	73892954963730167	648518346498728944	73892954963735145	648518346483323812	[ 53377 173351 2227]	[ 53347 173349 2228]
1358	4579718	2022-11-17 14:28:59.843347+00:00		t	41	73892954963715086	648518346498728944	73892954963735292	648518346483323812	[ 53637 173515 2221]	[ 53623 173497 2223]
1359	5919727	2022-11-17 14:28:59.843347+00:00		t	20	72696068240127271	648518346489130765	72696068240129745	648518346495560374	[ 18947 154427 3008]	[ 18937 154389 3008]
1360	45026761	2022-11-17 14:28:59.843347+00:00		t	20	72836599570103376	648518346489130765	72836599570106031	648518346495560374	[ 24365 148391 3020]	[ 24339 148399 3019]
1361	4579709	2022-11-17 14:28:59.843347+00:00		t	25	73892954963688276	648518346498728944	73892954963692508	648518346477598684	[ 53489 173447 2207]	[ 53505 173419 2207]
1362	17350618	2022-11-17 14:28:59.843347+00:00		t	23	73681573786254222	648518346498728944	73681573786245833	648518346483323812	[ 47141 163907 2121]	[ 47133 163877 2121]
1363	20483039	2022-11-17 14:28:59.843347+00:00		t	21	73681642572491801	648518346498728944	73681642572494504	648518346483323812	[ 47619 166121 2189]	[ 47649 166133 2189]
1364	20483059	2022-11-17 14:28:59.843347+00:00		t	34	73681642572489610	648518346498728944	73681642572682984	648518346483323812	[ 47703 166029 2192]	[ 47709 165997 2193]
1365	43849304	2022-11-17 14:28:59.843347+00:00		t	32	72766368331806775	648518346489130765	72766368331731074	648518346495560374	[ 20559 153181 3093]	[ 20567 153149 3095]
1366	21774407	2022-11-17 14:28:59.843347+00:00		t	21	73893023616256279	648518346498728944	73893023616234273	648518346483323812	[ 54387 175633 2160]	[ 54385 175611 2160]
1367	27022130	2022-11-17 14:28:59.843347+00:00		t	19	73822517500116602	648518346498728944	73822517500119113	648518346501459811	[ 52149 171259 2251]	[ 52165 171235 2252]
1368	30129180	2022-11-17 14:28:59.843347+00:00		t	33	73822517500111253	648518346498728944	73822517500101197	648518346477598684	[ 51809 170141 2245]	[ 51799 170113 2245]
1369	30129209	2022-11-17 14:28:59.843347+00:00		t	35	73822517500116302	648518346498728944	73822517500128688	648518346483323812	[ 51863 170733 2253]	[ 51893 170721 2253]
1370	30129236	2022-11-17 14:28:59.843347+00:00		t	31	73822517500081372	648518346498728944	73822517500090101	648518346483323812	[ 51935 170441 2238]	[ 51943 170411 2239]
1371	32169092	2022-11-17 14:28:59.843347+00:00		t	13	73046468583707867	648518346515497287	73046537303198165	648518346466011696	[ 29173 112639 2525]	[ 29205 112657 2526]
1373	22313306	2022-11-17 14:28:59.843347+00:00		t	48	72906555997183766	648518346515497287	72906555997080535	648518346489002225	[ 25581 136097 2965]	[ 25567 136063 2966]
1374	3331017	2022-11-17 14:28:59.843347+00:00		t	49	73470124090604595	648518346515497287	73470124090631213	648518346487714539	[ 42445 153765 2398]	[ 42475 153759 2399]
1375	33293605	2022-11-17 14:28:59.843347+00:00		t	32	73046606089541368	648518346515497287	73046606089547203	648518346466011696	[ 29455 115671 2580]	[ 29443 115707 2581]
1376	40797202	2022-11-17 14:28:59.843347+00:00		t	12	73258193492830519	648518346515497287	73258193492840706	648518346500697781	[ 36457 130855 2916]	[ 36459 130821 2917]
1377	20201265	2022-11-17 14:28:59.843347+00:00		t	19	73117524656671383	648518346515497287	73117524656690305	648518346466210608	[ 31227 132393 2720]	[ 31235 132419 2720]
1378	36805099	2022-11-17 14:28:59.843347+00:00		t	53	72906555930367379	648518346515497287	72906555930376407	648518346509994042	[ 25507 136191 2917]	[ 25493 136211 2919]
1379	34390263	2022-11-17 14:28:59.843347+00:00		t	40	73470055371207929	648518346515497287	73470055371207954	648518346487714539	[ 42311 153447 2402]	[ 42339 153447 2403]
1380	31792082	2022-11-17 14:28:59.843347+00:00		t	46	73399617974573167	648518346515497287	73399617974565948	648518346500697781	[ 40363 149799 2504]	[ 40359 149837 2505]
1381	45026825	2022-11-17 14:28:59.843347+00:00		t	36	72836599570098425	648518346489130765	72836599570076690	648518346495560374	[ 24467 148277 3017]	[ 24505 148265 3017]
1382	13816828	2022-11-17 14:28:59.843347+00:00		t	32	72976855820758698	648518346515497287	72976855820758738	648518346506783522	[ 28397 133883 2622]	[ 28419 133899 2624]
1383	7906474	2022-11-17 14:28:59.843347+00:00		t	36	73047224631968767	648518346515497287	73047224631982320	648518346466011696	[ 29483 133505 2712]	[ 29491 133473 2712]
1384	1820318	2022-11-17 14:28:59.843347+00:00		t	20	73470055371269702	648518346515497287	73470055371269624	648518346517550122	[ 41997 152499 2428]	[ 42025 152495 2427]
1385	19616050	2022-11-17 14:28:59.843347+00:00		t	14	73047155912510215	648518346515497287	73047155912529880	648518346466210608	[ 30385 132465 2724]	[ 30409 132459 2726]
1386	17538302	2022-11-17 14:28:59.843347+00:00		t	46	73047155845495263	648518346515497287	73047155845450724	648518346502586791	[ 29241 132507 2642]	[ 29205 132503 2643]
1387	10455446	2022-11-17 14:28:59.843347+00:00		t	45	73540561554213556	648518346515497287	73540561554208826	648518346500697781	[ 44411 155997 2366]	[ 44445 155985 2366]
1388	36804853	2022-11-17 14:28:59.843347+00:00		t	31	72906555930353254	648518346515497287	72906555930363271	648518346495560374	[ 25009 136975 2911]	[ 25023 136973 2914]
1389	591189	2022-11-17 14:28:59.843347+00:00		t	29	73047155845566655	648518346495589814	73047155845724759	648518346474435437	[ 28877 131189 2689]	[ 28841 131193 2690]
1390	21774488	2022-11-17 14:28:59.843347+00:00		t	69	73893092335694678	648518346498728944	73893023616190631	648518346483323812	[ 54523 176165 2147]	[ 54511 176127 2148]
1391	21774533	2022-11-17 14:28:59.843347+00:00		t	33	73893023616239190	648518346498728944	73893023616229853	648518346483323812	[ 54591 175697 2155]	[ 54623 175719 2155]
1392	21774563	2022-11-17 14:28:59.843347+00:00		t	30	73893023616239458	648518346498728944	73893023616227577	648518346483323812	[ 54647 175973 2156]	[ 54675 175953 2155]
1393	27022012	2022-11-17 14:28:59.843347+00:00		t	44	73822517500136081	648518346498728944	73822517500114299	648518346483323812	[ 51857 171337 2256]	[ 51831 171333 2255]
1394	27022027	2022-11-17 14:28:59.843347+00:00		t	39	73822517499987982	648518346498728944	73822517500036615	648518346483323812	[ 51845 171321 2206]	[ 51873 171313 2206]
1395	27022111	2022-11-17 14:28:59.843347+00:00		t	34	73822517500050818	648518346498728944	73822517500041620	648518346483323812	[ 52145 171589 2220]	[ 52117 171561 2220]
1396	27022134	2022-11-17 14:28:59.843347+00:00		t	25	73822517500000661	648518346498728944	73822517499985457	648518346483323812	[ 52185 171651 2197]	[ 52171 171619 2197]
1397	3581728	2022-11-17 14:28:59.843347+00:00		t	38	73681573786294502	648518346498728944	73681573786314512	648518346483323812	[ 48317 164743 2142]	[ 48315 164737 2145]
1398	3581753	2022-11-17 14:28:59.843347+00:00		t	20	73681573786301929	648518346498728944	73681573786309834	648518346506702370	[ 48327 164735 2143]	[ 48351 164707 2145]
1399	3581768	2022-11-17 14:28:59.843347+00:00		t	29	73681573786301824	648518346498728944	73681573786307181	648518346506702370	[ 48335 164563 2141]	[ 48371 164571 2142]
1400	7991565	2022-11-17 14:28:59.843347+00:00		t	36	73822586219539464	648518346498728944	73822586219539471	648518346501459811	[ 53121 173119 2225]	[ 53151 173111 2225]
1401	2748277	2022-11-17 14:28:59.843347+00:00		t	22	73047087327341366	648518346494013176	73047087327359666	648518346489002225	[ 29843 129539 3026]	[ 29809 129549 3027]
1404	13816794	2022-11-17 14:28:59.843347+00:00		t	13	72976855820747097	648518346515497287	72976855820742511	648518346489002225	[ 28365 133873 2616]	[ 28379 133839 2616]
1405	16292464	2022-11-17 14:28:59.843347+00:00		t	17	72836393545762245	648518346509099839	72836393545767992	648518346466210608	[ 23015 142913 3226]	[ 22991 142915 3228]
1407	657593	2022-11-17 14:28:59.843347+00:00		t	26	72976924741604747	648518346512457518	72976924741604712	648518346489002225	[ 27709 136287 3019]	[ 27689 136261 3020]
1408	15390652	2022-11-17 14:28:59.843347+00:00		t	53	73116768608312468	648518346489924111	73116768608307382	648518346474435437	[ 32415 108735 2495]	[ 32393 108707 2495]
1409	15390658	2022-11-17 14:28:59.843347+00:00		t	32	73116768608315005	648518346489924111	73116768608309942	648518346474435437	[ 32415 108905 2495]	[ 32403 108947 2496]
1410	15390680	2022-11-17 14:28:59.843347+00:00		t	17	73116768608264395	648518346495589814	73116768608293133	648518346496329789	[ 32483 108687 2484]	[ 32451 108683 2486]
1411	15390674	2022-11-17 14:28:59.843347+00:00		t	14	73116768608264395	648518346495589814	73116768608285891	648518346474435437	[ 32483 108709 2484]	[ 32445 108715 2485]
1413	16710376	2022-11-17 14:28:59.843347+00:00		t	29	73046674742160979	648518346489924111	73046674742169021	648518346496329789	[ 29711 118297 2523]	[ 29723 118277 2525]
1414	15995381	2022-11-17 14:28:59.843347+00:00		t	39	72836668289668545	648518346489130765	72836668289642584	648518346495560374	[ 23183 149553 3060]	[ 23211 149577 3060]
1415	12604170	2022-11-17 14:28:59.843347+00:00		t	23	73329798784840411	648518346494727813	73329798784837897	648518346486567081	[ 37145 166475 2118]	[ 37179 166471 2119]
1416	35668719	2022-11-17 14:28:59.843347+00:00		t	49	73047155979476465	648518346494013176	73047155979445145	648518346500711093	[ 29995 132937 2829]	[ 30001 132977 2829]
1417	591243	2022-11-17 14:28:59.843347+00:00		t	22	73047155845584081	648518346495589814	73047155845665656	648518346474435437	[ 28905 131373 2695]	[ 28905 131409 2696]
1420	23891628	2022-11-17 14:28:59.843347+00:00		t	27	72976855888064465	648518346498609713	72976855888091366	648518346474435437	[ 26645 134293 2815]	[ 26651 134321 2816]
1421	28097783	2022-11-17 14:28:59.843347+00:00		t	14	72835362619383243	648518346499957388	72835362619385525	648518346495560374	[ 24175 111307 2987]	[ 24151 111287 2987]
1422	28097799	2022-11-17 14:28:59.843347+00:00		t	13	72835362619390095	648518346499957388	72835362619383308	648518346495560374	[ 24165 111411 2978]	[ 24163 111393 2977]
1423	21876134	2022-11-17 14:28:59.843347+00:00		t	39	72905731363571456	648518346489146857	72905731363587167	648518346495560374	[ 25555 112601 2997]	[ 25583 112609 2999]
1424	21876135	2022-11-17 14:28:59.843347+00:00		t	29	72905731363584536	648518346489146857	72905731363589671	648518346495560374	[ 25565 112469 3002]	[ 25587 112501 3001]
1425	21876137	2022-11-17 14:28:59.843347+00:00		t	44	72905731363601937	648518346489146857	72905731363619078	648518346495560374	[ 25565 112395 3010]	[ 25591 112401 3011]
1426	37559513	2022-11-17 14:28:59.843347+00:00		t	41	73468818621861143	648518346515497287	73468818621863679	648518346500697781	[ 42181 115193 2757]	[ 42181 115165 2756]
1428	12604146	2022-11-17 14:28:59.843347+00:00		t	45	73329798784922973	648518346470499326	73329798784927815	648518346492790969	[ 37167 166861 2154]	[ 37155 166835 2155]
1429	39441771	2022-11-17 14:28:59.843347+00:00		t	63	73046674809134192	648518346484833539	73046674809152067	648518346474435437	[ 30347 117153 2625]	[ 30357 117121 2626]
1430	39441778	2022-11-17 14:28:59.843347+00:00		t	51	73046674809166488	648518346484833539	73046674809178532	648518346474435437	[ 30359 117135 2637]	[ 30377 117113 2636]
1433	14569010	2022-11-17 14:28:59.843347+00:00		t	27	72695862283126827	648518346490072371	72695862283170697	648518346506702370	[ 19043 147621 3458]	[ 19043 147611 3461]
1434	14569028	2022-11-17 14:28:59.843347+00:00		t	23	72695862283116882	648518346490072371	72695862283172542	648518346506702370	[ 19117 147723 3458]	[ 19083 147721 3458]
1435	14569037	2022-11-17 14:28:59.843347+00:00		t	56	72695862283121410	648518346490072371	72695862283116985	648518346506702370	[ 19141 147745 3456]	[ 19131 147775 3457]
1436	18336906	2022-11-17 14:28:59.843347+00:00		t	12	72906555930219941	648518346512457518	72906555930243088	648518346477598684	[ 25685 136513 2861]	[ 25679 136471 2862]
1438	18336901	2022-11-17 14:28:59.843347+00:00		t	36	72906555930357831	648518346512457518	72906555930360361	648518346509994042	[ 25707 136373 2915]	[ 25677 136367 2914]
1439	17621299	2022-11-17 14:28:59.843347+00:00		t	48	72976855888040958	648518346494014200	72976855888055384	648518346474435437	[ 27223 133317 2808]	[ 27211 133283 2809]
1440	18336999	2022-11-17 14:28:59.843347+00:00		t	40	72906555930195859	648518346512457518	72906555930193529	648518346501459811	[ 25775 136669 2848]	[ 25813 136689 2849]
1441	17538191	2022-11-17 14:28:59.843347+00:00		t	21	73047155845651419	648518346498609713	73047155845617505	648518346474435437	[ 29023 132331 2692]	[ 29005 132309 2692]
1442	8090760	2022-11-17 14:28:59.843347+00:00		t	20	72906624716785704	648518346509099839	72906624716773042	648518346466210608	[ 25185 137975 2972]	[ 25213 137999 2972]
1444	17621042	2022-11-17 14:28:59.843347+00:00		t	63	72976855888023479	648518346484833539	72976855888011937	648518346474435437	[ 26719 133503 2796]	[ 26697 133483 2796]
1445	378431	2022-11-17 14:28:59.843347+00:00		t	30	72906555997136506	648518346509099839	72906555997272578	648518346504983155	[ 25535 137003 2968]	[ 25529 136971 2970]
1447	17621154	2022-11-17 14:28:59.843347+00:00		t	61	72976855887978992	648518346494014200	72976855887981933	648518346474435437	[ 27003 133187 2781]	[ 26969 133185 2783]
1448	591257	2022-11-17 14:28:59.843347+00:00		t	37	73047155845673618	648518346498609713	73047155845704177	648518346474435437	[ 28921 132041 2696]	[ 28939 132013 2696]
1449	12604218	2022-11-17 14:28:59.843347+00:00		t	16	73329798784504329	648518346515841317	73329798784506848	648518346499530587	[ 37275 166337 2058]	[ 37263 166371 2058]
1450	3787929	2022-11-17 14:28:59.843347+00:00		t	13	73047087126044650	648518346494014200	73047087126019758	648518346474435437	[ 29233 131027 2666]	[ 29267 131043 2667]
1451	657663	2022-11-17 14:28:59.843347+00:00		t	13	72976924741607431	648518346512457518	72976924741617709	648518346501459811	[ 27763 136463 3025]	[ 27803 136465 3025]
1452	3787886	2022-11-17 14:28:59.843347+00:00		t	44	73047155845547178	648518346494014200	73047087126059737	648518346474435437	[ 29159 131075 2674]	[ 29151 131069 2676]
1453	25022269	2022-11-17 14:28:59.843347+00:00		t	21	72906624783876632	648518346509099839	72906624783881552	648518346492790969	[ 25475 137823 3099]	[ 25471 137831 3100]
1454	21038843	2022-11-17 14:28:59.843347+00:00		t	41	73046674742202915	648518346494014200	73046674742217818	648518346496329789	[ 30441 117207 2540]	[ 30435 117201 2542]
1455	16710504	2022-11-17 14:28:59.843347+00:00		t	44	73046674742174435	648518346494014200	73046674742203847	648518346489002225	[ 30035 118567 2533]	[ 30053 118593 2535]
1456	16710530	2022-11-17 14:28:59.843347+00:00		t	29	73046674742203764	648518346494014200	73046674742213596	648518346474435437	[ 30069 118443 2540]	[ 30095 118445 2542]
1458	9437559	2022-11-17 14:28:59.843347+00:00		t	34	72906624649910758	648518346509099839	72906624649963386	648518346509994042	[ 26055 137795 2949]	[ 26091 137787 2950]
1460	10040060	2022-11-17 14:28:59.843347+00:00		t	45	72976787168436612	648518346484833539	72976787168457184	648518346474435437	[ 28159 132661 2768]	[ 28155 132623 2768]
1461	10040088	2022-11-17 14:28:59.843347+00:00		t	42	72976787168451963	648518346498609713	72976787168449192	648518346474435437	[ 28205 132205 2767]	[ 28235 132201 2767]
1462	10040107	2022-11-17 14:28:59.843347+00:00		t	21	72976787168444141	648518346498609713	72976787168464678	648518346474435437	[ 28265 132317 2764]	[ 28277 132287 2765]
1463	10040182	2022-11-17 14:28:59.843347+00:00		t	45	72976787168446935	648518346484833539	72976787168464896	648518346474435437	[ 28403 132645 2768]	[ 28409 132647 2770]
1464	26726349	2022-11-17 14:28:59.843347+00:00		t	24	73047155912494903	648518346494014200	73047155912489185	648518346474435437	[ 29073 131473 2712]	[ 29041 131483 2713]
1465	26726367	2022-11-17 14:28:59.843347+00:00		t	49	73047155912485939	648518346494014200	73047155912511765	648518346474435437	[ 29097 131227 2722]	[ 29117 131203 2723]
1466	26726380	2022-11-17 14:28:59.843347+00:00		t	20	73047155912485939	648518346494014200	73047155912502511	648518346474435437	[ 29137 131205 2714]	[ 29155 131185 2714]
1467	26726435	2022-11-17 14:28:59.843347+00:00		t	16	73047155912494899	648518346494014200	73047155912505161	648518346474435437	[ 29247 131463 2715]	[ 29261 131485 2717]
1469	27849465	2022-11-17 14:28:59.843347+00:00		t	27	73117456071510584	648518346509099839	73117456071530312	648518346492790969	[ 31197 129521 3009]	[ 31195 129559 3009]
1470	3787922	2022-11-17 14:28:59.843347+00:00		t	30	73047087126029426	648518346494014200	73047087126026923	648518346496329789	[ 29233 130989 2666]	[ 29257 130975 2666]
1471	17621338	2022-11-17 14:28:59.843347+00:00		t	13	72976855888128303	648518346498122855	72976855888109464	648518346474435437	[ 27219 133345 2825]	[ 27245 133325 2825]
1472	17621341	2022-11-17 14:28:59.843347+00:00		t	27	72976855887976508	648518346494014200	72976855887966469	648518346474435437	[ 27215 133307 2774]	[ 27249 133291 2775]
1473	17621351	2022-11-17 14:28:59.843347+00:00		t	30	72976855888058504	648518346498122855	72976855888109464	648518346474435437	[ 27275 133277 2822]	[ 27261 133309 2823]
1474	17621451	2022-11-17 14:28:59.843347+00:00		t	33	72976855888067351	648518346498122855	72976855888186550	648518346474435437	[ 27485 133573 2821]	[ 27519 133577 2822]
1475	10040117	2022-11-17 14:28:59.843347+00:00		t	28	72976787168495792	648518346494014200	72976787168501155	648518346474435437	[ 28277 132909 2785]	[ 28301 132931 2786]
1476	10040129	2022-11-17 14:28:59.843347+00:00		t	26	72976787168503747	648518346494014200	72976787168462452	648518346474435437	[ 28295 132831 2778]	[ 28327 132841 2778]
1478	15390713	2022-11-17 14:28:59.843347+00:00		t	25	73116768608300152	648518346484833539	73116768608293165	648518346496329789	[ 32553 108701 2490]	[ 32525 108695 2490]
1480	7804250	2022-11-17 14:28:59.843347+00:00		t	12	73469505950903588	648518346502482343	73469505950921152	648518346483323812	[ 42117 136865 3042]	[ 42129 136849 3045]
1482	18336886	2022-11-17 14:28:59.843347+00:00		t	29	72906555930209757	648518346512457518	72906555930207410	648518346489002225	[ 25645 136491 2851]	[ 25649 136457 2852]
1483	18336887	2022-11-17 14:28:59.843347+00:00		t	19	72906555930219941	648518346512457518	72906555930243127	648518346489002225	[ 25677 136521 2863]	[ 25653 136491 2864]
1484	18336912	2022-11-17 14:28:59.843347+00:00		t	26	72906555930299196	648518346512457518	72906555930291315	648518346477598684	[ 25727 136309 2890]	[ 25687 136321 2891]
1485	18336925	2022-11-17 14:28:59.843347+00:00		t	53	72906555930261283	648518346512457518	72906555930243127	648518346489002225	[ 25693 136399 2868]	[ 25707 136433 2868]
1486	18337286	2022-11-17 14:28:59.843347+00:00		t	25	72906555930345859	648518346509099839	72906555930340980	648518346509994042	[ 26227 136831 2906]	[ 26193 136823 2906]
1487	18337273	2022-11-17 14:28:59.843347+00:00		t	40	72906555930353251	648518346509099839	72906555930355696	648518346489002225	[ 26213 136987 2912]	[ 26179 136975 2912]
1488	18337291	2022-11-17 14:28:59.843347+00:00		t	23	72906555930374655	648518346509099839	72906555930384003	648518346489002225	[ 26231 137017 2918]	[ 26195 137033 2919]
1490	15390705	2022-11-17 14:28:59.843347+00:00		t	38	73116768608300152	648518346484833539	73116768608300138	648518346474435437	[ 32545 108669 2490]	[ 32505 108671 2491]
1491	15390728	2022-11-17 14:28:59.843347+00:00		t	43	73116768608300152	648518346484833539	73116768608305066	648518346474435437	[ 32573 108747 2492]	[ 32543 108753 2493]
1493	15918776	2022-11-17 14:28:59.843347+00:00		t	24	73117456071758892	648518346509099839	73117456071736605	648518346501459811	[ 32587 130297 3079]	[ 32571 130277 3079]
1494	9636392	2022-11-17 14:28:59.843347+00:00		t	18	72906624716849304	648518346509099839	72906624716856969	648518346492790969	[ 25157 138731 3004]	[ 25121 138731 3005]
1495	15719283	2022-11-17 14:28:59.843347+00:00		t	14	73047156113871995	648518346509099839	73047156113855452	648518346489002225	[ 29473 133035 3125]	[ 29465 133069 3125]
1496	19295542	2022-11-17 14:28:59.843347+00:00		t	38	72906555997399280	648518346509099839	72906555997418450	648518346496982580	[ 25673 136145 3021]	[ 25653 136173 3022]
1497	15918552	2022-11-17 14:28:59.843347+00:00		t	35	73117456071508981	648518346509099839	73117456071521376	648518346500711093	[ 32075 130761 3008]	[ 32099 130787 3008]
1498	15918577	2022-11-17 14:28:59.843347+00:00		t	39	73117456071516328	648518346509099839	73117456071486260	648518346500711093	[ 32117 130677 2994]	[ 32151 130669 2995]
1499	15918560	2022-11-17 14:28:59.843347+00:00		t	45	73117456071508981	648518346509099839	73117456071526156	648518346489002225	[ 32085 130733 3011]	[ 32117 130747 3011]
1500	16089318	2022-11-17 14:28:59.843347+00:00		t	46	72836255972793651	648518346509099839	72836255972764376	648518346486977761	[ 24025 139191 3056]	[ 24051 139179 3057]
1502	7447258	2022-11-17 14:28:59.843347+00:00		t	41	72906555930119116	648518346512457518	72906555929937408	648518346489002225	[ 26199 135453 2829]	[ 26165 135439 2829]
1503	28234377	2022-11-17 14:28:59.843347+00:00		t	20	72976787302555952	648518346509099839	72976787302586497	648518346504983155	[ 28193 131941 2981]	[ 28219 131925 2981]
1504	14327959	2022-11-17 14:28:59.843347+00:00		t	20	73047293552786902	648518346509099839	73047293552776575	648518346489002225	[ 29117 135571 3101]	[ 29091 135561 3100]
1505	28234379	2022-11-17 14:28:59.843347+00:00		t	35	72976787302808513	648518346509099839	72976787302799576	648518346504983155	[ 28239 131403 3070]	[ 28231 131369 3070]
1506	9636112	2022-11-17 14:28:59.843347+00:00		t	16	72906624716936331	648518346509099839	72906624716936367	648518346466011696	[ 24613 138777 3039]	[ 24603 138797 3038]
1507	9988138	2022-11-17 14:28:59.843347+00:00		t	29	73047293485686627	648518346509099839	73047293485678706	648518346466210608	[ 29491 136673 2986]	[ 29503 136647 2985]
1508	9987842	2022-11-17 14:28:59.843347+00:00		t	18	73047293485942714	648518346509099839	73047293486007148	648518346501459811	[ 29097 136229 3080]	[ 29117 136199 3081]
1509	15918780	2022-11-17 14:28:59.843347+00:00		t	36	73117456071620902	648518346509099839	73117456071638090	648518346489002225	[ 32609 130471 3058]	[ 32593 130447 3059]
1510	21038723	2022-11-17 14:28:59.843347+00:00		t	44	73046674742326701	648518346484833539	73046674742429533	648518346496329789	[ 30237 117445 2564]	[ 30277 117447 2564]
1511	24490627	2022-11-17 14:28:59.843347+00:00		t	20	72836324692254816	648518346509099839	72836324692271648	648518346466210608	[ 23963 139493 3068]	[ 23991 139513 3069]
1512	21038586	2022-11-17 14:28:59.843347+00:00		t	29	73046674742280307	648518346484833539	73046674742247186	648518346474435437	[ 30095 117659 2553]	[ 30073 117651 2555]
1513	21038596	2022-11-17 14:28:59.843347+00:00		t	21	73046674742220688	648518346484833539	73046674742223075	648518346474435437	[ 30131 117737 2549]	[ 30089 117743 2549]
1514	18336946	2022-11-17 14:28:59.843347+00:00		t	26	72906555930245792	648518346512457518	72906555930240162	648518346509994042	[ 25705 136383 2866]	[ 25723 136403 2866]
1515	18336969	2022-11-17 14:28:59.843347+00:00		t	37	72906555930202835	648518346512457518	72906555930205116	648518346509994042	[ 25775 136455 2853]	[ 25765 136439 2853]
1516	18336975	2022-11-17 14:28:59.843347+00:00		t	12	72906555930250883	648518346512457518	72906555930243127	648518346489002225	[ 25787 136435 2869]	[ 25763 136445 2868]
1517	18336937	2022-11-17 14:28:59.843347+00:00		t	14	72906555930219941	648518346512457518	72906555930207410	648518346489002225	[ 25711 136505 2858]	[ 25715 136479 2858]
1518	10040040	2022-11-17 14:28:59.843347+00:00		t	33	72976787168452240	648518346498609713	72976787168452224	648518346496329789	[ 28063 132495 2772]	[ 28045 132467 2772]
1519	7804358	2022-11-17 14:28:59.843347+00:00		t	17	73469505950894701	648518346502482343	73469505950908730	648518346477598684	[ 42321 137075 3037]	[ 42317 137079 3040]
1521	34629893	2022-11-17 14:28:59.843347+00:00		t	57	73116699889022269	648518346488912397	73116699889012118	648518346474435437	[ 32287 107577 2560]	[ 32303 107617 2561]
1522	14106537	2022-11-17 14:28:59.843347+00:00		t	31	73047087193114432	648518346495694754	73047087193131110	648518346474435437	[ 30351 130897 2765]	[ 30345 130863 2766]
1523	14106592	2022-11-17 14:28:59.843347+00:00		t	17	73047087193119343	648518346495694754	73047087193137854	648518346474435437	[ 30443 130921 2768]	[ 30447 130893 2769]
1525	26194110	2022-11-17 14:28:59.843347+00:00		t	23	72413012849740206	648518346504552684	72413012849749581	648518346495560374	[ 11839 107013 3306]	[ 11865 107003 3307]
1526	9339147	2022-11-17 14:28:59.843347+00:00		t	35	73469505749547328	648518346479465691	73469505749563355	648518346484428839	[ 42599 135173 2641]	[ 42637 135171 2641]
1528	9433974	2022-11-17 14:28:59.843347+00:00		t	38	73540698791979087	648518346499506014	73540698791959543	648518346496982580	[ 44609 160237 2046]	[ 44649 160229 2046]
1529	9433919	2022-11-17 14:28:59.843347+00:00		t	34	73540698791924247	648518346499506014	73540698791916579	648518346466210608	[ 44495 160115 2032]	[ 44523 160097 2032]
1530	33779098	2022-11-17 14:28:59.843347+00:00		t	42	73681642572746609	648518346499506014	73681642572741863	648518346502586791	[ 48209 167405 2216]	[ 48189 167441 2217]
1531	15207934	2022-11-17 14:28:59.843347+00:00		t	17	73540630139354281	648518346499506014	73540630139351436	648518346496982580	[ 44201 158855 2070]	[ 44227 158825 2070]
1532	15640568	2022-11-17 14:28:59.843347+00:00		t	25	73540492834660527	648518346499506014	73540492834672897	648518346496982580	[ 44599 153697 2339]	[ 44577 153725 2340]
1535	42722868	2022-11-17 14:28:59.843347+00:00		t	21	73540630273689456	648518346491657534	73540630273702952	648518346483323812	[ 45045 157937 2387]	[ 45029 157923 2389]
1536	13897612	2022-11-17 14:28:59.843347+00:00		t	25	73610999017840019	648518346491657534	73610999017850502	648518346483323812	[ 45611 157903 2364]	[ 45597 157927 2366]
1537	3147368	2022-11-17 14:28:59.843347+00:00		t	29	73540424115390447	648518346491657534	73540424115380516	648518346496982580	[ 44205 153355 2409]	[ 44187 153327 2409]
1538	13897604	2022-11-17 14:28:59.843347+00:00		t	14	73610999017840019	648518346491657534	73610999017852940	648518346496982580	[ 45587 157867 2366]	[ 45567 157891 2366]
1539	30653261	2022-11-17 14:28:59.843347+00:00		t	45	73681298975592587	648518346491657534	73681298975592645	648518346483323812	[ 47691 156585 2279]	[ 47671 156615 2280]
1540	35852378	2022-11-17 14:28:59.843347+00:00		t	32	73047224564872768	648518346479362449	73047224564860142	648518346506783522	[ 29365 134381 2613]	[ 29369 134363 2612]
1541	38369162	2022-11-17 14:28:59.843347+00:00		t	63	73400442474032771	648518346515749706	73400442474047911	648518346506783522	[ 40815 174345 2250]	[ 40829 174313 2251]
1542	29182813	2022-11-17 14:28:59.843347+00:00		t	26	73259430107682845	648518346477983469	73259430107700137	648518346490188983	[ 36559 167749 2214]	[ 36557 167719 2215]
1543	19216452	2022-11-17 14:28:59.843347+00:00		t	28	73116700090210369	648518346486067652	73116700090220493	648518346492790969	[ 32255 107723 2913]	[ 32277 107695 2914]
1544	19216462	2022-11-17 14:28:59.843347+00:00		t	52	73116700090139024	648518346486067652	73116700090125516	648518346500711093	[ 32313 108373 2875]	[ 32281 108371 2875]
1545	29569492	2022-11-17 14:28:59.843347+00:00		t	22	72623981643366148	648518346486067652	72623981643357732	648518346492790969	[ 17539 104363 3318]	[ 17551 104347 3317]
1546	19640935	2022-11-17 14:28:59.843347+00:00		t	45	73116768809633861	648518346486067652	73116768809643865	648518346500711093	[ 32535 108591 2887]	[ 32563 108571 2887]
1549	4753486	2022-11-17 14:28:59.843347+00:00		t	12	73116699888945365	648518346492002415	73116699888956219	648518346496329789	[ 32479 107043 2531]	[ 32509 107033 2533]
1550	23678557	2022-11-17 14:28:59.843347+00:00		t	14	73963460140448716	648518346510175526	73963460140437614	648518346490188983	[ 55333 177735 376]	[ 55319 177707 376]
1552	13127619	2022-11-17 14:28:59.843347+00:00		t	48	73330142516601447	648518346511190146	73330142516613457	648518346501459811	[ 38157 176997 2437]	[ 38141 176971 2437]
1553	13127632	2022-11-17 14:28:59.843347+00:00		t	18	73330142516583611	648518346511190146	73330142516572282	648518346501459811	[ 38161 177033 2435]	[ 38153 177025 2433]
1554	12604364	2022-11-17 14:28:59.843347+00:00		t	45	73329798784861499	648518346482260628	73329798784837853	648518346492790969	[ 37515 166357 2126]	[ 37505 166387 2127]
1555	37783629	2022-11-17 14:28:59.843347+00:00		t	38	73468749969589281	648518346502595654	73468749969581640	648518346483323812	[ 42097 112881 2928]	[ 42139 112879 2928]
1556	2657039	2022-11-17 14:28:59.843347+00:00		t	18	73963460140338239	648518346510175526	73963460140357613	648518346490188983	[ 55501 177011 338]	[ 55501 176995 341]
1557	2657040	2022-11-17 14:28:59.843347+00:00		t	13	73963460140343077	648518346510175526	73963460140348139	648518346490188983	[ 55533 176765 334]	[ 55519 176767 336]
1558	37516433	2022-11-17 14:28:59.843347+00:00		t	24	72976168625908899	648518346499541854	72976168625911569	648518346502586791	[ 28365 113391 2580]	[ 28369 113355 2581]
1559	37516423	2022-11-17 14:28:59.843347+00:00		t	29	72976168625908899	648518346499541854	72976168625905982	648518346474435437	[ 28345 113397 2579]	[ 28325 113363 2579]
1560	37516427	2022-11-17 14:28:59.843347+00:00		t	15	72976168625923470	648518346499541854	72976168625921194	648518346474435437	[ 28337 113547 2585]	[ 28331 113549 2588]
1561	37516435	2022-11-17 14:28:59.843347+00:00		t	19	72976168625902815	648518346499541854	72976168625921194	648518346474435437	[ 28369 113537 2584]	[ 28379 113523 2586]
1565	13759292	2022-11-17 14:28:59.843347+00:00		t	25	73116699955963800	648518346503137403	73116699955936244	648518346496329789	[ 31095 108241 2625]	[ 31087 108229 2625]
1566	13759341	2022-11-17 14:28:59.843347+00:00		t	15	73116699956003581	648518346503137403	73116699955981045	648518346496329789	[ 31183 108053 2644]	[ 31215 108033 2645]
1567	18380392	2022-11-17 14:28:59.843347+00:00		t	25	72976168559064430	648518346503137403	72976168559051613	648518346474435437	[ 28565 114283 2547]	[ 28595 114297 2548]
1569	11850075	2022-11-17 14:28:59.843347+00:00		t	43	73046331278869819	648518346488912397	73046331278874357	648518346496329789	[ 29783 108365 2759]	[ 29781 108337 2758]
1570	38566266	2022-11-17 14:28:59.843347+00:00		t	31	73046399864301149	648518346488912397	73046399864318477	648518346474435437	[ 30591 109953 2563]	[ 30615 109931 2563]
1572	8897140	2022-11-17 14:28:59.843347+00:00		t	28	72976305998014497	648518346492002415	72976305998057504	648518346474435437	[ 28605 117391 2563]	[ 28579 117401 2565]
1573	8897161	2022-11-17 14:28:59.843347+00:00		t	34	72976305998028821	648518346492002415	72976305998159305	648518346474435437	[ 28629 117339 2565]	[ 28611 117321 2566]
1574	8897162	2022-11-17 14:28:59.843347+00:00		t	16	72976305998028962	648518346492002415	72976305998202663	648518346474435437	[ 28637 117435 2565]	[ 28613 117455 2566]
1575	12604484	2022-11-17 14:28:59.843347+00:00		t	18	73329798784714114	648518346483897117	73329798784714245	648518346502586791	[ 37653 166811 2068]	[ 37675 166843 2068]
1576	8897113	2022-11-17 14:28:59.843347+00:00		t	42	72976305998073943	648518346492002415	72976305998073309	648518346474435437	[ 28561 117267 2563]	[ 28541 117263 2566]
1577	27774375	2022-11-17 14:28:59.843347+00:00		t	49	73330485845357231	648518346494184505	73330485845325461	648518346495560374	[ 37895 186785 1846]	[ 37933 186797 1846]
1579	41159546	2022-11-17 14:28:59.843347+00:00		t	16	72976100040668145	648518346492551807	72976100040638817	648518346486567081	[ 26845 111191 2853]	[ 26869 111181 2853]
1581	998952	2022-11-17 14:28:59.843347+00:00		t	29	73329661345929857	648518346491175201	73329661345877300	648518346506702370	[ 37661 163107 2102]	[ 37687 163093 2101]
1583	13138244	2022-11-17 14:28:59.843347+00:00		t	40	72694350521630415	648518346500075660	72694350521625859	648518346506783522	[ 19467 103357 3532]	[ 19489 103337 3532]
1584	18662069	2022-11-17 14:28:59.843347+00:00		t	63	73610998816643746	648518346478254573	73610998816643752	648518346496982580	[ 45181 158907 2020]	[ 45209 158889 2021]
1585	27020643	2022-11-17 14:28:59.843347+00:00		t	28	73400304968083902	648518346491175201	73400304968076664	648518346506702370	[ 39275 171553 2167]	[ 39273 171543 2166]
1587	22554413	2022-11-17 14:28:59.843347+00:00		t	34	73328768395487547	648518346512279633	73328768395523167	648518346483323812	[ 37849 135769 2948]	[ 37873 135759 2947]
1588	15029665	2022-11-17 14:28:59.843347+00:00		t	15	73610930298330658	648518346466237232	73610930298338410	648518346500697781	[ 45937 155801 2356]	[ 45943 155767 2356]
1589	34304985	2022-11-17 14:28:59.843347+00:00		t	35	73046400401056240	648518346500545496	73046400401036570	648518346504983155	[ 29777 109443 3548]	[ 29787 109441 3546]
1590	19063290	2022-11-17 14:28:59.843347+00:00		t	14	73398999834740923	648518346489007453	73398999834743481	648518346484428839	[ 39847 131611 3117]	[ 39819 131631 3117]
1591	17459268	2022-11-17 14:28:59.843347+00:00		t	14	73469368713104693	648518346489007453	73469368713118336	648518346499530587	[ 42377 132729 3359]	[ 42395 132729 3362]
1592	1322129	2022-11-17 14:28:59.843347+00:00		t	24	73188649113835592	648518346489069034	73188649113833062	648518346496982580	[ 34107 154849 2352]	[ 34095 154825 2351]
1593	18908433	2022-11-17 14:28:59.843347+00:00		t	23	72976100443422771	648518346500545496	72976031723906532	648518346504983155	[ 26745 110601 3656]	[ 26761 110591 3656]
1594	19615884	2022-11-17 14:28:59.843347+00:00		t	57	73047155912545263	648518346489007453	73047155912514780	648518346504983155	[ 29967 132383 2723]	[ 29997 132391 2722]
1595	4933422	2022-11-17 14:28:59.843347+00:00		t	29	73469299859452886	648518346489007453	73469299859450260	648518346484428839	[ 41531 130853 3124]	[ 41503 130871 3124]
1596	31633546	2022-11-17 14:28:59.843347+00:00		t	22	73259292668754748	648518346489007453	73259292668771765	648518346490188983	[ 34985 162731 2218]	[ 34979 162737 2221]
1597	42699665	2022-11-17 14:28:59.843347+00:00		t	70	72976787235586999	648518346489007453	72976787235570189	648518346490188983	[ 26951 132915 2904]	[ 26977 132889 2904]
1598	18538169	2022-11-17 14:28:59.843347+00:00		t	42	73469368578976753	648518346489007453	73469368578984314	648518346490188983	[ 42111 132691 3146]	[ 42115 132663 3146]
1599	27029589	2022-11-17 14:28:59.843347+00:00		t	26	73398999633875761	648518346489007453	73398999633767653	648518346490188983	[ 40645 132633 2817]	[ 40611 132623 2817]
1600	11443976	2022-11-17 14:28:59.843347+00:00		t	27	73469437231421349	648518346489007453	73469437231441990	648518346484428839	[ 42997 133853 3045]	[ 42995 133853 3048]
1601	13230052	2022-11-17 14:28:59.843347+00:00		t	21	73117524589769774	648518346489007453	73117524589846971	648518346496329789	[ 31491 132531 2684]	[ 31471 132561 2685]
1602	9073314	2022-11-17 14:28:59.843347+00:00		t	51	72976718314838661	648518346489007453	72976718314817766	648518346490188983	[ 28371 130841 2559]	[ 28385 130847 2558]
1603	7009802	2022-11-17 14:28:59.843347+00:00		t	27	73259361321483215	648518346489069034	73259361321340228	648518346499530587	[ 35417 164937 2172]	[ 35419 164971 2172]
1604	7009815	2022-11-17 14:28:59.843347+00:00		t	26	73259361321319416	648518346489069034	73259361321336423	648518346499530587	[ 35463 164973 2167]	[ 35447 164997 2167]
1605	12143487	2022-11-17 14:28:59.843347+00:00		t	57	73188855205283392	648518346489069034	73188855205266357	648518346489002225	[ 33979 160671 2279]	[ 34011 160669 2279]
1606	12143488	2022-11-17 14:28:59.843347+00:00		t	39	73188855205271270	648518346489069034	73188855205266357	648518346489002225	[ 33977 160615 2265]	[ 34009 160601 2265]
1607	15176191	2022-11-17 14:28:59.843347+00:00		t	48	73398999834582715	648518346489007453	73398999834550265	648518346490188983	[ 40855 133077 3087]	[ 40879 133095 3087]
1608	17507941	2022-11-17 14:28:59.843347+00:00		t	21	72976855955146410	648518346489007453	72976855955129704	648518346490188983	[ 27697 133961 2936]	[ 27695 133997 2937]
1609	34840304	2022-11-17 14:28:59.843347+00:00		t	22	73398930980831777	648518346489007453	73398930980965636	648518346484428839	[ 40591 130475 2829]	[ 40579 130447 2829]
1610	25031819	2022-11-17 14:28:59.843347+00:00		t	28	73047155845581472	648518346497035928	73047155845564577	648518346486977761	[ 30279 132493 2683]	[ 30309 132475 2683]
1611	25947407	2022-11-17 14:28:59.843347+00:00		t	19	73047155912482601	648518346489007453	72976787168044538	648518346490188983	[ 28673 131327 2706]	[ 28649 131327 2706]
1612	31191043	2022-11-17 14:28:59.843347+00:00		t	47	73328630889401351	648518346489007453	73328630889412732	648518346484428839	[ 37779 132321 2795]	[ 37813 132325 2796]
1613	32107827	2022-11-17 14:28:59.843347+00:00		t	25	73259155230018729	648518346506556753	73259155230009237	648518346486977761	[ 35277 159707 2290]	[ 35317 159707 2290]
1614	36859748	2022-11-17 14:28:59.843347+00:00		t	27	73259292601875412	648518346517439786	73259292601927439	648518346486977761	[ 36395 163349 2183]	[ 36385 163311 2184]
1615	3620264	2022-11-17 14:28:59.843347+00:00		t	40	73538843902924863	648518346483323812	73538843903131402	648518346486977761	[ 43969 106471 3057]	[ 43935 106471 3057]
1616	37809261	2022-11-17 14:28:59.843347+00:00		t	21	73117593376222755	648518346475535232	73117593376237205	648518346486977761	[ 32163 134927 2750]	[ 32183 134939 2751]
1617	42589046	2022-11-17 14:28:59.843347+00:00		t	23	73400167529113062	648518346492310592	73400167529131621	648518346486977761	[ 40361 167063 2164]	[ 40377 167079 2166]
1618	42589244	2022-11-17 14:28:59.843347+00:00		t	23	73400167529140544	648518346493879438	73400167529132024	648518346486977761	[ 40595 167693 2170]	[ 40613 167675 2170]
1619	40711165	2022-11-17 14:28:59.843347+00:00		t	36	73259223748170919	648518346501099625	73259223748248970	648518346486977761	[ 36479 161395 1925]	[ 36475 161365 1925]
1624	1867843	2022-11-17 14:28:59.843347+00:00		t	25	73259361388283822	648518346487002856	73259361388277017	648518346486977761	[ 36163 165741 2236]	[ 36139 165747 2235]
1625	1867864	2022-11-17 14:28:59.843347+00:00		t	25	73259361388298862	648518346487002856	73259361388288194	648518346486977761	[ 36209 165687 2241]	[ 36201 165723 2242]
1626	4833382	2022-11-17 14:28:59.843347+00:00		t	15	73189336174393595	648518346484947789	73189336174386331	648518346486977761	[ 34201 175101 2119]	[ 34233 175087 2120]
1627	11265572	2022-11-17 14:28:59.843347+00:00		t	30	73259429973640662	648518346510956100	73259429973628544	648518346486977761	[ 36449 166729 2026]	[ 36425 166701 2027]
1628	11265626	2022-11-17 14:28:59.843347+00:00		t	22	73259429973657599	648518346492310592	73259429973643006	648518346486977761	[ 36543 166519 2035]	[ 36529 166515 2034]
1629	11265660	2022-11-17 14:28:59.843347+00:00		t	57	73259429973626110	648518346510956100	73259429973640467	648518346486977761	[ 36581 166435 2026]	[ 36581 166435 2029]
1630	11265745	2022-11-17 14:28:59.843347+00:00		t	21	73259429973572328	648518346514314283	73259429973582477	648518346486977761	[ 36707 166161 2002]	[ 36709 166195 2003]
1631	11265754	2022-11-17 14:28:59.843347+00:00		t	36	73259429973601809	648518346514314283	73259429973596932	648518346486977761	[ 36741 166101 2012]	[ 36731 166073 2013]
1633	42651415	2022-11-17 14:28:59.843347+00:00		t	74	73259224016368632	648518346475524193	73259224016361405	648518346486977761	[ 34923 161577 2340]	[ 34943 161551 2340]
1634	42365072	2022-11-17 14:28:59.843347+00:00		t	30	73117456004098388	648518346489838679	73117456004174085	648518346486977761	[ 31413 130107 2828]	[ 31447 130095 2828]
1636	30577108	2022-11-17 14:28:59.843347+00:00		t	28	73259155296892334	648518346489002225	73259155296876363	648518346486977761	[ 35493 159087 2328]	[ 35519 159115 2328]
1641	42141949	2022-11-17 14:28:59.843347+00:00		t	27	73259155095695311	648518346515738442	73259155095698009	648518346486977761	[ 35817 158757 2006]	[ 35813 158777 2005]
1642	41235659	2022-11-17 14:28:59.843347+00:00		t	22	73188855137983463	648518346496498330	73188855137973805	648518346486977761	[ 33757 160809 2068]	[ 33757 160775 2069]
1643	42589063	2022-11-17 14:28:59.843347+00:00		t	27	73400167529018752	648518346491066428	73400167529026316	648518346486977761	[ 40393 167411 2124]	[ 40407 167397 2126]
1648	19326605	2022-11-17 14:28:59.843347+00:00		t	48	73610999017860854	648518346491657534	73610999017874362	648518346486977761	[ 46951 159403 2372]	[ 46979 159435 2372]
1649	38583415	2022-11-17 14:28:59.843347+00:00		t	21	73681298975558388	648518346491657534	73681298975585947	648518346486977761	[ 47349 156939 2274]	[ 47369 156919 2275]
1650	38583430	2022-11-17 14:28:59.843347+00:00		t	33	73681298975555939	648518346491657534	73681298975585947	648518346486977761	[ 47387 156963 2273]	[ 47403 156939 2275]
1651	18034909	2022-11-17 14:28:59.843347+00:00		t	24	73259361120170732	648518346496232906	73259361186708637	648518346486977761	[ 35599 165081 1801]	[ 35595 165099 1804]
1652	43121351	2022-11-17 14:28:59.843347+00:00		t	59	73400373217578661	648518346499676883	73400373217595632	648518346486977761	[ 40007 172367 1181]	[ 39975 172363 1181]
1654	12143755	2022-11-17 14:28:59.843347+00:00		t	40	73188855205112013	648518346505622609	73188855205119706	648518346486977761	[ 34765 160475 2209]	[ 34765 160511 2210]
1655	3370313	2022-11-17 14:28:59.843347+00:00		t	44	72976856089212422	648518346489002225	72976856089194761	648518346486977761	[ 26983 133851 3139]	[ 26957 133873 3139]
1656	42258526	2022-11-17 14:28:59.843347+00:00		t	36	73188717766307429	648518346489002225	73188717766299892	648518346486977761	[ 34169 156383 2264]	[ 34171 156417 2264]
1658	38071684	2022-11-17 14:28:59.843347+00:00		t	20	72976924607430566	648518346489002225	72976924607428003	648518346486977761	[ 28307 136725 2792]	[ 28291 136755 2792]
1659	16804744	2022-11-17 14:28:59.843347+00:00		t	41	73468681115838896	648518346485733139	73468681115843231	648518346486977761	[ 42793 111985 2646]	[ 42795 111959 2648]
1661	40913020	2022-11-17 14:28:59.843347+00:00		t	32	73259704918283966	648518346496232906	73259704918282977	648518346486977761	[ 35607 175291 2058]	[ 35641 175281 2058]
1664	23182368	2022-11-17 14:28:59.843347+00:00		t	43	73188580327164217	648518346503924942	73188580327105638	648518346486977761	[ 33617 152285 2191]	[ 33591 152267 2191]
1665	23182284	2022-11-17 14:28:59.843347+00:00		t	61	73188580327176253	648518346501099625	73188580327171671	648518346486977761	[ 33405 152087 2202]	[ 33379 152113 2204]
1666	23182292	2022-11-17 14:28:59.843347+00:00		t	39	73188580327176253	648518346501099625	73188580327188915	648518346486977761	[ 33407 152063 2205]	[ 33393 152097 2207]
1667	14687005	2022-11-17 14:28:59.843347+00:00		t	17	72836255972887262	648518346486234344	72836255972799891	648518346486977761	[ 24147 137579 3072]	[ 24159 137579 3070]
1670	12356705	2022-11-17 14:28:59.843347+00:00		t	21	73259704851567739	648518346480436390	73259704851562339	648518346486977761	[ 35615 174743 2032]	[ 35633 174763 2034]
1671	23264054	2022-11-17 14:28:59.843347+00:00		t	23	73259292735809653	648518346496740506	73259292735805335	648518346486977761	[ 35507 161985 2340]	[ 35483 161971 2339]
1672	18775718	2022-11-17 14:28:59.843347+00:00		t	35	73188648979673270	648518346492929710	73188648979685541	648518346486977761	[ 34371 154697 2115]	[ 34367 154695 2117]
1673	18775731	2022-11-17 14:28:59.843347+00:00		t	37	73188648979670550	648518346492929710	73188648979680769	648518346486977761	[ 34397 154777 2115]	[ 34395 154773 2117]
1676	19785183	2022-11-17 14:28:59.843347+00:00		t	23	73259361186967384	648518346496498330	73259361187004264	648518346486977761	[ 36519 164387 1845]	[ 36549 164373 1847]
1677	19922451	2022-11-17 14:28:59.843347+00:00		t	16	73188649046605358	648518346486609284	73188649046666949	648518346486977761	[ 34515 155023 2194]	[ 34535 155049 2195]
1679	32451055	2022-11-17 14:28:59.843347+00:00		t	41	73329935955107129	648518346496232906	73329935955195372	648518346486977761	[ 38249 171747 1549]	[ 38263 171719 1550]
1680	32451073	2022-11-17 14:28:59.843347+00:00		t	26	73329935955110054	648518346496232906	73329935955207219	648518346486977761	[ 38277 171783 1549]	[ 38309 171773 1550]
1681	14988888	2022-11-17 14:28:59.843347+00:00		t	41	73400236315760172	648518346505622609	73400236315875991	648518346486977761	[ 39353 169167 2311]	[ 39343 169195 2311]
1682	19087207	2022-11-17 14:28:59.843347+00:00		t	85	73259292467881920	648518346496498330	73259292467719171	648518346486977761	[ 35475 163085 1922]	[ 35511 163077 1923]
1683	19087225	2022-11-17 14:28:59.843347+00:00		t	91	73259292467659379	648518346496498330	73259292467653986	648518346486977761	[ 35693 163317 1914]	[ 35687 163285 1915]
1684	19219976	2022-11-17 14:28:59.843347+00:00		t	38	73259636198766860	648518346501378838	73259636198763930	648518346486977761	[ 35269 172627 2059]	[ 35255 172603 2059]
1685	19220499	2022-11-17 14:28:59.843347+00:00		t	29	73259636198980333	648518346515841317	73259636198963846	648518346486977761	[ 35779 172653 2071]	[ 35781 172619 2071]
1686	15216902	2022-11-17 14:28:59.843347+00:00		t	42	72976993326833692	648518346518084968	72976993326857482	648518346486977761	[ 28335 137451 2768]	[ 28353 137425 2769]
1687	23509345	2022-11-17 14:28:59.843347+00:00		t	34	73329867571425543	648518346487764796	73329867571422938	648518346486977761	[ 38043 169681 2261]	[ 38073 169689 2260]
1688	32493694	2022-11-17 14:28:59.843347+00:00		t	27	73188923924661166	648518346499903999	73188923924681440	648518346486977761	[ 34197 162005 2257]	[ 34185 162043 2258]
1689	32493713	2022-11-17 14:28:59.843347+00:00		t	23	73188923924699578	648518346496406938	73188923924701908	648518346486977761	[ 34199 161947 2271]	[ 34211 161919 2271]
1690	18775670	2022-11-17 14:28:59.843347+00:00		t	63	73188648979767176	648518346485733139	73188648979772148	648518346486977761	[ 34237 154923 2152]	[ 34269 154951 2154]
1691	32451139	2022-11-17 14:28:59.843347+00:00		t	36	73329935955267579	648518346490806819	73329935955250005	648518346486977761	[ 38413 171549 1566]	[ 38433 171577 1566]
1692	32451238	2022-11-17 14:28:59.843347+00:00		t	24	73329935955243929	648518346490806819	73329935955240753	648518346486977761	[ 38593 171079 1559]	[ 38597 171103 1557]
1693	12604187	2022-11-17 14:28:59.843347+00:00		t	43	73329798784691978	648518346502017353	73329798784726115	648518346486977761	[ 37201 166637 2070]	[ 37205 166611 2071]
1695	42684564	2022-11-17 14:28:59.843347+00:00		t	16	72976718314761811	648518346472571657	72976718314719741	648518346489002225	[ 26805 131031 2517]	[ 26813 131061 2517]
1696	42684578	2022-11-17 14:28:59.843347+00:00		t	24	72976718314694135	648518346475922085	72976718314704244	648518346489002225	[ 26893 131007 2510]	[ 26863 131003 2511]
1698	42684589	2022-11-17 14:28:59.843347+00:00		t	26	72976718314696565	648518346475922085	72976718314683847	648518346489002225	[ 26953 130893 2503]	[ 26941 130915 2502]
1699	2376921	2022-11-17 14:28:59.843347+00:00		t	29	73046331345836921	648518346488702136	73046331345852820	648518346504983155	[ 30605 107405 2839]	[ 30619 107441 2840]
1700	28807201	2022-11-17 14:28:59.843347+00:00		t	38	72835293899923479	648518346497088308	72835293899935325	648518346506783522	[ 23137 109201 2990]	[ 23155 109173 2991]
1701	32493717	2022-11-17 14:28:59.843347+00:00		t	34	73188923924661166	648518346499903999	73188923924663478	648518346486977761	[ 34217 162013 2254]	[ 34217 162043 2255]
1702	32493721	2022-11-17 14:28:59.843347+00:00		t	45	73188923924668089	648518346496406938	73188923924663478	648518346486977761	[ 34233 162095 2252]	[ 34219 162065 2252]
1703	15341154	2022-11-17 14:28:59.843347+00:00		t	46	73539874695063925	648518346489914967	73539874695046754	648518346466210608	[ 43765 135903 3025]	[ 43755 135937 3026]
1704	30884573	2022-11-17 14:28:59.843347+00:00		t	44	73681573920535884	648518346486789423	73681573920522867	648518346502586791	[ 48439 165797 2408]	[ 48475 165787 2407]
1705	22585297	2022-11-17 14:28:59.843347+00:00		t	28	72975893882288874	648518346499957388	72975893882316389	648518346495560374	[ 27159 106261 2902]	[ 27191 106263 2902]
1708	42365510	2022-11-17 14:28:59.843347+00:00		t	40	73468543945221382	648518346486609284	73468543945229181	648518346487004825	[ 41099 107251 3138]	[ 41095 107217 3138]
1709	24029014	2022-11-17 14:28:59.843347+00:00		t	14	72905525205269479	648518346499957388	72905525205276560	648518346495560374	[ 24729 105667 3033]	[ 24755 105657 3035]
1710	15713305	2022-11-17 14:28:59.843347+00:00		t	24	73399205993209957	648518346489914967	73399205993190257	648518346502586791	[ 40831 137451 3133]	[ 40839 137417 3134]
1711	30087445	2022-11-17 14:28:59.843347+00:00		t	47	73329798583347701	648518346501378838	73329798583387710	648518346486977761	[ 37903 166823 1677]	[ 37871 166811 1678]
1712	32451378	2022-11-17 14:28:59.843347+00:00		t	24	73329935955081705	648518346501378838	73329935955160414	648518346486977761	[ 38733 171243 1549]	[ 38757 171273 1550]
1713	17564776	2022-11-17 14:28:59.843347+00:00		t	33	73188786485614934	648518346510956100	73188786485585223	648518346486977761	[ 33639 159505 2198]	[ 33613 159511 2197]
1714	18775868	2022-11-17 14:28:59.843347+00:00		t	58	73188648979662886	648518346492929710	73188648979668362	648518346486977761	[ 34641 155419 2110]	[ 34639 155463 2111]
1717	26599986	2022-11-17 14:28:59.843347+00:00		t	38	73400098809421753	648518346502017353	73400098809291254	648518346489002225	[ 39739 165601 2067]	[ 39741 165625 2066]
1718	40711211	2022-11-17 14:28:59.843347+00:00		t	53	73259223748161412	648518346496898605	73259223748178585	648518346486977761	[ 36779 161465 1910]	[ 36777 161477 1913]
1719	35955632	2022-11-17 14:28:59.843347+00:00		t	50	73117524724028242	648518346504949107	73117524724030919	648518346506783522	[ 31123 133065 2934]	[ 31155 133079 2934]
1720	42588987	2022-11-17 14:28:59.843347+00:00		t	36	73400167529040440	648518346502017353	73400167529026201	648518346486977761	[ 40257 167217 2125]	[ 40297 167219 2125]
1721	42588997	2022-11-17 14:28:59.843347+00:00		t	54	73400167529031027	648518346502017353	73400167529021169	648518346486977761	[ 40263 167265 2124]	[ 40301 167271 2124]
1722	42589253	2022-11-17 14:28:59.843347+00:00		t	26	73400167529021475	648518346502017353	73400167529036285	648518346486977761	[ 40635 167781 2122]	[ 40619 167759 2124]
1723	42589188	2022-11-17 14:28:59.843347+00:00		t	43	73400167529011150	648518346502017353	73400167529010983	648518346466210608	[ 40603 167767 2118]	[ 40575 167757 2118]
1724	23440862	2022-11-17 14:28:59.843347+00:00		t	27	72835294168370578	648518346496014736	72835294168356179	648518346506783522	[ 22631 110189 3505]	[ 22657 110177 3506]
1725	4157191	2022-11-17 14:28:59.843347+00:00		t	12	73400305101982186	648518346502017353	73400305102035073	648518346500711093	[ 39867 171737 2317]	[ 39863 171713 2319]
1726	4219337	2022-11-17 14:28:59.843347+00:00		t	19	73329867571477452	648518346502017353	73329867571477487	648518346499530587	[ 38127 168147 2278]	[ 38167 168149 2279]
1727	534635	2022-11-17 14:28:59.843347+00:00		t	40	73330073797022270	648518346502017353	73330073797029234	648518346466210608	[ 37079 175887 2407]	[ 37103 175915 2408]
1728	4219286	2022-11-17 14:28:59.843347+00:00		t	30	73329867571311003	648518346502017353	73329867571333898	648518346489002225	[ 38077 168663 2213]	[ 38067 168647 2216]
1730	6412296	2022-11-17 14:28:59.843347+00:00		t	21	73400305035158851	648518346502017353	73400305035170077	648518346466011696	[ 40145 170957 2291]	[ 40137 170995 2291]
1732	18916109	2022-11-17 14:28:59.843347+00:00		t	17	73189817210800350	648518346502017353	73189817210802497	648518346509994042	[ 33941 190083 2158]	[ 33935 190101 2160]
1733	12427669	2022-11-17 14:28:59.843347+00:00		t	33	73330005077399664	648518346502017353	73330005077397302	648518346500711093	[ 38503 173443 2341]	[ 38479 173469 2342]
1734	16638971	2022-11-17 14:28:59.843347+00:00		t	25	73329936290929017	648518346502017353	73329936290948905	648518346509994042	[ 38473 172005 2276]	[ 38491 171981 2276]
1735	20625554	2022-11-17 14:28:59.843347+00:00		t	65	73330005077392169	648518346502017353	73330005077389752	648518346499530587	[ 37425 173317 2337]	[ 37409 173287 2338]
1736	20625670	2022-11-17 14:28:59.843347+00:00		t	47	73330005077357603	648518346502017353	73330005077193499	648518346499530587	[ 37643 173207 2322]	[ 37631 173181 2321]
1737	20625668	2022-11-17 14:28:59.843347+00:00		t	27	73330005077340761	648518346502017353	73330005077372310	648518346466210608	[ 37617 173251 2324]	[ 37619 173273 2327]
1738	43003762	2022-11-17 14:28:59.843347+00:00		t	30	73400305035156154	648518346502017353	73400305035169680	648518346499530587	[ 39065 170305 2287]	[ 39069 170293 2290]
1739	19922119	2022-11-17 14:28:59.843347+00:00		t	17	73188649046808926	648518346502017353	73188649046821598	648518346466210608	[ 33991 155119 2249]	[ 33997 155119 2251]
1740	20625790	2022-11-17 14:28:59.843347+00:00		t	20	73330005077453607	648518346502017353	73330005077455713	648518346489002225	[ 37779 173411 2363]	[ 37811 173429 2364]
1741	29534190	2022-11-17 14:28:59.843347+00:00		t	56	73329730132384033	648518346502017353	73329730132390900	648518346506702370	[ 38731 164395 2210]	[ 38715 164421 2210]
1742	29534222	2022-11-17 14:28:59.843347+00:00		t	12	73329730132384060	648518346502017353	73329730132390944	648518346506702370	[ 38759 164487 2209]	[ 38771 164505 2210]
1743	26927638	2022-11-17 14:28:59.843347+00:00		t	66	73330005010417321	648518346502017353	73330005010435301	648518346466210608	[ 37639 172475 2270]	[ 37667 172455 2271]
1744	25948096	2022-11-17 14:28:59.843347+00:00		t	44	73400305035237611	648518346502017353	73400305035216162	648518346509994042	[ 39883 171629 2308]	[ 39919 171625 2308]
1745	30649878	2022-11-17 14:28:59.843347+00:00		t	13	73330142516582235	648518346502017353	73330142516564479	648518346499530587	[ 37261 176573 2433]	[ 37273 176553 2435]
1746	42494299	2022-11-17 14:28:59.843347+00:00		t	36	73189748558289288	648518346502017353	73260117302480612	648518346486977761	[ 34783 187859 2228]	[ 34817 187865 2229]
1747	40718917	2022-11-17 14:28:59.843347+00:00		t	24	73330005077343950	648518346502017353	73330005077356500	648518346492790969	[ 38399 172329 2325]	[ 38427 172309 2324]
1748	45032712	2022-11-17 14:28:59.843347+00:00		t	19	73329592559324064	648518346502017353	73329592559330314	648518346499530587	[ 37309 161567 2000]	[ 37325 161539 2002]
1749	17981212	2022-11-17 14:28:59.843347+00:00		t	28	73259361120006311	648518346501378838	73259361120213832	648518346486977761	[ 35253 165027 1795]	[ 35245 165003 1796]
1750	32008599	2022-11-17 14:28:59.843347+00:00		t	21	73539943548484945	648518346502018121	73539943548326735	648518346483323812	[ 44911 137319 3211]	[ 44935 137301 3211]
1751	8774842	2022-11-17 14:28:59.843347+00:00		t	36	73539943548757579	648518346502018121	73539943548773482	648518346483323812	[ 43369 139195 3296]	[ 43343 139213 3297]
1752	8774895	2022-11-17 14:28:59.843347+00:00		t	58	73539943548693363	648518346502018121	73539943548703598	648518346483323812	[ 43405 138927 3262]	[ 43433 138905 3263]
1753	5704933	2022-11-17 14:28:59.843347+00:00		t	31	73751324927492781	648518346502018121	73751324927475791	648518346483323812	[ 49725 145673 3749]	[ 49695 145643 3748]
1754	18493101	2022-11-17 14:28:59.843347+00:00		t	20	73751324927444847	648518346502018121	73751324927461361	648518346483323812	[ 50275 145671 3736]	[ 50283 145709 3737]
1755	20770646	2022-11-17 14:28:59.843347+00:00		t	31	73399068554419868	648518346502018121	73399068554392730	648518346483323812	[ 40665 135079 3186]	[ 40671 135051 3186]
1756	33897542	2022-11-17 14:28:59.843347+00:00		t	25	73469574804424531	648518346502018121	73469574804382882	648518346483323812	[ 42493 138299 3222]	[ 42489 138265 3223]
1757	5705008	2022-11-17 14:28:59.843347+00:00		t	57	73751324927463768	648518346502018121	73751324927468609	648518346483323812	[ 49879 145629 3738]	[ 49843 145651 3739]
1758	16492728	2022-11-17 14:28:59.843347+00:00		t	18	73821693738791220	648518346502018121	73821693738776204	648518346483323812	[ 52517 146005 3877]	[ 52545 146005 3876]
1759	42514928	2022-11-17 14:28:59.843347+00:00		t	20	73328562438198990	648518346502018121	73328562438186427	648518346483323812	[ 37877 130939 3235]	[ 37873 130973 3235]
1761	7804372	2022-11-17 14:28:59.843347+00:00		t	35	73469505950926404	648518346502018121	73469505950936476	648518346483323812	[ 42323 137099 3051]	[ 42355 137085 3052]
1762	32284600	2022-11-17 14:28:59.843347+00:00		t	12	73328699810068390	648518346502018121	73328699810060429	648518346483323812	[ 37511 134923 3136]	[ 37537 134917 3135]
1763	8439706	2022-11-17 14:28:59.843347+00:00		t	18	73821693738789581	648518346502018121	73821693738811831	648518346483323812	[ 51559 147187 3885]	[ 51535 147197 3887]
1764	8774801	2022-11-17 14:28:59.843347+00:00		t	68	73539943548672376	648518346502018121	73539943548703530	648518346483323812	[ 43271 138771 3260]	[ 43251 138761 3263]
1765	8774873	2022-11-17 14:28:59.843347+00:00		t	29	73539943548666831	648518346502018121	73539943548662086	648518346501459811	[ 43375 138735 3254]	[ 43401 138721 3255]
1766	13283874	2022-11-17 14:28:59.843347+00:00		t	22	73328768462495925	648518346502018121	73328768462503437	648518346490873773	[ 37557 135735 3030]	[ 37583 135771 3031]
1767	10500149	2022-11-17 14:28:59.843347+00:00		t	31	73328768395452500	648518346502018121	73328768395469705	648518346483323812	[ 38173 135847 2935]	[ 38143 135841 2936]
1768	20770589	2022-11-17 14:28:59.843347+00:00		t	36	73399068554380727	648518346502018121	73399068554357099	648518346483323812	[ 40505 135125 3179]	[ 40517 135163 3179]
1769	20770601	2022-11-17 14:28:59.843347+00:00		t	35	73399068554375996	648518346502018121	73399068554371192	648518346483323812	[ 40541 135075 3177]	[ 40579 135095 3178]
1771	34090343	2022-11-17 14:28:59.843347+00:00		t	18	73610381079546359	648518346502018121	73610381079556313	648518346483323812	[ 45879 141019 3436]	[ 45851 141047 3437]
1772	34090421	2022-11-17 14:28:59.843347+00:00		t	43	73610381079567918	648518346502018121	73610381079809516	648518346483323812	[ 45973 140893 3453]	[ 46007 140907 3453]
1774	34474667	2022-11-17 14:28:59.843347+00:00		t	21	73469574737566831	648518346502018121	73469574737687054	648518346483323812	[ 41731 138031 3199]	[ 41707 138021 3201]
1775	30873691	2022-11-17 14:28:59.843347+00:00		t	55	73328699810112290	648518346502018121	73328699810175996	648518346483323812	[ 37491 134035 3160]	[ 37483 134041 3163]
1776	30873718	2022-11-17 14:28:59.843347+00:00		t	12	73328699810170805	648518346502018121	73328699810173496	648518346483323812	[ 37595 134127 3172]	[ 37555 134115 3173]
1777	30873787	2022-11-17 14:28:59.843347+00:00		t	42	73328699810163162	648518346502018121	73328699810139497	648518346483323812	[ 37721 133977 3165]	[ 37747 133973 3165]
1778	35779929	2022-11-17 14:28:59.843347+00:00		t	34	73540012268216661	648518346502018121	73540012268231900	648518346483323812	[ 44901 139775 3295]	[ 44899 139815 3296]
1779	32284550	2022-11-17 14:28:59.843347+00:00		t	21	73328699810080391	648518346502018121	73328699810091604	648518346477598684	[ 37477 134903 3143]	[ 37465 134861 3144]
1780	32284562	2022-11-17 14:28:59.843347+00:00		t	18	73328699810091651	648518346502018121	73328699810060429	648518346483323812	[ 37489 134887 3135]	[ 37493 134867 3135]
1781	32284563	2022-11-17 14:28:59.843347+00:00		t	32	73328699810068390	648518346502018121	73328699810058038	648518346483323812	[ 37531 135093 3131]	[ 37493 135103 3132]
1782	25039393	2022-11-17 14:28:59.843347+00:00		t	20	73189405027974100	648518346501378838	73189405027976700	648518346486977761	[ 33929 177077 2336]	[ 33941 177049 2337]
1784	40711190	2022-11-17 14:28:59.843347+00:00		t	40	73259223748195858	648518346501099625	73259223748178585	648518346486977761	[ 36671 161465 1918]	[ 36707 161461 1919]
1785	2783365	2022-11-17 14:28:59.843347+00:00		t	40	73118211649888607	648518346511762846	73118211650169457	648518346486977761	[ 31831 152463 2327]	[ 31863 152457 2328]
1786	8855705	2022-11-17 14:28:59.843347+00:00		t	20	73118280369621256	648518346510957636	73118280369618746	648518346486977761	[ 32085 154135 2335]	[ 32119 154129 2336]
1787	13230116	2022-11-17 14:28:59.843347+00:00		t	43	73117524589578250	648518346493336059	73117524589562187	648518346486977761	[ 31597 132707 2592]	[ 31557 132693 2593]
1788	13230158	2022-11-17 14:28:59.843347+00:00		t	43	73117524589611637	648518346493337083	73117524589609119	648518346486977761	[ 31565 132787 2612]	[ 31599 132793 2613]
1791	31600963	2022-11-17 14:28:59.843347+00:00		t	51	72835293832952883	648518346494492295	72835293832940775	648518346495560374	[ 23537 109579 2912]	[ 23511 109603 2912]
1792	19089673	2022-11-17 14:28:59.843347+00:00		t	34	72764993875192964	648518346485669139	72764993875190961	648518346495560374	[ 21227 112205 2986]	[ 21215 112227 2986]
1793	2906905	2022-11-17 14:28:59.843347+00:00		t	32	73470742028875730	648518346487398204	73470742028893248	648518346486977761	[ 41029 172921 1313]	[ 41039 172925 1316]
1794	2906924	2022-11-17 14:28:59.843347+00:00		t	29	73470742028890853	648518346483897117	73470742028893283	648518346486977761	[ 41079 173023 1319]	[ 41103 173001 1319]
1796	21641211	2022-11-17 14:28:59.843347+00:00		t	34	73329798852052712	648518346496020880	73329798852027276	648518346486977761	[ 37183 167055 2285]	[ 37163 167079 2285]
1797	2906940	2022-11-17 14:28:59.843347+00:00		t	35	73470742028868309	648518346480126452	73470742028860399	648518346486977761	[ 41165 173073 1305]	[ 41159 173041 1305]
1799	42803436	2022-11-17 14:28:59.843347+00:00		t	15	73117868052971426	648518346492790969	73117868119653427	648518346490188983	[ 31251 142613 2441]	[ 31253 142585 2443]
1800	24490506	2022-11-17 14:28:59.843347+00:00		t	28	72836324692244270	648518346509099839	72836324692230261	648518346486977761	[ 23641 139805 3057]	[ 23639 139785 3057]
1803	42803438	2022-11-17 14:28:59.843347+00:00		t	35	73117868119670400	648518346492790969	73117868119668740	648518346490188983	[ 31283 142727 2442]	[ 31313 142717 2443]
1804	10849342	2022-11-17 14:28:59.843347+00:00		t	55	73259086443324221	648518346492790969	73259086443326639	648518346509994042	[ 35173 156697 2121]	[ 35203 156711 2121]
1805	25022079	2022-11-17 14:28:59.843347+00:00		t	16	72906624783883588	648518346491874110	72906624783901798	648518346500711093	[ 24813 137427 3103]	[ 24807 137405 3105]
1807	25022155	2022-11-17 14:28:59.843347+00:00		t	23	72906624783908737	648518346491874110	72906624783930218	648518346500711093	[ 25013 137521 3113]	[ 25049 137519 3113]
1808	9490835	2022-11-17 14:28:59.843347+00:00		t	28	73751942597677396	648518346492790969	73751942597679878	648518346490188983	[ 50897 163975 2298]	[ 50909 163945 2299]
1809	21827929	2022-11-17 14:28:59.843347+00:00		t	32	73047430656270064	648518346492790969	73047430656278643	648518346490188983	[ 30547 139423 2491]	[ 30569 139409 2491]
1812	42141962	2022-11-17 14:28:59.843347+00:00		t	29	73259155095708630	648518346515738442	73259155095719542	648518346492790969	[ 35829 158779 2011]	[ 35829 158817 2012]
1814	42258805	2022-11-17 14:28:59.843347+00:00		t	38	73188717765873601	648518346479671823	73188717766115880	648518346492790969	[ 34601 155851 2197]	[ 34625 155829 2196]
1815	16292585	2022-11-17 14:28:59.843347+00:00		t	18	72836393545794702	648518346491647294	72836393545814428	648518346492790969	[ 23223 142357 3241]	[ 23239 142341 3243]
1816	20770486	2022-11-17 14:28:59.843347+00:00		t	16	73399068554264482	648518346512252206	73399068554264571	648518346492790969	[ 40167 135161 3135]	[ 40185 135167 3133]
1817	13480515	2022-11-17 14:28:59.843347+00:00		t	23	73538912622513809	648518346483323812	73538912689105958	648518346492790969	[ 44139 107255 3081]	[ 44163 107285 3082]
1818	13480564	2022-11-17 14:28:59.843347+00:00		t	41	73538912689455896	648518346483323812	73538912689466716	648518346492790969	[ 44403 107313 3150]	[ 44421 107345 3150]
1819	28153460	2022-11-17 14:28:59.843347+00:00		t	14	73540698858899965	648518346483323812	73540698858888158	648518346492790969	[ 44427 161027 2096]	[ 44413 161011 2095]
1820	31758921	2022-11-17 14:28:59.843347+00:00		t	76	73752080036537985	648518346483323812	73752080036530909	648518346492790969	[ 49811 168253 2262]	[ 49835 168281 2262]
1821	2265500	2022-11-17 14:28:59.843347+00:00		t	35	73681505201025616	648518346483323812	73681505201023487	648518346492790969	[ 47381 162321 2386]	[ 47353 162297 2386]
1824	21827933	2022-11-17 14:28:59.843347+00:00		t	25	73047430656293624	648518346492790969	73047430656278643	648518346490188983	[ 30573 139445 2489]	[ 30595 139419 2489]
1825	22731276	2022-11-17 14:28:59.843347+00:00		t	31	73046399998367877	648518346485634579	73046399998386930	648518346492790969	[ 28783 109905 2774]	[ 28799 109931 2774]
1826	35770378	2022-11-17 14:28:59.843347+00:00		t	54	72976855887892416	648518346499501150	72976855887894989	648518346492790969	[ 28539 134329 2745]	[ 28535 134359 2747]
1827	41206303	2022-11-17 14:28:59.843347+00:00		t	19	73329523907098888	648518346511186050	73329523907104533	648518346492790969	[ 37599 159613 2167]	[ 37625 159601 2168]
1828	42500227	2022-11-17 14:28:59.843347+00:00		t	27	73046674742071313	648518346489002225	73046674742073942	648518346492790969	[ 29201 117651 2489]	[ 29239 117641 2489]
1829	42500325	2022-11-17 14:28:59.843347+00:00		t	23	73046674742075960	648518346490321079	73046674742044849	648518346492790969	[ 29589 117019 2480]	[ 29623 117003 2480]
1830	39448259	2022-11-17 14:28:59.843347+00:00		t	45	73047224564995587	648518346496171788	73047224565019698	648518346492790969	[ 30335 134051 2668]	[ 30327 134093 2669]
1831	42931807	2022-11-17 14:28:59.843347+00:00		t	13	73260048650247854	648518346470724606	73260048650243518	648518346492790969	[ 35851 184621 2410]	[ 35829 184601 2411]
1832	26557425	2022-11-17 14:28:59.843347+00:00		t	31	73330004876072964	648518346491170851	73330004876071098	648518346506783522	[ 38829 172053 1955]	[ 38825 172085 1955]
1833	10025215	2022-11-17 14:28:59.843347+00:00		t	27	73187824882676216	648518346489877209	73187824882631095	648518346501459811	[ 33919 130535 3087]	[ 33937 130511 3087]
1834	3783309	2022-11-17 14:28:59.843347+00:00		t	42	73611205109052316	648518346483323812	73611205108831882	648518346492790969	[ 46167 163963 2197]	[ 46149 163931 2197]
1835	5916797	2022-11-17 14:28:59.843347+00:00		t	15	73328631157633831	648518346483323812	73328631157600621	648518346492790969	[ 38305 132617 3213]	[ 38271 132605 3213]
1836	13857758	2022-11-17 14:28:59.843347+00:00		t	31	73398175133931379	648518346483323812	73398175133934133	648518346492790969	[ 39171 108275 2996]	[ 39141 108257 2997]
1837	11592698	2022-11-17 14:28:59.843347+00:00		t	24	73468612597547125	648518346483323812	73468612597554908	648518346492790969	[ 41471 109071 2977]	[ 41517 109065 2978]
1838	23766652	2022-11-17 14:28:59.843347+00:00		t	21	73399068554405096	648518346483323812	73399068554368082	648518346492790969	[ 39279 133759 3170]	[ 39273 133793 3172]
1839	28818754	2022-11-17 14:28:59.843347+00:00		t	33	73328562371229783	648518346483323812	73328562371180220	648518346492790969	[ 38245 130911 3165]	[ 38247 130881 3165]
1840	44526560	2022-11-17 14:28:59.843347+00:00		t	29	73469368713061327	648518346483323812	73469368713032546	648518346492790969	[ 41109 132409 3345]	[ 41131 132403 3344]
1841	44526570	2022-11-17 14:28:59.843347+00:00		t	44	73469368713079067	648518346483323812	73469368713075523	648518346492790969	[ 41147 132269 3352]	[ 41165 132241 3352]
1842	41790481	2022-11-17 14:28:59.843347+00:00		t	33	73398175200805954	648518346483323812	73398175200804077	648518346492790969	[ 39913 108161 3085]	[ 39887 108155 3085]
1843	23175718	2022-11-17 14:28:59.843347+00:00		t	16	73468543945191237	648518346483323812	73468543945188662	648518346492790969	[ 41529 107661 3122]	[ 41557 107643 3122]
1844	20485608	2022-11-17 14:28:59.843347+00:00		t	79	73680818610244581	648518346483323812	73680818610264881	648518346492790969	[ 48205 142563 3528]	[ 48207 142571 3530]
1845	22604915	2022-11-17 14:28:59.843347+00:00		t	98	73539187299038637	648518346483323812	73539187299041072	648518346492790969	[ 44039 114991 2666]	[ 44005 114997 2667]
1846	22604917	2022-11-17 14:28:59.843347+00:00		t	38	73539187299038637	648518346483323812	73539187299061031	648518346492790969	[ 44033 114987 2671]	[ 44007 114995 2672]
1847	43499142	2022-11-17 14:28:59.843347+00:00		t	54	73539943615789329	648518346483323812	73539943615798875	648518346492790969	[ 43781 137405 3383]	[ 43771 137405 3385]
1848	14363657	2022-11-17 14:28:59.843347+00:00		t	33	73469437164224805	648518346483323812	73469437164246001	648518346492790969	[ 41321 133259 2868]	[ 41287 133255 2869]
1849	24298425	2022-11-17 14:28:59.843347+00:00		t	31	73539806042612069	648518346483323812	73539806042612104	648518346492790969	[ 43821 134829 3126]	[ 43859 134823 3127]
1850	7983184	2022-11-17 14:28:59.843347+00:00		t	39	73609281433545366	648518346495435599	73609281433540640	648518346492790969	[ 45827 108053 3125]	[ 45847 108073 3124]
1853	7282998	2022-11-17 14:28:59.843347+00:00		t	23	72694625131134564	648518346499957388	72694625131129256	648518346495560374	[ 18801 111845 3014]	[ 18829 111861 3015]
1854	25254916	2022-11-17 14:28:59.843347+00:00		t	26	73047362406585920	648518346490549514	73047362406578231	648518346504983155	[ 30595 138999 3410]	[ 30621 139015 3410]
1855	729459	2022-11-17 14:28:59.843347+00:00		t	14	73047293485675647	648518346495775394	73047293485675658	648518346492790969	[ 30529 136111 2982]	[ 30501 136107 2983]
1857	12604278	2022-11-17 14:28:59.843347+00:00		t	30	73329798784935479	648518346494152249	73329798784940218	648518346492790969	[ 37383 166865 2162]	[ 37361 166889 2161]
1858	24782858	2022-11-17 14:28:59.843347+00:00		t	26	73047431193100243	648518346490549514	73047431193113190	648518346504983155	[ 29367 139459 3506]	[ 29377 139445 3508]
1859	4157181	2022-11-17 14:28:59.843347+00:00		t	36	73400305101927133	648518346502017353	73400305101960708	648518346492790969	[ 39845 171737 2316]	[ 39837 171695 2317]
1860	18047958	2022-11-17 14:28:59.843347+00:00		t	28	73329936290928094	648518346502017353	73329936290913068	648518346492790969	[ 38645 170907 2260]	[ 38665 170937 2260]
1861	22815883	2022-11-17 14:28:59.843347+00:00		t	47	73539943615806834	648518346477811470	73539943615829375	648518346492790969	[ 44735 138321 3400]	[ 44763 138299 3400]
1862	8507468	2022-11-17 14:28:59.843347+00:00		t	58	72766024801764434	648518346477598684	72766024801752484	648518346492790969	[ 21737 143219 3316]	[ 21711 143203 3316]
1863	1701140	2022-11-17 14:28:59.843347+00:00		t	27	72975962601672545	648518346488054046	72975962601685404	648518346492790969	[ 28295 108033 2851]	[ 28317 108025 2853]
1864	1701162	2022-11-17 14:28:59.843347+00:00		t	22	72975962601708492	648518346488054046	72975962601685404	648518346492790969	[ 28379 107891 2859]	[ 28357 107915 2859]
1865	8559002	2022-11-17 14:28:59.843347+00:00		t	40	73398243786405362	648518346493231900	73398243786423031	648518346492790969	[ 40229 108753 2900]	[ 40203 108721 2901]
1867	1873439	2022-11-17 14:28:59.843347+00:00		t	32	73399961370740123	648518346466917230	73399961370737733	648518346492790969	[ 39705 161519 2166]	[ 39735 161521 2165]
1868	8558978	2022-11-17 14:28:59.843347+00:00		t	27	73398243786389759	648518346495435599	73398243786422795	648518346492790969	[ 40157 108695 2897]	[ 40159 108705 2900]
1869	8558979	2022-11-17 14:28:59.843347+00:00		t	37	73398243786405465	648518346493231900	73398243786412951	648518346492790969	[ 40203 108789 2903]	[ 40161 108781 2903]
1870	1701025	2022-11-17 14:28:59.843347+00:00		t	24	72975962601759483	648518346489002225	72975962601718514	648518346492790969	[ 28115 107963 2869]	[ 28111 108001 2870]
1871	12604300	2022-11-17 14:28:59.843347+00:00		t	35	73329798784866728	648518346494152249	73329798784895178	648518346492790969	[ 37375 166763 2137]	[ 37389 166791 2137]
1873	21068292	2022-11-17 14:28:59.843347+00:00		t	18	73399137273720693	648518346497120684	73399137273715530	648518346492790969	[ 40435 135361 3127]	[ 40421 135341 3127]
1874	34066437	2022-11-17 14:28:59.843347+00:00		t	28	72977131168433712	648518346490549514	72977131168445258	648518346504983155	[ 28503 141549 3518]	[ 28515 141525 3520]
1875	22554078	2022-11-17 14:28:59.843347+00:00		t	28	73328768395462072	648518346481634463	73328768395474471	648518346466210608	[ 37021 135521 2934]	[ 36995 135545 2936]
1876	17734052	2022-11-17 14:28:59.843347+00:00		t	19	73681573920324637	648518346486402696	73681573920347119	648518346492790969	[ 47257 164675 2326]	[ 47243 164651 2329]
1877	19216499	2022-11-17 14:28:59.843347+00:00		t	72	73116700090223045	648518346486067652	73116700090215331	648518346492790969	[ 32309 107781 2911]	[ 32351 107775 2911]
1878	14267058	2022-11-17 14:28:59.843347+00:00		t	23	73328699675806125	648518346475323960	73328699675800853	648518346492790969	[ 38275 133545 2845]	[ 38315 133547 2845]
1879	29394618	2022-11-17 14:28:59.843347+00:00		t	13	73399137139445117	648518346475323960	73399137139430135	648518346492790969	[ 39359 135359 2843]	[ 39349 135333 2842]
1880	37545066	2022-11-17 14:28:59.843347+00:00		t	13	72976031388227714	648518346524144133	72976031388212164	648518346492790969	[ 27767 108981 2969]	[ 27811 108987 2970]
1883	3598911	2022-11-17 14:28:59.843347+00:00		t	27	72766024868568745	648518346503608101	72766024868605505	648518346492790969	[ 21437 143049 3340]	[ 21407 143067 3341]
1884	8218491	2022-11-17 14:28:59.843347+00:00		t	51	73751873878187764	648518346500380202	73751873878197181	648518346492790969	[ 49283 162735 2288]	[ 49311 162733 2290]
1885	18775853	2022-11-17 14:28:59.843347+00:00		t	34	73188648979734337	648518346486609284	73188648979783486	648518346492790969	[ 34583 155589 2157]	[ 34603 155589 2158]
1886	19922369	2022-11-17 14:28:59.843347+00:00		t	35	73188649046705605	648518346486609284	73188649046687395	648518346492790969	[ 34419 155509 2201]	[ 34453 155505 2200]
1887	19156056	2022-11-17 14:28:59.843347+00:00		t	28	72764856503396265	648518346487705300	72764856503407159	648518346492790969	[ 22383 106599 3126]	[ 22413 106609 3126]
1888	4219287	2022-11-17 14:28:59.843347+00:00		t	18	73329867571290695	648518346501655896	73329867571306953	648518346492790969	[ 38051 168827 2204]	[ 38063 168799 2206]
1890	161194	2022-11-17 14:28:59.843347+00:00		t	20	73329661345946730	648518346496896996	73329661345944343	648518346492790969	[ 37507 161925 2124]	[ 37479 161929 2125]
1892	161130	2022-11-17 14:28:59.843347+00:00		t	41	73329661346157155	648518346489002225	73329661346052735	648518346492790969	[ 37393 162379 2176]	[ 37407 162351 2175]
1893	39174828	2022-11-17 14:28:59.843347+00:00		t	20	73116700157136848	648518346487705300	73116700157134205	648518346492790969	[ 32339 107375 2970]	[ 32359 107361 2971]
1894	12668601	2022-11-17 14:28:59.843347+00:00		t	19	73259911211342113	648518346489177610	73259911211339885	648518346492790969	[ 36271 180977 2423]	[ 36251 180975 2422]
1895	12668670	2022-11-17 14:28:59.843347+00:00		t	15	73259911211290107	648518346495330876	73259911211296839	648518346492790969	[ 36411 180441 2401]	[ 36393 180443 2403]
1896	12668694	2022-11-17 14:28:59.843347+00:00		t	35	73259911211283323	648518346495330876	73259911211292458	648518346492790969	[ 36447 180483 2399]	[ 36437 180473 2402]
1897	12668733	2022-11-17 14:28:59.843347+00:00		t	54	73259911211262701	648518346495330876	73259911211259974	648518346492790969	[ 36479 180287 2388]	[ 36493 180269 2390]
1898	27392621	2022-11-17 14:28:59.843347+00:00		t	17	73468543878060136	648518346467418375	73468543878062517	648518346492790969	[ 41273 106633 2970]	[ 41263 106599 2970]
1900	8507465	2022-11-17 14:28:59.843347+00:00		t	15	72766024801627827	648518346491647294	72766024801695181	648518346492790969	[ 21721 143263 3275]	[ 21695 143275 3276]
1901	37768246	2022-11-17 14:28:59.843347+00:00		t	29	73047293418964577	648518346495775394	73047293419006379	648518346492790969	[ 29997 136395 2952]	[ 30031 136391 2953]
1902	17791325	2022-11-17 14:28:59.843347+00:00		t	18	73399137072605259	648518346478712436	73399137072585800	648518346492790969	[ 39753 135911 2797]	[ 39727 135881 2797]
1903	1701188	2022-11-17 14:28:59.843347+00:00		t	18	72975962601628826	648518346488054046	72975962601565290	648518346492790969	[ 28425 107775 2829]	[ 28409 107749 2829]
1904	1701191	2022-11-17 14:28:59.843347+00:00		t	22	72975962601669940	648518346488054046	72975962601695911	648518346492790969	[ 28393 107909 2856]	[ 28413 107899 2858]
1905	8559083	2022-11-17 14:28:59.843347+00:00		t	16	73398243786419857	648518346495435599	73398243786430386	648518346492790969	[ 40377 108577 2907]	[ 40361 108585 2909]
1907	24691079	2022-11-17 14:28:59.843347+00:00		t	47	73188649046833803	648518346496171788	73188649046825855	648518346492790969	[ 33063 153775 2256]	[ 33079 153755 2256]
1908	24691241	2022-11-17 14:28:59.843347+00:00		t	26	73188649046817901	648518346515738442	73188649046798858	648518346492790969	[ 33525 153647 2246]	[ 33503 153671 2245]
1909	24691230	2022-11-17 14:28:59.843347+00:00		t	17	73188649046727002	648518346489002225	73188649046443539	648518346492790969	[ 33439 154455 2221]	[ 33467 154435 2221]
1910	2411056	2022-11-17 14:28:59.843347+00:00		t	43	73539049994278896	648518346515632970	73539049994293947	648518346492790969	[ 43303 112433 2925]	[ 43279 112463 2926]
1911	2411091	2022-11-17 14:28:59.843347+00:00		t	38	73539049994296163	648518346515632970	73539049994314268	648518346492790969	[ 43339 111991 2930]	[ 43335 111985 2933]
1912	2410960	2022-11-17 14:28:59.843347+00:00		t	46	73539049994185579	648518346515632970	73539049994221763	648518346492790969	[ 43133 112415 2895]	[ 43099 112421 2896]
1913	42648652	2022-11-17 14:28:59.843347+00:00		t	19	72905593924723671	648518346492363715	72905593924721025	648518346492790969	[ 25239 107113 3018]	[ 25253 107151 3019]
1914	42648657	2022-11-17 14:28:59.843347+00:00		t	29	72905593924742618	648518346509188474	72905593924721265	648518346492790969	[ 25261 107473 3019]	[ 25259 107443 3018]
1915	9394058	2022-11-17 14:28:59.843347+00:00		t	24	73187068767221827	648518346486067652	73187068767224442	648518346492790969	[ 33817 107583 2759]	[ 33843 107569 2760]
1916	9394068	2022-11-17 14:28:59.843347+00:00		t	24	73187068767214003	648518346486067652	73187068767235185	648518346492790969	[ 33847 107573 2757]	[ 33865 107549 2758]
1917	9394437	2022-11-17 14:28:59.843347+00:00		t	41	73187068767078203	648518346494041145	73187068767115692	648518346492790969	[ 34809 107917 2710]	[ 34779 107903 2712]
1919	13480691	2022-11-17 14:28:59.843347+00:00		t	24	73538912689402343	648518346495435599	73538912689391145	648518346492790969	[ 44809 107111 3122]	[ 44841 107101 3121]
1921	5697827	2022-11-17 14:28:59.843347+00:00		t	34	73399068420228661	648518346494330856	73399068420217709	648518346492790969	[ 40551 134211 2934]	[ 40577 134191 2934]
1922	9394144	2022-11-17 14:28:59.843347+00:00		t	12	73187068767084827	648518346489002225	73187068767110914	648518346492790969	[ 34053 108109 2709]	[ 34051 108121 2711]
1925	42494420	2022-11-17 14:28:59.843347+00:00		t	42	73260117302646436	648518346470724606	73260117302624754	648518346492790969	[ 35055 187469 2290]	[ 35031 187441 2291]
1926	18184983	2022-11-17 14:28:59.843347+00:00		t	12	73046400065592637	648518346490889790	73046400065589746	648518346492790969	[ 29111 108949 2938]	[ 29139 108931 2939]
1928	18200582	2022-11-17 14:28:59.843347+00:00		t	27	73117524858066837	648518346514452305	73117524858089672	648518346492790969	[ 31265 131913 3133]	[ 31265 131913 3136]
1929	10593756	2022-11-17 14:28:59.843347+00:00		t	46	72694419106866480	648518346487705300	72694419106876520	648518346492790969	[ 19023 105209 3252]	[ 19053 105235 3253]
1930	14267048	2022-11-17 14:28:59.843347+00:00		t	26	73328699675783460	648518346497120684	73328699675792431	648518346492790969	[ 38311 133385 2836]	[ 38295 133375 2839]
1931	14267049	2022-11-17 14:28:59.843347+00:00		t	37	73328699675786578	648518346497120684	73328699675792431	648518346492790969	[ 38319 133451 2838]	[ 38297 133443 2840]
1932	14267008	2022-11-17 14:28:59.843347+00:00		t	35	73328699675810598	648518346475323960	73328699675805332	648518346492790969	[ 38213 133153 2845]	[ 38231 133131 2845]
1933	10733968	2022-11-17 14:28:59.843347+00:00		t	39	73047156046906366	648518346479129233	73047156046925935	648518346492790969	[ 30517 131245 3050]	[ 30481 131247 3050]
1934	10733997	2022-11-17 14:28:59.843347+00:00		t	29	73047156046956579	648518346479129233	73047156046946526	648518346492790969	[ 30531 131081 3068]	[ 30521 131077 3067]
1935	18403828	2022-11-17 14:28:59.843347+00:00		t	59	73329592760497179	648518346505646673	73329592760484655	648518346492790969	[ 37149 160831 2321]	[ 37117 160857 2322]
1936	40263804	2022-11-17 14:28:59.843347+00:00		t	28	73188717699133335	648518346515738442	73188717699133375	648518346492790969	[ 34619 155995 2115]	[ 34601 156025 2115]
1938	27665948	2022-11-17 14:28:59.843347+00:00		t	34	73329798785033729	648518346492310592	73329798785033655	648518346492790969	[ 37099 167235 2183]	[ 37119 167207 2183]
1939	27665972	2022-11-17 14:28:59.843347+00:00		t	34	73329798784984361	648518346487764796	73329798784984463	648518346492790969	[ 37205 166923 2172]	[ 37187 166943 2172]
1940	10134080	2022-11-17 14:28:59.843347+00:00		t	85	72975962668790146	648518346489002225	72975962668780422	648518346492790969	[ 27081 107545 2985]	[ 27071 107513 2986]
1941	20036608	2022-11-17 14:28:59.843347+00:00		t	19	73259155162694796	648518346491112252	73259155162669493	648518346492790969	[ 36267 158635 2068]	[ 36233 158651 2069]
1942	14776436	2022-11-17 14:28:59.843347+00:00		t	13	73187068767344086	648518346489002225	73187068767327352	648518346492790969	[ 33067 106957 2808]	[ 33063 106921 2808]
1943	32477708	2022-11-17 14:28:59.843347+00:00		t	18	73329661413067186	648518346517439786	73329661413041645	648518346492790969	[ 37455 163153 2255]	[ 37445 163167 2254]
1944	19216572	2022-11-17 14:28:59.843347+00:00		t	17	73116700090026047	648518346486067652	73116700090020810	648518346492790969	[ 32527 107895 2837]	[ 32519 107875 2835]
1945	19216450	2022-11-17 14:28:59.843347+00:00		t	17	73116700090302845	648518346487705300	73116700090250599	648518346492790969	[ 32253 107793 2926]	[ 32269 107773 2926]
1946	19216497	2022-11-17 14:28:59.843347+00:00		t	37	73116700090159259	648518346472537865	73116700090154208	648518346492790969	[ 32319 107949 2882]	[ 32343 107935 2883]
1947	15719099	2022-11-17 14:28:59.843347+00:00		t	82	73047156113862656	648518346499501150	73047156113845603	648518346492790969	[ 28865 132993 3115]	[ 28895 132971 3116]
1948	15918737	2022-11-17 14:28:59.843347+00:00		t	64	73117456071452788	648518346495722571	73117456071466464	648518346492790969	[ 32467 130623 2987]	[ 32493 130597 2987]
1949	19216626	2022-11-17 14:28:59.843347+00:00		t	19	73116700090099080	648518346490321079	73116700090104052	648518346492790969	[ 32683 107755 2867]	[ 32693 107787 2867]
1950	18403835	2022-11-17 14:28:59.843347+00:00		t	13	73329592760466784	648518346506556753	73329592760339236	648518346492790969	[ 37133 160953 2320]	[ 37135 160927 2320]
1951	14360636	2022-11-17 14:28:59.843347+00:00		t	54	73610381079565450	648518346485862154	73610381079576885	648518346492790969	[ 46905 140597 3445]	[ 46887 140567 3446]
1953	14363873	2022-11-17 14:28:59.843347+00:00		t	46	73469437164364507	648518346485862154	73469437164386880	648518346492790969	[ 41731 133137 2916]	[ 41705 133175 2917]
1954	14363913	2022-11-17 14:28:59.843347+00:00		t	27	73469437164370281	648518346485862154	73469437164375159	648518346492790969	[ 41811 133209 2915]	[ 41777 133223 2916]
1955	43721566	2022-11-17 14:28:59.843347+00:00		t	15	73468475091712429	648518346467418375	73468475091712404	648518346492790969	[ 42261 105525 2937]	[ 42253 105497 2938]
1956	27666043	2022-11-17 14:28:59.843347+00:00		t	97	73329798784990004	648518346504842867	73329798785015795	648518346492790969	[ 37353 167009 2181]	[ 37333 166977 2181]
1957	27666047	2022-11-17 14:28:59.843347+00:00		t	47	73329798784754299	648518346491112252	73329798784751725	648518346492790969	[ 37321 167419 2083]	[ 37329 167393 2083]
1958	32608380	2022-11-17 14:28:59.843347+00:00		t	31	73399068487095988	648518346500937116	73399068487106689	648518346492790969	[ 40197 133831 2982]	[ 40175 133857 2983]
1959	67096	2022-11-17 14:28:59.843347+00:00		t	44	73329592693617242	648518346490873773	73329592693626656	648518346492790969	[ 37923 160641 2280]	[ 37947 160667 2281]
1961	67253	2022-11-17 14:28:59.843347+00:00		t	61	73329592693567725	648518346505646673	73329592693560638	648518346492790969	[ 38413 160679 2255]	[ 38381 160659 2256]
1962	67304	2022-11-17 14:28:59.843347+00:00		t	19	73329592693531342	648518346506556753	73329592693524531	648518346492790969	[ 38527 160489 2241]	[ 38567 160497 2240]
1963	67371	2022-11-17 14:28:59.843347+00:00		t	20	73329592693491101	648518346505646673	73329592693500210	648518346492790969	[ 38683 160517 2227]	[ 38721 160507 2228]
1964	67406	2022-11-17 14:28:59.843347+00:00		t	17	73329592693460495	648518346505646673	73329592693473095	648518346492790969	[ 38793 160495 2215]	[ 38789 160459 2216]
1965	67420	2022-11-17 14:28:59.843347+00:00		t	37	73329592693460495	648518346505646673	73329592693457907	648518346492790969	[ 38813 160509 2211]	[ 38823 160481 2210]
1966	18184908	2022-11-17 14:28:59.843347+00:00		t	56	73046400065605676	648518346489002225	73046400065601820	648518346492790969	[ 28957 108825 2939]	[ 29003 108819 2940]
1967	18200543	2022-11-17 14:28:59.843347+00:00		t	18	73117524858179286	648518346489002225	73117524858179115	648518346492790969	[ 31195 132077 3180]	[ 31187 132061 3182]
1968	67085	2022-11-17 14:28:59.843347+00:00		t	20	73329592693585440	648518346489002225	73329592693580028	648518346492790969	[ 37905 160393 2268]	[ 37935 160427 2266]
1970	11448874	2022-11-17 14:28:59.843347+00:00		t	14	73538912622381853	648518346483323812	73468543878204337	648518346492790969	[ 43039 107215 3032]	[ 43005 107209 3033]
1971	12898387	2022-11-17 14:28:59.843347+00:00		t	21	73116906047270239	648518346480140020	73116906047232359	648518346492790969	[ 30941 113327 2497]	[ 30945 113351 2496]
1972	20036620	2022-11-17 14:28:59.843347+00:00		t	33	73259155162694753	648518346491112252	73259155162700364	648518346492790969	[ 36311 158529 2078]	[ 36277 158517 2079]
1973	20066793	2022-11-17 14:28:59.843347+00:00		t	42	73399137273901814	648518346503047291	73399137273883927	648518346492790969	[ 40615 136679 3191]	[ 40637 136655 3192]
1974	20066853	2022-11-17 14:28:59.843347+00:00		t	53	73399137273881509	648518346503047291	73399137273906681	648518346492790969	[ 40693 136781 3196]	[ 40723 136763 3196]
1975	20066869	2022-11-17 14:28:59.843347+00:00		t	20	73399137273853347	648518346485862154	73399137273863189	648518346492790969	[ 40737 136389 3179]	[ 40745 136421 3181]
1976	21068206	2022-11-17 14:28:59.843347+00:00		t	38	73399137273736595	648518346493171442	73399137273728302	648518346492790969	[ 40247 135285 3127]	[ 40281 135283 3128]
1977	24447137	2022-11-17 14:28:59.843347+00:00		t	40	73538843969886420	648518346496171788	73538843969873976	648518346492790969	[ 43613 106207 3112]	[ 43581 106203 3112]
1978	21068219	2022-11-17 14:28:59.843347+00:00		t	70	73399137273757639	648518346497120684	73399137273772806	648518346492790969	[ 40303 135461 3136]	[ 40291 135431 3136]
1979	20431398	2022-11-17 14:28:59.843347+00:00		t	21	73328562370858198	648518346512229969	73328562371030878	648518346492790969	[ 37651 130501 3089]	[ 37635 130485 3092]
1980	20770791	2022-11-17 14:28:59.843347+00:00		t	23	73399068554021250	648518346497120684	73399068554150796	648518346492790969	[ 40959 135033 3088]	[ 40953 135025 3090]
1982	24447140	2022-11-17 14:28:59.843347+00:00		t	13	73538843969924476	648518346478446420	73538843969901171	648518346492790969	[ 43573 106367 3120]	[ 43589 106375 3118]
1983	24447107	2022-11-17 14:28:59.843347+00:00		t	33	73538843969728126	648518346483323812	73538843969728552	648518346492790969	[ 43541 106217 3083]	[ 43509 106241 3084]
1984	3549850	2022-11-17 14:28:59.843347+00:00		t	24	72976993393912962	648518346518084968	72976993393920658	648518346492790969	[ 27803 137535 2874]	[ 27781 137511 2875]
1985	13593377	2022-11-17 14:28:59.843347+00:00		t	34	73610861511838824	648518346481924355	73610861511843955	648518346492790969	[ 45363 155419 2248]	[ 45325 155411 2248]
1986	3346390	2022-11-17 14:28:59.843347+00:00		t	16	73398931115433920	648518346497120684	73398931115459961	648518346492790969	[ 39155 130917 3191]	[ 39151 130905 3194]
1988	5093700	2022-11-17 14:28:59.843347+00:00		t	21	73188580327152942	648518346489773655	73188649046711140	648518346492790969	[ 33843 153575 2210]	[ 33853 153609 2210]
1989	5093730	2022-11-17 14:28:59.843347+00:00		t	36	73188649046699524	648518346489773655	73188649046709075	648518346492790969	[ 33913 153619 2205]	[ 33891 153637 2206]
1990	5093734	2022-11-17 14:28:59.843347+00:00		t	46	73188649046691552	648518346489773655	73188649046685709	648518346492790969	[ 33911 153633 2201]	[ 33901 153673 2201]
1991	5763962	2022-11-17 14:28:59.843347+00:00		t	33	73188649046676269	648518346477598684	73188649046557109	648518346492790969	[ 33681 154963 2191]	[ 33691 154935 2191]
1992	9490970	2022-11-17 14:28:59.843347+00:00		t	25	73751942597555044	648518346491988875	73751942597581527	648518346492790969	[ 51171 164717 2259]	[ 51177 164763 2260]
1993	9394415	2022-11-17 14:28:59.843347+00:00		t	21	73187068767078339	648518346494041145	73187068767096857	648518346492790969	[ 34771 107939 2708]	[ 34733 107955 2709]
1994	18176431	2022-11-17 14:28:59.843347+00:00		t	26	72906624582660753	648518346497874166	72906624582656120	648518346495560374	[ 24799 137743 2765]	[ 24821 137765 2767]
1995	13829181	2022-11-17 14:28:59.843347+00:00		t	34	73329729998325829	648518346502017353	73329729998323229	648518346492790969	[ 38111 164173 2016]	[ 38077 164169 2016]
1997	43178621	2022-11-17 14:28:59.843347+00:00		t	27	73538981408990254	648518346467418375	73538981408980084	648518346492790969	[ 43437 109135 3174]	[ 43437 109107 3174]
1998	9987732	2022-11-17 14:28:59.843347+00:00		t	29	73047293485684201	648518346514452305	73047293485689311	648518346492790969	[ 28981 136883 2986]	[ 28973 136853 2988]
1999	10412242	2022-11-17 14:28:59.843347+00:00		t	65	73400098809604047	648518346493879438	73400098809634412	648518346492790969	[ 40223 165617 2143]	[ 40231 165605 2146]
2001	18477304	2022-11-17 14:28:59.843347+00:00		t	16	72976443369722144	648518346499440615	72976443369694143	648518346492790969	[ 27671 121657 2402]	[ 27717 121649 2403]
2004	18438272	2022-11-17 14:28:59.843347+00:00		t	14	73822380061068107	648518346479058383	73822380061057911	648518346492790969	[ 51697 166779 2200]	[ 51709 166751 2200]
2006	18439760	2022-11-17 14:28:59.843347+00:00		t	17	73398175066945134	648518346490700797	73398175066979339	648518346492790969	[ 40011 108537 2928]	[ 40033 108521 2929]
2007	18439915	2022-11-17 14:28:59.843347+00:00		t	14	73398175067200639	648518346483323812	73398175067005505	648518346492790969	[ 40331 108201 2941]	[ 40363 108191 2941]
2008	18439837	2022-11-17 14:28:59.843347+00:00		t	38	73398175066876562	648518346495435599	73398175066894190	648518346492790969	[ 40227 108509 2897]	[ 40221 108491 2899]
2009	18396921	2022-11-17 14:28:59.843347+00:00		t	39	73329592626341414	648518346504842867	73329592626351538	648518346492790969	[ 38759 159839 2085]	[ 38725 159815 2086]
2011	11308781	2022-11-17 14:28:59.843347+00:00		t	22	73329592693600541	648518346475524193	73329592693608055	648518346492790969	[ 37707 160817 2271]	[ 37721 160843 2272]
2012	18403759	2022-11-17 14:28:59.843347+00:00		t	32	73329592760519991	648518346489002225	73329592760519952	648518346492790969	[ 36875 161441 2328]	[ 36879 161411 2328]
2013	14363840	2022-11-17 14:28:59.843347+00:00		t	39	73469437164411064	648518346485862154	73469437164343417	648518346492790969	[ 41667 133197 2930]	[ 41649 133183 2929]
2014	11850677	2022-11-17 14:28:59.843347+00:00		t	35	73046331413006907	648518346503767201	73046331413016818	648518346492790969	[ 30029 108167 2985]	[ 30029 108135 2986]
2015	11850686	2022-11-17 14:28:59.843347+00:00		t	31	73046331413011984	648518346503767201	73046331413019397	648518346492790969	[ 30051 108471 2995]	[ 30031 108497 2995]
2016	11850666	2022-11-17 14:28:59.843347+00:00		t	54	73046331412947494	648518346497895015	73046331412977543	648518346492790969	[ 29991 107957 2972]	[ 30019 107931 2973]
2017	11857241	2022-11-17 14:28:59.843347+00:00		t	21	73046400132506734	648518346497858151	73046400132511745	648518346492790969	[ 30497 109805 2996]	[ 30471 109827 2996]
2018	18641706	2022-11-17 14:28:59.843347+00:00		t	19	73116837461900940	648518346477598684	73116837461893630	648518346492790969	[ 31957 110881 2712]	[ 31985 110861 2713]
2019	23010204	2022-11-17 14:28:59.843347+00:00		t	16	72483450246070241	648518346481184000	72483450246071987	648518346495560374	[ 13765 110081 3107]	[ 13775 110055 3107]
2020	14554428	2022-11-17 14:28:59.843347+00:00		t	12	73538912622292741	648518346483323812	73538912622285529	648518346492790969	[ 43411 107109 2992]	[ 43383 107123 2992]
2021	19046906	2022-11-17 14:28:59.843347+00:00		t	13	73399068420146518	648518346493171442	73399068420141317	648518346492790969	[ 40783 133455 2904]	[ 40799 133451 2902]
2022	11448684	2022-11-17 14:28:59.843347+00:00		t	47	73468543878280704	648518346483323812	73468543878273508	648518346492790969	[ 42627 107185 3043]	[ 42621 107223 3044]
2023	11448686	2022-11-17 14:28:59.843347+00:00		t	28	73468543878253016	648518346494062393	73468543878258103	648518346492790969	[ 42595 106643 3045]	[ 42621 106627 3045]
2024	39823140	2022-11-17 14:28:59.843347+00:00		t	17	72836256039734992	648518346489002225	72836256039737412	648518346492790969	[ 23837 138701 3128]	[ 23865 138715 3129]
2026	19046849	2022-11-17 14:28:59.843347+00:00		t	34	73399068420193072	648518346500937116	73399068420210211	648518346492790969	[ 40639 134131 2927]	[ 40665 134127 2929]
2027	19216386	2022-11-17 14:28:59.843347+00:00		t	29	73116700090281583	648518346489002225	73116700090257675	648518346492790969	[ 32141 107667 2926]	[ 32167 107691 2927]
2028	23509995	2022-11-17 14:28:59.843347+00:00		t	33	73329867571278059	648518346489002225	73329867571256399	648518346492790969	[ 38877 169203 2192]	[ 38853 169223 2192]
2029	19296164	2022-11-17 14:28:59.843347+00:00		t	18	72906555997481999	648518346489002225	72906555997477065	648518346492790969	[ 26511 136125 3051]	[ 26551 136127 3052]
2030	27666037	2022-11-17 14:28:59.843347+00:00		t	23	73329798784714978	648518346489002225	73329798784732688	648518346492790969	[ 37329 167585 2069]	[ 37321 167611 2071]
2031	1275624	2022-11-17 14:28:59.843347+00:00		t	29	73116768742649381	648518346489002225	73116768742601972	648518346492790969	[ 31953 110575 2800]	[ 31987 110585 2801]
2032	1578912	2022-11-17 14:28:59.843347+00:00		t	27	72905593857702433	648518346489002225	72905593857728453	648518346492790969	[ 26221 108471 2947]	[ 26199 108439 2949]
2033	34913790	2022-11-17 14:28:59.843347+00:00		t	54	72975962668731807	648518346489002225	72975962668615606	648518346492790969	[ 26765 108117 2964]	[ 26791 108131 2964]
2034	31888707	2022-11-17 14:28:59.843347+00:00		t	15	73329730132596856	648518346489002225	73329730132594426	648518346492790969	[ 38751 165415 2296]	[ 38779 165403 2297]
2035	24691259	2022-11-17 14:28:59.843347+00:00		t	31	73188649046721960	648518346489002225	73188649046724455	648518346492790969	[ 33553 154577 2216]	[ 33575 154559 2217]
2036	16474266	2022-11-17 14:28:59.843347+00:00		t	18	73822448847665750	648518346507952721	73822448847672007	648518346492790969	[ 51925 169557 2339]	[ 51947 169533 2340]
2037	23566115	2022-11-17 14:28:59.843347+00:00		t	32	72836324759218982	648518346499013422	72836324759209011	648518346492790969	[ 24299 140319 3127]	[ 24271 140319 3127]
2038	32507704	2022-11-17 14:28:59.843347+00:00		t	50	73046468717789123	648518346486067652	73046468717781662	648518346492790969	[ 30027 111061 2750]	[ 30053 111073 2750]
2039	32477347	2022-11-17 14:28:59.843347+00:00		t	36	73329661412916440	648518346479671823	73329661412945721	648518346492790969	[ 36967 163441 2209]	[ 36953 163471 2211]
2041	32477670	2022-11-17 14:28:59.843347+00:00		t	32	73329661413158689	648518346517439786	73329661413156410	648518346492790969	[ 37369 163449 2297]	[ 37369 163415 2298]
2042	32477663	2022-11-17 14:28:59.843347+00:00		t	16	73329661413005147	648518346477598684	73329661413002760	648518346492790969	[ 37337 162961 2229]	[ 37351 162997 2231]
2043	32477675	2022-11-17 14:28:59.843347+00:00		t	29	73329661413114961	648518346496375100	73329661413109628	648518346492790969	[ 37351 163415 2281]	[ 37373 163399 2281]
2044	32477660	2022-11-17 14:28:59.843347+00:00		t	12	73329661413098972	648518346475524193	73329661413084377	648518346492790969	[ 37387 163123 2265]	[ 37345 163137 2266]
2045	32477683	2022-11-17 14:28:59.843347+00:00		t	27	73329661413082030	648518346475524193	73329661413062099	648518346492790969	[ 37407 163059 2265]	[ 37389 163051 2263]
2046	32477698	2022-11-17 14:28:59.843347+00:00		t	39	73329661413101376	648518346475524193	73329661413096308	648518346492790969	[ 37411 162981 2268]	[ 37427 163005 2268]
2048	15664430	2022-11-17 14:28:59.843347+00:00		t	19	73749950403793459	648518346483323812	73749950403758202	648518346492790969	[ 49475 105261 3503]	[ 49497 105271 3505]
2049	32477323	2022-11-17 14:28:59.843347+00:00		t	64	73329661412950806	648518346500281087	73329661412945721	648518346492790969	[ 36891 163501 2213]	[ 36923 163491 2212]
2050	16583059	2022-11-17 14:28:59.843347+00:00		t	29	73398106347409945	648518346486563533	73398106347414933	648518346492790969	[ 39665 105857 2909]	[ 39633 105867 2911]
2051	16583079	2022-11-17 14:28:59.843347+00:00		t	24	73398106347379445	648518346478446420	73398106347389783	648518346492790969	[ 39693 106023 2898]	[ 39683 106021 2901]
2052	16582844	2022-11-17 14:28:59.843347+00:00		t	49	73398106347481452	648518346473084516	73398106347484639	648518346492790969	[ 38961 105873 2932]	[ 38997 105889 2932]
2053	16582969	2022-11-17 14:28:59.843347+00:00		t	39	73398106347469781	648518346486228164	73398106347478322	648518346492790969	[ 39429 105667 2938]	[ 39419 105633 2939]
2054	16594002	2022-11-17 14:28:59.843347+00:00		t	28	73470261395427128	648518346491988875	73470261395416290	648518346492790969	[ 41127 158465 2166]	[ 41157 158447 2166]
2055	20456086	2022-11-17 14:28:59.843347+00:00		t	54	73047224699076348	648518346494222075	73047224699084629	648518346492790969	[ 29177 134029 2846]	[ 29147 134005 2847]
2056	16639252	2022-11-17 14:28:59.843347+00:00		t	29	73329936290862933	648518346505646673	73329936290888718	648518346492790969	[ 38875 171793 2248]	[ 38861 171825 2249]
2057	16639262	2022-11-17 14:28:59.843347+00:00		t	28	73329936290900979	648518346505646673	73329936290888718	648518346492790969	[ 38895 171795 2253]	[ 38871 171825 2254]
2058	37390233	2022-11-17 14:28:59.843347+00:00		t	44	73539874761996299	648518346485862154	73539874762008856	648518346492790969	[ 43685 135299 3098]	[ 43707 135307 3099]
2062	19444213	2022-11-17 14:28:59.843347+00:00		t	27	73187000114790729	648518346489764403	73187000114797797	648518346492790969	[ 33805 106197 2857]	[ 33783 106227 2858]
2063	19444100	2022-11-17 14:28:59.843347+00:00		t	16	73187000114816884	648518346488549257	73187000114829892	648518346492790969	[ 33059 105909 2879]	[ 33089 105911 2880]
2064	20485721	2022-11-17 14:28:59.843347+00:00		t	20	73680818610325256	648518346512229969	73680818610308539	648518346492790969	[ 48531 142543 3547]	[ 48493 142557 3548]
2065	20485745	2022-11-17 14:28:59.843347+00:00		t	12	73680818610369205	648518346500937116	73680818610349261	648518346492790969	[ 48611 142715 3575]	[ 48617 142743 3574]
2067	20509565	2022-11-17 14:28:59.843347+00:00		t	38	73328630956555042	648518346495278262	73328630956555025	648518346492790969	[ 37625 132881 2932]	[ 37655 132875 2932]
2068	20509616	2022-11-17 14:28:59.843347+00:00		t	49	73328630956559756	648518346507063006	73328630956543066	648518346492790969	[ 37767 132661 2926]	[ 37747 132691 2926]
2069	20584340	2022-11-17 14:28:59.843347+00:00		t	51	73329798851890541	648518346489002225	73329798851886172	648518346492790969	[ 38383 166627 2219]	[ 38403 166597 2220]
2070	16756030	2022-11-17 14:28:59.843347+00:00		t	24	73260048650184994	648518346470724606	73260048650191934	648518346492790969	[ 35879 184777 2387]	[ 35845 184773 2388]
2071	43003907	2022-11-17 14:28:59.843347+00:00		t	35	73400305035070608	648518346486057487	73400305035084923	648518346492790969	[ 39309 171017 2254]	[ 39309 170995 2256]
2072	20274961	2022-11-17 14:28:59.843347+00:00		t	38	73468475225649418	648518346494062393	73468475225636034	648518346492790969	[ 42721 106055 3095]	[ 42757 106049 3095]
2073	23933259	2022-11-17 14:28:59.843347+00:00		t	22	73469299926596070	648518346485862154	73469299926584106	648518346492790969	[ 41547 130339 3264]	[ 41553 130309 3264]
2074	23933207	2022-11-17 14:28:59.843347+00:00		t	29	73469299926577310	648518346483323812	73469299926570276	648518346492790969	[ 41519 130401 3249]	[ 41509 130375 3250]
2076	19564098	2022-11-17 14:28:59.843347+00:00		t	40	73469437231358281	648518346497120684	73469437231358333	648518346483323812	[ 41547 134785 3015]	[ 41521 134793 3014]
2077	25022252	2022-11-17 14:28:59.843347+00:00		t	51	72906624784020504	648518346490509309	72906624784016037	648518346492790969	[ 25451 137945 3158]	[ 25423 137915 3158]
2078	25022254	2022-11-17 14:28:59.843347+00:00		t	17	72906624784009456	648518346490509309	72906624784016037	648518346492790969	[ 25437 137905 3161]	[ 25425 137891 3160]
2082	22815862	2022-11-17 14:28:59.843347+00:00		t	20	73539943615513081	648518346497120684	73539943615516230	648518346492790969	[ 44707 138393 3344]	[ 44681 138413 3345]
2083	22815890	2022-11-17 14:28:59.843347+00:00		t	19	73539943615669267	648518346497120684	73539943615616533	648518346492790969	[ 44775 138451 3344]	[ 44789 138443 3342]
2084	17749743	2022-11-17 14:28:59.843347+00:00		t	48	73539943548777331	648518346497120684	73539943548800621	648518346483323812	[ 43395 137587 3299]	[ 43391 137587 3302]
2085	17749659	2022-11-17 14:28:59.843347+00:00		t	30	73539943548808198	648518346497120684	73539943548795124	648518346487004825	[ 43317 137453 3301]	[ 43303 137425 3303]
2086	17749727	2022-11-17 14:28:59.843347+00:00		t	51	73539943548819448	648518346497120684	73539943548819418	648518346500711093	[ 43387 137925 3314]	[ 43375 137905 3313]
2087	8789728	2022-11-17 14:28:59.843347+00:00		t	46	73469437231382664	648518346497120684	73469437231409961	648518346500711093	[ 41647 134029 3030]	[ 41631 134025 3032]
2088	3346424	2022-11-17 14:28:59.843347+00:00		t	94	73398931115439226	648518346497120684	73398931115431822	648518346509994042	[ 39243 130971 3184]	[ 39267 131009 3184]
2089	3346406	2022-11-17 14:28:59.843347+00:00		t	30	73398931115433920	648518346497120684	73398931115453420	648518346487004825	[ 39183 130899 3192]	[ 39189 130885 3193]
2090	8789774	2022-11-17 14:28:59.843347+00:00		t	47	73469437231015835	648518346497120684	73469437231015137	648518346492790969	[ 41709 133777 2956]	[ 41751 133761 2956]
2091	14363910	2022-11-17 14:28:59.843347+00:00		t	21	73469437164382661	648518346497120684	73469437164375159	648518346492790969	[ 41785 133309 2922]	[ 41769 133279 2923]
2092	10500364	2022-11-17 14:28:59.843347+00:00		t	24	73328768395490663	648518346497120684	73328768395503211	648518346483323812	[ 38555 135867 2948]	[ 38567 135897 2947]
2093	14363878	2022-11-17 14:28:59.843347+00:00		t	12	73469437164467071	648518346497120684	73469437164424729	648518346483323812	[ 41697 133273 2941]	[ 41707 133241 2941]
2094	14267080	2022-11-17 14:28:59.843347+00:00		t	49	73328699675783460	648518346497120684	73328699675797912	648518346509994042	[ 38353 133431 2837]	[ 38357 133417 2840]
2095	10500345	2022-11-17 14:28:59.843347+00:00		t	28	73328768395464624	648518346497120684	73328768395474568	648518346487004825	[ 38567 135749 2934]	[ 38533 135761 2934]
2096	15341032	2022-11-17 14:28:59.843347+00:00		t	49	73539874695020864	648518346497120684	73539874695016171	648518346492790969	[ 43575 135225 3013]	[ 43591 135257 3014]
2097	15341033	2022-11-17 14:28:59.843347+00:00		t	15	73539874694999957	648518346497120684	73539874695002344	648518346492790969	[ 43569 135285 3007]	[ 43591 135317 3008]
2098	16135792	2022-11-17 14:28:59.843347+00:00		t	46	73469437432588075	648518346497120684	73469437432577720	648518346492790969	[ 41263 134205 3354]	[ 41277 134171 3354]
2099	7373255	2022-11-17 14:28:59.843347+00:00		t	24	73821693738855598	648518346497120684	73821693738870071	648518346483323812	[ 53241 146627 3912]	[ 53227 146647 3914]
2100	16135790	2022-11-17 14:28:59.843347+00:00		t	27	73469437432561798	648518346497120684	73469437432565522	648518346487004825	[ 41279 134367 3347]	[ 41267 134333 3347]
2101	11292487	2022-11-17 14:28:59.843347+00:00		t	29	73399068487338714	648518346497120684	73399068487408805	648518346492790969	[ 40789 134953 3080]	[ 40761 134961 3080]
2102	43662445	2022-11-17 14:28:59.843347+00:00		t	43	73751256140660347	648518346497120684	73751256140861284	648518346492790969	[ 49523 144109 3606]	[ 49533 144073 3608]
2103	29394635	2022-11-17 14:28:59.843347+00:00		t	27	73399137139475160	648518346497120684	73399137139477618	648518346483323812	[ 39385 135611 2855]	[ 39391 135655 2856]
2104	20738826	2022-11-17 14:28:59.843347+00:00		t	16	73399137273891253	648518346497120684	73399137273900578	648518346509994042	[ 39489 135611 3194]	[ 39505 135603 3196]
2105	43738868	2022-11-17 14:28:59.843347+00:00		t	74	73398931115255566	648518346497120684	73398931115253122	648518346500711093	[ 39157 129427 3117]	[ 39153 129461 3117]
2106	16135806	2022-11-17 14:28:59.843347+00:00		t	33	73469437432582983	648518346497120684	73469437432582929	648518346487004825	[ 41293 134225 3353]	[ 41313 134203 3354]
2107	22554098	2022-11-17 14:28:59.843347+00:00		t	21	73328699675846038	648518346477519886	73328768395314681	648518346474435437	[ 37015 135151 2866]	[ 37025 135173 2868]
2108	34394908	2022-11-17 14:28:59.843347+00:00		t	25	73892062483021400	648518346497120684	73892062483036875	648518346500711093	[ 53497 146767 3912]	[ 53527 146769 3913]
2109	22554122	2022-11-17 14:28:59.843347+00:00		t	25	73328768395449997	648518346500656053	73328768395447146	648518346466210608	[ 37025 135799 2921]	[ 37055 135791 2922]
2110	21851787	2022-11-17 14:28:59.843347+00:00		t	18	73398243920414654	648518346467418375	73398243920298739	648518346492790969	[ 39529 108895 3086]	[ 39553 108881 3086]
2112	22554223	2022-11-17 14:28:59.843347+00:00		t	12	73328768395388824	648518346513619754	73328768395388845	648518346486977761	[ 37419 135823 2903]	[ 37409 135853 2903]
2113	22554230	2022-11-17 14:28:59.843347+00:00		t	32	73328768395466903	648518346481634463	73328768395502481	648518346466011696	[ 37451 135569 2932]	[ 37437 135575 2934]
2114	22554242	2022-11-17 14:28:59.843347+00:00		t	39	73328768395466903	648518346481634463	73328768395482085	648518346466011696	[ 37481 135595 2931]	[ 37481 135631 2932]
2116	12724595	2022-11-17 14:28:59.843347+00:00		t	25	73611205042012261	648518346486501801	73611205042022299	648518346506702370	[ 46517 164891 2099]	[ 46537 164867 2099]
2118	12724628	2022-11-17 14:28:59.843347+00:00		t	13	73611205042024761	648518346486501801	73611205042022299	648518346506702370	[ 46567 164901 2098]	[ 46583 164875 2097]
2119	12724636	2022-11-17 14:28:59.843347+00:00		t	25	73611205042039983	648518346486501801	73611205042065682	648518346506702370	[ 46609 165237 2110]	[ 46599 165227 2113]
2120	42673508	2022-11-17 14:28:59.843347+00:00		t	28	73398931048239887	648518346519017951	73398931048242352	648518346484428839	[ 39911 130063 3023]	[ 39909 130033 3024]
2121	42673505	2022-11-17 14:28:59.843347+00:00		t	36	73398931048089016	648518346486714244	73398931048099682	648518346496329789	[ 39909 129831 2966]	[ 39907 129873 2966]
2122	42673515	2022-11-17 14:28:59.843347+00:00		t	56	73398931048176061	648518346507560313	73398931048156684	648518346496329789	[ 39885 129953 2989]	[ 39925 129947 2989]
2123	12724782	2022-11-17 14:28:59.843347+00:00		t	41	73611205041973325	648518346486501801	73611205042004815	648518346506702370	[ 46785 165229 2091]	[ 46795 165235 2093]
2124	22554348	2022-11-17 14:28:59.843347+00:00		t	40	73328699675878335	648518346524346373	73328768395317265	648518346474435437	[ 37745 135149 2870]	[ 37741 135183 2870]
2125	22554401	2022-11-17 14:28:59.843347+00:00		t	41	73328768395490608	648518346512279633	73328768395654832	648518346490873773	[ 37829 135747 2946]	[ 37849 135715 2946]
2128	24951415	2022-11-17 14:28:59.843347+00:00		t	21	73046606089721505	648518346498236570	72976237345500119	648518346466011696	[ 28681 115599 2643]	[ 28667 115585 2642]
2130	42699966	2022-11-17 14:28:59.843347+00:00		t	51	72976787235435873	648518346515497287	72976787235423954	648518346486567081	[ 27435 132775 2841]	[ 27455 132749 2842]
2131	25358725	2022-11-17 14:28:59.843347+00:00		t	13	73327806188460449	648518346480375611	73327806188479900	648518346474435437	[ 37409 106647 2632]	[ 37397 106639 2634]
2132	21068124	2022-11-17 14:28:59.843347+00:00		t	61	73399137273873059	648518346474374509	73399137273868217	648518346483323812	[ 40155 136039 3186]	[ 40183 136055 3186]
2133	29285036	2022-11-17 14:28:59.843347+00:00		t	25	73328768529586293	648518346474374509	73328768529596660	648518346483323812	[ 38747 135709 3154]	[ 38733 135681 3154]
2134	21680789	2022-11-17 14:28:59.843347+00:00		t	30	73328562371233570	648518346474374509	73328562371238299	648518346506702370	[ 37983 129517 3170]	[ 37949 129535 3172]
2135	18126733	2022-11-17 14:28:59.843347+00:00		t	27	72977199887967464	648518346481508239	72977199887957431	648518346504983155	[ 27095 144291 3557]	[ 27061 144305 3557]
2136	16220658	2022-11-17 14:28:59.843347+00:00		t	35	72553612898960628	648518346489572037	72553612898958076	648518346495560374	[ 15959 104011 3228]	[ 15929 103993 3229]
2137	27622106	2022-11-17 14:28:59.843347+00:00		t	41	73399068487277218	648518346474374509	73399068487263360	648518346506702370	[ 39069 133667 3050]	[ 39087 133653 3049]
2140	38363560	2022-11-17 14:28:59.843347+00:00		t	28	72976993326937722	648518346479640795	72976993326947776	648518346486567081	[ 27141 138931 2807]	[ 27121 138923 2809]
2141	9093228	2022-11-17 14:28:59.843347+00:00		t	26	73539806042603684	648518346524346373	73539806042576354	648518346474435437	[ 43105 133463 3115]	[ 43123 133479 3114]
2142	31886358	2022-11-17 14:28:59.843347+00:00		t	40	73328562438190760	648518346474374509	73328562438209061	648518346483323812	[ 38217 129677 3238]	[ 38207 129713 3239]
2143	29433423	2022-11-17 14:28:59.843347+00:00		t	28	73328631157566045	648518346474374509	73328631157444394	648518346501459811	[ 37401 132247 3214]	[ 37421 132253 3212]
2145	30873480	2022-11-17 14:28:59.843347+00:00		t	44	73328699810072541	648518346474374509	73328699810082608	648518346483323812	[ 36911 134091 3145]	[ 36937 134089 3145]
2146	31886352	2022-11-17 14:28:59.843347+00:00		t	40	73328562438198176	648518346474374509	73328562438175445	648518346490873773	[ 38091 129513 3233]	[ 38081 129545 3232]
2147	31886363	2022-11-17 14:28:59.843347+00:00		t	20	73328562438204668	648518346474374509	73328562438213426	648518346506702370	[ 38227 129667 3240]	[ 38261 129663 3241]
2148	29433416	2022-11-17 14:28:59.843347+00:00		t	26	73328631157566045	648518346474374509	73328631157446183	648518346483323812	[ 37379 132231 3214]	[ 37385 132227 3212]
2149	3742722	2022-11-17 14:28:59.843347+00:00		t	16	73539943615637647	648518346474374509	73539943615515835	648518346483323812	[ 43263 138425 3341]	[ 43251 138419 3339]
2150	3742814	2022-11-17 14:28:59.843347+00:00		t	21	73539943615711020	648518346474374509	73539943615723834	648518346490873773	[ 43703 138715 3356]	[ 43717 138681 3356]
2151	3742850	2022-11-17 14:28:59.843347+00:00		t	38	73539943615723971	648518346474374509	73539943615730986	648518346483323812	[ 43915 138789 3354]	[ 43925 138759 3355]
2152	18704889	2022-11-17 14:28:59.843347+00:00		t	25	73328631090726060	648518346474374509	73328631090731329	648518346490873773	[ 37311 131895 3188]	[ 37307 131889 3191]
2153	37409724	2022-11-17 14:28:59.843347+00:00		t	21	73328699743117272	648518346474374509	73328699743134385	648518346483323812	[ 37789 133371 3054]	[ 37807 133383 3056]
2154	20066622	2022-11-17 14:28:59.843347+00:00		t	80	73399137273840836	648518346474374509	73399137273833589	648518346483323812	[ 40245 136469 3176]	[ 40253 136433 3177]
2155	40365035	2022-11-17 14:28:59.843347+00:00		t	20	73047362473508216	648518346481508239	73047362473516103	648518346504983155	[ 28737 137665 3478]	[ 28717 137651 3477]
2156	28103378	2022-11-17 14:28:59.843347+00:00		t	22	73469437298373366	648518346524346373	73469437298346738	648518346474435437	[ 42773 133611 3102]	[ 42805 133617 3102]
2157	37404326	2022-11-17 14:28:59.843347+00:00		t	98	73328699675934595	648518346524346373	73328699675903832	648518346474435437	[ 36981 133545 2884]	[ 37013 133553 2883]
2158	11028487	2022-11-17 14:28:59.843347+00:00		t	26	73258193559807086	648518346498274714	73258193559812611	648518346474435437	[ 35241 129213 2985]	[ 35249 129247 2984]
2159	32313337	2022-11-17 14:28:59.843347+00:00		t	41	73328699743137901	648518346474374509	73328699743135377	648518346483323812	[ 37391 134885 3057]	[ 37403 134919 3057]
2160	32313490	2022-11-17 14:28:59.843347+00:00		t	54	73328699743106362	648518346474374509	73328699743108594	648518346490873773	[ 37683 134629 3043]	[ 37723 134649 3042]
2163	28888372	2022-11-17 14:28:59.843347+00:00		t	45	72553887642430900	648518346494086542	72553887642429661	648518346495560374	[ 14481 110821 2954]	[ 14459 110799 2954]
2165	18974249	2022-11-17 14:28:59.843347+00:00		t	22	72342712556833829	648518346499957388	72342712556765717	648518346495560374	[ 9677 108585 2822]	[ 9681 108551 2823]
2167	42697653	2022-11-17 14:28:59.843347+00:00		t	14	73751324860502456	648518346475323960	73751324860507567	648518346496982580	[ 50597 145809 3679]	[ 50577 145821 3682]
2168	12030447	2022-11-17 14:28:59.843347+00:00		t	60	72553887575778371	648518346494086542	72553887575778357	648518346495560374	[ 14491 110837 2939]	[ 14501 110813 2939]
2169	12030452	2022-11-17 14:28:59.843347+00:00		t	14	72553887575769664	648518346494086542	72553887575795910	648518346495560374	[ 14521 110817 2944]	[ 14511 110789 2946]
2170	20396509	2022-11-17 14:28:59.843347+00:00		t	14	73327737469022325	648518346483483980	73327737469036498	648518346466011696	[ 37227 106453 2655]	[ 37211 106477 2656]
2171	29775816	2022-11-17 14:28:59.843347+00:00		t	33	73118348955129771	648518346494320519	73118348955139495	648518346486567081	[ 31519 156475 2156]	[ 31529 156471 2159]
2172	31695454	2022-11-17 14:28:59.843347+00:00		t	29	73539737189197188	648518346483483980	73539737189127051	648518346484428839	[ 43427 132109 2951]	[ 43443 132083 2951]
2173	12708189	2022-11-17 14:28:59.843347+00:00		t	25	73117662162784978	648518346466250544	73117662162785041	648518346489002225	[ 30929 136707 2867]	[ 30899 136727 2868]
2174	14744667	2022-11-17 14:28:59.843347+00:00		t	22	72976031254062449	648518346483483980	72976031254114268	648518346466011696	[ 27225 109973 2734]	[ 27229 109973 2736]
2175	14744522	2022-11-17 14:28:59.843347+00:00		t	31	72976031254096455	648518346483483980	72976031254107469	648518346466011696	[ 27013 110305 2742]	[ 27019 110285 2743]
2176	20396579	2022-11-17 14:28:59.843347+00:00		t	18	73327737469054772	648518346483483980	73327737469065398	648518346486567081	[ 37373 106245 2665]	[ 37353 106287 2665]
2177	14744734	2022-11-17 14:28:59.843347+00:00		t	30	72976031254057674	648518346483483980	72976031254057640	648518346466011696	[ 27325 109683 2724]	[ 27327 109655 2724]
2178	20396569	2022-11-17 14:28:59.843347+00:00		t	22	73327737469054772	648518346483483980	73327737469080069	648518346486567081	[ 37355 106185 2665]	[ 37335 106161 2666]
2182	42697838	2022-11-17 14:28:59.843347+00:00		t	12	73751324860554987	648518346496091288	73751324860552235	648518346496982580	[ 50777 146065 3701]	[ 50783 146039 3702]
2183	7149946	2022-11-17 14:28:59.843347+00:00		t	58	73681367694961079	648518346484222493	73681367694963491	648518346474435437	[ 47867 157993 2239]	[ 47837 157971 2241]
2184	437864	2022-11-17 14:28:59.843347+00:00		t	22	73047293351637505	648518346480748289	73047293351672007	648518346466210608	[ 28933 136581 2799]	[ 28927 136547 2800]
2185	658206	2022-11-17 14:28:59.843347+00:00		t	34	72976924741639443	648518346466250544	72976924741663967	648518346489002225	[ 28617 137173 3038]	[ 28587 137149 3038]
2186	42697857	2022-11-17 14:28:59.843347+00:00		t	13	73751324860554987	648518346496091288	73751324860563538	648518346496982580	[ 50805 146107 3707]	[ 50827 146083 3707]
2187	13249993	2022-11-17 14:28:59.843347+00:00		t	34	72976993461092668	648518346466250544	72976993461107999	648518346466011696	[ 27153 138249 3013]	[ 27147 138217 3013]
2188	9283245	2022-11-17 14:28:59.843347+00:00		t	33	72766162307863439	648518346466250544	72766162307857012	648518346506702370	[ 20817 145911 3451]	[ 20787 145887 3452]
2189	2146033	2022-11-17 14:28:59.843347+00:00		t	12	72695862282960590	648518346466250544	72695862282969858	648518346509994042	[ 19461 147563 3395]	[ 19463 147569 3398]
2190	2146034	2022-11-17 14:28:59.843347+00:00		t	21	72695862282962540	648518346466250544	72695862282976292	648518346489002225	[ 19471 147543 3394]	[ 19467 147519 3396]
2191	2146187	2022-11-17 14:28:59.843347+00:00		t	15	72695862282952662	648518346466250544	72695862282950472	648518346492790969	[ 19743 147475 3391]	[ 19715 147457 3392]
2192	17494388	2022-11-17 14:28:59.843347+00:00		t	19	73047155778406914	648518346479499665	73047155778404765	648518346486977761	[ 29775 132511 2527]	[ 29807 132499 2529]
2193	17494412	2022-11-17 14:28:59.843347+00:00		t	21	73047155778383105	648518346479499665	73047155778404765	648518346486977761	[ 29795 132485 2525]	[ 29829 132483 2526]
2194	17494429	2022-11-17 14:28:59.843347+00:00		t	28	73047155778390759	648518346479499665	73047155778394967	648518346486977761	[ 29817 132471 2520]	[ 29849 132455 2520]
2195	6332995	2022-11-17 14:28:59.843347+00:00		t	33	72976993461049232	648518346466250544	72976993461077359	648518346489002225	[ 27831 138221 3008]	[ 27849 138233 3010]
2196	9283562	2022-11-17 14:28:59.843347+00:00		t	48	72766162307807852	648518346466250544	72766162307795772	648518346506702370	[ 21231 146149 3430]	[ 21275 146153 3430]
2197	9283600	2022-11-17 14:28:59.843347+00:00		t	30	72766162307830341	648518346466250544	72766162307825374	648518346506702370	[ 21349 145951 3439]	[ 21337 145987 3440]
2198	29945138	2022-11-17 14:28:59.843347+00:00		t	75	73187068633174485	648518346496080235	73187068633236939	648518346466011696	[ 32987 108377 2564]	[ 33019 108375 2564]
2199	9283268	2022-11-17 14:28:59.843347+00:00		t	13	72766162307739815	648518346466250544	72766162307747139	648518346489002225	[ 20815 146243 3406]	[ 20819 146217 3408]
2200	9283415	2022-11-17 14:28:59.843347+00:00		t	22	72766162307709514	648518346466250544	72766162307658418	648518346509994042	[ 21041 146223 3373]	[ 21021 146201 3375]
2201	9378550	2022-11-17 14:28:59.843347+00:00		t	33	72906624783879951	648518346466250544	72906624783860667	648518346490873773	[ 26507 139189 3094]	[ 26547 139177 3094]
2202	9283602	2022-11-17 14:28:59.843347+00:00		t	18	72766162307676329	648518346466250544	72766162307671019	648518346506702370	[ 21367 145545 3376]	[ 21341 145521 3376]
2203	9378543	2022-11-17 14:28:59.843347+00:00		t	40	72906624783852511	648518346466250544	72906624783869503	648518346489002225	[ 26505 139169 3092]	[ 26535 139151 3093]
2204	9378439	2022-11-17 14:28:59.843347+00:00		t	30	72906624783708873	648518346466250544	72906624783891185	648518346506702370	[ 26283 138663 3086]	[ 26247 138653 3087]
2205	6333108	2022-11-17 14:28:59.843347+00:00		t	23	72976993460745908	648518346466250544	72976993460740562	648518346501459811	[ 28367 138065 2955]	[ 28405 138057 2955]
2206	6333106	2022-11-17 14:28:59.843347+00:00		t	16	72976993460836832	648518346466250544	72976993460935220	648518346489002225	[ 28363 138063 2957]	[ 28399 138073 2958]
2207	7746446	2022-11-17 14:28:59.843347+00:00		t	15	72696068173177226	648518346489130765	72625699428975184	648518346495560374	[ 18439 154751 2945]	[ 18427 154743 2944]
2208	43002835	2022-11-17 14:28:59.843347+00:00		t	17	73398312505871490	648518346502595654	73398312505876461	648518346466011696	[ 40603 112265 2902]	[ 40625 112237 2903]
2209	43003939	2022-11-17 14:28:59.843347+00:00		t	12	73400305034997993	648518346496375100	73400305035002475	648518346500711093	[ 39395 170007 2221]	[ 39357 170031 2221]
2211	2237317	2022-11-17 14:28:59.843347+00:00		t	19	73188580260306200	648518346479499665	73188580260342188	648518346486977761	[ 34077 153457 2168]	[ 34043 153443 2169]
2212	17470461	2022-11-17 14:28:59.843347+00:00		t	67	72694281600861288	648518346480436390	72694281600868520	648518346506783522	[ 19555 101115 3146]	[ 19573 101091 3147]
2214	3505037	2022-11-17 14:28:59.843347+00:00		t	24	72835156662486347	648518346510213414	72835156662495867	648518346506783522	[ 23057 106483 3450]	[ 23061 106449 3451]
2215	9378449	2022-11-17 14:28:59.843347+00:00		t	17	72906624783708873	648518346466250544	72906624783874442	648518346489002225	[ 26297 138665 3087]	[ 26291 138651 3090]
2216	6035109	2022-11-17 14:28:59.843347+00:00		t	13	73047293351520152	648518346481958333	73047293351512499	648518346486977761	[ 28689 135769 2742]	[ 28677 135797 2743]
2217	166358	2022-11-17 14:28:59.843347+00:00		t	17	73118348955109327	648518346479640795	73118348955114420	648518346466011696	[ 31919 156391 2144]	[ 31891 156403 2146]
2218	43154771	2022-11-17 14:28:59.843347+00:00		t	95	73399617840501214	648518346478254573	73399617840511242	648518346496982580	[ 40489 150555 2306]	[ 40523 150571 2307]
2219	166369	2022-11-17 14:28:59.843347+00:00		t	37	73118348955124223	648518346479640795	73118348955132144	648518346466011696	[ 31981 156361 2153]	[ 31965 156393 2153]
2220	34305187	2022-11-17 14:28:59.843347+00:00		t	31	73046400400856995	648518346490549514	73046400400834272	648518346504983155	[ 30157 109375 3475]	[ 30157 109343 3474]
2221	166382	2022-11-17 14:28:59.843347+00:00		t	46	73118348955119370	648518346479640795	73118348955129706	648518346466011696	[ 32069 156387 2153]	[ 32049 156413 2153]
2223	166346	2022-11-17 14:28:59.843347+00:00		t	27	73118348955132093	648518346479640795	73118348955132133	648518346486567081	[ 31867 156299 2155]	[ 31861 156333 2155]
2224	166365	2022-11-17 14:28:59.843347+00:00		t	42	73118348955124223	648518346479640795	73118348955119322	648518346486567081	[ 31969 156339 2152]	[ 31937 156345 2152]
2225	166370	2022-11-17 14:28:59.843347+00:00		t	29	73118348955114315	648518346479640795	73118348955119322	648518346486567081	[ 32001 156321 2147]	[ 31975 156343 2148]
2229	27172955	2022-11-17 14:28:59.843347+00:00		t	22	72836599570077101	648518346473363300	72836599570064114	648518346495560374	[ 24267 148837 3010]	[ 24263 148825 3009]
2230	16422279	2022-11-17 14:28:59.843347+00:00		t	17	73047499510071698	648518346473363300	73047499510095550	648518346495560374	[ 28795 142383 2811]	[ 28771 142367 2811]
2232	41436982	2022-11-17 14:28:59.843347+00:00		t	18	72976787235494410	648518346498434097	72976787235496699	648518346496329789	[ 26693 131597 2872]	[ 26679 131569 2872]
2234	42495714	2022-11-17 14:28:59.843347+00:00		t	19	73468612463456456	648518346479660005	73468612463463786	648518346496329789	[ 42645 108609 2789]	[ 42651 108629 2788]
2235	26726269	2022-11-17 14:28:59.843347+00:00		t	63	73047155912693981	648518346489924111	73047155912709238	648518346496329789	[ 28805 131579 2796]	[ 28817 131553 2796]
2236	26726275	2022-11-17 14:28:59.843347+00:00		t	32	73047155912711678	648518346489924111	73047155912709238	648518346496329789	[ 28817 131573 2800]	[ 28827 131541 2800]
2237	18469562	2022-11-17 14:28:59.843347+00:00		t	31	72976855888031952	648518346495589814	72976855888058402	648518346496329789	[ 27901 133209 2804]	[ 27925 133191 2805]
2238	42673253	2022-11-17 14:28:59.843347+00:00		t	34	73398931048357058	648518346486567081	73398931048478425	648518346496329789	[ 39489 129359 3079]	[ 39491 129399 3080]
2239	42495548	2022-11-17 14:28:59.843347+00:00		t	26	73468612463323215	648518346479473874	73468612463308520	648518346496329789	[ 42273 109185 2726]	[ 42237 109173 2726]
2240	28927941	2022-11-17 14:28:59.843347+00:00		t	66	73468612530149923	648518346479473874	73468612530338711	648518346496329789	[ 42943 108657 2834]	[ 42909 108655 2835]
2241	28927943	2022-11-17 14:28:59.843347+00:00		t	25	73468612530149071	648518346479473874	73468612530422161	648518346496329789	[ 42943 108571 2839]	[ 42911 108559 2840]
2242	18928997	2022-11-17 14:28:59.843347+00:00		t	65	72483381593924094	648518346518973151	72483381593926596	648518346495560374	[ 13193 107285 3294]	[ 13179 107285 3297]
2243	3504683	2022-11-17 14:28:59.843347+00:00		t	19	72835156662334741	648518346495149194	72835156662337382	648518346506783522	[ 22551 106231 3383]	[ 22569 106239 3385]
2244	3504676	2022-11-17 14:28:59.843347+00:00		t	33	72835156662312071	648518346495149194	72835156662307131	648518346506783522	[ 22549 106397 3376]	[ 22563 106381 3374]
2245	3787971	2022-11-17 14:28:59.843347+00:00		t	16	73047087125856739	648518346498609713	73047087125883219	648518346496329789	[ 29339 130685 2606]	[ 29335 130653 2606]
2246	4565682	2022-11-17 14:28:59.843347+00:00		t	29	73469299658328459	648518346481078874	73469299658328447	648518346496329789	[ 41631 130487 2803]	[ 41623 130449 2804]
2247	4753511	2022-11-17 14:28:59.843347+00:00		t	32	73116699888925312	648518346492002415	73116699888930302	648518346496329789	[ 32727 107117 2524]	[ 32701 107123 2526]
2248	42203919	2022-11-17 14:28:59.843347+00:00		t	45	73187068633075596	648518346489919003	73187068633073206	648518346496329789	[ 32775 107397 2530]	[ 32807 107391 2530]
2249	42203923	2022-11-17 14:28:59.843347+00:00		t	34	73187068633037040	648518346493057088	73187068633044127	648518346496329789	[ 32825 107123 2514]	[ 32835 107103 2516]
2251	41674537	2022-11-17 14:28:59.843347+00:00		t	24	73399411883285975	648518346494666373	73399411883291187	648518346496329789	[ 39607 143503 2636]	[ 39635 143479 2636]
2252	3331111	2022-11-17 14:28:59.843347+00:00		t	12	73470124090671879	648518346487714539	73470124090677007	648518346496329789	[ 42727 153787 2419]	[ 42739 153815 2420]
2253	5062309	2022-11-17 14:28:59.843347+00:00		t	33	73539256152723101	648518346476059045	73539256152734610	648518346496329789	[ 43033 117525 2914]	[ 43051 117557 2916]
2254	3505201	2022-11-17 14:28:59.843347+00:00		t	20	72835156662448371	648518346466217520	72835156662429351	648518346506783522	[ 23249 106031 3423]	[ 23255 106015 3421]
2255	13759372	2022-11-17 14:28:59.843347+00:00		t	20	73116699955966293	648518346478791252	73116699955981093	648518346496329789	[ 31311 108141 2633]	[ 31263 108141 2634]
2256	22011891	2022-11-17 14:28:59.843347+00:00		t	24	73398930981248706	648518346507560313	73398930981242171	648518346496329789	[ 39633 131009 2938]	[ 39655 130985 2938]
2257	42495613	2022-11-17 14:28:59.843347+00:00		t	35	73468612463288407	648518346467418375	73468612463298600	648518346496329789	[ 42391 109481 2719]	[ 42381 109519 2720]
2258	28928000	2022-11-17 14:28:59.843347+00:00		t	64	73468612530448317	648518346467418375	73468612530486543	648518346496329789	[ 42993 108629 2863]	[ 42989 108595 2864]
2259	10574594	2022-11-17 14:28:59.843347+00:00		t	49	73047362205123161	648518346520491601	73047362205098287	648518346466011696	[ 29869 138115 2968]	[ 29859 138141 2968]
2260	42108344	2022-11-17 14:28:59.843347+00:00		t	63	72976993393870662	648518346520491601	72976993393860414	648518346466011696	[ 26947 138675 2854]	[ 26967 138707 2854]
2261	42108272	2022-11-17 14:28:59.843347+00:00		t	81	72976993393860410	648518346520491601	72976993393863023	648518346486567081	[ 26851 138685 2855]	[ 26841 138719 2855]
2262	42108298	2022-11-17 14:28:59.843347+00:00		t	82	72976993393870662	648518346520491601	72976993393860437	648518346486567081	[ 26911 138679 2853]	[ 26897 138719 2854]
2263	42204000	2022-11-17 14:28:59.843347+00:00		t	27	73187068633102018	648518346490230490	73187068633109816	648518346496329789	[ 33155 106607 2541]	[ 33191 106597 2541]
2264	591148	2022-11-17 14:28:59.843347+00:00		t	20	73047155845769481	648518346489007453	73047155845664897	648518346496329789	[ 28795 131405 2697]	[ 28793 131391 2695]
2267	4130805	2022-11-17 14:28:59.843347+00:00		t	48	73681436481539939	648518346482028221	73681436481544842	648518346484428839	[ 47971 160151 2371]	[ 47995 160183 2372]
2268	3116378	2022-11-17 14:28:59.843347+00:00		t	40	73681436481420100	648518346482028221	73681436481435601	648518346484428839	[ 48773 160431 2328]	[ 48767 160457 2329]
2270	9126232	2022-11-17 14:28:59.843347+00:00		t	42	73681436414529082	648518346482028221	73681436414512412	648518346490188983	[ 49067 161091 2287]	[ 49105 161067 2288]
2272	24951370	2022-11-17 14:28:59.843347+00:00		t	14	72976237345530988	648518346498236570	72976237345523393	648518346466011696	[ 28559 115579 2642]	[ 28585 115575 2643]
2273	20640687	2022-11-17 14:28:59.843347+00:00		t	42	72483518764430112	648518346491609786	72483518764424804	648518346495560374	[ 13089 112455 2779]	[ 13113 112439 2779]
2274	13818727	2022-11-17 14:28:59.843347+00:00		t	34	73047362138234653	648518346479640795	73047362138222257	648518346466011696	[ 30167 137925 2930]	[ 30139 137923 2929]
2275	24951384	2022-11-17 14:28:59.843347+00:00		t	28	72976237345525915	648518346498236570	72976237345546367	648518346466011696	[ 28643 115581 2650]	[ 28611 115569 2650]
2276	34936707	2022-11-17 14:28:59.843347+00:00		t	19	72764650479183276	648518346476047586	72764650479183318	648518346506783522	[ 20689 101743 3375]	[ 20663 101777 3376]
2277	3505385	2022-11-17 14:28:59.843347+00:00		t	33	72835156662438834	648518346493429020	72835156662441307	648518346506783522	[ 23567 105775 3427]	[ 23549 105745 3427]
2278	35777486	2022-11-17 14:28:59.843347+00:00		t	33	72766093588253036	648518346466250544	72766093588258218	648518346466011696	[ 22099 144965 3398]	[ 22115 144993 3399]
2279	35923745	2022-11-17 14:28:59.843347+00:00		t	19	72625562258429899	648518346466250544	72625562258456532	648518346489002225	[ 18271 150145 3461]	[ 18301 150155 3460]
2280	35923759	2022-11-17 14:28:59.843347+00:00		t	12	72625562258433301	648518346466250544	72625562258456263	648518346489002225	[ 18339 150049 3459]	[ 18373 150059 3459]
2281	35923762	2022-11-17 14:28:59.843347+00:00		t	33	72625562258447915	648518346466250544	72625562258456142	648518346489002225	[ 18371 150049 3461]	[ 18397 150035 3461]
2282	35923694	2022-11-17 14:28:59.843347+00:00		t	26	72625562258424448	648518346466250544	72625562258437007	648518346506702370	[ 18153 150095 3458]	[ 18169 150067 3458]
2283	35923739	2022-11-17 14:28:59.843347+00:00		t	20	72625562258481084	648518346466250544	72625562258447867	648518346506702370	[ 18283 150041 3458]	[ 18271 150005 3458]
2286	14744368	2022-11-17 14:28:59.843347+00:00		t	29	72976031254183750	648518346481857725	72976031254190743	648518346486567081	[ 26731 110015 2777]	[ 26751 110029 2779]
2289	11409621	2022-11-17 14:28:59.843347+00:00		t	16	72835156460955189	648518346481856445	72835156460940986	648518346495560374	[ 23519 105595 3012]	[ 23501 105619 3012]
2290	30708753	2022-11-17 14:28:59.843347+00:00		t	28	72976718515953879	648518346486714244	72976718515980472	648518346502586791	[ 27511 130109 2859]	[ 27495 130087 2860]
2291	42865380	2022-11-17 14:28:59.843347+00:00		t	33	73469299725319467	648518346486714244	73469299725327590	648518346496329789	[ 42425 130329 2879]	[ 42445 130299 2879]
2292	8953419	2022-11-17 14:28:59.843347+00:00		t	17	73539668536743451	648518346486714244	73539668536756303	648518346474435437	[ 43345 130985 3076]	[ 43369 130961 3075]
2294	14324243	2022-11-17 14:28:59.843347+00:00		t	15	73187824681624571	648518346486714244	73187824681735938	648518346504983155	[ 33499 129419 2824]	[ 33531 129403 2825]
2295	27038287	2022-11-17 14:28:59.843347+00:00		t	52	73117455937460661	648518346486714244	73117455937468146	648518346504983155	[ 32447 129349 2824]	[ 32461 129381 2824]
2296	25947086	2022-11-17 14:28:59.843347+00:00		t	27	72976787168461801	648518346486714244	72976787168443658	648518346496329789	[ 28025 131921 2761]	[ 28057 131911 2763]
2298	35411531	2022-11-17 14:28:59.843347+00:00		t	27	72976993461116252	648518346466250544	72976993461097778	648518346489002225	[ 27779 138649 3023]	[ 27777 138639 3021]
2299	41932389	2022-11-17 14:28:59.843347+00:00		t	46	73187962120526147	648518346486714244	73187962120531427	648518346496329789	[ 33877 133979 2787]	[ 33909 133973 2788]
2300	30708653	2022-11-17 14:28:59.843347+00:00		t	31	72976718515994141	648518346486714244	72976718516022832	648518346504983155	[ 27279 130301 2871]	[ 27281 130267 2872]
2301	30708700	2022-11-17 14:28:59.843347+00:00		t	25	72976718516059458	648518346486714244	72976718516059447	648518346474435437	[ 27337 130489 2892]	[ 27363 130469 2893]
2302	30708704	2022-11-17 14:28:59.843347+00:00		t	16	72976718516100439	648518346486714244	72976718516095135	648518346474435437	[ 27329 130969 2906]	[ 27367 130973 2907]
2303	30708715	2022-11-17 14:28:59.843347+00:00		t	25	72976718515944069	648518346486714244	72976718515951315	648518346474435437	[ 27423 130101 2847]	[ 27389 130089 2848]
2304	14604630	2022-11-17 14:28:59.843347+00:00		t	13	73187824748689393	648518346486714244	73187824748676840	648518346496329789	[ 33567 129549 2918]	[ 33577 129519 2919]
2305	30808114	2022-11-17 14:28:59.843347+00:00		t	26	73539256085665059	648518346486714244	73539256085644248	648518346483323812	[ 43741 116857 2804]	[ 43709 116849 2804]
2306	23382326	2022-11-17 14:28:59.843347+00:00		t	22	73469986718737955	648518346486714244	73469986718735504	648518346496329789	[ 41593 150541 2494]	[ 41581 150573 2494]
2308	43845619	2022-11-17 14:28:59.843347+00:00		t	22	73398930981389017	648518346486714244	73398930981295276	648518346496329789	[ 40123 129803 2953]	[ 40145 129827 2953]
2309	39250597	2022-11-17 14:28:59.843347+00:00		t	32	72764925290178692	648518346480235686	72764925290175492	648518346506783522	[ 21797 109469 3333]	[ 21823 109491 3334]
2310	3783472	2022-11-17 14:28:59.843347+00:00		t	28	73611205109295371	648518346486402696	73611205109298194	648518346506702370	[ 46641 164733 2299]	[ 46657 164705 2301]
2311	17351004	2022-11-17 14:28:59.843347+00:00		t	20	73681573786346479	648518346486402696	73681573786332349	648518346483323812	[ 48067 164413 2156]	[ 48065 164441 2155]
2312	38594573	2022-11-17 14:28:59.843347+00:00		t	33	73681573853447908	648518346486402696	73681573853436493	648518346490873773	[ 47595 165781 2283]	[ 47623 165769 2283]
2313	33779147	2022-11-17 14:28:59.843347+00:00		t	15	73681642572568556	648518346486402696	73681642572698233	648518346496982580	[ 48371 167575 2195]	[ 48365 167589 2197]
2315	43441909	2022-11-17 14:28:59.843347+00:00		t	38	73611136389708070	648518346486402696	73611136389700704	648518346506702370	[ 45259 161975 2251]	[ 45265 161951 2250]
2317	42108716	2022-11-17 14:28:59.843347+00:00		t	49	72976993394104413	648518346466250544	72976993394037620	648518346466011696	[ 27653 138507 2950]	[ 27609 138515 2950]
2319	3864455	2022-11-17 14:28:59.843347+00:00		t	25	73611205109239292	648518346486402696	73611205109241722	648518346506702370	[ 47025 165207 2277]	[ 47009 165177 2277]
2320	29038129	2022-11-17 14:28:59.843347+00:00		t	23	72835156662450351	648518346493429020	72835156662452519	648518346506783522	[ 23609 105813 3428]	[ 23645 105813 3429]
2321	8165636	2022-11-17 14:28:59.843347+00:00		t	22	73611136322629375	648518346486402696	73611136322634974	648518346490873773	[ 47039 163699 2131]	[ 47007 163709 2132]
2322	8165639	2022-11-17 14:28:59.843347+00:00		t	23	73611136322608058	648518346486402696	73611136322643665	648518346490873773	[ 47029 163337 2134]	[ 47017 163351 2137]
2323	3355825	2022-11-17 14:28:59.843347+00:00		t	14	73681642639903208	648518346486402696	73681642639893520	648518346487004825	[ 49097 166491 2353]	[ 49121 166491 2352]
2324	6413931	2022-11-17 14:28:59.843347+00:00		t	24	73046399931392111	648518346503137403	73046399931415873	648518346474435437	[ 30553 108615 2690]	[ 30531 108619 2692]
2325	38566095	2022-11-17 14:28:59.843347+00:00		t	16	73046399864236921	648518346503137403	73046399864262395	648518346474435437	[ 30131 110501 2541]	[ 30139 110495 2542]
2326	16710515	2022-11-17 14:28:59.843347+00:00		t	20	73046674742191177	648518346495589814	73046674742200842	648518346474435437	[ 30079 117935 2539]	[ 30073 117897 2539]
2327	17180132	2022-11-17 14:28:59.843347+00:00		t	21	72976718314822824	648518346509233018	72976718314914324	648518346474435437	[ 28187 129427 2562]	[ 28219 129427 2563]
2329	4754273	2022-11-17 14:28:59.843347+00:00		t	48	73611136322520804	648518346486402696	73611136322568960	648518346483323812	[ 46175 161945 2090]	[ 46157 161935 2092]
2332	3355727	2022-11-17 14:28:59.843347+00:00		t	20	73681642639884097	648518346486402696	73681642639865615	648518346483323812	[ 48897 166409 2340]	[ 48893 166385 2340]
2333	29038053	2022-11-17 14:28:59.843347+00:00		t	55	72835156662463714	648518346493429020	72835156662473346	648518346506783522	[ 23623 105641 3436]	[ 23583 105643 3437]
2334	3355701	2022-11-17 14:28:59.843347+00:00		t	20	73681642639783534	648518346486402696	73681642639827153	648518346492790969	[ 48761 166903 2322]	[ 48753 166907 2326]
2335	9119937	2022-11-17 14:28:59.843347+00:00		t	80	73259155229851925	648518346467401479	73259155229849561	648518346466210608	[ 36551 158861 2222]	[ 36571 158895 2222]
2336	43294923	2022-11-17 14:28:59.843347+00:00		t	23	72835705881479850	648518346495282255	72835705881487552	648518346489002225	[ 24143 122161 2421]	[ 24119 122185 2422]
2340	11595983	2022-11-17 14:28:59.843347+00:00		t	33	73611136322573621	648518346486402696	73611136322577958	648518346466011696	[ 45417 162307 2108]	[ 45383 162291 2108]
2341	16547313	2022-11-17 14:28:59.843347+00:00		t	56	73398999767826228	648518346492280108	73398999767802353	648518346499530587	[ 39531 132491 3062]	[ 39537 132457 3063]
2344	24673313	2022-11-17 14:28:59.843347+00:00		t	48	73118280302604610	648518346467401479	73118280302611983	648518346502586791	[ 31815 154427 2257]	[ 31849 154409 2257]
2345	12618151	2022-11-17 14:28:59.843347+00:00		t	26	73681779676480311	648518346493710961	73681779676423090	648518346487714539	[ 48913 171381 1672]	[ 48873 171379 1672]
2346	3720270	2022-11-17 14:28:59.843347+00:00		t	36	73398931048178560	648518346484222493	73398931048190743	648518346496329789	[ 40249 130233 3002]	[ 40213 130237 3002]
2347	31759059	2022-11-17 14:28:59.843347+00:00		t	17	73752080036521841	648518346486402696	73752080036533654	648518346500711093	[ 50021 168861 2261]	[ 50051 168857 2261]
2348	31759057	2022-11-17 14:28:59.843347+00:00		t	22	73752080036540935	648518346486402696	73752080036533639	648518346487004825	[ 50013 168853 2265]	[ 50047 168837 2266]
2349	29283113	2022-11-17 14:28:59.843347+00:00		t	12	73611136389686933	648518346486402696	73611136389691958	648518346501459811	[ 46433 163323 2245]	[ 46459 163309 2245]
2352	33505148	2022-11-17 14:28:59.843347+00:00		t	32	73330073797084394	648518346477077264	73330073797066653	648518346500711093	[ 38085 175105 2422]	[ 38113 175119 2423]
2353	33505142	2022-11-17 14:28:59.843347+00:00		t	35	73330073797043797	648518346477077264	73330073797046560	648518346489002225	[ 38081 175091 2414]	[ 38091 175135 2414]
2354	29658190	2022-11-17 14:28:59.843347+00:00		t	39	73398999834499636	648518346492280108	73398999834708800	648518346499530587	[ 39235 132205 3090]	[ 39271 132199 3090]
2355	23418115	2022-11-17 14:28:59.843347+00:00		t	21	72835156662493825	648518346520492369	72835156662479264	648518346506783522	[ 22921 104473 3446]	[ 22923 104469 3444]
2356	648656	2022-11-17 14:28:59.843347+00:00		t	19	73329661480060921	648518346477077264	73329661480051078	648518346501459811	[ 37415 162281 2355]	[ 37405 162259 2355]
2357	33505303	2022-11-17 14:28:59.843347+00:00		t	22	73330073796914925	648518346477077264	73330073796900561	648518346506702370	[ 38399 175209 2357]	[ 38383 175195 2356]
2358	38684849	2022-11-17 14:28:59.843347+00:00		t	29	73327806188781845	648518346484222493	73327806188622083	648518346496329789	[ 38375 107019 2689]	[ 38351 107035 2690]
2359	33505094	2022-11-17 14:28:59.843347+00:00		t	32	73330073797039012	648518346477077264	73330073797052312	648518346490873773	[ 37959 175883 2418]	[ 38001 175889 2417]
2360	8411717	2022-11-17 14:28:59.843347+00:00		t	24	73398449877755056	648518346484222493	73398449877741807	648518346474435437	[ 39053 115061 2792]	[ 39061 115071 2791]
2361	8411743	2022-11-17 14:28:59.843347+00:00		t	26	73398449877749312	648518346484222493	73398449877746792	648518346474435437	[ 39153 114949 2789]	[ 39147 114983 2789]
2362	8411747	2022-11-17 14:28:59.843347+00:00		t	53	73398449877813400	648518346484222493	73398449877817801	648518346474435437	[ 39179 114763 2810]	[ 39157 114791 2812]
2363	11308837	2022-11-17 14:28:59.843347+00:00		t	31	73329592693541753	648518346477077264	73329592693553569	648518346506702370	[ 37847 161157 2245]	[ 37807 161157 2246]
2364	14989052	2022-11-17 14:28:59.843347+00:00		t	28	73400236315562870	648518346477077264	73400236315558285	648518346489002225	[ 39639 169563 2222]	[ 39609 169579 2223]
2365	41380063	2022-11-17 14:28:59.843347+00:00		t	19	73329661413093261	648518346477077264	73329661413086270	648518346466011696	[ 37663 162459 2268]	[ 37681 162437 2268]
2366	41380095	2022-11-17 14:28:59.843347+00:00		t	20	73329661413061471	648518346477077264	73329661413043579	648518346501459811	[ 37777 162107 2253]	[ 37771 162133 2252]
2367	41380093	2022-11-17 14:28:59.843347+00:00		t	18	73329661413079141	648518346477077264	73329661413086270	648518346466011696	[ 37799 162425 2266]	[ 37769 162417 2266]
2368	37576046	2022-11-17 14:28:59.843347+00:00		t	39	73330073796900510	648518346477077264	73330073796902841	648518346466011696	[ 38293 175023 2358]	[ 38315 175053 2357]
2369	37576040	2022-11-17 14:28:59.843347+00:00		t	43	73330073796898145	648518346477077264	73330073796917401	648518346489002225	[ 38287 175015 2358]	[ 38305 175037 2360]
2370	10879525	2022-11-17 14:28:59.843347+00:00		t	32	73539256085429280	648518346484222493	73539256085403757	648518346496329789	[ 44807 117031 2711]	[ 44783 117057 2711]
2371	8411792	2022-11-17 14:28:59.843347+00:00		t	46	73398449877760672	648518346484222493	73398449877777013	648518346496329789	[ 39195 114971 2800]	[ 39221 115001 2800]
2372	4854303	2022-11-17 14:28:59.843347+00:00		t	35	73539806109708576	648518346484222493	73539806109713384	648518346496329789	[ 44517 134127 3247]	[ 44535 134117 3249]
2373	8411732	2022-11-17 14:28:59.843347+00:00		t	31	73398449877755056	648518346484222493	73398449877769046	648518346496329789	[ 39089 115051 2794]	[ 39111 115079 2795]
2374	20607990	2022-11-17 14:28:59.843347+00:00		t	14	73539256018570745	648518346484222493	73539256018570753	648518346496329789	[ 43385 118721 2678]	[ 43359 118701 2678]
2375	20607991	2022-11-17 14:28:59.843347+00:00		t	50	73539256018745745	648518346484222493	73539256018586791	648518346496329789	[ 43387 118735 2685]	[ 43361 118747 2686]
2376	20607993	2022-11-17 14:28:59.843347+00:00		t	32	73539256018558081	648518346484222493	73539256018555164	648518346496329789	[ 43391 118759 2678]	[ 43361 118777 2678]
2377	20608105	2022-11-17 14:28:59.843347+00:00		t	36	73539256018554813	648518346484222493	73539256018549838	648518346496329789	[ 43665 118583 2675]	[ 43663 118543 2676]
2378	42865373	2022-11-17 14:28:59.843347+00:00		t	26	73469299725426034	648518346484222493	73469299725436371	648518346474435437	[ 42367 130929 2924]	[ 42367 130937 2926]
2379	7464166	2022-11-17 14:28:59.843347+00:00		t	17	73539737323211824	648518346484222493	73539737323209254	648518346496329789	[ 43787 132855 3166]	[ 43763 132829 3166]
2380	23381943	2022-11-17 14:28:59.843347+00:00		t	27	73328562237017579	648518346484222493	73328562237027813	648518346474435437	[ 38089 130825 2913]	[ 38091 130843 2915]
2381	14712926	2022-11-17 14:28:59.843347+00:00		t	53	73470055438151628	648518346484222493	73470055438151645	648518346496329789	[ 42513 152711 2493]	[ 42489 152729 2492]
2382	14712956	2022-11-17 14:28:59.843347+00:00		t	22	73470055438158899	648518346484222493	73470055438149178	648518346496329789	[ 42585 152691 2491]	[ 42587 152719 2490]
2383	29042128	2022-11-17 14:28:59.843347+00:00		t	24	73539806109661398	648518346484222493	73539806109661439	648518346496329789	[ 44347 134429 3227]	[ 44341 134459 3228]
2385	30128938	2022-11-17 14:28:59.843347+00:00		t	25	73822517500185670	648518346486402696	73822517500198409	648518346483323812	[ 51261 170425 2281]	[ 51293 170415 2281]
2386	30128997	2022-11-17 14:28:59.843347+00:00		t	20	73822517500156743	648518346486402696	73822517500161816	648518346501459811	[ 51403 170413 2272]	[ 51435 170431 2272]
2387	29724965	2022-11-17 14:28:59.843347+00:00		t	23	73611067603061249	648518346486402696	73611067603072899	648518346483323812	[ 45805 161053 2083]	[ 45809 161035 2085]
2388	36427362	2022-11-17 14:28:59.843347+00:00		t	33	72976168693234316	648518346481939133	72976168693215173	648518346466210608	[ 27193 112773 2794]	[ 27167 112789 2793]
2391	42141938	2022-11-17 14:28:59.843347+00:00		t	34	73259155095701007	648518346492929710	73259155095714263	648518346486977761	[ 35767 159147 2006]	[ 35789 159135 2008]
2392	20678894	2022-11-17 14:28:59.843347+00:00		t	35	73398106213180483	648518346484222493	73398106213172997	648518346474435437	[ 40575 106029 2627]	[ 40579 105999 2628]
2393	20678902	2022-11-17 14:28:59.843347+00:00		t	49	73398106213215724	648518346484222493	73398106213223055	648518346496329789	[ 40639 106121 2643]	[ 40645 106093 2644]
2394	33779255	2022-11-17 14:28:59.843347+00:00		t	16	73681642572914903	648518346486402696	73681642572917198	648518346492790969	[ 48579 167009 2285]	[ 48575 166997 2288]
2395	24117641	2022-11-17 14:28:59.843347+00:00		t	32	73539324738053438	648518346484222493	73539324738096970	648518346496329789	[ 43403 118833 2690]	[ 43383 118853 2691]
2396	12128595	2022-11-17 14:28:59.843347+00:00		t	57	73117524656882407	648518346484222493	73117524656884916	648518346474435437	[ 32289 132109 2803]	[ 32329 132097 2804]
2397	30125649	2022-11-17 14:28:59.843347+00:00		t	21	73469368511950463	648518346483806357	73469368511926389	648518346474435437	[ 42145 132643 3027]	[ 42167 132627 3026]
2398	30125648	2022-11-17 14:28:59.843347+00:00		t	24	73469368511950463	648518346483806357	73469368511926382	648518346517550122	[ 42147 132609 3028]	[ 42169 132585 3027]
2399	30125652	2022-11-17 14:28:59.843347+00:00		t	33	73469368511986289	648518346483806357	73469368511993644	648518346517550122	[ 42201 132823 3049]	[ 42173 132853 3049]
2402	24117645	2022-11-17 14:28:59.843347+00:00		t	25	73539324738053438	648518346484222493	73539324738038037	648518346496329789	[ 43413 118839 2681]	[ 43385 118847 2681]
2403	43121338	2022-11-17 14:28:59.843347+00:00		t	45	73400373217614179	648518346499676883	73400373217608688	648518346486977761	[ 39979 172351 1191]	[ 39949 172367 1190]
2404	24490553	2022-11-17 14:28:59.843347+00:00		t	25	72836324692190162	648518346509099839	72836324692182775	648518346486977761	[ 23769 139575 3035]	[ 23741 139593 3035]
2405	42495607	2022-11-17 14:28:59.843347+00:00		t	43	73468612463310849	648518346479473874	73468612463313197	648518346517550122	[ 42331 109189 2729]	[ 42363 109189 2730]
2406	13956235	2022-11-17 14:28:59.843347+00:00		t	33	73188717833271453	648518346502576454	73188717833256974	648518346496329789	[ 34675 155725 2342]	[ 34649 155707 2342]
2407	44820061	2022-11-17 14:28:59.843347+00:00		t	69	73468543810971336	648518346479473874	73468543810980802	648518346496329789	[ 42971 108377 2863]	[ 42949 108357 2862]
2408	13956227	2022-11-17 14:28:59.843347+00:00		t	12	73188717833276607	648518346502576454	73188717833293223	648518346474435437	[ 34609 155787 2347]	[ 34603 155821 2349]
2409	13956249	2022-11-17 14:28:59.843347+00:00		t	25	73188717833271435	648518346502576454	73188717833256534	648518346496329789	[ 34713 155743 2338]	[ 34689 155731 2337]
2410	41023	2022-11-17 14:28:59.843347+00:00		t	46	73187893401088910	648518346502576454	73187893401091018	648518346474435437	[ 32873 132995 2802]	[ 32903 132989 2802]
2411	13956264	2022-11-17 14:28:59.843347+00:00		t	36	73188717833254599	648518346502576454	73188717833246957	648518346496329789	[ 34793 155759 2334]	[ 34767 155735 2335]
2412	13310483	2022-11-17 14:28:59.843347+00:00		t	32	73259636333226735	648518346502576454	73259636333229233	648518346474435437	[ 36729 172647 2344]	[ 36761 172625 2344]
2413	41437201	2022-11-17 14:28:59.843347+00:00		t	92	72976787235586009	648518346502576454	72976787235537934	648518346496329789	[ 27135 131135 2900]	[ 27155 131117 2900]
2415	41437225	2022-11-17 14:28:59.843347+00:00		t	12	72976787235516717	648518346502576454	72976787235537934	648518346496329789	[ 27141 131151 2887]	[ 27159 131131 2888]
2416	41437293	2022-11-17 14:28:59.843347+00:00		t	19	72976787235541463	648518346502576454	72976787235538674	648518346474435437	[ 27203 131235 2893]	[ 27225 131261 2894]
2419	41437315	2022-11-17 14:28:59.843347+00:00		t	15	72976787235581410	648518346502576454	72976787235586055	648518346474435437	[ 27221 131199 2905]	[ 27253 131223 2906]
2420	44996658	2022-11-17 14:28:59.843347+00:00		t	33	73469368377656420	648518346494666373	73469368377658909	648518346496329789	[ 41267 131373 2742]	[ 41231 131373 2741]
2421	42395997	2022-11-17 14:28:59.843347+00:00		t	68	73398174932509632	648518346494666373	73468543676734933	648518346496329789	[ 40951 107337 2576]	[ 40989 107337 2576]
2422	12211241	2022-11-17 14:28:59.843347+00:00		t	41	73398174932564512	648518346494666373	73398174932560298	648518346496329789	[ 40763 107445 2592]	[ 40757 107415 2593]
2423	17924744	2022-11-17 14:28:59.843347+00:00		t	24	73822311408750677	648518346478788180	73822311408757607	648518346474435437	[ 51833 164811 2350]	[ 51797 164817 2351]
2424	17924714	2022-11-17 14:28:59.843347+00:00		t	22	73822311408809326	648518346494666373	73822311408771915	648518346474435437	[ 51669 164279 2365]	[ 51675 164283 2363]
2425	27454885	2022-11-17 14:28:59.843347+00:00		t	43	73469299658278355	648518346478167277	73469299658301376	648518346517550122	[ 41203 130023 2789]	[ 41223 130001 2789]
2426	17924743	2022-11-17 14:28:59.843347+00:00		t	26	73822311408750634	648518346478788180	73822311408732858	648518346517550122	[ 51819 164809 2343]	[ 51797 164833 2342]
2427	5743100	2022-11-17 14:28:59.843347+00:00		t	48	73892748805551089	648518346478788180	73892748805533413	648518346517550122	[ 53277 167513 2304]	[ 53309 167497 2304]
2428	27454886	2022-11-17 14:28:59.843347+00:00		t	53	73469299658273567	648518346478167277	73469299658285797	648518346487948500	[ 41203 130047 2784]	[ 41225 130045 2783]
[truncated: 26,491 more rows]
