# Supplementary material for: Divergent neural circuits for proprioceptive and exteroceptive sensing of the Drosophila leg
Source: Nat Commun. 2025 May 2;16:4105. doi: 10.1038/s41467-025-59302-3 (PMC12048489; doi:10.1038/s41467-025-59302-3)
Supplement: Supplementary file 4 — Source Data [file 41467_2025_59302_MOESM4_ESM.zip › source_data/FigS6/9a_presynaptic_syn_table.csv]

	id	created	superceded_id	valid	score	pre_pt_supervoxel_id	pre_pt_root_id	post_pt_supervoxel_id	post_pt_root_id	pre_pt_position	post_pt_position
0	42117629	2022-11-17 14:28:59.843347+00:00		t	57	72694625399532309	648518346493930744	72694625399541477	648518346507411272	[ 19539 111115 3515]	[ 19523 111085 3516]
1	6831380	2022-11-17 14:28:59.843347+00:00		t	56	72905800217379668	648518346520791350	72905800217379639	648518346482280852	[ 25913 113727 3272]	[ 25931 113699 3273]
4	42118019	2022-11-17 14:28:59.843347+00:00		t	39	72694625399527247	648518346480645078	72694625399548511	648518346500153411	[ 20015 110681 3518]	[ 20027 110717 3518]
8	16896222	2022-11-17 14:28:59.843347+00:00		t	24	72483312740084300	648518346489943001	72483312740084470	648518346467364359	[ 14297 104457 2987]	[ 14271 104465 2986]
9	10899959	2022-11-17 14:28:59.843347+00:00		t	48	72483312941453208	648518346483200486	72483312941483302	648518346482280852	[ 14085 106477 3398]	[ 14051 106461 3399]
13	42296492	2022-11-17 14:28:59.843347+00:00		t	23	73116837529153406	648518346487757122	73116837529178075	648518346495918155	[ 31125 111483 2901]	[ 31129 111481 2904]
14	42296757	2022-11-17 14:28:59.843347+00:00		t	45	73116837528989933	648518346487757122	73116837529000121	648518346514141918	[ 31665 111291 2843]	[ 31675 111319 2843]
15	42296489	2022-11-17 14:28:59.843347+00:00		t	55	73116837529153406	648518346487757122	73116837529171025	648518346514141918	[ 31123 111495 2901]	[ 31129 111525 2902]
16	42296623	2022-11-17 14:28:59.843347+00:00		t	43	73116837528995165	648518346487757122	73116837529011133	648518346489787479	[ 31407 111227 2841]	[ 31389 111203 2842]
17	14212456	2022-11-17 14:28:59.843347+00:00		t	35	73116906114390038	648518346487757122	73116906114397286	648518346514141918	[ 31397 113481 2623]	[ 31367 113473 2624]
18	11679272	2022-11-17 14:28:59.843347+00:00		t	37	73116768809655641	648518346487757122	73116768809678026	648518346514141918	[ 32059 109701 2897]	[ 32083 109681 2897]
19	18645351	2022-11-17 14:28:59.843347+00:00		t	38	73539256018514281	648518346487757122	73539256018514324	648518346494595461	[ 43931 116939 2660]	[ 43903 116947 2662]
20	18288754	2022-11-17 14:28:59.843347+00:00		t	12	73257506297980271	648518346487757122	73257506297949820	648518346514141918	[ 34927 108659 2876]	[ 34905 108659 2875]
21	22905280	2022-11-17 14:28:59.843347+00:00		t	17	73257437511586727	648518346487757122	73257437511696301	648518346494595461	[ 35741 108381 2824]	[ 35739 108419 2824]
22	6654421	2022-11-17 14:28:59.843347+00:00		t	71	72905593924660679	648518346487757122	72905593924619834	648518346489787479	[ 26077 107927 2990]	[ 26097 107943 2991]
23	27937708	2022-11-17 14:28:59.843347+00:00		t	25	73116837394929370	648518346487757122	73116837394909947	648518346514141918	[ 30837 112491 2630]	[ 30863 112493 2629]
24	35892305	2022-11-17 14:28:59.843347+00:00		t	19	73046468717835088	648518346487757122	73046468717822780	648518346492304255	[ 28915 111891 2767]	[ 28939 111873 2766]
25	24361406	2022-11-17 14:28:59.843347+00:00		t	32	73468818554635265	648518346487757122	73468818554640643	648518346494595461	[ 42789 115673 2585]	[ 42819 115667 2586]
26	26597879	2022-11-17 14:28:59.843347+00:00		t	18	73187206206257876	648518346487757122	73187137486817324	648518346485925758	[ 34153 110593 2790]	[ 34139 110565 2791]
29	43179590	2022-11-17 14:28:59.843347+00:00		t	27	73468543811175436	648518346487757122	73468543811391740	648518346494595461	[ 41995 108303 2951]	[ 41971 108291 2953]
31	41936899	2022-11-17 14:28:59.843347+00:00		t	31	73116837461996506	648518346487757122	73116837461998954	648518346492304255	[ 31527 112003 2755]	[ 31489 112001 2755]
32	7539542	2022-11-17 14:28:59.843347+00:00		t	112	72553819124812627	648518346492804281	72553819124897537	648518346500153411	[ 16213 109061 3462]	[ 16251 109057 3462]
33	311398	2022-11-17 14:28:59.843347+00:00		t	65	72764856637649451	648518346487028449	72764856637649427	648518346500153411	[ 21393 107629 3401]	[ 21389 107595 3402]
34	26386581	2022-11-17 14:28:59.843347+00:00		t	19	72483450044924666	648518346487793578	72483450044942031	648518346495592630	[ 12359 110485 2799]	[ 12329 110495 2801]
35	16212625	2022-11-17 14:28:59.843347+00:00		t	32	72413218739684593	648518346475423329	72413218739703372	648518346507411272	[ 12075 114597 2780]	[ 12097 114577 2780]
36	17571940	2022-11-17 14:28:59.843347+00:00		t	21	72694350521601203	648518346487028449	72694350521628014	648518346500153411	[ 18755 103311 3527]	[ 18745 103337 3529]
37	43800896	2022-11-17 14:28:59.843347+00:00		t	16	72835294168566445	648518346497028653	72835294168539075	648518346482280852	[ 23621 110185 3585]	[ 23637 110165 3583]
38	42155001	2022-11-17 14:28:59.843347+00:00		t	35	72975962400634065	648518346504435180	72975962400652452	648518346494226823	[ 27227 107929 2567]	[ 27203 107963 2568]
40	21130516	2022-11-17 14:28:59.843347+00:00		t	24	73821624952332228	648518346497295512	73821624952339458	648518346477252808	[ 52397 144239 3801]	[ 52391 144207 3802]
41	18094749	2022-11-17 14:28:59.843347+00:00		t	69	72553681618623252	648518346505055110	72553681618613387	648518346486457257	[ 15705 105659 3311]	[ 15685 105693 3310]
42	18094751	2022-11-17 14:28:59.843347+00:00		t	20	72553681618613333	648518346505055110	72553681618588531	648518346486457257	[ 15715 105603 3297]	[ 15685 105595 3297]
43	18094763	2022-11-17 14:28:59.843347+00:00		t	40	72553681618653703	648518346505055110	72553681618638618	648518346486457257	[ 15715 105649 3316]	[ 15713 105689 3316]
44	20263061	2022-11-17 14:28:59.843347+00:00		t	28	72553681618576160	648518346505055110	72553681618544331	648518346481059930	[ 16225 105391 3284]	[ 16227 105411 3283]
45	20262917	2022-11-17 14:28:59.843347+00:00		t	44	72553681618656099	648518346505055110	72553681618662806	648518346486457257	[ 15811 105419 3324]	[ 15793 105393 3325]
46	20262898	2022-11-17 14:28:59.843347+00:00		t	57	72553681618638409	648518346505055110	72553681618630509	648518346485925758	[ 15761 105411 3315]	[ 15755 105377 3315]
47	13264403	2022-11-17 14:28:59.843347+00:00		t	26	72624119015228805	648518346505055110	72624119015237324	648518346494996387	[ 18161 107107 3201]	[ 18173 107079 3201]
48	42155144	2022-11-17 14:28:59.843347+00:00		t	50	72975962400703243	648518346504435180	72975962400632304	648518346494226823	[ 27525 107585 2562]	[ 27545 107571 2562]
50	18094868	2022-11-17 14:28:59.843347+00:00		t	40	72553681618611028	648518346505055110	72553681618633388	648518346485925758	[ 15947 105677 3315]	[ 15963 105715 3315]
51	13264436	2022-11-17 14:28:59.843347+00:00		t	54	72624119015267017	648518346505055110	72624119015240868	648518346494996387	[ 18205 107137 3199]	[ 18231 107115 3200]
52	18094759	2022-11-17 14:28:59.843347+00:00		t	16	72553681618604433	648518346505055110	72553681618608933	648518346481059930	[ 15737 105801 3304]	[ 15707 105797 3305]
53	18094770	2022-11-17 14:28:59.843347+00:00		t	35	72553681618610974	648518346505055110	72553681618633376	648518346485925758	[ 15723 105663 3311]	[ 15725 105709 3311]
54	18094779	2022-11-17 14:28:59.843347+00:00		t	43	72553681618613333	648518346505055110	72553681618588440	648518346485925758	[ 15735 105575 3297]	[ 15739 105549 3297]
55	18094746	2022-11-17 14:28:59.843347+00:00		t	32	72553681618653703	648518346505055110	72553681618648403	648518346490321079	[ 15691 105637 3317]	[ 15671 105659 3318]
56	18094773	2022-11-17 14:28:59.843347+00:00		t	12	72553681618604433	648518346505055110	72553681618613574	648518346490321079	[ 15737 105823 3304]	[ 15727 105829 3306]
57	42154772	2022-11-17 14:28:59.843347+00:00		t	23	72975962400297191	648518346496902212	72975962400304811	648518346494200711	[ 26659 107691 2449]	[ 26625 107697 2449]
58	32535790	2022-11-17 14:28:59.843347+00:00		t	21	72483244154823077	648518346505055110	72483244154815749	648518346486457257	[ 13979 102615 3239]	[ 13961 102631 3238]
59	18094738	2022-11-17 14:28:59.843347+00:00		t	26	72553681618615864	648518346505055110	72553681618588531	648518346486457257	[ 15685 105639 3298]	[ 15651 105647 3299]
60	42154786	2022-11-17 14:28:59.843347+00:00		t	17	72975962400356991	648518346496902212	72975962400369135	648518346494200711	[ 26655 107577 2467]	[ 26651 107597 2469]
63	42154834	2022-11-17 14:28:59.843347+00:00		t	21	72975962400594391	648518346504435180	72975962400677243	648518346494200711	[ 26757 108021 2564]	[ 26733 107999 2565]
65	42154856	2022-11-17 14:28:59.843347+00:00		t	35	72975962400580744	648518346504435180	72975962400708725	648518346494200711	[ 26787 108013 2567]	[ 26787 107979 2568]
67	42166116	2022-11-17 14:28:59.843347+00:00		t	23	72764994143734489	648518346483048678	72764994143736962	648518346500153411	[ 21019 111729 3524]	[ 21037 111745 3526]
68	42167637	2022-11-17 14:28:59.843347+00:00		t	23	72624050295765273	648518346494264434	72624050295775028	648518346494996387	[ 17441 106353 3198]	[ 17437 106351 3201]
69	42167705	2022-11-17 14:28:59.843347+00:00		t	16	72624050295751339	648518346494264434	72624050295754112	648518346494996387	[ 17495 106411 3194]	[ 17531 106417 3195]
70	42167645	2022-11-17 14:28:59.843347+00:00		t	26	72624050295765273	648518346494264434	72624050295774934	648518346498002535	[ 17443 106355 3197]	[ 17451 106341 3200]
72	42167754	2022-11-17 14:28:59.843347+00:00		t	40	72624050295761906	648518346491839249	72624050295970534	648518346486457257	[ 17625 106407 3202]	[ 17587 106413 3203]
73	42167779	2022-11-17 14:28:59.843347+00:00		t	18	72624050295761909	648518346491839249	72624050295756540	648518346486457257	[ 17633 106383 3199]	[ 17617 106395 3198]
74	42167947	2022-11-17 14:28:59.843347+00:00		t	16	72624050295487443	648518346492612795	72624050295502747	648518346498002535	[ 17851 106419 3092]	[ 17833 106423 3094]
75	42166006	2022-11-17 14:28:59.843347+00:00		t	68	72764994143867372	648518346479641819	72764994143904429	648518346500153411	[ 20967 112493 3585]	[ 20935 112471 3586]
80	42183027	2022-11-17 14:28:59.843347+00:00		t	25	73469368579104049	648518346475974370	73469368579232228	648518346486547121	[ 41389 131539 3208]	[ 41375 131537 3207]
81	42183029	2022-11-17 14:28:59.843347+00:00		t	36	73469368645886755	648518346475974370	73469368579267156	648518346459644932	[ 41397 131549 3210]	[ 41381 131573 3208]
84	42181133	2022-11-17 14:28:59.843347+00:00		t	29	73468887408569755	648518346517419300	73468887408566852	648518346494595461	[ 42657 118729 2925]	[ 42645 118703 2924]
85	42181163	2022-11-17 14:28:59.843347+00:00		t	68	73468887408549213	648518346495900874	73468887408554402	648518346494595461	[ 42745 118627 2916]	[ 42765 118599 2916]
86	42181175	2022-11-17 14:28:59.843347+00:00		t	29	73468887408561504	648518346493928187	73468887408559046	648518346494595461	[ 42765 118401 2916]	[ 42789 118427 2916]
87	42181154	2022-11-17 14:28:59.843347+00:00		t	24	73468887408572222	648518346477037072	73468887408572259	648518346494595461	[ 42741 118549 2924]	[ 42729 118577 2925]
88	7788015	2022-11-17 14:28:59.843347+00:00		t	43	73116837394967167	648518346496982580	73116837394972613	648518346509188474	[ 32289 110631 2652]	[ 32327 110641 2652]
91	42183053	2022-11-17 14:28:59.843347+00:00		t	52	73469368578915126	648518346475974370	73469368578917742	648518346459644932	[ 41393 131089 3121]	[ 41409 131123 3121]
92	42183120	2022-11-17 14:28:59.843347+00:00		t	23	73469368579128646	648518346475974370	73469368579137734	648518346459644932	[ 41517 131647 3205]	[ 41549 131629 3205]
93	42183283	2022-11-17 14:28:59.843347+00:00		t	22	73469368578973493	648518346491425512	73469368578971032	648518346486547121	[ 41939 131773 3142]	[ 41903 131769 3143]
94	42183193	2022-11-17 14:28:59.843347+00:00		t	31	73469368579084676	648518346488045079	73469368579080083	648518346459644932	[ 41693 131501 3184]	[ 41671 131519 3184]
95	42183240	2022-11-17 14:28:59.843347+00:00		t	56	73469368578983401	648518346517550122	73469368578958253	648518346486547121	[ 41785 131243 3139]	[ 41813 131227 3140]
96	7788057	2022-11-17 14:28:59.843347+00:00		t	18	73116837394995883	648518346496360533	73116837394952104	648518346509188474	[ 32429 110699 2650]	[ 32421 110673 2650]
97	42182968	2022-11-17 14:28:59.843347+00:00		t	19	73469368579034577	648518346491425512	73469368579044159	648518346486547121	[ 41273 131969 3170]	[ 41303 131957 3170]
98	42182760	2022-11-17 14:28:59.843347+00:00		t	31	73398999834959493	648518346484791709	73469368579107655	648518346524346373	[ 40935 131729 3196]	[ 40967 131731 3197]
99	42182835	2022-11-17 14:28:59.843347+00:00		t	46	73469368579022180	648518346491425512	73469368579022168	648518346486547121	[ 41133 131827 3154]	[ 41127 131801 3155]
100	42182799	2022-11-17 14:28:59.843347+00:00		t	19	73469368578890819	648518346496982580	73469368578898121	648518346459644932	[ 41015 131461 3112]	[ 41037 131465 3111]
102	42182925	2022-11-17 14:28:59.843347+00:00		t	15	73469368578903258	648518346493225392	73469368578876558	648518346486547121	[ 41273 131827 3103]	[ 41243 131835 3102]
103	42182926	2022-11-17 14:28:59.843347+00:00		t	53	73469368579075444	648518346499960531	73469368579073100	648518346486547121	[ 41279 131849 3184]	[ 41245 131857 3184]
104	42182935	2022-11-17 14:28:59.843347+00:00		t	17	73469368579089670	648518346499960531	73469368579075435	648518346486547121	[ 41277 131785 3185]	[ 41251 131793 3185]
107	42204005	2022-11-17 14:28:59.843347+00:00		t	28	73187068633188440	648518346488048670	73187068633243901	648518346492304255	[ 33223 106869 2566]	[ 33207 106893 2568]
109	18553702	2022-11-17 14:28:59.843347+00:00		t	20	72623981777579692	648518346489526105	72623981777569787	648518346492304255	[ 17447 103289 3578]	[ 17477 103287 3577]
111	18553719	2022-11-17 14:28:59.843347+00:00		t	31	72623981777677013	648518346489526105	72623981777600234	648518346492304255	[ 17469 103327 3580]	[ 17493 103353 3582]
112	37545069	2022-11-17 14:28:59.843347+00:00		t	42	72976031388326791	648518346480843521	72976031388356058	648518346489787479	[ 27821 109253 3024]	[ 27815 109277 3026]
113	16220573	2022-11-17 14:28:59.843347+00:00		t	47	72553612899193800	648518346480843521	72553612899165693	648518346486457257	[ 15799 104059 3322]	[ 15777 104073 3321]
114	31808705	2022-11-17 14:28:59.843347+00:00		t	17	72553544246568701	648518346484878237	72553544246559496	648518346500153411	[ 15697 101115 3347]	[ 15699 101155 3348]
116	7988657	2022-11-17 14:28:59.843347+00:00		t	49	72553612966258635	648518346480843521	72553612966265674	648518346492304255	[ 16259 103285 3441]	[ 16229 103271 3442]
117	6372447	2022-11-17 14:28:59.843347+00:00		t	29	72623981710267869	648518346480843521	72623981710280257	648518346485925758	[ 17293 103019 3361]	[ 17331 103015 3361]
118	16128097	2022-11-17 14:28:59.843347+00:00		t	31	72976031455200259	648518346480843521	72976031455200272	648518346497297432	[ 28389 110037 3082]	[ 28417 110065 3082]
119	31206456	2022-11-17 14:28:59.843347+00:00		t	28	72835293832966591	648518346480843521	72835293832959644	648518346478791252	[ 23447 109101 2919]	[ 23413 109097 2918]
120	18445969	2022-11-17 14:28:59.843347+00:00		t	23	72975962534557129	648518346480843521	72975962534569103	648518346497297432	[ 28567 108245 2714]	[ 28539 108225 2714]
123	10424665	2022-11-17 14:28:59.843347+00:00		t	22	72905731363479808	648518346480843521	72905731363409808	648518346492304255	[ 25915 111461 2957]	[ 25885 111495 2957]
124	8762406	2022-11-17 14:28:59.843347+00:00		t	56	73046331278851886	648518346499562075	73046331278856650	648518346478791252	[ 28791 107731 2751]	[ 28805 107703 2751]
126	11446518	2022-11-17 14:28:59.843347+00:00		t	20	72553612899132950	648518346499562075	72553612899132981	648518346486457257	[ 16057 102737 3298]	[ 16065 102753 3300]
127	11446251	2022-11-17 14:28:59.843347+00:00		t	30	72553612899154482	648518346499562075	72553612899156856	648518346486457257	[ 15733 102615 3309]	[ 15725 102649 3310]
128	11446341	2022-11-17 14:28:59.843347+00:00		t	31	72553612899152129	648518346499562075	72553612899156801	648518346486457257	[ 15867 102569 3308]	[ 15867 102577 3311]
129	11446471	2022-11-17 14:28:59.843347+00:00		t	25	72553612899122872	648518346499562075	72553612899137809	648518346486457257	[ 16041 102539 3299]	[ 16019 102521 3301]
130	11446496	2022-11-17 14:28:59.843347+00:00		t	22	72553612899113292	648518346499562075	72553612899108468	648518346486457257	[ 16047 102547 3288]	[ 16043 102519 3288]
131	11446440	2022-11-17 14:28:59.843347+00:00		t	55	72553612899118074	648518346499562075	72553612899120442	648518346486457257	[ 15963 102521 3292]	[ 15981 102497 3292]
132	31839346	2022-11-17 14:28:59.843347+00:00		t	23	72553544179674845	648518346499562075	72553544179672479	648518346494996387	[ 16227 102187 3299]	[ 16241 102213 3300]
133	11446622	2022-11-17 14:28:59.843347+00:00		t	28	72623981643288820	648518346499562075	72553612899118256	648518346494996387	[ 16385 102961 3288]	[ 16359 102941 3289]
134	41609409	2022-11-17 14:28:59.843347+00:00		t	40	72623981643288817	648518346499562075	72623981643291404	648518346486457257	[ 16481 102975 3289]	[ 16511 102959 3289]
135	31856762	2022-11-17 14:28:59.843347+00:00		t	40	72553544179572591	648518346499562075	72553544179570221	648518346478791252	[ 14719 101753 3256]	[ 14685 101737 3257]
136	8762416	2022-11-17 14:28:59.843347+00:00		t	29	73046331278851952	648518346499562075	73046331278846824	648518346478791252	[ 28857 107907 2750]	[ 28821 107899 2750]
137	8762421	2022-11-17 14:28:59.843347+00:00		t	21	73046331278851886	648518346499562075	73046331278835869	648518346478791252	[ 28805 107761 2748]	[ 28831 107749 2748]
138	41609760	2022-11-17 14:28:59.843347+00:00		t	16	72623981643198434	648518346499562075	72623981643206449	648518346478791252	[ 17197 102993 3251]	[ 17209 103023 3252]
140	22896341	2022-11-17 14:28:59.843347+00:00		t	46	72905731229331910	648518346480125925	72905731229374959	648518346486457257	[ 25139 111683 2726]	[ 25143 111653 2726]
141	2659457	2022-11-17 14:28:59.843347+00:00		t	38	72483244154784670	648518346480125925	72483244154768937	648518346494996387	[ 13809 103875 3218]	[ 13823 103851 3219]
143	21704310	2022-11-17 14:28:59.843347+00:00		t	21	72976031187107292	648518346480125925	72976031187100031	648518346481059930	[ 27301 109503 2660]	[ 27273 109485 2661]
144	21704357	2022-11-17 14:28:59.843347+00:00		t	32	72976031187097688	648518346480125925	72976031187100031	648518346481059930	[ 27337 109503 2655]	[ 27315 109485 2655]
145	32535746	2022-11-17 14:28:59.843347+00:00		t	16	72483244154960980	648518346480125925	72483244154968189	648518346486457257	[ 13817 102869 3292]	[ 13837 102893 3292]
147	19655543	2022-11-17 14:28:59.843347+00:00		t	71	72835293497360504	648518346481710273	72835293497351692	648518346494200711	[ 23743 108617 2249]	[ 23777 108627 2250]
148	27623796	2022-11-17 14:28:59.843347+00:00		t	18	72905524936970078	648518346481710273	72905524936930758	648518346494200711	[ 25385 105869 2563]	[ 25375 105853 2562]
149	41609619	2022-11-17 14:28:59.843347+00:00		t	19	72623981643250066	648518346499562075	72623981643236907	648518346494996387	[ 16975 102537 3269]	[ 16953 102547 3269]
151	20472652	2022-11-17 14:28:59.843347+00:00		t	47	72764856436215473	648518346483381182	72764856436205442	648518346514141918	[ 21929 107443 3010]	[ 21929 107485 3011]
152	7428740	2022-11-17 14:28:59.843347+00:00		t	19	72764856436336201	648518346483381182	72764856436347635	648518346481059930	[ 20837 108237 3068]	[ 20857 108221 3068]
153	2884046	2022-11-17 14:28:59.843347+00:00		t	67	72905662644164067	648518346483381182	72905662644136926	648518346514141918	[ 24677 109725 3001]	[ 24677 109759 3001]
156	7428840	2022-11-17 14:28:59.843347+00:00		t	23	72764856436336515	648518346483381182	72764856436339034	648518346481059930	[ 21031 108459 3061]	[ 21055 108475 3062]
158	13222335	2022-11-17 14:28:59.843347+00:00		t	25	72764856570440687	648518346514246169	72764856570430131	648518346491100449	[ 22187 108025 3236]	[ 22151 108037 3236]
159	13222352	2022-11-17 14:28:59.843347+00:00		t	47	72764856570432777	648518346514246169	72764856570424401	648518346491100449	[ 22187 107931 3235]	[ 22167 107899 3235]
160	27507785	2022-11-17 14:28:59.843347+00:00		t	48	72694487893419640	648518346501501528	72694487893417156	648518346500153411	[ 18795 107407 3370]	[ 18811 107381 3370]
163	19640543	2022-11-17 14:28:59.843347+00:00		t	23	73116768809780244	648518346497261464	73116768809762165	648518346491100449	[ 31967 109503 2938]	[ 31953 109485 2937]
165	19640448	2022-11-17 14:28:59.843347+00:00		t	22	73116768809765173	648518346497261464	73116768809765178	648518346486067652	[ 31901 109571 2936]	[ 31873 109561 2937]
167	5486653	2022-11-17 14:28:59.843347+00:00		t	49	73116837461991343	648518346488022352	73116837462003877	648518346514141918	[ 32309 112031 2753]	[ 32271 112033 2754]
168	5486659	2022-11-17 14:28:59.843347+00:00		t	89	73116837461991436	648518346488022352	73116837461986139	648518346514141918	[ 32315 112075 2753]	[ 32275 112069 2753]
172	42258443	2022-11-17 14:28:59.843347+00:00		t	30	73188717766296940	648518346471899547	73188717766324234	648518346479951589	[ 33965 155777 2266]	[ 33967 155809 2267]
176	23092093	2022-11-17 14:28:59.843347+00:00		t	50	73539874695066912	648518346486976483	73539874695082344	648518346486863587	[ 44771 136441 3035]	[ 44763 136473 3037]
177	36150460	2022-11-17 14:28:59.843347+00:00		t	45	73116837529198588	648518346488022352	73116837529168257	648518346489787479	[ 31781 111265 2905]	[ 31787 111233 2906]
178	36150640	2022-11-17 14:28:59.843347+00:00		t	40	73116837529223941	648518346488022352	73116837529211125	648518346500498904	[ 32057 111177 2917]	[ 32061 111145 2918]
179	36150549	2022-11-17 14:28:59.843347+00:00		t	24	73116837529223912	648518346488022352	73116837529246060	648518346500498904	[ 31873 111111 2931]	[ 31887 111081 2931]
180	36150605	2022-11-17 14:28:59.843347+00:00		t	46	73116837529231766	648518346488022352	73116837529226421	648518346500498904	[ 31977 111381 2925]	[ 31967 111399 2927]
182	20685599	2022-11-17 14:28:59.843347+00:00		t	19	73539943414520362	648518346486976483	73539943414520369	648518346524346373	[ 43391 138911 3030]	[ 43365 138907 3032]
185	20195098	2022-11-17 14:28:59.843347+00:00		t	27	73540080920528242	648518346486976483	73540080920535543	648518346524346373	[ 43499 142437 3134]	[ 43523 142445 3137]
187	13250017	2022-11-17 14:28:59.843347+00:00		t	44	72976993461191453	648518346491647294	72976993461199543	648518346471899291	[ 27151 137589 3056]	[ 27183 137611 3056]
189	2429724	2022-11-17 14:28:59.843347+00:00		t	31	72976031522680043	648518346490566236	72976031522689812	648518346482280852	[ 26843 109579 3318]	[ 26843 109547 3319]
190	37835653	2022-11-17 14:28:59.843347+00:00		t	25	72624325173442480	648518346495799458	72624325173401360	648518346482280852	[ 18041 113955 3095]	[ 18005 113945 3096]
191	14636477	2022-11-17 14:28:59.843347+00:00		t	14	73188717766382589	648518346479460059	73188717766353246	648518346490181384	[ 34007 156867 2290]	[ 34003 156857 2288]
192	9697057	2022-11-17 14:28:59.843347+00:00		t	32	73188649113553468	648518346479460059	73188649113767198	648518346479951589	[ 32913 154553 2323]	[ 32933 154563 2324]
193	9697073	2022-11-17 14:28:59.843347+00:00		t	58	73188649113551813	648518346479460059	73188649113747018	648518346479951589	[ 32929 154537 2320]	[ 32965 154545 2320]
195	31768436	2022-11-17 14:28:59.843347+00:00		t	49	72764994009510761	648518346495799458	72764994009506011	648518346482280852	[ 20579 112561 3259]	[ 20573 112531 3259]
196	17776462	2022-11-17 14:28:59.843347+00:00		t	42	73329661278720543	648518346479460059	73329661278731478	648518346488683342	[ 37389 162957 1951]	[ 37427 162971 1953]
198	45032872	2022-11-17 14:28:59.843347+00:00		t	32	73329592559375035	648518346479460059	73329592559358899	648518346488683342	[ 37855 160963 2016]	[ 37855 160935 2015]
199	13229824	2022-11-17 14:28:59.843347+00:00		t	17	73117524589757087	648518346497035928	73117524589754358	648518346506689314	[ 30861 132897 2665]	[ 30887 132891 2664]
200	13614475	2022-11-17 14:28:59.843347+00:00		t	40	73259086510410423	648518346479460059	73259086510410466	648518346488683342	[ 36235 157055 2235]	[ 36237 157087 2237]
201	6635882	2022-11-17 14:28:59.843347+00:00		t	18	73259086443454508	648518346479460059	73259086443427224	648518346493246640	[ 34935 156309 2163]	[ 34967 156317 2163]
202	44583628	2022-11-17 14:28:59.843347+00:00		t	46	73469505950899141	648518346497035928	73469505950911013	648518346500937116	[ 41459 136729 3039]	[ 41435 136753 3040]
203	25031830	2022-11-17 14:28:59.843347+00:00		t	16	73047155845507871	648518346497035928	73047155845492796	648518346506689314	[ 30357 132329 2654]	[ 30347 132301 2654]
204	25782875	2022-11-17 14:28:59.843347+00:00		t	14	73187824815628860	648518346497035928	73187824815643132	648518346495918155	[ 34277 130601 2984]	[ 34293 130579 2982]
205	25782886	2022-11-17 14:28:59.843347+00:00		t	55	73187824815560784	648518346497035928	73187824815580780	648518346495918155	[ 34279 130935 2968]	[ 34311 130959 2967]
206	11216229	2022-11-17 14:28:59.843347+00:00		t	19	73046537437140679	648518346502508711	73046537437176909	648518346495918155	[ 29659 113899 2705]	[ 29697 113913 2706]
207	44115229	2022-11-17 14:28:59.843347+00:00		t	18	72976031321276207	648518346502508711	72976031321278941	648518346490321079	[ 28411 108709 2894]	[ 28415 108739 2896]
208	36270293	2022-11-17 14:28:59.843347+00:00		t	23	73187137486645847	648518346502508711	73187137486628768	648518346509188474	[ 32969 109215 2718]	[ 32977 109253 2718]
209	2215741	2022-11-17 14:28:59.843347+00:00		t	32	73187068834228780	648518346502508711	73187068834231340	648518346509188474	[ 33239 107889 2849]	[ 33219 107919 2850]
210	22905287	2022-11-17 14:28:59.843347+00:00		t	21	73257437511411280	648518346502508711	73257437511413795	648518346509188474	[ 35787 107623 2753]	[ 35757 107613 2754]
211	41159797	2022-11-17 14:28:59.843347+00:00		t	20	72976100040651379	648518346502508711	72976100040651397	648518346509188474	[ 27297 110815 2856]	[ 27331 110827 2857]
212	20770466	2022-11-17 14:28:59.843347+00:00		t	27	73399068554269204	648518346512252206	73399068554269190	648518346493171442	[ 40113 135027 3129]	[ 40147 135027 3130]
213	33886790	2022-11-17 14:28:59.843347+00:00		t	42	73328631090672278	648518346512252206	73328631090685939	648518346486863587	[ 37639 132267 3167]	[ 37625 132281 3169]
214	14173034	2022-11-17 14:28:59.843347+00:00		t	31	73399137340888259	648518346473084516	73399137340908829	648518346512252206	[ 40537 135451 3270]	[ 40503 135451 3270]
215	14173037	2022-11-17 14:28:59.843347+00:00		t	46	73399137340888259	648518346473084516	73399137340893435	648518346512252206	[ 40547 135471 3267]	[ 40511 135477 3267]
217	34361346	2022-11-17 14:28:59.843347+00:00		t	38	73187962187639564	648518346502921715	73187962187639491	648518346512252206	[ 33523 133631 2929]	[ 33541 133639 2928]
218	7916482	2022-11-17 14:28:59.843347+00:00		t	16	73328699743082600	648518346504007630	73328699743035774	648518346512252206	[ 38431 135137 3030]	[ 38453 135165 3030]
219	15981833	2022-11-17 14:28:59.843347+00:00		t	16	73328699877134941	648518346504007630	73328699877147135	648518346512252206	[ 37667 133527 3234]	[ 37633 133551 3234]
220	15981839	2022-11-17 14:28:59.843347+00:00		t	44	73328699877142333	648518346504007630	73328699877166394	648518346512252206	[ 37683 133545 3237]	[ 37661 133573 3237]
221	15981867	2022-11-17 14:28:59.843347+00:00		t	34	73328699877129961	648518346504007630	73328699877147204	648518346512252206	[ 37843 133691 3234]	[ 37823 133707 3236]
222	17749893	2022-11-17 14:28:59.843347+00:00		t	56	73539943548625764	648518346504007630	73539943548634473	648518346512252206	[ 43675 137641 3239]	[ 43699 137619 3241]
223	19313008	2022-11-17 14:28:59.843347+00:00		t	19	73469506018140550	648518346504007630	73469506018276699	648518346512252206	[ 42751 137025 3207]	[ 42773 137003 3206]
224	3158229	2022-11-17 14:28:59.843347+00:00		t	42	73328631023603709	648518346504007630	73328631023591586	648518346512252206	[ 37585 132725 3033]	[ 37545 132721 3033]
225	9200865	2022-11-17 14:28:59.843347+00:00		t	30	73469437097076046	648518346499842444	73469437097078617	648518346512252206	[ 41923 134109 2729]	[ 41905 134083 2729]
226	11728292	2022-11-17 14:28:59.843347+00:00		t	40	73469506085042741	648518346486667469	73469506085048051	648518346512252206	[ 41961 136129 3265]	[ 41927 136147 3265]
227	21068528	2022-11-17 14:28:59.843347+00:00		t	32	73399137273850225	648518346504007630	73399137273832900	648518346512252206	[ 40819 135275 3174]	[ 40819 135257 3173]
228	31972365	2022-11-17 14:28:59.843347+00:00		t	13	73469506018044712	648518346500834972	73469506018011405	648518346512252206	[ 42439 135283 3182]	[ 42445 135247 3183]
229	40539139	2022-11-17 14:28:59.843347+00:00		t	21	72905662577177210	648518346502508711	72905662577199445	648518346489787479	[ 26053 109519 2938]	[ 26057 109525 2940]
230	33886848	2022-11-17 14:28:59.843347+00:00		t	42	73328631090527348	648518346512252206	73328631090535046	648518346494595461	[ 37767 132395 3105]	[ 37751 132369 3105]
231	16721958	2022-11-17 14:28:59.843347+00:00		t	34	73046331211872049	648518346502508711	73046331211890839	648518346495918155	[ 29077 108039 2661]	[ 29081 108037 2663]
233	1729818	2022-11-17 14:28:59.843347+00:00		t	26	72835225180505233	648518346502508711	72835225180531776	648518346514141918	[ 24069 108247 3028]	[ 24053 108287 3030]
234	34602247	2022-11-17 14:28:59.843347+00:00		t	78	73257437511429819	648518346502508711	73257437511434693	648518346495918155	[ 35699 107223 2769]	[ 35679 107247 2769]
235	33314840	2022-11-17 14:28:59.843347+00:00		t	54	73328081133663049	648518346502508711	73328081133608181	648518346494595461	[ 38805 115991 2818]	[ 38773 115991 2817]
236	14261327	2022-11-17 14:28:59.843347+00:00		t	30	72624050429772218	648518346502508711	72624050429765561	648518346509188474	[ 18347 105523 3368]	[ 18321 105527 3367]
237	7916558	2022-11-17 14:28:59.843347+00:00		t	24	73328699742955029	648518346512252206	73328699742936822	648518346486863587	[ 38599 134783 2975]	[ 38573 134775 2974]
238	350972	2022-11-17 14:28:59.843347+00:00		t	21	73469574469209784	648518346512252206	73469574469179839	648518346493171442	[ 42033 137533 2690]	[ 42027 137573 2690]
239	25524079	2022-11-17 14:28:59.843347+00:00		t	23	72765062795989547	648518346495799458	72765062796006784	648518346482280852	[ 20549 113357 3356]	[ 20513 113347 3358]
241	42275666	2022-11-17 14:28:59.843347+00:00		t	29	73540698859109225	648518346489163279	73611067603326825	648518346494685429	[ 45051 160579 2179]	[ 45075 160563 2180]
242	42275689	2022-11-17 14:28:59.843347+00:00		t	35	73611067603276538	648518346489163279	73611067603339954	648518346494685429	[ 45091 160659 2174]	[ 45115 160647 2174]
243	40874150	2022-11-17 14:28:59.843347+00:00		t	18	73328631023620735	648518346486977761	73328631023613420	648518346512252206	[ 38849 132581 3045]	[ 38843 132613 3045]
246	19433955	2022-11-17 14:28:59.843347+00:00		t	26	73258262279228428	648518346489737311	73258262279220520	648518346512252206	[ 35887 131839 2970]	[ 35895 131835 2968]
247	19564165	2022-11-17 14:28:59.843347+00:00		t	15	73469437231153763	648518346492140076	73469437231227875	648518346512252206	[ 41695 134859 2959]	[ 41705 134871 2962]
248	42275730	2022-11-17 14:28:59.843347+00:00		t	20	73611067603317746	648518346494801397	73611067603326987	648518346494685429	[ 45189 160617 2176]	[ 45165 160635 2177]
249	42275819	2022-11-17 14:28:59.843347+00:00		t	25	73611067603145532	648518346486164626	73611067603140659	648518346494685429	[ 45343 160409 2116]	[ 45325 160431 2116]
251	40262734	2022-11-17 14:28:59.843347+00:00		t	31	73328631157669884	648518346481686943	73328631157674539	648518346512252206	[ 37025 132009 3229]	[ 37009 132033 3229]
253	34361361	2022-11-17 14:28:59.843347+00:00		t	49	73187962187646743	648518346502921715	73187962187628767	648518346512252206	[ 33531 133443 2920]	[ 33571 133429 2920]
254	9101130	2022-11-17 14:28:59.843347+00:00		t	32	73328768462606633	648518346493205020	73328768462641305	648518346512252206	[ 38107 135205 3068]	[ 38133 135217 3069]
256	18039677	2022-11-17 14:28:59.843347+00:00		t	25	73047224632204968	648518346489044969	73047224632199670	648518346512252206	[ 29713 134821 2799]	[ 29715 134791 2800]
257	18476448	2022-11-17 14:28:59.843347+00:00		t	39	73117524858008398	648518346490873773	73117524858028332	648518346512252206	[ 32285 131143 3108]	[ 32309 131127 3110]
258	19434061	2022-11-17 14:28:59.843347+00:00		t	23	73258262279416004	648518346490873773	73258262279453812	648518346512252206	[ 36111 131881 3042]	[ 36135 131857 3045]
259	7951787	2022-11-17 14:28:59.843347+00:00		t	19	73680818543284780	648518346486863587	73680818543436615	648518346512252206	[ 47303 143007 3457]	[ 47275 143005 3458]
260	7951803	2022-11-17 14:28:59.843347+00:00		t	23	73680818543330504	648518346486863587	73680818543436615	648518346512252206	[ 47331 143079 3461]	[ 47299 143073 3461]
261	7951813	2022-11-17 14:28:59.843347+00:00		t	21	73680818543258390	648518346486863587	73680818543436615	648518346512252206	[ 47341 143095 3464]	[ 47313 143083 3464]
262	36377230	2022-11-17 14:28:59.843347+00:00		t	20	73328631090416543	648518346486863587	73328699809948916	648518346512252206	[ 38897 133119 3091]	[ 38907 133131 3094]
263	903153	2022-11-17 14:28:59.843347+00:00		t	30	73539874762153678	648518346490658557	73539874762161023	648518346512252206	[ 43817 136595 3157]	[ 43791 136577 3157]
265	903214	2022-11-17 14:28:59.843347+00:00		t	22	73539874762160994	648518346486863587	73539874762161037	648518346512252206	[ 43869 136569 3163]	[ 43853 136599 3163]
267	32412541	2022-11-17 14:28:59.843347+00:00		t	14	73187824882648203	648518346494088505	73187824882648402	648518346512252206	[ 33457 130991 3089]	[ 33445 131031 3089]
268	11721121	2022-11-17 14:28:59.843347+00:00		t	26	73328631157802827	648518346516004394	73328631157802830	648518346512252206	[ 38741 131253 3284]	[ 38741 131221 3285]
269	11728188	2022-11-17 14:28:59.843347+00:00		t	19	73469506085130986	648518346477598684	73469506085128652	648518346512252206	[ 41677 135347 3300]	[ 41685 135321 3299]
270	11728243	2022-11-17 14:28:59.843347+00:00		t	13	73469506085009336	648518346477598684	73469506085006723	648518346512252206	[ 41803 135323 3244]	[ 41815 135283 3243]
271	23766642	2022-11-17 14:28:59.843347+00:00		t	17	73399068554303981	648518346490658557	73399068554268330	648518346512252206	[ 39257 133499 3140]	[ 39263 133529 3139]
272	23766806	2022-11-17 14:28:59.843347+00:00		t	53	73399068554355335	648518346509715514	73399068554357928	648518346512252206	[ 39489 133235 3169]	[ 39495 133277 3170]
273	33490875	2022-11-17 14:28:59.843347+00:00		t	26	73469506152129749	648518346473084516	73469506152127390	648518346512252206	[ 41791 136589 3369]	[ 41767 136593 3370]
274	32998015	2022-11-17 14:28:59.843347+00:00		t	31	73539874829140967	648518346483323812	73539874829120959	648518346512252206	[ 44063 136955 3221]	[ 44031 136941 3222]
275	14172915	2022-11-17 14:28:59.843347+00:00		t	97	73399137340870656	648518346483323812	73399137340870456	648518346512252206	[ 40277 135229 3252]	[ 40247 135221 3252]
276	902968	2022-11-17 14:28:59.843347+00:00		t	54	73539874762044528	648518346488676280	73539874762009735	648518346512252206	[ 43577 136581 3107]	[ 43613 136575 3107]
277	18040151	2022-11-17 14:28:59.843347+00:00		t	38	73047224632121661	648518346496171788	73047224632132005	648518346512252206	[ 30259 134871 2773]	[ 30261 134913 2773]
278	29658310	2022-11-17 14:28:59.843347+00:00		t	31	73398999834778516	648518346496171788	73398999834793343	648518346512252206	[ 39425 132911 3126]	[ 39421 132945 3128]
279	27622486	2022-11-17 14:28:59.843347+00:00		t	36	73399068486812033	648518346496171788	73399068487073210	648518346512252206	[ 39679 133615 2968]	[ 39691 133641 2969]
280	14599185	2022-11-17 14:28:59.843347+00:00		t	35	73469437365491094	648518346512252206	73469437365499012	648518346494595461	[ 42609 134685 3228]	[ 42633 134673 3229]
283	34068075	2022-11-17 14:28:59.843347+00:00		t	30	73046262693700293	648518346490566236	73046262693697603	648518346482280852	[ 30055 104683 3062]	[ 30093 104689 3062]
285	42277771	2022-11-17 14:28:59.843347+00:00		t	38	72624187801752093	648518346475340344	72624187801749826	648518346478791252	[ 16971 109491 3301]	[ 16937 109479 3302]
286	42278027	2022-11-17 14:28:59.843347+00:00		t	14	72624187801649784	648518346502036330	72624187801643556	648518346491611454	[ 17293 109415 3257]	[ 17253 109417 3258]
287	42278024	2022-11-17 14:28:59.843347+00:00		t	28	72624187801641483	648518346481248858	72624187801651977	648518346491611454	[ 17237 109305 3261]	[ 17251 109335 3262]
288	42290102	2022-11-17 14:28:59.843347+00:00		t	56	73610174719436115	648518346489464012	73610174719557787	648518346501160982	[ 45743 134763 2960]	[ 45771 134737 2960]
289	42278081	2022-11-17 14:28:59.843347+00:00		t	31	72624187801567262	648518346495635874	72624187801544927	648518346497088308	[ 17385 109431 3218]	[ 17357 109447 3219]
290	12371335	2022-11-17 14:28:59.843347+00:00		t	29	73681505201086254	648518346478957008	73681505201063831	648518346491650246	[ 47539 163543 2407]	[ 47535 163523 2406]
291	12371484	2022-11-17 14:28:59.843347+00:00		t	66	73681505201086269	648518346478957008	73681505201063851	648518346491650246	[ 47853 163547 2406]	[ 47887 163537 2406]
292	40547965	2022-11-17 14:28:59.843347+00:00		t	13	73822517500205491	648518346478957008	73822517500200708	648518346491650246	[ 52903 170121 2288]	[ 52901 170157 2287]
293	3453914	2022-11-17 14:28:59.843347+00:00		t	30	72554025148508642	648518346509252730	72554025148720004	648518346500153411	[ 15335 115281 3099]	[ 15357 115303 3100]
294	22113613	2022-11-17 14:28:59.843347+00:00		t	34	73260185887822264	648518346514490823	73260185887824863	648518346488683342	[ 36167 190183 2005]	[ 36139 190211 2006]
295	1574617	2022-11-17 14:28:59.843347+00:00		t	70	73400442407059270	648518346514490823	73400442407132839	648518346493246640	[ 38981 174279 2174]	[ 38979 174249 2175]
296	1574663	2022-11-17 14:28:59.843347+00:00		t	28	73400442406956085	648518346514490823	73400442406978751	648518346493246640	[ 39129 174135 2137]	[ 39103 174111 2138]
297	7957666	2022-11-17 14:28:59.843347+00:00		t	24	73260254607374511	648518346514490823	73260254607366666	648518346488683342	[ 36773 192123 2042]	[ 36791 192099 2041]
298	7957349	2022-11-17 14:28:59.843347+00:00		t	52	73260254607390803	648518346514490823	73260254607443417	648518346494239755	[ 36459 192171 2054]	[ 36437 192203 2055]
299	37427492	2022-11-17 14:28:59.843347+00:00		t	21	72905250394564891	648518346495799458	72905250394570000	648518346500153411	[24819 96905 3196]	[24801 96879 3195]
300	35064282	2022-11-17 14:28:59.843347+00:00		t	60	73046468986315979	648518346495799458	73046468986327604	648518346500153411	[ 28815 111421 3305]	[ 28851 111407 3305]
301	29276603	2022-11-17 14:28:59.843347+00:00		t	31	73330279888177666	648518346514490823	73330279888189937	648518346494239755	[ 37627 181503 2207]	[ 37609 181537 2208]
302	41308791	2022-11-17 14:28:59.843347+00:00		t	14	73330417193145081	648518346514490823	73330417193210928	648518346494239755	[ 38693 184557 2048]	[ 38715 184547 2050]
303	33399742	2022-11-17 14:28:59.843347+00:00		t	46	73260048650125979	648518346514490823	73260048650123191	648518346494239755	[ 36765 185645 2360]	[ 36799 185637 2360]
304	816725	2022-11-17 14:28:59.843347+00:00		t	31	73259292534620687	648518346498083994	73259292534618200	648518346490181384	[ 35993 162943 1995]	[ 35985 162967 1994]
305	15035167	2022-11-17 14:28:59.843347+00:00		t	39	73470330114770905	648518346498083994	73470330114793554	648518346494685429	[ 42629 161309 2116]	[ 42619 161279 2118]
306	15035192	2022-11-17 14:28:59.843347+00:00		t	19	73470330114781306	648518346498083994	73470330114778729	648518346494685429	[ 42669 161283 2115]	[ 42667 161253 2116]
307	15035287	2022-11-17 14:28:59.843347+00:00		t	36	73470330114813450	648518346498083994	73470330114806099	648518346494685429	[ 42791 161465 2126]	[ 42821 161479 2127]
308	15035336	2022-11-17 14:28:59.843347+00:00		t	46	73470330114786295	648518346498083994	73470330114788790	648518346494685429	[ 42859 161623 2117]	[ 42891 161615 2117]
309	21527171	2022-11-17 14:28:59.843347+00:00		t	51	73400236248600813	648518346498083994	73400236248590580	648518346488683342	[ 40115 168139 2167]	[ 40137 168123 2168]
310	11200350	2022-11-17 14:28:59.843347+00:00		t	46	73681436414406826	648518346498083994	73681436414391407	648518346494685429	[ 47839 161129 2241]	[ 47805 161145 2241]
311	21478550	2022-11-17 14:28:59.843347+00:00		t	19	73259086510315402	648518346498083994	73259086510287962	648518346488683342	[ 35497 157191 2195]	[ 35525 157199 2195]
312	31090255	2022-11-17 14:28:59.843347+00:00		t	43	73470261462454555	648518346498083994	73470261462452373	648518346494685429	[ 42913 159067 2264]	[ 42899 159047 2264]
313	44176038	2022-11-17 14:28:59.843347+00:00		t	46	73540698926009864	648518346498083994	73540698925998099	648518346494685429	[ 43785 160361 2215]	[ 43807 160385 2216]
314	44176059	2022-11-17 14:28:59.843347+00:00		t	32	73540698925998086	648518346498083994	73540698926002731	648518346494685429	[ 43801 160325 2214]	[ 43835 160321 2215]
315	39208421	2022-11-17 14:28:59.843347+00:00		t	21	73330073729841665	648518346514490823	73330073729831120	648518346494239755	[ 37473 175929 2245]	[ 37469 175961 2244]
316	12888181	2022-11-17 14:28:59.843347+00:00		t	40	72975825431377295	648518346495799458	72975825431389975	648518346500153411	[ 28353 103347 3459]	[ 28367 103321 3459]
318	42294044	2022-11-17 14:28:59.843347+00:00		t	17	73046606022776645	648518346487757122	73046606022776559	648518346492304255	[ 29439 116271 2563]	[ 29405 116275 2563]
319	12888050	2022-11-17 14:28:59.843347+00:00		t	16	72975825431373856	648518346495799458	72975825431365049	648518346500153411	[ 28227 103319 3451]	[ 28241 103329 3450]
321	42290103	2022-11-17 14:28:59.843347+00:00		t	18	73610174719594120	648518346492257475	73610174719625173	648518346501160982	[ 45791 134845 2974]	[ 45769 134871 2975]
323	42293903	2022-11-17 14:28:59.843347+00:00		t	23	73046606022708233	648518346470497278	73046606022718774	648518346490181384	[ 29131 115737 2540]	[ 29095 115735 2541]
324	42294096	2022-11-17 14:28:59.843347+00:00		t	28	73046606022651953	648518346502508711	73046606022649704	648518346489787479	[ 29559 115917 2518]	[ 29529 115901 2519]
326	42293779	2022-11-17 14:28:59.843347+00:00		t	22	73046606089364642	648518346488912397	73046606022711168	648518346490181384	[ 28743 115777 2570]	[ 28753 115821 2569]
327	42293802	2022-11-17 14:28:59.843347+00:00		t	21	73046606022555302	648518346505869936	73046606022536580	648518346495918155	[ 28801 116315 2475]	[ 28807 116279 2476]
328	42293843	2022-11-17 14:28:59.843347+00:00		t	15	73046606022702801	648518346500232664	73046606022705526	648518346495918155	[ 28949 115785 2537]	[ 28917 115805 2537]
329	42293939	2022-11-17 14:28:59.843347+00:00		t	33	73046606022657043	648518346499440615	73046606022635140	648518346490181384	[ 29205 116335 2514]	[ 29207 116367 2513]
332	22115941	2022-11-17 14:28:59.843347+00:00		t	16	73469505883956385	648518346491945583	73469505883976177	648518346486547121	[ 42155 135679 2948]	[ 42181 135717 2948]
333	42290461	2022-11-17 14:28:59.843347+00:00		t	29	72905525607780909	648518346504033632	72905525607769113	648518346507411272	[ 24863 105047 3741]	[ 24831 105039 3740]
334	40465977	2022-11-17 14:28:59.843347+00:00		t	20	73469368377673309	648518346491945583	73469368377666424	648518346501160982	[ 42165 131741 2748]	[ 42159 131753 2747]
335	42296442	2022-11-17 14:28:59.843347+00:00		t	98	73116837529033480	648518346477598684	73116837529024547	648518346514141918	[ 31091 110903 2846]	[ 31081 110941 2847]
336	42296465	2022-11-17 14:28:59.843347+00:00		t	18	73116837529110685	648518346474236781	73116837529103200	648518346489787479	[ 31067 111221 2884]	[ 31085 111209 2883]
337	42296445	2022-11-17 14:28:59.843347+00:00		t	44	73116837529031334	648518346501839210	73116837529037974	648518346487498387	[ 31033 111089 2850]	[ 31057 111069 2852]
338	42296443	2022-11-17 14:28:59.843347+00:00		t	20	73116837529231465	648518346497061092	73116837529231346	648518346492304255	[ 31019 110769 2926]	[ 31055 110757 2926]
339	42296506	2022-11-17 14:28:59.843347+00:00		t	25	73116837528768721	648518346501839210	73116837528769318	648518346485925758	[ 31125 111193 2827]	[ 31155 111203 2828]
340	42296516	2022-11-17 14:28:59.843347+00:00		t	35	73116837528769893	648518346501839210	73116837528767636	648518346485925758	[ 31153 111163 2834]	[ 31179 111183 2835]
342	42296576	2022-11-17 14:28:59.843347+00:00		t	53	73116837529208485	648518346501839210	73116837529200900	648518346500498904	[ 31317 111101 2915]	[ 31285 111073 2916]
343	42296538	2022-11-17 14:28:59.843347+00:00		t	26	73116837529200931	648518346497061092	73116837529190844	648518346495918155	[ 31199 111107 2918]	[ 31217 111101 2917]
344	42296521	2022-11-17 14:28:59.843347+00:00		t	35	73116837529033604	648518346501839210	73116837529038046	648518346487498387	[ 31155 111155 2851]	[ 31185 111149 2852]
345	42296503	2022-11-17 14:28:59.843347+00:00		t	46	73116837528927258	648518346501839210	73116837528983457	648518346489787479	[ 31131 111177 2834]	[ 31151 111211 2834]
346	42296544	2022-11-17 14:28:59.843347+00:00		t	50	73116837528966166	648518346501839210	73116837529004294	648518346489787479	[ 31231 111163 2839]	[ 31225 111199 2839]
347	42296567	2022-11-17 14:28:59.843347+00:00		t	27	73116837529003901	648518346477598684	73116837529022119	648518346489787479	[ 31269 110887 2844]	[ 31273 110925 2846]
348	42296582	2022-11-17 14:28:59.843347+00:00		t	52	73116837529031379	648518346501839210	73116837528775341	648518346489787479	[ 31303 111183 2849]	[ 31297 111221 2849]
349	42296634	2022-11-17 14:28:59.843347+00:00		t	17	73116837528881933	648518346477598684	73116837529019564	648518346489787479	[ 31383 110825 2845]	[ 31411 110845 2845]
350	42296199	2022-11-17 14:28:59.843347+00:00		t	35	73116837528742497	648518346477598684	73116837528880968	648518346497297432	[ 30763 110783 2828]	[ 30735 110755 2828]
351	42296209	2022-11-17 14:28:59.843347+00:00		t	42	73116837528943494	648518346502038856	73116837528983463	648518346489787479	[ 30763 111317 2832]	[ 30745 111301 2833]
352	42296231	2022-11-17 14:28:59.843347+00:00		t	39	73116837528742497	648518346477598684	73116837528739498	648518346486067652	[ 30787 110757 2828]	[ 30773 110727 2828]
353	42296730	2022-11-17 14:28:59.843347+00:00		t	12	73116768809651425	648518346497061092	73116837529154912	648518346489787479	[ 31661 110589 2898]	[ 31627 110601 2900]
354	42296679	2022-11-17 14:28:59.843347+00:00		t	44	73116837529132057	648518346499432795	73116837529155516	648518346489787479	[ 31497 110827 2893]	[ 31529 110819 2895]
356	42296705	2022-11-17 14:28:59.843347+00:00		t	43	73116837529120596	648518346499432795	73116837529120608	648518346489787479	[ 31549 110909 2884]	[ 31567 110933 2886]
357	42296248	2022-11-17 14:28:59.843347+00:00		t	40	73116837529022072	648518346501839210	73116837529029089	648518346514141918	[ 30785 110845 2841]	[ 30797 110809 2841]
358	42296256	2022-11-17 14:28:59.843347+00:00		t	38	73116837528940112	648518346477598684	73116837528735728	648518346514141918	[ 30819 110747 2829]	[ 30805 110719 2829]
359	42296353	2022-11-17 14:28:59.843347+00:00		t	15	73116837529200730	648518346491215992	73116837529203357	648518346492304255	[ 30915 110687 2917]	[ 30935 110721 2919]
360	42296317	2022-11-17 14:28:59.843347+00:00		t	16	73116837529155839	648518346497061092	73116837529180488	648518346514141918	[ 30857 111609 2901]	[ 30883 111595 2902]
361	42296260	2022-11-17 14:28:59.843347+00:00		t	17	73116837529146467	648518346491969931	73116837529153388	648518346487498387	[ 30795 111455 2893]	[ 30809 111475 2896]
362	42296269	2022-11-17 14:28:59.843347+00:00		t	42	73116837529090683	648518346491969931	73116837529083226	648518346489787479	[ 30797 111395 2871]	[ 30823 111369 2871]
363	42296275	2022-11-17 14:28:59.843347+00:00		t	39	73116837529031281	648518346501839210	73116837528974414	648518346489787479	[ 30805 110853 2840]	[ 30829 110829 2840]
364	42296283	2022-11-17 14:28:59.843347+00:00		t	66	73116837528955757	648518346501839210	73116837528983536	648518346489787479	[ 30853 111271 2834]	[ 30839 111299 2835]
365	42296285	2022-11-17 14:28:59.843347+00:00		t	31	73116837529080465	648518346491969931	73116837529080477	648518346489787479	[ 30793 111425 2869]	[ 30839 111423 2869]
366	42296302	2022-11-17 14:28:59.843347+00:00		t	44	73116837529031281	648518346501839210	73116837529022105	648518346489787479	[ 30841 110887 2842]	[ 30865 110865 2843]
367	42296313	2022-11-17 14:28:59.843347+00:00		t	34	73116837528976193	648518346502038856	73116837528995628	648518346489787479	[ 30859 111393 2837]	[ 30877 111427 2838]
368	42296804	2022-11-17 14:28:59.843347+00:00		t	44	73116837529190677	648518346501839210	73116837529180136	648518346489787479	[ 31745 110921 2913]	[ 31743 110931 2911]
369	42296397	2022-11-17 14:28:59.843347+00:00		t	18	73116837529203451	648518346497061092	73116837529203396	648518346492304255	[ 30987 110825 2921]	[ 31001 110801 2920]
370	42296404	2022-11-17 14:28:59.843347+00:00		t	56	73116837529033480	648518346477598684	73116837529037941	648518346514141918	[ 31035 110837 2852]	[ 31011 110867 2853]
371	42296412	2022-11-17 14:28:59.843347+00:00		t	20	73116837529044735	648518346501839210	73116837529040278	648518346514141918	[ 31021 111097 2851]	[ 31021 111095 2854]
372	42296369	2022-11-17 14:28:59.843347+00:00		t	40	73116837528908884	648518346501839210	73116837529008025	648518346489787479	[ 30957 111221 2839]	[ 30965 111253 2840]
373	42296396	2022-11-17 14:28:59.843347+00:00		t	31	73116837529033452	648518346477598684	73116837529037927	648518346489787479	[ 31027 110837 2850]	[ 31001 110873 2850]
374	42296398	2022-11-17 14:28:59.843347+00:00		t	35	73116837529035838	648518346501839210	73116837529026936	648518346489787479	[ 30981 111167 2845]	[ 31001 111191 2846]
375	42296474	2022-11-17 14:28:59.843347+00:00		t	51	73116837529049289	648518346474236781	73116837529035889	648518346489787479	[ 31085 111375 2855]	[ 31099 111351 2855]
376	4256641	2022-11-17 14:28:59.843347+00:00		t	19	73046125456001656	648518346497179564	73046125455986733	648518346500153411	[ 30455 101489 3425]	[ 30429 101497 3424]
378	15257247	2022-11-17 14:28:59.843347+00:00		t	21	73187962120561249	648518346491945583	73187962120543442	648518346506689314	[ 33181 134233 2800]	[ 33151 134243 2800]
379	34762566	2022-11-17 14:28:59.843347+00:00		t	22	73046262760584111	648518346490566236	73046262760593468	648518346500153411	[ 29645 105201 3102]	[ 29677 105189 3102]
380	687686	2022-11-17 14:28:59.843347+00:00		t	33	72835431540334283	648518346495799458	72835431540355860	648518346500153411	[ 24025 112931 3423]	[ 24043 112919 3426]
381	687792	2022-11-17 14:28:59.843347+00:00		t	22	72835431540353130	648518346495799458	72835431540353145	648518346500153411	[ 24163 113025 3423]	[ 24141 113045 3424]
382	4774420	2022-11-17 14:28:59.843347+00:00		t	25	72835431339064004	648518346483995055	72835431339056883	648518346507411272	[ 23855 113675 3060]	[ 23887 113655 3060]
383	2431580	2022-11-17 14:28:59.843347+00:00		t	39	72553819191712986	648518346495799458	72553819191722618	648518346500153411	[ 14681 108939 3531]	[ 14689 108981 3531]
384	2360088	2022-11-17 14:28:59.843347+00:00		t	27	72975894217892327	648518346495799458	72975894217896635	648518346500153411	[ 28149 104823 3548]	[ 28113 104809 3549]
385	4634874	2022-11-17 14:28:59.843347+00:00		t	25	73046194108070871	648518346495799458	73116562852387480	648518346500153411	[ 30707 104339 3216]	[ 30739 104343 3216]
386	8182529	2022-11-17 14:28:59.843347+00:00		t	49	73330554765921063	648518346472499915	73330554765999004	648518346488683342	[ 37809 189981 2188]	[ 37819 189963 2191]
387	13815512	2022-11-17 14:28:59.843347+00:00		t	12	73260254741398848	648518346489556421	73260254741409551	648518346488683342	[ 36345 191235 2223]	[ 36363 191223 2225]
388	44125822	2022-11-17 14:28:59.843347+00:00		t	19	73330554766109857	648518346472499915	73330554766117151	648518346488683342	[ 37895 190031 2226]	[ 37905 190005 2226]
389	5783958	2022-11-17 14:28:59.843347+00:00		t	21	73260254674263804	648518346472499915	73260254674147056	648518346494239755	[ 36203 191825 2082]	[ 36165 191821 2082]
390	42331519	2022-11-17 14:28:59.843347+00:00		t	23	73116906181327980	648518346499902531	73116906181317846	648518346487961936	[ 31841 113251 2707]	[ 31813 113245 2706]
391	14052636	2022-11-17 14:28:59.843347+00:00		t	61	73046262827857932	648518346497179564	73046262827870457	648518346500153411	[ 30711 105469 3298]	[ 30691 105457 3300]
392	25015173	2022-11-17 14:28:59.843347+00:00		t	25	73260186089025774	648518346489556421	73260186089010927	648518346488683342	[ 35621 188813 2337]	[ 35649 188795 2338]
395	42331533	2022-11-17 14:28:59.843347+00:00		t	24	73116906181352964	648518346499902531	73116906181386276	648518346478791252	[ 31871 113243 2716]	[ 31849 113241 2718]
397	18061012	2022-11-17 14:28:59.843347+00:00		t	21	72905868802604562	648518346495799458	72905868802602087	648518346500153411	[ 24929 115977 3004]	[ 24931 115949 3003]
398	42331489	2022-11-17 14:28:59.843347+00:00		t	26	73116906181370474	648518346499902531	73116906181353175	648518346487961936	[ 31799 113387 2713]	[ 31771 113383 2712]
399	42331483	2022-11-17 14:28:59.843347+00:00		t	38	73116906181373159	648518346499902531	73116906181386314	648518346478791252	[ 31783 113353 2716]	[ 31767 113331 2717]
400	42346053	2022-11-17 14:28:59.843347+00:00		t	22	73963323707956254	648518346508045649	74033692452124879	648518346499555675	[ 57335 173215 2246]	[ 57363 173211 2246]
404	23242911	2022-11-17 14:28:59.843347+00:00		t	17	72624393893068235	648518346477968109	72624393893092356	648518346500153411	[ 16997 115005 3171]	[ 16975 115015 3172]
405	42351950	2022-11-17 14:28:59.843347+00:00		t	31	74034173085766660	648518346500804508	74034173085783839	648518346499555675	[ 59387 187793 1460]	[ 59365 187821 1460]
406	42351247	2022-11-17 14:28:59.843347+00:00		t	39	74034173085862807	648518346489419353	74034173085874491	648518346499555675	[ 58347 187761 1499]	[ 58373 187743 1499]
408	42365004	2022-11-17 14:28:59.843347+00:00		t	40	73117456004371084	648518346474952101	73117456004363712	648518346487961936	[ 31227 130545 2862]	[ 31245 130577 2863]
409	42365010	2022-11-17 14:28:59.843347+00:00		t	35	73117456004351752	648518346493414120	73117456004347042	648518346479951589	[ 31295 130537 2858]	[ 31265 130537 2858]
410	42365032	2022-11-17 14:28:59.843347+00:00		t	21	73117456004344585	648518346493414120	73117456004353804	648518346479951589	[ 31373 130377 2859]	[ 31363 130343 2860]
412	42365051	2022-11-17 14:28:59.843347+00:00		t	20	73117456004361154	648518346493414120	73117456004344562	648518346490181384	[ 31391 130381 2857]	[ 31399 130367 2856]
414	32107674	2022-11-17 14:28:59.843347+00:00		t	29	73259155229965939	648518346506556753	73259155229968240	648518346493246640	[ 35095 158805 2267]	[ 35119 158777 2267]
415	42364999	2022-11-17 14:28:59.843347+00:00		t	43	73117456004337827	648518346493414120	73117456004340218	648518346479951589	[ 31273 130603 2851]	[ 31239 130625 2853]
416	42364964	2022-11-17 14:28:59.843347+00:00		t	23	73117456004342703	648518346502576454	73117456004328512	648518346479951589	[ 31131 130829 2852]	[ 31113 130863 2852]
417	42364957	2022-11-17 14:28:59.843347+00:00		t	13	73117456004342703	648518346502576454	73117456004328483	648518346471899291	[ 31115 130821 2853]	[ 31085 130841 2854]
418	42365137	2022-11-17 14:28:59.843347+00:00		t	13	73117456004475117	648518346514339665	73117456004479607	648518346487724866	[ 31595 130725 2910]	[ 31599 130711 2912]
419	42365144	2022-11-17 14:28:59.843347+00:00		t	27	73117456004472964	648518346514339665	73117456004481983	648518346487724866	[ 31605 130797 2908]	[ 31611 130835 2909]
420	42365156	2022-11-17 14:28:59.843347+00:00		t	26	73117456004358715	648518346493414120	73117456004337710	648518346490181384	[ 31641 130387 2856]	[ 31629 130369 2855]
421	42365165	2022-11-17 14:28:59.843347+00:00		t	33	73117456004497011	648518346514332497	73117456004504593	648518346487724866	[ 31649 130777 2921]	[ 31641 130745 2921]
422	42365185	2022-11-17 14:28:59.843347+00:00		t	20	73117456004472964	648518346514339665	73117456004477487	648518346487724866	[ 31635 130767 2908]	[ 31663 130763 2909]
423	42365104	2022-11-17 14:28:59.843347+00:00		t	80	73117456004463046	648518346512166591	73117456004463091	648518346495918155	[ 31539 130307 2905]	[ 31545 130337 2905]
424	42365223	2022-11-17 14:28:59.843347+00:00		t	32	73117456004342434	648518346493414120	73117456004340088	648518346490181384	[ 31705 130389 2856]	[ 31727 130367 2855]
426	42364823	2022-11-17 14:28:59.843347+00:00		t	18	73047155979604752	648518346504743795	73117456004307988	648518346490181384	[ 30709 131077 2842]	[ 30739 131057 2841]
429	5651799	2022-11-17 14:28:59.843347+00:00		t	13	72905593790518213	648518346488838734	72905593790510450	648518346495592630	[ 25769 108179 2772]	[ 25775 108211 2772]
430	32108675	2022-11-17 14:28:59.843347+00:00		t	12	72623981710273708	648518346475625313	72623981710290072	648518346485925758	[ 17779 104237 3367]	[ 17809 104229 3367]
432	32108734	2022-11-17 14:28:59.843347+00:00		t	34	72623981710465319	648518346504233312	72623981710453721	648518346486457257	[ 17977 104301 3426]	[ 17991 104339 3427]
434	41280970	2022-11-17 14:28:59.843347+00:00		t	15	73329867504405243	648518346511190146	73329867504405266	648518346494239755	[ 37519 169579 2152]	[ 37507 169611 2153]
435	32108481	2022-11-17 14:28:59.843347+00:00		t	41	72623981710370301	648518346482976742	72623981710374910	648518346492304255	[ 17433 104167 3398]	[ 17421 104195 3399]
436	32108486	2022-11-17 14:28:59.843347+00:00		t	27	72623981710227959	648518346511819888	72623981710242889	648518346514141918	[ 17403 103913 3345]	[ 17431 103895 3346]
437	42379963	2022-11-17 14:28:59.843347+00:00		t	27	73046194041239434	648518346488609870	73046194041249484	648518346500153411	[ 29859 103389 3162]	[ 29841 103421 3163]
441	42389615	2022-11-17 14:28:59.843347+00:00		t	31	73117730613962329	648518346511740528	73117730613952844	648518346487961936	[ 31737 138567 2405]	[ 31721 138541 2406]
442	42390232	2022-11-17 14:28:59.843347+00:00		t	24	72905662443014668	648518346504160808	72905731162510547	648518346481059930	[ 25673 110555 2692]	[ 25689 110595 2692]
444	32109027	2022-11-17 14:28:59.843347+00:00		t	51	72623981710427262	648518346509963578	72623981710431616	648518346500153411	[ 18367 104425 3428]	[ 18397 104413 3428]
445	42379842	2022-11-17 14:28:59.843347+00:00		t	23	73046194041260807	648518346485702163	73046194041267739	648518346500153411	[ 29739 102927 3170]	[ 29721 102911 3171]
446	32108938	2022-11-17 14:28:59.843347+00:00		t	31	72623981710396776	648518346492804281	72623981710389532	648518346500153411	[ 18295 103827 3405]	[ 18265 103823 3405]
447	32108977	2022-11-17 14:28:59.843347+00:00		t	14	72623981710392301	648518346499745118	72623981710397162	648518346500153411	[ 18291 104173 3406]	[ 18327 104165 3407]
448	35945277	2022-11-17 14:28:59.843347+00:00		t	61	72765749722556517	648518346495996779	72765749722581749	648518346471899291	[ 21315 135111 2939]	[ 21329 135073 2939]
449	42390891	2022-11-17 14:28:59.843347+00:00		t	33	74104542031388041	648518346491664751	74104542031374906	648518346499555675	[ 59483 187721 1884]	[ 59511 187739 1884]
451	42573416	2022-11-17 14:28:59.843347+00:00		t	65	73046331480106653	648518346524268293	73046331480109129	648518346500153411	[ 29191 108197 3115]	[ 29177 108189 3118]
452	11354454	2022-11-17 14:28:59.843347+00:00		t	12	73046331547155981	648518346467006190	73046331547161679	648518346500153411	[ 29653 107673 3222]	[ 29663 107645 3223]
453	12090171	2022-11-17 14:28:59.843347+00:00		t	41	72975825565375017	648518346497028653	72975825565375065	648518346500153411	[ 27747 103597 3618]	[ 27769 103579 3619]
454	11354455	2022-11-17 14:28:59.843347+00:00		t	36	73046331547169863	648518346491944331	73046331547172367	648518346500153411	[ 29697 107677 3226]	[ 29665 107661 3227]
455	34621137	2022-11-17 14:28:59.843347+00:00		t	25	72976168894242199	648518346478077653	72976168894119607	648518346500153411	[ 26691 113553 3085]	[ 26697 113527 3084]
456	9278658	2022-11-17 14:28:59.843347+00:00		t	33	72905525473714641	648518346495780240	72905525473733003	648518346500153411	[ 24883 105877 3556]	[ 24879 105903 3557]
457	39380752	2022-11-17 14:28:59.843347+00:00		t	40	73680681104215711	648518346479303057	73680681104204449	648518346477252808	[ 48217 137957 3429]	[ 48181 137957 3429]
463	28807085	2022-11-17 14:28:59.843347+00:00		t	45	72835293899950265	648518346481292890	72835293899940177	648518346500153411	[ 23095 108941 2995]	[ 23059 108959 2996]
464	42419111	2022-11-17 14:28:59.843347+00:00		t	24	73609762134667979	648518346479342780	73609762134637024	648518346494595461	[ 45323 121357 2566]	[ 45335 121337 2568]
465	36780979	2022-11-17 14:28:59.843347+00:00		t	24	73539806109695739	648518346483323812	73539806109695559	648518346487724866	[ 43267 134301 3243]	[ 43295 134285 3245]
466	12734093	2022-11-17 14:28:59.843347+00:00		t	44	73116768742457183	648518346498434097	73116768742465071	648518346479951589	[ 30845 108585 2732]	[ 30827 108621 2732]
467	26726468	2022-11-17 14:28:59.843347+00:00		t	20	73047155912544685	648518346467162631	73047155912521668	648518346479951589	[ 29353 131623 2727]	[ 29325 131629 2727]
468	26726469	2022-11-17 14:28:59.843347+00:00		t	25	73047155912521695	648518346498434097	73047155912521668	648518346479951589	[ 29321 131679 2725]	[ 29323 131645 2725]
469	26065140	2022-11-17 14:28:59.843347+00:00		t	42	73116699956012865	648518346494807351	73116699956002700	648518346479951589	[ 31713 106589 2646]	[ 31737 106569 2646]
470	591393	2022-11-17 14:28:59.843347+00:00		t	12	73047155845545280	648518346494014200	73047155845544736	648518346479951589	[ 29245 131125 2675]	[ 29281 131123 2676]
471	3178279	2022-11-17 14:28:59.843347+00:00		t	29	73046674742114073	648518346496171788	73046674742126076	648518346479951589	[ 28881 117933 2504]	[ 28873 117939 2507]
472	14902729	2022-11-17 14:28:59.843347+00:00		t	17	73116699888974820	648518346499541854	73116699889009363	648518346479951589	[ 31715 108101 2543]	[ 31735 108085 2545]
473	3970364	2022-11-17 14:28:59.843347+00:00		t	19	72976237345439058	648518346475537024	72976237345441510	648518346479951589	[ 28005 116275 2614]	[ 28021 116309 2614]
475	434641	2022-11-17 14:28:59.843347+00:00		t	26	72976787101515488	648518346467162631	72976787101501785	648518346479951589	[ 27293 131253 2685]	[ 27261 131237 2685]
476	434695	2022-11-17 14:28:59.843347+00:00		t	31	72976787101491482	648518346467162631	72976787101501574	648518346479951589	[ 27411 131137 2681]	[ 27447 131137 2682]
478	19724412	2022-11-17 14:28:59.843347+00:00		t	30	72976787168456563	648518346496407450	72976787168461755	648518346479951589	[ 27471 131873 2770]	[ 27493 131867 2772]
479	19724450	2022-11-17 14:28:59.843347+00:00		t	45	72976787168438513	648518346496407450	72976787168440962	648518346479951589	[ 27505 131781 2765]	[ 27539 131791 2765]
480	19724460	2022-11-17 14:28:59.843347+00:00		t	16	72976787168361663	648518346481078874	72976787168359007	648518346479951589	[ 27527 131521 2731]	[ 27553 131499 2730]
481	11728250	2022-11-17 14:28:59.843347+00:00		t	23	73469506085100256	648518346483323812	73469506085123960	648518346495278262	[ 41831 135439 3285]	[ 41841 135477 3287]
482	11728253	2022-11-17 14:28:59.843347+00:00		t	34	73469506085109710	648518346483323812	73469506085104785	648518346495278262	[ 41845 135259 3287]	[ 41849 135229 3288]
483	26225893	2022-11-17 14:28:59.843347+00:00		t	42	73469437432593031	648518346483323812	73469437432612510	648518346486863587	[ 42083 134875 3360]	[ 42079 134875 3363]
484	16582893	2022-11-17 14:28:59.843347+00:00		t	22	73398106347335270	648518346483323812	73398106347325644	648518346497895015	[ 39103 105641 2879]	[ 39107 105611 2880]
485	16582925	2022-11-17 14:28:59.843347+00:00		t	45	73398106347325795	648518346483323812	73398106347337743	648518346497895015	[ 39175 105765 2880]	[ 39205 105765 2880]
486	4535473	2022-11-17 14:28:59.843347+00:00		t	25	73751873945209249	648518346483323812	73751873945206752	648518346491650246	[ 49753 162507 2395]	[ 49721 162513 2395]
487	4535481	2022-11-17 14:28:59.843347+00:00		t	54	73751873945219748	648518346483323812	73751873945206693	648518346491650246	[ 49771 162453 2394]	[ 49749 162431 2394]
488	4535494	2022-11-17 14:28:59.843347+00:00		t	19	73751873945197545	648518346483323812	73751873945195364	648518346491650246	[ 49813 162439 2393]	[ 49791 162429 2392]
489	14172933	2022-11-17 14:28:59.843347+00:00		t	42	73399137340747487	648518346483323812	73399137340737850	648518346512252206	[ 40317 135355 3213]	[ 40295 135339 3214]
490	11721123	2022-11-17 14:28:59.843347+00:00		t	32	73328631157389603	648518346483323812	73328631157631299	648518346512252206	[ 38765 131489 3220]	[ 38741 131507 3220]
491	2425476	2022-11-17 14:28:59.843347+00:00		t	16	73539806109835292	648518346483323812	73539806109842946	648518346487724866	[ 43389 133489 3300]	[ 43385 133469 3302]
493	22072149	2022-11-17 14:28:59.843347+00:00		t	23	73469437164166953	648518346483323812	73469437164160503	648518346486863587	[ 41597 134509 2839]	[ 41567 134515 2839]
494	22072163	2022-11-17 14:28:59.843347+00:00		t	41	73469437164170150	648518346483323812	73469437164175835	648518346486863587	[ 41617 134555 2839]	[ 41589 134567 2840]
495	39380781	2022-11-17 14:28:59.843347+00:00		t	39	73680681104165941	648518346479303057	73680681104197509	648518346477252808	[ 48237 138167 3415]	[ 48221 138177 3418]
496	18422118	2022-11-17 14:28:59.843347+00:00		t	15	73398999901953026	648518346483323812	73398999901953393	648518346487724866	[ 40211 133077 3274]	[ 40209 133089 3277]
497	39622430	2022-11-17 14:28:59.843347+00:00		t	25	73398999700639074	648518346483323812	73398999700599254	648518346487724866	[ 39985 132137 2876]	[ 39971 132107 2877]
498	23933261	2022-11-17 14:28:59.843347+00:00		t	34	73469299926572603	648518346483323812	73469299926579601	648518346487724866	[ 41521 130515 3252]	[ 41551 130527 3254]
499	36477171	2022-11-17 14:28:59.843347+00:00		t	51	73399137340896447	648518346483323812	73399137340898995	648518346512252206	[ 40123 136289 3265]	[ 40089 136297 3266]
500	30943316	2022-11-17 14:28:59.843347+00:00		t	36	73399068621386497	648518346483323812	73399068621379480	648518346495278262	[ 39797 133777 3246]	[ 39821 133801 3247]
501	31088822	2022-11-17 14:28:59.843347+00:00		t	32	73258193559915844	648518346483323812	73258193559926083	648518346495278262	[ 36857 130357 3032]	[ 36859 130393 3034]
502	38543426	2022-11-17 14:28:59.843347+00:00		t	12	73398999901915709	648518346483323812	73398999901925792	648518346501160982	[ 39711 131495 3265]	[ 39729 131471 3266]
503	38543445	2022-11-17 14:28:59.843347+00:00		t	46	73398999901913281	648518346483323812	73398999901933792	648518346495278262	[ 39729 131521 3266]	[ 39753 131503 3267]
504	24447109	2022-11-17 14:28:59.843347+00:00		t	29	73538843969728126	648518346483323812	73538843969809585	648518346465075317	[ 43539 106243 3087]	[ 43513 106263 3088]
505	27622424	2022-11-17 14:28:59.843347+00:00		t	28	73399068487067777	648518346483323812	73399068486827701	648518346512252206	[ 39523 133809 2969]	[ 39555 133787 2968]
506	39321623	2022-11-17 14:28:59.843347+00:00		t	20	73469505950760708	648518346483323812	73469505950734821	648518346487724866	[ 42293 135443 2976]	[ 42321 135455 2975]
508	13153822	2022-11-17 14:28:59.843347+00:00		t	16	73398931115330112	648518346483323812	73398931115324794	648518346487724866	[ 40255 129551 3142]	[ 40263 129559 3140]
509	24298385	2022-11-17 14:28:59.843347+00:00		t	46	73539874762038463	648518346483323812	73539806042565634	648518346495278262	[ 43743 135173 3108]	[ 43763 135153 3107]
510	18670239	2022-11-17 14:28:59.843347+00:00		t	16	73116768742674070	648518346487498387	73116768742705710	648518346495592630	[ 31445 109605 2819]	[ 31445 109579 2820]
511	42296561	2022-11-17 14:28:59.843347+00:00		t	39	73116837528966166	648518346501839210	73116837529033672	648518346487498387	[ 31245 111165 2842]	[ 31255 111195 2842]
512	31862955	2022-11-17 14:28:59.843347+00:00		t	26	73187137486781430	648518346490873773	73187137486804172	648518346487498387	[ 34521 109327 2788]	[ 34525 109331 2789]
514	37197035	2022-11-17 14:28:59.843347+00:00		t	40	73187137553976861	648518346522179866	73187137553997360	648518346487498387	[ 33615 109015 2948]	[ 33619 109049 2949]
516	11217674	2022-11-17 14:28:59.843347+00:00		t	34	73046468784875107	648518346499432795	73046468784906799	648518346487498387	[ 30675 111227 2882]	[ 30695 111243 2884]
517	19640688	2022-11-17 14:28:59.843347+00:00		t	56	73116768809562529	648518346499141441	73116768809565010	648518346487498387	[ 32179 108985 2858]	[ 32209 108991 2860]
518	19640701	2022-11-17 14:28:59.843347+00:00		t	53	73116768809600462	648518346499842444	73116768809600421	648518346487498387	[ 32265 109013 2874]	[ 32235 109011 2874]
520	37016635	2022-11-17 14:28:59.843347+00:00		t	71	73046400065569106	648518346480843521	73046400065554205	648518346487498387	[ 30003 109751 2923]	[ 30037 109723 2925]
521	43107872	2022-11-17 14:28:59.843347+00:00		t	27	73046262626615550	648518346497061092	73046262626612377	648518346487498387	[ 30509 106053 2937]	[ 30479 106047 2938]
522	43372738	2022-11-17 14:28:59.843347+00:00		t	42	72976100107936450	648518346521704953	72976100107949369	648518346487498387	[ 28541 111415 3052]	[ 28527 111445 3052]
523	43372743	2022-11-17 14:28:59.843347+00:00		t	21	72976100107938890	648518346521704953	72976100107938932	648518346487498387	[ 28555 111567 3051]	[ 28533 111595 3051]
524	43372596	2022-11-17 14:28:59.843347+00:00		t	27	72976100107902276	648518346490909613	72976100107882889	648518346487498387	[ 28251 111079 3027]	[ 28269 111061 3028]
526	36477214	2022-11-17 14:28:59.843347+00:00		t	12	73399137340934353	648518346483323812	73399137340901812	648518346512252206	[ 40153 136397 3275]	[ 40167 136423 3274]
527	36477294	2022-11-17 14:28:59.843347+00:00		t	65	73399137340909415	648518346483323812	73399137340919220	648518346512252206	[ 40305 136391 3276]	[ 40285 136415 3278]
528	42426542	2022-11-17 14:28:59.843347+00:00		t	19	73963323573888006	648518346491008920	73963323573898338	648518346491650246	[ 56387 173551 2051]	[ 56403 173555 2054]
529	7486291	2022-11-17 14:28:59.843347+00:00		t	34	73259773705247886	648518346509590309	73259773705224469	648518346479951589	[ 36071 176891 2272]	[ 36061 176929 2272]
530	7486296	2022-11-17 14:28:59.843347+00:00		t	41	73259773705204136	648518346509590309	73259773705206865	648518346479951589	[ 36089 176765 2267]	[ 36073 176733 2267]
532	7486376	2022-11-17 14:28:59.843347+00:00		t	32	73259773705247886	648518346509590309	73259773705212108	648518346479951589	[ 36165 176843 2266]	[ 36191 176839 2267]
533	7486385	2022-11-17 14:28:59.843347+00:00		t	14	73259773705214481	648518346509590309	73259773705212108	648518346479951589	[ 36169 176803 2267]	[ 36195 176779 2267]
534	14452251	2022-11-17 14:28:59.843347+00:00		t	43	73259773705099376	648518346509590309	73259773705110101	648518346479951589	[ 35991 177567 2227]	[ 36015 177585 2228]
535	14452279	2022-11-17 14:28:59.843347+00:00		t	28	73259773705086128	648518346509590309	73259773705088811	648518346479951589	[ 36019 177535 2216]	[ 36045 177565 2216]
536	44333697	2022-11-17 14:28:59.843347+00:00		t	37	73610243640492225	648518346479303057	73610243640494776	648518346486863587	[ 45997 135967 3387]	[ 45967 135981 3389]
538	18562991	2022-11-17 14:28:59.843347+00:00		t	67	72836187186031000	648518346486217826	72836187186036620	648518346479951589	[ 24557 137015 2859]	[ 24527 137005 2859]
539	6639362	2022-11-17 14:28:59.843347+00:00		t	27	72906555930180621	648518346496082795	72906555930190520	648518346479951589	[ 25119 135701 2841]	[ 25147 135683 2842]
542	42426579	2022-11-17 14:28:59.843347+00:00		t	71	73963323573882380	648518346510792004	73963323573898338	648518346491650246	[ 56501 173525 2052]	[ 56463 173543 2052]
543	44333782	2022-11-17 14:28:59.843347+00:00		t	24	73610243640499398	648518346479303057	73610243640487143	648518346477252808	[ 46027 135949 3384]	[ 46049 135931 3384]
544	42426634	2022-11-17 14:28:59.843347+00:00		t	29	73963323573841211	648518346491008920	73963323573848687	648518346491650246	[ 56495 173385 2031]	[ 56529 173391 2031]
545	42426651	2022-11-17 14:28:59.843347+00:00		t	33	73963323573922417	648518346491008920	73963323573922730	648518346491650246	[ 56567 174003 2052]	[ 56549 174025 2054]
546	42426675	2022-11-17 14:28:59.843347+00:00		t	19	73963323573871957	648518346510792004	73963323573857847	648518346491650246	[ 56567 173427 2037]	[ 56569 173433 2035]
547	15691812	2022-11-17 14:28:59.843347+00:00		t	36	72906693369126603	648518346518084968	72906624649669298	648518346479951589	[ 25947 139291 2852]	[ 25935 139257 2853]
549	20431297	2022-11-17 14:28:59.843347+00:00		t	32	73328562371211579	648518346477977837	73328562371209324	648518346486863587	[ 37421 130853 3166]	[ 37407 130905 3167]
550	42514774	2022-11-17 14:28:59.843347+00:00		t	13	73328562437991437	648518346495993163	73328562437989781	648518346477977837	[ 37305 130703 3213]	[ 37343 130701 3213]
551	33886533	2022-11-17 14:28:59.843347+00:00		t	41	73328631090611582	648518346483323812	73328631090599700	648518346477977837	[ 37099 132423 3131]	[ 37133 132433 3132]
552	9965589	2022-11-17 14:28:59.843347+00:00		t	30	73539943548701130	648518346483323812	73539943548698560	648518346477977837	[ 44285 139117 3265]	[ 44303 139137 3266]
555	42514853	2022-11-17 14:28:59.843347+00:00		t	20	73328562438180992	648518346490873773	73328562438205442	648518346477977837	[ 37711 130649 3229]	[ 37673 130657 3230]
556	2322349	2022-11-17 14:28:59.843347+00:00		t	36	73328631023600736	648518346504007630	73328631023562959	648518346477977837	[ 37225 131729 3024]	[ 37237 131767 3024]
557	3158242	2022-11-17 14:28:59.843347+00:00		t	40	73328631023529469	648518346484250407	73328631023539171	648518346477977837	[ 37573 132969 3012]	[ 37567 132975 3014]
558	24170693	2022-11-17 14:28:59.843347+00:00		t	20	73680887329775117	648518346504007630	73680887329765636	648518346477977837	[ 47603 143535 3550]	[ 47575 143531 3550]
559	24170724	2022-11-17 14:28:59.843347+00:00		t	20	73680887329810557	648518346504007630	73680887329799734	648518346477977837	[ 47609 143431 3572]	[ 47597 143405 3572]
560	3158268	2022-11-17 14:28:59.843347+00:00		t	18	73328699743159585	648518346490873773	73328631023670208	648518346477977837	[ 37617 133129 3069]	[ 37631 133101 3068]
561	6000653	2022-11-17 14:28:59.843347+00:00		t	29	73610998816666568	648518346491945583	73610998816678825	648518346491650246	[ 46255 158545 2032]	[ 46249 158575 2033]
562	29658509	2022-11-17 14:28:59.843347+00:00		t	41	73398999834893165	648518346491945583	73398999834895488	648518346494595461	[ 39699 132139 3173]	[ 39733 132131 3173]
563	19296146	2022-11-17 14:28:59.843347+00:00		t	25	72906555997519543	648518346491945583	72906555997519590	648518346506689314	[ 26481 135369 3067]	[ 26517 135367 3067]
564	15257243	2022-11-17 14:28:59.843347+00:00		t	18	73187962120591147	648518346491945583	73187962120583076	648518346506689314	[ 33123 134233 2816]	[ 33145 134245 2817]
566	24103950	2022-11-17 14:28:59.843347+00:00		t	19	73470124023214027	648518346491945583	73470124023209931	648518346499555675	[ 41781 155259 2188]	[ 41777 155225 2189]
567	41057507	2022-11-17 14:28:59.843347+00:00		t	32	73117593376130291	648518346491945583	73117593376123487	648518346495918155	[ 30865 133475 2708]	[ 30843 133451 2709]
568	27714432	2022-11-17 14:28:59.843347+00:00		t	33	73469368645962552	648518346491945583	73469368646007526	648518346494595461	[ 42801 132191 3228]	[ 42775 132169 3228]
569	2313152	2022-11-17 14:28:59.843347+00:00		t	18	73399137072642663	648518346491945583	73399137072680607	648518346494595461	[ 40109 135681 2815]	[ 40121 135699 2817]
570	1023920	2022-11-17 14:28:59.843347+00:00		t	53	73399205791836964	648518346491945583	73399205791873875	648518346501160982	[ 40503 137237 2729]	[ 40469 137247 2729]
571	24673650	2022-11-17 14:28:59.843347+00:00		t	17	73118280302698287	648518346491945583	73118280302705783	648518346493246640	[ 32541 153903 2294]	[ 32501 153903 2294]
572	27111699	2022-11-17 14:28:59.843347+00:00		t	56	73469437298611577	648518346491945583	73469437298611481	648518346501160982	[ 42661 134317 3204]	[ 42697 134319 3203]
576	44996795	2022-11-17 14:28:59.843347+00:00		t	15	73469368377645390	648518346491945583	73469368377645372	648518346486547121	[ 41663 131851 2736]	[ 41639 131849 2739]
577	36780860	2022-11-17 14:28:59.843347+00:00		t	21	73539806109675270	648518346491945583	73539806109677747	648518346501160982	[ 43029 134821 3239]	[ 43059 134813 3240]
578	4576427	2022-11-17 14:28:59.843347+00:00		t	32	72905800150184961	648518346467495175	72905800150163641	648518346482280852	[ 26345 112669 3119]	[ 26335 112657 3118]
579	4576454	2022-11-17 14:28:59.843347+00:00		t	56	72905800150147688	648518346467495175	72905800150127620	648518346482280852	[ 26417 112671 3111]	[ 26389 112661 3111]
583	14811169	2022-11-17 14:28:59.843347+00:00		t	22	72976718381893896	648518346491945583	72976718381881837	648518346490181384	[ 28661 130781 2651]	[ 28671 130751 2651]
584	5718100	2022-11-17 14:28:59.843347+00:00		t	19	72976787101294960	648518346491945583	72976787101294996	648518346495918155	[ 28465 132827 2605]	[ 28441 132839 2607]
585	5718143	2022-11-17 14:28:59.843347+00:00		t	15	72976787101317209	648518346491945583	72976787101314853	648518346495918155	[ 28547 132747 2615]	[ 28515 132737 2616]
586	5244925	2022-11-17 14:28:59.843347+00:00		t	57	73469506017818173	648518346489056233	73469506017561397	648518346486863587	[ 41453 135209 3097]	[ 41455 135247 3097]
587	3758107	2022-11-17 14:28:59.843347+00:00		t	77	73328631090644411	648518346489056233	73328631090655926	648518346486863587	[ 38321 132567 3149]	[ 38349 132563 3151]
588	6639308	2022-11-17 14:28:59.843347+00:00		t	26	72906555930266249	648518346495447659	72906555930283588	648518346496957668	[ 25005 136163 2878]	[ 24989 136173 2880]
589	38166880	2022-11-17 14:28:59.843347+00:00		t	27	72975756711806186	648518346496989156	72975756711788454	648518346482280852	[ 28397 101421 3407]	[ 28431 101443 3407]
591	13413159	2022-11-17 14:28:59.843347+00:00		t	59	72835500058631959	648518346496989156	72835500058650017	648518346500153411	[ 23811 115015 3079]	[ 23819 114985 3081]
592	22731290	2022-11-17 14:28:59.843347+00:00		t	52	73046399998242143	648518346496982580	73046399998228975	648518346496957668	[ 28817 110319 2709]	[ 28817 110359 2710]
593	5985325	2022-11-17 14:28:59.843347+00:00		t	50	73119585905566528	648518346470724606	73119585905566532	648518346493246640	[ 32665 193227 2161]	[ 32693 193243 2162]
594	37835486	2022-11-17 14:28:59.843347+00:00		t	30	72624325173481697	648518346496989156	72624325173479035	648518346482280852	[ 17829 114155 3119]	[ 17809 114127 3120]
595	11997814	2022-11-17 14:28:59.843347+00:00		t	39	73189885930191416	648518346470724606	73189885930198056	648518346494239755	[ 33561 191545 2131]	[ 33587 191557 2133]
596	22731383	2022-11-17 14:28:59.843347+00:00		t	22	73046399998239098	648518346496982580	73046399998236037	648518346496957668	[ 28873 110193 2711]	[ 28913 110177 2711]
597	4683894	2022-11-17 14:28:59.843347+00:00		t	16	73470742096090947	648518346480115685	73470742096076194	648518346496957668	[ 41359 172361 1481]	[ 41349 172365 1480]
598	42736278	2022-11-17 14:28:59.843347+00:00		t	14	73680199732366341	648518346466079024	73680199732385890	648518346494595461	[ 47297 124355 2804]	[ 47267 124345 2805]
599	42736284	2022-11-17 14:28:59.843347+00:00		t	34	73680199732388383	648518346466079024	73680199732385890	648518346494595461	[ 47307 124399 2805]	[ 47275 124399 2805]
600	27838179	2022-11-17 14:28:59.843347+00:00		t	15	74174979159566101	648518346498374810	74174979159787025	648518346499555675	[ 62535 190127 1287]	[ 62539 190131 1289]
601	37169210	2022-11-17 14:28:59.843347+00:00		t	29	73680199732217469	648518346466079024	73680199732186959	648518346494595461	[ 48771 123485 2733]	[ 48797 123489 2732]
602	37169258	2022-11-17 14:28:59.843347+00:00		t	46	73680199665401977	648518346466079024	73680199731950190	648518346494595461	[ 48873 123643 2697]	[ 48883 123613 2698]
603	37168883	2022-11-17 14:28:59.843347+00:00		t	21	73680199732164321	648518346503850913	73680199732192243	648518346494595461	[ 48197 123487 2722]	[ 48191 123463 2724]
604	28807989	2022-11-17 14:28:59.843347+00:00		t	58	73046125321817738	648518346496989156	73046125321837382	648518346500153411	[ 30129 100887 3188]	[ 30101 100909 3189]
605	6960364	2022-11-17 14:28:59.843347+00:00		t	14	74174979159527786	648518346498374810	74174979159527803	648518346499555675	[ 61807 189405 1261]	[ 61775 189413 1262]
606	17926554	2022-11-17 14:28:59.843347+00:00		t	41	72834812997978658	648518346496989156	72834812997981556	648518346500153411	[22759 96139 3322]	[22723 96135 3322]
607	44640805	2022-11-17 14:28:59.843347+00:00		t	16	72905250595662818	648518346496989156	72905250595664935	648518346500153411	[26185 97323 3499]	[26213 97329 3502]
608	36001477	2022-11-17 14:28:59.843347+00:00		t	25	74104610415333123	648518346498374810	74104610415348173	648518346499555675	[ 61043 189427 1255]	[ 61035 189433 1257]
609	30418159	2022-11-17 14:28:59.843347+00:00		t	20	73680199732156501	648518346503850913	73680199732189614	648518346494595461	[ 48037 123307 2720]	[ 48031 123333 2724]
610	30418163	2022-11-17 14:28:59.843347+00:00		t	38	73680199732186917	648518346503850913	73680199732189614	648518346494595461	[ 48033 123405 2722]	[ 48035 123377 2723]
611	39824239	2022-11-17 14:28:59.843347+00:00		t	45	73680199732250029	648518346503850913	73680199732245325	648518346494595461	[ 48259 123999 2749]	[ 48287 123993 2750]
612	36916592	2022-11-17 14:28:59.843347+00:00		t	14	73189817210809035	648518346470724606	73189817210813587	648518346494239755	[ 33247 190181 2167]	[ 33225 190161 2167]
613	30417744	2022-11-17 14:28:59.843347+00:00		t	32	73680199732296151	648518346491712574	73680199732291151	648518346494595461	[ 47261 123033 2765]	[ 47231 123015 2766]
614	30417820	2022-11-17 14:28:59.843347+00:00		t	23	73680199732258864	648518346491712574	73680199732246414	648518346494595461	[ 47349 122943 2749]	[ 47341 122909 2750]
615	30868081	2022-11-17 14:28:59.843347+00:00		t	19	73468887408556875	648518346503850913	73468887408564279	648518346494595461	[ 41815 118685 2918]	[ 41785 118663 2919]
616	42181231	2022-11-17 14:28:59.843347+00:00		t	49	73468887408503552	648518346491712574	73468887408503531	648518346494595461	[ 42967 118577 2898]	[ 42977 118549 2898]
617	7928061	2022-11-17 14:28:59.843347+00:00		t	30	73469368512010461	648518346496775548	73469368512010491	648518346459644932	[ 41707 132493 3058]	[ 41689 132531 3058]
618	7026920	2022-11-17 14:28:59.843347+00:00		t	21	73398587383707213	648518346491712574	73398587383699214	648518346494595461	[ 40431 119099 2879]	[ 40421 119123 2878]
619	11283647	2022-11-17 14:28:59.843347+00:00		t	37	73609830988173200	648518346491712574	73609830988167728	648518346494595461	[ 46415 123645 2788]	[ 46389 123663 2789]
620	39824250	2022-11-17 14:28:59.843347+00:00		t	28	73680199732247773	648518346503850913	73680199732261928	648518346494595461	[ 48293 124135 2752]	[ 48295 124113 2754]
621	5397120	2022-11-17 14:28:59.843347+00:00		t	27	73398999700791602	648518346496775548	73398999700760936	648518346486547121	[ 39913 131303 2944]	[ 39921 131289 2943]
622	38594498	2022-11-17 14:28:59.843347+00:00		t	14	73681573853228019	648518346492148780	73681573853082426	648518346499555675	[ 47531 165183 2188]	[ 47535 165167 2187]
623	35107087	2022-11-17 14:28:59.843347+00:00		t	18	73539599750090418	648518346491712574	73539599750100544	648518346494595461	[ 44837 127823 2914]	[ 44837 127823 2917]
626	8754461	2022-11-17 14:28:59.843347+00:00		t	34	73259017791042638	648518346515497287	73259017791045250	648518346488683342	[ 35033 155125 2275]	[ 35045 155101 2276]
627	2834061	2022-11-17 14:28:59.843347+00:00		t	15	73400717284619908	648518346487057891	73400717284686783	648518346488683342	[ 39025 184207 2062]	[ 39053 184211 2064]
628	37843237	2022-11-17 14:28:59.843347+00:00		t	13	73330692138118706	648518346488056532	73330692138099313	648518346488683342	[ 36945 192909 2164]	[ 36931 192927 2163]
630	21151020	2022-11-17 14:28:59.843347+00:00		t	38	73259704985969975	648518346491112252	73259704985784926	648518346488683342	[ 36243 175103 2299]	[ 36267 175113 2299]
631	10485768	2022-11-17 14:28:59.843347+00:00		t	17	73400373687541923	648518346506549585	73400373687563970	648518346488683342	[ 39015 173791 2171]	[ 38981 173779 2172]
632	1611278	2022-11-17 14:28:59.843347+00:00		t	19	73330692071126677	648518346488056532	73330692071126211	648518346488683342	[ 37873 193413 2057]	[ 37859 193401 2056]
633	21986894	2022-11-17 14:28:59.843347+00:00		t	32	73259704918678593	648518346495330876	73259704918673157	648518346488683342	[ 35981 174081 2163]	[ 36011 174085 2162]
634	38944400	2022-11-17 14:28:59.843347+00:00		t	29	73119585972867553	648518346500281343	73119585972791163	648518346488683342	[ 31661 193269 2313]	[ 31695 193263 2313]
635	4481065	2022-11-17 14:28:59.843347+00:00		t	24	73119585905382056	648518346500281343	73119585905382073	648518346488683342	[ 31721 192571 2084]	[ 31695 192547 2085]
636	42589084	2022-11-17 14:28:59.843347+00:00		t	41	73400167529038419	648518346475524193	73400167529051251	648518346488683342	[ 40439 167495 2131]	[ 40459 167519 2133]
637	27723525	2022-11-17 14:28:59.843347+00:00		t	31	73188923857687122	648518346486667469	73188923857726020	648518346488683342	[ 34605 163647 2168]	[ 34573 163657 2168]
638	1569352	2022-11-17 14:28:59.843347+00:00		t	33	73400236315632727	648518346487764796	73400236315627520	648518346488683342	[ 39519 168271 2254]	[ 39533 168313 2255]
639	1569420	2022-11-17 14:28:59.843347+00:00		t	51	73400236315552990	648518346496375100	73400236315555363	648518346488683342	[ 39607 168749 2222]	[ 39645 168747 2223]
640	9291209	2022-11-17 14:28:59.843347+00:00		t	52	73259430107684061	648518346496639796	73259430107704018	648518346488683342	[ 35197 166097 2215]	[ 35239 166105 2215]
641	35475211	2022-11-17 14:28:59.843347+00:00		t	20	73329729931263909	648518346479460059	73329729931237202	648518346488683342	[ 37807 165347 1897]	[ 37823 165329 1896]
642	19296599	2022-11-17 14:28:59.843347+00:00		t	31	73330486113731795	648518346496470739	73330486113716974	648518346488683342	[ 36941 186989 2343]	[ 36961 186965 2344]
643	28382968	2022-11-17 14:28:59.843347+00:00		t	15	73329798650656080	648518346487107062	73329798650660712	648518346488683342	[ 37861 166921 1872]	[ 37875 166893 1873]
644	24962293	2022-11-17 14:28:59.843347+00:00		t	33	73330004943381883	648518346491112252	73330004943381924	648518346488683342	[ 38353 173655 2171]	[ 38379 173667 2172]
645	19946094	2022-11-17 14:28:59.843347+00:00		t	36	73400717217852071	648518346487057891	73400717217861931	648518346488683342	[ 39203 184235 2045]	[ 39219 184209 2045]
646	7957478	2022-11-17 14:28:59.843347+00:00		t	15	73260254607371881	648518346514490823	73260254607366658	648518346488683342	[ 36565 192177 2038]	[ 36565 192145 2038]
648	22113696	2022-11-17 14:28:59.843347+00:00		t	22	73260185887819622	648518346514490823	73260185887822279	648518346488683342	[ 36225 190187 2002]	[ 36233 190219 2002]
650	1895975	2022-11-17 14:28:59.843347+00:00		t	35	73330279887998943	648518346487057891	73330279888167552	648518346488683342	[ 38289 181629 2193]	[ 38261 181617 2195]
654	3019278	2022-11-17 14:28:59.843347+00:00		t	38	73330142449344219	648518346487976258	73330142449323980	648518346488683342	[ 37041 176417 2262]	[ 37031 176391 2261]
655	2178074	2022-11-17 14:28:59.843347+00:00		t	15	73330623351433970	648518346495211914	73330623351443476	648518346488683342	[ 37019 191539 1991]	[ 37003 191511 1992]
656	22288658	2022-11-17 14:28:59.843347+00:00		t	19	73189885930088764	648518346497128833	73189885930108401	648518346488683342	[ 34287 192411 2086]	[ 34297 192441 2087]
657	22288667	2022-11-17 14:28:59.843347+00:00		t	25	73189885930050765	648518346497128833	73189885930048037	648518346488683342	[ 34275 192367 2071]	[ 34305 192379 2071]
658	29584579	2022-11-17 14:28:59.843347+00:00		t	25	73330348607715192	648518346496596540	73330348607715202	648518346488683342	[ 38453 184037 2236]	[ 38471 184059 2235]
659	11858545	2022-11-17 14:28:59.843347+00:00		t	41	73260323393862445	648518346495211914	73260323393864626	648518346488683342	[ 36061 193145 2131]	[ 36041 193115 2131]
661	3019280	2022-11-17 14:28:59.843347+00:00		t	17	73330142449318264	648518346495688015	73330142449318988	648518346488683342	[ 37035 176227 2251]	[ 37029 176251 2250]
662	13956269	2022-11-17 14:28:59.843347+00:00		t	27	73188717833247036	648518346502576454	73188717833239667	648518346488683342	[ 34795 155787 2333]	[ 34795 155765 2332]
663	2834073	2022-11-17 14:28:59.843347+00:00		t	19	73400717284842598	648518346515856890	73400717284837563	648518346488683342	[ 39067 183963 2118]	[ 39069 183951 2117]
664	2834075	2022-11-17 14:28:59.843347+00:00		t	38	73400717284889677	648518346515856890	73400717284865709	648518346488683342	[ 39069 183985 2129]	[ 39081 184013 2128]
665	19296723	2022-11-17 14:28:59.843347+00:00		t	45	73330486113514020	648518346520392785	73330486113638923	648518346488683342	[ 37111 187235 2317]	[ 37139 187243 2319]
666	34191544	2022-11-17 14:28:59.843347+00:00		t	15	73822517567193014	648518346466237232	73822517567195278	648518346491650246	[ 52827 170123 2345]	[ 52815 170097 2344]
669	29584587	2022-11-17 14:28:59.843347+00:00		t	42	73330348607715241	648518346496596540	73330348607720296	648518346488683342	[ 38453 184171 2231]	[ 38485 184169 2231]
670	26556879	2022-11-17 14:28:59.843347+00:00		t	16	73330004876175338	648518346496596540	73330004876167451	648518346488683342	[ 37957 172091 1997]	[ 37983 172075 1998]
671	7357215	2022-11-17 14:28:59.843347+00:00		t	22	73469231072836991	648518346491712574	73469231072849469	648518346494595461	[ 42451 128999 2989]	[ 42481 129001 2991]
672	913553	2022-11-17 14:28:59.843347+00:00		t	32	73189817345150424	648518346486062206	73189817411699477	648518346488683342	[ 33869 188453 2441]	[ 33897 188467 2442]
673	26556907	2022-11-17 14:28:59.843347+00:00		t	13	73330004876173210	648518346496596540	73330004876194677	648518346488683342	[ 37991 172295 1999]	[ 38021 172311 2000]
674	25015197	2022-11-17 14:28:59.843347+00:00		t	23	73260186088957401	648518346489556421	73260186088798744	648518346488683342	[ 35675 188993 2314]	[ 35687 188959 2315]
675	35945058	2022-11-17 14:28:59.843347+00:00		t	22	72765749722550826	648518346495996779	72765749722564043	648518346471899291	[ 21109 134895 2928]	[ 21085 134871 2929]
676	26556915	2022-11-17 14:28:59.843347+00:00		t	20	73330004876177953	648518346496596540	73330004876197100	648518346488683342	[ 38013 172205 1998]	[ 38035 172195 2000]
679	44584121	2022-11-17 14:28:59.843347+00:00		t	57	73330348674862739	648518346488343535	73330348674874939	648518346488683342	[ 38189 183109 2371]	[ 38197 183077 2371]
680	8531484	2022-11-17 14:28:59.843347+00:00		t	29	73400785937255824	648518346515856890	73400785937258382	648518346488683342	[ 38943 185427 2021]	[ 38939 185399 2022]
682	28495432	2022-11-17 14:28:59.843347+00:00		t	21	73260254741563684	648518346512289727	73260254741563643	648518346488683342	[ 34853 190999 2294]	[ 34883 191003 2294]
684	25767772	2022-11-17 14:28:59.843347+00:00		t	15	72695793429189863	648518346499650117	72695793429240551	648518346471899291	[ 20313 145813 3093]	[ 20297 145791 3094]
685	25767775	2022-11-17 14:28:59.843347+00:00		t	46	72695793429241061	648518346514394650	72695793429254294	648518346471899291	[ 20319 146407 3102]	[ 20307 146425 3105]
686	28495447	2022-11-17 14:28:59.843347+00:00		t	43	73260254741551040	648518346512289727	73260254741555954	648518346488683342	[ 34873 190845 2295]	[ 34899 190837 2295]
687	44696796	2022-11-17 14:28:59.843347+00:00		t	28	73400373687182508	648518346495310671	73400373687260764	648518346488683342	[ 40473 173733 2060]	[ 40439 173737 2062]
689	26726612	2022-11-17 14:28:59.843347+00:00		t	16	73047155912660360	648518346514452305	73047155912668228	648518346471899291	[ 29643 131865 2782]	[ 29667 131853 2783]
690	25015103	2022-11-17 14:28:59.843347+00:00		t	20	73260186088971785	648518346489556421	73260186088818866	648518346488683342	[ 35585 189277 2318]	[ 35555 189289 2319]
691	42494564	2022-11-17 14:28:59.843347+00:00		t	49	73260117302336953	648518346470724606	73260117302410740	648518346488683342	[ 35399 188077 2195]	[ 35411 188099 2197]
692	42494654	2022-11-17 14:28:59.843347+00:00		t	27	73260117302422918	648518346470724606	73260117302427707	648518346488683342	[ 35681 187863 2206]	[ 35693 187877 2207]
693	42494651	2022-11-17 14:28:59.843347+00:00		t	29	73260117302494407	648518346499852243	73260117302494432	648518346488683342	[ 35687 187957 2237]	[ 35667 187983 2236]
694	42589032	2022-11-17 14:28:59.843347+00:00		t	21	73400167529001150	648518346491066428	73400167528991054	648518346488683342	[ 40319 167595 2111]	[ 40355 167619 2111]
695	42589075	2022-11-17 14:28:59.843347+00:00		t	52	73400167529018752	648518346491066428	73400167529013248	648518346488683342	[ 40403 167405 2122]	[ 40429 167383 2122]
696	42589103	2022-11-17 14:28:59.843347+00:00		t	21	73400167528909778	648518346508065873	73400167528912125	648518346488683342	[ 40501 166939 2076]	[ 40489 166935 2079]
697	42589124	2022-11-17 14:28:59.843347+00:00		t	32	73400167529100801	648518346508065873	73400167529100819	648518346488683342	[ 40477 167797 2156]	[ 40507 167795 2155]
698	42589141	2022-11-17 14:28:59.843347+00:00		t	21	73400167529146888	648518346493879438	73400167529129570	648518346488683342	[ 40555 167693 2170]	[ 40523 167685 2170]
699	42589152	2022-11-17 14:28:59.843347+00:00		t	39	73400167529127208	648518346505646673	73400167529129572	648518346488683342	[ 40503 167769 2166]	[ 40531 167773 2166]
700	42589173	2022-11-17 14:28:59.843347+00:00		t	14	73400167529154030	648518346493879438	73400167529149715	648518346488683342	[ 40585 166941 2174]	[ 40553 166921 2175]
701	42589175	2022-11-17 14:28:59.843347+00:00		t	35	73400167529150523	648518346493879438	73400167529225354	648518346488683342	[ 40581 167327 2181]	[ 40563 167351 2182]
702	66425	2022-11-17 14:28:59.843347+00:00		t	26	73400167461965608	648518346497914471	73400167461963063	648518346488683342	[ 39605 166621 2021]	[ 39627 166599 2021]
703	3930225	2022-11-17 14:28:59.843347+00:00		t	43	73260254674410741	648518346499852243	73260254674405981	648518346488683342	[ 35477 190819 2138]	[ 35479 190787 2139]
704	37875460	2022-11-17 14:28:59.843347+00:00		t	49	72766230960260804	648518346495724363	72766230960251904	648518346471899291	[ 20989 149453 3328]	[ 21021 149459 3329]
705	37875462	2022-11-17 14:28:59.843347+00:00		t	34	72766230960287309	648518346495724363	72766230960415744	648518346471899291	[ 20993 149383 3336]	[ 21023 149397 3336]
707	28495478	2022-11-17 14:28:59.843347+00:00		t	13	73260254741546439	648518346486062206	73260254741555954	648518346488683342	[ 34981 190781 2293]	[ 34955 190815 2294]
709	30070133	2022-11-17 14:28:59.843347+00:00		t	14	72906624649838866	648518346517440804	72906624649847162	648518346471899291	[ 24739 137227 2914]	[ 24755 137265 2914]
710	30070147	2022-11-17 14:28:59.843347+00:00		t	34	72906624649837147	648518346517440804	72906624649865003	648518346471899291	[ 24741 137293 2923]	[ 24775 137305 2924]
711	4530638	2022-11-17 14:28:59.843347+00:00		t	17	73259636199288180	648518346515841317	73259636265957773	648518346488683342	[ 35707 172057 2185]	[ 35675 172037 2186]
712	4530641	2022-11-17 14:28:59.843347+00:00		t	15	73259636265851651	648518346515841317	73259636265959954	648518346488683342	[ 35709 172179 2186]	[ 35677 172183 2186]
713	1322254	2022-11-17 14:28:59.843347+00:00		t	49	73188649113802387	648518346516019205	73188649113793390	648518346488683342	[ 34479 155363 2334]	[ 34483 155405 2334]
714	1322255	2022-11-17 14:28:59.843347+00:00		t	43	73188649113843525	648518346516019205	73188649113830962	648518346488683342	[ 34467 155319 2345]	[ 34485 155337 2346]
715	1322272	2022-11-17 14:28:59.843347+00:00		t	21	73188649113865363	648518346496639796	73188649113857430	648518346488683342	[ 34567 155467 2360]	[ 34527 155453 2361]
716	44696715	2022-11-17 14:28:59.843347+00:00		t	60	73400373687197390	648518346475639393	73400373687274188	648518346488683342	[ 40367 173983 2061]	[ 40395 173979 2063]
717	38944420	2022-11-17 14:28:59.843347+00:00		t	47	73119585972737186	648518346500281343	73119585972737354	648518346488683342	[ 31727 193137 2302]	[ 31727 193177 2303]
720	42116327	2022-11-17 14:28:59.843347+00:00		t	29	72977130899975802	648518346489130765	72977130899975740	648518346471899291	[ 27765 142297 3004]	[ 27797 142285 3004]
721	30327824	2022-11-17 14:28:59.843347+00:00		t	13	72766162374974794	648518346480695261	72766162375016337	648518346471899291	[ 21073 146143 3579]	[ 21087 146161 3581]
722	42365033	2022-11-17 14:28:59.843347+00:00		t	60	73117456004415001	648518346488712526	73117456004415124	648518346471899291	[ 31331 131051 2888]	[ 31365 131061 2888]
723	41057996	2022-11-17 14:28:59.843347+00:00		t	39	73117593376267563	648518346471738267	73117593376277276	648518346471899291	[ 31407 133567 2764]	[ 31451 133559 2764]
725	31057764	2022-11-17 14:28:59.843347+00:00		t	21	72625493606160658	648518346502895603	72625493606121104	648518346471899291	[ 18397 147473 3589]	[ 18375 147479 3589]
726	31162745	2022-11-17 14:28:59.843347+00:00		t	26	72836462332333798	648518346491517894	72836462332344866	648518346471899291	[ 22901 143677 3352]	[ 22937 143677 3353]
728	37083428	2022-11-17 14:28:59.843347+00:00		t	21	73117524723875701	648518346490124520	73117524723886601	648518346471899291	[ 32359 132425 2869]	[ 32391 132415 2868]
729	37083439	2022-11-17 14:28:59.843347+00:00		t	16	73117524723881261	648518346490124520	73117524723886601	648518346471899291	[ 32385 132495 2880]	[ 32417 132483 2881]
730	24384027	2022-11-17 14:28:59.843347+00:00		t	28	72906693302009494	648518346495996779	72906693301972156	648518346471899291	[ 26377 140033 2704]	[ 26371 140065 2704]
731	2433069	2022-11-17 14:28:59.843347+00:00		t	44	73330348540540835	648518346492245375	73330348540558622	648518346488683342	[ 38775 184175 2078]	[ 38779 184177 2080]
732	31456646	2022-11-17 14:28:59.843347+00:00		t	26	72977062247281094	648518346515511889	72977062247455423	648518346471899291	[ 27541 139473 3087]	[ 27517 139459 3087]
733	31456434	2022-11-17 14:28:59.843347+00:00		t	102	72977062247516126	648518346474136685	72977062247496067	648518346471899291	[ 27169 139633 3095]	[ 27201 139643 3095]
736	43933384	2022-11-17 14:28:59.843347+00:00		t	20	72625493605663728	648518346513855001	72625493605842186	648518346471899291	[ 17211 148245 3470]	[ 17205 148241 3473]
737	43933476	2022-11-17 14:28:59.843347+00:00		t	29	72625493605842379	648518346490572264	72625493605849606	648518346471899291	[ 17309 148481 3478]	[ 17323 148453 3478]
738	2433109	2022-11-17 14:28:59.843347+00:00		t	24	73330348540533719	648518346492245375	73330348540528460	648518346488683342	[ 38807 184193 2075]	[ 38827 184183 2076]
739	2833976	2022-11-17 14:28:59.843347+00:00		t	15	73400717284742587	648518346492245375	73400717284738003	648518346488683342	[ 38913 184157 2073]	[ 38915 184183 2073]
741	3930308	2022-11-17 14:28:59.843347+00:00		t	15	73260254674425114	648518346514290910	73260254674440085	648518346488683342	[ 35533 191385 2152]	[ 35537 191413 2153]
742	587313	2022-11-17 14:28:59.843347+00:00		t	29	72695724844143863	648518346511950015	72695724844161365	648518346471899291	[ 19699 144321 3429]	[ 19675 144319 3431]
744	4695233	2022-11-17 14:28:59.843347+00:00		t	22	72766093453956804	648518346480695261	72766093453954431	648518346471899291	[ 21139 144371 3103]	[ 21105 144373 3104]
745	42294245	2022-11-17 14:28:59.843347+00:00		t	22	73400717351836520	648518346479580608	73400717351828856	648518346488683342	[ 39095 183765 2204]	[ 39059 183755 2204]
746	817071	2022-11-17 14:28:59.843347+00:00		t	30	73259292534510592	648518346471899547	73259292534503440	648518346490181384	[ 36603 163235 1947]	[ 36615 163211 1947]
747	1649897	2022-11-17 14:28:59.843347+00:00		t	58	73399068353127126	648518346471899547	73399068353290603	648518346486863587	[ 39479 135091 2820]	[ 39509 135067 2821]
748	17459289	2022-11-17 14:28:59.843347+00:00		t	31	73469368712904561	648518346471899547	73469368713031610	648518346486863587	[ 42489 132283 3346]	[ 42475 132253 3346]
749	1510112	2022-11-17 14:28:59.843347+00:00		t	17	73398999700735979	648518346471899547	73398999700730961	648518346495278262	[ 39917 132927 2930]	[ 39897 132935 2931]
750	27714320	2022-11-17 14:28:59.843347+00:00		t	12	73469368646252759	648518346471899547	73469368646247925	648518346486863587	[ 42585 132437 3328]	[ 42583 132457 3327]
751	27714338	2022-11-17 14:28:59.843347+00:00		t	38	73469368646258434	648518346471899547	73469368646266215	648518346486863587	[ 42601 132155 3332]	[ 42631 132137 3331]
752	1778997	2022-11-17 14:28:59.843347+00:00		t	15	73539805975643221	648518346471899547	73539805975628581	648518346486863587	[ 43345 134621 3049]	[ 43359 134609 3048]
753	40874113	2022-11-17 14:28:59.843347+00:00		t	19	73328631023586614	648518346477977837	73328631023594367	648518346486863587	[ 38771 132881 3032]	[ 38765 132869 3035]
754	19991207	2022-11-17 14:28:59.843347+00:00		t	28	73258262279267280	648518346477977837	73258262279269667	648518346486863587	[ 36501 132831 2981]	[ 36531 132847 2981]
755	7916322	2022-11-17 14:28:59.843347+00:00		t	25	73328699743118016	648518346484250407	73328699743122941	648518346477977837	[ 38173 134689 3048]	[ 38177 134659 3050]
756	14267326	2022-11-17 14:28:59.843347+00:00		t	78	73328699676029219	648518346489737311	73328699676000527	648518346477977837	[ 38875 133731 2924]	[ 38911 133749 2925]
757	9882096	2022-11-17 14:28:59.843347+00:00		t	44	73258330998862859	648518346485539603	73258330998843351	648518346477977837	[ 36813 134393 3027]	[ 36857 134395 3028]
758	32313468	2022-11-17 14:28:59.843347+00:00		t	45	73328699743120382	648518346474374509	73328699743113473	648518346477977837	[ 37661 134645 3048]	[ 37689 134653 3049]
759	16547141	2022-11-17 14:28:59.843347+00:00		t	44	73398999767598909	648518346504949107	73398999767606270	648518346477977837	[ 39093 132969 2981]	[ 39087 133005 2981]
760	16547149	2022-11-17 14:28:59.843347+00:00		t	28	73398999767665089	648518346504949107	73398999767670013	648518346477977837	[ 39119 132987 3003]	[ 39101 133015 3004]
761	26224894	2022-11-17 14:28:59.843347+00:00		t	61	73610381012400010	648518346477977837	73610381012397587	648518346486863587	[ 45957 140773 3291]	[ 45981 140749 3291]
762	42008897	2022-11-17 14:28:59.843347+00:00		t	120	72766024667582349	648518346507982166	72766024667595713	648518346471899291	[ 20831 143333 3066]	[ 20873 143337 3066]
763	42008979	2022-11-17 14:28:59.843347+00:00		t	46	72766024667600780	648518346499650117	72766024667606601	648518346471899291	[ 21209 143181 3063]	[ 21183 143197 3065]
764	42008998	2022-11-17 14:28:59.843347+00:00		t	49	72766024667616891	648518346517335082	72766024667638278	648518346471899291	[ 21319 143263 3071]	[ 21283 143247 3072]
766	17121517	2022-11-17 14:28:59.843347+00:00		t	19	72836118533643567	648518346499977727	72836118533661026	648518346471899291	[ 23555 134835 2974]	[ 23513 134835 2976]
767	18461850	2022-11-17 14:28:59.843347+00:00		t	17	73680887463828069	648518346459642628	73680887463809317	648518346477977837	[ 47319 144437 3745]	[ 47357 144427 3745]
768	39771121	2022-11-17 14:28:59.843347+00:00		t	40	73610449866002980	648518346499864972	73610449866013266	648518346477977837	[ 46859 143093 3512]	[ 46839 143071 3511]
769	39771142	2022-11-17 14:28:59.843347+00:00		t	22	73610449866013292	648518346499864972	73610449866021609	648518346477977837	[ 46883 143051 3514]	[ 46875 143021 3514]
772	2197244	2022-11-17 14:28:59.843347+00:00		t	50	73117730815268566	648518346495415887	73117730815268568	648518346471899291	[ 30835 137587 2790]	[ 30883 137585 2790]
773	8699369	2022-11-17 14:28:59.843347+00:00		t	35	73117456071663999	648518346514452305	73117456071658471	648518346471899291	[ 30769 130739 3070]	[ 30761 130721 3068]
774	2796614	2022-11-17 14:28:59.843347+00:00		t	17	72836187051980412	648518346492567483	72836187051975732	648518346471899291	[ 24389 136751 2657]	[ 24419 136749 2658]
775	13713810	2022-11-17 14:28:59.843347+00:00		t	33	73610518719672769	648518346482816933	73610518719659405	648518346477977837	[ 46851 145203 3750]	[ 46817 145211 3750]
776	13713826	2022-11-17 14:28:59.843347+00:00		t	24	73610518719615659	648518346482816933	73610518719644618	648518346477977837	[ 46885 145269 3740]	[ 46853 145273 3741]
777	2322182	2022-11-17 14:28:59.843347+00:00		t	49	73328631023646830	648518346504007630	73328631023637009	648518346477977837	[ 37063 131433 3055]	[ 37027 131429 3055]
779	2322252	2022-11-17 14:28:59.843347+00:00		t	13	73328631023572376	648518346504007630	73328631023610314	648518346477977837	[ 37115 131749 3031]	[ 37123 131785 3033]
780	2322255	2022-11-17 14:28:59.843347+00:00		t	41	73328631023620220	648518346504007630	73328631023657075	648518346477977837	[ 37143 131687 3053]	[ 37127 131711 3054]
781	2322267	2022-11-17 14:28:59.843347+00:00		t	47	73328631023593759	648518346484250407	73328631023596284	648518346477977837	[ 37105 131943 3039]	[ 37135 131931 3038]
782	2359642	2022-11-17 14:28:59.843347+00:00		t	50	73258193626949697	648518346516775466	73258193626943075	648518346477977837	[ 36771 130175 3127]	[ 36749 130201 3128]
783	13239829	2022-11-17 14:28:59.843347+00:00		t	12	73821693672105673	648518346483323812	73821693671977099	648518346477977837	[ 52225 146131 3842]	[ 52191 146151 3842]
784	3158208	2022-11-17 14:28:59.843347+00:00		t	14	73328631023676509	648518346516004394	73328631023663788	648518346477977837	[ 37521 132905 3068]	[ 37493 132897 3068]
785	3158219	2022-11-17 14:28:59.843347+00:00		t	29	73328631023591385	648518346504007630	73328631023588818	648518346477977837	[ 37519 132321 3035]	[ 37535 132295 3035]
786	3158258	2022-11-17 14:28:59.843347+00:00		t	69	73328631023546409	648518346484250407	73328631023539171	648518346477977837	[ 37631 132869 3015]	[ 37597 132861 3016]
787	3158266	2022-11-17 14:28:59.843347+00:00		t	33	73328631023573132	648518346484250407	73328631023568410	648518346477977837	[ 37635 132971 3020]	[ 37621 132989 3023]
788	3158330	2022-11-17 14:28:59.843347+00:00		t	12	73328631023610895	648518346504007630	73328631023560989	648518346477977837	[ 37747 132745 3030]	[ 37753 132731 3028]
789	3182783	2022-11-17 14:28:59.843347+00:00		t	16	72906762155785061	648518346481312449	72906762155775725	648518346471899291	[ 25693 141599 3013]	[ 25667 141575 3013]
790	3182829	2022-11-17 14:28:59.843347+00:00		t	18	72906762155785061	648518346481312449	72906762155785015	648518346471899291	[ 25723 141589 3011]	[ 25713 141553 3012]
792	3182847	2022-11-17 14:28:59.843347+00:00		t	62	72906762155763015	648518346481312449	72906762155746158	648518346471899291	[ 25739 141551 2996]	[ 25737 141515 2997]
793	3182850	2022-11-17 14:28:59.843347+00:00		t	23	72906762155763015	648518346481312449	72906762155768090	648518346471899291	[ 25731 141545 3000]	[ 25737 141517 3001]
794	33130922	2022-11-17 14:28:59.843347+00:00		t	69	72906487143819762	648518346500232664	72906487143805988	648518346471899291	[ 25147 134463 2783]	[ 25153 134435 2784]
795	23313142	2022-11-17 14:28:59.843347+00:00		t	32	72906762222659636	648518346489130765	72906762222814086	648518346471899291	[ 25919 142757 3091]	[ 25933 142759 3094]
796	35945118	2022-11-17 14:28:59.843347+00:00		t	38	72765749722561441	648518346495996779	72765749722569734	648518346471899291	[ 21171 134927 2934]	[ 21145 134921 2935]
797	39322792	2022-11-17 14:28:59.843347+00:00		t	36	72836118466711332	648518346499977727	72836118466716412	648518346471899291	[ 23765 134977 2914]	[ 23729 134967 2914]
798	3294600	2022-11-17 14:28:59.843347+00:00		t	48	73680887396873051	648518346499864972	73680887396878177	648518346477977837	[ 47125 144677 3683]	[ 47161 144665 3684]
799	9379710	2022-11-17 14:28:59.843347+00:00		t	30	73540012268070132	648518346499864972	73540012268061492	648518346477977837	[ 43949 139375 3236]	[ 43969 139353 3236]
800	9822391	2022-11-17 14:28:59.843347+00:00		t	27	73328562371133869	648518346490873773	73328562371151775	648518346477977837	[ 37675 129849 3140]	[ 37659 129885 3142]
802	9833354	2022-11-17 14:28:59.843347+00:00		t	23	73751324860345426	648518346485902602	73751324860332752	648518346477977837	[ 49339 146815 3616]	[ 49349 146791 3617]
803	9833385	2022-11-17 14:28:59.843347+00:00		t	42	73751324860345426	648518346485902602	73751324860340945	648518346477977837	[ 49367 146841 3614]	[ 49395 146825 3613]
805	6598864	2022-11-17 14:28:59.843347+00:00		t	66	72766299679438370	648518346495724363	72766230959877885	648518346471899291	[ 21859 149523 3213]	[ 21845 149493 3214]
806	13713560	2022-11-17 14:28:59.843347+00:00		t	17	73610518719687048	648518346486557999	73610518719703465	648518346477977837	[ 46483 144775 3763]	[ 46493 144759 3766]
808	36480176	2022-11-17 14:28:59.843347+00:00		t	30	72977062247569577	648518346489130765	72977062247564889	648518346471899291	[ 27041 140367 3121]	[ 27011 140373 3121]
809	23313171	2022-11-17 14:28:59.843347+00:00		t	38	72906762222816594	648518346520491601	72906762222814086	648518346471899291	[ 26021 142759 3098]	[ 25989 142739 3099]
810	10040338	2022-11-17 14:28:59.843347+00:00		t	31	73047155912671371	648518346514452305	72976787168446908	648518346471899291	[ 28675 132633 2783]	[ 28665 132625 2782]
811	24384075	2022-11-17 14:28:59.843347+00:00		t	19	72906693302015629	648518346495996779	72906693301993472	648518346471899291	[ 26411 140109 2711]	[ 26435 140123 2711]
812	44655058	2022-11-17 14:28:59.843347+00:00		t	30	72906762155929285	648518346489130765	72906762156100274	648518346471899291	[ 25765 142975 3074]	[ 25791 142963 3076]
814	13713405	2022-11-17 14:28:59.843347+00:00		t	40	73610518719713355	648518346486557999	73610518719720333	648518346477977837	[ 46365 145357 3774]	[ 46345 145337 3774]
815	7093795	2022-11-17 14:28:59.843347+00:00		t	45	73258331066009773	648518346516004394	73258331066036573	648518346477977837	[ 36589 133361 3173]	[ 36621 133363 3173]
816	7093811	2022-11-17 14:28:59.843347+00:00		t	23	73258331066004818	648518346516004394	73258331066036573	648518346477977837	[ 36635 133433 3173]	[ 36657 133413 3174]
818	7185520	2022-11-17 14:28:59.843347+00:00		t	59	72695724709793634	648518346479839205	72695724709783121	648518346471899291	[ 20151 145075 3100]	[ 20115 145065 3101]
819	6639182	2022-11-17 14:28:59.843347+00:00		t	55	72906555930199517	648518346488712526	72906555930199015	648518346471899291	[ 24759 135207 2848]	[ 24741 135181 2848]
820	42008944	2022-11-17 14:28:59.843347+00:00		t	20	72766024667657042	648518346496255037	72766024667672695	648518346471899291	[ 21027 143223 3076]	[ 21035 143263 3077]
821	7480773	2022-11-17 14:28:59.843347+00:00		t	24	73680887463833670	648518346486557999	73680887463827955	648518346477977837	[ 47449 144227 3751]	[ 47429 144251 3751]
822	7185561	2022-11-17 14:28:59.843347+00:00		t	29	72695724709824835	648518346479839205	72695724709824736	648518346471899291	[ 20177 145065 3108]	[ 20159 145039 3109]
823	31456660	2022-11-17 14:28:59.843347+00:00		t	24	72977062247471163	648518346502998771	72977062247491838	648518346471899291	[ 27515 139281 3091]	[ 27549 139297 3091]
824	7185639	2022-11-17 14:28:59.843347+00:00		t	36	72695724709811182	648518346479839205	72695724709813716	648518346471899291	[ 20225 145221 3108]	[ 20221 145249 3110]
825	7481120	2022-11-17 14:28:59.843347+00:00		t	26	73680887463822370	648518346486557999	73680887463790823	648518346477977837	[ 47829 144159 3743]	[ 47823 144127 3742]
826	7185694	2022-11-17 14:28:59.843347+00:00		t	35	72695724709804189	648518346479839205	72695724709804267	648518346471899291	[ 20263 145253 3107]	[ 20275 145287 3108]
830	11910782	2022-11-17 14:28:59.843347+00:00		t	38	73610587439203220	648518346486557999	73610587439193396	648518346477977837	[ 46591 145565 3781]	[ 46619 145575 3781]
832	11910880	2022-11-17 14:28:59.843347+00:00		t	34	73610587439210398	648518346486557999	73610587439193871	648518346477977837	[ 46657 146235 3781]	[ 46695 146237 3782]
833	11910903	2022-11-17 14:28:59.843347+00:00		t	37	73610587439226948	648518346486557999	73610587439208108	648518346477977837	[ 46703 146309 3788]	[ 46713 146309 3787]
835	6911543	2022-11-17 14:28:59.843347+00:00		t	22	72976993461108383	648518346466250544	72976993461087635	648518346471899291	[ 27599 138697 3017]	[ 27619 138729 3017]
836	18623854	2022-11-17 14:28:59.843347+00:00		t	36	72695930935517726	648518346479839205	72695930935525304	648518346471899291	[ 20339 150401 3316]	[ 20317 150433 3317]
837	42494508	2022-11-17 14:28:59.843347+00:00		t	15	73260117302413207	648518346470724606	73260117302420660	648518346488683342	[ 35205 187889 2201]	[ 35191 187907 2204]
838	42494534	2022-11-17 14:28:59.843347+00:00		t	33	73260117302400069	648518346470724606	73260117302427775	648518346488683342	[ 35285 188033 2204]	[ 35287 188019 2206]
839	11910944	2022-11-17 14:28:59.843347+00:00		t	25	73610587439226948	648518346486557999	73610587439217414	648518346477977837	[ 46719 146253 3791]	[ 46745 146239 3792]
844	20431337	2022-11-17 14:28:59.843347+00:00		t	21	73328562371194380	648518346477598684	73328562371199131	648518346477977837	[ 37477 130215 3160]	[ 37461 130197 3162]
845	20431363	2022-11-17 14:28:59.843347+00:00		t	41	73328562371209072	648518346477598684	73328562371220370	648518346477977837	[ 37533 130699 3169]	[ 37497 130717 3170]
846	20431391	2022-11-17 14:28:59.843347+00:00		t	20	73328562371266730	648518346494088505	73328562371304722	648518346477977837	[ 37631 130077 3190]	[ 37607 130061 3192]
847	18623934	2022-11-17 14:28:59.843347+00:00		t	39	72695930935497395	648518346479839205	72695930935490328	648518346471899291	[ 20361 150367 3303]	[ 20385 150343 3303]
848	25765898	2022-11-17 14:28:59.843347+00:00		t	27	73540012268157534	648518346499864972	73540012268144792	648518346477977837	[ 44499 140457 3277]	[ 44493 140413 3276]
849	26445222	2022-11-17 14:28:59.843347+00:00		t	28	73680887396715299	648518346499864972	73680887396715224	648518346477977837	[ 48189 144703 3615]	[ 48169 144677 3616]
850	30314369	2022-11-17 14:28:59.843347+00:00		t	28	73680887329876987	648518346490658557	73680887329865502	648518346477977837	[ 48291 144721 3592]	[ 48259 144737 3593]
852	18704879	2022-11-17 14:28:59.843347+00:00		t	29	73328631090726060	648518346474374509	73328631090744299	648518346477977837	[ 37307 131871 3188]	[ 37283 131859 3190]
853	18704740	2022-11-17 14:28:59.843347+00:00		t	37	73328631090681114	648518346474374509	73328631090710460	648518346477977837	[ 37049 131987 3180]	[ 37025 131979 3181]
854	29029978	2022-11-17 14:28:59.843347+00:00		t	13	72553750405098737	648518346486783620	72553750405103196	648518346497088308	[ 15855 108193 3388]	[ 15823 108171 3389]
855	29029984	2022-11-17 14:28:59.843347+00:00		t	22	72553750405098737	648518346486783620	72553750405107998	648518346497088308	[ 15857 108249 3388]	[ 15841 108271 3390]
856	12125265	2022-11-17 14:28:59.843347+00:00		t	50	72625562191257187	648518346498327060	72625562191257155	648518346471899291	[ 17411 150591 3290]	[ 17421 150563 3290]
857	29030148	2022-11-17 14:28:59.843347+00:00		t	17	72553750405127584	648518346486783620	72553750405103146	648518346497088308	[ 16145 108073 3394]	[ 16137 108051 3394]
858	29030156	2022-11-17 14:28:59.843347+00:00		t	15	72553750405137926	648518346486783620	72553750405147469	648518346497088308	[ 16173 108123 3404]	[ 16145 108135 3405]
859	42494493	2022-11-17 14:28:59.843347+00:00		t	34	73260117302415947	648518346496584346	73260117302410895	648518346488683342	[ 35131 188237 2201]	[ 35163 188261 2201]
860	25796060	2022-11-17 14:28:59.843347+00:00		t	47	73681024969794459	648518346503178363	73681024969783927	648518346477977837	[ 47293 148587 3857]	[ 47331 148589 3857]
861	18704935	2022-11-17 14:28:59.843347+00:00		t	23	73328631090728590	648518346495993163	73328631090744416	648518346477977837	[ 37483 132021 3193]	[ 37495 131995 3193]
862	20431316	2022-11-17 14:28:59.843347+00:00		t	49	73328562371194335	648518346492913070	73328562371187358	648518346477977837	[ 37411 130107 3157]	[ 37437 130131 3158]
863	43662559	2022-11-17 14:28:59.843347+00:00		t	25	73751256141094003	648518346492913070	73751256141067754	648518346477977837	[ 49739 143647 3690]	[ 49709 143657 3690]
864	2359597	2022-11-17 14:28:59.843347+00:00		t	12	73258193626945245	648518346485539603	73258193626936005	648518346477977837	[ 36651 130245 3127]	[ 36667 130259 3126]
865	24605063	2022-11-17 14:28:59.843347+00:00		t	36	73258262346142542	648518346492913070	73258262346365551	648518346477977837	[ 36629 132135 3109]	[ 36597 132129 3108]
866	2322378	2022-11-17 14:28:59.843347+00:00		t	12	73328631023577502	648518346496175050	73328631023560180	648518346477977837	[ 37357 131441 3022]	[ 37315 131441 3022]
867	19434460	2022-11-17 14:28:59.843347+00:00		t	55	73258193559989362	648518346496175050	73258262279417465	648518346477977837	[ 36789 131045 3045]	[ 36785 131085 3045]
868	2322282	2022-11-17 14:28:59.843347+00:00		t	45	73328631023654292	648518346504949107	73328631023657092	648518346477977837	[ 37185 131625 3061]	[ 37159 131641 3061]
869	2322283	2022-11-17 14:28:59.843347+00:00		t	46	73328631023682972	648518346504949107	73328631023657075	648518346477977837	[ 37181 131651 3064]	[ 37153 131671 3064]
872	42494625	2022-11-17 14:28:59.843347+00:00		t	26	73260117302663373	648518346509433731	73260117302635892	648518346493246640	[ 35621 187577 2300]	[ 35601 187551 2300]
873	19175050	2022-11-17 14:28:59.843347+00:00		t	42	72695930935488006	648518346479839205	72695930935495270	648518346471899291	[ 20413 150507 3301]	[ 20393 150537 3301]
874	24383991	2022-11-17 14:28:59.843347+00:00		t	59	72906693302009494	648518346495996779	72906693301996748	648518346471899291	[ 26359 140029 2712]	[ 26327 140025 2712]
875	40279344	2022-11-17 14:28:59.843347+00:00		t	21	72905731296449354	648518346486972156	72905731296441989	648518346489787479	[ 26365 111697 2845]	[ 26347 111675 2845]
877	20161011	2022-11-17 14:28:59.843347+00:00		t	13	72976100040604554	648518346494810935	72976100040610234	648518346489787479	[ 26873 111597 2836]	[ 26869 111625 2838]
878	24384005	2022-11-17 14:28:59.843347+00:00		t	33	72906693302009494	648518346495996779	72906693302003238	648518346471899291	[ 26363 139993 2714]	[ 26333 139977 2713]
879	16636175	2022-11-17 14:28:59.843347+00:00		t	48	72977062180444709	648518346490994721	72977062180439864	648518346471899291	[ 27219 140811 2978]	[ 27195 140795 2977]
882	42296327	2022-11-17 14:28:59.843347+00:00		t	17	73116837529049277	648518346502038856	73116837529000095	648518346489787479	[ 30887 111337 2841]	[ 30899 111317 2840]
883	42709109	2022-11-17 14:28:59.843347+00:00		t	14	72764856570582043	648518346497061092	72764856570569032	648518346489787479	[ 22287 106683 3293]	[ 22267 106653 3293]
884	13221805	2022-11-17 14:28:59.843347+00:00		t	31	72764856570504945	648518346493825393	72764856570512393	648518346489787479	[ 21699 107785 3267]	[ 21731 107779 3268]
885	4094917	2022-11-17 14:28:59.843347+00:00		t	45	73257506230955180	648518346477598684	73257506230967157	648518346489787479	[ 34959 109467 2789]	[ 34969 109501 2790]
886	1120090	2022-11-17 14:28:59.843347+00:00		t	28	73116768809692628	648518346499842444	73116768809665497	648518346489787479	[ 31743 108947 2899]	[ 31729 108971 2898]
888	42495573	2022-11-17 14:28:59.843347+00:00		t	15	73468612463378031	648518346498816296	73468612463380478	648518346481506497	[ 42287 108823 2756]	[ 42275 108833 2757]
889	42496986	2022-11-17 14:28:59.843347+00:00		t	25	73538912488234537	648518346503017971	73538912488219723	648518346494595461	[ 43329 108425 2786]	[ 43321 108407 2785]
890	16636193	2022-11-17 14:28:59.843347+00:00		t	19	72977062180491734	648518346490994721	72977062180484426	648518346471899291	[ 27197 140909 2999]	[ 27221 140925 3000]
891	16636200	2022-11-17 14:28:59.843347+00:00		t	50	72977062180631747	648518346479626767	72977062180631726	648518346471899291	[ 27217 140319 3053]	[ 27239 140297 3053]
892	16636366	2022-11-17 14:28:59.843347+00:00		t	46	72977062180378889	648518346490994721	72977062180420300	648518346471899291	[ 27381 140737 2962]	[ 27423 140745 2963]
894	16910518	2022-11-17 14:28:59.843347+00:00		t	57	73047155912683543	648518346501655896	73047155912691391	648518346471899291	[ 29695 131713 2790]	[ 29699 131749 2790]
895	28436479	2022-11-17 14:28:59.843347+00:00		t	19	73047087327476622	648518346479129233	73047087327482905	648518346471899291	[ 29927 130921 3072]	[ 29965 130935 3073]
896	24384144	2022-11-17 14:28:59.843347+00:00		t	26	72906693302000380	648518346480963584	72906693301996930	648518346471899291	[ 26553 140137 2705]	[ 26519 140141 2705]
897	24384159	2022-11-17 14:28:59.843347+00:00		t	30	72906693302000380	648518346480963584	72906693302003586	648518346471899291	[ 26557 140165 2707]	[ 26523 140169 2709]
900	42495452	2022-11-17 14:28:59.843347+00:00		t	12	73468612463364218	648518346496175050	73468612463407036	648518346489764403	[ 41977 109287 2763]	[ 42009 109305 2762]
901	42497062	2022-11-17 14:28:59.843347+00:00		t	13	73538912488264906	648518346499902531	73538912488288065	648518346481506497	[ 43717 107755 2807]	[ 43685 107755 2809]
903	23933189	2022-11-17 14:28:59.843347+00:00		t	33	73469368645721542	648518346486325858	73469299926351504	648518346501160982	[ 41507 131083 3217]	[ 41491 131055 3217]
904	42500145	2022-11-17 14:28:59.843347+00:00		t	22	73046674742420646	648518346500232664	73046674742304849	648518346495918155	[ 29119 117129 2562]	[ 29075 117137 2562]
905	42500150	2022-11-17 14:28:59.843347+00:00		t	22	73046674742383123	648518346500232664	73046674742289585	648518346495918155	[ 29129 117173 2561]	[ 29095 117181 2562]
906	42500134	2022-11-17 14:28:59.843347+00:00		t	48	73046674742118372	648518346496171788	73046674742116150	648518346479951589	[ 29015 117093 2504]	[ 29047 117099 2504]
912	24567490	2022-11-17 14:28:59.843347+00:00		t	20	72835225247694047	648518346511819888	72835225247700358	648518346489787479	[ 23113 108069 3175]	[ 23137 108079 3175]
913	28907665	2022-11-17 14:28:59.843347+00:00		t	36	73046468851900070	648518346511819888	73046468851680689	648518346489787479	[ 30541 110801 2958]	[ 30561 110841 2959]
914	31989283	2022-11-17 14:28:59.843347+00:00		t	49	72976031321205831	648518346497895015	72976031321208418	648518346489787479	[ 28461 109527 2868]	[ 28455 109569 2868]
916	33399192	2022-11-17 14:28:59.843347+00:00		t	24	73116906047513524	648518346499958156	73116906047548079	648518346489787479	[ 30803 114399 2565]	[ 30771 114399 2566]
918	42296320	2022-11-17 14:28:59.843347+00:00		t	20	73116837529215278	648518346491215992	73116837529193193	648518346489787479	[ 30897 110685 2915]	[ 30895 110729 2916]
919	42500327	2022-11-17 14:28:59.843347+00:00		t	31	73046674742090660	648518346514041881	73046674742118106	648518346500498904	[ 29653 116749 2500]	[ 29625 116773 2501]
920	35945210	2022-11-17 14:28:59.843347+00:00		t	13	72765749722551100	648518346495996779	72765749722593376	648518346471899291	[ 21279 135129 2940]	[ 21255 135113 2942]
921	14651092	2022-11-17 14:28:59.843347+00:00		t	44	72695862081980799	648518346507548959	72695862148625165	648518346471899291	[ 20467 147941 3079]	[ 20473 147927 3082]
922	21092054	2022-11-17 14:28:59.843347+00:00		t	17	73469368646032702	648518346496775548	73469368646039611	648518346486547121	[ 41455 132597 3239]	[ 41441 132635 3241]
923	35945401	2022-11-17 14:28:59.843347+00:00		t	37	72765749722529806	648518346495996779	72765749722558754	648518346471899291	[ 21403 135055 2929]	[ 21435 135035 2930]
925	42508540	2022-11-17 14:28:59.843347+00:00		t	23	72834881717248440	648518346497317272	72834881717246129	648518346500153411	[23347 96387 3242]	[23373 96371 3242]
926	3598814	2022-11-17 14:28:59.843347+00:00		t	33	72766024868732834	648518346492950971	72766024868732804	648518346471899291	[ 21235 142365 3373]	[ 21253 142339 3374]
930	5216349	2022-11-17 14:28:59.843347+00:00		t	33	72976168492156261	648518346479301521	72976168491949206	648518346495918155	[ 28527 114577 2436]	[ 28491 114581 2437]
931	19063177	2022-11-17 14:28:59.843347+00:00		t	13	73398999834952045	648518346494595461	73398999835010620	648518346487724866	[ 39613 131735 3203]	[ 39635 131715 3204]
932	19063188	2022-11-17 14:28:59.843347+00:00		t	43	73398999834945950	648518346494595461	73398999835010620	648518346487724866	[ 39639 131753 3200]	[ 39663 131733 3200]
933	18645371	2022-11-17 14:28:59.843347+00:00		t	41	73539256018546112	648518346487757122	73539256018546142	648518346494595461	[ 43941 116785 2673]	[ 43941 116823 2674]
934	29658471	2022-11-17 14:28:59.843347+00:00		t	62	73398999834917263	648518346491945583	73398999834927731	648518346494595461	[ 39629 132227 3184]	[ 39663 132227 3183]
935	27714406	2022-11-17 14:28:59.843347+00:00		t	45	73469368646002012	648518346491945583	73469368645992798	648518346494595461	[ 42777 132251 3228]	[ 42747 132253 3229]
936	18288900	2022-11-17 14:28:59.843347+00:00		t	29	73257506297886548	648518346494595461	73257506297884230	648518346514141918	[ 35749 109029 2846]	[ 35751 109061 2846]
937	36828146	2022-11-17 14:28:59.843347+00:00		t	17	73680131012710133	648518346503850913	73680131012745016	648518346494595461	[ 47473 121839 2733]	[ 47469 121867 2735]
938	30375756	2022-11-17 14:28:59.843347+00:00		t	51	73609624762726823	648518346510816537	73609624762817857	648518346494595461	[ 45381 117675 2688]	[ 45411 117657 2689]
939	30375765	2022-11-17 14:28:59.843347+00:00		t	64	73609624762577615	648518346518194257	73609624762604086	648518346494595461	[ 45459 117419 2631]	[ 45429 117425 2631]
940	43292061	2022-11-17 14:28:59.843347+00:00		t	44	73257781175690825	648518346474431341	73257781175524657	648518346494595461	[ 36745 116823 2829]	[ 36765 116859 2830]
941	31498911	2022-11-17 14:28:59.843347+00:00		t	29	73609693482046807	648518346476130725	73609693482041973	648518346494595461	[ 45623 118967 2616]	[ 45601 118953 2617]
942	31498915	2022-11-17 14:28:59.843347+00:00		t	51	73609693482106779	648518346476130725	73609693482068807	648518346494595461	[ 45629 119445 2637]	[ 45605 119421 2637]
943	31498920	2022-11-17 14:28:59.843347+00:00		t	24	73609693482071268	648518346476130725	73609693482068807	648518346494595461	[ 45643 119369 2626]	[ 45615 119353 2628]
944	31498925	2022-11-17 14:28:59.843347+00:00		t	67	73609693482064017	648518346476129445	73609693482056790	648518346494595461	[ 45595 119047 2625]	[ 45627 119053 2625]
945	31498933	2022-11-17 14:28:59.843347+00:00		t	47	73609693482056893	648518346476130725	73609693482059368	648518346494595461	[ 45665 119297 2624]	[ 45639 119285 2626]
946	35106876	2022-11-17 14:28:59.843347+00:00		t	13	73539599750001997	648518346497599629	73539599750004692	648518346494595461	[ 44309 127157 2880]	[ 44301 127185 2879]
947	35106914	2022-11-17 14:28:59.843347+00:00		t	14	73539599749971120	648518346497599629	73539599749994580	648518346494595461	[ 44391 127131 2873]	[ 44387 127171 2874]
949	36045412	2022-11-17 14:28:59.843347+00:00		t	34	73328562303930974	648518346506411166	73328562303943320	648518346494595461	[ 36987 130467 2964]	[ 36979 130493 2966]
950	36828142	2022-11-17 14:28:59.843347+00:00		t	25	73680131012648894	648518346495900874	73680131012682110	648518346494595461	[ 47431 122591 2706]	[ 47435 122627 2707]
952	35171860	2022-11-17 14:28:59.843347+00:00		t	45	73539118646650961	648518346481266010	73539118646658841	648518346494595461	[ 44315 113433 2790]	[ 44285 113437 2791]
953	44259807	2022-11-17 14:28:59.843347+00:00		t	13	73398931115250948	648518346459642628	73398931115243457	648518346494595461	[ 40417 130407 3110]	[ 40433 130379 3109]
954	44259934	2022-11-17 14:28:59.843347+00:00		t	28	73398931115253500	648518346486980328	73398931115212628	648518346494595461	[ 40839 130131 3097]	[ 40817 130105 3097]
957	14007138	2022-11-17 14:28:59.843347+00:00		t	43	73609693549174878	648518346503850913	73609693549185283	648518346494595461	[ 45829 119975 2760]	[ 45861 119971 2760]
958	14007150	2022-11-17 14:28:59.843347+00:00		t	49	73609693549138174	648518346503850913	73609693549138244	648518346494595461	[ 45837 120365 2744]	[ 45867 120385 2744]
959	3029755	2022-11-17 14:28:59.843347+00:00		t	41	73609624762577908	648518346490306568	73609624762575622	648518346494595461	[ 45323 117939 2625]	[ 45327 117911 2625]
960	14007170	2022-11-17 14:28:59.843347+00:00		t	71	73609693549138174	648518346503850913	73609693549142997	648518346494595461	[ 45889 120223 2747]	[ 45929 120229 2748]
961	11955570	2022-11-17 14:28:59.843347+00:00		t	28	73398449877785971	648518346488285982	73398449877752691	648518346494595461	[ 40147 115759 2799]	[ 40161 115733 2799]
962	12211286	2022-11-17 14:28:59.843347+00:00		t	31	73398174932607255	648518346487597715	73398174932592706	648518346494595461	[ 40895 106777 2607]	[ 40883 106817 2608]
963	3029791	2022-11-17 14:28:59.843347+00:00		t	47	73609624762526151	648518346490306568	73609624762545123	648518346494595461	[ 45423 118047 2611]	[ 45435 118019 2611]
964	3029801	2022-11-17 14:28:59.843347+00:00		t	37	73609624762537944	648518346490306568	73609624762545123	648518346494595461	[ 45461 118091 2605]	[ 45475 118065 2606]
965	11040280	2022-11-17 14:28:59.843347+00:00		t	52	73539118579504309	648518346490306568	73539118579500005	648518346494595461	[ 44667 114569 2618]	[ 44649 114595 2617]
966	7185390	2022-11-17 14:28:59.843347+00:00		t	18	72695724709771465	648518346496255037	72695724709774569	648518346471899291	[ 19975 145001 3093]	[ 19963 144991 3096]
967	16466312	2022-11-17 14:28:59.843347+00:00		t	37	73468543743947197	648518346490306568	73468543743929270	648518346494595461	[ 42333 107953 2767]	[ 42323 107937 2765]
968	16466375	2022-11-17 14:28:59.843347+00:00		t	38	73468543743980053	648518346490306568	73468543743934613	648518346494595461	[ 42455 108045 2772]	[ 42461 108079 2772]
969	28208243	2022-11-17 14:28:59.843347+00:00		t	39	73538981207271806	648518346490306568	73538981207273602	648518346494595461	[ 43667 109349 2700]	[ 43667 109375 2700]
970	7185541	2022-11-17 14:28:59.843347+00:00		t	12	72695724709796166	648518346496255037	72695724709813335	648518346471899291	[ 20155 144639 3106]	[ 20135 144639 3108]
971	29934322	2022-11-17 14:28:59.843347+00:00		t	17	73609762201468116	648518346490306568	73609762201458406	648518346494595461	[ 45613 120933 2603]	[ 45611 120921 2601]
972	7185442	2022-11-17 14:28:59.843347+00:00		t	20	72695724709793464	648518346496255037	72695724709803804	648518346471899291	[ 20059 144769 3106]	[ 20029 144759 3108]
973	42496929	2022-11-17 14:28:59.843347+00:00		t	21	73538912488181887	648518346489700972	73538912488207059	648518346494595461	[ 43043 108029 2768]	[ 43059 108053 2770]
974	743931	2022-11-17 14:28:59.843347+00:00		t	33	72836049680000719	648518346495037618	72836049679998175	648518346471899291	[ 24313 132917 2750]	[ 24341 132941 2751]
975	35966176	2022-11-17 14:28:59.843347+00:00		t	32	73538981140736465	648518346490306568	73538981140662539	648518346494595461	[ 43681 109229 2695]	[ 43707 109217 2694]
976	35966179	2022-11-17 14:28:59.843347+00:00		t	32	73538981140662667	648518346490306568	73538981140662539	648518346494595461	[ 43725 109333 2690]	[ 43735 109329 2688]
977	13154012	2022-11-17 14:28:59.843347+00:00		t	16	73398931115307956	648518346487724866	73398931115286409	648518346494595461	[ 40797 129725 3128]	[ 40781 129737 3126]
978	3029921	2022-11-17 14:28:59.843347+00:00		t	57	73609624762669792	648518346518194257	73609624762750497	648518346494595461	[ 46029 118645 2675]	[ 46035 118611 2676]
979	3029923	2022-11-17 14:28:59.843347+00:00		t	48	73609624762861554	648518346470387650	73609624762742831	648518346494595461	[ 46053 118485 2689]	[ 46043 118527 2689]
980	3029926	2022-11-17 14:28:59.843347+00:00		t	21	73609624762900872	648518346470387650	73609624762900871	648518346494595461	[ 46063 118501 2692]	[ 46049 118525 2692]
981	3029933	2022-11-17 14:28:59.843347+00:00		t	21	73609624762686237	648518346518194257	73609624762750497	648518346494595461	[ 46041 118669 2678]	[ 46061 118645 2680]
982	3029939	2022-11-17 14:28:59.843347+00:00		t	18	73609624762861460	648518346470387650	73609624762714356	648518346494595461	[ 46083 118471 2684]	[ 46079 118501 2683]
983	7218093	2022-11-17 14:28:59.843347+00:00		t	16	73398931048129331	648518346459642628	73398931048116129	648518346494595461	[ 40637 129803 2976]	[ 40635 129827 2975]
984	14007114	2022-11-17 14:28:59.843347+00:00		t	33	73609693549162885	648518346495900874	73609693549135712	648518346494595461	[ 45785 120467 2744]	[ 45815 120453 2744]
985	14007168	2022-11-17 14:28:59.843347+00:00		t	16	73609693549215543	648518346493928187	73609693549222362	648518346494595461	[ 45953 120483 2773]	[ 45917 120503 2774]
986	11992112	2022-11-17 14:28:59.843347+00:00		t	52	73538981207648218	648518346476127397	73538981207650384	648518346494595461	[ 44083 110013 2776]	[ 44069 109995 2778]
988	19062529	2022-11-17 14:28:59.843347+00:00		t	45	73328562303980815	648518346497914471	73328562303951286	648518346494595461	[ 37147 129219 2974]	[ 37181 129213 2975]
989	35171868	2022-11-17 14:28:59.843347+00:00		t	21	73539118646650859	648518346481266010	73539118646687993	648518346494595461	[ 44327 113275 2804]	[ 44291 113267 2805]
990	35171880	2022-11-17 14:28:59.843347+00:00		t	79	73539118646660947	648518346481266010	73539118646653495	648518346494595461	[ 44269 113139 2794]	[ 44309 113119 2796]
994	29724657	2022-11-17 14:28:59.843347+00:00		t	41	73611067603179959	648518346492148780	73611067603184654	648518346494685429	[ 45211 161023 2132]	[ 45175 161029 2132]
996	38594466	2022-11-17 14:28:59.843347+00:00		t	18	73681573853086937	648518346492148780	73681573853167551	648518346499555675	[ 47491 165223 2190]	[ 47459 165233 2190]
997	37273739	2022-11-17 14:28:59.843347+00:00		t	35	73892954963715336	648518346492148780	73892954963697355	648518346494685429	[ 54495 173995 2220]	[ 54531 174007 2220]
998	36828105	2022-11-17 14:28:59.843347+00:00		t	52	73680131012778162	648518346477037072	73680131012755564	648518346494595461	[ 47243 121975 2743]	[ 47211 121991 2743]
999	34121296	2022-11-17 14:28:59.843347+00:00		t	41	73117593443380981	648518346492148780	73117593443376120	648518346495918155	[ 31643 133275 2891]	[ 31623 133251 2892]
1000	19326459	2022-11-17 14:28:59.843347+00:00		t	28	73610999017952641	648518346479301777	73610999017940230	648518346491650246	[ 46687 159065 2405]	[ 46661 159045 2405]
1001	40547729	2022-11-17 14:28:59.843347+00:00		t	39	73822517500076931	648518346492148780	73822517500076936	648518346494685429	[ 52523 170713 2232]	[ 52547 170697 2233]
1004	24416904	2022-11-17 14:28:59.843347+00:00		t	40	73609624829655922	648518346526142423	73609624829661328	648518346494595461	[ 46695 118151 2749]	[ 46677 118131 2749]
1005	24416918	2022-11-17 14:28:59.843347+00:00		t	59	73609624829690165	648518346526142423	73609624829711236	648518346494595461	[ 46693 118145 2761]	[ 46705 118111 2763]
1006	24668249	2022-11-17 14:28:59.843347+00:00		t	52	73468543744060789	648518346502160964	73468543744072022	648518346494595461	[ 41625 107439 2815]	[ 41629 107403 2816]
1007	15340828	2022-11-17 14:28:59.843347+00:00		t	17	73539874695089182	648518346495553974	73539874695089131	648518346494595461	[ 43249 135687 3041]	[ 43229 135679 3043]
1008	8789617	2022-11-17 14:28:59.843347+00:00		t	13	73469437231027796	648518346491945583	73469437231032531	648518346494595461	[ 41319 133951 2954]	[ 41329 133979 2955]
1009	8789653	2022-11-17 14:28:59.843347+00:00		t	18	73469437164394641	648518346491945583	73469437231027535	648518346494595461	[ 41391 133837 2953]	[ 41423 133833 2954]
1010	28493950	2022-11-17 14:28:59.843347+00:00		t	29	73399137072619551	648518346491945583	73399137072645308	648518346494595461	[ 40857 137035 2807]	[ 40833 137035 2808]
1011	22648140	2022-11-17 14:28:59.843347+00:00		t	15	73539805975616589	648518346486980328	73469437231426590	648518346494595461	[ 43021 135073 3041]	[ 42989 135085 3041]
1012	22648148	2022-11-17 14:28:59.843347+00:00		t	33	73539805975633538	648518346486980328	73469437231428801	648518346494595461	[ 43031 135011 3042]	[ 42999 134999 3043]
1013	22648149	2022-11-17 14:28:59.843347+00:00		t	23	73469437231310767	648518346486980328	73469437231300345	648518346494595461	[ 43007 135053 2994]	[ 43001 135019 2994]
1014	1432267	2022-11-17 14:28:59.843347+00:00		t	15	73539668402415461	648518346476130725	73539668402421393	648518346494595461	[ 43709 130605 2776]	[ 43675 130619 2778]
1015	1432268	2022-11-17 14:28:59.843347+00:00		t	40	73539668402413611	648518346476130725	73539668402415407	648518346494595461	[ 43709 130419 2773]	[ 43677 130411 2774]
1016	1432269	2022-11-17 14:28:59.843347+00:00		t	42	73539668402398059	648518346476130725	73539668402419605	648518346494595461	[ 43717 130663 2768]	[ 43681 130695 2769]
1017	1432287	2022-11-17 14:28:59.843347+00:00		t	38	73539668402435341	648518346476127397	73539668402427995	648518346494595461	[ 43757 131013 2785]	[ 43721 131011 2784]
1018	1432299	2022-11-17 14:28:59.843347+00:00		t	45	73539668402443598	648518346476127397	73539668402460446	648518346494595461	[ 43783 130987 2791]	[ 43757 130985 2792]
1019	1432319	2022-11-17 14:28:59.843347+00:00		t	21	73539668402382615	648518346481634463	73539668402387764	648518346494595461	[ 43775 131007 2758]	[ 43799 131003 2759]
1020	1432322	2022-11-17 14:28:59.843347+00:00		t	24	73539668402382307	648518346490306568	73539668402387764	648518346494595461	[ 43841 130971 2759]	[ 43807 130969 2761]
1021	1432327	2022-11-17 14:28:59.843347+00:00		t	31	73539668402394056	648518346490306568	73539668402390304	648518346494595461	[ 43849 130797 2762]	[ 43819 130775 2763]
1022	1432309	2022-11-17 14:28:59.843347+00:00		t	27	73539668402324030	648518346479342780	73539668402338549	648518346494595461	[ 43811 131027 2735]	[ 43783 131025 2736]
1023	1432332	2022-11-17 14:28:59.843347+00:00		t	55	73539668402398322	648518346490306568	73539668402378722	648518346494595461	[ 43863 131019 2758]	[ 43833 131029 2758]
1024	11443609	2022-11-17 14:28:59.843347+00:00		t	54	73469437231255318	648518346486980328	73469437231266047	648518346494595461	[ 42385 133891 2970]	[ 42365 133921 2971]
1025	15340713	2022-11-17 14:28:59.843347+00:00		t	40	73539874694897950	648518346459642628	73539874694911831	648518346494595461	[ 43085 135207 2968]	[ 43057 135229 2969]
1026	15340746	2022-11-17 14:28:59.843347+00:00		t	68	73539874694937419	648518346459642628	73539874694944450	648518346494595461	[ 43103 135419 2981]	[ 43091 135425 2983]
1028	16196721	2022-11-17 14:28:59.843347+00:00		t	43	73398106280228183	648518346475595136	73398106280211000	648518346494595461	[ 40515 104713 2739]	[ 40519 104755 2740]
1030	40466136	2022-11-17 14:28:59.843347+00:00		t	22	73469368377736728	648518346500232664	73469368377734164	648518346494595461	[ 42477 131643 2775]	[ 42451 131617 2775]
1031	40466126	2022-11-17 14:28:59.843347+00:00		t	40	73469368377720288	648518346491945583	73469368377736595	648518346494595461	[ 42441 131529 2771]	[ 42433 131519 2773]
1032	40466151	2022-11-17 14:28:59.843347+00:00		t	30	73469368377715218	648518346491945583	73469368377722853	648518346494595461	[ 42485 131507 2770]	[ 42485 131477 2771]
1033	40466158	2022-11-17 14:28:59.843347+00:00		t	33	73469368377628400	648518346490016183	73469368377634999	648518346494595461	[ 42481 131211 2731]	[ 42499 131185 2733]
1034	19564052	2022-11-17 14:28:59.843347+00:00		t	20	73469437231255617	648518346490104091	73469437231263651	648518346494595461	[ 41367 134315 2971]	[ 41373 134285 2971]
1035	19564069	2022-11-17 14:28:59.843347+00:00		t	28	73469437231247449	648518346490104091	73469437231226695	648518346494595461	[ 41427 134367 2963]	[ 41427 134331 2964]
1040	6585217	2022-11-17 14:28:59.843347+00:00		t	25	72976168961687123	648518346489013745	72976168961681120	648518346507411272	[ 27503 113067 3320]	[ 27537 113053 3320]
1041	27955602	2022-11-17 14:28:59.843347+00:00		t	43	73469368444700411	648518346507560313	73469368444693662	648518346494595461	[ 41747 131699 2845]	[ 41713 131717 2846]
1042	19821129	2022-11-17 14:28:59.843347+00:00		t	35	73539256152670672	648518346477037072	73539256152678717	648518346494595461	[ 43265 118209 2896]	[ 43233 118199 2896]
1043	18233932	2022-11-17 14:28:59.843347+00:00		t	24	72483518965712611	648518346486889185	72483518965730288	648518346507411272	[ 13905 110613 3153]	[ 13935 110617 3153]
1044	20990610	2022-11-17 14:28:59.843347+00:00		t	31	72694144229125200	648518346491361313	72694144229134368	648518346507411272	[19701 97361 3311]	[19705 97345 3313]
1046	43986380	2022-11-17 14:28:59.843347+00:00		t	62	72835156863584090	648518346496991533	72835156863584058	648518346507411272	[ 24223 104663 3738]	[ 24225 104629 3739]
1047	22667909	2022-11-17 14:28:59.843347+00:00		t	16	72765131180258198	648518346519016415	72765131246828551	648518346507411272	[ 21759 115309 2825]	[ 21731 115327 2826]
1048	28695063	2022-11-17 14:28:59.843347+00:00		t	14	73116700358547154	648518346490410449	73116700358547130	648518346507411272	[ 32395 108285 3388]	[ 32359 108271 3389]
1050	29441161	2022-11-17 14:28:59.843347+00:00		t	28	72483518965652105	648518346507971894	72483518965654313	648518346507411272	[ 12561 111703 3123]	[ 12583 111733 3125]
1052	37629539	2022-11-17 14:28:59.843347+00:00		t	17	72694281734828141	648518346486344361	72694350454374962	648518346507411272	[ 18975 102385 3342]	[ 18985 102411 3343]
1053	21412972	2022-11-17 14:28:59.843347+00:00		t	49	73046469053381513	648518346487709098	73046469053394939	648518346507411272	[ 29453 111833 3413]	[ 29477 111845 3413]
1054	19683811	2022-11-17 14:28:59.843347+00:00		t	35	72694625332524830	648518346481606318	72694625332545094	648518346507411272	[ 19271 111119 3432]	[ 19235 111121 3433]
1055	26911187	2022-11-17 14:28:59.843347+00:00		t	40	72905319247999843	648518346495951933	72905319247996907	648518346507411272	[25891 98983 3350]	[25873 98995 3349]
1057	26911209	2022-11-17 14:28:59.843347+00:00		t	35	72905319248014569	648518346495951933	72905319248002389	648518346507411272	[25871 98829 3353]	[25897 98805 3354]
1058	35640744	2022-11-17 14:28:59.843347+00:00		t	59	73116906315573386	648518346518447190	73116906315560924	648518346507411272	[ 32369 113897 2964]	[ 32395 113913 2964]
1059	42514741	2022-11-17 14:28:59.843347+00:00		t	50	73328562438251696	648518346494088505	73328562438237113	648518346512252206	[ 37157 130993 3256]	[ 37193 130973 3256]
1060	42514733	2022-11-17 14:28:59.843347+00:00		t	23	73328562438219015	648518346467542023	73328562438237037	648518346512252206	[ 37127 130883 3254]	[ 37167 130875 3255]
1062	42514956	2022-11-17 14:28:59.843347+00:00		t	30	73116700425699820	648518346496811522	73116700425702138	648518346507411272	[ 30765 106793 3541]	[ 30739 106813 3541]
1064	19764111	2022-11-17 14:28:59.843347+00:00		t	18	72624393825575815	648518346489516741	72624393825768600	648518346507411272	[ 16985 115185 2964]	[ 16959 115173 2966]
1065	3466507	2022-11-17 14:28:59.843347+00:00		t	37	72625699495893358	648518346514801946	72625699495890597	648518346506689314	[ 18009 155053 2992]	[ 18001 155025 2992]
1067	30295452	2022-11-17 14:28:59.843347+00:00		t	37	73469437365543776	648518346496775548	73469437365556121	648518346459644932	[ 42971 133567 3255]	[ 42957 133543 3255]
1068	30295467	2022-11-17 14:28:59.843347+00:00		t	17	73469437365556122	648518346496775548	73469437365558594	648518346459644932	[ 43003 133519 3255]	[ 42975 133503 3255]
1071	42515844	2022-11-17 14:28:59.843347+00:00		t	42	72764512771948339	648518346501071209	72764512771948440	648518346482280852	[20825 96773 2927]	[20853 96803 2928]
1072	38694904	2022-11-17 14:28:59.843347+00:00		t	70	73609762268627660	648518346491712574	73609762268635105	648518346494595461	[ 46967 121617 2744]	[ 46939 121637 2746]
1073	38694981	2022-11-17 14:28:59.843347+00:00		t	45	73609762268611912	648518346491712574	73609762268630243	648518346494595461	[ 47089 121813 2742]	[ 47055 121837 2743]
1074	42515398	2022-11-17 14:28:59.843347+00:00		t	23	73116700425549964	648518346483219686	73116700425513050	648518346500153411	[ 31397 106575 3467]	[ 31371 106579 3469]
1075	19607057	2022-11-17 14:28:59.843347+00:00		t	18	73259430107811253	648518346495383222	73259430107821623	648518346494239755	[ 35899 166105 2262]	[ 35903 166075 2264]
1077	14902682	2022-11-17 14:28:59.843347+00:00		t	19	73116699888996441	648518346499541854	73116699889050517	648518346490321079	[ 31483 108455 2561]	[ 31477 108487 2562]
1079	42521913	2022-11-17 14:28:59.843347+00:00		t	47	74034035915422800	648518346472661451	74034035915413923	648518346494685429	[ 58075 182469 2021]	[ 58039 182479 2021]
1080	17538453	2022-11-17 14:28:59.843347+00:00		t	31	73047155845373345	648518346496171788	73047155845396346	648518346490181384	[ 29547 132677 2610]	[ 29581 132669 2611]
1083	2425645	2022-11-17 14:28:59.843347+00:00		t	51	73539806109515247	648518346496171788	73539806109637127	648518346486863587	[ 43763 133853 3219]	[ 43779 133883 3220]
1084	2671536	2022-11-17 14:28:59.843347+00:00		t	28	73188717766228827	648518346496171788	73188717766248625	648518346490181384	[ 33777 157121 2236]	[ 33789 157117 2239]
1085	6388064	2022-11-17 14:28:59.843347+00:00		t	16	73047362004146701	648518346496171788	73047362004027017	648518346490181384	[ 29697 137509 2692]	[ 29731 137517 2692]
1087	18422486	2022-11-17 14:28:59.843347+00:00		t	17	73398999901998433	648518346496171788	73398999902020859	648518346486863587	[ 40915 132911 3301]	[ 40893 132935 3302]
1088	35177250	2022-11-17 14:28:59.843347+00:00		t	15	73399068554365719	648518346496171788	73399068554372850	648518346486863587	[ 40175 133873 3172]	[ 40197 133853 3172]
1089	35177827	2022-11-17 14:28:59.843347+00:00		t	25	73469437298328548	648518346496171788	73399068554081683	648518346495278262	[ 40967 133393 3088]	[ 40949 133401 3087]
1090	21091908	2022-11-17 14:28:59.843347+00:00		t	22	73469368646082605	648518346496171788	73469368646080570	648518346486863587	[ 41119 133079 3257]	[ 41129 133113 3258]
1093	9807965	2022-11-17 14:28:59.843347+00:00		t	41	72835087405765782	648518346488234782	72835087405892411	648518346494200711	[ 22575 104077 2324]	[ 22543 104089 2325]
1094	42521847	2022-11-17 14:28:59.843347+00:00		t	22	74034035915293398	648518346486673640	74034035915281498	648518346494685429	[ 57911 182541 1971]	[ 57937 182521 1972]
1095	9397407	2022-11-17 14:28:59.843347+00:00		t	20	72976168559057695	648518346492002415	72976168559097764	648518346479951589	[ 28485 113385 2552]	[ 28457 113373 2552]
1096	9397413	2022-11-17 14:28:59.843347+00:00		t	24	72976168559068609	648518346492002415	72976168559053283	648518346479951589	[ 28495 113531 2548]	[ 28473 113549 2547]
1097	6881183	2022-11-17 14:28:59.843347+00:00		t	29	73116768675427633	648518346509233018	73116768675441579	648518346488088855	[ 30819 108839 2643]	[ 30845 108839 2643]
1098	6881168	2022-11-17 14:28:59.843347+00:00		t	16	73116768675432680	648518346509233018	73116768675441829	648518346492304255	[ 30789 109093 2635]	[ 30815 109109 2637]
1099	6881213	2022-11-17 14:28:59.843347+00:00		t	36	73116768675362209	648518346499541854	73116768675352257	648518346478791252	[ 30903 108997 2608]	[ 30939 108985 2608]
1100	42924163	2022-11-17 14:28:59.843347+00:00		t	46	73539324872027222	648518346467340039	73539324872046194	648518346494595461	[ 44283 118871 2867]	[ 44241 118869 2867]
1101	624886	2022-11-17 14:28:59.843347+00:00		t	20	73539668536216251	648518346467340039	73539668536465163	648518346494595461	[ 43277 129275 2966]	[ 43277 129295 2969]
1102	42529308	2022-11-17 14:28:59.843347+00:00		t	53	72905456821376555	648518346490998904	72905456821361805	648518346500153411	[ 24609 104035 3695]	[ 24587 104033 3694]
1103	7112072	2022-11-17 14:28:59.843347+00:00		t	16	72624118343990687	648518346488234782	72624118344000459	648518346486716621	[ 17275 107379 1843]	[ 17293 107369 1846]
1104	42530037	2022-11-17 14:28:59.843347+00:00		t	43	72905456821453469	648518346491499974	72905456821420708	648518346500153411	[ 25335 104357 3718]	[ 25343 104321 3718]
1105	42529925	2022-11-17 14:28:59.843347+00:00		t	38	72905456821407652	648518346475324257	72905456821407641	648518346500153411	[ 25205 103627 3713]	[ 25229 103605 3712]
1106	42529713	2022-11-17 14:28:59.843347+00:00		t	12	72905456821394585	648518346488625230	72905456821391850	648518346500153411	[ 24955 103745 3706]	[ 24985 103743 3706]
1108	10879250	2022-11-17 14:28:59.843347+00:00		t	19	73539256085652396	648518346467340039	73539256085668245	648518346494595461	[ 44341 117531 2802]	[ 44311 117521 2803]
1110	42535115	2022-11-17 14:28:59.843347+00:00		t	37	72694419308202796	648518346531671834	72694419308211401	648518346497088308	[ 19149 105803 3652]	[ 19147 105779 3654]
1111	42534760	2022-11-17 14:28:59.843347+00:00		t	28	72694419308233111	648518346491192440	72694419308230877	648518346478791252	[ 18693 105599 3667]	[ 18673 105621 3667]
1113	38566150	2022-11-17 14:28:59.843347+00:00		t	29	73046468583785547	648518346492002415	73046399864291094	648518346488088855	[ 30305 110609 2557]	[ 30287 110583 2558]
1114	42534637	2022-11-17 14:28:59.843347+00:00		t	45	72694419308168949	648518346490909613	72694419308171650	648518346478791252	[ 18437 105731 3640]	[ 18461 105769 3640]
1115	42534618	2022-11-17 14:28:59.843347+00:00		t	43	72694419307986967	648518346502021449	72694419307989173	648518346507411272	[ 18451 106415 3595]	[ 18437 106453 3596]
1116	14902666	2022-11-17 14:28:59.843347+00:00		t	12	73116699889028323	648518346499541854	73116699888975458	648518346490321079	[ 31413 108491 2555]	[ 31421 108521 2555]
1117	29775278	2022-11-17 14:28:59.843347+00:00		t	51	73046537303240210	648518346488912397	73046537303253098	648518346490181384	[ 28713 113997 2546]	[ 28713 114031 2547]
1118	14902700	2022-11-17 14:28:59.843347+00:00		t	28	73116699889009421	648518346499541854	73116699888983407	648518346495918155	[ 31595 108259 2542]	[ 31547 108279 2543]
1119	10829560	2022-11-17 14:28:59.843347+00:00		t	23	73046674809038176	648518346503137403	73046674809041266	648518346490181384	[ 28815 116965 2582]	[ 28793 116979 2583]
1120	42534784	2022-11-17 14:28:59.843347+00:00		t	43	72694419308200435	648518346491192440	72694419308194174	648518346478791252	[ 18733 105591 3645]	[ 18713 105623 3645]
1121	19369938	2022-11-17 14:28:59.843347+00:00		t	32	72976374717375259	648518346503137403	72976374717405447	648518346490181384	[ 28581 120231 2496]	[ 28569 120231 2499]
1123	42534972	2022-11-17 14:28:59.843347+00:00		t	23	72694419308226590	648518346480862944	72694419308213387	648518346478791252	[ 18981 105587 3658]	[ 18965 105579 3657]
1124	12603897	2022-11-17 14:28:59.843347+00:00		t	71	73047362003536817	648518346479362449	73047293284297977	648518346471899291	[ 29631 137237 2575]	[ 29619 137205 2576]
1125	37860183	2022-11-17 14:28:59.843347+00:00		t	24	72835087339021890	648518346488234782	72835087339002641	648518346486716621	[ 22879 104189 2282]	[ 22899 104211 2281]
1126	42534999	2022-11-17 14:28:59.843347+00:00		t	34	72694419308220201	648518346480862944	72694419308204707	648518346478791252	[ 19009 105541 3659]	[ 18995 105507 3660]
1127	23653542	2022-11-17 14:28:59.843347+00:00		t	32	72624187667386398	648518346488234782	72624187667391319	648518346486457257	[ 16993 109597 2975]	[ 16963 109587 2976]
1128	23653544	2022-11-17 14:28:59.843347+00:00		t	30	72624187667391346	648518346488234782	72624187667391319	648518346486457257	[ 17001 109699 2980]	[ 16963 109699 2981]
1129	32488546	2022-11-17 14:28:59.843347+00:00		t	30	73329867437333333	648518346501399574	73329867437345451	648518346493246640	[ 38057 168271 2045]	[ 38047 168303 2047]
1130	32488568	2022-11-17 14:28:59.843347+00:00		t	21	73329867437307157	648518346501399574	73329867437302391	648518346493246640	[ 38135 168663 2032]	[ 38103 168655 2032]
1131	19821164	2022-11-17 14:28:59.843347+00:00		t	31	73539256152695757	648518346467340039	73539256152693085	648518346494595461	[ 43325 118437 2902]	[ 43309 118415 2902]
1133	41213764	2022-11-17 14:28:59.843347+00:00		t	54	72835156058495639	648518346488234782	72835156058493294	648518346494200711	[ 24271 105317 2281]	[ 24253 105353 2282]
1134	19821171	2022-11-17 14:28:59.843347+00:00		t	36	73539256152695757	648518346467340039	73539256152698323	648518346494595461	[ 43339 118429 2905]	[ 43317 118403 2906]
1135	32488598	2022-11-17 14:28:59.843347+00:00		t	30	73329867437320373	648518346501399574	73329867437325571	648518346493246640	[ 38213 168875 2039]	[ 38193 168849 2040]
1136	36470269	2022-11-17 14:28:59.843347+00:00		t	34	72624187667416430	648518346488234782	72624187667424047	648518346486457257	[ 17003 109391 2993]	[ 16975 109415 2993]
1137	41213802	2022-11-17 14:28:59.843347+00:00		t	36	72835156058498033	648518346488234782	72835156058493300	648518346494200711	[ 24327 105399 2278]	[ 24305 105371 2278]
1138	41213849	2022-11-17 14:28:59.843347+00:00		t	15	72835156058490879	648518346488234782	72835156058468945	648518346486716621	[ 24387 105315 2276]	[ 24373 105305 2275]
1139	1623049	2022-11-17 14:28:59.843347+00:00		t	41	72624256521239981	648518346514222361	72624256521229042	648518346478791252	[ 17745 112395 3300]	[ 17705 112375 3301]
1140	1623062	2022-11-17 14:28:59.843347+00:00		t	35	72624256521217890	648518346514222361	72624256521220158	648518346478791252	[ 17741 112445 3297]	[ 17715 112447 3297]
1141	36470293	2022-11-17 14:28:59.843347+00:00		t	46	72624187667391251	648518346488234782	72624187667396462	648518346486457257	[ 17021 109523 2983]	[ 16991 109505 2984]
1142	12604526	2022-11-17 14:28:59.843347+00:00		t	158	73329798784835326	648518346484250407	73329798784842882	648518346494239755	[ 37713 166129 2119]	[ 37745 166117 2121]
1143	6881196	2022-11-17 14:28:59.843347+00:00		t	22	73116768675417915	648518346509233018	73116768675434724	648518346490181384	[ 30863 108919 2633]	[ 30895 108919 2634]
1144	6881197	2022-11-17 14:28:59.843347+00:00		t	19	73116768675430148	648518346509233018	73116768675422875	648518346492304255	[ 30855 108925 2632]	[ 30895 108935 2632]
1145	36470386	2022-11-17 14:28:59.843347+00:00		t	35	72624187667428717	648518346488234782	72624187667435852	648518346486457257	[ 17039 109333 2999]	[ 17061 109347 3000]
1146	36470393	2022-11-17 14:28:59.843347+00:00		t	16	72624187667442939	648518346488234782	72624187667450303	648518346486457257	[ 17051 109223 3006]	[ 17065 109207 3005]
1147	36470296	2022-11-17 14:28:59.843347+00:00		t	48	72624187667416430	648518346488234782	72624187667418936	648518346486457257	[ 17005 109349 2991]	[ 16991 109351 2990]
1148	20458566	2022-11-17 14:28:59.843347+00:00		t	16	73609831055117120	648518346467340039	73609831054970628	648518346494595461	[ 46455 124883 2836]	[ 46413 124893 2836]
1149	36470298	2022-11-17 14:28:59.843347+00:00		t	43	72624187667414090	648518346488234782	72624187667401875	648518346486457257	[ 17021 109559 2984]	[ 16989 109567 2984]
1150	36470333	2022-11-17 14:28:59.843347+00:00		t	38	72624187667435777	648518346488234782	72624187667450303	648518346486457257	[ 17015 109267 2996]	[ 17015 109235 2996]
1151	36470347	2022-11-17 14:28:59.843347+00:00		t	19	72624187667411600	648518346488234782	72624187667401755	648518346486457257	[ 17057 109415 2980]	[ 17025 109407 2981]
1152	32168979	2022-11-17 14:28:59.843347+00:00		t	18	73046537303226766	648518346488912397	73046537303231594	648518346490181384	[ 28873 112707 2540]	[ 28907 112715 2540]
1153	12604575	2022-11-17 14:28:59.843347+00:00		t	50	73329798785102552	648518346511190146	73329798785010737	648518346494239755	[ 37833 166051 2178]	[ 37823 166091 2179]
1154	16999723	2022-11-17 14:28:59.843347+00:00		t	14	72694487759216605	648518346498115482	72694487759197732	648518346497088308	[ 18997 107937 3113]	[ 19009 107969 3113]
1155	20458614	2022-11-17 14:28:59.843347+00:00		t	39	73609831054973813	648518346467340039	73609831054975304	648518346494595461	[ 46493 124861 2826]	[ 46467 124857 2827]
1156	7963436	2022-11-17 14:28:59.843347+00:00		t	29	73117593309166762	648518346475535232	73117593309164207	648518346471899291	[ 30995 134595 2659]	[ 31029 134601 2659]
1157	12604598	2022-11-17 14:28:59.843347+00:00		t	34	73329798784837736	648518346484250407	73329798784848388	648518346494239755	[ 37827 166195 2119]	[ 37853 166163 2119]
1158	7963408	2022-11-17 14:28:59.843347+00:00		t	44	73117593309216809	648518346475535232	73117593309230841	648518346471899291	[ 31009 134833 2684]	[ 31003 134799 2685]
1159	7963432	2022-11-17 14:28:59.843347+00:00		t	37	73117593309115375	648518346475535232	73117593309117862	648518346471899291	[ 30999 134883 2639]	[ 31025 134863 2640]
1160	437981	2022-11-17 14:28:59.843347+00:00		t	18	73047293351605151	648518346475535232	73047293351609575	648518346480626689	[ 29099 137161 2779]	[ 29123 137141 2781]
1161	4925337	2022-11-17 14:28:59.843347+00:00		t	34	73117662095719906	648518346475535232	73117662095731363	648518346471899291	[ 31979 136047 2759]	[ 31965 136045 2761]
1162	4925345	2022-11-17 14:28:59.843347+00:00		t	23	73117662095811601	648518346475535232	73117662095816695	648518346506689314	[ 31927 136047 2795]	[ 31965 136041 2795]
1163	4925366	2022-11-17 14:28:59.843347+00:00		t	28	73117662095798671	648518346475535232	73117662095816695	648518346506689314	[ 32009 135965 2791]	[ 31991 135983 2793]
1164	4925399	2022-11-17 14:28:59.843347+00:00		t	14	73117662095823947	648518346475535232	73117662095846068	648518346506689314	[ 32013 135735 2804]	[ 32033 135741 2806]
1170	37809335	2022-11-17 14:28:59.843347+00:00		t	25	73117593376255659	648518346475535232	73117593376280014	648518346480626689	[ 32309 134275 2763]	[ 32295 134255 2765]
1171	37809346	2022-11-17 14:28:59.843347+00:00		t	53	73117593376248603	648518346475535232	73117593376272662	648518346506689314	[ 32331 134261 2762]	[ 32335 134223 2763]
1172	31154595	2022-11-17 14:28:59.843347+00:00		t	13	73117524723819281	648518346475535232	73117524723797482	648518346471899291	[ 32025 131489 2841]	[ 32027 131459 2841]
1173	15257054	2022-11-17 14:28:59.843347+00:00		t	23	73117593376294272	648518346475535232	73187962120516523	648518346506689314	[ 32767 134239 2781]	[ 32771 134213 2783]
1175	31982684	2022-11-17 14:28:59.843347+00:00		t	44	73117662095788652	648518346475535232	73117662095767898	648518346471899291	[ 31559 136485 2785]	[ 31545 136453 2785]
1176	31982719	2022-11-17 14:28:59.843347+00:00		t	26	73117662095791425	648518346475535232	73117662095796584	648518346471899291	[ 31605 136477 2789]	[ 31597 136441 2789]
1177	10093594	2022-11-17 14:28:59.843347+00:00		t	23	72694556679984857	648518346502021449	72694556680009528	648518346482280852	[ 19871 110465 3490]	[ 19879 110499 3491]
1178	24845091	2022-11-17 14:28:59.843347+00:00		t	47	72764994210929805	648518346502021449	72764994210918274	648518346500153411	[ 22483 111373 3690]	[ 22505 111341 3691]
1179	4925279	2022-11-17 14:28:59.843347+00:00		t	29	73117662095691861	648518346475535232	73117662095696882	648518346471899291	[ 31893 136147 2749]	[ 31865 136125 2749]
1181	41162342	2022-11-17 14:28:59.843347+00:00		t	41	73047362070972172	648518346475535232	73047362070990556	648518346506689314	[ 29337 137741 2737]	[ 29339 137727 2740]
1182	44493492	2022-11-17 14:28:59.843347+00:00		t	43	72976718448751032	648518346511421826	72976718448844957	648518346487961936	[ 28483 130441 2714]	[ 28477 130481 2715]
1183	38668134	2022-11-17 14:28:59.843347+00:00		t	19	73117662095648937	648518346475535232	73117662095667699	648518346471899291	[ 31833 136205 2731]	[ 31831 136207 2733]
1184	38668140	2022-11-17 14:28:59.843347+00:00		t	36	73117662095816899	648518346475535232	73117662095816929	648518346471899291	[ 31837 136391 2797]	[ 31849 136423 2797]
1185	38668156	2022-11-17 14:28:59.843347+00:00		t	60	73117662095819380	648518346475535232	73117662095821895	648518346506689314	[ 31923 136373 2798]	[ 31941 136403 2798]
1186	4319274	2022-11-17 14:28:59.843347+00:00		t	17	72906349570629654	648518346496860540	72906349570659912	648518346495918155	[ 26577 129393 2557]	[ 26571 129419 2560]
1187	42569887	2022-11-17 14:28:59.843347+00:00		t	48	73893023683216691	648518346494292888	73893023683233841	648518346499555675	[ 53475 175725 2237]	[ 53497 175693 2238]
1188	7804502	2022-11-17 14:28:59.843347+00:00		t	17	73469505950743973	648518346490929784	73469505950752339	648518346459644932	[ 42565 136497 2973]	[ 42555 136465 2974]
1189	7804507	2022-11-17 14:28:59.843347+00:00		t	26	73469505950983681	648518346515894097	73469505950973049	648518346459644932	[ 42601 136329 3069]	[ 42569 136331 3070]
1190	8685369	2022-11-17 14:28:59.843347+00:00		t	30	73610381011991922	648518346479303057	73610381012103764	648518346477252808	[ 45761 139591 3210]	[ 45769 139629 3211]
1191	42569899	2022-11-17 14:28:59.843347+00:00		t	14	73893023683154388	648518346505406289	73893023683165334	648518346499555675	[ 53529 175243 2211]	[ 53501 175237 2212]
1192	42569934	2022-11-17 14:28:59.843347+00:00		t	21	73893023683259812	648518346494292888	73893023683257432	648518346499555675	[ 53553 175799 2249]	[ 53531 175779 2249]
1193	7804575	2022-11-17 14:28:59.843347+00:00		t	24	73469505950933446	648518346477519886	73469505950923485	648518346459644932	[ 42669 136401 3045]	[ 42679 136375 3046]
1194	37719628	2022-11-17 14:28:59.843347+00:00		t	50	72905800284453560	648518346491692986	72905800284460567	648518346500153411	[ 26581 113013 3399]	[ 26595 112999 3401]
1195	3252942	2022-11-17 14:28:59.843347+00:00		t	34	73680681036977417	648518346479303057	73680681036984249	648518346477252808	[ 47421 137619 3245]	[ 47443 137633 3245]
1196	42569854	2022-11-17 14:28:59.843347+00:00		t	24	73893023683257479	648518346494292888	73893023683259783	648518346499555675	[ 53449 175789 2247]	[ 53467 175763 2247]
1197	42570070	2022-11-17 14:28:59.843347+00:00		t	28	73893023683091904	648518346507952721	73893023683100843	648518346499555675	[ 53703 175357 2193]	[ 53665 175363 2193]
1202	42570258	2022-11-17 14:28:59.843347+00:00		t	20	73893023683281567	648518346505406289	73893023683254681	648518346499555675	[ 53885 175101 2255]	[ 53907 175125 2255]
1203	42570203	2022-11-17 14:28:59.843347+00:00		t	22	73893023683269158	648518346505406289	73893023683252431	648518346499555675	[ 53821 175277 2252]	[ 53839 175257 2251]
1204	3252839	2022-11-17 14:28:59.843347+00:00		t	38	73680681037082775	648518346479303057	73680681037072469	648518346477252808	[ 47245 137817 3281]	[ 47277 137825 3280]
1205	42573697	2022-11-17 14:28:59.843347+00:00		t	14	73046331480304577	648518346494882442	73046331480291204	648518346489764403	[ 29551 108007 3192]	[ 29545 108029 3191]
1206	42573766	2022-11-17 14:28:59.843347+00:00		t	50	73046331480288526	648518346494882442	73046331480285885	648518346489764403	[ 29637 107981 3189]	[ 29637 108009 3188]
1207	42573771	2022-11-17 14:28:59.843347+00:00		t	30	73046331480058253	648518346490909613	73046331480051688	648518346487498387	[ 29681 108173 3094]	[ 29641 108179 3094]
1210	42573808	2022-11-17 14:28:59.843347+00:00		t	35	73046331480304577	648518346494882442	73046331480304563	648518346500153411	[ 29643 107987 3191]	[ 29671 108009 3191]
1211	24605529	2022-11-17 14:28:59.843347+00:00		t	33	73469574737378129	648518346479303057	73469574737388902	648518346524346373	[ 42681 138945 3134]	[ 42685 138911 3135]
1212	42573307	2022-11-17 14:28:59.843347+00:00		t	27	73046331480094764	648518346489054813	73046331480097144	648518346507411272	[ 29069 107631 3113]	[ 29073 107665 3113]
1215	42573358	2022-11-17 14:28:59.843347+00:00		t	28	73046331480365942	648518346490410449	73046331480384869	648518346507411272	[ 29079 108459 3206]	[ 29107 108465 3206]
1217	7804629	2022-11-17 14:28:59.843347+00:00		t	22	73469505950984913	648518346497336449	73469505950977171	648518346459644932	[ 42759 137133 3067]	[ 42765 137103 3067]
1218	7804659	2022-11-17 14:28:59.843347+00:00		t	25	73469505950892897	648518346467542023	73469505950897059	648518346493171442	[ 42779 137119 3037]	[ 42791 137095 3036]
1219	30494758	2022-11-17 14:28:59.843347+00:00		t	31	72413150020131034	648518346511525429	72413150020128588	648518346486457257	[ 10509 111027 2730]	[ 10515 110997 2730]
1220	30494833	2022-11-17 14:28:59.843347+00:00		t	17	72413150020153214	648518346511525429	72413150020146250	648518346486457257	[ 10637 111275 2736]	[ 10611 111279 2736]
1222	21460019	2022-11-17 14:28:59.843347+00:00		t	12	73610312292769194	648518346479303057	73610312292771724	648518346524346373	[ 46207 138367 3227]	[ 46187 138343 3228]
1224	21404295	2022-11-17 14:28:59.843347+00:00		t	22	73610312292932332	648518346479303057	73610312292932330	648518346524346373	[ 47071 137821 3296]	[ 47055 137845 3296]
1225	21404294	2022-11-17 14:28:59.843347+00:00		t	33	73610312292924312	648518346479303057	73610312292956935	648518346486863587	[ 47081 137791 3300]	[ 47055 137793 3302]
1226	21404275	2022-11-17 14:28:59.843347+00:00		t	15	73610312293125949	648518346479303057	73610312292987611	648518346477252808	[ 47039 137821 3325]	[ 47033 137845 3324]
1227	21404281	2022-11-17 14:28:59.843347+00:00		t	26	73610312292924312	648518346479303057	73610312292956947	648518346477252808	[ 47065 137801 3298]	[ 47041 137811 3299]
1228	7804702	2022-11-17 14:28:59.843347+00:00		t	31	73469505950916479	648518346467542023	73469505950901515	648518346493171442	[ 42801 137149 3039]	[ 42831 137137 3039]
1229	42589507	2022-11-17 14:28:59.843347+00:00		t	43	72905868869614639	648518346497317272	72905868869617352	648518346500153411	[ 24645 116151 3093]	[ 24657 116131 3095]
1230	42588890	2022-11-17 14:28:59.843347+00:00		t	20	73400167528891248	648518346473919968	73400167528891627	648518346493246640	[ 39921 167827 2072]	[ 39953 167829 2073]
1231	42589185	2022-11-17 14:28:59.843347+00:00		t	22	73400167528917397	648518346497914471	73400167528919895	648518346487961936	[ 40563 167745 2077]	[ 40565 167741 2079]
1233	42589240	2022-11-17 14:28:59.843347+00:00		t	23	73400167529140544	648518346493879438	73400167529129572	648518346488683342	[ 40591 167711 2170]	[ 40607 167705 2169]
1234	42589294	2022-11-17 14:28:59.843347+00:00		t	35	73400167529140544	648518346493879438	73400167529127174	648518346488683342	[ 40625 167675 2172]	[ 40651 167659 2172]
1235	42589314	2022-11-17 14:28:59.843347+00:00		t	79	73400167529189155	648518346493879438	73400167529355384	648518346488683342	[ 40697 167745 2181]	[ 40687 167725 2184]
1236	17459348	2022-11-17 14:28:59.843347+00:00		t	44	73469368713002132	648518346488052766	73469368712980026	648518346487724866	[ 42649 132849 3346]	[ 42689 132841 3346]
1238	42588978	2022-11-17 14:28:59.843347+00:00		t	25	73400167528978854	648518346491429180	73400167528965399	648518346488683342	[ 40257 167699 2101]	[ 40277 167683 2102]
1239	42588991	2022-11-17 14:28:59.843347+00:00		t	14	73400167529042953	648518346505646673	73400167529038170	648518346488683342	[ 40321 167117 2129]	[ 40295 167097 2130]
1240	42588995	2022-11-17 14:28:59.843347+00:00		t	20	73400167528978820	648518346491066428	73400167528986291	648518346488683342	[ 40293 167619 2109]	[ 40301 167649 2110]
1241	42589000	2022-11-17 14:28:59.843347+00:00		t	35	73400167529005794	648518346502017353	73400167529018511	648518346488683342	[ 40273 167029 2119]	[ 40307 167019 2120]
1242	42589439	2022-11-17 14:28:59.843347+00:00		t	52	73400167528759399	648518346487629634	73400167528869914	648518346487961936	[ 40831 167679 2062]	[ 40861 167703 2062]
1244	42589358	2022-11-17 14:28:59.843347+00:00		t	34	73400167528917397	648518346497914471	73400167528898584	648518346487961936	[ 40725 167711 2077]	[ 40741 167687 2077]
1245	5765993	2022-11-17 14:28:59.843347+00:00		t	18	73893023615876463	648518346487708139	73893023616034211	648518346491650246	[ 54015 175345 2066]	[ 53995 175319 2066]
1247	42594818	2022-11-17 14:28:59.843347+00:00		t	19	73257506163972365	648518346496982580	73257506164010467	648518346486067652	[ 36393 108855 2694]	[ 36413 108867 2695]
1248	42583366	2022-11-17 14:28:59.843347+00:00		t	19	73046262760688881	648518346502021449	73046262760668072	648518346482280852	[ 29301 106253 3139]	[ 29311 106225 3139]
1250	42596113	2022-11-17 14:28:59.843347+00:00		t	23	72836599704110130	648518346489596431	72836599704079667	648518346471899291	[ 22675 149139 3214]	[ 22665 149105 3214]
1251	5765964	2022-11-17 14:28:59.843347+00:00		t	40	73893023616048145	648518346487708139	73893023616050628	648518346491650246	[ 53893 175265 2084]	[ 53931 175271 2084]
1252	5765799	2022-11-17 14:28:59.843347+00:00		t	37	73893023616147217	648518346487708139	73893023616154118	648518346499555675	[ 53693 175661 2121]	[ 53687 175695 2121]
1253	19948021	2022-11-17 14:28:59.843347+00:00		t	20	72412806691096366	648518346486453128	72412806691123698	648518346478791252	[ 12205 101767 3220]	[ 12191 101799 3221]
1255	41609492	2022-11-17 14:28:59.843347+00:00		t	12	72623981643256942	648518346486453128	72623981643256949	648518346486457257	[ 16737 102783 3274]	[ 16747 102817 3274]
1256	42596406	2022-11-17 14:28:59.843347+00:00		t	90	72836599637286571	648518346495727691	72836599704013366	648518346471899291	[ 23029 149007 3209]	[ 23013 149045 3210]
1257	44399763	2022-11-17 14:28:59.843347+00:00		t	28	73893298225674633	648518346487708139	73893298225684075	648518346499555675	[ 55083 184115 1624]	[ 55055 184135 1625]
1258	14587344	2022-11-17 14:28:59.843347+00:00		t	31	73893092268627128	648518346487708139	73893092268655310	648518346499555675	[ 54289 176655 2039]	[ 54291 176685 2040]
1259	12175734	2022-11-17 14:28:59.843347+00:00		t	29	72483175435427899	648518346486453128	72483175435430096	648518346486457257	[ 14199 101637 3280]	[ 14187 101603 3280]
1262	27442959	2022-11-17 14:28:59.843347+00:00		t	31	72765818508972652	648518346499905093	72765818508975060	648518346506689314	[ 22395 136143 2993]	[ 22405 136115 2993]
1264	14587369	2022-11-17 14:28:59.843347+00:00		t	20	73893092268638915	648518346487708139	73893092268634384	648518346499555675	[ 54297 176797 2033]	[ 54315 176771 2033]
1265	38814079	2022-11-17 14:28:59.843347+00:00		t	158	72905731699102220	648518346519034591	72905731699110592	648518346500153411	[ 25663 111633 3606]	[ 25661 111601 3607]
1266	27442970	2022-11-17 14:28:59.843347+00:00		t	21	72765818508967605	648518346499905093	72765818508972599	648518346506689314	[ 22423 135967 2991]	[ 22415 135977 2994]
1268	27317812	2022-11-17 14:28:59.843347+00:00		t	33	72976100376211499	648518346519034591	72976100376231561	648518346500153411	[ 27043 111213 3505]	[ 27025 111223 3507]
1269	22922892	2022-11-17 14:28:59.843347+00:00		t	42	73046331547013637	648518346479683264	73046331547011593	648518346482280852	[ 30371 108211 3212]	[ 30395 108187 3212]
1270	17334234	2022-11-17 14:28:59.843347+00:00		t	48	72836187253126433	648518346499905093	72836187253133840	648518346506689314	[ 23811 135783 2980]	[ 23843 135797 2980]
1271	32087491	2022-11-17 14:28:59.843347+00:00		t	12	72624256386932898	648518346479712192	72624256386932893	648518346497088308	[ 16447 110935 3004]	[ 16477 110949 3005]
1272	32336027	2022-11-17 14:28:59.843347+00:00		t	24	72764718930234482	648518346480645078	72764718930224737	648518346467364359	[ 20617 103215 2857]	[ 20639 103191 2857]
1273	7298629	2022-11-17 14:28:59.843347+00:00		t	21	73116906248663967	648518346479683264	73116906248682514	648518346482280852	[ 31951 114007 2923]	[ 31937 114029 2923]
1274	27555894	2022-11-17 14:28:59.843347+00:00		t	60	72764925289764942	648518346486783620	72764925289769195	648518346478791252	[ 21161 110251 3220]	[ 21173 110287 3221]
1275	8330086	2022-11-17 14:28:59.843347+00:00		t	21	72694624527103157	648518346490339099	72694624527081909	648518346494200711	[ 18813 111347 1884]	[ 18795 111333 1883]
1276	10211680	2022-11-17 14:28:59.843347+00:00		t	37	72905868869781548	648518346492304684	72905868869791620	648518346500153411	[ 26587 115335 3170]	[ 26583 115305 3170]
1277	12445279	2022-11-17 14:28:59.843347+00:00		t	30	72694419308091080	648518346495450703	72694419308078741	648518346497088308	[ 20415 105647 3604]	[ 20435 105613 3604]
1278	24567805	2022-11-17 14:28:59.843347+00:00		t	52	72553612764753025	648518346515873354	72553612764759994	648518346489054813	[ 16101 103665 2992]	[ 16071 103693 2992]
1280	42648579	2022-11-17 14:28:59.843347+00:00		t	21	72905593924689821	648518346499840723	72905593924677545	648518346492304255	[ 24953 107291 3002]	[ 24961 107323 3001]
1281	42648515	2022-11-17 14:28:59.843347+00:00		t	35	72905593924617063	648518346477963245	72905593924631127	648518346478791252	[ 24717 107451 2980]	[ 24733 107457 2982]
1282	42651505	2022-11-17 14:28:59.843347+00:00		t	27	73259224016348178	648518346506556753	73259224016331446	648518346493246640	[ 35647 160773 2327]	[ 35655 160807 2328]
1283	27169703	2022-11-17 14:28:59.843347+00:00		t	37	72905731162398652	648518346486783620	72905731162430211	648518346495592630	[ 26147 111693 2658]	[ 26121 111723 2658]
1284	29030036	2022-11-17 14:28:59.843347+00:00		t	23	72553750405077690	648518346486783620	72553750405075304	648518346497088308	[ 15919 108059 3376]	[ 15945 108041 3376]
1287	42648615	2022-11-17 14:28:59.843347+00:00		t	35	72905593924752887	648518346509188474	72905593924755544	648518346495592630	[ 25107 107155 3031]	[ 25137 107145 3032]
1289	42648774	2022-11-17 14:28:59.843347+00:00		t	41	72905593924619508	648518346531363354	72905593924633795	648518346495592630	[ 25567 107517 2980]	[ 25567 107517 2983]
1290	41848680	2022-11-17 14:28:59.843347+00:00		t	31	72835155521742174	648518346502341799	72835155521759957	648518346482280852	[ 22861 105247 1270]	[ 22837 105227 1270]
1291	4331744	2022-11-17 14:28:59.843347+00:00		t	15	72905524869711194	648518346493914616	72905524869703427	648518346494200711	[ 25727 105619 2380]	[ 25701 105645 2380]
1292	4331765	2022-11-17 14:28:59.843347+00:00		t	53	72905524869691161	648518346493914616	72905524869691164	648518346494200711	[ 25751 105601 2377]	[ 25727 105629 2378]
1293	39641497	2022-11-17 14:28:59.843347+00:00		t	24	72483312807224644	648518346482971945	72483312807238292	648518346467364359	[ 14025 106343 3163]	[ 14011 106369 3165]
1294	27390950	2022-11-17 14:28:59.843347+00:00		t	14	72483519032873507	648518346486783620	72483519032859958	648518346489054813	[ 14093 110597 3296]	[ 14105 110609 3295]
1295	41848681	2022-11-17 14:28:59.843347+00:00		t	55	72835155521845471	648518346502341799	72835155521957624	648518346482280852	[ 22807 104969 1288]	[ 22837 104953 1288]
1297	23465772	2022-11-17 14:28:59.843347+00:00		t	14	72905731229406720	648518346504160808	72905731229411355	648518346481059930	[ 25567 110889 2744]	[ 25569 110917 2745]
1298	23465757	2022-11-17 14:28:59.843347+00:00		t	15	72905731229322534	648518346504160808	72905731229328296	648518346494200711	[ 25537 110787 2715]	[ 25527 110809 2715]
1300	2413311	2022-11-17 14:28:59.843347+00:00		t	22	72905662442840244	648518346504160808	72905662442871206	648518346490340104	[ 25799 110251 2619]	[ 25763 110259 2619]
1301	2413366	2022-11-17 14:28:59.843347+00:00		t	50	72905662442939733	648518346504160808	72905662442947007	648518346467364359	[ 25919 109749 2664]	[ 25949 109739 2664]
1302	39928024	2022-11-17 14:28:59.843347+00:00		t	24	72976031388378570	648518346491669310	72976031388397743	648518346490321079	[ 27369 109603 3044]	[ 27383 109639 3044]
1303	1578776	2022-11-17 14:28:59.843347+00:00		t	16	72905593857667323	648518346500019779	72905593857672412	648518346514141918	[ 25743 108389 2924]	[ 25729 108361 2925]
1304	6371971	2022-11-17 14:28:59.843347+00:00		t	20	72623981710468936	648518346491669310	72623981710468985	648518346507411272	[ 16447 102771 3437]	[ 16481 102775 3438]
1305	7988687	2022-11-17 14:28:59.843347+00:00		t	21	72553612966233919	648518346491669310	72553612966236331	648518346490321079	[ 16379 102937 3430]	[ 16363 102901 3430]
1306	37128824	2022-11-17 14:28:59.843347+00:00		t	31	72694350387476237	648518346491669310	72694350387513810	648518346491100449	[ 18943 104407 3309]	[ 18939 104401 3312]
1307	37128855	2022-11-17 14:28:59.843347+00:00		t	41	72694350387541774	648518346491669310	72694350387531310	648518346491100449	[ 19345 104331 3320]	[ 19323 104363 3320]
1308	7988683	2022-11-17 14:28:59.843347+00:00		t	18	72553612966236474	648518346491669310	72553612966216441	648518346509188474	[ 16329 103135 3429]	[ 16341 103167 3429]
1309	13000852	2022-11-17 14:28:59.843347+00:00		t	14	72764787851045656	648518346491669310	72764787851052633	648518346509188474	[ 21775 105863 3300]	[ 21743 105847 3301]
1311	14261136	2022-11-17 14:28:59.843347+00:00		t	12	72624050429715953	648518346494384007	72624050429702686	648518346509188474	[ 18025 105603 3345]	[ 18059 105619 3345]
1312	27246282	2022-11-17 14:28:59.843347+00:00		t	14	73046262559738501	648518346494319730	73046262559544345	648518346497088308	[ 29741 106423 2819]	[ 29721 106441 2820]
1313	2376672	2022-11-17 14:28:59.843347+00:00		t	19	73046331345917581	648518346494319730	73046331345912555	648518346489764403	[ 29967 107445 2864]	[ 29993 107427 2864]
1314	22731839	2022-11-17 14:28:59.843347+00:00		t	19	73046399998312430	648518346494319730	73046399998327512	648518346495592630	[ 29499 109775 2744]	[ 29485 109809 2745]
1315	10470093	2022-11-17 14:28:59.843347+00:00		t	41	73116700023058462	648518346494319730	73116700023070582	648518346485925758	[ 30723 106961 2771]	[ 30755 106989 2771]
1316	32679282	2022-11-17 14:28:59.843347+00:00		t	22	73046331412741055	648518346494319730	73046331412735334	648518346489764403	[ 30269 107025 2954]	[ 30263 106987 2955]
1317	2376679	2022-11-17 14:28:59.843347+00:00		t	14	73046331345933723	648518346494319730	73046331345917293	648518346486457257	[ 30019 107095 2867]	[ 30005 107071 2868]
1318	2376681	2022-11-17 14:28:59.843347+00:00		t	34	73046331345917581	648518346494319730	73046331345905546	648518346486457257	[ 29971 107475 2863]	[ 30003 107469 2863]
1319	2376702	2022-11-17 14:28:59.843347+00:00		t	27	73046331345976669	648518346494319730	73046331345931270	648518346486457257	[ 30031 107075 2870]	[ 30033 107045 2870]
1320	2376631	2022-11-17 14:28:59.843347+00:00		t	75	73046331345957636	648518346494319730	73046331345973909	648518346486457257	[ 29963 107317 2881]	[ 29933 107293 2882]
1321	2376643	2022-11-17 14:28:59.843347+00:00		t	35	73046331345947205	648518346494319730	73046331345941677	648518346489764403	[ 29967 107343 2878]	[ 29959 107337 2876]
1322	24174041	2022-11-17 14:28:59.843347+00:00		t	18	73046331346062553	648518346494319730	73046331346052904	648518346497088308	[ 28923 106723 2921]	[ 28917 106689 2921]
1323	24174103	2022-11-17 14:28:59.843347+00:00		t	26	73046331345968716	648518346494319730	73046331345947289	648518346492304255	[ 29025 107479 2882]	[ 29033 107501 2881]
1324	24174179	2022-11-17 14:28:59.843347+00:00		t	24	73046331346081322	648518346494319730	73046331346083703	648518346497088308	[ 29135 107353 2930]	[ 29161 107383 2930]
1326	14670249	2022-11-17 14:28:59.843347+00:00		t	19	73046468785049107	648518346478004205	73046468785090160	648518346485925758	[ 29063 111457 2952]	[ 29045 111491 2953]
1327	14670253	2022-11-17 14:28:59.843347+00:00		t	33	73046468785043563	648518346478004205	73046468785056361	648518346485925758	[ 29071 111469 2947]	[ 29055 111505 2947]
1328	11857085	2022-11-17 14:28:59.843347+00:00		t	31	73046400132577284	648518346491669310	73046400132565942	648518346491100449	[ 30273 109799 3019]	[ 30243 109799 3019]
1329	10381786	2022-11-17 14:28:59.843347+00:00		t	34	73116768876726014	648518346491669310	73116768876699615	648518346500498904	[ 32165 109333 3005]	[ 32129 109341 3005]
1330	11857243	2022-11-17 14:28:59.843347+00:00		t	37	73046400132591369	648518346491669310	73046400132561514	648518346489787479	[ 30511 109971 3025]	[ 30481 109981 3025]
1331	11857280	2022-11-17 14:28:59.843347+00:00		t	29	73046400132607042	648518346491669310	73046400132593572	648518346489787479	[ 30607 110019 3032]	[ 30585 110045 3032]
1332	32108952	2022-11-17 14:28:59.843347+00:00		t	29	72623981710399314	648518346492804281	72623981710404489	648518346500153411	[ 18315 103797 3409]	[ 18291 103785 3410]
1335	42656556	2022-11-17 14:28:59.843347+00:00		t	39	72694556612998037	648518346502021449	72694556613017610	648518346500153411	[ 19281 110557 3413]	[ 19295 110571 3415]
1336	42656679	2022-11-17 14:28:59.843347+00:00		t	15	72694556613279905	648518346500153411	72694556613279854	648518346482280852	[ 19359 110385 3465]	[ 19383 110373 3464]
1337	42656562	2022-11-17 14:28:59.843347+00:00		t	26	72694556613000627	648518346502021449	72694556613034598	648518346507411272	[ 19289 110535 3414]	[ 19301 110529 3416]
1339	42294045	2022-11-17 14:28:59.843347+00:00		t	22	73046606022595141	648518346475537024	73046606022600041	648518346495918155	[ 29411 116177 2493]	[ 29409 116203 2493]
1340	30406412	2022-11-17 14:28:59.843347+00:00		t	33	73609350085906608	648518346507361352	73609350085868884	648518346481506497	[ 45303 109561 2984]	[ 45281 109559 2983]
1342	4588272	2022-11-17 14:28:59.843347+00:00		t	44	73046468650800236	648518346475537024	73046468650804933	648518346495918155	[ 29283 112487 2660]	[ 29289 112519 2660]
1343	8920230	2022-11-17 14:28:59.843347+00:00		t	38	72764856570507329	648518346475537024	72764856570504926	648518346491100449	[ 21403 107757 3269]	[ 21421 107785 3269]
1344	17565260	2022-11-17 14:28:59.843347+00:00		t	28	73116837595980880	648518346475537024	73116837596049024	648518346490321079	[ 31293 111727 2957]	[ 31273 111749 2958]
1345	5486654	2022-11-17 14:28:59.843347+00:00		t	33	73116837462001699	648518346475537024	73116837462001683	648518346495918155	[ 32287 112361 2761]	[ 32269 112341 2760]
1346	35637083	2022-11-17 14:28:59.843347+00:00		t	16	73187137419489830	648518346475537024	73187137419498186	648518346479951589	[ 33515 108937 2584]	[ 33503 108911 2584]
1347	21332924	2022-11-17 14:28:59.843347+00:00		t	31	72976099906548368	648518346475537024	72976099906559482	648518346495918155	[ 28345 111075 2650]	[ 28369 111103 2650]
1348	2556064	2022-11-17 14:28:59.843347+00:00		t	35	73046468851901227	648518346485634579	73046468851890902	648518346486457257	[ 28741 111515 2968]	[ 28717 111541 2967]
1349	5431643	2022-11-17 14:28:59.843347+00:00		t	17	72694419107016689	648518346494384007	72694419107014430	648518346500498904	[ 20411 106449 3312]	[ 20401 106483 3313]
1350	42294151	2022-11-17 14:28:59.843347+00:00		t	25	73046606022624888	648518346475537024	73046606022662280	648518346495918155	[ 29641 116285 2515]	[ 29673 116275 2517]
1351	12741883	2022-11-17 14:28:59.843347+00:00		t	19	72694419173949979	648518346485634579	72694419173960002	648518346492304255	[ 19351 105285 3373]	[ 19325 105263 3373]
1352	6278601	2022-11-17 14:28:59.843347+00:00		t	40	72623981710394401	648518346485634579	72623981710389509	648518346509188474	[ 16749 103771 3406]	[ 16719 103765 3405]
1354	12741918	2022-11-17 14:28:59.843347+00:00		t	39	72694419173949989	648518346485634579	72694419173947348	648518346486457257	[ 19401 105269 3373]	[ 19413 105239 3373]
1355	4654785	2022-11-17 14:28:59.843347+00:00		t	59	72694419173908345	648518346485634579	72694419173905907	648518346500498904	[ 19445 105319 3357]	[ 19475 105305 3357]
1356	19886295	2022-11-17 14:28:59.843347+00:00		t	21	73046399931286527	648518346475537024	73046399931278769	648518346495918155	[ 28881 109773 2645]	[ 28851 109809 2644]
1357	19886293	2022-11-17 14:28:59.843347+00:00		t	52	73046399931333260	648518346485634579	73046399931328166	648518346500498904	[ 28825 109937 2663]	[ 28849 109909 2664]
1358	19827433	2022-11-17 14:28:59.843347+00:00		t	48	72835293967019211	648518346475625313	72835293967024775	648518346500498904	[ 23907 109095 3114]	[ 23901 109059 3114]
1360	25624137	2022-11-17 14:28:59.843347+00:00		t	20	72905181272232049	648518346496053067	72905181272229527	648518346479847574	[25059 94627 2350]	[25055 94595 2349]
1361	21332893	2022-11-17 14:28:59.843347+00:00		t	19	72976099906511852	648518346475537024	72976099906502713	648518346479951589	[ 28219 111057 2629]	[ 28199 111085 2629]
1362	37545318	2022-11-17 14:28:59.843347+00:00		t	34	72976031388247173	648518346503767201	72976031388249442	648518346497895015	[ 28445 108553 2982]	[ 28477 108547 2984]
1363	26819311	2022-11-17 14:28:59.843347+00:00		t	28	72835293900088810	648518346504877171	72835293900102254	648518346509188474	[ 24557 109373 3062]	[ 24547 109345 3061]
1364	30356722	2022-11-17 14:28:59.843347+00:00		t	41	72976168693038452	648518346485634579	72976168693054353	648518346485925758	[ 27957 113649 2723]	[ 27935 113625 2724]
1366	32045654	2022-11-17 14:28:59.843347+00:00		t	21	73046468784795158	648518346504877171	73046468784789815	648518346514141918	[ 28803 111711 2844]	[ 28785 111683 2844]
1368	26608510	2022-11-17 14:28:59.843347+00:00		t	20	72624050362806589	648518346503767201	72624050362804215	648518346509188474	[ 18253 104893 3304]	[ 18223 104907 3303]
1369	35892147	2022-11-17 14:28:59.843347+00:00		t	34	72976099973570421	648518346475537024	73046468717775408	648518346495918155	[ 28671 112325 2743]	[ 28689 112301 2744]
1373	39927872	2022-11-17 14:28:59.843347+00:00		t	58	72976031388273279	648518346504877171	72976031388275846	648518346514141918	[ 26835 110229 2991]	[ 26843 110219 2994]
1375	39927861	2022-11-17 14:28:59.843347+00:00		t	22	72976031388263157	648518346504877171	72976031388263138	648518346514141918	[ 26845 110097 2991]	[ 26811 110109 2992]
1376	40390217	2022-11-17 14:28:59.843347+00:00		t	13	72694419173898521	648518346485634579	72694419173884640	648518346514141918	[ 19177 105709 3348]	[ 19181 105689 3347]
1382	29108152	2022-11-17 14:28:59.843347+00:00		t	34	72764925021721033	648518346488955741	72764925021721076	648518346490340104	[ 22365 110023 2819]	[ 22401 110021 2819]
1384	6358677	2022-11-17 14:28:59.843347+00:00		t	58	72483381526760491	648518346510084922	72483381526779305	648518346497088308	[ 13401 107043 3191]	[ 13407 107031 3192]
1386	30138243	2022-11-17 14:28:59.843347+00:00		t	38	72553818990375799	648518346510084922	72553818990380756	648518346478791252	[ 15551 109789 3130]	[ 15585 109785 3130]
1388	3504342	2022-11-17 14:28:59.843347+00:00		t	22	72905662509912675	648518346510084922	72905662509920332	648518346481059930	[ 26119 109697 2739]	[ 26141 109717 2740]
1389	32984242	2022-11-17 14:28:59.843347+00:00		t	48	72905662442974059	648518346510084922	72905662442944229	648518346467364359	[ 25827 109427 2662]	[ 25863 109431 2662]
1390	20596152	2022-11-17 14:28:59.843347+00:00		t	37	72694625198391485	648518346510084922	72694625198374983	648518346478791252	[ 20419 111123 3200]	[ 20437 111111 3201]
1391	11189304	2022-11-17 14:28:59.843347+00:00		t	40	72764993942372859	648518346510084922	72764993942377538	648518346478791252	[ 20857 110699 3137]	[ 20887 110685 3137]
1392	42841623	2022-11-17 14:28:59.843347+00:00		t	18	72835362552432332	648518346510084922	72835362552424554	648518346486457257	[ 24291 111197 2920]	[ 24269 111183 2919]
1393	26194382	2022-11-17 14:28:59.843347+00:00		t	32	72413012849756632	648518346510084922	72413012849751965	648518346494996387	[ 12213 107337 3310]	[ 12203 107305 3310]
1394	42841646	2022-11-17 14:28:59.843347+00:00		t	40	72835362552476392	648518346510084922	72835362552473820	648518346486457257	[ 24295 111579 2936]	[ 24287 111547 2936]
1395	9108621	2022-11-17 14:28:59.843347+00:00		t	26	72553818923362817	648518346510084922	72553818923371079	648518346494996387	[ 14981 109417 3040]	[ 14999 109451 3041]
1396	11189240	2022-11-17 14:28:59.843347+00:00		t	17	72764993942250616	648518346510084922	72764993942232540	648518346494996387	[ 20855 110655 3090]	[ 20835 110677 3090]
1397	10735760	2022-11-17 14:28:59.843347+00:00		t	14	72553818923287412	648518346510084922	72553818923274596	648518346486457257	[ 15249 110239 3012]	[ 15281 110253 3013]
1398	33410824	2022-11-17 14:28:59.843347+00:00		t	25	72835293967022950	648518346510084922	72835293967020059	648518346478791252	[ 23807 110339 3112]	[ 23811 110373 3112]
1399	33411105	2022-11-17 14:28:59.843347+00:00		t	13	72835293966973533	648518346510084922	72835293966966265	648518346478791252	[ 24367 110553 3095]	[ 24365 110521 3096]
1400	33411128	2022-11-17 14:28:59.843347+00:00		t	18	72835293967009812	648518346510084922	72835293966998555	648518346478791252	[ 24369 110471 3108]	[ 24401 110475 3108]
1401	42841323	2022-11-17 14:28:59.843347+00:00		t	34	72835362552293851	648518346510084922	72835362552277740	648518346478791252	[ 23903 111293 2856]	[ 23889 111261 2856]
1402	40279376	2022-11-17 14:28:59.843347+00:00		t	27	72905731296464703	648518346465284981	72905731296459543	648518346489787479	[ 26395 112299 2855]	[ 26383 112329 2854]
1403	1117047	2022-11-17 14:28:59.843347+00:00		t	39	72976787101508756	648518346499885125	72976787101508698	648518346487961936	[ 28161 131345 2686]	[ 28163 131309 2686]
1404	23805867	2022-11-17 14:28:59.843347+00:00		t	32	73328012346945386	648518346467495175	73328012346973340	648518346500153411	[ 38209 114379 2653]	[ 38237 114359 2655]
1405	40811513	2022-11-17 14:28:59.843347+00:00		t	31	72553819057507024	648518346479712192	72553819057513966	648518346482280852	[ 14371 109123 3279]	[ 14369 109087 3280]
1406	39427253	2022-11-17 14:28:59.843347+00:00		t	12	72976099973701090	648518346465284981	72976099973727774	648518346489787479	[ 27831 111479 2788]	[ 27833 111479 2790]
1408	15890366	2022-11-17 14:28:59.843347+00:00		t	20	72764719265770592	648518346490560092	72764719265780226	648518346497088308	[ 20833 102957 3505]	[ 20837 102939 3508]
1409	23498561	2022-11-17 14:28:59.843347+00:00		t	41	72694694118992643	648518346467495175	72694694118990466	648518346482280852	[ 19395 112779 3515]	[ 19415 112801 3515]
1410	8107162	2022-11-17 14:28:59.843347+00:00		t	16	73117456004347309	648518346495775394	73117456004354037	648518346506689314	[ 31935 130931 2856]	[ 31937 130893 2857]
1412	22272460	2022-11-17 14:28:59.843347+00:00		t	13	73047362138079489	648518346495775394	73047362138076945	648518346506689314	[ 28921 139051 2872]	[ 28909 139017 2873]
1414	9597269	2022-11-17 14:28:59.843347+00:00		t	40	72553750539318799	648518346493436700	72553750539325309	648518346497088308	[ 14601 107239 3642]	[ 14621 107217 3642]
1415	9597253	2022-11-17 14:28:59.843347+00:00		t	29	72553750539318799	648518346493436700	72553750539327595	648518346500153411	[ 14597 107231 3644]	[ 14609 107205 3644]
1416	30049363	2022-11-17 14:28:59.843347+00:00		t	47	72976993394018936	648518346495775394	72976993394046354	648518346506689314	[ 28311 139237 2924]	[ 28315 139201 2926]
1417	45008162	2022-11-17 14:28:59.843347+00:00		t	35	73117593376152458	648518346495775394	73117593376144926	648518346506689314	[ 32693 134059 2719]	[ 32685 134095 2720]
1418	42664278	2022-11-17 14:28:59.843347+00:00		t	15	73821418256868556	648518346491217560	73821418256850243	648518346486863587	[ 52323 137589 2717]	[ 52305 137567 2717]
1421	22961909	2022-11-17 14:28:59.843347+00:00		t	56	72976031589768613	648518346486417824	72976031589794675	648518346500153411	[ 27535 108637 3443]	[ 27559 108615 3444]
1422	16710526	2022-11-17 14:28:59.843347+00:00		t	16	73046674742203511	648518346495589814	73046674742230527	648518346490181384	[ 30081 117959 2540]	[ 30091 117961 2543]
1423	16710459	2022-11-17 14:28:59.843347+00:00		t	18	73046674742168841	648518346495589814	73046674742181353	648518346492304255	[ 30005 117933 2529]	[ 29979 117907 2529]
1424	22723169	2022-11-17 14:28:59.843347+00:00		t	25	72835362619448817	648518346494492295	72835362619451318	648518346486457257	[ 23225 111575 3003]	[ 23187 111585 3004]
1425	22723181	2022-11-17 14:28:59.843347+00:00		t	26	72835362619462956	648518346494492295	72835362619443603	648518346486457257	[ 23237 111549 3001]	[ 23203 111551 3002]
1427	42673078	2022-11-17 14:28:59.843347+00:00		t	36	73398931048302446	648518346474234477	73398931048321441	648518346487724866	[ 38973 129803 3054]	[ 39007 129787 3054]
1428	42673093	2022-11-17 14:28:59.843347+00:00		t	61	73398931048326088	648518346474234477	73398931048321484	648518346487724866	[ 38999 129865 3055]	[ 39031 129853 3056]
1430	3711007	2022-11-17 14:28:59.843347+00:00		t	40	72976924741626252	648518346488712526	72976924741592339	648518346506689314	[ 27159 135443 3019]	[ 27121 135425 3020]
1431	13250048	2022-11-17 14:28:59.843347+00:00		t	28	72976993461189053	648518346488712526	72976993461179012	648518346471899291	[ 27247 137857 3053]	[ 27253 137859 3051]
1434	3079949	2022-11-17 14:28:59.843347+00:00		t	23	72835293899924511	648518346494492295	72835293899917139	648518346486457257	[ 23741 110571 2992]	[ 23753 110543 2992]
1435	41936529	2022-11-17 14:28:59.843347+00:00		t	20	73116837462327811	648518346477040584	73116837462157537	648518346514141918	[ 30813 112491 2823]	[ 30789 112465 2823]
1438	13812347	2022-11-17 14:28:59.843347+00:00		t	24	72836255972555104	648518346488712526	72836255972603520	648518346506689314	[ 22749 138803 2980]	[ 22775 138799 2983]
1439	13812349	2022-11-17 14:28:59.843347+00:00		t	42	72836255972592764	648518346488712526	72836255972582904	648518346506689314	[ 22749 138825 2977]	[ 22777 138839 2977]
1440	6639279	2022-11-17 14:28:59.843347+00:00		t	84	72906555930192618	648518346488712526	72906555930192089	648518346506689314	[ 24863 135237 2850]	[ 24883 135213 2850]
1441	35277191	2022-11-17 14:28:59.843347+00:00		t	37	72976787235557297	648518346494013176	72976787235567036	648518346471899291	[ 28059 131619 2899]	[ 28069 131635 2901]
1442	5778851	2022-11-17 14:28:59.843347+00:00		t	21	73047155912867730	648518346494013176	73047155979345821	648518346471899291	[ 29781 131529 2825]	[ 29789 131499 2826]
1444	5779051	2022-11-17 14:28:59.843347+00:00		t	33	73047155979699947	648518346494013176	73047155979663738	648518346471899291	[ 30081 131963 2872]	[ 30083 131947 2870]
1445	591260	2022-11-17 14:28:59.843347+00:00		t	16	73047155845555740	648518346495589814	73047155845520410	648518346479951589	[ 28927 131329 2670]	[ 28943 131359 2670]
1447	26726471	2022-11-17 14:28:59.843347+00:00		t	25	73047155912622347	648518346476826486	73047155912601692	648518346479951589	[ 29313 131477 2758]	[ 29325 131453 2757]
1448	35777339	2022-11-17 14:28:59.843347+00:00		t	59	72766093588250013	648518346488712526	72766093588242244	648518346506689314	[ 21713 144435 3390]	[ 21747 144435 3390]
1449	36422445	2022-11-17 14:28:59.843347+00:00		t	52	73117799400507417	648518346515497287	73117799400481995	648518346471899291	[ 31191 139651 2512]	[ 31217 139627 2512]
1450	35411984	2022-11-17 14:28:59.843347+00:00		t	26	72976993460891239	648518346488712526	72976993460784067	648518346506689314	[ 28641 138703 2958]	[ 28623 138669 2958]
1451	35411992	2022-11-17 14:28:59.843347+00:00		t	34	72976993460973868	648518346488712526	72976993461011482	648518346506689314	[ 28639 138703 2983]	[ 28629 138667 2983]
1452	8346738	2022-11-17 14:28:59.843347+00:00		t	15	73046743461571517	648518346476826486	73046743461564022	648518346479951589	[ 29701 119021 2528]	[ 29681 119003 2530]
1453	8346742	2022-11-17 14:28:59.843347+00:00		t	50	73046743461590947	648518346476826486	73046743461591512	648518346479951589	[ 29681 118967 2539]	[ 29693 119001 2541]
1454	41701577	2022-11-17 14:28:59.843347+00:00		t	75	72976855954842075	648518346489924111	72976855954886131	648518346506689314	[ 26935 133961 2835]	[ 26945 133959 2838]
1455	8136472	2022-11-17 14:28:59.843347+00:00		t	27	73117524656843565	648518346489924111	73117524656861776	648518346506689314	[ 31005 131511 2787]	[ 31027 131485 2789]
1456	15390676	2022-11-17 14:28:59.843347+00:00		t	41	73116768608315005	648518346489924111	73116768608317779	648518346479951589	[ 32443 108935 2497]	[ 32447 108967 2498]
1457	21038876	2022-11-17 14:28:59.843347+00:00		t	19	73046674742205243	648518346489924111	73046674742210271	648518346479951589	[ 30485 117053 2539]	[ 30485 117049 2542]
1460	18469482	2022-11-17 14:28:59.843347+00:00		t	15	72976855888009426	648518346495589814	72976855888016634	648518346506689314	[ 27659 133471 2787]	[ 27687 133477 2787]
1463	17621482	2022-11-17 14:28:59.843347+00:00		t	30	72976855887939513	648518346495589814	72976855887951374	648518346488088855	[ 27577 133641 2770]	[ 27579 133683 2770]
1464	10040104	2022-11-17 14:28:59.843347+00:00		t	53	72976787168515575	648518346495589814	72976787168525319	648518346506689314	[ 28249 132557 2797]	[ 28277 132585 2797]
1465	18469503	2022-11-17 14:28:59.843347+00:00		t	110	72976855888023406	648518346495589814	72976855888072798	648518346506689314	[ 27713 133391 2805]	[ 27731 133391 2808]
1466	17621483	2022-11-17 14:28:59.843347+00:00		t	54	72976855887914259	648518346495589814	72976855887902008	648518346495918155	[ 27551 133861 2750]	[ 27581 133881 2751]
1467	18469489	2022-11-17 14:28:59.843347+00:00		t	41	72976855887958979	648518346495589814	72976855887969342	648518346488088855	[ 27705 133519 2773]	[ 27705 133549 2775]
1468	16089041	2022-11-17 14:28:59.843347+00:00		t	19	72836255972584989	648518346488712526	72836255972589830	648518346506689314	[ 23633 138321 2979]	[ 23603 138315 2979]
1470	23313197	2022-11-17 14:28:59.843347+00:00		t	16	72906762222783745	648518346489130765	72906762222796800	648518346471899291	[ 26033 142461 3090]	[ 26023 142439 3092]
1471	23313226	2022-11-17 14:28:59.843347+00:00		t	35	72906762222649968	648518346489130765	72906762222760218	648518346471899291	[ 26019 142613 3088]	[ 26053 142597 3089]
1472	3795022	2022-11-17 14:28:59.843347+00:00		t	27	72906693436316572	648518346489130765	72906693436294935	648518346506689314	[ 26297 140937 3004]	[ 26329 140919 3004]
1474	17621476	2022-11-17 14:28:59.843347+00:00		t	27	72976855887964020	648518346484833539	72976855887976738	648518346488088855	[ 27559 133447 2776]	[ 27569 133477 2777]
1475	42673171	2022-11-17 14:28:59.843347+00:00		t	12	73398931048339908	648518346488702136	73398931048365319	648518346487724866	[ 39299 129399 3064]	[ 39313 129395 3066]
1476	42673135	2022-11-17 14:28:59.843347+00:00		t	29	73398931048386512	648518346502655814	73398931048378227	648518346486863587	[ 39089 129915 3074]	[ 39099 129947 3072]
1479	42673247	2022-11-17 14:28:59.843347+00:00		t	16	73398931048202571	648518346506411166	73398931048200136	648518346494595461	[ 39503 129203 3008]	[ 39475 129223 3007]
1480	42673288	2022-11-17 14:28:59.843347+00:00		t	44	73398931048224222	648518346481266010	73398931048207350	648518346494595461	[ 39539 129423 3011]	[ 39549 129397 3010]
1481	42673238	2022-11-17 14:28:59.843347+00:00		t	14	73398931114993690	648518346493480055	73398931048397010	648518346486863587	[ 39433 129883 3082]	[ 39453 129891 3081]
1482	4367478	2022-11-17 14:28:59.843347+00:00		t	24	73047430790600982	648518346489130765	73047430790598545	648518346487961936	[ 29285 139707 2791]	[ 29305 139739 2793]
1483	43264029	2022-11-17 14:28:59.843347+00:00		t	27	72694625265375268	648518346489013745	72694625265362073	648518346507411272	[ 19481 112135 3293]	[ 19499 112169 3293]
1485	15202287	2022-11-17 14:28:59.843347+00:00		t	28	73047430857449108	648518346489130765	73047430857449052	648518346487961936	[ 29073 139517 2837]	[ 29081 139503 2839]
1486	28410223	2022-11-17 14:28:59.843347+00:00		t	34	72906830875375710	648518346489130765	72906830875393958	648518346506689314	[ 25325 143433 3046]	[ 25317 143451 3047]
1489	42673427	2022-11-17 14:28:59.843347+00:00		t	32	73398931048234366	648518346497252780	73398931048207418	648518346494595461	[ 39781 129503 3017]	[ 39773 129503 3015]
1490	42673443	2022-11-17 14:28:59.843347+00:00		t	65	73398931048234366	648518346497252780	73398931048236977	648518346494595461	[ 39773 129569 3017]	[ 39807 129583 3017]
1491	28410283	2022-11-17 14:28:59.843347+00:00		t	26	72906830875370620	648518346489130765	72906830875373183	648518346506689314	[ 25373 143529 3037]	[ 25379 143549 3039]
1492	28410288	2022-11-17 14:28:59.843347+00:00		t	21	72906830875401182	648518346489130765	72906830875393958	648518346506689314	[ 25395 143431 3050]	[ 25389 143459 3052]
1493	22000450	2022-11-17 14:28:59.843347+00:00		t	29	72977130899973094	648518346489130765	72977130899983833	648518346471899291	[ 27683 142391 3006]	[ 27667 142415 3008]
1494	14652931	2022-11-17 14:28:59.843347+00:00		t	35	72977130833106770	648518346489130765	72977130833122918	648518346506689314	[ 27687 141699 2949]	[ 27717 141683 2948]
1496	30129172	2022-11-17 14:28:59.843347+00:00		t	38	73822517500111253	648518346498728944	73822517500098375	648518346491650246	[ 51807 170145 2247]	[ 51791 170103 2247]
1497	30129176	2022-11-17 14:28:59.843347+00:00		t	20	73822517500106714	648518346498728944	73822517500116138	648518346491650246	[ 51769 170495 2249]	[ 51791 170475 2250]
1499	44655100	2022-11-17 14:28:59.843347+00:00		t	36	72906762155933356	648518346489130765	72906762155968172	648518346471899291	[ 25927 143243 3077]	[ 25905 143217 3076]
1500	5766072	2022-11-17 14:28:59.843347+00:00		t	14	73893023616270293	648518346498728944	73893023616275522	648518346494685429	[ 54235 175229 2168]	[ 54259 175235 2168]
1501	40853180	2022-11-17 14:28:59.843347+00:00		t	36	72836255905589215	648518346489130765	72836255905600302	648518346506689314	[ 23653 138151 2894]	[ 23627 138165 2896]
1502	31456199	2022-11-17 14:28:59.843347+00:00		t	13	72977062247627444	648518346489130765	72977062247620305	648518346506689314	[ 26795 139735 3142]	[ 26823 139723 3143]
1503	31456313	2022-11-17 14:28:59.843347+00:00		t	21	72977062247540012	648518346489130765	72977062247534957	648518346471899291	[ 27031 140311 3107]	[ 27001 140287 3107]
1504	42815605	2022-11-17 14:28:59.843347+00:00		t	25	72905731229582966	648518346498236570	72905731229594398	648518346478791252	[ 25869 112525 2817]	[ 25869 112499 2816]
1505	9530746	2022-11-17 14:28:59.843347+00:00		t	12	73259430040733789	648518346515497287	73259430040741035	648518346490181384	[ 35961 166899 2154]	[ 35929 166905 2154]
1506	17621406	2022-11-17 14:28:59.843347+00:00		t	24	72976855887951468	648518346495589814	72976855887982576	648518346490181384	[ 27411 133839 2771]	[ 27425 133851 2773]
1507	41016	2022-11-17 14:28:59.843347+00:00		t	20	73117524656828678	648518346515497287	73187893401018731	648518346506689314	[ 32765 132347 2774]	[ 32795 132337 2774]
1509	27022110	2022-11-17 14:28:59.843347+00:00		t	15	73822517500099671	648518346498728944	73822517500099656	648518346494685429	[ 52083 171165 2242]	[ 52113 171145 2241]
1510	27022041	2022-11-17 14:28:59.843347+00:00		t	20	73822517499987982	648518346498728944	73822517499997963	648518346491650246	[ 51855 171309 2204]	[ 51895 171297 2205]
1511	27022042	2022-11-17 14:28:59.843347+00:00		t	26	73822517500031254	648518346498728944	73822517500038866	648518346491650246	[ 51879 171079 2214]	[ 51903 171063 2215]
1512	27022052	2022-11-17 14:28:59.843347+00:00		t	33	73822517500019340	648518346498728944	73822517500009901	648518346491650246	[ 51897 171079 2207]	[ 51927 171097 2208]
1513	27022099	2022-11-17 14:28:59.843347+00:00		t	39	73822517500050532	648518346498728944	73822517500058136	648518346491650246	[ 52061 171197 2225]	[ 52073 171233 2225]
1514	30129179	2022-11-17 14:28:59.843347+00:00		t	18	73822517500111254	648518346498728944	73822517500087861	648518346494685429	[ 51805 170159 2244]	[ 51791 170145 2243]
1515	3787853	2022-11-17 14:28:59.843347+00:00		t	12	73047087126062188	648518346495589814	73047087126080963	648518346490181384	[ 29091 131023 2682]	[ 29093 131017 2685]
1516	3787860	2022-11-17 14:28:59.843347+00:00		t	26	73047155845552246	648518346495589814	73047087126085862	648518346490181384	[ 29093 131079 2684]	[ 29109 131071 2686]
1517	3787846	2022-11-17 14:28:59.843347+00:00		t	20	73047087126070342	648518346495589814	73047087126070277	648518346495918155	[ 29073 130991 2678]	[ 29073 130957 2679]
1518	13229904	2022-11-17 14:28:59.843347+00:00		t	43	73117524589767181	648518346515497287	73117524589745918	648518346490181384	[ 31143 132497 2664]	[ 31123 132473 2664]
1519	3787820	2022-11-17 14:28:59.843347+00:00		t	22	73047087125833304	648518346498609713	73047087125830861	648518346490181384	[ 28999 130651 2588]	[ 28979 130685 2589]
1520	33315480	2022-11-17 14:28:59.843347+00:00		t	18	73540561420034997	648518346515497287	73540561420015505	648518346491650246	[ 43037 157505 2115]	[ 43063 157495 2114]
1521	33293634	2022-11-17 14:28:59.843347+00:00		t	17	73046606089594444	648518346515497287	73046606089592143	648518346492304255	[ 29535 115399 2593]	[ 29549 115413 2594]
1522	8754610	2022-11-17 14:28:59.843347+00:00		t	58	73259017791062444	648518346515497287	73259017791060118	648518346487961936	[ 35297 155109 2277]	[ 35335 155099 2277]
1523	11220445	2022-11-17 14:28:59.843347+00:00		t	27	73118142930687458	648518346515497287	73118142930708995	648518346487961936	[ 31983 151013 2345]	[ 31987 151041 2347]
1524	11220459	2022-11-17 14:28:59.843347+00:00		t	28	73118142930704373	648518346515497287	73118142930716194	648518346487961936	[ 32001 150973 2347]	[ 32029 150967 2349]
1525	26052518	2022-11-17 14:28:59.843347+00:00		t	31	73328699608878490	648518346515497287	73328699608893856	648518346459644932	[ 37767 133621 2800]	[ 37777 133611 2803]
1526	17199532	2022-11-17 14:28:59.843347+00:00		t	20	72906487143862534	648518346476826486	72906487143847514	648518346479951589	[ 26473 133983 2799]	[ 26481 133961 2798]
1527	20455825	2022-11-17 14:28:59.843347+00:00		t	16	73047224698842798	648518346515497287	73047224698846660	648518346480626689	[ 28691 133935 2829]	[ 28711 133965 2829]
1528	17538129	2022-11-17 14:28:59.843347+00:00		t	42	73047155845483206	648518346515497287	73047155845493190	648518346480626689	[ 28905 133061 2647]	[ 28931 133069 2648]
1530	5093761	2022-11-17 14:28:59.843347+00:00		t	53	73188649046985023	648518346515497287	73188649046924506	648518346487961936	[ 33903 154205 2292]	[ 33933 154191 2293]
1531	10455422	2022-11-17 14:28:59.843347+00:00		t	66	73540561554218109	648518346515497287	73540561554213440	648518346491650246	[ 44355 155887 2370]	[ 44385 155867 2370]
1532	10455498	2022-11-17 14:28:59.843347+00:00		t	42	73540561554193128	648518346515497287	73540561554193042	648518346491650246	[ 44619 155893 2361]	[ 44585 155881 2361]
1533	11982644	2022-11-17 14:28:59.843347+00:00		t	16	73259292534564839	648518346515497287	73259292534550698	648518346488683342	[ 36681 162191 1968]	[ 36653 162187 1968]
1535	2748462	2022-11-17 14:28:59.843347+00:00		t	30	73047087327233636	648518346494013176	73047087327231030	648518346480626689	[ 30591 129909 2979]	[ 30619 129897 2979]
1536	13614664	2022-11-17 14:28:59.843347+00:00		t	13	73259086510308567	648518346515497287	73259086510304803	648518346493246640	[ 36663 156813 2197]	[ 36669 156845 2197]
1537	5399093	2022-11-17 14:28:59.843347+00:00		t	21	73047087327367188	648518346494013176	73047087327346919	648518346480626689	[ 29131 130259 3026]	[ 29129 130225 3027]
1538	10317253	2022-11-17 14:28:59.843347+00:00		t	51	73047087260360840	648518346494013176	73047087260367287	648518346480626689	[ 29727 130329 2937]	[ 29763 130317 2937]
1539	10317416	2022-11-17 14:28:59.843347+00:00		t	12	73047087260358172	648518346494013176	73047087260372352	648518346480626689	[ 30065 130769 2943]	[ 30035 130775 2943]
1541	10040132	2022-11-17 14:28:59.843347+00:00		t	34	72976787168515575	648518346495589814	72976787168515557	648518346479951589	[ 28299 132507 2792]	[ 28333 132523 2792]
1543	18469478	2022-11-17 14:28:59.843347+00:00		t	26	72976855887924139	648518346495589814	72976855887916525	648518346479951589	[ 27693 133583 2756]	[ 27675 133559 2756]
1545	15390653	2022-11-17 14:28:59.843347+00:00		t	32	73116768608312468	648518346489924111	73116768608330478	648518346479951589	[ 32417 108765 2497]	[ 32393 108753 2499]
1547	8754391	2022-11-17 14:28:59.843347+00:00		t	36	73259017791020083	648518346515497287	73259017791032799	648518346488683342	[ 34973 155153 2269]	[ 34947 155151 2268]
1548	39085818	2022-11-17 14:28:59.843347+00:00		t	26	72976924607337694	648518346515497287	72976924607340322	648518346471899291	[ 27693 135191 2760]	[ 27715 135171 2760]
1549	4275523	2022-11-17 14:28:59.843347+00:00		t	18	73609075275051649	648518346521763065	73609075275031379	648518346481506497	[ 46609 102125 3090]	[ 46623 102159 3090]
1550	23350495	2022-11-17 14:28:59.843347+00:00		t	23	72905800217436636	648518346509372794	72905800217471707	648518346482280852	[ 25345 113613 3308]	[ 25361 113613 3310]
1551	14811001	2022-11-17 14:28:59.843347+00:00		t	33	72976718381760411	648518346515497287	72976718381805948	648518346479951589	[ 28399 130887 2603]	[ 28399 130853 2604]
1552	14811029	2022-11-17 14:28:59.843347+00:00		t	50	72976718381760411	648518346515497287	72976718381777351	648518346490181384	[ 28401 130885 2599]	[ 28425 130863 2599]
1554	16910569	2022-11-17 14:28:59.843347+00:00		t	40	73047155912636049	648518346494013176	73047155912641204	648518346471899291	[ 29803 131973 2771]	[ 29831 131971 2772]
1557	11307996	2022-11-17 14:28:59.843347+00:00		t	71	72906762222699972	648518346489130765	72906762222699721	648518346506689314	[ 26091 142147 3085]	[ 26069 142121 3085]
1558	4275556	2022-11-17 14:28:59.843347+00:00		t	57	73609075274895580	648518346521763065	73609075275002015	648518346481506497	[ 46645 102103 3087]	[ 46673 102131 3087]
1562	32984670	2022-11-17 14:28:59.843347+00:00		t	20	72905662442951195	648518346504160808	72905662442936971	648518346494200711	[ 26473 109005 2660]	[ 26457 109029 2659]
1565	7832343	2022-11-17 14:28:59.843347+00:00		t	25	73539806176736453	648518346487889474	73539806176756187	648518346486863587	[ 43213 135005 3347]	[ 43189 135037 3347]
1566	27714521	2022-11-17 14:28:59.843347+00:00		t	61	73469368646127910	648518346487889474	73469368646112188	648518346486863587	[ 42873 132151 3272]	[ 42901 132123 3272]
1567	17815874	2022-11-17 14:28:59.843347+00:00		t	46	72835362686569656	648518346510084922	72835362686556914	648518346492304255	[ 22883 111013 3131]	[ 22889 110977 3132]
1568	17816000	2022-11-17 14:28:59.843347+00:00		t	33	72835362686257897	648518346510084922	72835362686441217	648518346492304255	[ 23103 111013 3088]	[ 23101 110985 3088]
1569	20958390	2022-11-17 14:28:59.843347+00:00		t	42	72905662510028643	648518346510084922	72905662510033204	648518346481059930	[ 25613 109461 2789]	[ 25623 109421 2790]
1570	19615933	2022-11-17 14:28:59.843347+00:00		t	19	73047155912756315	648518346494013176	73047155912852113	648518346480626689	[ 30139 132407 2822]	[ 30163 132393 2822]
1571	19812881	2022-11-17 14:28:59.843347+00:00		t	26	72905731229404547	648518346504160808	72905731229406884	648518346494200711	[ 25767 111173 2746]	[ 25735 111185 2746]
1572	2413340	2022-11-17 14:28:59.843347+00:00		t	25	72905662442833027	648518346504160808	72905662442833081	648518346481059930	[ 25877 110253 2618]	[ 25885 110289 2620]
1573	2413348	2022-11-17 14:28:59.843347+00:00		t	33	72905662442954946	648518346504160808	72905662442962238	648518346481059930	[ 25897 110455 2664]	[ 25917 110463 2665]
1574	2413353	2022-11-17 14:28:59.843347+00:00		t	36	72905662442856008	648518346504160808	72905662442833081	648518346481059930	[ 25909 110301 2626]	[ 25929 110309 2624]
1575	32984766	2022-11-17 14:28:59.843347+00:00		t	24	72905662442951112	648518346504160808	72905662442932338	648518346494200711	[ 26597 108849 2659]	[ 26599 108821 2659]
1576	14599395	2022-11-17 14:28:59.843347+00:00		t	18	73469437365675254	648518346487889474	73469437365709678	648518346459644932	[ 42903 134747 3302]	[ 42899 134725 3305]
1577	28436661	2022-11-17 14:28:59.843347+00:00		t	27	73047087327283583	648518346494013176	73047087327288824	648518346471899291	[ 30389 130763 3001]	[ 30421 130751 3001]
1578	18422341	2022-11-17 14:28:59.843347+00:00		t	12	73398999902015471	648518346487889474	73398999902012920	648518346486547121	[ 40535 132287 3299]	[ 40547 132257 3300]
1579	32868582	2022-11-17 14:28:59.843347+00:00		t	15	72836187186183719	648518346489130765	72836187186181294	648518346506689314	[ 22745 135411 2914]	[ 22733 135437 2914]
1581	42841668	2022-11-17 14:28:59.843347+00:00		t	30	72835362552449765	648518346510084922	72835362552454814	648518346478791252	[ 24329 111187 2924]	[ 24313 111155 2924]
1582	3080000	2022-11-17 14:28:59.843347+00:00		t	36	72835293899911975	648518346510084922	72835293899917005	648518346514141918	[ 23831 110447 2984]	[ 23825 110415 2985]
1584	27765926	2022-11-17 14:28:59.843347+00:00		t	14	73610312225773766	648518346494664469	73610312225788865	648518346524346373	[ 45727 138749 3158]	[ 45751 138745 3160]
1585	28537402	2022-11-17 14:28:59.843347+00:00		t	25	73751942664636588	648518346515497287	73751942664651368	648518346491650246	[ 50737 164255 2371]	[ 50725 164253 2373]
1586	33897557	2022-11-17 14:28:59.843347+00:00		t	36	73469574804663651	648518346494664469	73469574804688165	648518346524346373	[ 42545 139213 3324]	[ 42503 139211 3325]
1587	37648619	2022-11-17 14:28:59.843347+00:00		t	26	72906693369092430	648518346489130765	72906693369083803	648518346471899291	[ 26315 139413 2835]	[ 26341 139405 2834]
1589	2146557	2022-11-17 14:28:59.843347+00:00		t	12	72695862282860989	648518346489919101	72695862282710596	648518346506689314	[ 20325 147957 3342]	[ 20319 147971 3342]
1590	19742200	2022-11-17 14:28:59.843347+00:00		t	40	72483518563199119	648518346494516359	72483518563151708	648518346482280852	[ 12869 111499 2429]	[ 12899 111485 2428]
1592	37728629	2022-11-17 14:28:59.843347+00:00		t	26	72694625131090369	648518346510084922	72694625131067713	648518346486457257	[ 19443 112177 2991]	[ 19473 112177 2991]
1593	6531557	2022-11-17 14:28:59.843347+00:00		t	18	72976718516233028	648518346494013176	72976718582863433	648518346480626689	[ 27733 130347 2952]	[ 27741 130355 2955]
1594	9911817	2022-11-17 14:28:59.843347+00:00		t	20	72695793563475330	648518346489919101	72695793563468277	648518346471899291	[ 20461 147305 3378]	[ 20469 147331 3378]
1595	35668711	2022-11-17 14:28:59.843347+00:00		t	51	73047155979438516	648518346494013176	73047155979606665	648518346480626689	[ 29969 132909 2832]	[ 29985 132911 2834]
1596	38182246	2022-11-17 14:28:59.843347+00:00		t	37	72905662442971217	648518346510084922	72905662442976360	648518346485925758	[ 25521 109003 2675]	[ 25519 108971 2675]
1597	34447987	2022-11-17 14:28:59.843347+00:00		t	39	72905731430441468	648518346510084922	72905731430531805	648518346485925758	[ 24915 110927 3084]	[ 24951 110937 3084]
1599	20765724	2022-11-17 14:28:59.843347+00:00		t	26	72835362686487408	648518346510084922	72835362686500732	648518346497297432	[ 23727 110743 3103]	[ 23733 110737 3106]
1600	10735678	2022-11-17 14:28:59.843347+00:00		t	32	72553818923269595	648518346510084922	72553818923292276	648518346495592630	[ 15159 110203 3011]	[ 15129 110191 3013]
1601	17621426	2022-11-17 14:28:59.843347+00:00		t	28	72976855887939680	648518346495589814	72976855887946887	648518346490181384	[ 27439 133835 2768]	[ 27473 133851 2769]
1602	10040247	2022-11-17 14:28:59.843347+00:00		t	48	72976787168429473	648518346484833539	72976787168412505	648518346471899291	[ 28555 132637 2752]	[ 28551 132665 2751]
1603	24490784	2022-11-17 14:28:59.843347+00:00		t	57	72836324691857091	648518346509099839	72836324691854984	648518346506689314	[ 24301 140225 2955]	[ 24315 140199 2955]
1604	10040085	2022-11-17 14:28:59.843347+00:00		t	32	72976787168436612	648518346484833539	72976787168449512	648518346488088855	[ 28215 132613 2765]	[ 28223 132581 2767]
1605	39525472	2022-11-17 14:28:59.843347+00:00		t	23	72766231027181727	648518346484833539	72766231027184249	648518346506689314	[ 20765 148617 3398]	[ 20795 148623 3399]
1608	38675245	2022-11-17 14:28:59.843347+00:00		t	24	72906487143915541	648518346498609713	72906487143915857	648518346479951589	[ 26551 134341 2818]	[ 26561 134381 2818]
1609	19364953	2022-11-17 14:28:59.843347+00:00		t	23	73610243439344962	648518346486976483	73610243439313228	648518346524346373	[ 45073 135361 3076]	[ 45099 135359 3075]
1610	41298844	2022-11-17 14:28:59.843347+00:00		t	29	72766093521133775	648518346509099839	72766093521121995	648518346471899291	[ 22189 144453 3262]	[ 22189 144429 3262]
1613	17621421	2022-11-17 14:28:59.843347+00:00		t	14	72976855888067351	648518346498122855	72976855888112141	648518346479951589	[ 27455 133563 2822]	[ 27461 133597 2824]
1614	3787732	2022-11-17 14:28:59.843347+00:00		t	34	73047087125873627	648518346498609713	73047087125899997	648518346490181384	[ 28787 130441 2605]	[ 28795 130477 2606]
1615	4178369	2022-11-17 14:28:59.843347+00:00		t	51	72976856022223725	648518346509099839	72976856022246239	648518346506689314	[ 27455 134023 3059]	[ 27423 133999 3059]
1616	591228	2022-11-17 14:28:59.843347+00:00		t	32	73047155845673618	648518346498609713	73047155845648388	648518346488088855	[ 28885 132047 2694]	[ 28881 132017 2694]
1619	591313	2022-11-17 14:28:59.843347+00:00		t	43	73047155845542814	648518346494014200	73047155845560919	648518346479951589	[ 29085 131337 2675]	[ 29083 131371 2676]
1622	10040297	2022-11-17 14:28:59.843347+00:00		t	45	72976787168402890	648518346484833539	72976787168424894	648518346479951589	[ 28577 132631 2751]	[ 28601 132659 2751]
1623	10040324	2022-11-17 14:28:59.843347+00:00		t	30	72976787168431672	648518346484833539	72976787168452269	648518346471899291	[ 28601 132523 2762]	[ 28637 132531 2763]
1624	15390528	2022-11-17 14:28:59.843347+00:00		t	80	73116768608295777	648518346498609713	73116768608320742	648518346479951589	[ 32125 109311 2497]	[ 32107 109327 2499]
1625	15390566	2022-11-17 14:28:59.843347+00:00		t	22	73116768608305326	648518346498609713	73116768608286254	648518346479951589	[ 32183 109241 2487]	[ 32169 109217 2487]
1626	21038837	2022-11-17 14:28:59.843347+00:00		t	27	73046674742202915	648518346494014200	73046674742210428	648518346479951589	[ 30431 117233 2539]	[ 30431 117245 2541]
1627	21038844	2022-11-17 14:28:59.843347+00:00		t	28	73046674742190957	648518346494014200	73046674742210428	648518346479951589	[ 30415 117291 2539]	[ 30435 117271 2541]
1629	10040259	2022-11-17 14:28:59.843347+00:00		t	32	72976787168446935	648518346484833539	72976787168427131	648518346479951589	[ 28543 132651 2755]	[ 28555 132685 2755]
1630	9437476	2022-11-17 14:28:59.843347+00:00		t	45	72906624649857580	648518346509099839	72906624649855051	648518346471899291	[ 26011 137715 2926]	[ 25995 137703 2929]
1631	17621182	2022-11-17 14:28:59.843347+00:00		t	30	72976855888019348	648518346491689658	72976855888017034	648518346488088855	[ 27035 134069 2795]	[ 27031 134047 2796]
1632	18469526	2022-11-17 14:28:59.843347+00:00		t	32	72976855887966529	648518346484833539	72976855887974084	648518346488088855	[ 27765 133379 2778]	[ 27797 133377 2779]
1633	18469485	2022-11-17 14:28:59.843347+00:00		t	26	72976855887969284	648518346484833539	72976855887979268	648518346488088855	[ 27695 133379 2781]	[ 27695 133409 2782]
1634	7804245	2022-11-17 14:28:59.843347+00:00		t	24	73469505950941353	648518346503047291	73469505950941255	648518346512252206	[ 42161 136387 3052]	[ 42127 136375 3054]
1635	7804239	2022-11-17 14:28:59.843347+00:00		t	33	73469505950903653	648518346502482343	73469505950923832	648518346500937116	[ 42109 136881 3042]	[ 42107 136881 3045]
1636	7804252	2022-11-17 14:28:59.843347+00:00		t	44	73469505950926009	648518346503047291	73469505950926034	648518346486547121	[ 42169 136403 3049]	[ 42133 136401 3051]
1637	7804261	2022-11-17 14:28:59.843347+00:00		t	24	73469505950898963	648518346515894097	73469505950916099	648518346486547121	[ 42159 136419 3040]	[ 42149 136441 3041]
1638	7804225	2022-11-17 14:28:59.843347+00:00		t	15	73469505950896591	648518346515894097	73469505950891885	648518346486547121	[ 42101 136267 3035]	[ 42081 136251 3037]
1639	9437540	2022-11-17 14:28:59.843347+00:00		t	12	72906624649799134	648518346509099839	72906624649808948	648518346471899291	[ 26057 137741 2904]	[ 26069 137711 2904]
1640	7804279	2022-11-17 14:28:59.843347+00:00		t	15	73469505950928403	648518346503047291	73469505950903435	648518346486547121	[ 42197 136507 3043]	[ 42185 136501 3042]
1641	7804265	2022-11-17 14:28:59.843347+00:00		t	38	73469505950876252	648518346515894097	73469505950859084	648518346486863587	[ 42147 136265 3028]	[ 42161 136255 3027]
1642	15554740	2022-11-17 14:28:59.843347+00:00		t	56	72906487210532045	648518346491689658	72906487210532838	648518346488088855	[ 26287 134523 2828]	[ 26331 134533 2827]
1643	15719295	2022-11-17 14:28:59.843347+00:00		t	26	73047156113622513	648518346509099839	73047156113625905	648518346471899291	[ 29571 132491 3082]	[ 29533 132485 3082]
1645	7804302	2022-11-17 14:28:59.843347+00:00		t	12	73469505950778378	648518346490104091	73469505950775947	648518346459644932	[ 42201 136375 2988]	[ 42223 136401 2988]
1646	30070521	2022-11-17 14:28:59.843347+00:00		t	13	72906624649879898	648518346509099839	72906624649854945	648518346471899291	[ 25429 137603 2931]	[ 25433 137583 2931]
1648	42515588	2022-11-17 14:28:59.843347+00:00		t	47	72764512771991581	648518346489466457	72764512771995060	648518346482280852	[20501 96545 2941]	[20509 96513 2942]
1649	15692042	2022-11-17 14:28:59.843347+00:00		t	22	72906624649901083	648518346509099839	72906624649900844	648518346471899291	[ 26525 138655 2941]	[ 26521 138623 2942]
1650	4178421	2022-11-17 14:28:59.843347+00:00		t	43	72976856022221320	648518346509099839	72976856022223705	648518346506689314	[ 27509 133995 3058]	[ 27507 133959 3059]
1651	11636345	2022-11-17 14:28:59.843347+00:00		t	35	72695793496458567	648518346484833539	72695793496458566	648518346506689314	[ 20357 146721 3272]	[ 20357 146691 3273]
1652	17199376	2022-11-17 14:28:59.843347+00:00		t	19	72906487143891308	648518346498122855	72906487143875373	648518346479951589	[ 26309 133889 2812]	[ 26287 133873 2811]
1653	23891770	2022-11-17 14:28:59.843347+00:00		t	31	72976855888060330	648518346491689658	72976855888075417	648518346488088855	[ 26841 134253 2815]	[ 26849 134279 2815]
1654	23891833	2022-11-17 14:28:59.843347+00:00		t	23	72976855888075090	648518346491689658	72976855888075299	648518346479951589	[ 26953 134173 2816]	[ 26969 134191 2816]
1655	36333472	2022-11-17 14:28:59.843347+00:00		t	47	72624255849888884	648518346490339099	72624255849890680	648518346494200711	[ 18277 111247 1943]	[ 18307 111231 1944]
1656	32745245	2022-11-17 14:28:59.843347+00:00		t	44	72483450447416791	648518346496080842	72483450447414149	648518346507411272	[ 13529 109007 3482]	[ 13531 108971 3482]
1657	22252707	2022-11-17 14:28:59.843347+00:00		t	35	73047155912452160	648518346498609713	73047155912289989	648518346488088855	[ 28953 132177 2698]	[ 28923 132193 2698]
1658	9988166	2022-11-17 14:28:59.843347+00:00		t	28	73047293485709483	648518346509099839	73047293485714350	648518346471899291	[ 29527 136769 2994]	[ 29555 136749 2996]
1659	9988181	2022-11-17 14:28:59.843347+00:00		t	18	73047293485689244	648518346509099839	73047293485699315	648518346471899291	[ 29571 136759 2988]	[ 29601 136741 2989]
1661	9283598	2022-11-17 14:28:59.843347+00:00		t	25	72766162307622853	648518346509099839	72766162307627664	648518346471899291	[ 21337 146363 3358]	[ 21333 146405 3359]
1662	13606258	2022-11-17 14:28:59.843347+00:00		t	19	72836462265265804	648518346509099839	72836462265273280	648518346471899291	[ 22847 143393 3240]	[ 22877 143391 3241]
1663	21038653	2022-11-17 14:28:59.843347+00:00		t	19	73046674742279628	648518346484833539	73046674742263717	648518346479951589	[ 30203 117449 2562]	[ 30189 117451 2561]
1664	10040140	2022-11-17 14:28:59.843347+00:00		t	35	72976787168503747	648518346494014200	72976787168520542	648518346479951589	[ 28307 132747 2792]	[ 28343 132753 2793]
1665	10040176	2022-11-17 14:28:59.843347+00:00		t	25	72976787168513315	648518346494014200	72976787168490324	648518346479951589	[ 28363 132699 2781]	[ 28405 132683 2782]
1666	10040055	2022-11-17 14:28:59.843347+00:00		t	21	72976787168498372	648518346498609713	72976787168482487	648518346488088855	[ 28133 132585 2772]	[ 28129 132617 2773]
1667	10040072	2022-11-17 14:28:59.843347+00:00		t	15	72976787168444001	648518346498609713	72976787168443985	648518346488088855	[ 28179 132199 2765]	[ 28201 132187 2765]
1668	10040083	2022-11-17 14:28:59.843347+00:00		t	43	72976787168452096	648518346498609713	72976787168441406	648518346488088855	[ 28237 132319 2764]	[ 28225 132285 2765]
1669	37728732	2022-11-17 14:28:59.843347+00:00		t	14	72694625131072283	648518346510084922	72694625131059493	648518346486457257	[ 19605 112041 2987]	[ 19611 112073 2986]
1670	17782909	2022-11-17 14:28:59.843347+00:00		t	22	72553681819785561	648518346496080842	72553681819811719	648518346507411272	[ 15103 106437 3632]	[ 15105 106431 3634]
1674	12444542	2022-11-17 14:28:59.843347+00:00		t	19	72694419308215734	648518346472588491	72694419308228617	648518346497088308	[ 19739 105551 3659]	[ 19723 105535 3661]
1675	7804385	2022-11-17 14:28:59.843347+00:00		t	43	73469505950786481	648518346503047291	73469505950770196	648518346486863587	[ 42411 136311 2984]	[ 42379 136325 2985]
1676	32108618	2022-11-17 14:28:59.843347+00:00		t	36	72623981710404773	648518346504233312	72623981710414933	648518346492304255	[ 17735 104147 3412]	[ 17703 104131 3413]
1678	37419287	2022-11-17 14:28:59.843347+00:00		t	21	72975688059311546	648518346496996610	72975688059316557	648518346507411272	[26821 98493 3496]	[26789 98489 3495]
1679	12456715	2022-11-17 14:28:59.843347+00:00		t	19	72624118813792848	648518346489671513	72624118813792431	648518346494226823	[ 18169 106533 2759]	[ 18183 106517 2761]
1681	7804418	2022-11-17 14:28:59.843347+00:00		t	38	73469505950957120	648518346515894097	73469505950952494	648518346459644932	[ 42405 136345 3055]	[ 42429 136369 3057]
1682	44329062	2022-11-17 14:28:59.843347+00:00		t	27	72764719198638103	648518346509981242	72764719198661299	648518346497088308	[ 20935 102899 3380]	[ 20911 102879 3382]
1683	348589	2022-11-17 14:28:59.843347+00:00		t	20	72694144027628649	648518346489671513	72694144027642611	648518346494226823	[18823 98125 2871]	[18785 98113 2872]
1685	1328637	2022-11-17 14:28:59.843347+00:00		t	18	72766162240667953	648518346497026861	72766162240670264	648518346506689314	[ 20971 146797 3282]	[ 20935 146775 3283]
1686	34644984	2022-11-17 14:28:59.843347+00:00		t	16	72905524869594491	648518346496938029	72905524869579801	648518346494200711	[ 25149 105695 2337]	[ 25131 105685 2336]
1687	32085419	2022-11-17 14:28:59.843347+00:00		t	19	72835087472937457	648518346475328056	72835087472881050	648518346486716621	[ 23623 104279 2443]	[ 23611 104269 2442]
1688	39457815	2022-11-17 14:28:59.843347+00:00		t	17	73540698791945786	648518346487938327	73540698791934728	648518346499555675	[ 44797 160817 2037]	[ 44797 160851 2037]
1689	39457839	2022-11-17 14:28:59.843347+00:00		t	12	73540698791922038	648518346487938327	73540698791919484	648518346499555675	[ 44867 160963 2032]	[ 44887 160935 2033]
1690	9433911	2022-11-17 14:28:59.843347+00:00		t	32	73540698791959406	648518346499506014	73540698791953426	648518346491650246	[ 44517 160069 2045]	[ 44487 160045 2046]
1693	18926133	2022-11-17 14:28:59.843347+00:00		t	30	73822448780752297	648518346499506014	73822448780742811	648518346491650246	[ 53227 169679 2285]	[ 53233 169649 2286]
1694	9433947	2022-11-17 14:28:59.843347+00:00		t	32	73540698791956095	648518346499506014	73540698791966720	648518346491650246	[ 44593 159873 2044]	[ 44605 159911 2045]
1695	19326471	2022-11-17 14:28:59.843347+00:00		t	23	73610999017926153	648518346491657534	73610999017933086	648518346491650246	[ 46669 159219 2400]	[ 46677 159199 2402]
1696	16413442	2022-11-17 14:28:59.843347+00:00		t	50	72694693917708839	648518346490903725	72694693917699140	648518346497088308	[ 19207 113775 3141]	[ 19219 113747 3141]
1697	16584480	2022-11-17 14:28:59.843347+00:00		t	58	74104473244879216	648518346499506014	74104473244866201	648518346491650246	[ 59651 186235 1782]	[ 59691 186247 1782]
1698	26927499	2022-11-17 14:28:59.843347+00:00		t	42	73330005010451640	648518346517443370	73330005010456059	648518346493246640	[ 37267 172953 2283]	[ 37301 172955 2284]
1699	32427486	2022-11-17 14:28:59.843347+00:00		t	65	73329730065498614	648518346511190146	73329730065494697	648518346494239755	[ 38433 165745 2174]	[ 38457 165727 2174]
1700	20500801	2022-11-17 14:28:59.843347+00:00		t	29	73329867504333732	648518346511190146	73329867504323808	648518346494239755	[ 38063 168821 2123]	[ 38097 168837 2124]
1702	42094800	2022-11-17 14:28:59.843347+00:00		t	26	72624256521303581	648518346489122282	72624256521298413	648518346500153411	[ 17229 111465 3331]	[ 17257 111507 3332]
1703	36565550	2022-11-17 14:28:59.843347+00:00		t	48	73047293284356727	648518346479362449	73047293284361203	648518346471899291	[ 29843 137125 2595]	[ 29875 137111 2596]
1704	40766385	2022-11-17 14:28:59.843347+00:00		t	22	73187068834398381	648518346486067652	73187068834380970	648518346495592630	[ 33087 106943 2909]	[ 33091 106967 2908]
1705	16204068	2022-11-17 14:28:59.843347+00:00		t	18	72694487826452872	648518346486067652	72694487826429623	648518346500498904	[ 19189 106877 3318]	[ 19183 106901 3317]
1706	10381792	2022-11-17 14:28:59.843347+00:00		t	25	73116768876625497	648518346494038560	73116768876609553	648518346486067652	[ 32159 109165 2966]	[ 32145 109133 2967]
1707	37196758	2022-11-17 14:28:59.843347+00:00		t	31	73187137553923316	648518346494038560	73187137553934184	648518346486067652	[ 32963 108697 2939]	[ 32945 108675 2939]
1708	37196783	2022-11-17 14:28:59.843347+00:00		t	28	73187137553933536	648518346494038560	73187137553934184	648518346486067652	[ 32987 108569 2935]	[ 32977 108601 2936]
1709	17158230	2022-11-17 14:28:59.843347+00:00		t	29	73187068834312110	648518346489002225	73187068834282257	648518346486067652	[ 34033 107563 2876]	[ 34043 107537 2877]
1710	37196873	2022-11-17 14:28:59.843347+00:00		t	51	73187137553660745	648518346473084516	73187137553666459	648518346486067652	[ 33201 108679 2834]	[ 33161 108673 2835]
1713	19216375	2022-11-17 14:28:59.843347+00:00		t	53	73116700090233135	648518346499842444	73116700090245320	648518346486067652	[ 32153 107597 2919]	[ 32135 107631 2919]
1714	19216379	2022-11-17 14:28:59.843347+00:00		t	27	73116700090238658	648518346499385438	73116700090258085	648518346486067652	[ 32153 108493 2923]	[ 32143 108463 2925]
1715	19216401	2022-11-17 14:28:59.843347+00:00		t	56	73116700090246222	648518346499385438	73116700090233654	648518346486067652	[ 32187 108465 2921]	[ 32199 108433 2922]
1716	19216391	2022-11-17 14:28:59.843347+00:00		t	27	73116700090260215	648518346499893315	73116700090284971	648518346486067652	[ 32153 108359 2930]	[ 32175 108381 2930]
1717	19216415	2022-11-17 14:28:59.843347+00:00		t	28	73116700090260215	648518346499893315	73116700090345727	648518346486067652	[ 32181 108347 2934]	[ 32221 108349 2935]
1718	19216449	2022-11-17 14:28:59.843347+00:00		t	19	73116700090235862	648518346499893315	73116700090233575	648518346486067652	[ 32255 108281 2919]	[ 32269 108315 2919]
1719	34913927	2022-11-17 14:28:59.843347+00:00		t	28	72975962668906912	648518346477598684	72975962668902219	648518346486067652	[ 27097 108525 3038]	[ 27071 108523 3037]
1720	34913942	2022-11-17 14:28:59.843347+00:00		t	34	72975962668881329	648518346498554608	72975962668899566	648518346486067652	[ 27069 108437 3034]	[ 27097 108445 3034]
1721	34913943	2022-11-17 14:28:59.843347+00:00		t	12	72976031388284327	648518346494038560	72975962668803575	648518346486067652	[ 27067 108545 2992]	[ 27097 108535 2992]
1722	34913971	2022-11-17 14:28:59.843347+00:00		t	26	72975962668841803	648518346494038560	72975962668822537	648518346486067652	[ 27141 108503 3009]	[ 27167 108491 3008]
1723	12377179	2022-11-17 14:28:59.843347+00:00		t	45	73187068834214856	648518346477749655	73187068767498763	648518346486067652	[ 32809 107973 2826]	[ 32777 107965 2825]
1724	19640368	2022-11-17 14:28:59.843347+00:00		t	43	73116768809694973	648518346499842444	73116768809697540	648518346486067652	[ 31763 108851 2910]	[ 31761 108873 2912]
1728	34913984	2022-11-17 14:28:59.843347+00:00		t	13	72975962668827405	648518346501655896	72975962668824965	648518346486067652	[ 27241 108433 3005]	[ 27207 108435 3005]
1730	41650954	2022-11-17 14:28:59.843347+00:00		t	22	72764856436288926	648518346495592630	72764856436293815	648518346486067652	[ 22239 107935 3046]	[ 22209 107933 3046]
1731	8771546	2022-11-17 14:28:59.843347+00:00		t	26	72624050429914870	648518346514246169	72624050429902882	648518346486067652	[ 16943 105101 3429]	[ 16917 105099 3428]
1732	8771664	2022-11-17 14:28:59.843347+00:00		t	31	72624050429922321	648518346514246169	72624050429890515	648518346486067652	[ 17099 104969 3422]	[ 17085 104953 3421]
1733	8771680	2022-11-17 14:28:59.843347+00:00		t	12	72624050429893027	648518346514246169	72624050429868370	648518346486067652	[ 17127 105133 3414]	[ 17117 105159 3413]
1734	39771665	2022-11-17 14:28:59.843347+00:00		t	18	72764856503552642	648518346497261464	72764856503567915	648518346486067652	[ 20975 108459 3191]	[ 20977 108427 3192]
1735	11088796	2022-11-17 14:28:59.843347+00:00		t	147	73329798785012392	648518346511190146	73329798784963886	648518346494239755	[ 38589 166345 2184]	[ 38621 166339 2184]
1737	14902655	2022-11-17 14:28:59.843347+00:00		t	25	73116699889099994	648518346499541854	73116699889001552	648518346479951589	[ 31389 108473 2553]	[ 31361 108479 2554]
1739	29945152	2022-11-17 14:28:59.843347+00:00		t	28	73187068633154197	648518346488912397	73187068633154250	648518346479951589	[ 33247 107785 2556]	[ 33255 107817 2557]
1740	39138867	2022-11-17 14:28:59.843347+00:00		t	12	72976031254115384	648518346499541854	72976031254130195	648518346486457257	[ 28489 108587 2750]	[ 28465 108591 2750]
1741	29838130	2022-11-17 14:28:59.843347+00:00		t	18	73046468583804167	648518346499541854	73046468583874401	648518346488088855	[ 29991 110593 2561]	[ 30025 110599 2562]
1742	6881215	2022-11-17 14:28:59.843347+00:00		t	49	73116768675382723	648518346499541854	73116768675377679	648518346488088855	[ 30907 109023 2609]	[ 30953 109027 2608]
1743	17621463	2022-11-17 14:28:59.843347+00:00		t	24	72976855887904344	648518346495589814	72976855887902030	648518346488088855	[ 27535 133861 2750]	[ 27547 133883 2749]
1744	14902676	2022-11-17 14:28:59.843347+00:00		t	19	73116699889019320	648518346499541854	73116699889027874	648518346479951589	[ 31431 108281 2561]	[ 31467 108267 2561]
1745	14902693	2022-11-17 14:28:59.843347+00:00		t	21	73116699889009421	648518346499541854	73116699888985751	648518346479951589	[ 31539 108289 2545]	[ 31513 108315 2545]
1746	14902711	2022-11-17 14:28:59.843347+00:00		t	20	73116699889023363	648518346499541854	73116699889041011	648518346479951589	[ 31595 108323 2558]	[ 31607 108303 2560]
1747	37516418	2022-11-17 14:28:59.843347+00:00		t	23	72976168625862784	648518346499541854	72976168625685355	648518346492304255	[ 28333 113411 2578]	[ 28303 113391 2579]
1748	37516424	2022-11-17 14:28:59.843347+00:00		t	43	72976168625862784	648518346499541854	72976168625908967	648518346490181384	[ 28335 113423 2578]	[ 28329 113435 2581]
1749	42500025	2022-11-17 14:28:59.843347+00:00		t	67	73046674742279700	648518346499541854	73046674742431300	648518346479951589	[ 28707 117557 2566]	[ 28683 117589 2566]
1750	10829531	2022-11-17 14:28:59.843347+00:00		t	23	73046674808808541	648518346499541854	73046674808934471	648518346490181384	[ 28725 117523 2570]	[ 28719 117505 2572]
1751	8897166	2022-11-17 14:28:59.843347+00:00		t	18	72976305998075430	648518346499541854	72976305998036874	648518346479951589	[ 28657 117481 2566]	[ 28621 117489 2565]
1752	14902718	2022-11-17 14:28:59.843347+00:00		t	38	73116699888972484	648518346499541854	73116699888980582	648518346496957668	[ 31709 108343 2541]	[ 31673 108361 2543]
1753	42365212	2022-11-17 14:28:59.843347+00:00		t	15	73117456004390909	648518346507225160	73117456004396047	648518346471899291	[ 31729 130821 2875]	[ 31703 130843 2876]
1756	42364856	2022-11-17 14:28:59.843347+00:00		t	36	73117456004144421	648518346507225160	73117456004228268	648518346471899291	[ 30813 130873 2831]	[ 30847 130869 2830]
1757	591206	2022-11-17 14:28:59.843347+00:00		t	26	73047155845575920	648518346495589814	73047155845563711	648518346490181384	[ 28879 131297 2683]	[ 28853 131297 2682]
1759	13759373	2022-11-17 14:28:59.843347+00:00		t	33	73116699955925575	648518346503137403	73116699955917500	648518346479951589	[ 31265 108233 2613]	[ 31263 108257 2613]
1760	10829612	2022-11-17 14:28:59.843347+00:00		t	15	73046674809060714	648518346503137403	73046674809065743	648518346490181384	[ 28963 116781 2593]	[ 28995 116787 2595]
1762	18380398	2022-11-17 14:28:59.843347+00:00		t	41	72976168559064430	648518346503137403	72976168559051550	648518346490181384	[ 28565 114265 2544]	[ 28603 114253 2544]
1763	8762440	2022-11-17 14:28:59.843347+00:00		t	40	73046331278849620	648518346503137403	73046331278830944	648518346490181384	[ 28871 108101 2743]	[ 28889 108077 2743]
1764	11850020	2022-11-17 14:28:59.843347+00:00		t	51	73046331278869819	648518346488912397	73046331278879183	648518346479951589	[ 29737 108449 2759]	[ 29705 108447 2760]
1765	11850072	2022-11-17 14:28:59.843347+00:00		t	62	73046331278874451	648518346488912397	73046331278896374	648518346490181384	[ 29783 108349 2767]	[ 29779 108311 2768]
1766	11850089	2022-11-17 14:28:59.843347+00:00		t	47	73046331278874451	648518346488912397	73046331278888900	648518346490181384	[ 29795 108369 2760]	[ 29803 108343 2760]
1767	29945159	2022-11-17 14:28:59.843347+00:00		t	35	73187068633149942	648518346488912397	73187068633194995	648518346479951589	[ 33351 107765 2560]	[ 33341 107755 2563]
1768	29945172	2022-11-17 14:28:59.843347+00:00		t	30	73187068633165137	648518346488912397	73187068633165355	648518346479951589	[ 33387 107781 2560]	[ 33407 107823 2560]
1769	29945181	2022-11-17 14:28:59.843347+00:00		t	16	73187068633129239	648518346488912397	73187068633131946	648518346479951589	[ 33421 107749 2547]	[ 33441 107777 2547]
1770	29945196	2022-11-17 14:28:59.843347+00:00		t	22	73187068633158691	648518346488912397	73187068633154170	648518346479951589	[ 33493 107715 2556]	[ 33511 107737 2557]
1771	38566275	2022-11-17 14:28:59.843347+00:00		t	21	73046399864301149	648518346488912397	73046399864318707	648518346490181384	[ 30603 109949 2565]	[ 30637 109933 2566]
1772	13759231	2022-11-17 14:28:59.843347+00:00		t	20	73116699956008898	648518346488912397	73116699956014011	648518346490321079	[ 30943 108361 2645]	[ 30911 108349 2645]
1773	11850064	2022-11-17 14:28:59.843347+00:00		t	39	73046331278903732	648518346488912397	73046331278935326	648518346495918155	[ 29779 108385 2770]	[ 29761 108359 2771]
1774	13759367	2022-11-17 14:28:59.843347+00:00		t	20	73116699955988329	648518346503137403	73116699955995874	648518346478791252	[ 31225 108061 2639]	[ 31255 108055 2641]
1775	11850059	2022-11-17 14:28:59.843347+00:00		t	13	73046331278922447	648518346488912397	73046331278925021	648518346488088855	[ 29759 108437 2772]	[ 29757 108413 2774]
1776	38566264	2022-11-17 14:28:59.843347+00:00		t	37	73046399864301149	648518346488912397	73046399864370362	648518346488088855	[ 30583 109971 2561]	[ 30613 109961 2561]
1777	40694189	2022-11-17 14:28:59.843347+00:00		t	20	72764925423996842	648518346492239890	72764925424122260	648518346507411272	[ 20715 110141 3470]	[ 20729 110179 3472]
1778	6096186	2022-11-17 14:28:59.843347+00:00		t	12	72975893949358210	648518346504230240	72975893949358402	648518346497297432	[ 28427 106447 3017]	[ 28455 106469 3017]
1779	39771743	2022-11-17 14:28:59.843347+00:00		t	34	72764856503557021	648518346497261464	72764856503561185	648518346486067652	[ 21061 108525 3187]	[ 21075 108503 3187]
1780	19640826	2022-11-17 14:28:59.843347+00:00		t	16	73116768809675021	648518346489002225	73116768809662866	648518346486067652	[ 32389 108753 2897]	[ 32425 108743 2898]
1781	12377199	2022-11-17 14:28:59.843347+00:00		t	82	73187068767288664	648518346496175050	73187068767288232	648518346486067652	[ 32829 108533 2788]	[ 32799 108525 2788]
1782	12377358	2022-11-17 14:28:59.843347+00:00		t	29	73187068767331145	648518346496175050	73187068767366829	648518346486067652	[ 33057 108503 2823]	[ 33087 108505 2824]
1783	12377385	2022-11-17 14:28:59.843347+00:00		t	43	73187068767321561	648518346496175050	73187068767311699	648518346486067652	[ 33107 108531 2795]	[ 33143 108521 2795]
1784	19640865	2022-11-17 14:28:59.843347+00:00		t	30	73116700090090454	648518346496175050	73116768809576951	648518346486067652	[ 32495 108535 2863]	[ 32467 108555 2863]
1785	10829600	2022-11-17 14:28:59.843347+00:00		t	39	73046674809060714	648518346503137403	73046674809044039	648518346490181384	[ 28911 116819 2586]	[ 28943 116845 2586]
1786	13759411	2022-11-17 14:28:59.843347+00:00		t	28	73116699955941504	648518346503137403	73116699955961223	648518346478791252	[ 31285 108121 2622]	[ 31315 108121 2623]
1789	38566243	2022-11-17 14:28:59.843347+00:00		t	21	73046399864407385	648518346492002415	73046399864334292	648518346488088855	[ 30527 110337 2562]	[ 30507 110323 2564]
1790	38566233	2022-11-17 14:28:59.843347+00:00		t	53	73046399864334442	648518346492002415	73046399864334292	648518346488088855	[ 30499 110385 2562]	[ 30483 110369 2563]
1791	6881212	2022-11-17 14:28:59.843347+00:00		t	39	73116768675432499	648518346509233018	73116768675434646	648518346488088855	[ 30919 108819 2632]	[ 30939 108793 2634]
1792	38566214	2022-11-17 14:28:59.843347+00:00		t	30	73046399864302327	648518346492002415	73046399864271713	648518346479951589	[ 30415 110423 2554]	[ 30427 110399 2553]
1794	6881200	2022-11-17 14:28:59.843347+00:00		t	39	73116768675432499	648518346509233018	73116768675434660	648518346492304255	[ 30891 108825 2635]	[ 30913 108803 2636]
1795	6881311	2022-11-17 14:28:59.843347+00:00		t	20	73116768675359623	648518346509233018	73116768675354363	648518346479951589	[ 31231 108605 2602]	[ 31205 108581 2602]
1796	6881354	2022-11-17 14:28:59.843347+00:00		t	30	73116768675305737	648518346509233018	73116768675298675	648518346479951589	[ 31349 108681 2581]	[ 31315 108681 2582]
1797	34629827	2022-11-17 14:28:59.843347+00:00		t	33	73116699888969772	648518346509233018	73116699888972268	648518346479951589	[ 31853 108095 2532]	[ 31887 108089 2533]
1798	6881272	2022-11-17 14:28:59.843347+00:00		t	16	73116768675389147	648518346509233018	73116768675391754	648518346496957668	[ 31105 108597 2616]	[ 31125 108573 2617]
1799	6881279	2022-11-17 14:28:59.843347+00:00		t	27	73116768675356907	648518346509233018	73116768675349271	648518346496957668	[ 31179 108711 2602]	[ 31143 108697 2603]
1803	18445904	2022-11-17 14:28:59.843347+00:00		t	32	72975962534659831	648518346492002415	72975962534676161	648518346490181384	[ 28439 108363 2758]	[ 28451 108391 2758]
1804	8762532	2022-11-17 14:28:59.843347+00:00		t	25	73046331278775213	648518346492002415	73046331278772579	648518346490181384	[ 29221 108467 2715]	[ 29183 108457 2716]
1805	8762542	2022-11-17 14:28:59.843347+00:00		t	18	73046331278759767	648518346492002415	73046331278757016	648518346488088855	[ 29223 108447 2715]	[ 29201 108417 2716]
1806	16767825	2022-11-17 14:28:59.843347+00:00		t	24	72976031656826558	648518346503790497	72976031656818860	648518346500153411	[ 27581 108639 3541]	[ 27593 108619 3539]
1807	15513482	2022-11-17 14:28:59.843347+00:00		t	19	73046262895097185	648518346498647316	73046262895043977	648518346507411272	[ 29563 105511 3451]	[ 29535 105503 3450]
1808	6585005	2022-11-17 14:28:59.843347+00:00		t	21	72976168961624623	648518346498647316	72976168961631702	648518346507411272	[ 27037 112691 3299]	[ 27051 112681 3302]
1809	23665434	2022-11-17 14:28:59.843347+00:00		t	32	72694350588692270	648518346508860223	72694350588689936	648518346497088308	[ 18997 102995 3628]	[ 18969 102979 3628]
1810	27430385	2022-11-17 14:28:59.843347+00:00		t	36	72624050497020456	648518346508860223	72624050497032507	648518346486457257	[ 16535 104721 3558]	[ 16519 104721 3560]
1811	11858602	2022-11-17 14:28:59.843347+00:00		t	19	73260323393820445	648518346495211914	73260323393820533	648518346488683342	[ 36131 192725 2114]	[ 36125 192763 2115]
1812	7957699	2022-11-17 14:28:59.843347+00:00		t	12	73260254607236088	648518346495211914	73260254607252738	648518346488683342	[ 36853 191663 1991]	[ 36837 191657 1994]
1813	11858583	2022-11-17 14:28:59.843347+00:00		t	22	73260323393781399	648518346495211914	73260323393791442	648518346488683342	[ 36065 193171 2099]	[ 36095 193191 2100]
1814	11858465	2022-11-17 14:28:59.843347+00:00		t	35	73260323393878772	648518346495211914	73260323393896902	648518346488683342	[ 35907 193391 2140]	[ 35895 193353 2140]
1816	26401880	2022-11-17 14:28:59.843347+00:00		t	31	72624187935911476	648518346508860223	72624187935909127	648518346507411272	[ 16575 110327 3535]	[ 16573 110295 3535]
1817	31454237	2022-11-17 14:28:59.843347+00:00		t	18	72624119216362228	648518346508860223	72624119216362282	648518346497088308	[ 17149 107935 3501]	[ 17131 107969 3502]
1820	39813421	2022-11-17 14:28:59.843347+00:00		t	21	73046399864257307	648518346485955454	73046399864241652	648518346485925758	[ 29433 110451 2542]	[ 29467 110433 2543]
1821	22630213	2022-11-17 14:28:59.843347+00:00		t	60	72624050497074532	648518346508860223	72624050497077033	648518346486457257	[ 18167 105149 3577]	[ 18195 105165 3577]
1822	22630225	2022-11-17 14:28:59.843347+00:00		t	47	72624050497121936	648518346508860223	72624050497210164	648518346486457257	[ 18173 105155 3587]	[ 18203 105167 3587]
1824	4962687	2022-11-17 14:28:59.843347+00:00		t	28	72342712288139117	648518346489795159	72342712288134134	648518346467364359	[ 9149 110035 2266]	[ 9135 110003 2267]
1825	4962708	2022-11-17 14:28:59.843347+00:00		t	53	72342712288170734	648518346489795159	72342712288190273	648518346467364359	[ 9177 110079 2274]	[ 9159 110069 2276]
1826	35160782	2022-11-17 14:28:59.843347+00:00		t	25	74104541897287056	648518346489778527	74104541897393290	648518346499555675	[ 61375 186717 1670]	[ 61379 186761 1671]
1827	28270281	2022-11-17 14:28:59.843347+00:00		t	20	72553887911156348	648518346495890320	72553887911174689	648518346507411272	[ 16313 112615 3520]	[ 16297 112609 3522]
1828	42847703	2022-11-17 14:28:59.843347+00:00		t	17	74174910641467784	648518346489778527	74174910641564838	648518346499555675	[ 61777 187501 1668]	[ 61771 187499 1671]
1829	12734089	2022-11-17 14:28:59.843347+00:00		t	50	73116768742609285	648518346486977761	73116768742611804	648518346478791252	[ 30815 109177 2791]	[ 30807 109143 2792]
1830	8872773	2022-11-17 14:28:59.843347+00:00		t	39	73681436414504698	648518346486977761	73681436414497957	648518346491650246	[ 47717 159781 2282]	[ 47733 159819 2282]
1831	8872786	2022-11-17 14:28:59.843347+00:00		t	23	73681436414555768	648518346486977761	73681436414544289	648518346491650246	[ 47805 160177 2308]	[ 47779 160191 2309]
1832	18539611	2022-11-17 14:28:59.843347+00:00		t	28	72764719131581506	648518346488120350	72694350387494318	648518346514141918	[ 20481 103691 3303]	[ 20477 103653 3304]
1836	9346698	2022-11-17 14:28:59.843347+00:00		t	56	73468612463277079	648518346486977761	73468612463314097	648518346481506497	[ 41881 110563 2721]	[ 41915 110547 2722]
1837	9346705	2022-11-17 14:28:59.843347+00:00		t	42	73468612463279047	648518346486977761	73468612463296650	648518346481506497	[ 41893 110479 2717]	[ 41929 110469 2718]
1840	17825831	2022-11-17 14:28:59.843347+00:00		t	35	72976787302702354	648518346486977761	72976787302697215	648518346506689314	[ 27355 132501 3031]	[ 27335 132527 3032]
1841	16547145	2022-11-17 14:28:59.843347+00:00		t	22	73398999767832420	648518346486977761	73398999767784480	648518346500937116	[ 39111 132727 3056]	[ 39093 132749 3056]
1842	24173958	2022-11-17 14:28:59.843347+00:00		t	58	73046331346004065	648518346486977761	73046331346020590	648518346492304255	[ 28701 107255 2902]	[ 28715 107227 2903]
1843	26176237	2022-11-17 14:28:59.843347+00:00		t	40	72975962601927545	648518346486977761	72975962601918250	648518346488088855	[ 27459 107097 2945]	[ 27499 107099 2945]
1844	6531591	2022-11-17 14:28:59.843347+00:00		t	28	72976718583189836	648518346486977761	72976718583184993	648518346496957668	[ 27817 130765 3028]	[ 27847 130755 3027]
1845	45019934	2022-11-17 14:28:59.843347+00:00		t	22	73822448847773266	648518346486977761	73822448847782496	648518346491650246	[ 52105 168043 2385]	[ 52137 168031 2385]
1847	4535386	2022-11-17 14:28:59.843347+00:00		t	45	73751873945122173	648518346486977761	73751873945119804	648518346491650246	[ 49535 162755 2356]	[ 49535 162721 2356]
1848	27463196	2022-11-17 14:28:59.843347+00:00		t	43	73610450067375595	648518346472435721	73610450067373179	648518346486547121	[ 46077 143107 3919]	[ 46073 143067 3920]
1850	17508408	2022-11-17 14:28:59.843347+00:00		t	13	72976855954960604	648518346486977761	72976855954958293	648518346488088855	[ 28645 133341 2874]	[ 28637 133317 2873]
1851	7463908	2022-11-17 14:28:59.843347+00:00		t	23	73539737323162951	648518346489007453	73539737323170324	648518346487724866	[ 43273 132919 3148]	[ 43235 132917 3149]
1852	7463909	2022-11-17 14:28:59.843347+00:00		t	62	73539737323159545	648518346489007453	73539737323184416	648518346487724866	[ 43221 132081 3151]	[ 43247 132101 3152]
1853	21092078	2022-11-17 14:28:59.843347+00:00		t	26	73469368646010153	648518346486977761	73469368645996058	648518346524346373	[ 41501 132121 3224]	[ 41479 132147 3224]
1855	1322115	2022-11-17 14:28:59.843347+00:00		t	32	73188649113843327	648518346489069034	73188649113843341	648518346490181384	[ 34071 154979 2352]	[ 34047 155005 2353]
1859	5497080	2022-11-17 14:28:59.843347+00:00		t	53	73188992577174664	648518346489069034	73188992577348485	648518346493246640	[ 34505 165497 2184]	[ 34537 165483 2183]
1860	5397119	2022-11-17 14:28:59.843347+00:00		t	32	73398999700496340	648518346489007453	73398999700465627	648518346487724866	[ 39897 131709 2834]	[ 39919 131735 2834]
1861	5632704	2022-11-17 14:28:59.843347+00:00		t	33	73398999834777617	648518346489007453	73398999834769281	648518346487724866	[ 40097 131655 3118]	[ 40091 131691 3119]
1862	32912035	2022-11-17 14:28:59.843347+00:00		t	40	72624325307730108	648518346481398629	72624325307737167	648518346507411272	[ 17431 112957 3396]	[ 17455 112933 3396]
1863	4853773	2022-11-17 14:28:59.843347+00:00		t	15	73469368444790857	648518346489007453	73469368444761577	648518346487724866	[ 41259 132937 2874]	[ 41285 132923 2873]
1864	32912075	2022-11-17 14:28:59.843347+00:00		t	70	72624325307730023	648518346481398629	72624325307737167	648518346507411272	[ 17533 112939 3394]	[ 17493 112931 3395]
1866	13857930	2022-11-17 14:28:59.843347+00:00		t	26	73398175133873551	648518346486977761	73398175133887531	648518346481506497	[ 39817 107517 2980]	[ 39823 107551 2981]
1867	16851985	2022-11-17 14:28:59.843347+00:00		t	53	73751393647003438	648518346497873910	73751393647033989	648518346486863587	[ 50481 148203 3787]	[ 50511 148173 3788]
1868	34235917	2022-11-17 14:28:59.843347+00:00		t	59	72553750472382554	648518346491175544	72553750472435361	648518346507411272	[ 15735 107137 3587]	[ 15705 107163 3588]
1869	12143478	2022-11-17 14:28:59.843347+00:00		t	93	73188855205299256	648518346489069034	73188855205294468	648518346493246640	[ 33973 160677 2281]	[ 34003 160691 2281]
1870	12143483	2022-11-17 14:28:59.843347+00:00		t	42	73188855205304077	648518346489069034	73188855205301689	648518346493246640	[ 33979 160609 2281]	[ 34003 160587 2282]
1872	10470527	2022-11-17 14:28:59.843347+00:00		t	28	73116700022972794	648518346486977761	73116700022995229	648518346488088855	[ 31499 106523 2744]	[ 31465 106521 2743]
1873	32677053	2022-11-17 14:28:59.843347+00:00		t	15	73188855205290028	648518346489069034	73188855205239656	648518346490181384	[ 33747 160931 2264]	[ 33771 160957 2263]
1874	11870477	2022-11-17 14:28:59.843347+00:00		t	44	73046399998152659	648518346486977761	73046399998238573	648518346478791252	[ 30167 109841 2705]	[ 30183 109811 2704]
1875	19461169	2022-11-17 14:28:59.843347+00:00		t	26	72483450246147405	648518346481184000	72483450246177951	648518346478791252	[ 13245 110047 3143]	[ 13235 110031 3146]
1876	41724599	2022-11-17 14:28:59.843347+00:00		t	34	73188992644071380	648518346489069034	73188992644066978	648518346496957668	[ 34333 165147 2225]	[ 34325 165185 2225]
1877	44436417	2022-11-17 14:28:59.843347+00:00		t	29	73188992644052310	648518346489069034	73188992644059456	648518346496957668	[ 34215 164379 2219]	[ 34243 164369 2220]
1878	30548020	2022-11-17 14:28:59.843347+00:00		t	16	72624325106435406	648518346481398629	72624325106425972	648518346507411272	[ 17203 114017 3014]	[ 17183 114003 3013]
1879	29182765	2022-11-17 14:28:59.843347+00:00		t	21	73259430107727594	648518346489069034	73259430107714688	648518346494239755	[ 36445 167233 2218]	[ 36483 167223 2219]
1880	29182793	2022-11-17 14:28:59.843347+00:00		t	14	73259430107727647	648518346489069034	73259430107714688	648518346494239755	[ 36523 167281 2224]	[ 36527 167273 2223]
1881	31910080	2022-11-17 14:28:59.843347+00:00		t	14	73259292668935060	648518346489069034	73259292668927994	648518346494239755	[ 35615 163041 2290]	[ 35633 163029 2290]
1882	18850059	2022-11-17 14:28:59.843347+00:00		t	25	73469368645756589	648518346486977761	73469368645751070	648518346459644932	[ 41719 131709 3214]	[ 41715 131675 3215]
1884	11099512	2022-11-17 14:28:59.843347+00:00		t	20	72976787302439742	648518346486977761	72976787302459042	648518346506689314	[ 27961 133059 2967]	[ 27919 133059 2968]
1885	14556431	2022-11-17 14:28:59.843347+00:00		t	45	73046331345945083	648518346486977761	73046331345947795	648518346488088855	[ 29577 108173 2876]	[ 29543 108163 2878]
1886	29076463	2022-11-17 14:28:59.843347+00:00		t	15	72764787985467383	648518346510113830	72764787985455444	648518346500498904	[ 20715 105317 3591]	[ 20735 105293 3591]
1887	18670046	2022-11-17 14:28:59.843347+00:00		t	14	73116768742570367	648518346486977761	73116768742560593	648518346486457257	[ 31097 109543 2770]	[ 31069 109571 2770]
1888	11823032	2022-11-17 14:28:59.843347+00:00		t	37	73116768675463343	648518346486977761	73116768675463352	648518346489764403	[ 32357 109123 2645]	[ 32327 109137 2645]
1889	18669910	2022-11-17 14:28:59.843347+00:00		t	33	73116768742232560	648518346486977761	73116768742230427	648518346486457257	[ 30805 109883 2708]	[ 30779 109859 2708]
1891	19063296	2022-11-17 14:28:59.843347+00:00		t	27	73398999834782346	648518346486977761	73398999834784928	648518346501160982	[ 39827 131183 3128]	[ 39833 131213 3129]
1892	22214139	2022-11-17 14:28:59.843347+00:00		t	44	72694212948420810	648518346489466457	72694212948418066	648518346482280852	[19821 99015 3239]	[19813 98987 3240]
1894	27443302	2022-11-17 14:28:59.843347+00:00		t	36	72553750337950188	648518346505055110	72553750337959597	648518346509188474	[ 15759 106815 3249]	[ 15777 106799 3251]
1895	36239660	2022-11-17 14:28:59.843347+00:00		t	16	72905593723328247	648518346505055110	72905593723328269	648518346491611454	[ 26073 107045 2608]	[ 26055 107069 2608]
1896	22214263	2022-11-17 14:28:59.843347+00:00		t	34	72694212948433353	648518346489466457	72694212948425783	648518346482280852	[19935 99063 3241]	[19955 99037 3242]
1897	22214265	2022-11-17 14:28:59.843347+00:00		t	32	72694212948420788	648518346489466457	72694212948425863	648518346482280852	[19925 99129 3243]	[19959 99137 3244]
1898	10900172	2022-11-17 14:28:59.843347+00:00		t	28	72483312941567713	648518346489466457	72483312941583975	648518346482280852	[ 14277 106123 3446]	[ 14285 106157 3447]
1900	27622445	2022-11-17 14:28:59.843347+00:00		t	24	73399068487137449	648518346480140020	73399068487124486	648518346495278262	[ 39639 133487 2995]	[ 39615 133475 2993]
1901	39173862	2022-11-17 14:28:59.843347+00:00		t	22	72764925223088252	648518346497261464	72764925223085182	648518346497088308	[ 21059 108681 3198]	[ 21083 108667 3197]
1902	16845299	2022-11-17 14:28:59.843347+00:00		t	60	72694350454618723	648518346481508239	72694350454620914	648518346497088308	[ 19613 103437 3433]	[ 19651 103429 3433]
1904	4801137	2022-11-17 14:28:59.843347+00:00		t	53	72835362552441918	648518346491568958	72764993808261115	648518346497088308	[ 22537 111053 2923]	[ 22515 111081 2924]
1905	36099605	2022-11-17 14:28:59.843347+00:00		t	28	72694350588843687	648518346510113830	72694350588821361	648518346492304255	[ 19369 104383 3687]	[ 19379 104397 3686]
1907	2970140	2022-11-17 14:28:59.843347+00:00		t	40	72694556680107359	648518346470932604	72694556680109625	648518346497088308	[ 18833 109355 3540]	[ 18871 109357 3541]
1908	22628629	2022-11-17 14:28:59.843347+00:00		t	27	72835362418130170	648518346490340104	72835293698651620	648518346497088308	[ 24025 110593 2647]	[ 23999 110589 2646]
1909	6190129	2022-11-17 14:28:59.843347+00:00		t	38	72624187868888832	648518346459834884	72624187868879448	648518346497088308	[ 16619 109621 3437]	[ 16603 109653 3437]
1910	16412820	2022-11-17 14:28:59.843347+00:00		t	30	72694693917612396	648518346494562674	72694693917609839	648518346497088308	[ 18591 113903 3103]	[ 18621 113901 3103]
1911	22628642	2022-11-17 14:28:59.843347+00:00		t	32	72835293698656333	648518346490340104	72835293698677795	648518346497088308	[ 24041 110503 2656]	[ 24023 110531 2657]
1914	4800848	2022-11-17 14:28:59.843347+00:00		t	27	72764993808315593	648518346507433247	72764993808466193	648518346497088308	[ 22221 111025 2952]	[ 22237 110999 2953]
1915	12444843	2022-11-17 14:28:59.843347+00:00		t	39	72694419308198366	648518346499948172	72694419308204816	648518346497088308	[ 20007 105625 3649]	[ 19979 105649 3650]
1916	15819799	2022-11-17 14:28:59.843347+00:00		t	21	72975825095758539	648518346517677892	72975825095767496	648518346497088308	[ 28199 103947 2779]	[ 28199 103925 2781]
1918	20283241	2022-11-17 14:28:59.843347+00:00		t	20	72835293967033772	648518346507433247	72835293967069701	648518346497088308	[ 22557 110283 3129]	[ 22595 110299 3130]
1919	15819809	2022-11-17 14:28:59.843347+00:00		t	48	72975825095724346	648518346517677892	72975825095741454	648518346497088308	[ 28193 103855 2768]	[ 28221 103837 2769]
1920	11933986	2022-11-17 14:28:59.843347+00:00		t	12	72483381594006511	648518346491701240	72483381593998144	648518346497088308	[ 13355 106663 3325]	[ 13377 106645 3326]
1921	31317575	2022-11-17 14:28:59.843347+00:00		t	30	72694693850704505	648518346487038617	72694693850706996	648518346497088308	[ 18721 114227 3059]	[ 18705 114257 3060]
1922	14046491	2022-11-17 14:28:59.843347+00:00		t	42	72553750405029602	648518346486783620	72553750405021775	648518346497088308	[ 14625 108225 3356]	[ 14613 108197 3356]
1923	12444697	2022-11-17 14:28:59.843347+00:00		t	28	72694419308244680	648518346515690826	72694419308230914	648518346497088308	[ 19893 105625 3664]	[ 19871 105655 3665]
1924	12444748	2022-11-17 14:28:59.843347+00:00		t	35	72694419308224641	648518346491052321	72694419308213645	648518346497088308	[ 19885 105741 3660]	[ 19911 105753 3661]
1925	20819806	2022-11-17 14:28:59.843347+00:00		t	31	72413012849659582	648518346486783620	72413012849645130	648518346497088308	[ 11875 108527 3267]	[ 11891 108501 3267]
1926	29030166	2022-11-17 14:28:59.843347+00:00		t	18	72553750405122606	648518346486783620	72553750405084952	648518346497088308	[ 16141 108143 3380]	[ 16159 108109 3381]
1927	42535125	2022-11-17 14:28:59.843347+00:00		t	44	72694419308194375	648518346487855828	72694419308194346	648518346497088308	[ 19165 106045 3650]	[ 19173 106015 3650]
1928	42535168	2022-11-17 14:28:59.843347+00:00		t	40	72694419308202723	648518346495450703	72694419308202756	648518346497088308	[ 19249 105671 3652]	[ 19265 105705 3653]
1930	42535249	2022-11-17 14:28:59.843347+00:00		t	39	72694419308179033	648518346472588491	72694419308192277	648518346497088308	[ 19373 105877 3643]	[ 19345 105885 3645]
1931	42535136	2022-11-17 14:28:59.843347+00:00		t	20	72694419308200716	648518346531671834	72694419308200670	648518346497088308	[ 19185 105831 3649]	[ 19195 105815 3648]
1932	8213455	2022-11-17 14:28:59.843347+00:00		t	37	72624187868686013	648518346487038617	72624187868686029	648518346497088308	[ 18185 108839 3358]	[ 18181 108843 3357]
1933	15040019	2022-11-17 14:28:59.843347+00:00		t	42	72764993942553423	648518346487038617	72764993942686495	648518346497088308	[ 20937 111745 3204]	[ 20957 111717 3204]
1934	4843186	2022-11-17 14:28:59.843347+00:00		t	17	72976031187097746	648518346486344361	72976031187095334	648518346497088308	[ 27771 109581 2659]	[ 27797 109575 2659]
1935	3174986	2022-11-17 14:28:59.843347+00:00		t	46	72835225381847847	648518346467548679	72835225381862243	648518346497088308	[ 22749 108169 3417]	[ 22771 108191 3417]
1936	23010398	2022-11-17 14:28:59.843347+00:00		t	28	72483450246095963	648518346483546788	72483450246083193	648518346478791252	[ 14137 110335 3115]	[ 14103 110331 3115]
1937	23247583	2022-11-17 14:28:59.843347+00:00		t	51	72624187734617039	648518346479712192	72624187734606427	648518346497088308	[ 17149 110163 3150]	[ 17149 110133 3151]
1938	28920578	2022-11-17 14:28:59.843347+00:00		t	46	72905868735467198	648518346496014736	72905800015962747	648518346482280852	[ 26587 114707 2866]	[ 26603 114681 2867]
1939	43983740	2022-11-17 14:28:59.843347+00:00		t	18	72764925424339220	648518346487028449	72764925424334796	648518346497088308	[ 21847 109319 3559]	[ 21809 109313 3559]
1940	30013259	2022-11-17 14:28:59.843347+00:00		t	38	72553887575727701	648518346496014736	72553887575717780	648518346482280852	[ 15135 112123 2917]	[ 15169 112127 2917]
1941	24218989	2022-11-17 14:28:59.843347+00:00		t	56	72623844204365259	648518346496014736	72623844204343334	648518346482280852	[18077 98941 3283]	[18097 98915 3283]
1942	34904358	2022-11-17 14:28:59.843347+00:00		t	25	72553819057437450	648518346472619314	72553819057434961	648518346497088308	[ 16315 110021 3255]	[ 16341 109997 3255]
1944	24218990	2022-11-17 14:28:59.843347+00:00		t	27	72623844204330800	648518346496014736	72623844204328451	648518346482280852	[18063 99011 3279]	[18095 99013 3278]
1945	35446582	2022-11-17 14:28:59.843347+00:00		t	32	72412944062985965	648518346496014736	72412944062990858	648518346482280852	[ 11513 105605 3098]	[ 11537 105593 3098]
1946	18796627	2022-11-17 14:28:59.843347+00:00		t	21	72483518630125195	648518346496014736	72483518630150912	648518346482280852	[ 13385 111719 2494]	[ 13389 111725 2496]
1948	13937049	2022-11-17 14:28:59.843347+00:00		t	50	72623706362749972	648518346506836514	72623706362773286	648518346494226823	[17583 95443 2518]	[17583 95483 2519]
1949	8215657	2022-11-17 14:28:59.843347+00:00		t	48	72694143960528660	648518346506836514	72694143960520793	648518346498002535	[19335 97289 2741]	[19343 97267 2740]
1950	44259601	2022-11-17 14:28:59.843347+00:00		t	79	73398931115303811	648518346488702136	73398931115316067	648518346486863587	[ 40117 131005 3133]	[ 40115 130973 3134]
1951	5632754	2022-11-17 14:28:59.843347+00:00		t	12	73398999834802211	648518346488702136	73398999834829312	648518346486863587	[ 40159 131075 3134]	[ 40163 131103 3136]
1952	5632872	2022-11-17 14:28:59.843347+00:00		t	48	73398999834696423	648518346488702136	73398999834702772	648518346487724866	[ 40377 131741 3097]	[ 40373 131723 3098]
1954	33277412	2022-11-17 14:28:59.843347+00:00		t	16	72483518764471262	648518346496014736	72553887508663057	648518346482280852	[ 14329 111055 2803]	[ 14341 111085 2802]
1955	21881112	2022-11-17 14:28:59.843347+00:00		t	29	72764925491240745	648518346497088308	72764925491260479	648518346507411272	[ 22295 109093 3612]	[ 22325 109109 3614]
1956	7657460	2022-11-17 14:28:59.843347+00:00		t	25	72764718863221980	648518346506836514	72764718863198633	648518346467364359	[ 21147 102757 2766]	[ 21145 102789 2765]
1958	37835962	2022-11-17 14:28:59.843347+00:00		t	40	72624325173471028	648518346492281874	72624325173491689	648518346497088308	[ 18309 113899 3119]	[ 18287 113925 3119]
1959	16999728	2022-11-17 14:28:59.843347+00:00		t	22	72694487759192690	648518346498115482	72694487759185434	648518346497088308	[ 18989 107799 3107]	[ 19015 107827 3108]
1960	487288	2022-11-17 14:28:59.843347+00:00		t	51	72835088010022607	648518346467548679	72835088009995345	648518346497088308	[ 23171 104083 3536]	[ 23211 104089 3535]
1961	15890330	2022-11-17 14:28:59.843347+00:00		t	49	72764719265899075	648518346467548679	72764719265903541	648518346497088308	[ 20811 103373 3559]	[ 20783 103381 3559]
1962	5284789	2022-11-17 14:28:59.843347+00:00		t	35	72835362887960566	648518346467548679	72835362887969921	648518346497088308	[ 23251 112225 3544]	[ 23223 112247 3544]
1963	9748925	2022-11-17 14:28:59.843347+00:00		t	37	72624187935813485	648518346467548679	72624187935822969	648518346497088308	[ 16991 109113 3497]	[ 16959 109103 3498]
1964	9748936	2022-11-17 14:28:59.843347+00:00		t	29	72624187935811032	648518346467548679	72624187935816023	648518346497088308	[ 16997 109127 3493]	[ 16969 109147 3493]
1965	12119806	2022-11-17 14:28:59.843347+00:00		t	30	72834950503977630	648518346480010390	72834950503985236	648518346497088308	[22767 98473 3415]	[22805 98491 3415]
1966	42277735	2022-11-17 14:28:59.843347+00:00		t	25	72624187801712746	648518346475537024	72624187801722349	648518346497088308	[ 16897 109075 3291]	[ 16885 109043 3291]
1967	33106096	2022-11-17 14:28:59.843347+00:00		t	46	72764856637766298	648518346475537024	72764856637788741	648518346497088308	[ 21079 107011 3455]	[ 21101 106993 3456]
1968	33106121	2022-11-17 14:28:59.843347+00:00		t	56	72764856637761352	648518346475537024	72764856637777003	648518346497088308	[ 21089 107041 3452]	[ 21121 107033 3452]
1969	29030256	2022-11-17 14:28:59.843347+00:00		t	48	72553750405132815	648518346486783620	72553750405117522	648518346497088308	[ 16241 108083 3397]	[ 16253 108061 3396]
1970	34683310	2022-11-17 14:28:59.843347+00:00		t	31	72764719332801281	648518346475537024	72764719332807106	648518346497088308	[ 20733 103973 3605]	[ 20777 103975 3606]
1971	33478368	2022-11-17 14:28:59.843347+00:00		t	35	72624256521293250	648518346486783620	72624256521280132	648518346497088308	[ 18123 110733 3323]	[ 18155 110727 3323]
1972	9748948	2022-11-17 14:28:59.843347+00:00		t	32	72624187935843680	648518346467548679	72624187935843664	648518346497088308	[ 17011 109071 3506]	[ 16983 109051 3506]
1973	9748957	2022-11-17 14:28:59.843347+00:00		t	21	72624187935803931	648518346467548679	72624187935806315	648518346497088308	[ 17009 109141 3490]	[ 16989 109177 3491]
1974	32737881	2022-11-17 14:28:59.843347+00:00		t	15	72694487960610577	648518346475537024	72694487960617855	648518346497088308	[ 18971 108087 3531]	[ 18951 108061 3532]
1975	312662	2022-11-17 14:28:59.843347+00:00		t	52	72483312874253593	648518346475537024	72483312874258589	648518346497088308	[ 13619 106427 3225]	[ 13647 106451 3226]
1976	6190710	2022-11-17 14:28:59.843347+00:00		t	34	72624187868733371	648518346480373051	72624187868728504	648518346497088308	[ 17223 109683 3373]	[ 17245 109715 3374]
1977	312667	2022-11-17 14:28:59.843347+00:00		t	19	72483312874296182	648518346475537024	72483312874270131	648518346497088308	[ 13637 106445 3237]	[ 13643 106467 3236]
1979	34354061	2022-11-17 14:28:59.843347+00:00		t	72	72764581826907066	648518346487892948	72764581826904742	648518346497088308	[21897 98989 3539]	[21929 98985 3540]
1980	36997140	2022-11-17 14:28:59.843347+00:00		t	18	72764925424384843	648518346475537024	72764925424396058	648518346497088308	[ 21119 108673 3578]	[ 21141 108651 3578]
1982	15041957	2022-11-17 14:28:59.843347+00:00		t	25	72694350454423689	648518346507411272	72694350454430713	648518346497088308	[ 19251 103947 3351]	[ 19277 103939 3354]
1983	24315773	2022-11-17 14:28:59.843347+00:00		t	26	72624119216422877	648518346508860223	72624119216407632	648518346497088308	[ 17561 108139 3519]	[ 17541 108165 3519]
1984	23912451	2022-11-17 14:28:59.843347+00:00		t	26	72553750472117542	648518346509981242	72553750472080385	648518346497088308	[ 15227 106533 3473]	[ 15231 106521 3472]
1986	2970230	2022-11-17 14:28:59.843347+00:00		t	37	72694556680093265	648518346467548679	72694556680088481	648518346497088308	[ 19003 109325 3532]	[ 18967 109329 3534]
1987	3505206	2022-11-17 14:28:59.843347+00:00		t	18	72835156662331762	648518346487038617	72835156662329094	648518346497088308	[ 23293 105649 3383]	[ 23263 105631 3383]
1988	31317584	2022-11-17 14:28:59.843347+00:00		t	20	72694693850699494	648518346487038617	72694693850696959	648518346497088308	[ 18725 114247 3056]	[ 18719 114291 3055]
1989	26176067	2022-11-17 14:28:59.843347+00:00		t	14	72975962601832504	648518346488054046	72975962601837662	648518346497088308	[ 27213 107527 2912]	[ 27195 107497 2913]
1991	20895420	2022-11-17 14:28:59.843347+00:00		t	27	72835225381740653	648518346507433247	72835225381742502	648518346497088308	[ 23253 107371 3363]	[ 23223 107377 3363]
1992	16999771	2022-11-17 14:28:59.843347+00:00		t	24	72694487759185364	648518346498115482	72694487759192647	648518346497088308	[ 19019 107771 3110]	[ 19055 107775 3110]
1993	20595767	2022-11-17 14:28:59.843347+00:00		t	17	72694625198367645	648518346475665844	72694625198472538	648518346497088308	[ 19955 111395 3202]	[ 19959 111403 3203]
1994	34149658	2022-11-17 14:28:59.843347+00:00		t	38	72835362619567793	648518346510084922	72835293900071506	648518346497088308	[ 23373 110605 3052]	[ 23385 110581 3053]
1995	37835214	2022-11-17 14:28:59.843347+00:00		t	42	72624325173451950	648518346495799458	72624325173416648	648518346497088308	[ 17485 114321 3096]	[ 17519 114309 3096]
1996	37820863	2022-11-17 14:28:59.843347+00:00		t	36	72553819057526206	648518346510084922	72553819057537053	648518346497088308	[ 14539 110557 3287]	[ 14499 110547 3288]
1997	21880773	2022-11-17 14:28:59.843347+00:00		t	16	72764925491189449	648518346475537024	72764925491237645	648518346497088308	[ 21893 108651 3600]	[ 21887 108617 3600]
1998	14674217	2022-11-17 14:28:59.843347+00:00		t	37	72835362552291096	648518346507433247	72835362552304020	648518346497088308	[ 22701 111179 2861]	[ 22687 111205 2862]
1999	14674242	2022-11-17 14:28:59.843347+00:00		t	17	72835362552269747	648518346507433247	72835362552285819	648518346497088308	[ 22701 111175 2857]	[ 22713 111207 2857]
2000	36235182	2022-11-17 14:28:59.843347+00:00		t	19	72694419173919036	648518346485634579	72694419173924117	648518346497088308	[ 19729 106133 3359]	[ 19737 106163 3360]
2001	12224382	2022-11-17 14:28:59.843347+00:00		t	15	72834950504060984	648518346491671464	72834950504049090	648518346497088308	[ 24423 100271 3442]	[ 24413 100237 3442]
2002	17564230	2022-11-17 14:28:59.843347+00:00		t	33	72623981777231021	648518346518420310	72623981777317755	648518346497088308	[ 17967 104329 3474]	[ 17997 104321 3474]
2004	17564455	2022-11-17 14:28:59.843347+00:00		t	24	72623981777522330	648518346490560092	72623981777504514	648518346497088308	[ 18239 103605 3554]	[ 18265 103619 3554]
2006	40811884	2022-11-17 14:28:59.843347+00:00		t	22	72553819057661051	648518346507433247	72553819057649006	648518346497088308	[ 14883 108891 3335]	[ 14899 108871 3334]
2009	19529798	2022-11-17 14:28:59.843347+00:00		t	26	73116631303631081	648518346499141185	73116631303628800	648518346497088308	[ 31593 106415 2790]	[ 31615 106395 2790]
2016	41973835	2022-11-17 14:28:59.843347+00:00		t	49	73189954649584211	648518346514290910	73189954649595042	648518346494239755	[ 33263 193665 2094]	[ 33295 193669 2094]
2017	3930243	2022-11-17 14:28:59.843347+00:00		t	15	73260254674437801	648518346514290910	73260254674440085	648518346488683342	[ 35517 191367 2155]	[ 35489 191391 2155]
2018	3930304	2022-11-17 14:28:59.843347+00:00		t	14	73260254674427214	648518346514290910	73260254674413572	648518346494239755	[ 35551 191411 2147]	[ 35535 191433 2147]
2019	44339745	2022-11-17 14:28:59.843347+00:00		t	44	72764925357171697	648518346493930744	72764925357156645	648518346497088308	[ 21221 108919 3404]	[ 21257 108941 3404]
2020	34904292	2022-11-17 14:28:59.843347+00:00		t	21	72553819057543117	648518346507433247	72553819057547788	648518346497088308	[ 16227 109661 3292]	[ 16213 109667 3296]
2021	34904293	2022-11-17 14:28:59.843347+00:00		t	41	72553819057552562	648518346507433247	72553819057550270	648518346497088308	[ 16227 109815 3293]	[ 16217 109833 3295]
2022	34904349	2022-11-17 14:28:59.843347+00:00		t	60	72553819057512045	648518346507433247	72553819057502273	648518346497088308	[ 16337 109745 3277]	[ 16333 109781 3278]
2023	8213464	2022-11-17 14:28:59.843347+00:00		t	20	72624187868651763	648518346475390520	72624187868651710	648518346497088308	[ 18209 108847 3347]	[ 18195 108811 3347]
2026	21640459	2022-11-17 14:28:59.843347+00:00		t	14	72624187868888307	648518346490231002	72624187868893104	648518346497088308	[ 16811 108945 3436]	[ 16819 108967 3437]
2030	30138450	2022-11-17 14:28:59.843347+00:00		t	46	72553818990528445	648518346514428203	72553818990539884	648518346497088308	[ 15919 109719 3195]	[ 15923 109751 3196]
2032	5828043	2022-11-17 14:28:59.843347+00:00		t	36	72694556545880733	648518346488838734	72694556545889859	648518346497088308	[ 18459 108599 3309]	[ 18435 108569 3310]
2033	15281781	2022-11-17 14:28:59.843347+00:00		t	20	72764787918276477	648518346467125998	72764787918289144	648518346500498904	[ 20743 106491 3449]	[ 20761 106455 3449]
2034	8771584	2022-11-17 14:28:59.843347+00:00		t	36	72624050429929388	648518346496014736	72624050429914639	648518346486457257	[ 17003 104715 3432]	[ 16977 104699 3432]
2035	8771601	2022-11-17 14:28:59.843347+00:00		t	20	72624050429940536	648518346496014736	72624050429947793	648518346486457257	[ 17015 104697 3439]	[ 16991 104687 3440]
2037	20608395	2022-11-17 14:28:59.843347+00:00		t	64	72624256319761468	648518346488838734	72624256319748458	648518346497088308	[ 16481 112407 2852]	[ 16491 112371 2852]
2038	23247394	2022-11-17 14:28:59.843347+00:00		t	24	72624187734437205	648518346488838734	72624187734409260	648518346497088308	[ 16853 110225 3089]	[ 16867 110231 3087]
2039	15229817	2022-11-17 14:28:59.843347+00:00		t	30	72694693917794979	648518346488838734	72694693917807336	648518346497088308	[ 20185 113507 3177]	[ 20153 113517 3177]
2040	31925581	2022-11-17 14:28:59.843347+00:00		t	14	73189885930108572	648518346514290910	73189954649606955	648518346488683342	[ 33915 192503 2098]	[ 33899 192527 2099]
2041	9644015	2022-11-17 14:28:59.843347+00:00		t	15	72624393825855983	648518346489014001	72624393825875150	648518346507411272	[ 17767 114889 2998]	[ 17741 114911 3000]
2042	21640497	2022-11-17 14:28:59.843347+00:00		t	37	72624187868900394	648518346490231002	72624187868918124	648518346497088308	[ 16861 108833 3449]	[ 16857 108805 3448]
2043	41973816	2022-11-17 14:28:59.843347+00:00		t	21	73189954649601377	648518346514290910	73189954649595047	648518346494239755	[ 33243 193709 2097]	[ 33269 193727 2098]
2046	36377111	2022-11-17 14:28:59.843347+00:00		t	12	73328699810012606	648518346504949107	73328699810007689	648518346512252206	[ 38679 133493 3110]	[ 38717 133489 3111]
2047	10272313	2022-11-17 14:28:59.843347+00:00		t	39	72764993808309732	648518346467384327	72764993808318383	648518346486457257	[ 20971 112533 2942]	[ 21003 112517 2943]
2048	10272393	2022-11-17 14:28:59.843347+00:00		t	36	72764993808300605	648518346467384327	72764993808293686	648518346486457257	[ 21155 112525 2937]	[ 21175 112561 2938]
2049	10272419	2022-11-17 14:28:59.843347+00:00		t	33	72764993808281721	648518346467384327	72764993808288676	648518346486457257	[ 21233 112591 2933]	[ 21239 112559 2934]
2050	42589223	2022-11-17 14:28:59.843347+00:00		t	63	73400167529011150	648518346502017353	73400167529013490	648518346488683342	[ 40621 167771 2120]	[ 40593 167751 2121]
2051	2359655	2022-11-17 14:28:59.843347+00:00		t	24	73258193560031033	648518346504949107	73258193626804104	648518346477977837	[ 36791 130479 3081]	[ 36779 130477 3084]
2052	3158053	2022-11-17 14:28:59.843347+00:00		t	39	73328631023522206	648518346504949107	73328631023570367	648518346477977837	[ 37103 132491 3015]	[ 37079 132519 3017]
2053	3158352	2022-11-17 14:28:59.843347+00:00		t	64	73328631023555933	648518346504949107	73328631023560989	648518346477977837	[ 37827 132715 3023]	[ 37805 132743 3024]
2054	19991209	2022-11-17 14:28:59.843347+00:00		t	27	73258262279394240	648518346504949107	73258262279401948	648518346477977837	[ 36543 132351 3033]	[ 36531 132361 3036]
2055	12604208	2022-11-17 14:28:59.843347+00:00		t	39	73329798784526735	648518346502017353	73329798784723217	648518346488683342	[ 37225 166623 2068]	[ 37241 166593 2069]
2056	23440846	2022-11-17 14:28:59.843347+00:00		t	50	72835294168358671	648518346496014736	72835294168348739	648518346482280852	[ 22617 110169 3505]	[ 22639 110149 3504]
2057	18413157	2022-11-17 14:28:59.843347+00:00		t	14	73189748491349550	648518346502017353	73189748491364961	648518346488683342	[ 34061 188343 2172]	[ 34061 188369 2174]
2058	40874116	2022-11-17 14:28:59.843347+00:00		t	23	73328631023539092	648518346504949107	73328631023583888	648518346477977837	[ 38741 132833 3014]	[ 38775 132835 3016]
2059	12718069	2022-11-17 14:28:59.843347+00:00		t	56	73540630206750943	648518346504949107	73540630206731373	648518346491650246	[ 44339 158337 2280]	[ 44327 158303 2281]
2060	40873778	2022-11-17 14:28:59.843347+00:00		t	29	73328631023570313	648518346504949107	73328631023572722	648518346501160982	[ 37977 132417 3027]	[ 37971 132385 3028]
2061	19640592	2022-11-17 14:28:59.843347+00:00		t	47	73116768809520720	648518346504949107	73116768809526710	648518346486067652	[ 31999 109495 2842]	[ 32041 109473 2842]
2062	31839140	2022-11-17 14:28:59.843347+00:00		t	15	72553544179673082	648518346499562075	72553544179665849	648518346494996387	[ 15857 102377 3299]	[ 15875 102361 3298]
2063	17508360	2022-11-17 14:28:59.843347+00:00		t	12	72976855954958393	648518346504949107	72976855954960724	648518346471899291	[ 28519 133543 2870]	[ 28535 133513 2870]
2064	7906512	2022-11-17 14:28:59.843347+00:00		t	36	73047224632043792	648518346504949107	73047224632036187	648518346471899291	[ 29523 133695 2737]	[ 29535 133669 2737]
2065	7906059	2022-11-17 14:28:59.843347+00:00		t	34	73047224632283487	648518346504949107	73047224632263195	648518346506689314	[ 28779 133743 2818]	[ 28803 133763 2818]
2066	7906334	2022-11-17 14:28:59.843347+00:00		t	40	73047224632123474	648518346504949107	73047224632113563	648518346471899291	[ 29275 133637 2766]	[ 29245 133615 2768]
2068	7561768	2022-11-17 14:28:59.843347+00:00		t	30	73116768742518050	648518346504949107	73116768742510368	648518346485925758	[ 32713 109169 2753]	[ 32715 109143 2752]
2069	13304755	2022-11-17 14:28:59.843347+00:00		t	42	72906555997277504	648518346504949107	72906555997307085	648518346506689314	[ 26149 136375 2980]	[ 26175 136341 2982]
2070	13829206	2022-11-17 14:28:59.843347+00:00		t	46	73329729998323144	648518346502017353	73329729998315732	648518346488683342	[ 38107 164013 2012]	[ 38131 163989 2012]
2071	13829235	2022-11-17 14:28:59.843347+00:00		t	22	73329729998297805	648518346502017353	73329729998290067	648518346488683342	[ 38241 164163 2004]	[ 38251 164147 2003]
2072	13829290	2022-11-17 14:28:59.843347+00:00		t	25	73329729998269338	648518346502017353	73329729998287459	648518346488683342	[ 38555 164267 1998]	[ 38541 164275 2000]
2073	18158974	2022-11-17 14:28:59.843347+00:00		t	25	73329661278902812	648518346502017353	73329661278918750	648518346493246640	[ 38249 163613 2035]	[ 38263 163579 2035]
2074	825908	2022-11-17 14:28:59.843347+00:00		t	18	72905593924687393	648518346504949107	72905593924682416	648518346486457257	[ 26243 107419 3004]	[ 26233 107433 3003]
2075	534509	2022-11-17 14:28:59.843347+00:00		t	21	73330073797014714	648518346502017353	73330073797029041	648518346494239755	[ 36921 175615 2404]	[ 36903 175579 2406]
2076	18158990	2022-11-17 14:28:59.843347+00:00		t	16	73329661278944593	648518346502017353	73329661278930690	648518346493246640	[ 38279 163733 2036]	[ 38303 163695 2037]
2077	18158997	2022-11-17 14:28:59.843347+00:00		t	33	73329661278941914	648518346502017353	73329661278930690	648518346493246640	[ 38311 163811 2039]	[ 38345 163799 2040]
2078	11721060	2022-11-17 14:28:59.843347+00:00		t	26	73328631157704629	648518346504949107	73328631157704636	648518346524346373	[ 38633 131997 3245]	[ 38613 131981 3244]
2079	12377554	2022-11-17 14:28:59.843347+00:00		t	38	73187068767293968	648518346504949107	73187068767330928	648518346497297432	[ 33439 108507 2801]	[ 33473 108495 2802]
2080	42390236	2022-11-17 14:28:59.843347+00:00		t	44	72905731162462525	648518346480843521	72905731162510547	648518346481059930	[ 25677 110657 2683]	[ 25695 110651 2684]
2081	23509864	2022-11-17 14:28:59.843347+00:00		t	17	73329867571323409	648518346502017353	73329867571316349	648518346488683342	[ 38623 169785 2214]	[ 38663 169781 2213]
2082	24298160	2022-11-17 14:28:59.843347+00:00		t	15	73539806042633978	648518346504949107	73539806042644004	648518346524346373	[ 43229 134537 3137]	[ 43209 134573 3136]
2083	24298182	2022-11-17 14:28:59.843347+00:00		t	33	73539806042704549	648518346504949107	73539806042704566	648518346477252808	[ 43273 134585 3161]	[ 43241 134583 3162]
2084	24298189	2022-11-17 14:28:59.843347+00:00		t	30	73539806042633978	648518346504949107	73539806042649101	648518346459644932	[ 43247 134537 3136]	[ 43253 134571 3138]
2085	20625649	2022-11-17 14:28:59.843347+00:00		t	19	73330005077438165	648518346502017353	73330005077409790	648518346493246640	[ 37581 173533 2354]	[ 37581 173545 2353]
2086	19991321	2022-11-17 14:28:59.843347+00:00		t	21	73258262279351083	648518346504949107	73258262279374834	648518346477977837	[ 36851 132451 3028]	[ 36851 132487 3029]
2087	20680470	2022-11-17 14:28:59.843347+00:00		t	45	73680749890850778	648518346504949107	73680749890829935	648518346500937116	[ 47797 141151 3565]	[ 47765 141165 3566]
2088	20625756	2022-11-17 14:28:59.843347+00:00		t	32	73330005077414594	648518346502017353	73330005077412220	648518346493246640	[ 37725 173531 2349]	[ 37753 173519 2347]
2089	20625764	2022-11-17 14:28:59.843347+00:00		t	29	73330005077423894	648518346502017353	73330005077412220	648518346493246640	[ 37733 173477 2351]	[ 37759 173479 2352]
2090	28684047	2022-11-17 14:28:59.843347+00:00		t	50	73187137419705608	648518346504949107	73187137419718552	648518346490321079	[ 33285 110225 2673]	[ 33289 110265 2673]
2091	32859196	2022-11-17 14:28:59.843347+00:00		t	15	73189679905654375	648518346502017353	73189679905650759	648518346488683342	[ 34259 184557 2315]	[ 34285 184541 2315]
2092	18413252	2022-11-17 14:28:59.843347+00:00		t	18	73189748491342076	648518346502017353	73189748491349424	648518346488683342	[ 34169 188145 2169]	[ 34197 188173 2170]
2093	18200556	2022-11-17 14:28:59.843347+00:00		t	24	73117524858059083	648518346504949107	73117524858056616	648518346471899291	[ 31209 131401 3130]	[ 31223 131373 3130]
2094	26825232	2022-11-17 14:28:59.843347+00:00		t	33	73116700090071205	648518346504949107	73116700090078183	648518346492304255	[ 32519 107067 2859]	[ 32507 107035 2859]
2095	30051407	2022-11-17 14:28:59.843347+00:00		t	64	73398243719360540	648518346504949107	73398243719355783	648518346481506497	[ 39233 109659 2793]	[ 39207 109683 2794]
2096	11541586	2022-11-17 14:28:59.843347+00:00		t	20	73260048583103677	648518346502017353	73260048583099288	648518346488683342	[ 35227 186083 2276]	[ 35227 186053 2275]
2097	32986069	2022-11-17 14:28:59.843347+00:00		t	32	73187137486438849	648518346504949107	73187137486442508	648518346490321079	[ 32861 110275 2699]	[ 32835 110283 2699]
2098	26046649	2022-11-17 14:28:59.843347+00:00		t	16	73116700023203391	648518346504949107	73116700023196996	648518346465075317	[ 32581 106673 2820]	[ 32545 106683 2821]
2099	26046655	2022-11-17 14:28:59.843347+00:00		t	20	73116700023241985	648518346504949107	73116700023263815	648518346492304255	[ 32591 106689 2822]	[ 32561 106707 2823]
2100	37545199	2022-11-17 14:28:59.843347+00:00		t	28	72976031388214459	648518346504949107	72976031388209421	648518346490321079	[ 28247 108637 2969]	[ 28271 108611 2970]
2101	7294344	2022-11-17 14:28:59.843347+00:00		t	21	72835362350905278	648518346488163920	72835362350919757	648518346494200711	[ 24257 111927 2454]	[ 24285 111917 2453]
2102	27175517	2022-11-17 14:28:59.843347+00:00		t	38	73189679838935936	648518346502017353	73189679838943683	648518346494239755	[ 34167 185419 2279]	[ 34133 185423 2280]
2103	27175653	2022-11-17 14:28:59.843347+00:00		t	14	73189679838835408	648518346502017353	73189679838810336	648518346488683342	[ 34305 185867 2238]	[ 34311 185835 2238]
2104	27175684	2022-11-17 14:28:59.843347+00:00		t	17	73189679838879377	648518346502017353	73189679838874467	648518346488683342	[ 34321 185723 2253]	[ 34355 185723 2253]
2105	27175741	2022-11-17 14:28:59.843347+00:00		t	13	73189679838867145	648518346502017353	73189679838860094	648518346488683342	[ 34437 185681 2250]	[ 34433 185689 2249]
2106	38544996	2022-11-17 14:28:59.843347+00:00		t	31	73681505200905846	648518346504949107	73681505200929354	648518346491650246	[ 48907 163471 2346]	[ 48927 163449 2348]
2107	31633851	2022-11-17 14:28:59.843347+00:00		t	21	73259292668721351	648518346504949107	73259292668729365	648518346494239755	[ 35437 162387 2201]	[ 35465 162405 2202]
2108	31633952	2022-11-17 14:28:59.843347+00:00		t	58	73259292668764477	648518346504949107	73259292668741605	648518346494239755	[ 35683 162289 2210]	[ 35671 162263 2210]
2110	7294388	2022-11-17 14:28:59.843347+00:00		t	33	72835362350942491	648518346488163920	72835362350875755	648518346494200711	[ 24335 112005 2446]	[ 24341 111973 2446]
2111	35794394	2022-11-17 14:28:59.843347+00:00		t	29	73259567479790102	648518346504949107	73259567479827199	648518346488088855	[ 36713 170749 2183]	[ 36683 170739 2184]
2112	35794260	2022-11-17 14:28:59.843347+00:00		t	45	73259567479768068	648518346504949107	73259567479761551	648518346494239755	[ 36497 170303 2175]	[ 36487 170339 2176]
2113	36270596	2022-11-17 14:28:59.843347+00:00		t	18	73187137486664191	648518346504949107	73187137486668488	648518346509188474	[ 33455 109341 2736]	[ 33487 109357 2736]
2114	36270532	2022-11-17 14:28:59.843347+00:00		t	28	73187137486640821	648518346504949107	73187137486640839	648518346478791252	[ 33357 109289 2721]	[ 33385 109277 2721]
2115	36270551	2022-11-17 14:28:59.843347+00:00		t	77	73187137486631294	648518346504949107	73187137486635988	648518346478791252	[ 33377 109455 2718]	[ 33407 109441 2718]
2116	40873801	2022-11-17 14:28:59.843347+00:00		t	14	73328631023479679	648518346504949107	73328631023477232	648518346500937116	[ 38003 132669 2992]	[ 38005 132683 2992]
2117	40873853	2022-11-17 14:28:59.843347+00:00		t	17	73328631023548797	648518346504949107	73328631023551198	648518346500937116	[ 38097 132821 3020]	[ 38087 132857 3021]
2118	40277312	2022-11-17 14:28:59.843347+00:00		t	29	73400305035158906	648518346502017353	73400305035172248	648518346493246640	[ 40057 171077 2287]	[ 40073 171049 2288]
2119	41644753	2022-11-17 14:28:59.843347+00:00		t	14	73189679838979353	648518346502017353	73189679838984852	648518346494239755	[ 34217 184983 2295]	[ 34207 184981 2293]
2121	27481627	2022-11-17 14:28:59.843347+00:00		t	46	73680887396724242	648518346502018121	73680887396738332	648518346500937116	[ 47869 143383 3623]	[ 47871 143419 3624]
2123	36270539	2022-11-17 14:28:59.843347+00:00		t	40	73187137486600965	648518346504949107	73187137486612412	648518346497297432	[ 33361 109473 2713]	[ 33391 109469 2713]
2124	36270555	2022-11-17 14:28:59.843347+00:00		t	28	73187137486631294	648518346504949107	73187137486640872	648518346497297432	[ 33381 109463 2720]	[ 33411 109463 2721]
2125	36270566	2022-11-17 14:28:59.843347+00:00		t	68	73187137486648437	648518346504949107	73187137486661980	648518346509188474	[ 33411 109539 2734]	[ 33443 109545 2734]
2126	36270570	2022-11-17 14:28:59.843347+00:00		t	21	73187137486720379	648518346504949107	73187137486709389	648518346497895015	[ 33415 108919 2754]	[ 33445 108925 2752]
2128	45032713	2022-11-17 14:28:59.843347+00:00		t	32	73329592559324064	648518346502017353	73329592559332622	648518346493246640	[ 37309 161579 2000]	[ 37329 161595 2002]
2129	45032730	2022-11-17 14:28:59.843347+00:00		t	29	73329592559319774	648518346502017353	73329592559332622	648518346493246640	[ 37331 161601 1997]	[ 37355 161619 1998]
2130	12744247	2022-11-17 14:28:59.843347+00:00		t	37	73821693738779055	648518346502018121	73751324994587726	648518346500937116	[ 51213 146335 3878]	[ 51191 146337 3880]
2132	4606611	2022-11-17 14:28:59.843347+00:00		t	70	73680818677182717	648518346502018121	73680818677250669	648518346493171442	[ 47395 142601 3607]	[ 47369 142627 3607]
2133	5704950	2022-11-17 14:28:59.843347+00:00		t	42	73751324927478193	648518346502018121	73751324927485495	648518346493171442	[ 49737 145743 3751]	[ 49707 145757 3751]
2134	9849793	2022-11-17 14:28:59.843347+00:00		t	39	73821693604754679	648518346499984707	73821693604732161	648518346493171442	[ 51647 146661 3697]	[ 51669 146637 3697]
2135	9849798	2022-11-17 14:28:59.843347+00:00		t	41	73821693604722478	648518346499984707	73821693604737665	648518346524346373	[ 51691 146771 3699]	[ 51675 146791 3700]
2136	20054132	2022-11-17 14:28:59.843347+00:00		t	34	73892131135404485	648518346499984707	73892131135407042	648518346501160982	[ 53761 148425 3787]	[ 53743 148397 3787]
2137	5705167	2022-11-17 14:28:59.843347+00:00		t	16	73751324927477974	648518346502018121	73751324927489675	648518346493171442	[ 50193 145461 3748]	[ 50169 145433 3749]
2138	10500096	2022-11-17 14:28:59.843347+00:00		t	39	73328768395404561	648518346502018121	73328768395439291	648518346500937116	[ 37965 135761 2914]	[ 37953 135747 2916]
2139	18493080	2022-11-17 14:28:59.843347+00:00		t	14	73751324927482903	648518346502018121	73751324927489675	648518346493171442	[ 50207 145493 3749]	[ 50199 145473 3752]
2140	16492590	2022-11-17 14:28:59.843347+00:00		t	27	73821693738808452	648518346502018121	73821693738798467	648518346493171442	[ 52367 145729 3885]	[ 52373 145705 3884]
2141	3266823	2022-11-17 14:28:59.843347+00:00		t	21	73680887396870344	648518346502018121	73680887396867877	648518346493171442	[ 48757 144057 3676]	[ 48791 144055 3676]
2142	7813603	2022-11-17 14:28:59.843347+00:00		t	28	73610312225924481	648518346479303057	73610312225959100	648518346477252808	[ 46079 138889 3208]	[ 46103 138905 3207]
2143	34474706	2022-11-17 14:28:59.843347+00:00		t	36	73469574737228825	648518346502018121	73469574737278011	648518346500937116	[ 41779 137733 3089]	[ 41779 137753 3092]
2144	33897739	2022-11-17 14:28:59.843347+00:00		t	15	73469574804547725	648518346502018121	73469574804526005	648518346500937116	[ 42725 138613 3268]	[ 42715 138591 3269]
2145	34474740	2022-11-17 14:28:59.843347+00:00		t	66	73469574737269594	648518346502018121	73469574737284879	648518346500937116	[ 41821 137695 3090]	[ 41835 137683 3093]
2146	44583387	2022-11-17 14:28:59.843347+00:00		t	14	73469505950859657	648518346502018121	73469505950885676	648518346501160982	[ 41053 137141 3030]	[ 41063 137177 3031]
2147	33897857	2022-11-17 14:28:59.843347+00:00		t	25	73469574804594013	648518346502018121	73469574804573455	648518346500937116	[ 42929 138825 3292]	[ 42947 138855 3292]
2148	5705017	2022-11-17 14:28:59.843347+00:00		t	28	73751324927463768	648518346502018121	73751324927450923	648518346493171442	[ 49879 145607 3736]	[ 49849 145623 3736]
2151	17815946	2022-11-17 14:28:59.843347+00:00		t	32	72835362686500981	648518346510084922	72835362686503319	648518346497297432	[ 22989 111031 3109]	[ 22995 111005 3109]
2152	43733733	2022-11-17 14:28:59.843347+00:00		t	41	72483450313407080	648518346510084922	72483450313420954	648518346497088308	[ 14319 110371 3311]	[ 14297 110391 3312]
2153	37835523	2022-11-17 14:28:59.843347+00:00		t	22	72624325173678896	648518346492281874	72624325173679008	648518346482280852	[ 17819 114649 3201]	[ 17845 114667 3201]
2154	15086177	2022-11-17 14:28:59.843347+00:00		t	43	72694281869340192	648518346467135470	72694281869340197	648518346507411272	[ 18549 101167 3689]	[ 18579 101173 3688]
2156	31969564	2022-11-17 14:28:59.843347+00:00		t	69	72694075576686849	648518346500949427	72694075576686801	648518346500153411	[18739 96019 3424]	[18731 95983 3425]
2158	42594793	2022-11-17 14:28:59.843347+00:00		t	22	73257506163898115	648518346492790969	73257506163911031	648518346490321079	[ 36217 108983 2671]	[ 36195 108963 2672]
2160	640473	2022-11-17 14:28:59.843347+00:00		t	33	72905525540485132	648518346502021449	72905525540614374	648518346507411272	[ 25885 105599 3597]	[ 25877 105631 3598]
2161	18905543	2022-11-17 14:28:59.843347+00:00		t	34	72905594193265841	648518346502021449	72905594193273349	648518346500153411	[ 26555 106767 3586]	[ 26593 106767 3587]
2162	28094927	2022-11-17 14:28:59.843347+00:00		t	24	73538706329553803	648518346490269367	73538706329562527	648518346481506497	[ 43559 102065 2711]	[ 43567 102057 2713]
2163	31842431	2022-11-17 14:28:59.843347+00:00		t	39	72694488027762163	648518346502021449	72694488027779874	648518346507411272	[ 18677 107449 3683]	[ 18721 107443 3684]
2164	13719339	2022-11-17 14:28:59.843347+00:00		t	50	72835362955130939	648518346502021449	72835362955116540	648518346500153411	[ 22963 112299 3697]	[ 22997 112297 3697]
2165	18905489	2022-11-17 14:28:59.843347+00:00		t	17	72905594193265841	648518346502021449	72905594193365398	648518346500153411	[ 26521 106777 3587]	[ 26529 106801 3589]
2166	7814104	2022-11-17 14:28:59.843347+00:00		t	32	73610312225707935	648518346488865002	73610312225707961	648518346501160982	[ 46671 138649 3128]	[ 46709 138657 3129]
2167	9554005	2022-11-17 14:28:59.843347+00:00		t	32	72835294101489272	648518346502021449	72835294101472719	648518346482280852	[ 24455 109931 3449]	[ 24463 109945 3449]
2168	29204344	2022-11-17 14:28:59.843347+00:00		t	15	72835088077111443	648518346502021449	72835088077109223	648518346482280852	[ 23083 103881 3660]	[ 23063 103911 3660]
2169	14937168	2022-11-17 14:28:59.843347+00:00		t	39	72976169028560377	648518346502021449	72976169028296585	648518346500153411	[ 26921 112713 3342]	[ 26951 112723 3342]
2170	5061895	2022-11-17 14:28:59.843347+00:00		t	18	72694556747230415	648518346502021449	72694556747225793	648518346507411272	[ 20027 109963 3680]	[ 20005 109981 3679]
2171	18687038	2022-11-17 14:28:59.843347+00:00		t	50	72905731632150246	648518346502021449	72905731632172367	648518346507411272	[ 26375 112075 3554]	[ 26385 112107 3554]
2172	42018896	2022-11-17 14:28:59.843347+00:00		t	17	72905594126109642	648518346502021449	72905594126097307	648518346482280852	[ 24861 107239 3435]	[ 24835 107259 3436]
2173	21881257	2022-11-17 14:28:59.843347+00:00		t	21	72764925491245854	648518346502021449	72764925491258243	648518346507411272	[ 22463 109473 3610]	[ 22449 109445 3613]
2175	3143946	2022-11-17 14:28:59.843347+00:00		t	41	72694556747216221	648518346502021449	72694556747204422	648518346507411272	[ 19759 108885 3668]	[ 19737 108857 3669]
2176	7814144	2022-11-17 14:28:59.843347+00:00		t	78	73610312225773758	648518346476675600	73610312225757616	648518346501160982	[ 46797 138735 3152]	[ 46783 138749 3151]
2177	2671945	2022-11-17 14:28:59.843347+00:00		t	20	72836324692088179	648518346509099839	72836324692099866	648518346506689314	[ 24137 140517 3002]	[ 24157 140489 3002]
2178	7814249	2022-11-17 14:28:59.843347+00:00		t	22	73610312225880812	648518346488865002	73610312225905165	648518346501160982	[ 47037 138933 3202]	[ 47077 138939 3203]
2179	9349831	2022-11-17 14:28:59.843347+00:00		t	14	72625493404587965	648518346472529099	72625493404578524	648518346506689314	[ 18179 147943 3109]	[ 18191 147915 3110]
2180	22552938	2022-11-17 14:28:59.843347+00:00		t	13	72764719064530656	648518346502181193	72764719064539793	648518346482280852	[ 21581 103719 3163]	[ 21603 103741 3162]
2181	18196607	2022-11-17 14:28:59.843347+00:00		t	15	72695931002475932	648518346497026861	72695931002483226	648518346506689314	[ 19377 149795 3394]	[ 19347 149777 3396]
2182	18196225	2022-11-17 14:28:59.843347+00:00		t	20	72695931002466683	648518346497026861	72695931002460169	648518346506689314	[ 18829 150415 3388]	[ 18793 150417 3388]
2183	18196590	2022-11-17 14:28:59.843347+00:00		t	66	72695931002466444	648518346497026861	72695931002480951	648518346506689314	[ 19297 150127 3395]	[ 19319 150105 3395]
2184	18196359	2022-11-17 14:28:59.843347+00:00		t	16	72695931002417377	648518346497026861	72695931002419989	648518346506689314	[ 18959 150257 3369]	[ 18997 150245 3371]
2185	18196440	2022-11-17 14:28:59.843347+00:00		t	14	72695931002433352	648518346497026861	72695931002440036	648518346471899291	[ 19093 150069 3376]	[ 19127 150049 3377]
2186	18196414	2022-11-17 14:28:59.843347+00:00		t	29	72695931002453243	648518346497026861	72695931002453261	648518346471899291	[ 19049 149943 3385]	[ 19075 149955 3386]
2187	23188362	2022-11-17 14:28:59.843347+00:00		t	54	72695862282885103	648518346497026861	72695862282885084	648518346506689314	[ 19435 149335 3360]	[ 19455 149313 3360]
2189	16181170	2022-11-17 14:28:59.843347+00:00		t	13	72342712489545645	648518346496671612	72342712489538517	648518346498002535	[ 9529 109567 2674]	[ 9545 109599 2674]
2190	32989884	2022-11-17 14:28:59.843347+00:00		t	13	72694487759193839	648518346490237960	72694487759220136	648518346498002535	[ 18657 106535 3120]	[ 18667 106505 3120]
2191	42182822	2022-11-17 14:28:59.843347+00:00		t	15	73469368578626931	648518346489805273	73469368578773461	648518346486547121	[ 41065 131467 3084]	[ 41091 131449 3084]
2193	23542238	2022-11-17 14:28:59.843347+00:00		t	41	72624119015117437	648518346487409299	72624119015117510	648518346498002535	[ 17333 106621 3149]	[ 17309 106637 3150]
2194	20552768	2022-11-17 14:28:59.843347+00:00		t	17	72342712489133461	648518346494264434	72342712489297583	648518346498002535	[ 9023 109695 2574]	[ 8987 109687 2575]
2195	36923334	2022-11-17 14:28:59.843347+00:00		t	16	72553681551517658	648518346494264434	72553681551505813	648518346498002535	[ 15279 106163 3190]	[ 15253 106151 3189]
2197	23110769	2022-11-17 14:28:59.843347+00:00		t	17	72342712489463916	648518346517348645	72342712489468915	648518346498002535	[ 9189 109011 2644]	[ 9183 109005 2647]
2199	37810277	2022-11-17 14:28:59.843347+00:00		t	47	72412875410714642	648518346488251166	72412875410692070	648518346498002535	[ 11061 104239 3265]	[ 11073 104209 3265]
2200	1140023	2022-11-17 14:28:59.843347+00:00		t	43	72834950235619460	648518346512932766	72834950235624931	648518346498002535	[23303 99467 2940]	[23279 99441 2941]
2201	10764538	2022-11-17 14:28:59.843347+00:00		t	22	72694350119037849	648518346489985111	72694350119033004	648518346498002535	[ 20411 104101 2766]	[ 20423 104127 2767]
2202	28028847	2022-11-17 14:28:59.843347+00:00		t	30	72624050093990349	648518346488251166	72624050093985319	648518346498002535	[ 18361 105085 2698]	[ 18329 105087 2699]
2203	12624384	2022-11-17 14:28:59.843347+00:00		t	15	73610450000157252	648518346489805273	73610450000140178	648518346486547121	[ 46939 142127 3737]	[ 46957 142099 3738]
2204	12624337	2022-11-17 14:28:59.843347+00:00		t	31	73610450000093504	648518346489805273	73610450000145344	648518346486547121	[ 46901 142079 3733]	[ 46911 142045 3733]
2206	20791052	2022-11-17 14:28:59.843347+00:00		t	43	73539943481457763	648518346489805273	73539943481447282	648518346486547121	[ 44051 137513 3096]	[ 44079 137495 3096]
2207	20791070	2022-11-17 14:28:59.843347+00:00		t	20	73539943481479417	648518346489805273	73539943481479423	648518346486547121	[ 44095 137535 3107]	[ 44123 137547 3107]
2208	21092048	2022-11-17 14:28:59.843347+00:00		t	53	73469368646094575	648518346489805273	73469368646077647	648518346486547121	[ 41439 132661 3258]	[ 41441 132629 3258]
2210	15377335	2022-11-17 14:28:59.843347+00:00		t	40	72694281466677141	648518346489985111	72694281466679389	648518346498002535	[ 19447 100475 2911]	[ 19411 100475 2911]
2211	16895993	2022-11-17 14:28:59.843347+00:00		t	23	72483312740101442	648518346489985111	72483312740084113	648518346498002535	[ 13789 104483 2989]	[ 13771 104459 2989]
2212	20791075	2022-11-17 14:28:59.843347+00:00		t	114	73539943481501232	648518346489805273	73539943481547993	648518346486547121	[ 44125 137553 3121]	[ 44147 137529 3122]
2213	42530004	2022-11-17 14:28:59.843347+00:00		t	78	72905456821385034	648518346478077653	72905456821384950	648518346500153411	[ 25315 103741 3702]	[ 25315 103709 3703]
2214	24238623	2022-11-17 14:28:59.843347+00:00		t	25	72694143960664287	648518346489985111	72764512704909493	648518346498002535	[20465 97921 2812]	[20501 97907 2813]
2217	32134776	2022-11-17 14:28:59.843347+00:00		t	31	72624118746802127	648518346489985111	72624118746820069	648518346498002535	[ 17299 107209 2693]	[ 17335 107213 2693]
2218	37292360	2022-11-17 14:28:59.843347+00:00		t	29	72834950235540506	648518346489985111	72834950235527977	648518346498002535	[23303 99067 2906]	[23285 99059 2905]
2219	11437115	2022-11-17 14:28:59.843347+00:00		t	56	73751393579870514	648518346489805273	73751393579858511	648518346486547121	[ 50851 149409 3634]	[ 50843 149459 3635]
2220	40313361	2022-11-17 14:28:59.843347+00:00		t	24	73116769078189753	648518346492126319	73116769078166487	648518346500153411	[ 31741 109675 3444]	[ 31733 109711 3444]
2221	2781673	2022-11-17 14:28:59.843347+00:00		t	37	72975963004263420	648518346492126319	72975963004282389	648518346500153411	[ 26903 106995 3602]	[ 26913 106969 3604]
2222	34391027	2022-11-17 14:28:59.843347+00:00		t	29	72553750136518306	648518346489985111	72553750136508091	648518346498002535	[ 15079 108401 2840]	[ 15071 108431 2839]
2223	42583212	2022-11-17 14:28:59.843347+00:00		t	22	73046262760662659	648518346496268556	73046262760688753	648518346482280852	[ 29229 106001 3136]	[ 29227 106037 3138]
2224	7478744	2022-11-17 14:28:59.843347+00:00		t	29	72624325374982212	648518346481066976	72624325375003412	648518346500153411	[ 16589 113317 3581]	[ 16579 113343 3584]
2225	14711507	2022-11-17 14:28:59.843347+00:00		t	40	73046400333810801	648518346492126319	73046400333806161	648518346500153411	[ 28683 110427 3370]	[ 28683 110459 3370]
2226	12689213	2022-11-17 14:28:59.843347+00:00		t	58	72764306277592888	648518346472722185	72764306277593981	648518346482280852	[20893 91407 2188]	[20879 91439 2188]
2227	3162140	2022-11-17 14:28:59.843347+00:00		t	23	73046193973805162	648518346496268556	73046193973971092	648518346500153411	[ 29667 103339 2966]	[ 29699 103355 2965]
2229	20239827	2022-11-17 14:28:59.843347+00:00		t	31	72975549882301182	648518346472722185	72975549882289974	648518346482280852	[28321 95965 2125]	[28317 95965 2123]
2230	5554622	2022-11-17 14:28:59.843347+00:00		t	13	72694694051918632	648518346517524522	72694694051901262	648518346507411272	[ 19975 113237 3389]	[ 19993 113263 3388]
2231	30435491	2022-11-17 14:28:59.843347+00:00		t	22	72695931002439269	648518346497026861	72695931002441790	648518346471899291	[ 19523 149539 3378]	[ 19559 149561 3379]
2232	16233844	2022-11-17 14:28:59.843347+00:00		t	24	72834881448866333	648518346472722185	72834881448866361	648518346482280852	[23127 96335 2732]	[23113 96361 2732]
2233	30435391	2022-11-17 14:28:59.843347+00:00		t	54	72695931002442104	648518346497026861	72695931002446295	648518346506689314	[ 19451 149795 3380]	[ 19457 149767 3382]
2234	30435473	2022-11-17 14:28:59.843347+00:00		t	18	72695931002439269	648518346497026861	72695931002421682	648518346506689314	[ 19515 149533 3376]	[ 19535 149555 3376]
2235	42573486	2022-11-17 14:28:59.843347+00:00		t	67	73046331480409070	648518346502021449	73046331480314854	648518346500153411	[ 29293 108497 3199]	[ 29261 108509 3199]
2236	26552955	2022-11-17 14:28:59.843347+00:00		t	55	72835018619159267	648518346472722185	72835018619159525	648518346482280852	[ 23311 101609 2187]	[ 23295 101579 2186]
2238	1520436	2022-11-17 14:28:59.843347+00:00		t	24	73116493864532180	648518346517524522	73116493864522535	648518346482280852	[ 31729 101463 2731]	[ 31725 101435 2730]
2241	29910915	2022-11-17 14:28:59.843347+00:00		t	38	72483244087946871	648518346489943001	72483244087913724	648518346467364359	[ 13389 103783 3201]	[ 13379 103815 3201]
2242	42379875	2022-11-17 14:28:59.843347+00:00		t	41	73046194041224637	648518346491204641	73046194041239431	648518346500153411	[ 29715 103387 3157]	[ 29745 103415 3158]
2243	5554660	2022-11-17 14:28:59.843347+00:00		t	34	72694694051933809	648518346517524522	72694694051921200	648518346507411272	[ 20029 113237 3396]	[ 20039 113265 3396]
2244	2659402	2022-11-17 14:28:59.843347+00:00		t	19	72483244154854747	648518346489943001	72483244154849056	648518346486457257	[ 13435 103861 3254]	[ 13431 103833 3254]
2245	2659403	2022-11-17 14:28:59.843347+00:00		t	24	72483244154614082	648518346489943001	72483244154691788	648518346486457257	[ 13459 103717 3211]	[ 13439 103737 3212]
2247	43733659	2022-11-17 14:28:59.843347+00:00		t	18	72483450313175982	648518346487013859	72483450313201035	648518346494996387	[ 14109 109635 3214]	[ 14135 109619 3215]
2248	7479334	2022-11-17 14:28:59.843347+00:00		t	77	72624325374855678	648518346495799458	72624325374848120	648518346500153411	[ 17079 112863 3521]	[ 17045 112851 3522]
2249	25027004	2022-11-17 14:28:59.843347+00:00		t	27	72483244020623450	648518346489943001	72483244020623439	648518346467364359	[ 14311 104387 2989]	[ 14273 104373 2989]
2250	23028370	2022-11-17 14:28:59.843347+00:00		t	26	72975687925090274	648518346491204641	72975687925090258	648518346500153411	[28007 99439 3240]	[28037 99449 3240]
2251	23028447	2022-11-17 14:28:59.843347+00:00		t	41	72975687925102154	648518346491204641	72975687925125591	648518346500153411	[ 28101 100031 3245]	[ 28103 100039 3248]
2252	8906948	2022-11-17 14:28:59.843347+00:00		t	22	72975893815075787	648518346497874166	72975893815055601	648518346491611454	[ 28539 105397 2717]	[ 28527 105437 2717]
2253	152359	2022-11-17 14:28:59.843347+00:00		t	32	73046125254564701	648518346467144174	73046125254580751	648518346500153411	[ 30307 101559 2992]	[ 30311 101551 2995]
2254	36857738	2022-11-17 14:28:59.843347+00:00		t	22	72835156729481331	648518346495799458	72835156729509171	648518346482280852	[ 24505 104703 3541]	[ 24489 104739 3543]
2255	24500688	2022-11-17 14:28:59.843347+00:00		t	16	72835087204875651	648518346492126063	72835087204849100	648518346494200711	[ 23009 103149 2037]	[ 23009 103179 2037]
2257	24500690	2022-11-17 14:28:59.843347+00:00		t	23	72835087204882725	648518346492126063	72835087204849100	648518346494200711	[ 23017 103165 2040]	[ 23013 103193 2040]
2258	33798809	2022-11-17 14:28:59.843347+00:00		t	32	72975894083479632	648518346472530635	72975894083502623	648518346500153411	[ 27661 104515 3220]	[ 27679 104539 3219]
2259	24500795	2022-11-17 14:28:59.843347+00:00		t	76	72835087204942990	648518346492126063	72835087204891703	648518346494200711	[ 23077 103129 2052]	[ 23103 103145 2052]
2260	743818	2022-11-17 14:28:59.843347+00:00		t	15	72836049679990945	648518346495037618	72836049679951205	648518346471899291	[ 24207 132983 2732]	[ 24229 132981 2731]
2261	17749758	2022-11-17 14:28:59.843347+00:00		t	46	73539943548887959	648518346497120684	73539943548932998	648518346495278262	[ 43397 138079 3326]	[ 43411 138045 3327]
2262	8789739	2022-11-17 14:28:59.843347+00:00		t	30	73469437231382664	648518346497120684	73469437231407389	648518346495278262	[ 41681 134017 3030]	[ 41679 133987 3031]
2264	14266988	2022-11-17 14:28:59.843347+00:00		t	17	73328699675803554	648518346497120684	73328699675798092	648518346501160982	[ 38201 133587 2839]	[ 38203 133615 2840]
2265	16135782	2022-11-17 14:28:59.843347+00:00		t	13	73469437432597387	648518346497120684	73469437432595009	648518346495278262	[ 41253 134187 3356]	[ 41251 134149 3357]
2266	12469994	2022-11-17 14:28:59.843347+00:00		t	29	73469437432600186	648518346497120684	73469437432582894	648518346495278262	[ 41163 134151 3354]	[ 41187 134133 3354]
2268	22554174	2022-11-17 14:28:59.843347+00:00		t	37	73328768395471806	648518346486863587	73328768395479284	648518346459644932	[ 37259 135345 2930]	[ 37231 135357 2930]
2269	2181669	2022-11-17 14:28:59.843347+00:00		t	34	72835087271778961	648518346492126063	72835087271774049	648518346494200711	[ 22665 104285 2098]	[ 22655 104301 2097]
2270	14489888	2022-11-17 14:28:59.843347+00:00		t	53	72624050497075084	648518346509302650	72624050497061855	648518346507411272	[ 18151 105975 3576]	[ 18111 105977 3576]
2271	22554187	2022-11-17 14:28:59.843347+00:00		t	15	73328768395544406	648518346500834972	73328768395466834	648518346486863587	[ 37265 135397 2949]	[ 37275 135401 2947]
2272	22554203	2022-11-17 14:28:59.843347+00:00		t	47	73328768395561796	648518346500834972	73328768395583900	648518346486863587	[ 37323 135419 2953]	[ 37345 135445 2953]
2273	22554212	2022-11-17 14:28:59.843347+00:00		t	24	73328768395612876	648518346500834972	73328768395531357	648518346486863587	[ 37347 135383 2953]	[ 37371 135387 2952]
2274	22554231	2022-11-17 14:28:59.843347+00:00		t	32	73328768395452341	648518346481634463	73328768395462171	648518346486863587	[ 37461 135599 2930]	[ 37443 135643 2930]
2275	7485760	2022-11-17 14:28:59.843347+00:00		t	53	72835362485252196	648518346497874166	72835362485258643	648518346481059930	[ 23659 112061 2763]	[ 23691 112065 2762]
2277	23817240	2022-11-17 14:28:59.843347+00:00		t	47	72835568844979384	648518346497317272	72835568844952368	648518346500153411	[ 22699 116791 3119]	[ 22729 116789 3119]
2278	22554236	2022-11-17 14:28:59.843347+00:00		t	55	73328768395407358	648518346513619754	73328768395421989	648518346486863587	[ 37475 135833 2910]	[ 37463 135831 2912]
2279	22554345	2022-11-17 14:28:59.843347+00:00		t	35	73328768395484724	648518346512279633	73328768395493702	648518346500937116	[ 37709 135507 2940]	[ 37733 135491 2940]
2280	26444253	2022-11-17 14:28:59.843347+00:00		t	26	72835362417999147	648518346489538905	72835362417988285	648518346494200711	[ 23447 111899 2593]	[ 23469 111875 2594]
2281	27555811	2022-11-17 14:28:59.843347+00:00		t	34	72764925290088464	648518346507433247	72764925290092946	648518346497088308	[ 21017 110441 3287]	[ 21033 110477 3287]
2283	7663274	2022-11-17 14:28:59.843347+00:00		t	23	72553819191599263	648518346520791350	72553819191599291	648518346497088308	[ 15879 110183 3476]	[ 15899 110191 3477]
2284	7663288	2022-11-17 14:28:59.843347+00:00		t	22	72553819191510461	648518346520791350	72553819191603993	648518346497088308	[ 15893 110135 3480]	[ 15913 110149 3480]
2285	31078827	2022-11-17 14:28:59.843347+00:00		t	76	73540767578563555	648518346481194330	73540767578555493	648518346494685429	[ 44917 162053 2165]	[ 44925 162021 2166]
2286	30690443	2022-11-17 14:28:59.843347+00:00		t	20	72694212814212308	648518346479452114	72694212814202114	648518346498002535	[20321 99501 2990]	[20323 99491 2988]
2287	27940478	2022-11-17 14:28:59.843347+00:00		t	28	72412943996061925	648518346476047586	72412943996054310	648518346495592630	[ 12059 104883 3035]	[ 12031 104867 3036]
2290	4801006	2022-11-17 14:28:59.843347+00:00		t	18	72764993808297123	648518346485669139	72764993808308062	648518346497088308	[ 22409 111237 2938]	[ 22375 111225 2938]
2292	18508177	2022-11-17 14:28:59.843347+00:00		t	31	73963254921479154	648518346491771710	73963254921509993	648518346491650246	[ 56923 171345 2167]	[ 56927 171313 2167]
2294	19585760	2022-11-17 14:28:59.843347+00:00		t	26	72905800015677770	648518346498236570	72905800015883456	648518346478791252	[ 26121 112715 2832]	[ 26143 112695 2833]
2296	35676305	2022-11-17 14:28:59.843347+00:00		t	46	72976168692914512	648518346498236570	72976168692970246	648518346492304255	[ 26629 114601 2702]	[ 26657 114609 2703]
2297	42717498	2022-11-17 14:28:59.843347+00:00		t	29	72905662644272013	648518346522179866	72905662644272071	648518346509188474	[ 25035 108789 3051]	[ 25025 108813 3050]
2298	3056630	2022-11-17 14:28:59.843347+00:00		t	21	73610381415041101	648518346491054883	73610381415013810	648518346486547121	[ 46953 140201 4059]	[ 46961 140195 4058]
2299	11591826	2022-11-17 14:28:59.843347+00:00		t	23	72413081367736854	648518346482930729	72413081367769081	648518346481059930	[ 10913 109927 2856]	[ 10909 109951 2858]
2300	43274350	2022-11-17 14:28:59.843347+00:00		t	24	73680818677366574	648518346474374509	73680818677350763	648518346500937116	[ 48375 143141 3649]	[ 48385 143171 3648]
2301	43274418	2022-11-17 14:28:59.843347+00:00		t	34	73680818677388784	648518346474374509	73680818677393248	648518346500937116	[ 48547 143333 3662]	[ 48573 143309 3662]
2302	3742785	2022-11-17 14:28:59.843347+00:00		t	18	73539943615721525	648518346474374509	73539943615707785	648518346493171442	[ 43625 138763 3352]	[ 43593 138753 3352]
2303	3742789	2022-11-17 14:28:59.843347+00:00		t	50	73539943615721585	648518346474374509	73539943615713817	648518346493171442	[ 43655 138781 3352]	[ 43617 138801 3353]
2304	3742796	2022-11-17 14:28:59.843347+00:00		t	23	73539943615711020	648518346474374509	73539943615726321	648518346493171442	[ 43667 138733 3356]	[ 43649 138717 3358]
2305	39014509	2022-11-17 14:28:59.843347+00:00		t	12	72694487625028337	648518346476047586	72694487625030815	648518346467364359	[ 20171 106917 2879]	[ 20187 106877 2878]
2306	22584975	2022-11-17 14:28:59.843347+00:00		t	35	72975893882204065	648518346482930729	72975893882239775	648518346486457257	[ 26761 106339 2864]	[ 26759 106375 2865]
2307	8870606	2022-11-17 14:28:59.843347+00:00		t	20	72413081434869850	648518346482930729	72413081434872505	648518346494996387	[ 12001 110291 2991]	[ 12007 110281 2993]
2308	3742865	2022-11-17 14:28:59.843347+00:00		t	14	73539943615719135	648518346474374509	73539943615542359	648518346512252206	[ 44005 138815 3342]	[ 44013 138831 3340]
2309	22815790	2022-11-17 14:28:59.843347+00:00		t	43	73539943615596954	648518346474374509	73539943615620578	648518346501160982	[ 44023 138817 3343]	[ 44041 138839 3342]
2310	11591813	2022-11-17 14:28:59.843347+00:00		t	24	72413081367701645	648518346482930729	72413081367706977	648518346481059930	[ 10893 109995 2842]	[ 10883 109971 2844]
2311	2359426	2022-11-17 14:28:59.843347+00:00		t	30	73258193626961783	648518346474374509	73258193626987414	648518346500937116	[ 36245 131065 3149]	[ 36277 131067 3150]
2312	18704910	2022-11-17 14:28:59.843347+00:00		t	21	73328631090726060	648518346474374509	73328631090734196	648518346477977837	[ 37391 131843 3188]	[ 37395 131811 3191]
2313	21169742	2022-11-17 14:28:59.843347+00:00		t	25	73751256207809116	648518346474374509	73751256207981908	648518346500937116	[ 49527 144639 3726]	[ 49521 144613 3728]
2314	21169804	2022-11-17 14:28:59.843347+00:00		t	52	73751256207997459	648518346474374509	73751256208007634	648518346501160982	[ 49667 144657 3737]	[ 49681 144659 3739]
2315	22132030	2022-11-17 14:28:59.843347+00:00		t	29	73751324927519394	648518346474374509	73751324927519426	648518346493171442	[ 50951 146567 3763]	[ 50929 146573 3763]
2316	25535103	2022-11-17 14:28:59.843347+00:00		t	53	73610381146619892	648518346474374509	73610381146629241	648518346477977837	[ 46925 141277 3530]	[ 46899 141287 3531]
2317	28737578	2022-11-17 14:28:59.843347+00:00		t	14	73610381415021098	648518346491054883	73610381415016295	648518346486547121	[ 46995 140273 4060]	[ 46997 140305 4059]
2320	18554263	2022-11-17 14:28:59.843347+00:00		t	30	72623981777557293	648518346481508239	72623981777557321	648518346492304255	[ 18117 103151 3571]	[ 18097 103185 3571]
2321	8438757	2022-11-17 14:28:59.843347+00:00		t	44	72624119149225732	648518346481508239	72624119149235238	648518346495592630	[ 16461 106925 3365]	[ 16439 106951 3366]
2323	8021859	2022-11-17 14:28:59.843347+00:00		t	25	72624050564128583	648518346481508239	72624050564144440	648518346492304255	[ 16991 104649 3701]	[ 17009 104623 3701]
2324	11934378	2022-11-17 14:28:59.843347+00:00		t	30	72483381593742716	648518346481508239	72483381593532119	648518346492304255	[ 13823 107009 3215]	[ 13849 107023 3215]
2325	15281825	2022-11-17 14:28:59.843347+00:00		t	40	72764787918290782	648518346481508239	72764787918285725	648518346500498904	[ 20793 105763 3446]	[ 20809 105795 3446]
2326	8870636	2022-11-17 14:28:59.843347+00:00		t	52	72413081434832006	648518346482930729	72413081434829265	648518346494996387	[ 12067 110253 2975]	[ 12099 110239 2976]
2327	32361336	2022-11-17 14:28:59.843347+00:00		t	43	72694487692413262	648518346482930729	72694487692284627	648518346481059930	[ 20015 106755 3074]	[ 19989 106733 3074]
2328	2581130	2022-11-17 14:28:59.843347+00:00		t	29	72483450179030191	648518346482930729	72483450179037683	648518346481059930	[ 13283 108569 3003]	[ 13315 108571 3003]
2329	15281718	2022-11-17 14:28:59.843347+00:00		t	57	72764787918293414	648518346481508239	72764787918296479	648518346500498904	[ 20719 105597 3451]	[ 20685 105589 3452]
2330	15281722	2022-11-17 14:28:59.843347+00:00		t	26	72764787918283063	648518346481508239	72764787918290800	648518346500498904	[ 20713 105721 3450]	[ 20685 105737 3452]
2331	36871081	2022-11-17 14:28:59.843347+00:00		t	34	73047499577140718	648518346477717468	73047499577140685	648518346506689314	[ 29235 142609 2912]	[ 29201 142617 2913]
2332	13627220	2022-11-17 14:28:59.843347+00:00		t	29	72553750270957725	648518346482930729	72553750270959934	648518346481059930	[ 15051 107161 3151]	[ 15021 107149 3153]
2335	31807203	2022-11-17 14:28:59.843347+00:00		t	24	72694074972963195	648518346494439794	72694074972842309	648518346489054813	[19891 96007 2306]	[19899 95985 2305]
2337	5910325	2022-11-17 14:28:59.843347+00:00		t	52	72905525138133591	648518346489572037	72905525138143699	648518346479847574	[ 25665 105427 2892]	[ 25627 105433 2892]
2338	1889579	2022-11-17 14:28:59.843347+00:00		t	21	72624050295705201	648518346489572037	72624050295679740	648518346479847574	[ 18181 105471 3171]	[ 18169 105453 3171]
2339	186440	2022-11-17 14:28:59.843347+00:00		t	12	72905525071263848	648518346489572037	72905525137891183	648518346479847574	[ 25819 105459 2825]	[ 25785 105479 2826]
2340	24028989	2022-11-17 14:28:59.843347+00:00		t	37	72905525204933429	648518346489572037	72905525204930601	648518346479847574	[ 24661 105529 2954]	[ 24659 105499 2954]
2341	3720372	2022-11-17 14:28:59.843347+00:00		t	19	73398931048345746	648518346498274714	73398931048343185	648518346494595461	[ 40469 130537 3061]	[ 40471 130505 3062]
2342	5632863	2022-11-17 14:28:59.843347+00:00		t	16	73398999834854086	648518346498274714	73398999834872128	648518346487724866	[ 40377 131393 3162]	[ 40345 131399 3164]
2346	42760933	2022-11-17 14:28:59.843347+00:00		t	35	73539256085408481	648518346487597715	73539256085427624	648518346494595461	[ 44435 117867 2715]	[ 44473 117847 2716]
2347	28103237	2022-11-17 14:28:59.843347+00:00		t	37	73469437298368567	648518346524346373	73469437298375675	648518346486547121	[ 42475 133447 3107]	[ 42469 133413 3109]
2351	18445768	2022-11-17 14:28:59.843347+00:00		t	23	72975962534601707	648518346520631094	72975962534621518	648518346497297432	[ 28083 107791 2737]	[ 28103 107799 2739]
2353	4748218	2022-11-17 14:28:59.843347+00:00		t	26	73259842558810721	648518346517677892	73259842558815491	648518346494239755	[ 34887 178377 2492]	[ 34897 178349 2493]
2354	35186829	2022-11-17 14:28:59.843347+00:00		t	26	73259979863695129	648518346517677892	73259979863731047	648518346488683342	[ 35159 183405 2302]	[ 35143 183445 2302]
2355	18395800	2022-11-17 14:28:59.843347+00:00		t	16	73189885728950059	648518346517677892	73189885728942792	648518346493246640	[ 33315 190809 1767]	[ 33315 190841 1768]
2356	4748268	2022-11-17 14:28:59.843347+00:00		t	28	73259842558841127	648518346517677892	73259842558853399	648518346494239755	[ 34921 178503 2509]	[ 34947 178475 2510]
2357	8760346	2022-11-17 14:28:59.843347+00:00		t	28	73400442406889286	648518346517677892	73400442406861174	648518346494239755	[ 39839 175461 2098]	[ 39831 175459 2097]
2358	743905	2022-11-17 14:28:59.843347+00:00		t	51	72836049680102317	648518346517677892	72836049680094657	648518346471899291	[ 24315 133035 2787]	[ 24321 133001 2787]
2359	1151374	2022-11-17 14:28:59.843347+00:00		t	31	72765818442017199	648518346517677892	72765818442026034	648518346471899291	[ 21561 135335 2923]	[ 21601 135331 2923]
2360	8406344	2022-11-17 14:28:59.843347+00:00		t	39	72905594259925916	648518346480664534	72905594259930355	648518346482280852	[ 26601 106949 3597]	[ 26589 106985 3597]
2361	23108473	2022-11-17 14:28:59.843347+00:00		t	35	72765062460612051	648518346517677892	72765062460617482	648518346482280852	[ 20697 113473 2779]	[ 20725 113495 2780]
2362	1634243	2022-11-17 14:28:59.843347+00:00		t	26	72905799881910841	648518346517677892	72905799881921408	648518346492304255	[ 26123 114117 2680]	[ 26155 114101 2681]
2363	26911311	2022-11-17 14:28:59.843347+00:00		t	77	72905319247996612	648518346480664534	72905319247999625	648518346507411272	[26023 98731 3349]	[25993 98717 3349]
2365	19574476	2022-11-17 14:28:59.843347+00:00		t	38	72835431473236135	648518346480664534	72835431473219521	648518346500153411	[ 23387 114563 3290]	[ 23399 114595 3291]
2367	26911308	2022-11-17 14:28:59.843347+00:00		t	32	72905319247996612	648518346480664534	72905319248007201	648518346500153411	[26007 98721 3351]	[25983 98699 3352]
2369	14932931	2022-11-17 14:28:59.843347+00:00		t	33	72905594193094566	648518346480664534	72905594193074503	648518346482280852	[ 25575 108001 3505]	[ 25571 107973 3505]
2370	24001363	2022-11-17 14:28:59.843347+00:00		t	31	73116493931826671	648518346480664534	73116493931799391	648518346507411272	[ 30855 101927 2916]	[ 30821 101943 2916]
2371	36857376	2022-11-17 14:28:59.843347+00:00		t	24	72835156729474779	648518346480664534	72835156729467468	648518346500153411	[ 24055 104965 3527]	[ 24079 104985 3528]
2372	6052767	2022-11-17 14:28:59.843347+00:00		t	25	73751462232426833	648518346504003745	73751462232426969	648518346524346373	[ 50283 149639 3576]	[ 50285 149681 3576]
2375	17888030	2022-11-17 14:28:59.843347+00:00		t	38	73821762391249325	648518346475323960	73821762391234091	648518346524346373	[ 51803 148189 3797]	[ 51785 148219 3797]
2376	17888110	2022-11-17 14:28:59.843347+00:00		t	31	73821762391241728	648518346475323960	73821762391259166	648518346524346373	[ 51963 148251 3801]	[ 51937 148263 3801]
2377	42183277	2022-11-17 14:28:59.843347+00:00		t	15	73469368578874124	648518346486977761	73469368578876631	648518346524346373	[ 41889 131995 3099]	[ 41891 131971 3099]
2378	21091972	2022-11-17 14:28:59.843347+00:00		t	19	73469368646077526	648518346486977761	73469368646067465	648518346524346373	[ 41253 132309 3256]	[ 41263 132313 3254]
2380	38842077	2022-11-17 14:28:59.843347+00:00		t	15	73539806042551822	648518346486976483	73539806042513889	648518346524346373	[ 45047 135069 3100]	[ 45047 135045 3100]
2381	35855345	2022-11-17 14:28:59.843347+00:00		t	47	73539874762004056	648518346486976483	73539874762004111	648518346524346373	[ 44877 135339 3101]	[ 44865 135363 3101]
2382	1928117	2022-11-17 14:28:59.843347+00:00		t	17	73821831043584976	648518346485784958	73821831043559074	648518346524346373	[ 53189 151297 3653]	[ 53163 151273 3654]
2383	35855379	2022-11-17 14:28:59.843347+00:00		t	28	73539874761990784	648518346486976483	73539874761999312	648518346524346373	[ 44939 135423 3094]	[ 44899 135425 3096]
2384	1619977	2022-11-17 14:28:59.843347+00:00		t	35	73540012201119653	648518346486976483	73540012201104890	648518346524346373	[ 43319 140629 3160]	[ 43305 140605 3161]
2385	20685628	2022-11-17 14:28:59.843347+00:00		t	18	73539943414533003	648518346486976483	73539943414550441	648518346524346373	[ 43413 138691 3041]	[ 43389 138687 3043]
2387	16203977	2022-11-17 14:28:59.843347+00:00		t	33	72694487826214176	648518346517396773	72694487826211750	648518346492304255	[ 19037 106859 3232]	[ 19039 106831 3232]
2388	3990670	2022-11-17 14:28:59.843347+00:00		t	12	73821762324154816	648518346479303057	73821762324138507	648518346524346373	[ 51945 147545 3672]	[ 51975 147555 3672]
2389	20685555	2022-11-17 14:28:59.843347+00:00		t	52	73539943414486876	648518346486976483	73539943414501805	648518346524346373	[ 43337 139061 3023]	[ 43301 139059 3023]
2390	21092000	2022-11-17 14:28:59.843347+00:00		t	43	73469368646070027	648518346486977761	73469368646062412	648518346524346373	[ 41323 132239 3254]	[ 41349 132269 3254]
2391	20685641	2022-11-17 14:28:59.843347+00:00		t	28	73539943414545536	648518346486976483	73539943414550441	648518346524346373	[ 43421 138737 3042]	[ 43407 138737 3044]
2392	20685717	2022-11-17 14:28:59.843347+00:00		t	69	73539943414504436	648518346486976483	73539943414520385	648518346524346373	[ 43489 138981 3033]	[ 43511 138959 3033]
2393	20195076	2022-11-17 14:28:59.843347+00:00		t	23	73540080920513103	648518346486976483	73540080920540438	648518346524346373	[ 43487 142487 3134]	[ 43477 142485 3137]
2395	3386239	2022-11-17 14:28:59.843347+00:00		t	85	73680543598098418	648518346464986997	73680543598080673	648518346524346373	[ 47209 134275 3262]	[ 47225 134241 3262]
2396	6511341	2022-11-17 14:28:59.843347+00:00		t	64	73610243573471144	648518346479303057	73610243573481156	648518346524346373	[ 45747 135517 3299]	[ 45757 135493 3300]
2398	19365141	2022-11-17 14:28:59.843347+00:00		t	32	73610243439191308	648518346486976483	73610243439236527	648518346524346373	[ 45543 135631 3038]	[ 45547 135649 3040]
2399	20195124	2022-11-17 14:28:59.843347+00:00		t	23	73540080920525707	648518346486976483	73540080920530766	648518346524346373	[ 43521 142367 3135]	[ 43559 142375 3136]
2400	19720725	2022-11-17 14:28:59.843347+00:00		t	23	73680681171017132	648518346479303057	73680681170913283	648518346524346373	[ 48381 137509 3467]	[ 48359 137531 3468]
2401	38842034	2022-11-17 14:28:59.843347+00:00		t	59	73539806042567928	648518346486976483	73539806042513889	648518346524346373	[ 45011 135077 3099]	[ 45011 135037 3099]
2402	40883886	2022-11-17 14:28:59.843347+00:00		t	53	73469437298538153	648518346499984707	73469437298540540	648518346524346373	[ 41663 133501 3179]	[ 41695 133507 3179]
2403	42290169	2022-11-17 14:28:59.843347+00:00		t	45	73610174719743617	648518346464986997	73610174719722349	648518346524346373	[ 45873 134537 3024]	[ 45839 134545 3024]
2404	42290187	2022-11-17 14:28:59.843347+00:00		t	83	73610174719708242	648518346464986997	73610174719710651	648518346524346373	[ 45887 134537 3014]	[ 45863 134519 3014]
2405	42290220	2022-11-17 14:28:59.843347+00:00		t	36	73610174719682031	648518346464986997	73610174719684416	648518346524346373	[ 45929 134801 3003]	[ 45889 134799 3004]
2409	22943153	2022-11-17 14:28:59.843347+00:00		t	50	72624256588361052	648518346480664534	72624256588351134	648518346500153411	[ 17811 110621 3433]	[ 17825 110595 3433]
2411	12640	2022-11-17 14:28:59.843347+00:00		t	30	73469643524091702	648518346494664469	73469643524094440	648518346524346373	[ 42707 139659 3314]	[ 42685 139693 3314]
2412	32328	2022-11-17 14:28:59.843347+00:00		t	24	73821831043451650	648518346471898779	73821831043446325	648518346524346373	[ 51539 150763 3602]	[ 51507 150781 3603]
2413	32346	2022-11-17 14:28:59.843347+00:00		t	28	73821831043481708	648518346471898779	73821831043484086	648518346524346373	[ 51575 150701 3618]	[ 51543 150687 3617]
2414	32354	2022-11-17 14:28:59.843347+00:00		t	24	73821831043488840	648518346471898779	73821831043484086	648518346524346373	[ 51593 150699 3621]	[ 51565 150685 3622]
2415	42289912	2022-11-17 14:28:59.843347+00:00		t	26	73610174719722879	648518346479516817	73610174719720156	648518346524346373	[ 45543 135151 3022]	[ 45539 135127 3022]
2418	10531363	2022-11-17 14:28:59.843347+00:00		t	30	73751393378740479	648518346490280968	73751393378867096	648518346524346373	[ 50831 148769 3335]	[ 50813 148789 3337]
2419	38274793	2022-11-17 14:28:59.843347+00:00		t	27	73540080987533238	648518346494664469	73540080987568330	648518346524346373	[ 43993 142285 3231]	[ 43989 142299 3234]
2420	28105591	2022-11-17 14:28:59.843347+00:00		t	42	73680749823492946	648518346497072282	73680749823488242	648518346524346373	[ 48653 140465 3358]	[ 48629 140491 3358]
2421	9784431	2022-11-17 14:28:59.843347+00:00		t	29	73681024701608066	648518346501467736	73681024701618195	648518346524346373	[ 47385 148049 3433]	[ 47411 148065 3433]
2423	21068340	2022-11-17 14:28:59.843347+00:00		t	38	73399137273720858	648518346497120684	73399137273715700	648518346524346373	[ 40521 135587 3130]	[ 40527 135619 3130]
2424	41980032	2022-11-17 14:28:59.843347+00:00		t	45	73610380878294420	648518346479516817	73610380878269582	648518346524346373	[ 45649 141065 3068]	[ 45623 141035 3068]
2429	220859	2022-11-17 14:28:59.843347+00:00		t	40	72413081502040137	648518346481184000	72413081502047530	648518346478791252	[ 11125 108679 3156]	[ 11139 108699 3155]
2430	3534118	2022-11-17 14:28:59.843347+00:00		t	21	73751324860319154	648518346476675600	73751324860324786	648518346524346373	[ 49901 146039 3609]	[ 49889 146021 3609]
2431	3534132	2022-11-17 14:28:59.843347+00:00		t	54	73751324860324818	648518346476675600	73751324860329851	648518346524346373	[ 49927 146063 3610]	[ 49907 146043 3611]
2432	28105538	2022-11-17 14:28:59.843347+00:00		t	14	73680749823660818	648518346490280968	73680749823653610	648518346524346373	[ 48519 140909 3425]	[ 48545 140883 3425]
2433	3711534	2022-11-17 14:28:59.843347+00:00		t	21	73680612250579521	648518346464986997	73680612250605163	648518346524346373	[ 48403 136169 3193]	[ 48419 136149 3194]
2434	3711535	2022-11-17 14:28:59.843347+00:00		t	18	73680612250579521	648518346464986997	73680612250566685	648518346524346373	[ 48397 136189 3187]	[ 48421 136169 3187]
2437	8685332	2022-11-17 14:28:59.843347+00:00		t	32	73610381012360595	648518346497061274	73610381012369958	648518346524346373	[ 45707 140161 3283]	[ 45683 140187 3283]
2438	14393730	2022-11-17 14:28:59.843347+00:00		t	33	73751256006931253	648518346473227364	73751256006893130	648518346477252808	[ 49223 144159 3457]	[ 49195 144173 3458]
2440	15952904	2022-11-17 14:28:59.843347+00:00		t	14	72483175368333309	648518346512008048	72483175368342944	648518346500153411	[ 12333 101219 3151]	[ 12327 101233 3154]
2442	8615059	2022-11-17 14:28:59.843347+00:00		t	22	73610380944957103	648518346479516817	73610380945112943	648518346524346373	[ 45937 140823 3092]	[ 45961 140835 3092]
2445	12255106	2022-11-17 14:28:59.843347+00:00		t	18	73821831177606581	648518346473227364	73821831177647974	648518346477252808	[ 52395 149945 3855]	[ 52403 149919 3854]
2446	15015031	2022-11-17 14:28:59.843347+00:00		t	27	72905593924462527	648518346517396773	72905593924533098	648518346494996387	[ 24809 108303 2954]	[ 24839 108291 2955]
2447	30371292	2022-11-17 14:28:59.843347+00:00		t	35	73399205993174720	648518346491974522	73399205993170103	648518346524346373	[ 40839 139043 3125]	[ 40859 139015 3125]
2448	43724131	2022-11-17 14:28:59.843347+00:00		t	39	73539943481598590	648518346472996241	73539943481614122	648518346524346373	[ 43957 138751 3163]	[ 43941 138723 3163]
2452	8591299	2022-11-17 14:28:59.843347+00:00		t	37	73751393647163332	648518346473227364	73751393647172511	648518346486547121	[ 50007 148065 3838]	[ 49991 148079 3840]
2454	28684820	2022-11-17 14:28:59.843347+00:00		t	31	73540080920644980	648518346479516817	73540080920655384	648518346524346373	[ 44983 142899 3182]	[ 44989 142909 3184]
2455	43817456	2022-11-17 14:28:59.843347+00:00		t	37	73680887531072049	648518346482287269	73680887531061663	648518346524346373	[ 48879 144323 3934]	[ 48915 144321 3934]
2456	12401173	2022-11-17 14:28:59.843347+00:00		t	13	73680681104233895	648518346487889474	73680681104222813	648518346524346373	[ 47499 138635 3435]	[ 47505 138671 3434]
2457	43836393	2022-11-17 14:28:59.843347+00:00		t	21	73680749823558477	648518346497072282	73680749823558499	648518346524346373	[ 48561 139715 3383]	[ 48543 139731 3382]
2458	866421	2022-11-17 14:28:59.843347+00:00		t	35	73751325061749433	648518346486671612	73751325061724757	648518346524346373	[ 49301 147297 4028]	[ 49319 147321 4028]
2459	866423	2022-11-17 14:28:59.843347+00:00		t	23	73751325061568114	648518346492741294	73751325061547526	648518346524346373	[ 49293 147071 3978]	[ 49319 147051 3979]
2460	866489	2022-11-17 14:28:59.843347+00:00		t	56	73751325061680617	648518346486671612	73751325061683061	648518346524346373	[ 49409 147053 4005]	[ 49425 147093 4006]
2461	866493	2022-11-17 14:28:59.843347+00:00		t	23	73751325061564863	648518346486671612	73751325061604067	648518346524346373	[ 49391 146725 3983]	[ 49427 146721 3983]
2462	12401192	2022-11-17 14:28:59.843347+00:00		t	39	73680681104256276	648518346487889474	73680681104259179	648518346524346373	[ 47565 138875 3445]	[ 47531 138893 3445]
2463	866746	2022-11-17 14:28:59.843347+00:00		t	32	73751325061567760	648518346486671612	73751325061504684	648518346524346373	[ 49653 147045 3980]	[ 49671 147029 3979]
2464	43836599	2022-11-17 14:28:59.843347+00:00		t	20	73680749823519234	648518346497072282	73680749823506891	648518346524346373	[ 48793 139585 3365]	[ 48765 139573 3365]
2466	43836696	2022-11-17 14:28:59.843347+00:00		t	22	73680749823534163	648518346497072282	73680749823546154	648518346524346373	[ 48893 139533 3375]	[ 48885 139517 3377]
2467	43836716	2022-11-17 14:28:59.843347+00:00		t	17	73680749823543972	648518346497072282	73680749823499611	648518346524346373	[ 48937 139663 3364]	[ 48917 139659 3362]
2468	43836752	2022-11-17 14:28:59.843347+00:00		t	22	73680749823553092	648518346486928865	73680749823555632	648518346524346373	[ 48957 139349 3385]	[ 48949 139317 3385]
2469	8614945	2022-11-17 14:28:59.843347+00:00		t	17	73610380945134474	648518346481448897	73610380945131899	648518346524346373	[ 45797 141069 3107]	[ 45821 141087 3108]
2470	2425441	2022-11-17 14:28:59.843347+00:00		t	24	73539806109871756	648518346475974370	73539806109901184	648518346524346373	[ 43359 133915 3318]	[ 43335 133923 3320]
2471	2425446	2022-11-17 14:28:59.843347+00:00		t	21	73539806109891584	648518346475974370	73539806110018763	648518346524346373	[ 43371 133861 3318]	[ 43345 133855 3320]
2472	2425728	2022-11-17 14:28:59.843347+00:00		t	33	73539806109843113	648518346502655814	73539806109843128	648518346524346373	[ 43973 133747 3302]	[ 43975 133791 3304]
2473	2425263	2022-11-17 14:28:59.843347+00:00		t	37	73469437365640122	648518346486977761	73539806109832783	648518346524346373	[ 43007 133433 3295]	[ 43019 133465 3296]
2474	866855	2022-11-17 14:28:59.843347+00:00		t	49	73751325061734136	648518346492741294	73751325061753994	648518346524346373	[ 49809 146547 4037]	[ 49777 146539 4037]
2476	3630530	2022-11-17 14:28:59.843347+00:00		t	24	73681024835840493	648518346484660813	73681024835845065	648518346524346373	[ 48887 148173 3703]	[ 48867 148207 3703]
2477	43665502	2022-11-17 14:28:59.843347+00:00		t	29	73610174786777864	648518346486863587	73610174786761290	648518346524346373	[ 46251 133867 3130]	[ 46243 133857 3129]
2478	8969827	2022-11-17 14:28:59.843347+00:00		t	64	73328768462393177	648518346486863587	73328768462405601	648518346524346373	[ 38423 136405 2983]	[ 38433 136375 2983]
2481	572574	2022-11-17 14:28:59.843347+00:00		t	12	73751393646991283	648518346497061274	73751393646949822	648518346524346373	[ 51009 148635 3760]	[ 51005 148621 3759]
2482	5483157	2022-11-17 14:28:59.843347+00:00		t	54	73680956183370998	648518346496696730	73680956183342411	648518346524346373	[ 47297 146513 3769]	[ 47335 146517 3769]
2483	5483169	2022-11-17 14:28:59.843347+00:00		t	37	73680956183373565	648518346496696730	73680956183368633	648518346524346373	[ 47351 146483 3779]	[ 47357 146523 3779]
2484	9784441	2022-11-17 14:28:59.843347+00:00		t	38	73681024701562203	648518346481448897	73681024701552316	648518346524346373	[ 47407 148393 3408]	[ 47427 148381 3408]
2485	10310002	2022-11-17 14:28:59.843347+00:00		t	13	73610174853877980	648518346464986997	73610174853890507	648518346524346373	[ 47023 134323 3268]	[ 47023 134291 3269]
2486	11576181	2022-11-17 14:28:59.843347+00:00		t	19	73821693604686813	648518346497336449	73751324860483203	648518346524346373	[ 51201 147151 3683]	[ 51195 147121 3685]
2487	8369706	2022-11-17 14:28:59.843347+00:00		t	17	73610518518227431	648518346492976560	73610518518249842	648518346524346373	[ 45385 144597 3347]	[ 45387 144557 3348]
2488	25488236	2022-11-17 14:28:59.843347+00:00		t	25	73681024902965858	648518346492741294	73681024902979912	648518346524346373	[ 48167 147521 3836]	[ 48153 147539 3838]
2490	10310006	2022-11-17 14:28:59.843347+00:00		t	74	73610174853841834	648518346464986997	73610174853849314	648518346524346373	[ 47013 134269 3253]	[ 47041 134249 3253]
2493	32445003	2022-11-17 14:28:59.843347+00:00		t	37	73680956250460657	648518346496696730	73680956250467957	648518346524346373	[ 49083 146583 3905]	[ 49043 146599 3905]
2494	8369752	2022-11-17 14:28:59.843347+00:00		t	14	73610518518266262	648518346492976560	73610518518255767	648518346524346373	[ 45451 144431 3350]	[ 45447 144467 3351]
2495	8685329	2022-11-17 14:28:59.843347+00:00		t	42	73610381012356050	648518346497061274	73610381012358353	648518346524346373	[ 45701 140179 3280]	[ 45681 140205 3280]
2497	9784444	2022-11-17 14:28:59.843347+00:00		t	20	73681024701618156	648518346501467736	73681024701618157	648518346524346373	[ 47401 147941 3434]	[ 47423 147921 3434]
2498	15917303	2022-11-17 14:28:59.843347+00:00		t	28	73680543598210551	648518346491851887	73680543598208113	648518346524346373	[ 48635 134903 3313]	[ 48605 134931 3313]
2499	9391301	2022-11-17 14:28:59.843347+00:00		t	17	73681024969709022	648518346497054106	73681024969620547	648518346524346373	[ 48057 147789 3851]	[ 48023 147777 3851]
2500	28254450	2022-11-17 14:28:59.843347+00:00		t	43	73680543598047041	648518346486928865	73680543598049262	648518346524346373	[ 47723 133709 3246]	[ 47755 133721 3246]
2502	30371251	2022-11-17 14:28:59.843347+00:00		t	23	73399205993162614	648518346491974522	73399205993160266	648518346524346373	[ 40759 139033 3119]	[ 40727 139029 3118]
2505	33749619	2022-11-17 14:28:59.843347+00:00		t	27	73399205926206234	648518346515746122	73399205926201424	648518346524346373	[ 40181 137633 3055]	[ 40149 137641 3055]
2510	24479349	2022-11-17 14:28:59.843347+00:00		t	67	73610449731872177	648518346464986997	73610449731869664	648518346524346373	[ 46181 143067 3293]	[ 46169 143099 3295]
2513	12401127	2022-11-17 14:28:59.843347+00:00		t	33	73680681104207096	648518346487889474	73680681104197743	648518346524346373	[ 47403 138559 3426]	[ 47425 138583 3426]
2514	36938787	2022-11-17 14:28:59.843347+00:00		t	17	73680749756759159	648518346494279034	73680749756759524	648518346524346373	[ 48759 140501 3332]	[ 48739 140509 3334]
2515	37170956	2022-11-17 14:28:59.843347+00:00		t	26	73751393512887610	648518346513259844	73751393512877324	648518346524346373	[ 50255 148693 3552]	[ 50285 148695 3552]
2516	20821502	2022-11-17 14:28:59.843347+00:00		t	24	73469574871379056	648518346494664469	73469574871378544	648518346524346373	[ 42607 139137 3338]	[ 42569 139131 3339]
2517	12986482	2022-11-17 14:28:59.843347+00:00		t	47	73610518317175118	648518346479516817	73610518317178098	648518346524346373	[ 46377 144901 3053]	[ 46371 144867 3054]
2518	12502	2022-11-17 14:28:59.843347+00:00		t	22	73469643524102489	648518346526524631	73469643524086653	648518346524346373	[ 42453 139853 3307]	[ 42487 139839 3308]
2520	866704	2022-11-17 14:28:59.843347+00:00		t	26	73751325061582811	648518346486671612	73751325061502188	648518346524346373	[ 49593 146997 3980]	[ 49623 146989 3980]
2521	866813	2022-11-17 14:28:59.843347+00:00		t	24	73751325061509793	648518346486671612	73751325061547387	648518346524346373	[ 49711 147085 3982]	[ 49737 147077 3981]
2522	40006350	2022-11-17 14:28:59.843347+00:00		t	43	73680749823538327	648518346497072282	73680749823548206	648518346524346373	[ 47663 139287 3373]	[ 47669 139325 3372]
[truncated: 35,481 more rows]
