# Supplementary material for: Divergent neural circuits for proprioceptive and exteroceptive sensing of the Drosophila leg
Source: Nat Commun. 2025 May 2;16:4105. doi: 10.1038/s41467-025-59302-3 (PMC12048489; doi:10.1038/s41467-025-59302-3)
Supplement: Supplementary file 4 — Source Data [file 41467_2025_59302_MOESM4_ESM.zip › source_data/FigS6/0a_presynaptic_syn_table.csv]

	id	created	superceded_id	valid	score	pre_pt_supervoxel_id	pre_pt_root_id	post_pt_supervoxel_id	post_pt_root_id	pre_pt_position	post_pt_position
0	42116490	2022-11-17 14:28:59.843347+00:00		t	42	72977130900122395	648518346494209000	72977130900117291	648518346499902531	[ 28065 141329 3061]	[ 28035 141347 3062]
1	5452263	2022-11-17 14:28:59.843347+00:00		t	16	72976237412572375	648518346520791350	72976237412589371	648518346492136492	[ 27219 115079 2761]	[ 27225 115085 2763]
2	42114904	2022-11-17 14:28:59.843347+00:00		t	41	73398862194199905	648518346472133938	73398862194369237	648518346477866647	[ 38997 127883 2700]	[ 38995 127907 2702]
3	42114915	2022-11-17 14:28:59.843347+00:00		t	21	73398862194408353	648518346492425401	73398862194368008	648518346477866647	[ 39047 127629 2704]	[ 39015 127603 2705]
4	42114876	2022-11-17 14:28:59.843347+00:00		t	17	73328493450018657	648518346472133938	73398862194183451	648518346477866647	[ 38881 127643 2698]	[ 38927 127631 2699]
5	5452305	2022-11-17 14:28:59.843347+00:00		t	37	72976237412574460	648518346520791350	72976237412566041	648518346492136492	[ 27253 115065 2751]	[ 27287 115057 2751]
6	9409544	2022-11-17 14:28:59.843347+00:00		t	12	73116974833815646	648518346481789343	73116974833822882	648518346477866647	[ 32651 116515 2611]	[ 32657 116471 2610]
7	7732408	2022-11-17 14:28:59.843347+00:00		t	37	73681505066970221	648518346509017663	73681505067015719	648518346494801397	[ 47491 162785 2185]	[ 47507 162809 2185]
8	42141547	2022-11-17 14:28:59.843347+00:00		t	33	73259155095727858	648518346509033850	73259155095758155	648518346489569132	[ 35251 159113 2017]	[ 35245 159095 2019]
9	20517816	2022-11-17 14:28:59.843347+00:00		t	16	73187412364739162	648518346481789343	73187412364744402	648518346486714244	[ 33481 118503 2802]	[ 33491 118465 2804]
10	9409548	2022-11-17 14:28:59.843347+00:00		t	16	73116974833808421	648518346481789343	73116974833808401	648518346477866647	[ 32681 116457 2605]	[ 32669 116429 2606]
11	42141555	2022-11-17 14:28:59.843347+00:00		t	53	73259155095777951	648518346495986749	73259155095777905	648518346489569132	[ 35217 158915 2032]	[ 35257 158917 2033]
12	42141581	2022-11-17 14:28:59.843347+00:00		t	39	73259155095722704	648518346509033850	73259155095735368	648518346489569132	[ 35291 159273 2017]	[ 35295 159317 2019]
14	42141785	2022-11-17 14:28:59.843347+00:00		t	48	73259155095703673	648518346509033850	73259155095714288	648518346481634463	[ 35545 159163 2011]	[ 35565 159137 2012]
16	42141489	2022-11-17 14:28:59.843347+00:00		t	37	73259155095765796	648518346474887845	73259155095758374	648518346489569132	[ 35171 159487 2029]	[ 35137 159461 2029]
17	42141886	2022-11-17 14:28:59.843347+00:00		t	30	73259155095698008	648518346492929710	73259155095700622	648518346481634463	[ 35705 158835 2004]	[ 35721 158803 2005]
19	42141696	2022-11-17 14:28:59.843347+00:00		t	20	73259155095753990	648518346493364400	73259155095786266	648518346492148780	[ 35477 159591 2040]	[ 35449 159615 2040]
20	42141807	2022-11-17 14:28:59.843347+00:00		t	32	73259155095719831	648518346509033850	73259155095711520	648518346489569132	[ 35567 159223 2010]	[ 35599 159223 2010]
21	42141814	2022-11-17 14:28:59.843347+00:00		t	15	73259155095715355	648518346474887845	73259155095709286	648518346489569132	[ 35601 159709 2009]	[ 35613 159677 2010]
22	42141815	2022-11-17 14:28:59.843347+00:00		t	40	73259223815171809	648518346474887845	73259155095715003	648518346489569132	[ 35605 159747 2011]	[ 35617 159731 2013]
23	42141830	2022-11-17 14:28:59.843347+00:00		t	30	73259155095725400	648518346481760705	73259155095719894	648518346489569132	[ 35649 159331 2013]	[ 35643 159303 2014]
24	42141800	2022-11-17 14:28:59.843347+00:00		t	28	73259155095711326	648518346489914967	73259155095719534	648518346481634463	[ 35603 158939 2011]	[ 35595 158931 2014]
25	42141682	2022-11-17 14:28:59.843347+00:00		t	34	73259155095832426	648518346492148780	73259155095916342	648518346489569132	[ 35411 158881 2053]	[ 35441 158867 2054]
26	42141865	2022-11-17 14:28:59.843347+00:00		t	29	73259155095686058	648518346481760705	73259155095709286	648518346489569132	[ 35683 159557 2003]	[ 35695 159593 2004]
29	22604726	2022-11-17 14:28:59.843347+00:00		t	15	73539187299015402	648518346487757122	73539187299007786	648518346497061092	[ 43465 115547 2662]	[ 43483 115531 2663]
30	23337443	2022-11-17 14:28:59.843347+00:00		t	17	73538912689324226	648518346487757122	73538912689336006	648518346497061092	[ 43293 108245 3095]	[ 43321 108233 3096]
31	8039130	2022-11-17 14:28:59.843347+00:00		t	14	73187137553805039	648518346487757122	73187137553770618	648518346497061092	[ 34719 108733 2885]	[ 34687 108735 2884]
34	22604797	2022-11-17 14:28:59.843347+00:00		t	18	73539187298879508	648518346487757122	73539187298889813	648518346497061092	[ 43591 115483 2604]	[ 43575 115455 2605]
35	42146442	2022-11-17 14:28:59.843347+00:00		t	45	73327943694552079	648518346472410377	73398312438747866	648518346477866647	[ 38893 112077 2764]	[ 38919 112061 2765]
36	3685344	2022-11-17 14:28:59.843347+00:00		t	12	73538912622308010	648518346487757122	73538912622308089	648518346502508711	[ 43087 107935 2996]	[ 43103 107965 2998]
37	1119705	2022-11-17 14:28:59.843347+00:00		t	26	73116768809702661	648518346487757122	73116768809700191	648518346497061092	[ 31011 109031 2909]	[ 31037 109045 2909]
38	17754002	2022-11-17 14:28:59.843347+00:00		t	27	73046468583780840	648518346487757122	73046468583754642	648518346492136492	[ 30073 112289 2544]	[ 30043 112263 2545]
39	17754003	2022-11-17 14:28:59.843347+00:00		t	12	73046468583764307	648518346487757122	73046468583756730	648518346492136492	[ 30075 112111 2545]	[ 30043 112113 2544]
40	17754004	2022-11-17 14:28:59.843347+00:00		t	76	73046468583764307	648518346487757122	73046468583774990	648518346492136492	[ 30077 112049 2548]	[ 30049 112029 2550]
42	17754009	2022-11-17 14:28:59.843347+00:00		t	25	73046468583777831	648518346487757122	73046468583756730	648518346492136492	[ 30093 112179 2545]	[ 30055 112171 2545]
43	18880809	2022-11-17 14:28:59.843347+00:00		t	21	73468612597659041	648518346487757122	73468612597652137	648518346497061092	[ 42809 109129 3020]	[ 42815 109125 3018]
46	15539269	2022-11-17 14:28:59.843347+00:00		t	12	73046606089642388	648518346487757122	73046606089665881	648518346492136492	[ 30249 116421 2623]	[ 30281 116415 2623]
47	11850300	2022-11-17 14:28:59.843347+00:00		t	35	73046331278919469	648518346487757122	73046331278927044	648518346492136492	[ 30351 108045 2778]	[ 30377 108021 2778]
48	11850314	2022-11-17 14:28:59.843347+00:00		t	16	73046331278898586	648518346487757122	73046331278888842	648518346492136492	[ 30409 108187 2766]	[ 30425 108155 2766]
49	26597871	2022-11-17 14:28:59.843347+00:00		t	33	73187206206257778	648518346487757122	73187137486817630	648518346497061092	[ 34137 110605 2791]	[ 34109 110585 2791]
50	11679254	2022-11-17 14:28:59.843347+00:00		t	18	73116768809653025	648518346487757122	73116768809675755	648518346497061092	[ 32045 109785 2894]	[ 32067 109809 2895]
51	27937699	2022-11-17 14:28:59.843347+00:00		t	18	73116837394948398	648518346487757122	73116837394916661	648518346497061092	[ 30831 112459 2631]	[ 30853 112435 2630]
54	11380017	2022-11-17 14:28:59.843347+00:00		t	45	73539187298845837	648518346488897614	73539187298840161	648518346487757122	[ 44333 115953 2587]	[ 44299 115965 2587]
55	42146642	2022-11-17 14:28:59.843347+00:00		t	35	73398312438839243	648518346494901235	73398312438822472	648518346487757122	[ 39387 111785 2794]	[ 39351 111775 2795]
56	42146665	2022-11-17 14:28:59.843347+00:00		t	34	73398312438839243	648518346494901235	73398312438851577	648518346487757122	[ 39403 111799 2797]	[ 39373 111793 2798]
57	13480776	2022-11-17 14:28:59.843347+00:00		t	33	73538912689466612	648518346487757122	73538912689516884	648518346497061092	[ 44993 107101 3157]	[ 45013 107081 3158]
58	42146909	2022-11-17 14:28:59.843347+00:00		t	43	73398312438755117	648518346492963259	73398312438772498	648518346499958156	[ 39873 112139 2764]	[ 39893 112131 2766]
59	36943355	2022-11-17 14:28:59.843347+00:00		t	69	73538843970017037	648518346487757122	73538843970017030	648518346489569132	[ 44899 105883 3162]	[ 44865 105873 3162]
60	36943356	2022-11-17 14:28:59.843347+00:00		t	32	73538843969987318	648518346487757122	73538843969961205	648518346489569132	[ 44851 106105 3144]	[ 44871 106071 3144]
61	44819808	2022-11-17 14:28:59.843347+00:00		t	15	73468543811133626	648518346487757122	73468543811136036	648518346492136492	[ 42261 108183 2920]	[ 42263 108153 2921]
62	25859198	2022-11-17 14:28:59.843347+00:00		t	28	73468681183073498	648518346490467164	73468681183080865	648518346487757122	[ 41971 112051 2818]	[ 41993 112047 2818]
63	42146913	2022-11-17 14:28:59.843347+00:00		t	26	73398312438714546	648518346499440615	73398312438726112	648518346487757122	[ 39867 111873 2748]	[ 39895 111851 2750]
64	36270254	2022-11-17 14:28:59.843347+00:00		t	26	73187137486842154	648518346498554608	73187137486851812	648518346487757122	[ 32921 109001 2809]	[ 32911 109035 2810]
65	36270257	2022-11-17 14:28:59.843347+00:00		t	19	73187137486900146	648518346498554608	73187137486900201	648518346487757122	[ 32949 109309 2818]	[ 32913 109305 2818]
66	25694393	2022-11-17 14:28:59.843347+00:00		t	26	73468749902027766	648518346517772136	73468749902296952	648518346487757122	[ 42563 113183 2718]	[ 42549 113197 2721]
67	25694404	2022-11-17 14:28:59.843347+00:00		t	53	73468749902043729	648518346517772136	73468749902290092	648518346487757122	[ 42607 113433 2715]	[ 42573 113439 2717]
68	25694425	2022-11-17 14:28:59.843347+00:00		t	35	73468749902047455	648518346517772136	73468749902290092	648518346487757122	[ 42635 113465 2716]	[ 42623 113489 2718]
69	33407761	2022-11-17 14:28:59.843347+00:00		t	19	73116768675421102	648518346487757122	73116768675437682	648518346492136492	[ 31829 110129 2632]	[ 31817 110099 2633]
70	3276894	2022-11-17 14:28:59.843347+00:00		t	28	73187206139196302	648518346504007630	73187206139174588	648518346487757122	[ 33861 111235 2672]	[ 33835 111231 2672]
71	3276909	2022-11-17 14:28:59.843347+00:00		t	28	73187206139198748	648518346504007630	73187206139174588	648518346487757122	[ 33923 111181 2669]	[ 33887 111177 2670]
72	42146574	2022-11-17 14:28:59.843347+00:00		t	63	73398312438868593	648518346497318680	73398312438892726	648518346487757122	[ 39205 111753 2810]	[ 39219 111723 2811]
73	38349396	2022-11-17 14:28:59.843347+00:00		t	41	73046606022699921	648518346505862768	73046606022697463	648518346487757122	[ 30105 115339 2537]	[ 30131 115339 2536]
74	42146662	2022-11-17 14:28:59.843347+00:00		t	38	73398312438857618	648518346499958156	73398312438913984	648518346487757122	[ 39353 112235 2812]	[ 39375 112253 2812]
75	33407770	2022-11-17 14:28:59.843347+00:00		t	19	73116768675411613	648518346487757122	73116768675416542	648518346492136492	[ 31847 110217 2628]	[ 31843 110249 2628]
76	33407799	2022-11-17 14:28:59.843347+00:00		t	30	73116768675397496	648518346487757122	73116768675395361	648518346492136492	[ 31949 110063 2626]	[ 31937 110035 2626]
77	43179559	2022-11-17 14:28:59.843347+00:00		t	28	73468543811141144	648518346487757122	73468543811188681	648518346492136492	[ 41891 108419 2937]	[ 41877 108449 2939]
78	8743173	2022-11-17 14:28:59.843347+00:00		t	25	73046605955513546	648518346495546987	73046605955562254	648518346487757122	[ 29919 116537 2412]	[ 29901 116511 2414]
79	31483697	2022-11-17 14:28:59.843347+00:00		t	20	73116700023056445	648518346487757122	73116700023076212	648518346492136492	[ 32543 107835 2771]	[ 32573 107851 2772]
80	31483732	2022-11-17 14:28:59.843347+00:00		t	20	73116700023068621	648518346487757122	73116700023076195	648518346492136492	[ 32571 107657 2774]	[ 32607 107647 2774]
81	38336675	2022-11-17 14:28:59.843347+00:00		t	19	73538981274524881	648518346487757122	73538981274570467	648518346492136492	[ 43141 109433 2831]	[ 43173 109435 2831]
82	8469220	2022-11-17 14:28:59.843347+00:00		t	40	73046537370214823	648518346492697531	73046537370214793	648518346487757122	[ 30669 113177 2633]	[ 30651 113155 2633]
84	22568978	2022-11-17 14:28:59.843347+00:00		t	24	73468818487702346	648518346517202742	73468818487702380	648518346487757122	[ 42573 114949 2522]	[ 42557 114983 2522]
85	22568989	2022-11-17 14:28:59.843347+00:00		t	31	73468818487695078	648518346517202742	73468818487707070	648518346487757122	[ 42635 114971 2524]	[ 42635 115005 2525]
86	22604847	2022-11-17 14:28:59.843347+00:00		t	32	73539187298856452	648518346511268149	73539187298879508	648518346487757122	[ 43783 115467 2601]	[ 43757 115483 2602]
87	8743260	2022-11-17 14:28:59.843347+00:00		t	31	73046605955534270	648518346499958156	73046605955536944	648518346487757122	[ 30087 116445 2416]	[ 30085 116483 2417]
88	38523309	2022-11-17 14:28:59.843347+00:00		t	18	73116700090078336	648518346487757122	73116700090082684	648518346492136492	[ 30821 107333 2855]	[ 30799 107313 2856]
89	38523369	2022-11-17 14:28:59.843347+00:00		t	28	73116700090118891	648518346487757122	73116700090127372	648518346492136492	[ 30949 106925 2869]	[ 30943 106893 2870]
90	38523424	2022-11-17 14:28:59.843347+00:00		t	64	73116700090019012	648518346487757122	73116700089983454	648518346492136492	[ 31077 107187 2834]	[ 31103 107163 2834]
91	38523432	2022-11-17 14:28:59.843347+00:00		t	42	73116700090110842	648518346487757122	73116700090100785	648518346492136492	[ 31125 106753 2871]	[ 31115 106719 2870]
92	24361392	2022-11-17 14:28:59.843347+00:00		t	26	73468818554640371	648518346511268149	73468818554615688	648518346487757122	[ 42765 115293 2584]	[ 42793 115295 2584]
93	18880635	2022-11-17 14:28:59.843347+00:00		t	33	73468612597604930	648518346480047270	73468612597602509	648518346487757122	[ 42349 109551 2995]	[ 42315 109541 2996]
94	38349345	2022-11-17 14:28:59.843347+00:00		t	19	73046606022681774	648518346496891876	73046606022681738	648518346487757122	[ 29893 115413 2532]	[ 29923 115399 2532]
98	24361405	2022-11-17 14:28:59.843347+00:00		t	53	73468818554603496	648518346511268149	73468818554620444	648518346487757122	[ 42779 115201 2580]	[ 42815 115213 2580]
99	26389817	2022-11-17 14:28:59.843347+00:00		t	39	73398312505807083	648518346511268149	73398312505796082	648518346487757122	[ 38957 110715 2876]	[ 38979 110703 2875]
100	14520576	2022-11-17 14:28:59.843347+00:00		t	29	73609281433525577	648518346513864985	73609281433573304	648518346487757122	[ 45745 106991 3127]	[ 45709 107019 3129]
101	8944086	2022-11-17 14:28:59.843347+00:00		t	26	73539118579469539	648518346488897614	73539118579474237	648518346487757122	[ 43749 114343 2606]	[ 43725 114329 2607]
102	42146578	2022-11-17 14:28:59.843347+00:00		t	58	73398312438851507	648518346494901235	73398312438807362	648518346491215992	[ 39209 111657 2787]	[ 39241 111679 2788]
103	42146614	2022-11-17 14:28:59.843347+00:00		t	30	73398312438874892	648518346489604183	73398312438878832	648518346491215992	[ 39339 111689 2807]	[ 39311 111665 2808]
104	42146655	2022-11-17 14:28:59.843347+00:00		t	21	73398312438841778	648518346494901235	73398312438822463	648518346491215992	[ 39397 111737 2794]	[ 39359 111715 2795]
105	42146672	2022-11-17 14:28:59.843347+00:00		t	17	73398312438886955	648518346489604183	73398312438912299	648518346491215992	[ 39393 111673 2821]	[ 39377 111691 2820]
107	42146673	2022-11-17 14:28:59.843347+00:00		t	27	73398312438898404	648518346487757122	73398312439043246	648518346497061092	[ 39349 111795 2823]	[ 39381 111785 2823]
108	11048899	2022-11-17 14:28:59.843347+00:00		t	34	73468612530641165	648518346511268149	73468612530743631	648518346487757122	[ 41885 109723 2932]	[ 41853 109721 2933]
109	19803770	2022-11-17 14:28:59.843347+00:00		t	27	73327875042142596	648518346518300502	73327875042142559	648518346487757122	[ 36957 108777 2886]	[ 36935 108751 2887]
110	19803826	2022-11-17 14:28:59.843347+00:00		t	52	73327875042109616	648518346518300502	73327875042121899	648518346487757122	[ 37125 108635 2870]	[ 37129 108601 2871]
111	14030973	2022-11-17 14:28:59.843347+00:00		t	23	73187137553788568	648518346467248647	73187137553748949	648518346487757122	[ 34165 110127 2867]	[ 34191 110127 2867]
112	14212222	2022-11-17 14:28:59.843347+00:00		t	53	73116906114424391	648518346492697531	73116906114440095	648518346487757122	[ 30769 113331 2647]	[ 30769 113363 2646]
113	14404616	2022-11-17 14:28:59.843347+00:00		t	35	73116837327827118	648518346492304255	73116837327824654	648518346487757122	[ 31875 111769 2509]	[ 31847 111763 2509]
115	20759349	2022-11-17 14:28:59.843347+00:00		t	66	73539324671113069	648518346493205020	73539324670935684	648518346487757122	[ 44659 118831 2558]	[ 44621 118827 2557]
116	19865005	2022-11-17 14:28:59.843347+00:00		t	29	73116837394911910	648518346492697531	73116837394938834	648518346487757122	[ 31741 112373 2636]	[ 31753 112343 2638]
117	16583184	2022-11-17 14:28:59.843347+00:00		t	22	73398106347464527	648518346498442792	73398106347456865	648518346487757122	[ 39921 106101 2932]	[ 39933 106111 2934]
118	20759358	2022-11-17 14:28:59.843347+00:00		t	34	73539324670952099	648518346493205020	73539324670935684	648518346487757122	[ 44633 118799 2553]	[ 44641 118833 2553]
119	42495849	2022-11-17 14:28:59.843347+00:00		t	39	73468612463512824	648518346486161810	73468612463554279	648518346487757122	[ 42995 109531 2812]	[ 42969 109517 2812]
120	42500217	2022-11-17 14:28:59.843347+00:00		t	67	73046674742021037	648518346496990616	73046674742028559	648518346487757122	[ 29253 116919 2468]	[ 29231 116909 2470]
121	25427379	2022-11-17 14:28:59.843347+00:00		t	31	73046605955550460	648518346495546987	73046605955560504	648518346487757122	[ 30655 114757 2430]	[ 30651 114793 2430]
122	25427388	2022-11-17 14:28:59.843347+00:00		t	52	73046605955586225	648518346495546987	73046605955560504	648518346487757122	[ 30675 114737 2426]	[ 30677 114769 2426]
123	26098519	2022-11-17 14:28:59.843347+00:00		t	60	73046537303114830	648518346496990616	73046537303104503	648518346487757122	[ 30199 113831 2494]	[ 30233 113813 2494]
124	25694091	2022-11-17 14:28:59.843347+00:00		t	25	73468749902032085	648518346493969440	73468749902035402	648518346487757122	[ 42007 113277 2698]	[ 41987 113307 2699]
125	39590099	2022-11-17 14:28:59.843347+00:00		t	84	73327943761595315	648518346493969440	73327943761571225	648518346487757122	[ 38055 110845 2863]	[ 38041 110879 2863]
127	39590145	2022-11-17 14:28:59.843347+00:00		t	42	73327943761537432	648518346493969440	73327943761500167	648518346487757122	[ 38229 110723 2840]	[ 38251 110737 2839]
128	39679053	2022-11-17 14:28:59.843347+00:00		t	49	73398312371604823	648518346494901235	73398312371641718	648518346487757122	[ 40713 111759 2639]	[ 40727 111735 2641]
129	39929015	2022-11-17 14:28:59.843347+00:00		t	19	73116768608465269	648518346496990616	73116768608468575	648518346487757122	[ 32503 110183 2557]	[ 32515 110155 2557]
131	39590131	2022-11-17 14:28:59.843347+00:00		t	12	73327943761529839	648518346491930479	73327943761487826	648518346487757122	[ 38169 111119 2839]	[ 38183 111155 2839]
132	28580	2022-11-17 14:28:59.843347+00:00		t	15	73046400065368504	648518346496990616	73046400065361102	648518346487757122	[ 29183 110323 2844]	[ 29161 110341 2843]
133	25694132	2022-11-17 14:28:59.843347+00:00		t	46	73468749902337954	648518346481263717	73468749902337853	648518346487757122	[ 42033 112799 2740]	[ 42039 112841 2742]
134	25694193	2022-11-17 14:28:59.843347+00:00		t	57	73468749902380226	648518346481263717	73468749902354311	648518346487757122	[ 42159 112715 2744]	[ 42189 112739 2744]
135	25694200	2022-11-17 14:28:59.843347+00:00		t	38	73468749902380226	648518346481263717	73468749902377765	648518346487757122	[ 42175 112701 2747]	[ 42203 112713 2748]
136	37545375	2022-11-17 14:28:59.843347+00:00		t	34	72976031388434762	648518346494038560	72976031388444226	648518346487757122	[ 28541 109217 3064]	[ 28563 109245 3064]
137	32248096	2022-11-17 14:28:59.843347+00:00		t	56	73468749835106508	648518346511268149	73468749835020301	648518346487757122	[ 42971 114463 2573]	[ 42943 114487 2574]
138	16500992	2022-11-17 14:28:59.843347+00:00		t	55	72976305930907026	648518346494734391	72976305930809940	648518346487757122	[ 28087 117503 2427]	[ 28119 117503 2428]
140	25859238	2022-11-17 14:28:59.843347+00:00		t	49	73468681182881066	648518346481263717	73468681182852362	648518346487757122	[ 42033 112609 2747]	[ 42035 112585 2746]
141	25384774	2022-11-17 14:28:59.843347+00:00		t	38	72976031388232863	648518346490436956	72976031388220274	648518346487757122	[ 26627 109451 2974]	[ 26641 109485 2973]
142	25859239	2022-11-17 14:28:59.843347+00:00		t	38	73468681182894952	648518346493205020	73468681182887662	648518346487757122	[ 42061 112345 2750]	[ 42033 112325 2749]
143	31027667	2022-11-17 14:28:59.843347+00:00		t	53	73187137419792650	648518346496990616	73187137419792021	648518346487757122	[ 34711 108687 2696]	[ 34709 108651 2697]
144	42188387	2022-11-17 14:28:59.843347+00:00		t	48	73468681249975330	648518346511268149	73468681249980479	648518346487757122	[ 41665 111665 2877]	[ 41631 111669 2878]
145	1569880	2022-11-17 14:28:59.843347+00:00		t	37	73327806322640020	648518346511268149	73327806322642341	648518346487757122	[ 36981 108179 2880]	[ 36997 108149 2880]
146	8127590	2022-11-17 14:28:59.843347+00:00		t	14	73539256018411674	648518346511268149	73539256018407002	648518346487757122	[ 44275 118237 2618]	[ 44317 118241 2619]
147	1569890	2022-11-17 14:28:59.843347+00:00		t	35	73327806322647534	648518346511268149	73327806322656671	648518346487757122	[ 36987 108405 2889]	[ 37013 108409 2890]
148	1569934	2022-11-17 14:28:59.843347+00:00		t	54	73327806322627346	648518346511268149	73327806322624855	648518346487757122	[ 37049 108265 2872]	[ 37079 108253 2872]
149	35465573	2022-11-17 14:28:59.843347+00:00		t	64	73257506230816867	648518346485925758	73257506230804386	648518346487757122	[ 36045 108929 2724]	[ 36073 108945 2724]
150	8558899	2022-11-17 14:28:59.843347+00:00		t	17	73398243786278497	648518346511268149	73398243786270971	648518346487757122	[ 39991 109549 2847]	[ 40023 109541 2847]
151	35465631	2022-11-17 14:28:59.843347+00:00		t	27	73257506230755011	648518346485925758	73257506230777718	648518346487757122	[ 36357 108817 2712]	[ 36347 108855 2713]
152	32247867	2022-11-17 14:28:59.843347+00:00		t	31	73468749835328763	648518346481295809	73468749835331270	648518346487757122	[ 42641 113919 2644]	[ 42617 113917 2646]
153	5168763	2022-11-17 14:28:59.843347+00:00		t	116	73539187298851623	648518346511268149	73539187298846145	648518346487757122	[ 43725 116469 2590]	[ 43689 116485 2590]
154	5168776	2022-11-17 14:28:59.843347+00:00		t	30	73539187298848917	648518346511268149	73539187298846145	648518346487757122	[ 43743 116507 2588]	[ 43705 116519 2589]
155	5168796	2022-11-17 14:28:59.843347+00:00		t	31	73539187298862124	648518346511268149	73539187298864547	648518346487757122	[ 43789 116019 2595]	[ 43753 116007 2596]
156	8469019	2022-11-17 14:28:59.843347+00:00		t	49	73046537370337613	648518346474236781	73046537370465488	648518346487757122	[ 30331 112991 2684]	[ 30295 112979 2684]
157	8558909	2022-11-17 14:28:59.843347+00:00		t	49	73398243786341099	648518346511268149	73398243786270971	648518346487757122	[ 40021 109477 2852]	[ 40055 109459 2853]
158	32248018	2022-11-17 14:28:59.843347+00:00		t	36	73468749835202912	648518346492697531	73468749835200106	648518346487757122	[ 42767 114433 2587]	[ 42793 114427 2586]
159	9394450	2022-11-17 14:28:59.843347+00:00		t	52	73187068767108760	648518346511268149	73187068767108713	648518346487757122	[ 34791 108319 2715]	[ 34815 108289 2715]
160	10389905	2022-11-17 14:28:59.843347+00:00		t	18	73468749835400496	648518346511268149	73468749835408340	648518346487757122	[ 41133 112673 2679]	[ 41125 112645 2680]
161	14030938	2022-11-17 14:28:59.843347+00:00		t	175	73187137553817340	648518346525803290	73187137553819648	648518346487757122	[ 34091 110505 2894]	[ 34125 110525 2894]
162	7786922	2022-11-17 14:28:59.843347+00:00		t	44	73116700090225819	648518346492697531	73116700090233390	648518346487757122	[ 31719 107957 2916]	[ 31721 107989 2916]
163	11870828	2022-11-17 14:28:59.843347+00:00		t	60	73046399998301718	648518346474236781	73046399998303938	648518346487757122	[ 30647 110341 2740]	[ 30641 110381 2740]
164	28657	2022-11-17 14:28:59.843347+00:00		t	14	73046400065435791	648518346500498904	73046400065453280	648518346487757122	[ 29293 109627 2876]	[ 29313 109631 2879]
165	1569837	2022-11-17 14:28:59.843347+00:00		t	27	73327806322568886	648518346511268149	73327806322566354	648518346487757122	[ 36935 108381 2853]	[ 36939 108423 2853]
166	25895969	2022-11-17 14:28:59.843347+00:00		t	37	73539324737906962	648518346492697531	73539324737899222	648518346487757122	[ 44349 120711 2622]	[ 44379 120717 2622]
167	36292522	2022-11-17 14:28:59.843347+00:00		t	24	73468681182918610	648518346499440615	73468681182930790	648518346487757122	[ 41779 111209 2765]	[ 41739 111201 2766]
168	36292537	2022-11-17 14:28:59.843347+00:00		t	52	73468681183023917	648518346491449364	73468681183011239	648518346487757122	[ 41759 111113 2797]	[ 41775 111089 2798]
169	36292544	2022-11-17 14:28:59.843347+00:00		t	97	73468681183023944	648518346491449364	73468681182972710	648518346487757122	[ 41773 111145 2787]	[ 41801 111125 2787]
170	18288813	2022-11-17 14:28:59.843347+00:00		t	34	73257506297962865	648518346492697531	73257506297942901	648518346487757122	[ 35351 109405 2875]	[ 35357 109383 2874]
171	18288857	2022-11-17 14:28:59.843347+00:00		t	49	73257506297913482	648518346509937095	73257506297908652	648518346487757122	[ 35503 108699 2854]	[ 35511 108733 2855]
172	44536346	2022-11-17 14:28:59.843347+00:00		t	25	73468749768308227	648518346499958156	73468749768303850	648518346487757122	[ 42743 114335 2553]	[ 42743 114375 2554]
173	10390097	2022-11-17 14:28:59.843347+00:00		t	26	73468749835250359	648518346511268149	73468749835264601	648518346487757122	[ 41961 112917 2607]	[ 41941 112939 2609]
174	36150558	2022-11-17 14:28:59.843347+00:00		t	15	73116837529260724	648518346500498904	73116837529264539	648518346487757122	[ 31907 111031 2941]	[ 31905 111067 2942]
175	36292525	2022-11-17 14:28:59.843347+00:00		t	31	73468681182875642	648518346493231900	73468681182875653	648518346487757122	[ 41721 111573 2741]	[ 41741 111601 2742]
176	10555947	2022-11-17 14:28:59.843347+00:00		t	27	73468543878279156	648518346511268149	73468543878271947	648518346487757122	[ 42421 108395 3045]	[ 42431 108361 3047]
178	10919256	2022-11-17 14:28:59.843347+00:00		t	61	72976031321315556	648518346504814707	72976031321323370	648518346487757122	[ 26861 109277 2912]	[ 26869 109243 2911]
179	10919262	2022-11-17 14:28:59.843347+00:00		t	65	72976031321375213	648518346474236781	72976031321355531	648518346487757122	[ 26913 109195 2929]	[ 26881 109221 2930]
180	10919194	2022-11-17 14:28:59.843347+00:00		t	54	72976031321446521	648518346483289420	72976031321507580	648518346487757122	[ 26757 109385 2953]	[ 26733 109403 2953]
181	27392579	2022-11-17 14:28:59.843347+00:00		t	80	73398175133920987	648518346492697531	73468543878172918	648518346487757122	[ 40957 107197 3009]	[ 40969 107183 3011]
183	27651413	2022-11-17 14:28:59.843347+00:00		t	29	73398243853406651	648518346492697531	73398243853411144	648518346487757122	[ 39593 108825 2984]	[ 39605 108861 2985]
184	25541045	2022-11-17 14:28:59.843347+00:00		t	14	73046606022724136	648518346487757122	73046606022724107	648518346502508711	[ 29755 116371 2545]	[ 29757 116339 2543]
185	11217139	2022-11-17 14:28:59.843347+00:00		t	49	73046468784833687	648518346475969189	73046468784840992	648518346487757122	[ 29867 111385 2859]	[ 29903 111367 2860]
186	11217144	2022-11-17 14:28:59.843347+00:00		t	35	73046468784820790	648518346475969189	73046468784835939	648518346487757122	[ 29893 111219 2856]	[ 29907 111199 2858]
187	11217173	2022-11-17 14:28:59.843347+00:00		t	29	73046400065358882	648518346522657239	73046468784777333	648518346487757122	[ 29967 110573 2837]	[ 29971 110613 2837]
188	31007193	2022-11-17 14:28:59.843347+00:00		t	16	73538912689322884	648518346492697531	73538912689344571	648518346487757122	[ 43597 107217 3096]	[ 43565 107209 3097]
190	8743244	2022-11-17 14:28:59.843347+00:00		t	41	73046605955536525	648518346492697531	73046605955572535	648518346487757122	[ 30055 115845 2419]	[ 30069 115813 2420]
191	26098351	2022-11-17 14:28:59.843347+00:00		t	46	73046537303008037	648518346492697531	73046537303028258	648518346487757122	[ 29757 114361 2456]	[ 29781 114391 2456]
193	8613074	2022-11-17 14:28:59.843347+00:00		t	28	72976374650134225	648518346499958156	72976374650109994	648518346487757122	[ 27695 119643 2370]	[ 27729 119659 2371]
194	39033821	2022-11-17 14:28:59.843347+00:00		t	12	73398312438690709	648518346492697531	73398312438693094	648518346487757122	[ 40633 112265 2736]	[ 40637 112227 2736]
195	40305979	2022-11-17 14:28:59.843347+00:00		t	43	73468681384136873	648518346487757122	73468681384134139	648518346496171788	[ 41371 110855 3109]	[ 41353 110885 3110]
196	39033576	2022-11-17 14:28:59.843347+00:00		t	37	73398312439053788	648518346497368856	73398312439092469	648518346487757122	[ 40201 112319 2825]	[ 40183 112283 2825]
197	39033627	2022-11-17 14:28:59.843347+00:00		t	12	73398312439052849	648518346497368856	73398312439016381	648518346487757122	[ 40253 112287 2825]	[ 40247 112247 2825]
198	25859205	2022-11-17 14:28:59.843347+00:00		t	43	73468681182995454	648518346474620354	73468681182983311	648518346487757122	[ 42039 111957 2788]	[ 42003 111953 2789]
199	39033909	2022-11-17 14:28:59.843347+00:00		t	43	73398312438597855	648518346492697531	73398312438503182	648518346487757122	[ 40931 112109 2703]	[ 40955 112139 2703]
200	42146771	2022-11-17 14:28:59.843347+00:00		t	33	73398312438709877	648518346499958156	73398312438717095	648518346487757122	[ 39563 112019 2744]	[ 39569 112045 2746]
201	42146674	2022-11-17 14:28:59.843347+00:00		t	34	73398312438849152	648518346494901235	73398312438849107	648518346499958156	[ 39419 111899 2797]	[ 39381 111917 2798]
202	42146752	2022-11-17 14:28:59.843347+00:00		t	21	73398312438785491	648518346494901235	73398312438760041	648518346499958156	[ 39557 111957 2765]	[ 39515 111945 2765]
203	42146755	2022-11-17 14:28:59.843347+00:00		t	31	73398312438960035	648518346491930479	73398312438959808	648518346497061092	[ 39563 111751 2822]	[ 39531 111735 2823]
204	42146710	2022-11-17 14:28:59.843347+00:00		t	24	73398312438849064	648518346494901235	73398312438844106	648518346491215992	[ 39441 111769 2798]	[ 39437 111731 2799]
205	42146713	2022-11-17 14:28:59.843347+00:00		t	32	73398312438787973	648518346494901235	73398312438774939	648518346491215992	[ 39465 111933 2770]	[ 39441 111921 2770]
206	42146846	2022-11-17 14:28:59.843347+00:00		t	21	73398312438772560	648518346480047270	73398312438800425	648518346487757122	[ 39813 112211 2774]	[ 39817 112225 2776]
207	42146809	2022-11-17 14:28:59.843347+00:00		t	77	73398312438742882	648518346492963259	73398312438728541	648518346487757122	[ 39753 112023 2750]	[ 39755 111987 2751]
208	42146813	2022-11-17 14:28:59.843347+00:00		t	51	73398312438669573	648518346499440615	73398312438674843	648518346499958156	[ 39795 112105 2725]	[ 39761 112117 2727]
209	42146833	2022-11-17 14:28:59.843347+00:00		t	40	73398312438642906	648518346499440615	73398312438655781	648518346499958156	[ 39827 112105 2722]	[ 39797 112093 2722]
210	42146882	2022-11-17 14:28:59.843347+00:00		t	26	73398312438777595	648518346480047270	73398312438772498	648518346499958156	[ 39833 112177 2772]	[ 39859 112175 2771]
211	42146888	2022-11-17 14:28:59.843347+00:00		t	50	73398312438777595	648518346480047270	73398312438788156	648518346492697531	[ 39839 112187 2773]	[ 39877 112185 2774]
212	42146929	2022-11-17 14:28:59.843347+00:00		t	42	73398312438769883	648518346494901235	73398312438745263	648518346487757122	[ 39905 111977 2761]	[ 39923 111979 2760]
213	42146897	2022-11-17 14:28:59.843347+00:00		t	44	73398312438759906	648518346497318680	73398312438747639	648518346487757122	[ 39849 111775 2758]	[ 39879 111755 2758]
214	42146933	2022-11-17 14:28:59.843347+00:00		t	15	73398312438754881	648518346497318680	73398312438747639	648518346487757122	[ 39937 111733 2762]	[ 39929 111731 2760]
215	42146926	2022-11-17 14:28:59.843347+00:00		t	16	73398312438714546	648518346499440615	73398312438730894	648518346481634463	[ 39879 111871 2747]	[ 39913 111861 2747]
217	39929063	2022-11-17 14:28:59.843347+00:00		t	53	73116768608489908	648518346492697531	73116768608482861	648518346487757122	[ 32677 110253 2561]	[ 32649 110241 2561]
218	36452145	2022-11-17 14:28:59.843347+00:00		t	29	73538981408755832	648518346492697531	73538981408557731	648518346487757122	[ 44565 108927 3090]	[ 44557 108929 3088]
219	11679722	2022-11-17 14:28:59.843347+00:00		t	44	73116768809505455	648518346474236781	73116768809532748	648518346487757122	[ 32717 109993 2840]	[ 32699 110009 2843]
220	42146901	2022-11-17 14:28:59.843347+00:00		t	56	73398312438883516	648518346491465492	73398312438906430	648518346499958156	[ 39907 112197 2813]	[ 39877 112203 2813]
222	42146896	2022-11-17 14:28:59.843347+00:00		t	50	73398312438663832	648518346499440615	73398312438647655	648518346492140076	[ 39837 111623 2718]	[ 39877 111623 2718]
223	11379938	2022-11-17 14:28:59.843347+00:00		t	37	73539187298991003	648518346492697531	73539187298993468	648518346487757122	[ 44139 116341 2647]	[ 44151 116375 2647]
225	39033733	2022-11-17 14:28:59.843347+00:00		t	40	73398312438672362	648518346492697531	73398312438674922	648518346487757122	[ 40503 112203 2722]	[ 40471 112217 2723]
226	18642114	2022-11-17 14:28:59.843347+00:00		t	18	73116837461901250	648518346499440615	73116837461936751	648518346487757122	[ 32735 111391 2722]	[ 32709 111423 2724]
227	39033756	2022-11-17 14:28:59.843347+00:00		t	22	73398312438672362	648518346492697531	73398312438643055	648518346487757122	[ 40527 112363 2720]	[ 40501 112363 2719]
228	40072030	2022-11-17 14:28:59.843347+00:00		t	36	72976374650201473	648518346492697531	72976374650216138	648518346487757122	[ 27893 119989 2407]	[ 27861 119985 2408]
230	18670496	2022-11-17 14:28:59.843347+00:00		t	27	73327806255497292	648518346478446420	73327806255465316	648518346487757122	[ 38079 107475 2721]	[ 38067 107511 2721]
231	42155547	2022-11-17 14:28:59.843347+00:00		t	24	73398655969009507	648518346502518611	73398655969007049	648518346477866647	[ 39485 122251 2638]	[ 39491 122225 2637]
232	16722024	2022-11-17 14:28:59.843347+00:00		t	51	73046331211918244	648518346492697531	73046331211944580	648518346487757122	[ 29237 107681 2681]	[ 29225 107701 2683]
233	42155643	2022-11-17 14:28:59.843347+00:00		t	47	73398655968692776	648518346472410377	73398655968693873	648518346477866647	[ 39543 122401 2571]	[ 39569 122415 2572]
234	18717351	2022-11-17 14:28:59.843347+00:00		t	33	73468612597414046	648518346486880995	73468612597560418	648518346487757122	[ 41675 110437 2966]	[ 41699 110419 2967]
235	8613215	2022-11-17 14:28:59.843347+00:00		t	67	72976374650113377	648518346507723545	72976374650111598	648518346487757122	[ 28049 119117 2363]	[ 28007 119115 2363]
236	42155748	2022-11-17 14:28:59.843347+00:00		t	48	73398655969085473	648518346472133938	73398655969109541	648518346486714244	[ 39683 122003 2682]	[ 39711 122015 2683]
237	42155727	2022-11-17 14:28:59.843347+00:00		t	42	73398655968863120	648518346490893859	73398655968693149	648518346477866647	[ 39671 122421 2580]	[ 39675 122449 2578]
238	42155781	2022-11-17 14:28:59.843347+00:00		t	50	73398655968866016	648518346490893859	73398655968887635	648518346477866647	[ 39745 122325 2587]	[ 39755 122295 2588]
239	42155832	2022-11-17 14:28:59.843347+00:00		t	32	73398655969082776	648518346472133938	73398655969112705	648518346486714244	[ 39769 121917 2669]	[ 39789 121947 2669]
240	10919664	2022-11-17 14:28:59.843347+00:00		t	20	72976031321432862	648518346514141918	72976031321457407	648518346487757122	[ 27331 108971 2951]	[ 27373 108951 2952]
241	10919680	2022-11-17 14:28:59.843347+00:00		t	14	72976031321220709	648518346492697531	72976031321189597	648518346487757122	[ 27411 109175 2867]	[ 27395 109205 2866]
242	39590265	2022-11-17 14:28:59.843347+00:00		t	31	73327943761614283	648518346494901235	73327943761638376	648518346487757122	[ 38481 111475 2880]	[ 38515 111483 2879]
243	42155906	2022-11-17 14:28:59.843347+00:00		t	26	73398655969052696	648518346495594658	73398655969058270	648518346486714244	[ 39841 121937 2659]	[ 39849 121965 2661]
244	42155949	2022-11-17 14:28:59.843347+00:00		t	82	73398655969093490	648518346489619807	73398655969112730	648518346486714244	[ 39873 122091 2680]	[ 39887 122081 2681]
245	42155952	2022-11-17 14:28:59.843347+00:00		t	25	73398655969132886	648518346472133938	73398655969259341	648518346486714244	[ 39917 122021 2692]	[ 39885 122023 2692]
246	42155835	2022-11-17 14:28:59.843347+00:00		t	20	73398655968885344	648518346489619807	73398655968887635	648518346477866647	[ 39809 122315 2594]	[ 39785 122307 2594]
247	42155882	2022-11-17 14:28:59.843347+00:00		t	42	73398655969069594	648518346492425401	73398655969037266	648518346477866647	[ 39853 122195 2655]	[ 39831 122175 2655]
248	42155976	2022-11-17 14:28:59.843347+00:00		t	23	73398655968683796	648518346490893859	73398655968862976	648518346477866647	[ 39929 122291 2583]	[ 39913 122267 2584]
249	42183034	2022-11-17 14:28:59.843347+00:00		t	15	73469368579010627	648518346475974370	73469368579026705	648518346473084516	[ 41373 131247 3168]	[ 41383 131267 3166]
250	5829936	2022-11-17 14:28:59.843347+00:00		t	18	73398174999816838	648518346467418375	73327806255617270	648518346487757122	[ 38925 108159 2775]	[ 38907 108183 2775]
251	4094914	2022-11-17 14:28:59.843347+00:00		t	57	73257506230837788	648518346491100449	73257506230849924	648518346487757122	[ 34953 108861 2742]	[ 34969 108835 2742]
252	22811745	2022-11-17 14:28:59.843347+00:00		t	13	73468749835336109	648518346476175269	73468749835358902	648518346487757122	[ 42545 113499 2644]	[ 42529 113539 2645]
253	15467174	2022-11-17 14:28:59.843347+00:00		t	13	73539324671134050	648518346511268149	73539324671132115	648518346487757122	[ 44697 119819 2567]	[ 44725 119813 2566]
254	23645212	2022-11-17 14:28:59.843347+00:00		t	16	73257437578448484	648518346509937095	73257437578434070	648518346487757122	[ 35799 108133 2853]	[ 35793 108111 2853]
255	23645215	2022-11-17 14:28:59.843347+00:00		t	23	73257437578415421	648518346509937095	73257437578421038	648518346487757122	[ 35777 108297 2847]	[ 35807 108297 2847]
256	19641083	2022-11-17 14:28:59.843347+00:00		t	22	73116768809608380	648518346491100449	73116768809585662	648518346487757122	[ 32713 109273 2875]	[ 32723 109265 2873]
257	42177114	2022-11-17 14:28:59.843347+00:00		t	38	73047224497825651	648518346501099625	73047224497835169	648518346481634463	[ 29945 133441 2500]	[ 29911 133461 2501]
258	22811787	2022-11-17 14:28:59.843347+00:00		t	60	73468749835406764	648518346517772136	73468749835406784	648518346487757122	[ 42761 113451 2678]	[ 42759 113483 2678]
259	8469179	2022-11-17 14:28:59.843347+00:00		t	33	73046537370128658	648518346481265765	73046537370118541	648518346487757122	[ 30537 112975 2594]	[ 30565 112959 2593]
260	8468855	2022-11-17 14:28:59.843347+00:00		t	49	73046537370150014	648518346492697531	73046537370128633	648518346487757122	[ 29985 112905 2598]	[ 29969 112879 2599]
261	8613076	2022-11-17 14:28:59.843347+00:00		t	34	72976374650170945	648518346504309529	72976374650181397	648518346487757122	[ 27761 118917 2393]	[ 27735 118923 2395]
262	8613095	2022-11-17 14:28:59.843347+00:00		t	47	72976374650163368	648518346504309529	72976374650183926	648518346487757122	[ 27777 118969 2391]	[ 27765 119001 2392]
263	8613158	2022-11-17 14:28:59.843347+00:00		t	20	72976374650163388	648518346504309529	72976374650155436	648518346487757122	[ 27895 118987 2383]	[ 27907 119025 2385]
265	8613171	2022-11-17 14:28:59.843347+00:00		t	39	72976374650165929	648518346504309529	72976374650150746	648518346487757122	[ 27929 118975 2384]	[ 27947 119015 2384]
266	8613172	2022-11-17 14:28:59.843347+00:00		t	39	72976374650131661	648518346484746118	72976374650136590	648518346487757122	[ 27949 119127 2372]	[ 27947 119157 2372]
267	8613188	2022-11-17 14:28:59.843347+00:00		t	51	72976374650108166	648518346507723545	72976374650100626	648518346487757122	[ 28007 119337 2361]	[ 27973 119333 2361]
268	8897048	2022-11-17 14:28:59.843347+00:00		t	20	72976305997893127	648518346484700294	72976305997881274	648518346487757122	[ 28467 116781 2508]	[ 28439 116789 2507]
269	16737129	2022-11-17 14:28:59.843347+00:00		t	33	73187206206253825	648518346496990616	73187206206253780	648518346487757122	[ 33363 110919 2789]	[ 33397 110913 2788]
270	16737132	2022-11-17 14:28:59.843347+00:00		t	14	73187206205834249	648518346484250407	73187206206042469	648518346487757122	[ 33393 111129 2702]	[ 33401 111093 2704]
271	8897039	2022-11-17 14:28:59.843347+00:00		t	13	72976305997898238	648518346492136492	72976305997903096	648518346487757122	[ 28429 116831 2515]	[ 28425 116797 2515]
272	7788001	2022-11-17 14:28:59.843347+00:00		t	34	73116837395042044	648518346496982580	73116837395050765	648518346499440615	[ 32261 110663 2681]	[ 32279 110677 2683]
273	13260872	2022-11-17 14:28:59.843347+00:00		t	19	73327806255642489	648518346518300502	73327806255644951	648518346487757122	[ 37359 108293 2777]	[ 37335 108275 2779]
275	16737176	2022-11-17 14:28:59.843347+00:00		t	37	73187206206265502	648518346496990616	73187206206270463	648518346487757122	[ 33435 110947 2795]	[ 33459 110955 2795]
276	13260862	2022-11-17 14:28:59.843347+00:00		t	37	73327806255691779	648518346511268149	73327806255669866	648518346487757122	[ 37287 108167 2801]	[ 37319 108187 2801]
277	13288697	2022-11-17 14:28:59.843347+00:00		t	30	73609556043182514	648518346476127397	73609556043203633	648518346487757122	[ 45247 116493 2669]	[ 45219 116493 2672]
278	16737191	2022-11-17 14:28:59.843347+00:00		t	15	73187206206162073	648518346525803290	73187206206159783	648518346487757122	[ 33469 111151 2748]	[ 33491 111157 2747]
279	16737195	2022-11-17 14:28:59.843347+00:00		t	46	73187206206238339	648518346525803290	73187206206270463	648518346487757122	[ 33523 110929 2780]	[ 33499 110943 2782]
280	16737198	2022-11-17 14:28:59.843347+00:00		t	52	73187206206240879	648518346525803290	73187206206253713	648518346487757122	[ 33539 110827 2789]	[ 33505 110839 2789]
281	16736899	2022-11-17 14:28:59.843347+00:00		t	67	73187206206189301	648518346467248647	73187206206162158	648518346487757122	[ 32899 111199 2748]	[ 32929 111213 2748]
282	16736908	2022-11-17 14:28:59.843347+00:00		t	18	73187206206187084	648518346467248647	73187206206162158	648518346487757122	[ 32923 111175 2749]	[ 32953 111181 2748]
283	16736910	2022-11-17 14:28:59.843347+00:00		t	27	73187206206243400	648518346491100449	73187206206235734	648518346487757122	[ 32969 110757 2775]	[ 32961 110723 2775]
284	42181030	2022-11-17 14:28:59.843347+00:00		t	13	73468887408336022	648518346477004488	73468887408347598	648518346521550329	[ 42253 117823 2838]	[ 42277 117801 2838]
285	13401044	2022-11-17 14:28:59.843347+00:00		t	29	73187137553743384	648518346490436956	73187137553743360	648518346487757122	[ 33171 110127 2862]	[ 33143 110107 2864]
286	42181214	2022-11-17 14:28:59.843347+00:00		t	21	73468887408599110	648518346493928187	73468887408599089	648518346499902531	[ 42947 118299 2932]	[ 42929 118273 2934]
287	7788013	2022-11-17 14:28:59.843347+00:00		t	50	73116837394925870	648518346492140076	73116837394933390	648518346487757122	[ 32277 110915 2638]	[ 32319 110917 2638]
288	7788030	2022-11-17 14:28:59.843347+00:00		t	26	73116837394849761	648518346499897667	73116837394835381	648518346487757122	[ 32361 111255 2602]	[ 32371 111251 2601]
289	42183050	2022-11-17 14:28:59.843347+00:00		t	48	73469368578940792	648518346475974370	73469368578943635	648518346489007453	[ 41389 131085 3127]	[ 41407 131119 3128]
292	42183195	2022-11-17 14:28:59.843347+00:00		t	22	73469368579080006	648518346488045079	73469368579070506	648518346489007453	[ 41701 131475 3183]	[ 41681 131469 3182]
293	42183216	2022-11-17 14:28:59.843347+00:00		t	48	73469368579034091	648518346488045079	73469368579046178	648518346489007453	[ 41793 131359 3166]	[ 41759 131341 3168]
294	42183264	2022-11-17 14:28:59.843347+00:00		t	24	73469368578998581	648518346517550122	73469368578981052	648518346499902531	[ 41895 131509 3145]	[ 41855 131539 3145]
295	36292340	2022-11-17 14:28:59.843347+00:00		t	28	73468681182954188	648518346481263717	73468681182977902	648518346487757122	[ 41407 111209 2778]	[ 41411 111205 2780]
296	36292370	2022-11-17 14:28:59.843347+00:00		t	80	73468681182954188	648518346481263717	73468681182959420	648518346487757122	[ 41437 111177 2775]	[ 41465 111153 2776]
298	13401052	2022-11-17 14:28:59.843347+00:00		t	19	73187137553753996	648518346490436956	73187137553759070	648518346487757122	[ 33157 110249 2871]	[ 33159 110287 2871]
299	13401067	2022-11-17 14:28:59.843347+00:00		t	32	73187137553721947	648518346490436956	73187137553751536	648518346487757122	[ 33195 110103 2865]	[ 33173 110077 2866]
301	36648104	2022-11-17 14:28:59.843347+00:00		t	24	73046674674995574	648518346494222075	73046674675036884	648518346487757122	[ 28753 118465 2431]	[ 28741 118495 2432]
302	7788042	2022-11-17 14:28:59.843347+00:00		t	14	73116837394847415	648518346499897667	73116837394833092	648518346487757122	[ 32369 111303 2602]	[ 32389 111293 2601]
303	9394447	2022-11-17 14:28:59.843347+00:00		t	27	73187068766952188	648518346509188474	73187068767100232	648518346487757122	[ 34809 108211 2708]	[ 34811 108243 2711]
304	19936058	2022-11-17 14:28:59.843347+00:00		t	21	73539255951372645	648518346498841502	73539255951372620	648518346487757122	[ 43595 118025 2522]	[ 43573 117991 2521]
305	7788062	2022-11-17 14:28:59.843347+00:00		t	12	73116837394849670	648518346509188474	73116837394835381	648518346487757122	[ 32393 111117 2597]	[ 32425 111139 2597]
307	36648226	2022-11-17 14:28:59.843347+00:00		t	13	73046674674858631	648518346499907539	73046674674872516	648518346487757122	[ 29125 118121 2379]	[ 29095 118101 2380]
308	19936062	2022-11-17 14:28:59.843347+00:00		t	41	73539255951372470	648518346511239961	73539255951377683	648518346487757122	[ 43545 117903 2519]	[ 43587 117915 2520]
309	19936072	2022-11-17 14:28:59.843347+00:00		t	27	73539255951372422	648518346511239961	73539255951369963	648518346487757122	[ 43581 117811 2517]	[ 43609 117817 2518]
310	42188082	2022-11-17 14:28:59.843347+00:00		t	16	73468681249868035	648518346491465492	73468681249719113	648518346497061092	[ 41047 112373 2827]	[ 41063 112381 2826]
311	19936078	2022-11-17 14:28:59.843347+00:00		t	38	73539255951372403	648518346476175269	73539255951372399	648518346487757122	[ 43637 117745 2522]	[ 43637 117783 2522]
312	19936088	2022-11-17 14:28:59.843347+00:00		t	44	73539255951387673	648518346476175269	73539255951445188	648518346487757122	[ 43679 117863 2526]	[ 43653 117873 2527]
313	19936101	2022-11-17 14:28:59.843347+00:00		t	50	73539255951370073	648518346498841502	73539255951390344	648518346487757122	[ 43645 118069 2523]	[ 43679 118055 2524]
314	19936111	2022-11-17 14:28:59.843347+00:00		t	32	73539255951356667	648518346520296785	73539255951375385	648518346487757122	[ 43709 118119 2514]	[ 43689 118143 2514]
315	19936119	2022-11-17 14:28:59.843347+00:00		t	43	73539255951333707	648518346520296785	73539255951380405	648518346487757122	[ 43741 118139 2515]	[ 43729 118167 2516]
316	19936132	2022-11-17 14:28:59.843347+00:00		t	31	73539255951350083	648518346520296785	73539255951360853	648518346487757122	[ 43839 118393 2515]	[ 43823 118423 2517]
317	19936138	2022-11-17 14:28:59.843347+00:00		t	28	73539255951354683	648518346520296785	73539255951363117	648518346487757122	[ 43989 118565 2515]	[ 43981 118593 2516]
318	37016460	2022-11-17 14:28:59.843347+00:00		t	20	73046400065617530	648518346492304255	73046400065579292	648518346487757122	[ 29735 110063 2937]	[ 29743 110041 2936]
321	175484	2022-11-17 14:28:59.843347+00:00		t	78	73116837327738655	648518346493980920	73116837327734038	648518346487757122	[ 31643 111325 2475]	[ 31667 111345 2476]
322	42188042	2022-11-17 14:28:59.843347+00:00		t	49	73468681249985780	648518346490873773	73468681249983411	648518346499958156	[ 40969 112371 2878]	[ 40987 112397 2878]
323	42188083	2022-11-17 14:28:59.843347+00:00		t	45	73468681249980701	648518346483323812	73468681249962652	648518346497061092	[ 41049 112021 2875]	[ 41069 111999 2876]
326	7788079	2022-11-17 14:28:59.843347+00:00		t	32	73116837395077186	648518346497895015	73116837395118134	648518346492697531	[ 32461 110699 2693]	[ 32453 110709 2695]
327	7788077	2022-11-17 14:28:59.843347+00:00		t	18	73116837394889036	648518346499440615	73116837394902242	648518346499958156	[ 32445 111587 2621]	[ 32447 111593 2623]
328	42182774	2022-11-17 14:28:59.843347+00:00		t	25	73469368579084926	648518346509915942	73469368579101430	648518346489007453	[ 40963 131933 3186]	[ 40993 131929 3188]
329	42182791	2022-11-17 14:28:59.843347+00:00		t	16	73469368579207074	648518346509915942	73469368579208749	648518346489007453	[ 41009 131857 3209]	[ 41023 131899 3209]
330	42182921	2022-11-17 14:28:59.843347+00:00		t	41	73469368578965961	648518346518565462	73469368578953717	648518346473084516	[ 41247 131541 3139]	[ 41241 131545 3138]
331	42182898	2022-11-17 14:28:59.843347+00:00		t	43	73469368579022180	648518346491425512	73469368579008669	648518346489007453	[ 41197 131831 3154]	[ 41211 131803 3154]
332	42182866	2022-11-17 14:28:59.843347+00:00		t	52	73469368579129427	648518346499960531	73469368579082472	648518346489007453	[ 41225 131857 3208]	[ 41185 131861 3208]
333	42182929	2022-11-17 14:28:59.843347+00:00		t	27	73469368579089670	648518346499960531	73469368579075443	648518346489007453	[ 41285 131813 3189]	[ 41249 131819 3190]
334	7788104	2022-11-17 14:28:59.843347+00:00		t	30	73116837394955099	648518346499440615	73116837394942625	648518346487757122	[ 32493 110939 2643]	[ 32519 110937 2642]
336	24361394	2022-11-17 14:28:59.843347+00:00		t	51	73468818554788856	648518346481263717	73468818554786412	648518346487757122	[ 42767 115397 2646]	[ 42797 115411 2647]
338	24361417	2022-11-17 14:28:59.843347+00:00		t	64	73468818554637611	648518346476175269	73468818554620444	648518346487757122	[ 42887 115183 2581]	[ 42857 115193 2582]
339	32679221	2022-11-17 14:28:59.843347+00:00		t	26	73046331412976258	648518346499848403	73046331412974623	648518346487757122	[ 30139 106603 2972]	[ 30127 106641 2973]
340	32679227	2022-11-17 14:28:59.843347+00:00		t	37	73046331412965324	648518346497078047	73046331412834550	648518346487757122	[ 30143 107089 2963]	[ 30149 107067 2962]
341	32679291	2022-11-17 14:28:59.843347+00:00		t	35	73046331413035267	648518346498554608	73046331413025608	648518346487757122	[ 30325 106777 2992]	[ 30297 106753 2992]
342	32679298	2022-11-17 14:28:59.843347+00:00		t	21	73046331412981631	648518346499385438	73046331412995907	648518346487757122	[ 30311 106647 2979]	[ 30299 106693 2981]
343	20759171	2022-11-17 14:28:59.843347+00:00		t	24	73539324670878418	648518346498885534	73539324670878434	648518346487757122	[ 44083 119067 2527]	[ 44057 119087 2529]
344	20759187	2022-11-17 14:28:59.843347+00:00		t	37	73539324670888823	648518346498885534	73539324670883562	648518346487757122	[ 44111 119087 2529]	[ 44099 119111 2530]
345	8896987	2022-11-17 14:28:59.843347+00:00		t	33	72976305997508481	648518346494734391	72976305997736656	648518346487757122	[ 28349 117047 2454]	[ 28369 117073 2455]
347	27059242	2022-11-17 14:28:59.843347+00:00		t	31	73116768675548397	648518346478791252	73116768675558875	648518346487757122	[ 31127 110169 2678]	[ 31131 110209 2679]
348	22254070	2022-11-17 14:28:59.843347+00:00		t	88	73046606022571311	648518346509870134	73046606022576221	648518346487757122	[ 29585 115539 2490]	[ 29613 115525 2490]
349	39563908	2022-11-17 14:28:59.843347+00:00		t	24	73468681183005755	648518346479237564	73468681183005746	648518346487757122	[ 42733 110667 2793]	[ 42703 110671 2795]
350	42188521	2022-11-17 14:28:59.843347+00:00		t	25	73468681250026347	648518346477782679	73468681250036201	648518346497061092	[ 41847 112157 2893]	[ 41811 112157 2894]
351	22254098	2022-11-17 14:28:59.843347+00:00		t	25	73046606022409918	648518346496990616	73046606022461151	648518346487757122	[ 29683 115677 2449]	[ 29657 115653 2449]
352	22254110	2022-11-17 14:28:59.843347+00:00		t	32	73046606022525183	648518346496990616	73046606022538701	648518346487757122	[ 29707 115507 2472]	[ 29673 115499 2473]
353	37545341	2022-11-17 14:28:59.843347+00:00		t	57	72976031388495382	648518346494038560	72976031388450773	648518346487757122	[ 28467 108769 3067]	[ 28507 108769 3067]
354	8613178	2022-11-17 14:28:59.843347+00:00		t	42	72976374650096568	648518346490467164	72976374650100519	648518346487757122	[ 27939 119123 2358]	[ 27951 119091 2358]
356	37545420	2022-11-17 14:28:59.843347+00:00		t	34	72976031388415550	648518346499385438	72976031388426883	648518346487757122	[ 28609 108617 3054]	[ 28629 108585 3055]
358	7788156	2022-11-17 14:28:59.843347+00:00		t	55	73116837394904285	648518346494734391	73116837394899299	648518346487757122	[ 32701 111111 2618]	[ 32729 111089 2618]
359	42188478	2022-11-17 14:28:59.843347+00:00		t	39	73468681249955399	648518346467283719	73468681249975630	648518346487757122	[ 41713 112139 2874]	[ 41749 112149 2875]
360	42188484	2022-11-17 14:28:59.843347+00:00		t	39	73468681250002288	648518346480047270	73468681249996518	648518346521550329	[ 41735 112077 2885]	[ 41755 112111 2885]
361	42188481	2022-11-17 14:28:59.843347+00:00		t	80	73468681249999735	648518346477782679	73468681250029129	648518346487757122	[ 41791 112425 2890]	[ 41753 112427 2891]
362	7788173	2022-11-17 14:28:59.843347+00:00		t	37	73187206139264177	648518346496990616	73116837395101420	648518346499958156	[ 32779 110917 2692]	[ 32757 110901 2693]
363	40191537	2022-11-17 14:28:59.843347+00:00		t	50	73398312438721091	648518346481263717	73398312438721035	648518346487757122	[ 38941 110923 2747]	[ 38927 110913 2749]
364	40191539	2022-11-17 14:28:59.843347+00:00		t	36	73398312438704213	648518346481263717	73398312438711726	648518346487757122	[ 38959 111009 2746]	[ 38927 111035 2747]
365	40199055	2022-11-17 14:28:59.843347+00:00		t	39	73468681115830016	648518346511268149	73468681115825269	648518346487757122	[ 41669 112369 2641]	[ 41663 112415 2641]
366	40199065	2022-11-17 14:28:59.843347+00:00		t	33	73468681115830003	648518346511268149	73468681115825269	648518346487757122	[ 41731 112387 2641]	[ 41711 112427 2641]
367	26879743	2022-11-17 14:28:59.843347+00:00		t	51	73046537369878152	648518346514141918	73046537370089026	648518346487757122	[ 29417 113531 2576]	[ 29407 113501 2577]
369	44894598	2022-11-17 14:28:59.843347+00:00		t	35	73327737536243278	648518346478446420	73327737536256287	648518346487757122	[ 38589 106233 2788]	[ 38593 106267 2789]
370	42188181	2022-11-17 14:28:59.843347+00:00		t	12	73468681250026544	648518346483323812	73468681250061145	648518346487757122	[ 41187 112419 2900]	[ 41195 112457 2900]
371	42188108	2022-11-17 14:28:59.843347+00:00		t	26	73468681249890793	648518346491465492	73468681249721202	648518346499958156	[ 41071 112379 2829]	[ 41095 112399 2828]
373	42188190	2022-11-17 14:28:59.843347+00:00		t	74	73468681249759205	648518346497368856	73468681249879134	648518346497061092	[ 41241 112403 2833]	[ 41207 112403 2833]
374	42188155	2022-11-17 14:28:59.843347+00:00		t	17	73468681249885240	648518346491215992	73468681249879134	648518346497061092	[ 41143 112477 2831]	[ 41157 112451 2831]
375	42188109	2022-11-17 14:28:59.843347+00:00		t	33	73468681249910916	648518346491930479	73468681249927234	648518346497061092	[ 41135 111973 2851]	[ 41099 111995 2852]
376	42188127	2022-11-17 14:28:59.843347+00:00		t	38	73468681249908319	648518346491930479	73468681249924557	648518346497061092	[ 41161 111941 2854]	[ 41129 111965 2855]
379	42188212	2022-11-17 14:28:59.843347+00:00		t	48	73468681249924532	648518346491930479	73468681249927197	648518346487757122	[ 41233 111957 2855]	[ 41239 111963 2858]
380	42188209	2022-11-17 14:28:59.843347+00:00		t	37	73468681249872025	648518346491930479	73468681249887782	648518346491215992	[ 41255 112211 2839]	[ 41227 112243 2839]
381	42188206	2022-11-17 14:28:59.843347+00:00		t	15	73468681249718955	648518346497368856	73468681249758283	648518346497061092	[ 41239 112397 2829]	[ 41217 112379 2829]
382	42188281	2022-11-17 14:28:59.843347+00:00		t	26	73468681250051092	648518346467283719	73468681250063244	648518346497061092	[ 41389 111865 2905]	[ 41415 111847 2907]
383	42188292	2022-11-17 14:28:59.843347+00:00		t	22	73468681250055886	648518346467283719	73468681250046355	648518346497061092	[ 41419 111915 2902]	[ 41443 111901 2903]
384	42188291	2022-11-17 14:28:59.843347+00:00		t	23	73468681249962648	648518346494900979	73468681249967974	648518346499958156	[ 41457 112059 2870]	[ 41443 112083 2873]
385	26879745	2022-11-17 14:28:59.843347+00:00		t	24	73046537370331110	648518346517577540	73046537370313124	648518346487757122	[ 29445 112701 2675]	[ 29415 112715 2675]
387	38131178	2022-11-17 14:28:59.843347+00:00		t	47	73187206273281023	648518346496990616	73187206273273501	648518346487757122	[ 33679 110649 2880]	[ 33699 110629 2880]
388	42188342	2022-11-17 14:28:59.843347+00:00		t	50	73468681249962415	648518346479568217	73468681249972826	648518346487757122	[ 41559 111811 2875]	[ 41549 111775 2876]
389	42188357	2022-11-17 14:28:59.843347+00:00		t	23	73468681249871609	648518346511268149	73468681249884830	648518346487757122	[ 41579 111967 2837]	[ 41575 111959 2839]
390	42188383	2022-11-17 14:28:59.843347+00:00		t	25	73468681249895628	648518346486563533	73468681249887606	648518346487757122	[ 41599 111917 2842]	[ 41621 111947 2843]
394	42188439	2022-11-17 14:28:59.843347+00:00		t	26	73468681250071888	648518346487757122	73468681250103273	648518346489569132	[ 41671 112323 2922]	[ 41701 112309 2922]
395	42188450	2022-11-17 14:28:59.843347+00:00		t	54	73468681249999814	648518346480994138	73468681250005228	648518346487757122	[ 41679 112543 2885]	[ 41709 112525 2885]
396	42188435	2022-11-17 14:28:59.843347+00:00		t	72	73468681250155124	648518346497061092	73468681250198850	648518346489569132	[ 41721 112245 2948]	[ 41707 112209 2948]
397	42188430	2022-11-17 14:28:59.843347+00:00		t	41	73468681250046801	648518346487757122	73468681250084764	648518346497061092	[ 41669 112497 2912]	[ 41691 112515 2913]
398	4037934	2022-11-17 14:28:59.843347+00:00		t	12	73327875042103544	648518346497318680	73327875042098859	648518346487757122	[ 37793 110477 2867]	[ 37759 110473 2868]
399	31320650	2022-11-17 14:28:59.843347+00:00		t	61	73609693415024464	648518346520296785	73609693415034757	648518346487757122	[ 45269 120517 2541]	[ 45269 120515 2543]
400	25698751	2022-11-17 14:28:59.843347+00:00		t	40	73398243786246183	648518346491930479	73398243786246296	648518346487757122	[ 40065 110101 2842]	[ 40061 110135 2841]
401	26389925	2022-11-17 14:28:59.843347+00:00		t	23	73398312505459233	648518346479342780	73398312505613258	648518346487757122	[ 39253 111025 2828]	[ 39225 111047 2829]
402	31320672	2022-11-17 14:28:59.843347+00:00		t	50	73609693415032347	648518346498885534	73609693415024778	648518346487757122	[ 45307 120787 2543]	[ 45311 120817 2544]
405	25896072	2022-11-17 14:28:59.843347+00:00		t	77	73539324737850225	648518346492140076	73539324737825656	648518346487757122	[ 44829 120031 2597]	[ 44865 120017 2598]
406	32183391	2022-11-17 14:28:59.843347+00:00		t	60	73468612396376298	648518346499440615	73468612396373630	648518346487757122	[ 41043 110215 2634]	[ 41075 110203 2634]
407	9860784	2022-11-17 14:28:59.843347+00:00		t	23	73398312371563808	648518346511268149	73468681115764634	648518346487757122	[ 40947 110651 2614]	[ 40985 110647 2614]
408	9860786	2022-11-17 14:28:59.843347+00:00		t	29	73468681115855014	648518346511268149	73468681115852275	648518346487757122	[ 40983 111293 2649]	[ 40989 111257 2649]
409	9860789	2022-11-17 14:28:59.843347+00:00		t	48	73468681115869868	648518346511268149	73468681115852275	648518346487757122	[ 41025 111239 2655]	[ 40989 111239 2655]
410	31498661	2022-11-17 14:28:59.843347+00:00		t	34	73609693481987410	648518346481263717	73609693481992252	648518346487757122	[ 45185 119161 2597]	[ 45153 119173 2598]
411	12674327	2022-11-17 14:28:59.843347+00:00		t	16	72906487210869512	648518346487914452	72906487210867289	648518346489007453	[ 26389 133191 2908]	[ 26351 133203 2908]
413	42188605	2022-11-17 14:28:59.843347+00:00		t	40	73468681249996397	648518346480047270	73468681249993533	648518346487757122	[ 41887 112019 2882]	[ 41907 112027 2884]
414	38251525	2022-11-17 14:28:59.843347+00:00		t	49	72905662577219100	648518346520296785	72905662577205040	648518346487757122	[ 25909 109719 2941]	[ 25881 109689 2942]
415	28683931	2022-11-17 14:28:59.843347+00:00		t	40	73187137419394161	648518346491215992	73187137419306104	648518346487757122	[ 32915 109923 2570]	[ 32877 109919 2571]
416	42188651	2022-11-17 14:28:59.843347+00:00		t	26	73468681249813760	648518346490467164	73468681249861836	648518346497061092	[ 41993 111951 2834]	[ 41979 111977 2835]
417	42188635	2022-11-17 14:28:59.843347+00:00		t	19	73468681249841609	648518346467283719	73468681249863854	648518346521550329	[ 41943 112579 2833]	[ 41949 112621 2834]
418	10510999	2022-11-17 14:28:59.843347+00:00		t	37	73398243652080308	648518346492697531	73398243652056243	648518346487757122	[ 40611 109967 2605]	[ 40615 109999 2607]
419	18641560	2022-11-17 14:28:59.843347+00:00		t	88	73116837461941240	648518346486457257	73116837461916567	648518346487757122	[ 31745 111233 2728]	[ 31779 111223 2728]
420	11217112	2022-11-17 14:28:59.843347+00:00		t	31	73046468784818034	648518346488022352	73046468784812843	648518346487757122	[ 29847 110977 2853]	[ 29871 110997 2853]
421	39929017	2022-11-17 14:28:59.843347+00:00		t	38	73116768608391199	648518346515315271	73116768608386073	648518346487757122	[ 32533 110125 2526]	[ 32519 110117 2525]
422	39929065	2022-11-17 14:28:59.843347+00:00		t	30	73116768608481244	648518346515315271	73116768608541093	648518346487757122	[ 32649 109563 2564]	[ 32665 109589 2566]
423	32248015	2022-11-17 14:28:59.843347+00:00		t	26	73468749835271835	648518346488551663	73468749835273165	648518346487757122	[ 42807 113985 2620]	[ 42789 113965 2620]
424	39929073	2022-11-17 14:28:59.843347+00:00		t	21	73116768608526417	648518346491215992	73116768608510716	648518346487757122	[ 32721 110135 2560]	[ 32715 110113 2560]
425	38321819	2022-11-17 14:28:59.843347+00:00		t	62	73116837461758623	648518346488420079	73116837461758574	648518346487757122	[ 30843 111033 2700]	[ 30805 111035 2700]
427	35637241	2022-11-17 14:28:59.843347+00:00		t	32	73187137419600693	648518346496990616	73187137419615916	648518346487757122	[ 33741 109495 2628]	[ 33773 109495 2628]
428	37340071	2022-11-17 14:28:59.843347+00:00		t	18	73187206139198895	648518346491215992	73187206139186468	648518346487757122	[ 33787 111317 2677]	[ 33767 111295 2676]
429	43107626	2022-11-17 14:28:59.843347+00:00		t	37	73046262626497354	648518346479300753	73046262626487480	648518346487757122	[ 30147 106183 2891]	[ 30185 106189 2891]
430	14556033	2022-11-17 14:28:59.843347+00:00		t	14	73046331346054087	648518346493980920	73046331346041689	648518346487757122	[ 28811 108445 2913]	[ 28807 108487 2913]
431	43107636	2022-11-17 14:28:59.843347+00:00		t	36	73046262626487451	648518346479300753	73046262626487480	648518346487757122	[ 30157 106167 2888]	[ 30197 106165 2888]
432	39279076	2022-11-17 14:28:59.843347+00:00		t	47	72906418424238633	648518346487914452	72906418424236416	648518346489007453	[ 25693 132493 2748]	[ 25695 132473 2749]
434	19936086	2022-11-17 14:28:59.843347+00:00		t	41	73539255951336018	648518346488475375	73539255951342933	648518346487757122	[ 43683 118321 2512]	[ 43659 118337 2513]
435	43002711	2022-11-17 14:28:59.843347+00:00		t	48	73398312505559739	648518346497368856	73398312505586214	648518346487757122	[ 40457 112587 2829]	[ 40451 112633 2830]
437	21264643	2022-11-17 14:28:59.843347+00:00		t	53	73046537303213081	648518346493980920	73046537303191745	648518346487757122	[ 30289 113137 2528]	[ 30305 113159 2527]
438	18288823	2022-11-17 14:28:59.843347+00:00		t	68	73257506297898878	648518346489787479	73257506297906483	648518346487757122	[ 35387 109337 2854]	[ 35387 109305 2855]
439	32507889	2022-11-17 14:28:59.843347+00:00		t	26	73046468717899231	648518346496171788	73046468717928364	648518346487757122	[ 30309 111105 2800]	[ 30305 111097 2803]
440	24986124	2022-11-17 14:28:59.843347+00:00		t	12	73046400132593120	648518346486067652	73046400132615786	648518346487757122	[ 28861 109157 3036]	[ 28873 109181 3038]
442	18669974	2022-11-17 14:28:59.843347+00:00		t	54	73116768742385007	648518346494734391	73116768742266355	648518346487757122	[ 30899 110363 2707]	[ 30909 110373 2709]
443	19865004	2022-11-17 14:28:59.843347+00:00		t	72	73116837394636157	648518346499958156	73116837394789444	648518346487757122	[ 31727 112305 2578]	[ 31761 112285 2578]
444	19865009	2022-11-17 14:28:59.843347+00:00		t	34	73116837394784684	648518346499958156	73116837394789444	648518346487757122	[ 31791 112239 2579]	[ 31763 112261 2580]
445	31320679	2022-11-17 14:28:59.843347+00:00		t	43	73609762134498129	648518346488475375	73609693415019818	648518346487757122	[ 45355 120837 2535]	[ 45331 120811 2536]
446	19155903	2022-11-17 14:28:59.843347+00:00		t	20	72764856503542307	648518346499958156	72764856503517774	648518346487757122	[ 22085 107267 3175]	[ 22093 107255 3173]
447	37545397	2022-11-17 14:28:59.843347+00:00		t	44	72976031388458615	648518346491215992	72976031388436972	648518346487757122	[ 28609 108721 3068]	[ 28587 108701 3068]
448	42232999	2022-11-17 14:28:59.843347+00:00		t	24	72976649796644082	648518346498179410	72976649796615005	648518346489007453	[ 28145 128895 2912]	[ 28131 128867 2912]
449	10424712	2022-11-17 14:28:59.843347+00:00		t	32	72905731363340236	648518346480843521	72905731363447318	648518346521550329	[ 25961 111361 2956]	[ 25997 111357 2956]
450	42207062	2022-11-17 14:28:59.843347+00:00		t	41	73398449944945426	648518346491179384	73398449944929535	648518346477866647	[ 40057 116359 2933]	[ 40079 116339 2933]
451	42207070	2022-11-17 14:28:59.843347+00:00		t	23	73398449944954384	648518346491179384	73398449944951224	648518346477866647	[ 40081 116375 2936]	[ 40111 116357 2937]
452	42207052	2022-11-17 14:28:59.843347+00:00		t	29	73398449944811754	648518346477004488	73398449944823358	648518346477866647	[ 39917 116181 2889]	[ 39941 116205 2890]
453	42207066	2022-11-17 14:28:59.843347+00:00		t	59	73398449944817448	648518346477004488	73398449944832141	648518346477866647	[ 40097 116115 2890]	[ 40093 116153 2891]
455	38258206	2022-11-17 14:28:59.843347+00:00		t	18	72905662644074443	648518346514246169	72905662644060448	648518346487757122	[ 25645 109991 2970]	[ 25623 110013 2970]
456	38258221	2022-11-17 14:28:59.843347+00:00		t	23	72905662644057223	648518346514246169	72905662644079804	648518346487757122	[ 25665 109963 2971]	[ 25665 109939 2973]
457	38258209	2022-11-17 14:28:59.843347+00:00		t	44	72905662644012360	648518346514246169	72905662643997810	648518346497061092	[ 25681 110017 2957]	[ 25649 110015 2958]
458	2884299	2022-11-17 14:28:59.843347+00:00		t	55	72905662644053635	648518346514246169	72905662644057251	648518346497061092	[ 25083 109977 2962]	[ 25103 110015 2963]
459	9949528	2022-11-17 14:28:59.843347+00:00		t	62	73398862194454365	648518346502518611	73398862194456983	648518346477866647	[ 39257 128663 2726]	[ 39279 128641 2727]
460	25293713	2022-11-17 14:28:59.843347+00:00		t	18	73398655969079892	648518346502518611	73398655969106861	648518346477866647	[ 40375 122147 2676]	[ 40375 122147 2678]
461	7583531	2022-11-17 14:28:59.843347+00:00		t	42	72976100040662681	648518346514246169	72976100040638788	648518346487757122	[ 27887 111129 2856]	[ 27881 111115 2854]
462	33410760	2022-11-17 14:28:59.843347+00:00		t	41	72835293966987339	648518346514246169	72835293966968584	648518346491215992	[ 23693 109591 3094]	[ 23661 109611 3094]
463	37016483	2022-11-17 14:28:59.843347+00:00		t	30	73046400065491512	648518346488022352	73046400065514916	648518346487757122	[ 29767 110413 2901]	[ 29795 110403 2903]
464	37016491	2022-11-17 14:28:59.843347+00:00		t	47	73046400065491512	648518346488022352	73046400065471530	648518346487757122	[ 29789 110503 2898]	[ 29821 110495 2900]
465	37016492	2022-11-17 14:28:59.843347+00:00		t	54	73046400065468515	648518346488022352	73046400065471530	648518346487757122	[ 29783 110535 2896]	[ 29821 110541 2896]
466	38251756	2022-11-17 14:28:59.843347+00:00		t	12	72905662577151433	648518346514246169	72905662577164634	648518346491215992	[ 26337 110333 2929]	[ 26317 110365 2930]
468	39441762	2022-11-17 14:28:59.843347+00:00		t	36	73046674809134256	648518346494738743	73046674809156851	648518346486714244	[ 30299 117409 2626]	[ 30335 117417 2628]
471	28738	2022-11-17 14:28:59.843347+00:00		t	66	73046400065468319	648518346488022352	73046400065478537	648518346497061092	[ 29537 110377 2888]	[ 29541 110345 2889]
473	32200404	2022-11-17 14:28:59.843347+00:00		t	42	73117593510450460	648518346506783522	73117593510445949	648518346490016183	[ 31817 133175 3011]	[ 31843 133177 3010]
474	11547985	2022-11-17 14:28:59.843347+00:00		t	72	73046468717825655	648518346488022352	73046468717842686	648518346497061092	[ 30447 112419 2769]	[ 30423 112449 2770]
475	11547991	2022-11-17 14:28:59.843347+00:00		t	24	73046468717837786	648518346488022352	73046468717837778	648518346497061092	[ 30453 112317 2767]	[ 30433 112297 2767]
477	42258721	2022-11-17 14:28:59.843347+00:00		t	22	73188717766248103	648518346479460059	73188717766275505	648518346489569132	[ 34493 156327 2243]	[ 34499 156317 2244]
480	42258540	2022-11-17 14:28:59.843347+00:00		t	33	73188717766181300	648518346481634463	73188717766169201	648518346482260628	[ 34233 156295 2214]	[ 34197 156309 2214]
481	42258548	2022-11-17 14:28:59.843347+00:00		t	24	73188717766117893	648518346481634463	73188717766132586	648518346489569132	[ 34225 156647 2194]	[ 34205 156651 2196]
482	42258556	2022-11-17 14:28:59.843347+00:00		t	63	73188717766145527	648518346482260628	73188717766148371	648518346481634463	[ 34173 156445 2203]	[ 34217 156435 2204]
483	42258557	2022-11-17 14:28:59.843347+00:00		t	42	73188717766195646	648518346481634463	73188717766198236	648518346489569132	[ 34179 155951 2222]	[ 34217 155951 2223]
484	42258695	2022-11-17 14:28:59.843347+00:00		t	33	73188717766235103	648518346493879438	73188717766272577	648518346473084516	[ 34443 155777 2249]	[ 34459 155807 2250]
485	42258616	2022-11-17 14:28:59.843347+00:00		t	52	73188717766399235	648518346479722511	73188717766369484	648518346473084516	[ 34311 155781 2291]	[ 34317 155819 2291]
486	42258638	2022-11-17 14:28:59.843347+00:00		t	44	73188717766248057	648518346479460059	73188717766255407	648518346489569132	[ 34339 156253 2240]	[ 34351 156233 2241]
487	42258630	2022-11-17 14:28:59.843347+00:00		t	72	73188717766223012	648518346479460059	73188717766230563	648518346471899547	[ 34325 156251 2238]	[ 34337 156221 2237]
488	42258532	2022-11-17 14:28:59.843347+00:00		t	32	73188717766132346	648518346482260628	73188717766117286	648518346492148780	[ 34159 156283 2194]	[ 34183 156269 2194]
489	42258479	2022-11-17 14:28:59.843347+00:00		t	40	73188717766230576	648518346499897667	73188717766200817	648518346489569132	[ 34063 156215 2225]	[ 34073 156187 2225]
490	42258661	2022-11-17 14:28:59.843347+00:00		t	79	73188649046687963	648518346486609284	73188717766147179	648518346473084516	[ 34413 155625 2197]	[ 34405 155655 2197]
491	42258717	2022-11-17 14:28:59.843347+00:00		t	54	73188717766248049	648518346493879438	73188717766275505	648518346489569132	[ 34515 156267 2245]	[ 34499 156307 2246]
492	42258728	2022-11-17 14:28:59.843347+00:00		t	43	73188717766210248	648518346493879438	73188717766222751	648518346489569132	[ 34483 155847 2231]	[ 34511 155865 2231]
494	42258766	2022-11-17 14:28:59.843347+00:00		t	33	73188717766248103	648518346479460059	73188717766267884	648518346471899547	[ 34551 156355 2241]	[ 34569 156331 2242]
495	42258753	2022-11-17 14:28:59.843347+00:00		t	41	73188717766248049	648518346493879438	73188717766267884	648518346471899547	[ 34539 156263 2246]	[ 34555 156299 2247]
496	42258768	2022-11-17 14:28:59.843347+00:00		t	38	73188717766248058	648518346493879438	73188717766267884	648518346471899547	[ 34565 156257 2243]	[ 34573 156293 2243]
497	42258671	2022-11-17 14:28:59.843347+00:00		t	14	73188717766126472	648518346479671823	73188717766114723	648518346492148780	[ 34409 155717 2197]	[ 34411 155687 2196]
498	42258468	2022-11-17 14:28:59.843347+00:00		t	21	73188717766160788	648518346492148780	73188717766171112	648518346482260628	[ 34069 155727 2209]	[ 34055 155695 2210]
499	42258731	2022-11-17 14:28:59.843347+00:00		t	40	73188717766138630	648518346479671823	73188717766138456	648518346492148780	[ 34495 155771 2197]	[ 34519 155753 2198]
500	42258720	2022-11-17 14:28:59.843347+00:00		t	40	73188717766031647	648518346489773655	73188717766114723	648518346492148780	[ 34539 155685 2190]	[ 34501 155695 2190]
503	42258483	2022-11-17 14:28:59.843347+00:00		t	16	73188717766208075	648518346496171788	73188717766186045	648518346481634463	[ 34055 156055 2215]	[ 34079 156075 2216]
504	42260909	2022-11-17 14:28:59.843347+00:00		t	44	73398312573034784	648518346498816296	73398312573037342	648518346492697531	[ 40661 111421 3057]	[ 40687 111423 3056]
505	42260907	2022-11-17 14:28:59.843347+00:00		t	24	73398312572750157	648518346526185175	73398312572594499	648518346497061092	[ 40719 111165 2959]	[ 40685 111163 2959]
507	42258891	2022-11-17 14:28:59.843347+00:00		t	37	73188717766208135	648518346493879438	73188717766200723	648518346489569132	[ 34717 156111 2225]	[ 34741 156087 2225]
508	42258776	2022-11-17 14:28:59.843347+00:00		t	19	73188717766235327	648518346493879438	73188717766240309	648518346471899547	[ 34581 156253 2238]	[ 34583 156283 2238]
509	42258808	2022-11-17 14:28:59.843347+00:00		t	41	73188717766198322	648518346493879438	73188717766222924	648518346471899547	[ 34639 156091 2229]	[ 34631 156091 2232]
513	36150576	2022-11-17 14:28:59.843347+00:00		t	38	73116837529226378	648518346488022352	73116837529243214	648518346497061092	[ 31949 111273 2930]	[ 31937 111269 2933]
514	42260915	2022-11-17 14:28:59.843347+00:00		t	30	73398312573061742	648518346498816296	73398312573047576	648518346496171788	[ 40681 111433 3061]	[ 40695 111463 3062]
515	36150581	2022-11-17 14:28:59.843347+00:00		t	33	73116837529221554	648518346488022352	73116837529224076	648518346497061092	[ 31949 111385 2925]	[ 31937 111419 2926]
516	42260671	2022-11-17 14:28:59.843347+00:00		t	15	73398312572938289	648518346348782756	73398312572940837	648518346492697531	[ 40149 111585 3021]	[ 40143 111553 3022]
517	36150626	2022-11-17 14:28:59.843347+00:00		t	41	73116837529198595	648518346488022352	73116837529183018	648518346497061092	[ 32031 111203 2914]	[ 32021 111177 2913]
518	36150476	2022-11-17 14:28:59.843347+00:00		t	31	73116837529203732	648518346488022352	73116837529198562	648518346497061092	[ 31815 111321 2921]	[ 31803 111289 2922]
519	42260690	2022-11-17 14:28:59.843347+00:00		t	37	73398312572803573	648518346491924079	73398312572819424	648518346497061092	[ 40229 110659 2972]	[ 40197 110675 2972]
520	42260630	2022-11-17 14:28:59.843347+00:00		t	24	73398312572930214	648518346503017971	73398312572940608	648518346496171788	[ 40021 111157 3018]	[ 40013 111151 3021]
521	42260713	2022-11-17 14:28:59.843347+00:00		t	30	73398312572948772	648518346348782756	73398312572935814	648518346492697531	[ 40257 111615 3019]	[ 40275 111587 3019]
523	42260641	2022-11-17 14:28:59.843347+00:00		t	59	73398312572932864	648518346503017971	73398312572930187	648518346496171788	[ 40053 111121 3015]	[ 40065 111099 3015]
525	42260689	2022-11-17 14:28:59.843347+00:00		t	55	73398312572966986	648518346348782756	73398312572964485	648518346492697531	[ 40183 111567 3029]	[ 40193 111539 3029]
526	42260652	2022-11-17 14:28:59.843347+00:00		t	16	73398312573222503	648518346486609284	73398312573109891	648518346502508711	[ 40097 111303 3074]	[ 40107 111337 3075]
527	42263545	2022-11-17 14:28:59.843347+00:00		t	31	73187755962146404	648518346477645838	73187755962263812	648518346486714244	[ 33483 128595 2822]	[ 33501 128571 2823]
528	42260753	2022-11-17 14:28:59.843347+00:00		t	27	73398312572732788	648518346521550329	73398312572777470	648518346502508711	[ 40347 110747 2959]	[ 40369 110725 2960]
530	42260778	2022-11-17 14:28:59.843347+00:00		t	34	73398312572868543	648518346501798473	73398312572854195	648518346497061092	[ 40401 111453 2986]	[ 40431 111459 2987]
534	42260839	2022-11-17 14:28:59.843347+00:00		t	49	73398312573079973	648518346498816296	73398312573085577	648518346496171788	[ 40547 111535 3072]	[ 40559 111559 3072]
535	42260945	2022-11-17 14:28:59.843347+00:00		t	35	73398312573085499	648518346495436879	73398312573071294	648518346496171788	[ 40725 111521 3067]	[ 40735 111491 3067]
537	42260933	2022-11-17 14:28:59.843347+00:00		t	35	73398312573061742	648518346498816296	73398312573037342	648518346492697531	[ 40689 111411 3059]	[ 40717 111421 3058]
540	42263223	2022-11-17 14:28:59.843347+00:00		t	44	73187824681542397	648518346478443636	73187755962079488	648518346486714244	[ 32837 129029 2789]	[ 32809 129013 2790]
542	42263589	2022-11-17 14:28:59.843347+00:00		t	22	73187755961964737	648518346482724838	73187755961942818	648518346486714244	[ 33549 128067 2740]	[ 33569 128079 2740]
543	42263669	2022-11-17 14:28:59.843347+00:00		t	31	73187755961898081	648518346483671983	73187755961900308	648518346486714244	[ 33647 128223 2710]	[ 33677 128215 2710]
545	42263450	2022-11-17 14:28:59.843347+00:00		t	49	73187755962000765	648518346482724838	73187755961964946	648518346477866647	[ 33283 128215 2746]	[ 33303 128247 2746]
546	42263268	2022-11-17 14:28:59.843347+00:00		t	41	73187755962183207	648518346481000282	73187755962165903	648518346486714244	[ 32937 128717 2816]	[ 32911 128697 2817]
547	42263387	2022-11-17 14:28:59.843347+00:00		t	31	73187755961771012	648518346512408366	73187755961833852	648518346477866647	[ 33167 128111 2702]	[ 33171 128125 2704]
548	28216857	2022-11-17 14:28:59.843347+00:00		t	25	73116768876613146	648518346490873773	73116768876606985	648518346491215992	[ 31945 109861 2967]	[ 31967 109873 2966]
549	11674114	2022-11-17 14:28:59.843347+00:00		t	18	73116768876628374	648518346489002225	73116768876618226	648518346491215992	[ 31551 109651 2969]	[ 31561 109619 2970]
550	11674134	2022-11-17 14:28:59.843347+00:00		t	15	73116768876528300	648518346489002225	73116768876603196	648518346491215992	[ 31577 109669 2966]	[ 31609 109659 2965]
551	10381688	2022-11-17 14:28:59.843347+00:00		t	38	73116768876592299	648518346494038560	73116768876578147	648518346491215992	[ 31879 108915 2963]	[ 31913 108907 2964]
552	10381764	2022-11-17 14:28:59.843347+00:00		t	29	73116768876627292	648518346514428359	73116768876612111	648518346491215992	[ 32103 108605 2970]	[ 32083 108625 2970]
553	19216470	2022-11-17 14:28:59.843347+00:00		t	60	73116700090217840	648518346486067652	73116700090225711	648518346491215992	[ 32277 107759 2913]	[ 32305 107743 2914]
554	729097	2022-11-17 14:28:59.843347+00:00		t	14	73047293485804892	648518346491647294	73047293485819579	648518346490016183	[ 29849 135241 3036]	[ 29877 135233 3037]
555	9987552	2022-11-17 14:28:59.843347+00:00		t	24	73047293485709264	648518346491647294	73047293485696778	648518346490016183	[ 28785 136545 2990]	[ 28765 136577 2990]
556	9987602	2022-11-17 14:28:59.843347+00:00		t	29	73047293485556242	648518346491647294	73047293485615648	648518346490016183	[ 28863 136299 2955]	[ 28831 136287 2956]
558	8507543	2022-11-17 14:28:59.843347+00:00		t	21	72766024801642022	648518346491647294	72766024801664003	648518346481634463	[ 21923 143051 3274]	[ 21911 143031 3277]
559	16292609	2022-11-17 14:28:59.843347+00:00		t	20	72836393545786636	648518346491647294	72836393545778470	648518346481634463	[ 23313 142401 3231]	[ 23285 142431 3231]
560	8507607	2022-11-17 14:28:59.843347+00:00		t	17	72766024801646394	648518346491647294	72766024801620017	648518346481634463	[ 22079 142995 3265]	[ 22067 142991 3264]
561	13875898	2022-11-17 14:28:59.843347+00:00		t	35	73540561486864598	648518346496198461	73540561486856439	648518346494801397	[ 44287 157205 2186]	[ 44265 157189 2186]
562	13875902	2022-11-17 14:28:59.843347+00:00		t	53	73540561486967885	648518346496198461	73540561486988588	648518346492140076	[ 44331 157281 2194]	[ 44303 157299 2195]
563	8507765	2022-11-17 14:28:59.843347+00:00		t	46	72766024801646371	648518346491647294	72766024801651418	648518346490016183	[ 22385 142981 3272]	[ 22415 142961 3273]
564	18298350	2022-11-17 14:28:59.843347+00:00		t	36	73117524790926900	648518346496198461	73117524790810682	648518346481634463	[ 30731 132759 2963]	[ 30757 132783 2963]
567	44715158	2022-11-17 14:28:59.843347+00:00		t	49	73610998950678096	648518346496198461	73610998950680531	648518346479342780	[ 45653 159031 2205]	[ 45677 159013 2207]
568	8507394	2022-11-17 14:28:59.843347+00:00		t	38	72766024801666482	648518346491647294	72766024801674305	648518346490016183	[ 21523 143049 3279]	[ 21519 143011 3280]
569	44715196	2022-11-17 14:28:59.843347+00:00		t	43	73610998950625125	648518346496198461	73610998950659527	648518346479342780	[ 45691 159047 2194]	[ 45729 159049 2195]
570	31703345	2022-11-17 14:28:59.843347+00:00		t	26	72976856089015640	648518346491647294	72976856089090963	648518346473084516	[ 28561 134181 3094]	[ 28589 134191 3095]
571	8507415	2022-11-17 14:28:59.843347+00:00		t	46	72766024801646434	648518346491647294	72766024801646403	648518346490016183	[ 21549 143047 3275]	[ 21573 143023 3276]
572	8507487	2022-11-17 14:28:59.843347+00:00		t	26	72766024801656573	648518346491647294	72766024801669143	648518346490016183	[ 21739 143235 3276]	[ 21737 143213 3279]
573	5211047	2022-11-17 14:28:59.843347+00:00		t	41	73330073796907172	648518346479460059	73330073796890648	648518346492140076	[ 37075 174573 2357]	[ 37073 174605 2356]
574	31703278	2022-11-17 14:28:59.843347+00:00		t	37	72976856089063151	648518346491647294	72976856089082385	648518346490016183	[ 28509 134287 3090]	[ 28491 134315 3092]
577	5211238	2022-11-17 14:28:59.843347+00:00		t	51	73330073796873210	648518346479460059	73330073796851259	648518346492140076	[ 37353 174331 2335]	[ 37389 174323 2335]
578	17776174	2022-11-17 14:28:59.843347+00:00		t	52	73329661278834709	648518346479460059	73329661278837619	648518346486778876	[ 36999 163783 2002]	[ 37025 163811 2003]
579	4479101	2022-11-17 14:28:59.843347+00:00		t	68	73540492700634411	648518346496891876	73540492700649512	648518346482260628	[ 44077 153649 2147]	[ 44079 153641 2150]
580	14636465	2022-11-17 14:28:59.843347+00:00		t	33	73188717766382589	648518346479460059	73188717766367967	648518346486778876	[ 34005 156901 2290]	[ 33991 156909 2288]
582	24153647	2022-11-17 14:28:59.843347+00:00		t	27	73399892651032763	648518346479460059	73399892651051009	648518346492148780	[ 39875 159253 2080]	[ 39897 159233 2080]
583	29924791	2022-11-17 14:28:59.843347+00:00		t	18	73259155095698081	648518346479460059	73259155095714079	648518346481634463	[ 36191 158941 2013]	[ 36195 158905 2012]
584	4561923	2022-11-17 14:28:59.843347+00:00		t	19	73399892651248134	648518346479460059	73399892651284840	648518346494801397	[ 40959 157779 2174]	[ 40955 157811 2176]
585	17776171	2022-11-17 14:28:59.843347+00:00		t	21	73329661278759657	648518346479460059	73329661278761900	648518346492148780	[ 37009 163369 1968]	[ 37027 163341 1968]
586	17776222	2022-11-17 14:28:59.843347+00:00		t	25	73329661278938367	648518346479460059	73329661278946882	648518346492148780	[ 37061 163255 2042]	[ 37087 163251 2044]
587	40104331	2022-11-17 14:28:59.843347+00:00		t	12	73329523906935147	648518346479460059	73329523906918194	648518346482260628	[ 38003 159439 2097]	[ 37997 159443 2095]
588	35845154	2022-11-17 14:28:59.843347+00:00		t	28	73259430040675165	648518346479460059	73259430040677783	648518346486778876	[ 35603 167045 2123]	[ 35585 167069 2124]
589	45032857	2022-11-17 14:28:59.843347+00:00		t	29	73329592559363478	648518346479460059	73329592559361323	648518346494801397	[ 37795 161155 2015]	[ 37777 161181 2015]
590	9720600	2022-11-17 14:28:59.843347+00:00		t	34	72906624716869810	648518346497035928	72906624716867306	648518346490104091	[ 26367 138981 3010]	[ 26349 139003 3010]
591	44397653	2022-11-17 14:28:59.843347+00:00		t	14	73188786485746131	648518346479460059	73188786485750419	648518346486778876	[ 33235 157799 2258]	[ 33251 157779 2258]
592	22690977	2022-11-17 14:28:59.843347+00:00		t	28	72906693436621177	648518346497035928	72906693436445199	648518346490104091	[ 25781 139711 3069]	[ 25753 139709 3068]
593	22963745	2022-11-17 14:28:59.843347+00:00		t	33	73469506084994004	648518346497035928	73469506085009788	648518346490016183	[ 42853 135795 3249]	[ 42825 135817 3250]
594	14266872	2022-11-17 14:28:59.843347+00:00		t	33	73328699675847198	648518346497035928	73328699675862099	648518346490104091	[ 38027 133377 2863]	[ 38021 133337 2864]
595	1328246	2022-11-17 14:28:59.843347+00:00		t	43	73187893401090230	648518346497035928	73187893401077007	648518346490016183	[ 33093 131413 2809]	[ 33109 131387 2809]
596	25031803	2022-11-17 14:28:59.843347+00:00		t	39	73047155845528933	648518346497035928	73047155845536242	648518346489569132	[ 30211 132561 2669]	[ 30225 132533 2669]
597	40191591	2022-11-17 14:28:59.843347+00:00		t	23	73398312438757177	648518346502508711	73398312438822276	648518346491215992	[ 39093 111505 2779]	[ 39109 111527 2781]
599	20201277	2022-11-17 14:28:59.843347+00:00		t	19	73117524656716031	648518346497035928	73117524656713358	648518346473084516	[ 31243 132175 2738]	[ 31251 132145 2739]
601	24567344	2022-11-17 14:28:59.843347+00:00		t	21	72835225247562172	648518346487757122	72835225247583201	648518346502508711	[ 22999 107677 3114]	[ 22967 107673 3115]
602	42188054	2022-11-17 14:28:59.843347+00:00		t	42	73468681249868035	648518346491465492	73468681249718747	648518346502508711	[ 41035 112365 2828]	[ 41029 112363 2826]
603	42188065	2022-11-17 14:28:59.843347+00:00		t	46	73468681249887764	648518346491465492	73468681249709809	648518346502508711	[ 41021 112231 2837]	[ 41047 112209 2837]
604	23255940	2022-11-17 14:28:59.843347+00:00		t	93	73046331614290748	648518346503901536	73046331614310164	648518346502508711	[ 29797 107903 3368]	[ 29829 107889 3369]
605	20738937	2022-11-17 14:28:59.843347+00:00		t	30	73399137273614389	648518346497035928	73399137273653369	648518346490016183	[ 39727 135315 3099]	[ 39699 135329 3100]
607	29450713	2022-11-17 14:28:59.843347+00:00		t	25	73469505816649353	648518346497035928	73469505816647245	648518346490016183	[ 42005 135799 2753]	[ 41977 135815 2753]
608	25031811	2022-11-17 14:28:59.843347+00:00		t	17	73047155845531271	648518346497035928	73047155845553913	648518346496171788	[ 30235 132581 2669]	[ 30257 132559 2669]
609	16721991	2022-11-17 14:28:59.843347+00:00		t	23	73046331211872070	648518346502508711	73046331211861359	648518346487757122	[ 29125 108133 2652]	[ 29157 108137 2653]
612	28907251	2022-11-17 14:28:59.843347+00:00		t	27	73046468852054273	648518346524144133	73046468852042418	648518346502508711	[ 29717 111165 3025]	[ 29725 111207 3026]
613	28907274	2022-11-17 14:28:59.843347+00:00		t	22	73046468851989127	648518346524144133	73046468851984290	648518346502508711	[ 29807 111187 2999]	[ 29789 111159 2999]
614	28907282	2022-11-17 14:28:59.843347+00:00		t	32	73046468852005994	648518346524144133	73046468852008493	648518346502508711	[ 29819 111283 3002]	[ 29801 111307 3003]
615	28907294	2022-11-17 14:28:59.843347+00:00		t	52	73046468852171082	648518346494879591	73046468852166419	648518346502508711	[ 29851 110819 3071]	[ 29823 110809 3071]
616	28907297	2022-11-17 14:28:59.843347+00:00		t	21	73046468852005994	648518346524144133	73046468852034829	648518346502508711	[ 29833 111245 3009]	[ 29823 111257 3012]
618	28907319	2022-11-17 14:28:59.843347+00:00		t	12	73046468851981801	648518346531363354	73046468851981843	648518346502508711	[ 29881 111147 2994]	[ 29861 111151 2995]
619	37409443	2022-11-17 14:28:59.843347+00:00		t	24	73328699743078528	648518346512252206	73328699743078540	648518346479342780	[ 37027 133211 3030]	[ 37011 133243 3031]
620	32914739	2022-11-17 14:28:59.843347+00:00		t	18	73398243652044924	648518346356390889	73398243652034360	648518346502508711	[ 40013 109229 2594]	[ 40035 109207 2593]
622	23934870	2022-11-17 14:28:59.843347+00:00		t	32	73187206072055186	648518346479499665	73187206072047676	648518346502508711	[ 32879 111621 2540]	[ 32911 111625 2541]
623	32597009	2022-11-17 14:28:59.843347+00:00		t	46	73187206206252000	648518346478791252	73187206206231893	648518346502508711	[ 32929 112103 2777]	[ 32925 112069 2778]
624	37409448	2022-11-17 14:28:59.843347+00:00		t	47	73328699743034297	648518346512252206	73328699743038819	648518346479342780	[ 37041 133247 3019]	[ 37019 133227 3019]
625	37409440	2022-11-17 14:28:59.843347+00:00		t	67	73328699743046083	648518346512252206	73328699743050615	648518346492140076	[ 37055 133303 3023]	[ 37021 133325 3023]
626	32608614	2022-11-17 14:28:59.843347+00:00		t	43	73399068487378639	648518346512252206	73399068487329010	648518346482260628	[ 40441 133869 3073]	[ 40471 133863 3075]
628	25541334	2022-11-17 14:28:59.843347+00:00		t	37	73046606022700714	648518346489914967	73046606022667249	648518346502508711	[ 30561 116455 2525]	[ 30593 116447 2525]
629	32608601	2022-11-17 14:28:59.843347+00:00		t	24	73399068487378639	648518346512252206	73399068487396973	648518346492140076	[ 40425 133863 3074]	[ 40457 133849 3077]
630	32962884	2022-11-17 14:28:59.843347+00:00		t	37	73398931182439219	648518346512252206	73398931182449969	648518346492140076	[ 38919 130811 3269]	[ 38937 130789 3270]
631	32962895	2022-11-17 14:28:59.843347+00:00		t	36	73398931182444962	648518346512252206	73398931182449984	648518346492140076	[ 38943 130851 3265]	[ 38963 130825 3266]
632	32962916	2022-11-17 14:28:59.843347+00:00		t	36	73398931182439251	648518346512252206	73398931182415495	648518346492140076	[ 38979 130921 3265]	[ 39009 130921 3265]
633	35852323	2022-11-17 14:28:59.843347+00:00		t	16	73047224565049758	648518346512252206	73047224565071921	648518346490016183	[ 29303 134965 2687]	[ 29309 134999 2687]
634	29323770	2022-11-17 14:28:59.843347+00:00		t	21	73046605955545458	648518346485733139	73116974699831347	648518346502508711	[ 30693 116051 2427]	[ 30725 116035 2427]
635	21038614	2022-11-17 14:28:59.843347+00:00		t	16	73046674742149710	648518346494319099	73046674742142651	648518346502508711	[ 30139 116831 2512]	[ 30121 116853 2514]
638	42188044	2022-11-17 14:28:59.843347+00:00		t	16	73468681249895773	648518346517452069	73468681249908394	648518346502508711	[ 41035 112107 2847]	[ 41003 112127 2847]
639	42188058	2022-11-17 14:28:59.843347+00:00		t	38	73468681249962540	648518346483323812	73468681249950218	648518346502508711	[ 41019 112017 2870]	[ 41031 111985 2870]
640	42188059	2022-11-17 14:28:59.843347+00:00		t	27	73468681249884942	648518346517452069	73468681249709809	648518346502508711	[ 41069 112123 2845]	[ 41039 112149 2845]
641	42188080	2022-11-17 14:28:59.843347+00:00		t	46	73468681249884942	648518346517452069	73468681249710663	648518346502508711	[ 41059 112133 2837]	[ 41061 112173 2838]
642	36397042	2022-11-17 14:28:59.843347+00:00		t	29	72694487826241812	648518346486067838	72694487826249500	648518346502508711	[ 19751 106927 3241]	[ 19739 106909 3243]
643	34317189	2022-11-17 14:28:59.843347+00:00		t	20	72835225180571927	648518346517527332	72835225180571974	648518346502508711	[ 23395 107259 3052]	[ 23365 107279 3053]
644	31779647	2022-11-17 14:28:59.843347+00:00		t	20	73116906114463963	648518346479316121	73116906114466449	648518346502508711	[ 31397 114011 2661]	[ 31401 113973 2659]
646	31779854	2022-11-17 14:28:59.843347+00:00		t	38	73116906114315111	648518346479316121	73116906114326436	648518346502508711	[ 31609 114179 2596]	[ 31627 114149 2596]
653	10978648	2022-11-17 14:28:59.843347+00:00		t	21	73116837529204188	648518346494879591	73116837529209111	648518346502508711	[ 31741 112157 2920]	[ 31707 112167 2920]
658	37723624	2022-11-17 14:28:59.843347+00:00		t	26	73046468784928081	648518346482497172	73046468784920516	648518346502508711	[ 30615 112007 2892]	[ 30587 112019 2893]
661	33399324	2022-11-17 14:28:59.843347+00:00		t	31	73116906047371742	648518346514202393	73116906047371627	648518346502508711	[ 31533 114121 2548]	[ 31529 114089 2548]
662	28907262	2022-11-17 14:28:59.843347+00:00		t	26	73046468851951129	648518346485634579	73046468851956124	648518346502508711	[ 29751 111183 2985]	[ 29757 111211 2986]
663	29323777	2022-11-17 14:28:59.843347+00:00		t	42	73116974699864195	648518346514202393	73116974699864324	648518346502508711	[ 30757 116153 2441]	[ 30735 116165 2441]
664	29323813	2022-11-17 14:28:59.843347+00:00		t	28	73116974699893205	648518346514202393	73116974699951455	648518346502508711	[ 30831 115937 2440]	[ 30805 115913 2440]
665	29323856	2022-11-17 14:28:59.843347+00:00		t	28	73116974699875087	648518346514202393	73116974699874840	648518346502508711	[ 30895 115909 2439]	[ 30893 115883 2439]
666	33289138	2022-11-17 14:28:59.843347+00:00		t	23	73468887274364119	648518346488862136	73468887274376029	648518346502508711	[ 41647 117089 2677]	[ 41619 117093 2678]
667	28907500	2022-11-17 14:28:59.843347+00:00		t	18	73046468851963311	648518346488551663	73046468851958593	648518346502508711	[ 30279 111255 2992]	[ 30257 111295 2992]
668	28907316	2022-11-17 14:28:59.843347+00:00		t	27	73046468851699993	648518346488551663	73046468851864824	648518346502508711	[ 29889 111183 2961]	[ 29859 111173 2962]
669	28907435	2022-11-17 14:28:59.843347+00:00		t	29	73046468851922004	648518346488551663	73046468851914638	648518346502508711	[ 30127 111301 2965]	[ 30159 111305 2965]
670	11216334	2022-11-17 14:28:59.843347+00:00		t	38	73046537437188290	648518346479316121	73046537437222395	648518346502508711	[ 29933 113755 2729]	[ 29931 113731 2730]
671	11216337	2022-11-17 14:28:59.843347+00:00		t	12	73046537437357447	648518346521550329	73046537437350180	648518346502508711	[ 29969 113707 2789]	[ 29937 113707 2789]
672	35136495	2022-11-17 14:28:59.843347+00:00		t	113	73328081133456855	648518346475973990	73328081133481529	648518346502508711	[ 38303 115555 2752]	[ 38329 115545 2754]
675	30943323	2022-11-17 14:28:59.843347+00:00		t	20	73399068621334372	648518346512252206	73399068621308345	648518346492697531	[ 39811 133897 3223]	[ 39831 133891 3221]
677	33399335	2022-11-17 14:28:59.843347+00:00		t	39	73116906047368680	648518346492929710	73116906047377209	648518346502508711	[ 31583 114041 2545]	[ 31547 114057 2545]
678	36397203	2022-11-17 14:28:59.843347+00:00		t	28	72694487826409300	648518346490873773	72694487826406872	648518346502508711	[ 20053 106631 3299]	[ 20039 106657 3300]
679	36397211	2022-11-17 14:28:59.843347+00:00		t	22	72694487826195249	648518346482497172	72694487826206702	648518346502508711	[ 20089 106781 3225]	[ 20053 106801 3226]
680	43854408	2022-11-17 14:28:59.843347+00:00		t	45	73046468851741362	648518346531363354	73046468851856382	648518346502508711	[ 30205 111937 2956]	[ 30223 111909 2957]
683	30943371	2022-11-17 14:28:59.843347+00:00		t	22	73399068621328294	648518346512252206	73399068621321293	648518346492697531	[ 39855 133873 3225]	[ 39895 133863 3225]
684	3758102	2022-11-17 14:28:59.843347+00:00		t	48	73328631090504250	648518346512252206	73328631090497826	648518346489569132	[ 38337 132699 3091]	[ 38337 132733 3091]
686	39427110	2022-11-17 14:28:59.843347+00:00		t	86	72976099973746948	648518346477598684	72976099973732561	648518346502508711	[ 27685 111139 2807]	[ 27657 111167 2808]
687	33399329	2022-11-17 14:28:59.843347+00:00		t	64	73116906047371742	648518346514202393	73116906047377209	648518346502508711	[ 31541 114135 2539]	[ 31535 114103 2540]
690	32597017	2022-11-17 14:28:59.843347+00:00		t	31	73187206206259168	648518346494879591	73187206206261427	648518346502508711	[ 32971 112195 2788]	[ 32943 112207 2788]
692	32597104	2022-11-17 14:28:59.843347+00:00		t	46	73187206206266215	648518346494879591	73187206206261396	648518346502508711	[ 33093 112119 2792]	[ 33107 112095 2793]
693	4259190	2022-11-17 14:28:59.843347+00:00		t	35	73469437365311881	648518346512252206	73469437365460387	648518346492140076	[ 41907 134917 3216]	[ 41937 134887 3217]
694	8789466	2022-11-17 14:28:59.843347+00:00		t	32	73469437231467290	648518346512252206	73469437231576114	648518346492140076	[ 41097 134147 3061]	[ 41081 134123 3063]
695	33399352	2022-11-17 14:28:59.843347+00:00		t	25	73116906047339989	648518346492929710	73116906047329605	648518346502508711	[ 31607 113969 2531]	[ 31587 113983 2529]
696	33399363	2022-11-17 14:28:59.843347+00:00		t	41	73116906047386916	648518346492929710	73116906047482628	648518346502508711	[ 31633 113983 2553]	[ 31615 114019 2555]
697	34305120	2022-11-17 14:28:59.843347+00:00		t	22	73046400400656118	648518346507242568	73046400400659259	648518346502508711	[ 29995 109155 3470]	[ 29985 109137 3469]
699	11728091	2022-11-17 14:28:59.843347+00:00		t	71	73469506085087100	648518346512252206	73469506085084253	648518346481634463	[ 41547 135213 3278]	[ 41555 135183 3279]
700	20551713	2022-11-17 14:28:59.843347+00:00		t	38	73398312639911522	648518346486654361	73398312639914317	648518346502508711	[ 40841 111421 3096]	[ 40847 111391 3097]
701	32679209	2022-11-17 14:28:59.843347+00:00		t	30	73046331413154420	648518346499842444	73046331413130342	648518346502508711	[ 30111 106679 3039]	[ 30095 106663 3038]
702	43854336	2022-11-17 14:28:59.843347+00:00		t	18	73046468851924623	648518346499530587	73046468851905291	648518346502508711	[ 30115 111669 2968]	[ 30143 111675 2967]
703	36588024	2022-11-17 14:28:59.843347+00:00		t	29	73468818554748710	648518346502586791	73468818554770941	648518346502508711	[ 41593 115643 2640]	[ 41567 115655 2641]
704	35216438	2022-11-17 14:28:59.843347+00:00		t	57	73398381091089658	648518346478859092	73398381091096362	648518346502508711	[ 40669 112731 2649]	[ 40679 112767 2650]
705	21038632	2022-11-17 14:28:59.843347+00:00		t	42	73046674742215238	648518346465071989	73046674742207734	648518346502508711	[ 30157 117013 2545]	[ 30155 116989 2544]
706	19046476	2022-11-17 14:28:59.843347+00:00		t	31	73399068420167269	648518346512252206	73399068420136890	648518346482260628	[ 40033 134007 2905]	[ 40031 134041 2906]
707	19046498	2022-11-17 14:28:59.843347+00:00		t	28	73399068420167269	648518346512252206	73399068420162232	648518346482260628	[ 40035 134015 2913]	[ 40053 134035 2912]
708	17242214	2022-11-17 14:28:59.843347+00:00		t	69	73047293351305684	648518346512252206	73047293351219116	648518346482260628	[ 30277 135941 2705]	[ 30271 135969 2706]
710	21038676	2022-11-17 14:28:59.843347+00:00		t	32	73046606022635810	648518346489773655	73046674742167526	648518346502508711	[ 30255 116717 2519]	[ 30225 116747 2520]
711	17242230	2022-11-17 14:28:59.843347+00:00		t	31	73047293351384189	648518346512252206	73047293351434300	648518346482260628	[ 30309 135909 2709]	[ 30293 135939 2710]
712	34533659	2022-11-17 14:28:59.843347+00:00		t	15	73046468784703182	648518346481910461	73046537504154344	648518346502508711	[ 29983 112621 2830]	[ 29975 112659 2830]
713	21789539	2022-11-17 14:28:59.843347+00:00		t	33	73046400333765265	648518346491499974	73046400333785328	648518346502508711	[ 29457 108907 3357]	[ 29453 108941 3358]
714	42275777	2022-11-17 14:28:59.843347+00:00		t	35	73611067603276128	648518346511268149	73611067603267887	648518346494801397	[ 45297 160127 2171]	[ 45257 160141 2171]
716	42275927	2022-11-17 14:28:59.843347+00:00		t	46	73611067603177331	648518346497318680	73611067603193706	648518346492148780	[ 45585 160557 2133]	[ 45577 160587 2135]
717	32507552	2022-11-17 14:28:59.843347+00:00		t	27	73046468717765253	648518346489002225	73046468717748741	648518346502508711	[ 29861 111219 2734]	[ 29871 111237 2733]
718	41059522	2022-11-17 14:28:59.843347+00:00		t	108	73468681182838936	648518346481263717	73468681182833808	648518346487757122	[ 41081 112069 2730]	[ 41109 112045 2730]
719	19865346	2022-11-17 14:28:59.843347+00:00		t	40	73116837394833569	648518346490277659	73116837394815207	648518346502508711	[ 32699 112195 2594]	[ 32729 112203 2593]
723	21038661	2022-11-17 14:28:59.843347+00:00		t	59	73046674742170580	648518346504207144	73046674742154369	648518346502508711	[ 30233 116853 2527]	[ 30209 116825 2528]
724	21038666	2022-11-17 14:28:59.843347+00:00		t	46	73046674742175910	648518346504207144	73046674742193106	648518346502508711	[ 30247 116881 2530]	[ 30215 116869 2531]
725	32597002	2022-11-17 14:28:59.843347+00:00		t	36	73187206206315163	648518346517577540	73187206206356292	648518346502508711	[ 32951 111683 2810]	[ 32917 111711 2810]
726	40539330	2022-11-17 14:28:59.843347+00:00		t	60	72905662577142571	648518346489002225	72905662577147930	648518346502508711	[ 26565 109181 2923]	[ 26573 109221 2924]
727	34740628	2022-11-17 14:28:59.843347+00:00		t	36	73539049927147446	648518346483323812	73539049927149721	648518346502508711	[ 43591 111467 2783]	[ 43581 111443 2783]
729	36397158	2022-11-17 14:28:59.843347+00:00		t	45	72694487826399292	648518346486457257	72694487826379500	648518346502508711	[ 19937 106847 3298]	[ 19949 106821 3298]
730	6355715	2022-11-17 14:28:59.843347+00:00		t	19	73398312371777884	648518346481958333	73398312371904843	648518346502508711	[ 39569 111711 2688]	[ 39595 111693 2689]
731	32046041	2022-11-17 14:28:59.843347+00:00		t	18	73046468784956713	648518346488551663	73046468784976088	648518346502508711	[ 29591 112379 2914]	[ 29621 112357 2916]
732	41059515	2022-11-17 14:28:59.843347+00:00		t	26	73468681183154991	648518346493969440	73468681183155162	648518346499958156	[ 41051 112435 2824]	[ 41069 112419 2825]
733	41059518	2022-11-17 14:28:59.843347+00:00		t	30	73468681183114463	648518346493969440	73468681183155162	648518346499958156	[ 41071 112425 2821]	[ 41077 112405 2823]
734	18880433	2022-11-17 14:28:59.843347+00:00		t	39	73468612597622345	648518346486609284	73468612597627164	648518346502508711	[ 42037 109183 3006]	[ 42047 109219 3007]
735	24073182	2022-11-17 14:28:59.843347+00:00		t	16	73259155229939523	648518346478957008	73259155229919954	648518346486778876	[ 35389 158215 2250]	[ 35351 158229 2251]
738	24073266	2022-11-17 14:28:59.843347+00:00		t	26	73259155229937219	648518346478957008	73259155229922508	648518346486778876	[ 35493 158215 2251]	[ 35513 158235 2250]
739	4130373	2022-11-17 14:28:59.843347+00:00		t	48	73681436481537714	648518346478957008	73681436481542526	648518346486778876	[ 47197 160351 2372]	[ 47203 160383 2373]
740	30687598	2022-11-17 14:28:59.843347+00:00		t	71	73259292668727425	648518346498083994	73259292668714439	648518346486778876	[ 36287 163473 2198]	[ 36257 163461 2198]
741	34585175	2022-11-17 14:28:59.843347+00:00		t	66	73752011384185515	648518346478957008	73752011384198236	648518346486778876	[ 49255 166233 2397]	[ 49291 166235 2399]
742	8344910	2022-11-17 14:28:59.843347+00:00		t	26	73118211583138469	648518346498083994	73118211583140457	648518346489569132	[ 32235 152327 2255]	[ 32237 152297 2256]
743	4130397	2022-11-17 14:28:59.843347+00:00		t	15	73681436481506899	648518346478957008	73681436481519394	648518346486778876	[ 47207 160223 2359]	[ 47239 160223 2359]
744	4130405	2022-11-17 14:28:59.843347+00:00		t	48	73681436481537714	648518346478957008	73681436481544918	648518346486778876	[ 47235 160315 2372]	[ 47249 160301 2374]
745	5167472	2022-11-17 14:28:59.843347+00:00		t	59	73610998950831989	648518346478957008	73610998950834858	648518346486778876	[ 46677 158969 2275]	[ 46703 158995 2275]
746	9119716	2022-11-17 14:28:59.843347+00:00		t	64	73259155229865683	648518346498083994	73259155229884535	648518346486778876	[ 36221 159199 2235]	[ 36203 159227 2235]
747	30687640	2022-11-17 14:28:59.843347+00:00		t	35	73259292668727425	648518346498083994	73259292668698516	648518346486778876	[ 36323 163411 2195]	[ 36297 163389 2195]
748	27928469	2022-11-17 14:28:59.843347+00:00		t	19	73611067737285421	648518346478957008	73611067737309100	648518346486778876	[ 46831 160265 2363]	[ 46795 160261 2364]
749	9119743	2022-11-17 14:28:59.843347+00:00		t	28	73259155229878952	648518346498083994	73259155229889667	648518346486778876	[ 36267 159219 2239]	[ 36257 159247 2239]
750	27928484	2022-11-17 14:28:59.843347+00:00		t	21	73611067737320382	648518346478957008	73611067737316100	648518346486778876	[ 46867 160277 2367]	[ 46837 160267 2368]
752	1097901	2022-11-17 14:28:59.843347+00:00		t	68	73540561487123567	648518346498083994	73540561487130983	648518346489569132	[ 44317 156007 2251]	[ 44341 156007 2253]
753	6093681	2022-11-17 14:28:59.843347+00:00		t	38	73259361388260524	648518346498083994	73259361388274087	648518346486778876	[ 36015 164827 2228]	[ 35991 164849 2229]
754	9531004	2022-11-17 14:28:59.843347+00:00		t	53	73259430040669627	648518346498083994	73259430040662345	648518346489569132	[ 36367 165951 2123]	[ 36341 165975 2123]
755	15003184	2022-11-17 14:28:59.843347+00:00		t	56	73892886244286806	648518346498083994	73892886244307697	648518346489569132	[ 53667 171995 2246]	[ 53695 171979 2247]
756	5306480	2022-11-17 14:28:59.843347+00:00		t	60	73329523974014075	648518346498083994	73329523974031269	648518346489569132	[ 38087 159435 2228]	[ 38111 159425 2229]
757	24748461	2022-11-17 14:28:59.843347+00:00		t	12	73540630206656590	648518346498083994	73540630206671585	648518346473084516	[ 43351 159373 2255]	[ 43351 159389 2257]
758	31090192	2022-11-17 14:28:59.843347+00:00		t	31	73470261462382329	648518346498083994	73470261462412082	648518346473084516	[ 42755 159557 2240]	[ 42749 159579 2241]
759	15003186	2022-11-17 14:28:59.843347+00:00		t	29	73892886244286806	648518346498083994	73892886244294596	648518346489569132	[ 53667 172029 2243]	[ 53695 172025 2244]
760	16850387	2022-11-17 14:28:59.843347+00:00		t	33	73540492834643264	648518346498083994	73540492834683257	648518346489569132	[ 44031 153697 2335]	[ 44011 153719 2336]
761	16850389	2022-11-17 14:28:59.843347+00:00		t	22	73540492834660509	648518346498083994	73540492834674853	648518346489569132	[ 44015 153637 2336]	[ 44019 153641 2339]
763	20574048	2022-11-17 14:28:59.843347+00:00		t	34	73259498760159431	648518346498083994	73259498760174707	648518346486778876	[ 36233 169507 2133]	[ 36221 169483 2135]
764	16854657	2022-11-17 14:28:59.843347+00:00		t	23	73188786418782826	648518346498083994	73188786418768521	648518346489569132	[ 33235 157969 2176]	[ 33227 157997 2175]
766	20574073	2022-11-17 14:28:59.843347+00:00		t	19	73259498760164682	648518346498083994	73259498760162135	648518346486778876	[ 36263 169633 2134]	[ 36265 169669 2135]
767	21478189	2022-11-17 14:28:59.843347+00:00		t	46	73259086510387539	648518346498083994	73259086510402336	648518346489569132	[ 34941 156737 2231]	[ 34945 156709 2232]
768	16854714	2022-11-17 14:28:59.843347+00:00		t	21	73188786418777531	648518346498083994	73188786418805366	648518346489569132	[ 33313 158013 2178]	[ 33305 158049 2178]
769	20574091	2022-11-17 14:28:59.843347+00:00		t	14	73259498760149473	648518346498083994	73259498760159287	648518346486778876	[ 36289 169327 2130]	[ 36297 169319 2132]
770	30917903	2022-11-17 14:28:59.843347+00:00		t	26	73329661346022875	648518346498083994	73329661346020551	648518346489569132	[ 38697 162535 2159]	[ 38669 162545 2158]
771	24073402	2022-11-17 14:28:59.843347+00:00		t	43	73259155229932287	648518346498083994	73259155229951760	648518346489007453	[ 35713 158505 2263]	[ 35739 158505 2265]
772	35439039	2022-11-17 14:28:59.843347+00:00		t	22	73259223949529768	648518346498083994	73259223949519211	648518346489569132	[ 35611 160035 2307]	[ 35601 160039 2305]
773	14636729	2022-11-17 14:28:59.843347+00:00		t	60	73188717766265527	648518346498083994	73188717766253482	648518346489569132	[ 34523 156703 2246]	[ 34537 156739 2247]
774	21478364	2022-11-17 14:28:59.843347+00:00		t	30	73259086510177630	648518346498083994	73259086510280122	648518346489569132	[ 35267 157681 2190]	[ 35241 157693 2192]
775	30096827	2022-11-17 14:28:59.843347+00:00		t	15	73469917999182273	648518346498083994	73469917999176318	648518346489569132	[ 42111 149231 2459]	[ 42131 149217 2461]
776	24690976	2022-11-17 14:28:59.843347+00:00		t	37	73188649046851674	648518346498083994	73188649046841976	648518346489569132	[ 32875 154557 2262]	[ 32849 154581 2262]
777	19869491	2022-11-17 14:28:59.843347+00:00		t	49	73469986718722632	648518346498083994	73469986718737315	648518346489569132	[ 42211 149685 2493]	[ 42205 149653 2494]
778	11392424	2022-11-17 14:28:59.843347+00:00		t	33	73329523974024539	648518346498083994	73329523974014204	648518346486778876	[ 37855 159591 2217]	[ 37835 159615 2219]
779	11392336	2022-11-17 14:28:59.843347+00:00		t	49	73329523973995812	648518346498083994	73329523974011512	648518346486778876	[ 37745 159329 2211]	[ 37707 159321 2212]
780	15907936	2022-11-17 14:28:59.843347+00:00		t	38	73469917999130081	648518346498083994	73469917999182593	648518346489569132	[ 41615 149481 2452]	[ 41581 149481 2454]
781	18867819	2022-11-17 14:28:59.843347+00:00		t	24	73540492767741779	648518346498083994	73540492767789031	648518346486778876	[ 43953 155641 2290]	[ 43981 155617 2292]
782	43647513	2022-11-17 14:28:59.843347+00:00		t	31	73259155162714770	648518346498083994	73259155162722749	648518346489569132	[ 35865 159177 2089]	[ 35907 159155 2089]
783	40362907	2022-11-17 14:28:59.843347+00:00		t	23	73259292601769083	648518346498083994	73259292601771331	648518346486778876	[ 35465 162943 2137]	[ 35453 162915 2137]
784	31090263	2022-11-17 14:28:59.843347+00:00		t	23	73470261462382274	648518346498083994	73470261462389197	648518346473084516	[ 42909 159573 2229]	[ 42919 159605 2229]
785	30436805	2022-11-17 14:28:59.843347+00:00		t	54	73330005010399985	648518346498083994	73330005010397728	648518346489569132	[ 38821 172617 2261]	[ 38847 172615 2260]
786	40362941	2022-11-17 14:28:59.843347+00:00		t	26	73259292601798311	648518346498083994	73259292601802997	648518346486778876	[ 35519 163027 2147]	[ 35491 163043 2148]
787	40362955	2022-11-17 14:28:59.843347+00:00		t	27	73259292601783589	648518346498083994	73259292601802997	648518346486778876	[ 35537 163041 2150]	[ 35511 163055 2150]
788	35016429	2022-11-17 14:28:59.843347+00:00		t	32	73188855138003473	648518346498083994	73188855138025938	648518346486778876	[ 34683 160255 2085]	[ 34657 160259 2087]
789	36982319	2022-11-17 14:28:59.843347+00:00		t	19	73469986718668200	648518346498083994	73469986718675466	648518346489569132	[ 42805 150655 2468]	[ 42807 150647 2470]
790	42294054	2022-11-17 14:28:59.843347+00:00		t	45	73046606022505268	648518346525802778	73046606022510714	648518346487757122	[ 29389 115715 2464]	[ 29419 115729 2465]
791	42294059	2022-11-17 14:28:59.843347+00:00		t	30	73046606022687196	648518346490277659	73046606022669657	648518346499958156	[ 29455 115993 2528]	[ 29431 116015 2527]
792	42294046	2022-11-17 14:28:59.843347+00:00		t	49	73046606022482955	648518346491215992	73046606022490515	648518346490337290	[ 29389 116013 2455]	[ 29413 115995 2457]
793	41379604	2022-11-17 14:28:59.843347+00:00		t	34	73259292668796069	648518346498083994	73329661412997212	648518346486778876	[ 36851 161931 2234]	[ 36875 161959 2233]
794	35016450	2022-11-17 14:28:59.843347+00:00		t	53	73188855138003500	648518346498083994	73188855138020978	648518346486778876	[ 34725 160341 2085]	[ 34697 160337 2087]
795	42294008	2022-11-17 14:28:59.843347+00:00		t	18	73046606022731365	648518346492304255	73046606022741786	648518346473084516	[ 29347 116515 2548]	[ 29365 116551 2550]
796	42294032	2022-11-17 14:28:59.843347+00:00		t	26	73046606022505268	648518346525802778	73046606022518314	648518346490337290	[ 29377 115737 2464]	[ 29391 115759 2466]
797	42294057	2022-11-17 14:28:59.843347+00:00		t	57	73046606022344573	648518346525802778	73046606022482898	648518346490337290	[ 29391 115847 2455]	[ 29425 115861 2456]
798	42294009	2022-11-17 14:28:59.843347+00:00		t	28	73046606022437713	648518346525802778	73046606022490505	648518346491215992	[ 29351 115895 2452]	[ 29369 115931 2452]
799	42294047	2022-11-17 14:28:59.843347+00:00		t	35	73046606022536611	648518346492697531	73046606022531089	648518346491215992	[ 29401 116317 2474]	[ 29413 116295 2473]
800	42294070	2022-11-17 14:28:59.843347+00:00		t	36	73046606022493606	648518346525802778	73046606022499670	648518346490337290	[ 29445 115701 2460]	[ 29469 115721 2460]
801	44714902	2022-11-17 14:28:59.843347+00:00		t	93	73610998950780818	648518346498083994	73610998950764309	648518346489569132	[ 45201 159565 2246]	[ 45219 159539 2246]
802	3620246	2022-11-17 14:28:59.843347+00:00		t	22	73538843902970085	648518346483323812	73538843902963699	648518346496171788	[ 43895 106135 3062]	[ 43875 106109 3062]
803	41206332	2022-11-17 14:28:59.843347+00:00		t	28	73329523907128234	648518346498083994	73329523907142466	648518346489569132	[ 37679 159425 2175]	[ 37663 159457 2175]
804	44715249	2022-11-17 14:28:59.843347+00:00		t	20	73610998950764751	648518346498083994	73610998950778588	648518346489569132	[ 45863 159721 2252]	[ 45845 159693 2252]
805	36482626	2022-11-17 14:28:59.843347+00:00		t	35	73751256208075882	648518346483323812	73751256208032723	648518346490016183	[ 50807 145137 3749]	[ 50777 145157 3750]
806	42294091	2022-11-17 14:28:59.843347+00:00		t	36	73046606022762451	648518346487757122	73046606022736418	648518346489569132	[ 29545 116595 2551]	[ 29519 116613 2551]
807	42294100	2022-11-17 14:28:59.843347+00:00		t	56	73046606022802460	648518346499840723	73046606022775895	648518346489569132	[ 29569 116087 2567]	[ 29539 116073 2567]
808	42294112	2022-11-17 14:28:59.843347+00:00		t	18	73046606022467226	648518346496990616	73046606022493577	648518346487757122	[ 29589 115731 2457]	[ 29553 115715 2457]
809	42294119	2022-11-17 14:28:59.843347+00:00		t	54	73046606022436717	648518346496990616	73046606022461151	648518346487757122	[ 29611 115805 2449]	[ 29581 115787 2449]
810	42294124	2022-11-17 14:28:59.843347+00:00		t	37	73046606022426051	648518346496990616	73046606022425817	648518346487757122	[ 29629 115835 2447]	[ 29597 115835 2447]
811	42294142	2022-11-17 14:28:59.843347+00:00		t	44	73046606022682692	648518346496853988	73046606022687728	648518346502508711	[ 29653 116491 2529]	[ 29655 116521 2530]
812	42294143	2022-11-17 14:28:59.843347+00:00		t	33	73046606022700645	648518346496853988	73046606022685001	648518346499440615	[ 29661 116377 2533]	[ 29653 116347 2534]
813	42293760	2022-11-17 14:28:59.843347+00:00		t	27	73046606022252236	648518346509663689	73046606022370571	648518346487757122	[ 28707 115721 2443]	[ 28693 115737 2444]
814	11592660	2022-11-17 14:28:59.843347+00:00		t	28	73468612597547183	648518346483323812	73468612597527307	648518346491215992	[ 41411 109101 2969]	[ 41451 109129 2970]
815	24717743	2022-11-17 14:28:59.843347+00:00		t	34	73681505133947998	648518346493192946	73681505133940500	648518346492148780	[ 47801 162349 2263]	[ 47831 162341 2263]
816	42293923	2022-11-17 14:28:59.843347+00:00		t	27	73046606022553423	648518346500498904	73046606022595427	648518346487757122	[ 29165 116695 2495]	[ 29159 116665 2495]
818	42293946	2022-11-17 14:28:59.843347+00:00		t	36	73046606022635120	648518346499440615	73046606022647394	648518346487757122	[ 29213 116329 2516]	[ 29223 116367 2517]
819	42293947	2022-11-17 14:28:59.843347+00:00		t	39	73046606022662140	648518346499440615	73046606022639802	648518346499958156	[ 29207 116165 2515]	[ 29227 116167 2514]
820	42293928	2022-11-17 14:28:59.843347+00:00		t	15	73046606022652054	648518346499440615	73046606022637378	648518346492697531	[ 29183 116133 2515]	[ 29169 116117 2514]
821	42293930	2022-11-17 14:28:59.843347+00:00		t	17	73046606022484363	648518346492697531	73046606022526510	648518346491215992	[ 29191 116667 2466]	[ 29179 116683 2468]
823	42293978	2022-11-17 14:28:59.843347+00:00		t	28	73046606022496827	648518346525802778	73046606022505352	648518346491215992	[ 29293 115859 2460]	[ 29305 115891 2461]
824	42293979	2022-11-17 14:28:59.843347+00:00		t	27	73046606022661958	648518346489787479	73046606022661990	648518346499440615	[ 29327 115935 2518]	[ 29311 115977 2519]
825	42293995	2022-11-17 14:28:59.843347+00:00		t	47	73046606022505268	648518346525802778	73046606022520682	648518346491215992	[ 29357 115745 2463]	[ 29347 115761 2466]
826	44801347	2022-11-17 14:28:59.843347+00:00		t	78	73751942664614013	648518346498083994	73751942664611495	648518346489569132	[ 50389 165279 2356]	[ 50427 165273 2357]
827	24717907	2022-11-17 14:28:59.843347+00:00		t	17	73681505133954801	648518346493192946	73681505133968036	648518346492148780	[ 48025 162219 2268]	[ 48063 162209 2268]
828	6910730	2022-11-17 14:28:59.843347+00:00		t	54	73822380061051344	648518346493192946	73822380061034378	648518346494801397	[ 51583 167825 2197]	[ 51571 167859 2197]
829	42296469	2022-11-17 14:28:59.843347+00:00		t	71	73116837529090721	648518346474236781	73116837529093208	648518346497061092	[ 31075 111415 2869]	[ 31089 111451 2870]
830	42296558	2022-11-17 14:28:59.843347+00:00		t	19	73116837529177906	648518346501839210	73116837529193516	648518346497061092	[ 31273 111193 2917]	[ 31247 111199 2917]
831	42296565	2022-11-17 14:28:59.843347+00:00		t	44	73116837528765201	648518346501839210	73116837528983270	648518346497061092	[ 31245 111145 2837]	[ 31273 111175 2837]
832	42296193	2022-11-17 14:28:59.843347+00:00		t	13	73046468785001658	648518346490277659	73116837529216441	648518346487757122	[ 30715 111381 2929]	[ 30721 111353 2930]
833	42296600	2022-11-17 14:28:59.843347+00:00		t	60	73116837529200900	648518346500498904	73116837529193409	648518346497061092	[ 31323 110997 2919]	[ 31345 111021 2919]
834	42296522	2022-11-17 14:28:59.843347+00:00		t	42	73116837529306576	648518346477598684	73116837529370405	648518346502508711	[ 31223 110799 2951]	[ 31189 110789 2950]
835	42296645	2022-11-17 14:28:59.843347+00:00		t	33	73116837529042552	648518346501839210	73116837529026912	648518346497061092	[ 31393 111143 2849]	[ 31423 111153 2849]
836	42296734	2022-11-17 14:28:59.843347+00:00		t	33	73116837529275200	648518346492304255	73116837529224185	648518346502508711	[ 31605 111577 2931]	[ 31635 111591 2931]
837	42296691	2022-11-17 14:28:59.843347+00:00		t	13	73116837529035079	648518346500498904	73116837529065369	648518346497061092	[ 31561 110777 2858]	[ 31531 110787 2860]
838	42296742	2022-11-17 14:28:59.843347+00:00		t	22	73116837529092807	648518346501839210	73116837529097868	648518346521550329	[ 31659 110991 2873]	[ 31641 111019 2874]
839	42296206	2022-11-17 14:28:59.843347+00:00		t	42	73116837529148753	648518346491969931	73116837529168273	648518346497061092	[ 30743 111311 2902]	[ 30739 111301 2905]
840	42296775	2022-11-17 14:28:59.843347+00:00		t	16	73116837529190823	648518346501839210	73116837529205964	648518346521550329	[ 31705 111009 2915]	[ 31701 111035 2917]
841	42296807	2022-11-17 14:28:59.843347+00:00		t	47	73116837529163405	648518346488022352	73116837529170783	648518346521550329	[ 31753 111277 2906]	[ 31743 111245 2906]
842	42296242	2022-11-17 14:28:59.843347+00:00		t	45	73116837529105661	648518346491969931	73116837529088315	648518346497061092	[ 30775 111377 2871]	[ 30789 111345 2872]
843	42296263	2022-11-17 14:28:59.843347+00:00		t	28	73116837529044604	648518346514141918	73116837529051319	648518346497061092	[ 30843 110777 2856]	[ 30815 110793 2857]
844	18438329	2022-11-17 14:28:59.843347+00:00		t	43	73822380061246648	648518346493192946	73822380061229227	648518346494801397	[ 51819 166375 2269]	[ 51813 166409 2268]
845	42296801	2022-11-17 14:28:59.843347+00:00		t	52	73116837528783973	648518346514141918	73116837528776912	648518346487757122	[ 31709 111361 2833]	[ 31735 111341 2834]
846	42296803	2022-11-17 14:28:59.843347+00:00		t	12	73116837528781789	648518346514141918	73116837528776912	648518346487757122	[ 31711 111345 2829]	[ 31737 111315 2828]
847	42296778	2022-11-17 14:28:59.843347+00:00		t	29	73116837529085309	648518346500498904	73116837529104762	648518346497061092	[ 31709 110667 2872]	[ 31705 110645 2875]
848	42296358	2022-11-17 14:28:59.843347+00:00		t	25	73116837529125608	648518346474236781	73116837529123184	648518346487757122	[ 30951 111311 2887]	[ 30943 111343 2888]
849	42296316	2022-11-17 14:28:59.843347+00:00		t	46	73116837529105766	648518346491969931	73116837529108192	648518346497061092	[ 30857 111455 2875]	[ 30883 111471 2875]
850	42296351	2022-11-17 14:28:59.843347+00:00		t	32	73116837529105666	648518346474236781	73116837529100493	648518346497061092	[ 30951 111395 2879]	[ 30933 111429 2880]
851	42296378	2022-11-17 14:28:59.843347+00:00		t	25	73116837529027211	648518346474236781	73116837529042739	648518346497061092	[ 31009 111557 2853]	[ 30977 111579 2854]
852	42296368	2022-11-17 14:28:59.843347+00:00		t	23	73116837529143799	648518346489787479	73116837529146106	648518346497061092	[ 30939 110723 2895]	[ 30961 110729 2896]
853	17457376	2022-11-17 14:28:59.843347+00:00		t	26	73680887463760830	648518346503047291	73680887463760736	648518346490104091	[ 48441 144393 3729]	[ 48421 144361 3729]
855	42093875	2022-11-17 14:28:59.843347+00:00		t	55	73610998950743122	648518346493192946	73610998950743081	648518346492148780	[ 45421 158279 2233]	[ 45423 158267 2232]
856	42307642	2022-11-17 14:28:59.843347+00:00		t	26	72906349838815552	648518346499507175	72906349838775015	648518346486714244	[ 26125 130391 2959]	[ 26151 130379 2958]
857	42330318	2022-11-17 14:28:59.843347+00:00		t	25	73468956195153064	648518346499356507	73468956195441978	648518346499902531	[ 41133 120771 3078]	[ 41167 120783 3079]
859	17457450	2022-11-17 14:28:59.843347+00:00		t	23	73680887463852950	648518346520471606	73680887463822303	648518346490104091	[ 48471 144059 3753]	[ 48485 144053 3752]
863	42331722	2022-11-17 14:28:59.843347+00:00		t	34	73116906181619254	648518346496644836	73116906181598056	648518346477866647	[ 32325 112781 2813]	[ 32297 112771 2813]
864	42331806	2022-11-17 14:28:59.843347+00:00		t	20	73116906181553786	648518346478791252	73116906181548524	648518346499902531	[ 32403 112707 2792]	[ 32441 112703 2791]
865	42331937	2022-11-17 14:28:59.843347+00:00		t	39	73116906181441644	648518346494788597	73116906181458668	648518346477866647	[ 32647 113295 2746]	[ 32633 113277 2746]
866	42331942	2022-11-17 14:28:59.843347+00:00		t	40	73116906181465707	648518346494788597	73116906181458739	648518346477866647	[ 32667 113321 2749]	[ 32639 113313 2749]
867	42331955	2022-11-17 14:28:59.843347+00:00		t	52	73116906181624602	648518346496644836	73116906181606568	648518346499902531	[ 32633 112701 2815]	[ 32653 112675 2814]
868	32107593	2022-11-17 14:28:59.843347+00:00		t	32	73259155229985836	648518346506556753	73259155230005966	648518346489569132	[ 34921 159013 2282]	[ 34937 159051 2283]
870	32108055	2022-11-17 14:28:59.843347+00:00		t	37	73259155229844475	648518346492367168	73259155229829598	648518346486778876	[ 35699 159121 2214]	[ 35683 159145 2216]
871	32107601	2022-11-17 14:28:59.843347+00:00		t	30	73259155230005891	648518346506556753	73259155230015917	648518346489569132	[ 34967 158989 2286]	[ 34959 159021 2286]
872	32108071	2022-11-17 14:28:59.843347+00:00		t	58	73259155230055375	648518346506556753	73259155230046937	648518346486778876	[ 35729 159391 2305]	[ 35703 159365 2305]
874	42365016	2022-11-17 14:28:59.843347+00:00		t	20	73117456004280687	648518346498434097	73117456004310132	648518346477866647	[ 31303 130399 2838]	[ 31289 130435 2839]
875	42365020	2022-11-17 14:28:59.843347+00:00		t	20	73117456004280647	648518346498434097	73117456004110365	648518346477866647	[ 31331 130385 2836]	[ 31329 130393 2835]
878	42365049	2022-11-17 14:28:59.843347+00:00		t	27	73117456004451132	648518346514339665	73117456004453605	648518346489569132	[ 31363 131003 2899]	[ 31391 131027 2899]
879	42365009	2022-11-17 14:28:59.843347+00:00		t	43	73117456004494404	648518346490488072	73117456004524244	648518346490016183	[ 31263 130371 2918]	[ 31265 130355 2921]
880	32108102	2022-11-17 14:28:59.843347+00:00		t	15	73259155229922893	648518346515497287	73259155229927899	648518346489007453	[ 35811 158811 2250]	[ 35781 158807 2251]
881	32108106	2022-11-17 14:28:59.843347+00:00		t	38	73259155229876233	648518346496175050	73259155229870678	648518346471899547	[ 35797 159137 2232]	[ 35803 159101 2232]
882	32108087	2022-11-17 14:28:59.843347+00:00		t	37	73259155229794664	648518346492367168	73259155229601098	648518346486778876	[ 35775 159205 2203]	[ 35749 159221 2204]
883	32107630	2022-11-17 14:28:59.843347+00:00		t	15	73259155230013473	648518346506556753	73259155230015917	648518346489569132	[ 35059 159097 2288]	[ 35017 159103 2288]
884	42365496	2022-11-17 14:28:59.843347+00:00		t	29	73468543945188446	648518346484065546	73468543945188438	648518346497061092	[ 41015 107273 3118]	[ 40991 107253 3120]
886	42365521	2022-11-17 14:28:59.843347+00:00		t	25	73468543945258518	648518346486609284	73468543945231660	648518346502508711	[ 41121 107255 3139]	[ 41137 107233 3138]
887	42365299	2022-11-17 14:28:59.843347+00:00		t	89	73328149852601930	648518346501660489	73328149852603844	648518346486714244	[ 37941 116983 2701]	[ 37959 117011 2701]
888	42364991	2022-11-17 14:28:59.843347+00:00		t	22	73117456004325854	648518346491888552	73117456004301805	648518346477866647	[ 31187 130507 2840]	[ 31223 130497 2839]
889	42364981	2022-11-17 14:28:59.843347+00:00		t	20	73117456004240187	648518346490950120	73117456004106763	648518346477866647	[ 31163 130265 2828]	[ 31179 130295 2828]
891	42364911	2022-11-17 14:28:59.843347+00:00		t	47	73117456004595193	648518346489700972	73117456004656470	648518346481634463	[ 30905 130087 2952]	[ 30945 130077 2952]
892	42364896	2022-11-17 14:28:59.843347+00:00		t	22	73117456004507508	648518346514339665	73117456004497192	648518346489007453	[ 30919 130977 2919]	[ 30917 131007 2919]
893	42364924	2022-11-17 14:28:59.843347+00:00		t	24	73117456004323480	648518346491888552	73117456004330643	648518346477866647	[ 30991 130645 2849]	[ 30987 130685 2849]
894	42365379	2022-11-17 14:28:59.843347+00:00		t	29	73328149852905699	648518346501660489	73328149852893533	648518346486714244	[ 38079 116837 2719]	[ 38111 116841 2720]
895	42365381	2022-11-17 14:28:59.843347+00:00		t	30	73328149852905699	648518346501660489	73328149852866678	648518346486714244	[ 38119 116923 2709]	[ 38113 116957 2710]
896	42365110	2022-11-17 14:28:59.843347+00:00		t	38	73117456004479683	648518346514339665	73117456004486805	648518346489569132	[ 31515 130805 2916]	[ 31545 130807 2916]
898	42365172	2022-11-17 14:28:59.843347+00:00		t	26	73117456004470684	648518346514339665	73117456004481925	648518346490016183	[ 31615 130747 2909]	[ 31647 130739 2910]
899	42365186	2022-11-17 14:28:59.843347+00:00		t	20	73117456004491994	648518346514332497	73117456004491882	648518346490016183	[ 31667 130785 2918]	[ 31667 130759 2918]
900	42365471	2022-11-17 14:28:59.843347+00:00		t	43	73328149852985118	648518346497402904	73328149853003481	648518346486714244	[ 38591 116965 2763]	[ 38581 116933 2764]
901	42365306	2022-11-17 14:28:59.843347+00:00		t	17	73328149852893610	648518346501660489	73328149852905751	648518346486714244	[ 37959 116971 2718]	[ 37963 117005 2721]
902	42365307	2022-11-17 14:28:59.843347+00:00		t	49	73328149852905683	648518346501660489	73328149852905751	648518346486714244	[ 37959 116939 2729]	[ 37969 116985 2729]
904	32107692	2022-11-17 14:28:59.843347+00:00		t	17	73259155230023598	648518346496740506	73259155230030815	648518346489569132	[ 35103 159435 2296]	[ 35135 159419 2295]
906	42365457	2022-11-17 14:28:59.843347+00:00		t	32	73328149853007468	648518346491179384	73328149853019314	648518346486714244	[ 38509 116865 2770]	[ 38489 116893 2770]
907	42365552	2022-11-17 14:28:59.843347+00:00		t	65	73468543945263235	648518346526185175	73468543945246419	648518346497061092	[ 41377 107453 3146]	[ 41341 107443 3146]
908	32107765	2022-11-17 14:28:59.843347+00:00		t	25	73259155229915414	648518346486667469	73259155229930442	648518346471899547	[ 35239 159207 2253]	[ 35255 159207 2255]
909	32107729	2022-11-17 14:28:59.843347+00:00		t	36	73259155229985688	648518346506556753	73259155229985698	648518346473084516	[ 35223 158767 2278]	[ 35203 158751 2278]
910	32107724	2022-11-17 14:28:59.843347+00:00		t	26	73259155229827285	648518346489002225	73259155229824410	648518346492140076	[ 35213 159507 2214]	[ 35197 159529 2214]
911	32107736	2022-11-17 14:28:59.843347+00:00		t	13	73259155229818833	648518346506556753	73259155229824410	648518346492140076	[ 35197 159585 2215]	[ 35207 159557 2216]
912	32107766	2022-11-17 14:28:59.843347+00:00		t	23	73259155230010737	648518346506556753	73259155229980750	648518346492140076	[ 35253 158787 2278]	[ 35255 158801 2277]
913	32107813	2022-11-17 14:28:59.843347+00:00		t	35	73259155230033397	648518346506556753	73259155230033348	648518346489569132	[ 35265 159525 2294]	[ 35301 159519 2295]
914	42365781	2022-11-17 14:28:59.843347+00:00		t	39	73468543945172804	648518346494062393	73468543945175567	648518346497061092	[ 41931 106543 3110]	[ 41941 106551 3112]
915	42365797	2022-11-17 14:28:59.843347+00:00		t	18	73468543945172804	648518346494062393	73468543945137892	648518346499958156	[ 41947 106537 3109]	[ 41979 106537 3110]
916	32107782	2022-11-17 14:28:59.843347+00:00		t	55	73259155229915927	648518346517439786	73259155229942648	648518346471899547	[ 35241 159693 2257]	[ 35271 159683 2257]
917	32107815	2022-11-17 14:28:59.843347+00:00		t	39	73259155229786574	648518346477598684	73259155229786724	648518346489569132	[ 35319 159303 2195]	[ 35303 159341 2196]
918	32107825	2022-11-17 14:28:59.843347+00:00		t	36	73259155229930179	648518346498083994	73259155229927864	648518346486778876	[ 35357 158723 2249]	[ 35319 158735 2249]
919	32107828	2022-11-17 14:28:59.843347+00:00		t	12	73259155230023647	648518346506556753	73259155230030884	648518346489569132	[ 35337 159469 2293]	[ 35319 159469 2296]
920	32107809	2022-11-17 14:28:59.843347+00:00		t	42	73259155229837410	648518346506556753	73259155229850005	648518346492140076	[ 35283 159623 2223]	[ 35295 159593 2224]
921	32107816	2022-11-17 14:28:59.843347+00:00		t	39	73259155230018729	648518346506556753	73259155230008991	648518346471899547	[ 35283 159679 2289]	[ 35305 159661 2289]
922	32107886	2022-11-17 14:28:59.843347+00:00		t	32	73259155230070779	648518346486062752	73259155230040840	648518346473084516	[ 35417 159573 2298]	[ 35393 159559 2298]
923	32107872	2022-11-17 14:28:59.843347+00:00		t	25	73259155230070779	648518346486062752	73259155230030884	648518346489569132	[ 35399 159591 2299]	[ 35375 159601 2298]
924	32107865	2022-11-17 14:28:59.843347+00:00		t	32	73259155229930376	648518346506556753	73259155229937645	648518346471899547	[ 35373 159123 2257]	[ 35361 159163 2258]
925	32107867	2022-11-17 14:28:59.843347+00:00		t	20	73259223949332574	648518346506556753	73259155229866132	648518346492140076	[ 35335 159749 2233]	[ 35365 159735 2233]
926	32107849	2022-11-17 14:28:59.843347+00:00		t	17	73259155230011569	648518346506556753	73259155230016236	648518346489569132	[ 35307 159679 2291]	[ 35343 159673 2291]
927	32107943	2022-11-17 14:28:59.843347+00:00		t	20	73259155229917976	648518346496175050	73259155229935277	648518346471899547	[ 35469 159191 2250]	[ 35489 159181 2252]
928	32107918	2022-11-17 14:28:59.843347+00:00		t	41	73259155229805475	648518346477598684	73259155229810656	648518346482260628	[ 35415 159179 2209]	[ 35443 159157 2210]
929	32107925	2022-11-17 14:28:59.843347+00:00		t	33	73259155230150545	648518346486062752	73259155230120252	648518346473084516	[ 35487 159511 2311]	[ 35453 159491 2311]
930	32107967	2022-11-17 14:28:59.843347+00:00		t	21	73259155230096436	648518346476847281	73259155230225636	648518346486778876	[ 35527 159283 2309]	[ 35545 159289 2311]
931	32107952	2022-11-17 14:28:59.843347+00:00		t	60	73259155229904881	648518346496175050	73259155229907543	648518346482260628	[ 35491 159171 2246]	[ 35515 159147 2247]
932	25882239	2022-11-17 14:28:59.843347+00:00		t	22	73258330864591180	648518346487806018	73258330864524588	648518346499902531	[ 36317 135083 2753]	[ 36309 135111 2752]
933	27545946	2022-11-17 14:28:59.843347+00:00		t	46	73539256219571575	648518346487806018	73539256219571579	648518346477866647	[ 43653 116943 2968]	[ 43679 116921 2968]
934	42605310	2022-11-17 14:28:59.843347+00:00		t	40	73539462311055669	648518346487806018	73539462311050283	648518346499902531	[ 43689 124419 2871]	[ 43685 124385 2870]
936	32108854	2022-11-17 14:28:59.843347+00:00		t	12	72623981643573371	648518346514428359	72623981710138364	648518346491215992	[ 18177 104441 3337]	[ 18163 104409 3338]
937	37168952	2022-11-17 14:28:59.843347+00:00		t	43	73680199732383150	648518346492378495	73680199732368478	648518346499902531	[ 48317 123613 2801]	[ 48353 123625 2800]
938	32107971	2022-11-17 14:28:59.843347+00:00		t	26	73259155229878874	648518346496175050	73259155229910291	648518346482260628	[ 35515 159207 2247]	[ 35553 159189 2248]
939	32107973	2022-11-17 14:28:59.843347+00:00		t	23	73259155229873512	648518346496175050	73259155229863189	648518346471899547	[ 35545 159193 2232]	[ 35557 159181 2230]
940	42388492	2022-11-17 14:28:59.843347+00:00		t	38	73470124090263729	648518346498434097	73470124090409783	648518346486778876	[ 41763 154635 2318]	[ 41805 154637 2319]
941	857472	2022-11-17 14:28:59.843347+00:00		t	41	73539531030400953	648518346500192262	73539531030400929	648518346477866647	[ 43645 126173 2845]	[ 43627 126165 2844]
942	857504	2022-11-17 14:28:59.843347+00:00		t	59	73539531030416447	648518346500192262	73539531030406179	648518346486714244	[ 43703 126221 2845]	[ 43705 126261 2845]
943	8562853	2022-11-17 14:28:59.843347+00:00		t	36	73468956060844209	648518346487806018	73468956060844232	648518346486714244	[ 41689 119359 2770]	[ 41701 119397 2771]
944	42392532	2022-11-17 14:28:59.843347+00:00		t	20	73046743327366916	648518346495482274	73046743327366911	648518346499902531	[ 30341 120421 2295]	[ 30325 120415 2298]
945	8562815	2022-11-17 14:28:59.843347+00:00		t	37	73468956060938495	648518346487806018	73468956060933360	648518346499902531	[ 41573 119337 2804]	[ 41569 119307 2805]
946	8562888	2022-11-17 14:28:59.843347+00:00		t	49	73468956060742173	648518346487806018	73468956060739682	648518346486714244	[ 41799 118995 2731]	[ 41833 119007 2731]
947	2872765	2022-11-17 14:28:59.843347+00:00		t	27	73539531030386658	648518346492378495	73539531030348291	648518346486714244	[ 43951 125209 2837]	[ 43969 125231 2839]
948	5716561	2022-11-17 14:28:59.843347+00:00		t	28	73469024847187492	648518346487806018	73469024847127278	648518346486714244	[ 42577 122207 2830]	[ 42555 122217 2829]
949	5510718	2022-11-17 14:28:59.843347+00:00		t	46	73257781175831835	648518346487806018	73257781175824176	648518346492136492	[ 35591 117495 2869]	[ 35569 117471 2869]
950	42396144	2022-11-17 14:28:59.843347+00:00		t	34	73468543676942205	648518346496329789	73468543676928584	648518346477866647	[ 41221 107159 2660]	[ 41235 107183 2662]
952	42399003	2022-11-17 14:28:59.843347+00:00		t	27	73539599749874570	648518346496329789	73539599749894702	648518346477866647	[ 43745 127345 2833]	[ 43753 127359 2836]
953	9949595	2022-11-17 14:28:59.843347+00:00		t	37	73398862194590900	648518346492378495	73398862194601206	648518346486714244	[ 39341 128363 2788]	[ 39353 128359 2791]
954	17977251	2022-11-17 14:28:59.843347+00:00		t	22	73398587182665181	648518346487806018	73398587182634858	648518346477866647	[ 39999 120221 2568]	[ 39969 120237 2568]
956	10312909	2022-11-17 14:28:59.843347+00:00		t	18	73328699541723804	648518346500192262	73328699541723771	648518346477866647	[ 37889 133853 2650]	[ 37917 133849 2651]
957	42398912	2022-11-17 14:28:59.843347+00:00		t	98	73539599750068018	648518346481293455	73539599750090198	648518346477866647	[ 43521 127625 2906]	[ 43529 127647 2908]
958	42399055	2022-11-17 14:28:59.843347+00:00		t	12	73539599749881546	648518346496329789	73539599749881526	648518346486714244	[ 43845 127279 2832]	[ 43841 127245 2832]
959	6965713	2022-11-17 14:28:59.843347+00:00		t	46	73680199665284636	648518346487806018	73680199665304925	648518346492136492	[ 48591 123523 2667]	[ 48591 123487 2668]
960	6965737	2022-11-17 14:28:59.843347+00:00		t	16	73680199665327275	648518346487806018	73680199665343417	648518346492136492	[ 48661 123639 2682]	[ 48649 123613 2684]
961	10312940	2022-11-17 14:28:59.843347+00:00		t	12	73328699541716530	648518346500192262	73328699541718894	648518346477866647	[ 37911 133839 2646]	[ 37951 133857 2646]
964	11444416	2022-11-17 14:28:59.843347+00:00		t	63	73398655969121904	648518346500192262	73398655969125881	648518346477866647	[ 40739 120915 2685]	[ 40755 120889 2685]
966	21414036	2022-11-17 14:28:59.843347+00:00		t	34	73328837114831528	648518346487806018	73328837114834011	648518346477866647	[ 38811 137847 2890]	[ 38791 137859 2890]
967	25882252	2022-11-17 14:28:59.843347+00:00		t	26	73258330864617381	648518346487806018	73258330864631450	648518346477866647	[ 36351 135063 2771]	[ 36335 135073 2773]
968	43124962	2022-11-17 14:28:59.843347+00:00		t	27	73187481084164637	648518346492378495	73187481084164592	648518346499902531	[ 34383 119081 2780]	[ 34375 119051 2781]
969	21414050	2022-11-17 14:28:59.843347+00:00		t	34	73328837114815404	648518346487806018	73328837114812904	648518346477866647	[ 38823 137847 2886]	[ 38805 137865 2887]
970	28671229	2022-11-17 14:28:59.843347+00:00		t	24	73539530963501294	648518346500192262	73539530963487650	648518346486714244	[ 43331 125065 2783]	[ 43305 125047 2783]
971	28671238	2022-11-17 14:28:59.843347+00:00		t	72	73539530963718855	648518346487806018	73539530963805321	648518346477866647	[ 43505 125475 2822]	[ 43527 125501 2823]
972	28671243	2022-11-17 14:28:59.843347+00:00		t	68	73539530963718855	648518346487806018	73539530963608655	648518346477866647	[ 43585 125451 2820]	[ 43607 125481 2820]
973	38481256	2022-11-17 14:28:59.843347+00:00		t	36	73398587249398106	648518346487806018	73398587249387619	648518346499902531	[ 40315 120505 2589]	[ 40341 120533 2589]
974	31649639	2022-11-17 14:28:59.843347+00:00		t	17	73820868366956978	648518346492378495	73820868366932933	648518346499902531	[ 52519 121991 2494]	[ 52537 121977 2493]
975	43316576	2022-11-17 14:28:59.843347+00:00		t	45	73398587316740205	648518346487806018	73398587316730647	648518346477866647	[ 40837 120713 2803]	[ 40853 120747 2803]
976	43316581	2022-11-17 14:28:59.843347+00:00		t	17	73398587316710292	648518346487806018	73398587316700585	648518346477866647	[ 40909 120811 2793]	[ 40877 120813 2794]
977	7063385	2022-11-17 14:28:59.843347+00:00		t	38	73188786418751975	648518346517439786	73188786418766407	648518346486778876	[ 34807 159325 2171]	[ 34777 159307 2172]
978	36828218	2022-11-17 14:28:59.843347+00:00		t	44	73680131012895141	648518346492378495	73680131012901873	648518346499902531	[ 47767 122055 2794]	[ 47797 122073 2794]
979	36828229	2022-11-17 14:28:59.843347+00:00		t	30	73680131012883208	648518346492378495	73680131012895137	648518346499902531	[ 47825 122027 2791]	[ 47859 122035 2792]
980	42419492	2022-11-17 14:28:59.843347+00:00		t	23	73398930981199684	648518346507670393	73398930981187514	648518346499902531	[ 39759 129981 2918]	[ 39769 129953 2917]
981	17581671	2022-11-17 14:28:59.843347+00:00		t	16	73046468583758902	648518346479951589	73046468583786808	648518346499902531	[ 28915 111707 2547]	[ 28903 111685 2548]
982	42419026	2022-11-17 14:28:59.843347+00:00		t	14	73539393390382949	648518346517452069	73609762134521017	648518346499958156	[ 45039 121013 2546]	[ 45075 121041 2547]
983	42419050	2022-11-17 14:28:59.843347+00:00		t	37	73609762134515889	648518346488475375	73609762134511024	648518346487757122	[ 45201 121013 2542]	[ 45185 120997 2544]
985	42419144	2022-11-17 14:28:59.843347+00:00		t	48	73398930981213442	648518346488894449	73398930981209167	648518346489007453	[ 38955 129257 2924]	[ 38933 129259 2926]
986	42419485	2022-11-17 14:28:59.843347+00:00		t	59	73398930981182109	648518346488894449	73398930981184756	648518346489007453	[ 39719 129445 2914]	[ 39729 129487 2915]
987	42419161	2022-11-17 14:28:59.843347+00:00		t	62	73398930981144601	648518346494572982	73398930981149507	648518346486714244	[ 38991 129491 2905]	[ 38965 129525 2905]
988	42419175	2022-11-17 14:28:59.843347+00:00		t	14	73398930981093674	648518346504774278	73398930981089154	648518346486714244	[ 39015 129127 2874]	[ 38983 129153 2873]
990	42419472	2022-11-17 14:28:59.843347+00:00		t	23	73398930981172299	648518346515746122	73398930981167209	648518346486714244	[ 39687 129791 2908]	[ 39667 129763 2909]
991	42085696	2022-11-17 14:28:59.843347+00:00		t	44	73328493383235639	648518346487806018	73328493383254959	648518346486714244	[ 38117 127549 2643]	[ 38087 127535 2644]
994	3172806	2022-11-17 14:28:59.843347+00:00		t	15	73822517567223499	648518346483323812	73822517567204741	648518346492140076	[ 52183 170457 2351]	[ 52159 170439 2351]
995	36859628	2022-11-17 14:28:59.843347+00:00		t	37	73259292601836751	648518346517439786	73259292601815856	648518346482260628	[ 36177 163247 2155]	[ 36193 163225 2155]
996	36859728	2022-11-17 14:28:59.843347+00:00		t	48	73259292601862328	648518346517439786	73259292601837088	648518346482260628	[ 36359 163577 2159]	[ 36367 163609 2159]
997	36859692	2022-11-17 14:28:59.843347+00:00		t	27	73259292601950446	648518346517439786	73259292601949848	648518346486778876	[ 36319 163385 2180]	[ 36295 163375 2183]
998	40487331	2022-11-17 14:28:59.843347+00:00		t	32	73259292601833552	648518346517439786	73259292601849013	648518346492140076	[ 36409 162375 2163]	[ 36373 162357 2165]
999	22162870	2022-11-17 14:28:59.843347+00:00		t	37	73329661480093277	648518346517439786	73329661480081237	648518346489569132	[ 37115 162971 2367]	[ 37087 162971 2368]
1000	22162874	2022-11-17 14:28:59.843347+00:00		t	48	73329661480071272	648518346517439786	73329661480078959	648518346471899547	[ 37131 163029 2366]	[ 37117 163059 2367]
1001	21445672	2022-11-17 14:28:59.843347+00:00		t	29	73540492767705329	648518346483323812	73540492767705402	648518346492697531	[ 44923 154945 2259]	[ 44903 154975 2260]
1002	44687265	2022-11-17 14:28:59.843347+00:00		t	18	73327737603181804	648518346483323812	73327737603237173	648518346492697531	[ 38897 105751 2878]	[ 38873 105735 2880]
1003	28607104	2022-11-17 14:28:59.843347+00:00		t	23	73540630206720693	648518346483323812	73540630206715968	648518346471899547	[ 44215 159009 2273]	[ 44245 159023 2273]
1004	44687286	2022-11-17 14:28:59.843347+00:00		t	16	73398106347325859	648518346483323812	73327737603200144	648518346492697531	[ 38939 105877 2874]	[ 38907 105895 2875]
1005	31007353	2022-11-17 14:28:59.843347+00:00		t	21	73538912689322888	648518346483323812	73538912689335281	648518346492697531	[ 44011 107257 3098]	[ 43993 107283 3098]
1006	17924656	2022-11-17 14:28:59.843347+00:00		t	19	73822311408822169	648518346483323812	73822311408804486	648518346489569132	[ 51487 164779 2376]	[ 51511 164757 2376]
1007	13480605	2022-11-17 14:28:59.843347+00:00		t	26	73538912689412471	648518346483323812	73538912689445546	648518346491215992	[ 44535 107157 3133]	[ 44567 107135 3135]
1008	11721148	2022-11-17 14:28:59.843347+00:00		t	56	73328631157662502	648518346483323812	73328631157605852	648518346496171788	[ 38823 131507 3219]	[ 38831 131539 3219]
1009	33886525	2022-11-17 14:28:59.843347+00:00		t	61	73328631090576457	648518346483323812	73328631090554264	648518346494801397	[ 37089 132415 3128]	[ 37121 132417 3129]
1010	27714275	2022-11-17 14:28:59.843347+00:00		t	28	73469368646130598	648518346483323812	73469368646135402	648518346492140076	[ 42483 132527 3282]	[ 42475 132567 3283]
1011	4903354	2022-11-17 14:28:59.843347+00:00		t	13	73328562304172401	648518346483323812	73328562304177109	648518346489569132	[ 38651 130955 3058]	[ 38645 130993 3059]
1012	16177507	2022-11-17 14:28:59.843347+00:00		t	30	73399068621062682	648518346483323812	73399068621217478	648518346489569132	[ 40855 133797 3213]	[ 40871 133827 3214]
1013	10203224	2022-11-17 14:28:59.843347+00:00		t	55	73611205109166015	648518346483323812	73681573853356125	648518346492148780	[ 47093 164497 2246]	[ 47125 164481 2246]
1014	27694840	2022-11-17 14:28:59.843347+00:00		t	16	73540424115337477	648518346483323812	73540424115304607	648518346482260628	[ 43115 151793 2382]	[ 43107 151813 2381]
1015	4754250	2022-11-17 14:28:59.843347+00:00		t	16	73611136322596760	648518346483323812	73611136322606596	648518346494801397	[ 46095 161907 2113]	[ 46125 161905 2115]
1016	4754253	2022-11-17 14:28:59.843347+00:00		t	15	73611136322612579	648518346483323812	73611136322599857	648518346494801397	[ 46131 162173 2122]	[ 46127 162139 2122]
1017	7575157	2022-11-17 14:28:59.843347+00:00		t	24	73610381079486731	648518346483323812	73610381079498414	648518346490016183	[ 46129 139569 3414]	[ 46127 139611 3415]
1018	3580030	2022-11-17 14:28:59.843347+00:00		t	16	73398999633631086	648518346483323812	73398999633648985	648518346496171788	[ 39929 132905 2796]	[ 39917 132945 2798]
1019	16582910	2022-11-17 14:28:59.843347+00:00		t	45	73398106347392387	648518346483323812	73398106347368416	648518346492697531	[ 39117 105923 2900]	[ 39157 105909 2901]
1020	16582914	2022-11-17 14:28:59.843347+00:00		t	37	73398106347325795	648518346483323812	73398106347328308	648518346492697531	[ 39145 105777 2877]	[ 39167 105799 2877]
1021	11592605	2022-11-17 14:28:59.843347+00:00		t	57	73468612597544637	648518346483323812	73468612597559767	648518346497061092	[ 41285 109165 2980]	[ 41265 109201 2980]
1023	28153453	2022-11-17 14:28:59.843347+00:00		t	19	73540698858899965	648518346483323812	73540698858904501	648518346492148780	[ 44421 161023 2097]	[ 44387 161007 2097]
1024	27714453	2022-11-17 14:28:59.843347+00:00		t	58	73469368646117171	648518346483323812	73469368646112455	648518346496171788	[ 42765 132799 3268]	[ 42799 132785 3268]
1025	23175675	2022-11-17 14:28:59.843347+00:00		t	12	73468543945214175	648518346483323812	73468543945206978	648518346497061092	[ 41435 107789 3126]	[ 41411 107827 3127]
1026	9146302	2022-11-17 14:28:59.843347+00:00		t	18	73398175134099614	648518346483323812	73398175200843536	648518346481634463	[ 39979 108243 3081]	[ 39989 108279 3082]
1027	6061542	2022-11-17 14:28:59.843347+00:00		t	21	73469368713099105	648518346483323812	73398999968889035	648518346473084516	[ 40969 132271 3349]	[ 40947 132273 3348]
1028	23175687	2022-11-17 14:28:59.843347+00:00		t	31	73468543945191394	648518346483323812	73468543945199387	648518346497061092	[ 41477 107819 3126]	[ 41463 107855 3126]
1029	37596454	2022-11-17 14:28:59.843347+00:00		t	26	73468681317176276	648518346483323812	73468681317164137	648518346497061092	[ 42667 111225 3041]	[ 42691 111211 3041]
1030	14554274	2022-11-17 14:28:59.843347+00:00		t	38	73538912622224335	648518346483323812	73538912622251530	648518346499440615	[ 43099 106953 2971]	[ 43065 106957 2971]
1031	9685035	2022-11-17 14:28:59.843347+00:00		t	32	73398999901916288	648518346483323812	73398999901913770	648518346482260628	[ 39495 132471 3259]	[ 39529 132463 3259]
1032	23766723	2022-11-17 14:28:59.843347+00:00		t	31	73399068554228606	648518346483323812	73399068554243016	648518346479342780	[ 39387 133981 3122]	[ 39345 133977 3123]
1033	23766674	2022-11-17 14:28:59.843347+00:00		t	19	73399068554221233	648518346483323812	73399068554218709	648518346494801397	[ 39325 133865 3120]	[ 39299 133869 3119]
1034	9146379	2022-11-17 14:28:59.843347+00:00		t	51	73398175200863663	648518346483323812	73398175200879985	648518346481634463	[ 40089 108195 3086]	[ 40125 108207 3087]
1035	9146380	2022-11-17 14:28:59.843347+00:00		t	30	73398175200863663	648518346483323812	73398175200905000	648518346492140076	[ 40093 108181 3087]	[ 40127 108163 3087]
1036	37315549	2022-11-17 14:28:59.843347+00:00		t	79	73398931182442238	648518346483323812	73398931182417744	648518346492140076	[ 40475 130959 3261]	[ 40511 130943 3261]
1037	10555866	2022-11-17 14:28:59.843347+00:00		t	61	73468543878345436	648518346483323812	73468543878326329	648518346492697531	[ 42263 107587 3073]	[ 42255 107577 3072]
1038	14554661	2022-11-17 14:28:59.843347+00:00		t	75	73538843902924863	648518346483323812	73538912622421481	648518346496171788	[ 43977 106479 3055]	[ 43949 106499 3055]
1039	23766636	2022-11-17 14:28:59.843347+00:00		t	37	73399068554343356	648518346483323812	73399068554348345	648518346491215992	[ 39261 133745 3167]	[ 39257 133771 3166]
1040	32407111	2022-11-17 14:28:59.843347+00:00		t	20	73539874829398953	648518346483323812	73539874829383008	648518346489569132	[ 44803 136521 3321]	[ 44793 136551 3322]
1041	37596460	2022-11-17 14:28:59.843347+00:00		t	67	73468681316991684	648518346483323812	73468681316898574	648518346497061092	[ 42733 111423 2960]	[ 42707 111407 2960]
1042	4856150	2022-11-17 14:28:59.843347+00:00		t	40	73539049927018388	648518346483323812	73539049926986214	648518346499440615	[ 44121 111633 2719]	[ 44117 111669 2719]
1043	25895923	2022-11-17 14:28:59.843347+00:00		t	16	73539324738029505	648518346483323812	73539324738008653	648518346492697531	[ 44203 120283 2674]	[ 44237 120279 2673]
1044	23865423	2022-11-17 14:28:59.843347+00:00		t	22	73469506018235891	648518346483323812	73469506018234916	648518346490104091	[ 41187 137101 3208]	[ 41195 137083 3207]
1045	23865428	2022-11-17 14:28:59.843347+00:00		t	25	73469506018109724	648518346483323812	73469506018141174	648518346490104091	[ 41213 137205 3203]	[ 41205 137173 3204]
1046	4856241	2022-11-17 14:28:59.843347+00:00		t	17	73539049926983756	648518346483323812	73539049926986343	648518346499440615	[ 44397 111895 2714]	[ 44377 111869 2714]
1047	9125709	2022-11-17 14:28:59.843347+00:00		t	83	73681436414345760	648518346483323812	73681436414327963	648518346471899547	[ 48251 161197 2211]	[ 48233 161171 2212]
1048	4856259	2022-11-17 14:28:59.843347+00:00		t	21	73539049926988652	648518346483323812	73539049926978064	648518346499440615	[ 44453 111873 2713]	[ 44459 111839 2713]
1049	13080821	2022-11-17 14:28:59.843347+00:00		t	50	73468681316771377	648518346483323812	73539050061074216	648518346492697531	[ 42979 111187 2956]	[ 43013 111189 2957]
1050	9125730	2022-11-17 14:28:59.843347+00:00		t	36	73681436414361221	648518346483323812	73681436414371897	648518346471899547	[ 48281 161309 2227]	[ 48257 161337 2227]
1051	26414163	2022-11-17 14:28:59.843347+00:00		t	37	73539187433105745	648518346483323812	73539187433108578	648518346497061092	[ 43471 116377 2859]	[ 43481 116411 2859]
1052	25895905	2022-11-17 14:28:59.843347+00:00		t	72	73539324738010978	648518346483323812	73539324738005813	648518346492697531	[ 44175 120111 2670]	[ 44147 120117 2670]
1053	25895910	2022-11-17 14:28:59.843347+00:00		t	43	73539324738008597	648518346483323812	73539324738000643	648518346492697531	[ 44211 120163 2670]	[ 44193 120187 2670]
1054	39622437	2022-11-17 14:28:59.843347+00:00		t	56	73398999700631957	648518346483323812	73398999700631943	648518346499440615	[ 39985 132243 2887]	[ 39979 132275 2888]
1055	26389957	2022-11-17 14:28:59.843347+00:00		t	26	73398312505989554	648518346483323812	73398312505960871	648518346479342780	[ 39389 111115 2939]	[ 39359 111109 2938]
1056	26414161	2022-11-17 14:28:59.843347+00:00		t	40	73539187433111218	648518346483323812	73539187433100587	648518346499958156	[ 43483 116249 2859]	[ 43471 116225 2859]
1057	28818854	2022-11-17 14:28:59.843347+00:00		t	33	73328562371236930	648518346483323812	73328562371197188	648518346482260628	[ 38451 131017 3161]	[ 38431 130995 3161]
1058	37513640	2022-11-17 14:28:59.843347+00:00		t	15	73539874896242781	648518346483323812	73539874896235421	648518346471899547	[ 43357 135883 3359]	[ 43377 135873 3358]
1059	39622471	2022-11-17 14:28:59.843347+00:00		t	15	73398999700641480	648518346483323812	73398999700573232	648518346499440615	[ 40013 132201 2876]	[ 40019 132221 2875]
1060	44516348	2022-11-17 14:28:59.843347+00:00		t	21	73751942664614152	648518346483323812	73751942664585477	648518346492140076	[ 49241 165459 2346]	[ 49273 165435 2347]
1061	26225871	2022-11-17 14:28:59.843347+00:00		t	107	73469437432588437	648518346483323812	73469437432593005	648518346492140076	[ 42049 134871 3357]	[ 42023 134853 3358]
1062	4115191	2022-11-17 14:28:59.843347+00:00		t	33	73468475158543873	648518346483323812	73468475158553585	648518346496171788	[ 42895 106077 2965]	[ 42875 106109 2966]
1063	23933245	2022-11-17 14:28:59.843347+00:00		t	62	73469299926527410	648518346483323812	73469299926524993	648518346499440615	[ 41521 130645 3235]	[ 41545 130663 3235]
1064	23933271	2022-11-17 14:28:59.843347+00:00		t	38	73469299926553477	648518346483323812	73469299926546212	648518346499440615	[ 41549 130573 3246]	[ 41557 130613 3245]
1065	15664368	2022-11-17 14:28:59.843347+00:00		t	25	73749950403730941	648518346483323812	73749950403730956	648518346499958156	[ 49165 105415 3489]	[ 49171 105453 3489]
1066	18439777	2022-11-17 14:28:59.843347+00:00		t	38	73398175067011827	648518346483323812	73398175066961979	648518346481634463	[ 40053 108437 2935]	[ 40055 108473 2936]
1067	30808064	2022-11-17 14:28:59.843347+00:00		t	18	73539256085561614	648518346483323812	73539256085564053	648518346492136492	[ 43561 117439 2769]	[ 43601 117437 2770]
1068	14598802	2022-11-17 14:28:59.843347+00:00		t	23	73469437365665106	648518346483323812	73469437365673364	648518346492140076	[ 42051 135163 3300]	[ 42019 135163 3301]
1069	14598818	2022-11-17 14:28:59.843347+00:00		t	52	73469506085123273	648518346483323812	73469437365644107	648518346492140076	[ 42049 135179 3287]	[ 42049 135143 3289]
1070	23175748	2022-11-17 14:28:59.843347+00:00		t	26	73468543945249429	648518346483323812	73468543945288207	648518346502508711	[ 41591 108109 3154]	[ 41619 108127 3155]
1071	11592567	2022-11-17 14:28:59.843347+00:00		t	39	73468612597614846	648518346483323812	73468612597607288	648518346481634463	[ 41203 108923 2999]	[ 41175 108945 3000]
1072	42188064	2022-11-17 14:28:59.843347+00:00		t	28	73468681249999333	648518346483323812	73468681249975515	648518346502508711	[ 41039 112003 2874]	[ 41041 111965 2876]
1073	22604921	2022-11-17 14:28:59.843347+00:00		t	33	73539187299036120	648518346483323812	73539187299036174	648518346492697531	[ 44049 114951 2665]	[ 44029 114931 2665]
1074	22604895	2022-11-17 14:28:59.843347+00:00		t	45	73539187298970074	648518346483323812	73539187298980174	648518346499958156	[ 43921 114833 2639]	[ 43905 114821 2641]
1075	30295233	2022-11-17 14:28:59.843347+00:00		t	33	73469437365782169	648518346483323812	73469437365761492	648518346499440615	[ 42535 133853 3324]	[ 42509 133867 3325]
1076	33886472	2022-11-17 14:28:59.843347+00:00		t	46	73328631090549529	648518346483323812	73328631090554151	648518346494801397	[ 36971 132311 3116]	[ 36977 132277 3117]
1077	20066632	2022-11-17 14:28:59.843347+00:00		t	50	73399137273770879	648518346483323812	73399137273794583	648518346481634463	[ 40283 136355 3156]	[ 40301 136327 3157]
1078	43499166	2022-11-17 14:28:59.843347+00:00		t	57	73539943615782140	648518346483323812	73539943615786720	648518346492140076	[ 43939 137415 3382]	[ 43969 137417 3383]
1079	36376725	2022-11-17 14:28:59.843347+00:00		t	30	73328699810374118	648518346483323812	73328699810250371	648518346490104091	[ 38019 134133 3205]	[ 38061 134129 3205]
1080	33983510	2022-11-17 14:28:59.843347+00:00		t	14	73468543811135064	648518346483323812	73468543811132644	648518346499440615	[ 41297 106703 2924]	[ 41317 106727 2925]
1081	9275627	2022-11-17 14:28:59.843347+00:00		t	38	73468749902433339	648518346483323812	73468749902435878	648518346497061092	[ 41233 114159 2774]	[ 41203 114155 2776]
1082	33983513	2022-11-17 14:28:59.843347+00:00		t	19	73468543811267668	648518346483323812	73468543811246453	648518346489569132	[ 41351 107039 2949]	[ 41329 107023 2950]
1083	24448825	2022-11-17 14:28:59.843347+00:00		t	27	74033967262949574	648518346483323812	74033967262939090	648518346494801397	[ 58189 182061 2118]	[ 58185 182047 2117]
1084	33239895	2022-11-17 14:28:59.843347+00:00		t	37	73611136456710825	648518346483323812	73611136456724645	648518346473084516	[ 47049 163425 2332]	[ 47043 163399 2332]
1085	20066690	2022-11-17 14:28:59.843347+00:00		t	28	73399137273763554	648518346483323812	73399137273780880	648518346490104091	[ 40389 136493 3146]	[ 40423 136481 3147]
1086	14554619	2022-11-17 14:28:59.843347+00:00		t	43	73538912622452065	648518346483323812	73538912622474350	648518346499958156	[ 43793 107413 3064]	[ 43789 107445 3065]
1087	8127827	2022-11-17 14:28:59.843347+00:00		t	43	73539256018389339	648518346483323812	73539256018399530	648518346499958156	[ 44769 118085 2612]	[ 44791 118067 2613]
1088	4853960	2022-11-17 14:28:59.843347+00:00		t	37	73469368444887908	648518346483323812	73469368444872590	648518346490104091	[ 41543 133041 2920]	[ 41545 133079 2920]
1089	19040610	2022-11-17 14:28:59.843347+00:00		t	27	73399137139532128	648518346483323812	73399137139536561	648518346479342780	[ 39957 135957 2881]	[ 39991 135943 2881]
1090	14378583	2022-11-17 14:28:59.843347+00:00		t	23	73539118713755523	648518346483323812	73539118713773499	648518346497061092	[ 44303 112771 2937]	[ 44295 112805 2939]
1091	13153785	2022-11-17 14:28:59.843347+00:00		t	50	73398931115362526	648518346483323812	73398931115355299	648518346492697531	[ 40185 129761 3155]	[ 40161 129789 3155]
1092	13153847	2022-11-17 14:28:59.843347+00:00		t	12	73398931115330118	648518346483323812	73398931115337976	648518346492697531	[ 40317 129577 3142]	[ 40319 129623 3144]
1093	8945142	2022-11-17 14:28:59.843347+00:00		t	36	73469574603413493	648518346483323812	73469574603392767	648518346499440615	[ 41885 137267 2944]	[ 41893 137233 2945]
1094	7551793	2022-11-17 14:28:59.843347+00:00		t	13	73469505816667004	648518346483323812	73469505816687411	648518346490104091	[ 41905 137131 2763]	[ 41871 137137 2763]
1095	39321460	2022-11-17 14:28:59.843347+00:00		t	58	73469505950780272	648518346483323812	73469505950785789	648518346499440615	[ 42127 135375 2992]	[ 42107 135351 2993]
1096	9822172	2022-11-17 14:28:59.843347+00:00		t	58	73328562371238410	648518346483323812	73328562371245198	648518346490104091	[ 37045 129697 3181]	[ 37011 129705 3182]
1097	39321497	2022-11-17 14:28:59.843347+00:00		t	24	73469505950769669	648518346483323812	73469505950757575	648518346499440615	[ 42177 135295 2983]	[ 42141 135299 2983]
1098	14363796	2022-11-17 14:28:59.843347+00:00		t	13	73469437164214695	648518346483323812	73469437164225269	648518346482260628	[ 41583 133763 2861]	[ 41555 133739 2862]
1099	147200	2022-11-17 14:28:59.843347+00:00		t	27	73469437164409368	648518346483323812	73469437164403315	648518346491215992	[ 41981 134633 2930]	[ 42015 134649 2930]
1100	39321600	2022-11-17 14:28:59.843347+00:00		t	30	73469505950788670	648518346483323812	73469505950801158	648518346490104091	[ 42297 135637 2997]	[ 42287 135677 2997]
1101	39321622	2022-11-17 14:28:59.843347+00:00		t	33	73469505950812484	648518346483323812	73469505950827671	648518346496171788	[ 42315 135637 3000]	[ 42321 135667 3002]
1102	9860948	2022-11-17 14:28:59.843347+00:00		t	27	73468681115888005	648518346495435599	73468681115890469	648518346499440615	[ 41377 111109 2664]	[ 41413 111097 2664]
1103	21152704	2022-11-17 14:28:59.843347+00:00		t	17	73539805841352093	648518346483323812	73539805841357315	648518346479342780	[ 43103 133969 2769]	[ 43105 134003 2769]
1104	10926060	2022-11-17 14:28:59.843347+00:00		t	30	73469505816639540	648518346483323812	73469505816613818	648518346490104091	[ 42043 137191 2752]	[ 42019 137167 2753]
1105	10926153	2022-11-17 14:28:59.843347+00:00		t	35	73469505816622725	648518346483323812	73469505816629880	648518346494801397	[ 42361 136929 2736]	[ 42329 136941 2738]
1106	16796401	2022-11-17 14:28:59.843347+00:00		t	47	73398312371739467	648518346495435599	73398312371937929	648518346499440615	[ 40911 111331 2684]	[ 40887 111317 2686]
1107	11292484	2022-11-17 14:28:59.843347+00:00		t	56	73399068487268682	648518346483323812	73399068487256563	648518346490104091	[ 40789 135017 3046]	[ 40755 135019 3047]
1108	24846745	2022-11-17 14:28:59.843347+00:00		t	26	73469574536121109	648518346483323812	73469574536123969	648518346494801397	[ 42375 137261 2748]	[ 42403 137279 2749]
1109	44185617	2022-11-17 14:28:59.843347+00:00		t	64	73259223949517238	648518346504983155	73259223949510443	648518346489569132	[ 35933 161487 2302]	[ 35967 161509 2302]
1110	21869921	2022-11-17 14:28:59.843347+00:00		t	12	73539737121763372	648518346483323812	73539737121765847	648518346481634463	[ 43223 131677 2716]	[ 43189 131697 2717]
1111	21869931	2022-11-17 14:28:59.843347+00:00		t	18	73539737121816511	648518346483323812	73539737121832996	648518346490104091	[ 43179 131273 2740]	[ 43207 131279 2740]
1112	22072243	2022-11-17 14:28:59.843347+00:00		t	42	73469437164474039	648518346483323812	73469437164655765	648518346492140076	[ 41803 134827 2952]	[ 41803 134867 2953]
1113	31695339	2022-11-17 14:28:59.843347+00:00		t	13	73539737189019389	648518346483323812	73539737189034020	648518346481634463	[ 43027 131533 2916]	[ 43059 131509 2917]
1114	14699477	2022-11-17 14:28:59.843347+00:00		t	29	73469574670193826	648518346483323812	73469574670189605	648518346499440615	[ 42057 137295 2962]	[ 42059 137261 2962]
1115	42141888	2022-11-17 14:28:59.843347+00:00		t	23	73259155095730468	648518346504983155	73259155095701076	648518346489569132	[ 35735 159247 2016]	[ 35723 159241 2014]
1116	42514823	2022-11-17 14:28:59.843347+00:00		t	37	73328562438138491	648518346477977837	73328562438148630	648518346499958156	[ 37491 130767 3222]	[ 37503 130797 3222]
1117	42514788	2022-11-17 14:28:59.843347+00:00		t	35	73328562438138490	648518346477977837	73328562438156855	648518346479342780	[ 37447 130751 3223]	[ 37421 130771 3224]
1118	29262537	2022-11-17 14:28:59.843347+00:00		t	15	73259223815161552	648518346491945583	73259223815148195	648518346489569132	[ 35981 161077 1996]	[ 35993 161057 1996]
1119	40639341	2022-11-17 14:28:59.843347+00:00		t	48	73328562438243705	648518346477977837	73328562438264027	648518346479342780	[ 38135 130469 3261]	[ 38103 130457 3262]
1120	1674151	2022-11-17 14:28:59.843347+00:00		t	29	73470192743010934	648518346491945583	73470192742996078	648518346486778876	[ 42783 156793 2261]	[ 42811 156775 2261]
1121	1674187	2022-11-17 14:28:59.843347+00:00		t	54	73470192742974584	648518346491945583	73470192742977183	648518346486778876	[ 42863 156961 2253]	[ 42895 156941 2254]
1122	35459577	2022-11-17 14:28:59.843347+00:00		t	30	73469506085163211	648518346483323812	73469506085181507	648518346479342780	[ 42169 136953 3317]	[ 42141 136981 3317]
1123	30348401	2022-11-17 14:28:59.843347+00:00		t	27	73470124023130144	648518346491945583	73470124023338841	648518346489569132	[ 42631 154105 2194]	[ 42653 154091 2193]
1124	3331198	2022-11-17 14:28:59.843347+00:00		t	67	73470124090240360	648518346491945583	73470124090373413	648518346489569132	[ 42819 154307 2314]	[ 42843 154335 2315]
1125	14636646	2022-11-17 14:28:59.843347+00:00		t	40	73188717766196322	648518346491945583	73188717766198812	648518346489569132	[ 34421 156867 2224]	[ 34411 156841 2224]
1126	6388419	2022-11-17 14:28:59.843347+00:00		t	42	73047362003902673	648518346491945583	73047362003902676	648518346489569132	[ 30309 137291 2646]	[ 30339 137289 2645]
1127	37445812	2022-11-17 14:28:59.843347+00:00		t	33	73329867571154968	648518346491945583	73329867571156814	648518346489569132	[ 37589 169469 2189]	[ 37563 169495 2190]
1128	41454361	2022-11-17 14:28:59.843347+00:00		t	22	73259361321158518	648518346491945583	73259361321138713	648518346486778876	[ 36637 164923 2098]	[ 36629 164889 2099]
1129	15907765	2022-11-17 14:28:59.843347+00:00		t	51	73469917999208454	648518346491945583	73469917999219369	648518346489569132	[ 41115 149163 2473]	[ 41123 149153 2476]
1130	14327853	2022-11-17 14:28:59.843347+00:00		t	42	73047293552546945	648518346489002225	73047293552771464	648518346490104091	[ 28915 136009 3087]	[ 28893 136005 3089]
1131	9073296	2022-11-17 14:28:59.843347+00:00		t	26	72976787034322766	648518346491945583	72976718314799069	648518346489569132	[ 28291 131079 2550]	[ 28325 131057 2550]
1132	30110956	2022-11-17 14:28:59.843347+00:00		t	46	73117662095831921	648518346489002225	73117662095848467	648518346490104091	[ 31685 135863 2807]	[ 31719 135857 2807]
1133	5718077	2022-11-17 14:28:59.843347+00:00		t	15	72976787101271103	648518346491945583	72976787101243135	648518346490016183	[ 28355 132919 2587]	[ 28397 132909 2588]
1134	8065671	2022-11-17 14:28:59.843347+00:00		t	12	72976099973647774	648518346489002225	72976099973637194	648518346487757122	[ 27597 112215 2769]	[ 27591 112177 2769]
1135	2376763	2022-11-17 14:28:59.843347+00:00		t	34	73046331346083252	648518346489002225	73046331346085543	648518346487757122	[ 30193 106637 2935]	[ 30199 106611 2934]
1136	32003499	2022-11-17 14:28:59.843347+00:00		t	20	73189885930226522	648518346489002225	73189885930204472	648518346489569132	[ 33965 190739 2139]	[ 33959 190715 2138]
1137	37634335	2022-11-17 14:28:59.843347+00:00		t	25	73047224497712337	648518346496897252	73047224497712322	648518346492697531	[ 28755 134331 2454]	[ 28739 134321 2453]
1138	39823126	2022-11-17 14:28:59.843347+00:00		t	38	72836256039737502	648518346489002225	72836256039744558	648518346490016183	[ 23837 138851 3128]	[ 23849 138865 3131]
1139	31245867	2022-11-17 14:28:59.843347+00:00		t	25	72976787034322766	648518346491945583	72976787034312793	648518346489569132	[ 28245 131145 2543]	[ 28269 131121 2543]
1140	37634349	2022-11-17 14:28:59.843347+00:00		t	16	73047224497712337	648518346496897252	73047224497709146	648518346492697531	[ 28763 134261 2456]	[ 28749 134241 2456]
1141	1868169	2022-11-17 14:28:59.843347+00:00		t	27	73259361388223257	648518346511186050	73259361388228277	648518346482260628	[ 36697 164897 2211]	[ 36715 164895 2212]
1142	35770382	2022-11-17 14:28:59.843347+00:00		t	20	72976855887872519	648518346499501150	72976855887855312	648518346490016183	[ 28579 134295 2731]	[ 28543 134273 2731]
1143	39823013	2022-11-17 14:28:59.843347+00:00		t	55	72836256039811746	648518346499501150	72836256039806711	648518346490016183	[ 23573 139207 3160]	[ 23579 139229 3159]
1144	41409244	2022-11-17 14:28:59.843347+00:00		t	20	72766093588137164	648518346503608101	72766093588140259	648518346490016183	[ 21821 144159 3350]	[ 21789 144177 3351]
1145	41409245	2022-11-17 14:28:59.843347+00:00		t	48	72766093588137371	648518346503608101	72766093588151050	648518346490016183	[ 21809 144151 3354]	[ 21797 144189 3354]
1146	31888293	2022-11-17 14:28:59.843347+00:00		t	52	73329730132556134	648518346511186050	73329730132574909	648518346489569132	[ 38011 165339 2288]	[ 38017 165379 2289]
1147	5983942	2022-11-17 14:28:59.843347+00:00		t	19	73468681249895031	648518346479299217	73468681249886920	648518346481634463	[ 41267 111025 2843]	[ 41297 111033 2843]
1148	11592602	2022-11-17 14:28:59.843347+00:00		t	34	73468612597546930	648518346479299217	73468612597519763	648518346492140076	[ 41239 108673 2964]	[ 41257 108649 2964]
1149	19804025	2022-11-17 14:28:59.843347+00:00		t	13	73327875042235333	648518346479299217	73327875042215068	648518346487757122	[ 37835 109033 2922]	[ 37823 109073 2923]
1150	26390024	2022-11-17 14:28:59.843347+00:00		t	21	73398312505682851	648518346479299217	73398312505693026	648518346479342780	[ 39527 111017 2837]	[ 39509 111045 2838]
1151	39823269	2022-11-17 14:28:59.843347+00:00		t	45	72836256039694130	648518346499501150	72836256039705815	648518346489569132	[ 24039 138759 3113]	[ 24079 138759 3114]
1152	40662254	2022-11-17 14:28:59.843347+00:00		t	34	73047224564728399	648518346499501150	73047224564673036	648518346490016183	[ 29879 135013 2571]	[ 29911 135003 2571]
1153	37200254	2022-11-17 14:28:59.843347+00:00		t	36	73398243853425327	648518346479299217	73398243853420365	648518346499958156	[ 40199 109353 2995]	[ 40225 109333 2995]
1154	18089814	2022-11-17 14:28:59.843347+00:00		t	32	73329867571378260	648518346471899547	73329867571395144	648518346489569132	[ 37779 168451 2239]	[ 37801 168421 2240]
1155	24082831	2022-11-17 14:28:59.843347+00:00		t	22	73398999767774361	648518346493225392	73398999767756761	648518346471899547	[ 40147 131925 3050]	[ 40155 131959 3050]
1156	15884685	2022-11-17 14:28:59.843347+00:00		t	18	73398243853409443	648518346479299217	73398243853411532	648518346491215992	[ 39657 109597 2987]	[ 39621 109591 2987]
1157	32108069	2022-11-17 14:28:59.843347+00:00		t	16	73259155229930609	648518346471899547	73259155229947479	648518346482260628	[ 35703 159559 2253]	[ 35695 159529 2255]
1158	41206300	2022-11-17 14:28:59.843347+00:00		t	25	73329523907104589	648518346511186050	73329523907113059	648518346481634463	[ 37593 159639 2169]	[ 37621 159653 2170]
1159	41206245	2022-11-17 14:28:59.843347+00:00		t	46	73329523907118619	648518346511186050	73329523907115675	648518346492140076	[ 37547 159597 2168]	[ 37557 159559 2169]
1160	41379732	2022-11-17 14:28:59.843347+00:00		t	25	73329661413071740	648518346511186050	73329661413069189	648518346481634463	[ 37041 162355 2263]	[ 37075 162349 2263]
1161	8345199	2022-11-17 14:28:59.843347+00:00		t	36	73118211583049252	648518346490499850	73118211583076170	648518346471899547	[ 32717 152553 2223]	[ 32733 152527 2224]
1162	18717079	2022-11-17 14:28:59.843347+00:00		t	25	73468612597545399	648518346479299217	73468612597560328	648518346487757122	[ 41209 110201 2972]	[ 41215 110181 2974]
1163	21929662	2022-11-17 14:28:59.843347+00:00		t	90	73329523973979736	648518346466237232	73329523973970087	648518346471899547	[ 38041 158595 2206]	[ 38063 158621 2206]
1164	21929673	2022-11-17 14:28:59.843347+00:00		t	31	73329523973737297	648518346466237232	73329523973967385	648518346471899547	[ 38105 158487 2190]	[ 38139 158479 2191]
1165	15195294	2022-11-17 14:28:59.843347+00:00		t	59	73327943761284584	648518346479299217	73327943761279865	648518346487757122	[ 37783 110905 2829]	[ 37815 110881 2829]
1166	39457782	2022-11-17 14:28:59.843347+00:00		t	28	73540698791968068	648518346471899547	73540698791948474	648518346486778876	[ 44729 160851 2044]	[ 44711 160849 2043]
1167	4219357	2022-11-17 14:28:59.843347+00:00		t	34	73329867571447886	648518346502017353	73329867571454366	648518346471899547	[ 38181 168547 2269]	[ 38215 168533 2270]
1168	3590828	2022-11-17 14:28:59.843347+00:00		t	90	73469437432661248	648518346493225392	73469437432638192	648518346471899547	[ 42281 134019 3380]	[ 42301 133995 3380]
1169	16124083	2022-11-17 14:28:59.843347+00:00		t	24	73327806322713509	648518346479299217	73327806322711134	648518346479342780	[ 37937 108365 2909]	[ 37951 108343 2909]
1170	3370369	2022-11-17 14:28:59.843347+00:00		t	36	72976856089196862	648518346489002225	72976856089199243	648518346471899547	[ 27057 133889 3141]	[ 27055 133915 3142]
1171	4219422	2022-11-17 14:28:59.843347+00:00		t	46	73329867571477678	648518346475524193	73329867571461340	648518346471899547	[ 38339 168467 2274]	[ 38305 168465 2274]
1172	42258819	2022-11-17 14:28:59.843347+00:00		t	20	73188717766183818	648518346493879438	73188717766200936	648518346471899547	[ 34643 156365 2217]	[ 34641 156387 2219]
1173	42258820	2022-11-17 14:28:59.843347+00:00		t	20	73188717766181378	648518346493879438	73188717766176499	648518346471899547	[ 34645 156393 2213]	[ 34641 156433 2214]
1174	42258886	2022-11-17 14:28:59.843347+00:00		t	35	73188717766213079	648518346492311104	73188717766215634	648518346471899547	[ 34761 156557 2227]	[ 34733 156583 2229]
1175	32107783	2022-11-17 14:28:59.843347+00:00		t	40	73259155230033397	648518346506556753	73259155230008955	648518346471899547	[ 35257 159551 2292]	[ 35271 159563 2291]
1176	5633001	2022-11-17 14:28:59.843347+00:00		t	81	73398999834774922	648518346483323812	73398999834774890	648518346471899547	[ 40705 131907 3122]	[ 40747 131901 3122]
1177	10733836	2022-11-17 14:28:59.843347+00:00		t	36	73047156046800806	648518346514452305	73047156046818200	648518346471899547	[ 30299 131247 3007]	[ 30281 131217 3007]
1178	25974748	2022-11-17 14:28:59.843347+00:00		t	18	73398243786356509	648518346479299217	73398243786354099	648518346492697531	[ 39599 109713 2877]	[ 39603 109679 2877]
1180	817205	2022-11-17 14:28:59.843347+00:00		t	62	73259292534703298	648518346491112252	73259292534727785	648518346471899547	[ 36819 163325 2032]	[ 36811 163323 2034]
1181	25974821	2022-11-17 14:28:59.843347+00:00		t	35	73398243786321440	648518346479299217	73398243786310952	648518346492697531	[ 39853 109817 2863]	[ 39875 109795 2863]
1182	817209	2022-11-17 14:28:59.843347+00:00		t	13	73259292534751060	648518346477598684	73259292534754281	648518346471899547	[ 36829 162945 2045]	[ 36807 162969 2046]
1183	817212	2022-11-17 14:28:59.843347+00:00		t	27	73259292534501253	648518346491003964	73259292534493435	648518346471899547	[ 36839 163655 1945]	[ 36811 163629 1945]
1184	817234	2022-11-17 14:28:59.843347+00:00		t	20	73329661278666086	648518346491003964	73259292534477677	648518346471899547	[ 36871 163669 1937]	[ 36845 163697 1937]
1185	23264113	2022-11-17 14:28:59.843347+00:00		t	17	73259292735790645	648518346486062752	73259292735733133	648518346471899547	[ 35785 162033 2325]	[ 35757 162027 2325]
1186	23264127	2022-11-17 14:28:59.843347+00:00		t	25	73259292735830806	648518346486062752	73259292735814397	648518346471899547	[ 35843 162161 2344]	[ 35831 162149 2342]
1187	16891598	2022-11-17 14:28:59.843347+00:00		t	12	73398999901797914	648518346516251178	73398999901804193	648518346471899547	[ 40645 131485 3217]	[ 40607 131477 3218]
1188	24082826	2022-11-17 14:28:59.843347+00:00		t	16	73398999767791265	648518346516251178	73398999767759010	648518346471899547	[ 40177 131561 3046]	[ 40145 131551 3045]
1189	18717204	2022-11-17 14:28:59.843347+00:00		t	25	73468612597525059	648518346479299217	73468612597513118	648518346491215992	[ 41365 110199 2966]	[ 41395 110179 2967]
1190	8850316	2022-11-17 14:28:59.843347+00:00		t	22	72906487277949311	648518346498434097	72906487277930798	648518346471899547	[ 25691 135099 3021]	[ 25679 135129 3022]
1191	43004206	2022-11-17 14:28:59.843347+00:00		t	22	73400305035039660	648518346477598684	73400305035042109	648518346471899547	[ 39775 170711 2238]	[ 39793 170725 2238]
1192	26226130	2022-11-17 14:28:59.843347+00:00		t	37	73469437432621295	648518346516251178	73469437432614514	648518346471899547	[ 42853 134517 3369]	[ 42817 134501 3369]
1193	26226140	2022-11-17 14:28:59.843347+00:00		t	24	73469437432612214	648518346498434097	73469437432614514	648518346471899547	[ 42805 134443 3366]	[ 42831 134467 3365]
1194	16089480	2022-11-17 14:28:59.843347+00:00		t	17	72836255972703168	648518346471899291	72836255972712994	648518346471899547	[ 24335 138489 3028]	[ 24365 138481 3029]
1195	4356927	2022-11-17 14:28:59.843347+00:00		t	34	73188786351631440	648518346495938662	73188786351650827	648518346471899547	[ 34695 159227 2037]	[ 34685 159241 2039]
1197	4356943	2022-11-17 14:28:59.843347+00:00		t	12	73188786351715807	648518346486057487	73188786351715391	648518346471899547	[ 34705 159267 2053]	[ 34723 159241 2053]
1198	6296488	2022-11-17 14:28:59.843347+00:00		t	14	73259155162839517	648518346477598684	73259155162831588	648518346471899547	[ 35585 157853 2132]	[ 35613 157827 2132]
1200	3590744	2022-11-17 14:28:59.843347+00:00		t	16	73469437432329877	648518346516251178	73469437432539516	648518346471899547	[ 42111 133497 3341]	[ 42091 133493 3343]
1201	3590806	2022-11-17 14:28:59.843347+00:00		t	30	73469437432594555	648518346488052766	73469437432592167	648518346471899547	[ 42237 133377 3362]	[ 42247 133397 3361]
1202	3590835	2022-11-17 14:28:59.843347+00:00		t	49	73469437432336181	648518346516251178	73469437432564789	648518346471899547	[ 42319 133625 3347]	[ 42301 133585 3348]
1204	3331109	2022-11-17 14:28:59.843347+00:00		t	16	73470124090385739	648518346494907058	73470124090326809	648518346471899547	[ 42709 153845 2320]	[ 42731 153827 2320]
1205	13876084	2022-11-17 14:28:59.843347+00:00		t	24	73540561487242755	648518346491657534	73540561487245434	648518346471899547	[ 45011 157029 2296]	[ 45023 157065 2297]
1206	13876095	2022-11-17 14:28:59.843347+00:00		t	26	73540561487233054	648518346491657534	73540561487245434	648518346471899547	[ 45041 157025 2300]	[ 45047 157063 2300]
1207	44436447	2022-11-17 14:28:59.843347+00:00		t	42	73188992644061770	648518346492356735	73188992644064094	648518346471899547	[ 34361 164571 2214]	[ 34327 164555 2215]
1208	42728200	2022-11-17 14:28:59.843347+00:00		t	18	73188717833258127	648518346489069034	73188717833248231	648518346471899547	[ 34563 157351 2329]	[ 34595 157345 2329]
1209	30579218	2022-11-17 14:28:59.843347+00:00		t	32	72976718583045938	648518346479362449	72976718583086140	648518346471899547	[ 28531 129947 2972]	[ 28511 129959 2974]
1210	30579220	2022-11-17 14:28:59.843347+00:00		t	34	72976718583057243	648518346479362449	72976718583062655	648518346471899547	[ 28547 129823 2978]	[ 28513 129815 2980]
1211	5779235	2022-11-17 14:28:59.843347+00:00		t	40	73047155979835480	648518346514332497	73047155979850344	648518346471899547	[ 30369 131217 2935]	[ 30407 131211 2936]
1212	5779278	2022-11-17 14:28:59.843347+00:00		t	31	73047155979762978	648518346514332497	73047155979746941	648518346471899547	[ 30483 131467 2900]	[ 30487 131503 2901]
1214	44436410	2022-11-17 14:28:59.843347+00:00		t	75	73188992644042325	648518346489069034	73188992644042288	648518346471899547	[ 34211 164267 2213]	[ 34237 164295 2213]
1215	21641658	2022-11-17 14:28:59.843347+00:00		t	22	73329798852005604	648518346477105680	73329798852016156	648518346471899547	[ 37825 167035 2273]	[ 37833 167003 2273]
1216	5603718	2022-11-17 14:28:59.843347+00:00		t	33	73329798717902399	648518346490873773	73329798717915767	648518346471899547	[ 38321 167263 2052]	[ 38285 167259 2053]
1217	5632821	2022-11-17 14:28:59.843347+00:00		t	20	73398999834907205	648518346459642628	73398999834900116	648518346471899547	[ 40279 131765 3178]	[ 40267 131731 3178]
1218	12344425	2022-11-17 14:28:59.843347+00:00		t	73	73118211516046242	648518346478731124	73118211516046229	648518346471899547	[ 32191 152809 2124]	[ 32217 152799 2125]
1219	5167510	2022-11-17 14:28:59.843347+00:00		t	52	73610998950680518	648518346499506014	73610998950675553	648518346471899547	[ 46721 158955 2206]	[ 46767 158967 2206]
1220	2099806	2022-11-17 14:28:59.843347+00:00		t	39	73259224016308124	648518346489002225	73259224016287403	648518346471899547	[ 36789 160373 2317]	[ 36769 160407 2317]
1221	5370371	2022-11-17 14:28:59.843347+00:00		t	44	72906487277935096	648518346498434097	72906487277930798	648518346471899547	[ 25587 135075 3019]	[ 25569 135101 3021]
1222	5633094	2022-11-17 14:28:59.843347+00:00		t	37	73398999834890299	648518346498434097	73398999834902375	648518346471899547	[ 40941 131635 3175]	[ 40919 131655 3175]
1223	30577116	2022-11-17 14:28:59.843347+00:00		t	37	73259155296892255	648518346489002225	73259155296876242	648518346471899547	[ 35491 159061 2326]	[ 35527 159075 2326]
1224	6000440	2022-11-17 14:28:59.843347+00:00		t	15	73259292467562034	648518346510956100	73259292467585946	648518346471899547	[ 36229 163803 1871]	[ 36211 163779 1870]
1226	5167563	2022-11-17 14:28:59.843347+00:00		t	34	73610998950671005	648518346499506014	73610998950662961	648518346471899547	[ 46815 159631 2208]	[ 46831 159609 2208]
1227	33628617	2022-11-17 14:28:59.843347+00:00		t	17	73329730132491277	648518346471899547	73329730132501008	648518346494801397	[ 37169 163889 2253]	[ 37137 163889 2252]
1229	6296351	2022-11-17 14:28:59.843347+00:00		t	25	73259155162861975	648518346471899547	73259155162875144	648518346481634463	[ 35245 157945 2140]	[ 35269 157921 2142]
1230	6296355	2022-11-17 14:28:59.843347+00:00		t	30	73259155162807137	648518346471899547	73259155162807231	648518346492148780	[ 35243 158131 2119]	[ 35277 158125 2118]
1231	33628650	2022-11-17 14:28:59.843347+00:00		t	18	73329730132498761	648518346471899547	73329730132501010	648518346494801397	[ 37217 163875 2258]	[ 37189 163855 2259]
1233	20770716	2022-11-17 14:28:59.843347+00:00		t	59	73399068554183552	648518346489056233	73399068554183469	648518346494801397	[ 40747 134619 3097]	[ 40785 134621 3097]
1234	32107628	2022-11-17 14:28:59.843347+00:00		t	25	73259155229917986	648518346486667469	73259155229918009	648518346471899547	[ 35023 159213 2244]	[ 35015 159251 2246]
1235	32107883	2022-11-17 14:28:59.843347+00:00		t	30	73259155229813318	648518346477598684	73259155229818620	648518346471899547	[ 35387 159159 2209]	[ 35395 159129 2210]
1237	42728187	2022-11-17 14:28:59.843347+00:00		t	60	73188717833235710	648518346479725071	73188717833185607	648518346471899547	[ 34513 157563 2325]	[ 34491 157549 2326]
1238	42728188	2022-11-17 14:28:59.843347+00:00		t	46	73188717833245873	648518346479725071	73188717833241164	648518346471899547	[ 34521 157581 2328]	[ 34497 157573 2330]
1239	42728194	2022-11-17 14:28:59.843347+00:00		t	25	73188717833248348	648518346479725071	73188717833260399	648518346471899547	[ 34563 157527 2334]	[ 34531 157507 2335]
1241	42728201	2022-11-17 14:28:59.843347+00:00		t	37	73188717833240951	648518346479725071	73188717833248231	648518346471899547	[ 34635 157361 2332]	[ 34609 157359 2331]
1242	42728208	2022-11-17 14:28:59.843347+00:00		t	36	73188717833250768	648518346479725071	73188717833245600	648518346471899547	[ 34665 157415 2333]	[ 34671 157419 2331]
1243	44436411	2022-11-17 14:28:59.843347+00:00		t	28	73188992644061564	648518346479725071	73188992644075569	648518346471899547	[ 34259 164127 2223]	[ 34237 164145 2225]
1244	30577253	2022-11-17 14:28:59.843347+00:00		t	45	73259155296906414	648518346486778876	73259155296883752	648518346471899547	[ 35789 159333 2327]	[ 35797 159311 2328]
1245	13884005	2022-11-17 14:28:59.843347+00:00		t	56	73539049926993461	648518346495436879	73539049926993423	648518346489569132	[ 43729 111827 2718]	[ 43745 111797 2719]
1246	915034	2022-11-17 14:28:59.843347+00:00		t	40	73890619373938162	648518346486677965	73890619373917776	648518346497061092	[ 54183 104309 3892]	[ 54191 104281 3892]
1247	24111296	2022-11-17 14:28:59.843347+00:00		t	24	73538981341768069	648518346486677965	73538981341787337	648518346473084516	[ 44907 109421 2995]	[ 44883 109409 2996]
1248	33844315	2022-11-17 14:28:59.843347+00:00		t	28	73538981274578358	648518346495436879	73538981274588905	648518346492136492	[ 43063 109773 2834]	[ 43085 109751 2835]
1250	14944392	2022-11-17 14:28:59.843347+00:00		t	17	73468887274367448	648518346495436879	73468887274377116	648518346473084516	[ 42929 118063 2682]	[ 42891 118075 2682]
1251	22604717	2022-11-17 14:28:59.843347+00:00		t	21	73539187299012651	648518346493061552	73539187299017476	648518346487757122	[ 43469 115111 2651]	[ 43445 115085 2652]
1252	41426995	2022-11-17 14:28:59.843347+00:00		t	15	73047224699177479	648518346459540228	73047224699182737	648518346482260628	[ 30133 134873 2884]	[ 30149 134883 2886]
1253	17818904	2022-11-17 14:28:59.843347+00:00		t	29	73046674674900812	648518346493061552	73046674674895826	648518346496171788	[ 29587 117699 2393]	[ 29613 117689 2394]
1254	17818909	2022-11-17 14:28:59.843347+00:00		t	29	73046674674882943	648518346493061552	73046674674898295	648518346496171788	[ 29589 117751 2392]	[ 29621 117755 2394]
1255	27474084	2022-11-17 14:28:59.843347+00:00		t	20	73609693616205673	648518346503847329	73609693616160849	648518346490337290	[ 46391 120711 2865]	[ 46415 120693 2865]
1256	39911360	2022-11-17 14:28:59.843347+00:00		t	32	73609624896457404	648518346496989156	73609624896687356	648518346492136492	[ 45803 117589 2833]	[ 45819 117569 2834]
1257	42736316	2022-11-17 14:28:59.843347+00:00		t	46	73680199732396044	648518346466079024	73680199732366346	648518346489569132	[ 47379 124387 2798]	[ 47341 124389 2798]
1258	42494439	2022-11-17 14:28:59.843347+00:00		t	16	73260117302631191	648518346470724606	73260117302618108	648518346494801397	[ 35089 187431 2291]	[ 35069 187411 2291]
1259	11997788	2022-11-17 14:28:59.843347+00:00		t	42	73189885930191416	648518346470724606	73189885930207370	648518346494801397	[ 33537 191525 2133]	[ 33545 191523 2135]
1261	32003426	2022-11-17 14:28:59.843347+00:00		t	41	73189885930202688	648518346470724606	73189885930209615	648518346494801397	[ 33855 191379 2136]	[ 33835 191383 2138]
1262	10960796	2022-11-17 14:28:59.843347+00:00		t	54	73609693616244321	648518346503847329	73609693616246723	648518346490337290	[ 45667 119345 2884]	[ 45687 119331 2884]
1264	42183009	2022-11-17 14:28:59.843347+00:00		t	37	73469368578936423	648518346496775548	73469368578946059	648518346473084516	[ 41335 131165 3124]	[ 41355 131149 3125]
1265	40474961	2022-11-17 14:28:59.843347+00:00		t	45	73398381158049313	648518346495436879	73398381158049284	648518346473084516	[ 40673 114221 2706]	[ 40669 114187 2706]
1266	8493171	2022-11-17 14:28:59.843347+00:00		t	26	73539187500128755	648518346484674307	73539187500133369	648518346490337290	[ 43993 116231 2977]	[ 43963 116215 2977]
1267	27474377	2022-11-17 14:28:59.843347+00:00		t	22	73609693616198551	648518346484674307	73609693616201407	648518346490337290	[ 46731 120803 2867]	[ 46715 120827 2869]
1269	8493231	2022-11-17 14:28:59.843347+00:00		t	25	73539187500100605	648518346484674307	73539187500113909	648518346490337290	[ 43989 116229 2966]	[ 44007 116249 2968]
1271	10031180	2022-11-17 14:28:59.843347+00:00		t	32	73329592626639165	648518346474270573	73329592626638604	648518346494801397	[ 36931 161723 2180]	[ 36945 161689 2181]
1272	24166413	2022-11-17 14:28:59.843347+00:00		t	34	73540423981216621	648518346479300753	73540423981247796	648518346492140076	[ 43773 152421 2171]	[ 43785 152447 2173]
1273	21522625	2022-11-17 14:28:59.843347+00:00		t	35	73540492767570588	648518346474270573	73540492767603163	648518346494801397	[ 44259 154213 2218]	[ 44229 154209 2218]
1274	30918093	2022-11-17 14:28:59.843347+00:00		t	64	73329592626518389	648518346474270573	73329661346029470	648518346494801397	[ 38891 161777 2165]	[ 38909 161809 2166]
1275	24166433	2022-11-17 14:28:59.843347+00:00		t	49	73540423981212080	648518346479300753	73540423981209657	648518346492140076	[ 43889 152535 2163]	[ 43901 152567 2164]
1277	14266926	2022-11-17 14:28:59.843347+00:00		t	15	73328699675934821	648518346501839210	73328699675967599	648518346492148780	[ 38107 133905 2905]	[ 38127 133889 2907]
1278	30436385	2022-11-17 14:28:59.843347+00:00		t	49	73330005010440175	648518346474270573	73330005010449320	648518346489569132	[ 38287 172929 2283]	[ 38311 172953 2283]
1279	24605023	2022-11-17 14:28:59.843347+00:00		t	82	73258262346419587	648518346495993163	73258262346417340	648518346492148780	[ 36443 133075 3127]	[ 36481 133071 3129]
1280	24605050	2022-11-17 14:28:59.843347+00:00		t	53	73258262346353332	648518346492913070	73258262346374926	648518346492148780	[ 36575 132067 3106]	[ 36563 132103 3106]
1281	14266962	2022-11-17 14:28:59.843347+00:00		t	26	73328699676019445	648518346474236781	73328699675998157	648518346492148780	[ 38203 133933 2921]	[ 38177 133917 2921]
1282	11648579	2022-11-17 14:28:59.843347+00:00		t	67	73540355395707947	648518346524055045	73540355395707974	648518346492148780	[ 43677 151171 2330]	[ 43643 151171 2330]
1284	24605048	2022-11-17 14:28:59.843347+00:00		t	14	73258262346356490	648518346477598684	73258262346370606	648518346492148780	[ 36555 133029 3108]	[ 36557 132987 3109]
1285	24605052	2022-11-17 14:28:59.843347+00:00		t	20	73258262346391457	648518346477411223	73258262346384395	648518346492148780	[ 36557 132551 3119]	[ 36567 132559 3118]
1286	24605056	2022-11-17 14:28:59.843347+00:00		t	16	73258262346406121	648518346477411223	73258262346396095	648518346492148780	[ 36567 132577 3122]	[ 36573 132611 3122]
1287	648685	2022-11-17 14:28:59.843347+00:00		t	31	73329661479804676	648518346489002225	73329661479966792	648518346492148780	[ 37505 162821 2316]	[ 37529 162801 2317]
1289	8536932	2022-11-17 14:28:59.843347+00:00		t	45	73540561420131013	648518346509017663	73540561420120625	648518346492148780	[ 43971 155729 2156]	[ 43989 155715 2155]
1290	35177385	2022-11-17 14:28:59.843347+00:00		t	36	73399068554365650	648518346509715514	73399068554358290	648518346492148780	[ 40429 133841 3168]	[ 40433 133873 3169]
1291	12108755	2022-11-17 14:28:59.843347+00:00		t	12	73611067737023520	648518346507622481	73611067737025298	648518346492148780	[ 46085 160359 2314]	[ 46053 160385 2314]
1292	29262748	2022-11-17 14:28:59.843347+00:00		t	44	73259223815141591	648518346488683342	73259223815137027	648518346489569132	[ 36427 161295 1990]	[ 36409 161321 1991]
1293	36309197	2022-11-17 14:28:59.843347+00:00		t	20	73752011383961955	648518346493192946	73752011384030710	648518346492148780	[ 50205 166317 2326]	[ 50227 166293 2326]
1294	24835954	2022-11-17 14:28:59.843347+00:00		t	22	73470055371139153	648518346495438159	73470055371133950	648518346473084516	[ 41387 152055 2376]	[ 41413 152071 2376]
1295	36309222	2022-11-17 14:28:59.843347+00:00		t	43	73752011383801312	648518346493192946	73752011383801087	648518346492148780	[ 50235 166479 2319]	[ 50267 166465 2319]
1297	43038894	2022-11-17 14:28:59.843347+00:00		t	68	73399274444208248	648518346495438159	73399274444198945	648518346473084516	[ 39963 139811 2589]	[ 39919 139801 2590]
1298	41750576	2022-11-17 14:28:59.843347+00:00		t	27	73893023683146248	648518346483323812	73893023683116243	648518346492148780	[ 54317 174363 2195]	[ 54349 174349 2195]
1299	17497873	2022-11-17 14:28:59.843347+00:00		t	57	73329592693573236	648518346511186050	73329592693586257	648518346492148780	[ 38579 161643 2260]	[ 38587 161627 2262]
1301	8468504	2022-11-17 14:28:59.843347+00:00		t	46	73751942597539827	648518346496902042	73751942597532299	648518346492148780	[ 49913 164073 2244]	[ 49921 164095 2242]
1302	8468615	2022-11-17 14:28:59.843347+00:00		t	29	73751942597565292	648518346496902042	73751942597554622	648518346492148780	[ 50089 164029 2250]	[ 50077 163997 2250]
1303	32906733	2022-11-17 14:28:59.843347+00:00		t	56	73400236181468793	648518346495438159	73400236181475696	648518346499902531	[ 40775 168639 2026]	[ 40813 168625 2026]
1304	32906734	2022-11-17 14:28:59.843347+00:00		t	37	73400236181497093	648518346495438159	73400236181499658	648518346499902531	[ 40813 168795 2034]	[ 40823 168833 2035]
1306	244825	2022-11-17 14:28:59.843347+00:00		t	27	73117593443455787	648518346499502942	73117593443424322	648518346490016183	[ 31223 134727 2911]	[ 31211 134697 2911]
1307	35852234	2022-11-17 14:28:59.843347+00:00		t	14	73047224564828916	648518346499502942	73047224564821110	648518346492140076	[ 29113 134439 2594]	[ 29135 134427 2595]
1308	7502077	2022-11-17 14:28:59.843347+00:00		t	60	73187893535085866	648518346499502942	73187893535074648	648518346490016183	[ 33341 131169 2996]	[ 33345 131137 2995]
1309	43500423	2022-11-17 14:28:59.843347+00:00		t	34	73259361321363740	648518346482260628	73259361321363869	648518346492148780	[ 36535 164417 2179]	[ 36547 164435 2178]
1310	7502047	2022-11-17 14:28:59.843347+00:00		t	17	73187893535109660	648518346499502942	73187893535106361	648518346492140076	[ 33253 131185 3000]	[ 33237 131155 3000]
1311	20456202	2022-11-17 14:28:59.843347+00:00		t	34	73047224699316476	648518346499502942	73047224699336166	648518346490016183	[ 29481 133955 2947]	[ 29457 133933 2947]
1312	43003829	2022-11-17 14:28:59.843347+00:00		t	63	73400305034977306	648518346482260628	73400305034975080	648518346492148780	[ 39239 170777 2210]	[ 39205 170783 2210]
1313	421263	2022-11-17 14:28:59.843347+00:00		t	23	73681505133818551	648518346496198461	73681505133837826	648518346492148780	[ 48657 162983 2220]	[ 48649 163025 2221]
1314	44715199	2022-11-17 14:28:59.843347+00:00		t	58	73610998950653765	648518346496198461	73610998950659527	648518346479342780	[ 45699 159059 2198]	[ 45731 159053 2199]
1315	22337706	2022-11-17 14:28:59.843347+00:00		t	22	72976855955043427	648518346496198461	72976855955030196	648518346490016183	[ 27541 134621 2897]	[ 27565 134621 2896]
1316	13304932	2022-11-17 14:28:59.843347+00:00		t	24	72906555997283096	648518346496198461	72906555997271933	648518346490016183	[ 26469 136249 2966]	[ 26489 136221 2966]
1317	12875742	2022-11-17 14:28:59.843347+00:00		t	16	73118280235637939	648518346496990616	73118280235634588	648518346492148780	[ 32701 155437 2170]	[ 32733 155431 2170]
1318	22337713	2022-11-17 14:28:59.843347+00:00		t	40	72976855955081665	648518346496198461	72976855955084358	648518346490016183	[ 27551 134975 2920]	[ 27573 134949 2920]
1319	10761640	2022-11-17 14:28:59.843347+00:00		t	41	72906487210883578	648518346496198461	72906487210866506	648518346479342780	[ 25301 134981 2908]	[ 25301 135009 2908]
1320	25216159	2022-11-17 14:28:59.843347+00:00		t	63	72976856022164232	648518346496198461	72976856022182851	648518346490016183	[ 28511 135085 3037]	[ 28527 135051 3039]
1321	10761710	2022-11-17 14:28:59.843347+00:00		t	42	72906487210840658	648518346496198461	72906487210843162	648518346492140076	[ 25399 134849 2898]	[ 25413 134827 2898]
1322	41083621	2022-11-17 14:28:59.843347+00:00		t	39	73400167595835041	648518346490873773	73400167596010280	648518346492148780	[ 40139 167063 2202]	[ 40171 167045 2203]
1323	2610554	2022-11-17 14:28:59.843347+00:00		t	43	73399961370670177	648518346490873773	73399961370667884	648518346492148780	[ 39593 160511 2138]	[ 39621 160529 2139]
1324	30249270	2022-11-17 14:28:59.843347+00:00		t	60	73047156046732686	648518346496198461	73047156046763564	648518346490016183	[ 30301 132699 2984]	[ 30285 132703 2986]
1325	11468810	2022-11-17 14:28:59.843347+00:00		t	79	72976856022155912	648518346496198461	72976856022158285	648518346482260628	[ 28205 133677 3025]	[ 28177 133687 3025]
1326	11468907	2022-11-17 14:28:59.843347+00:00		t	49	72976856022165699	648518346496198461	72976856022168156	648518346479342780	[ 28311 133663 3035]	[ 28309 133699 3035]
1327	11200129	2022-11-17 14:28:59.843347+00:00		t	60	73681436414427730	648518346496198461	73681436414445750	648518346492148780	[ 47433 161401 2247]	[ 47405 161413 2248]
1328	19296145	2022-11-17 14:28:59.843347+00:00		t	24	72906555997309542	648518346496198461	72906555997309619	648518346490016183	[ 26553 136169 2983]	[ 26517 136177 2984]
1329	7454122	2022-11-17 14:28:59.843347+00:00		t	53	73540698926048614	648518346490873773	73540698926060445	648518346492148780	[ 44371 161501 2234]	[ 44337 161511 2235]
1330	9860902	2022-11-17 14:28:59.843347+00:00		t	12	73468681115923945	648518346493063600	73468681115934733	648518346492697531	[ 41231 110957 2688]	[ 41221 110961 2687]
1331	9860930	2022-11-17 14:28:59.843347+00:00		t	51	73468681115905330	648518346493063600	73468681115900299	648518346492697531	[ 41343 110843 2671]	[ 41327 110807 2671]
1332	9860967	2022-11-17 14:28:59.843347+00:00		t	104	73468681115956575	648518346493063600	73468681115924021	648518346499440615	[ 41489 110995 2693]	[ 41495 111029 2693]
1333	9860969	2022-11-17 14:28:59.843347+00:00		t	18	73468681115918442	648518346493063600	73468681115924021	648518346499440615	[ 41473 110993 2688]	[ 41471 111037 2687]
1334	36899013	2022-11-17 14:28:59.843347+00:00		t	51	73398174999723250	648518346493063600	73398174999730469	648518346492697531	[ 39507 108429 2741]	[ 39487 108407 2741]
1335	646745	2022-11-17 14:28:59.843347+00:00		t	33	73329798784947934	648518346490306312	73329798784943228	648518346494801397	[ 38637 167789 2163]	[ 38617 167817 2164]
1336	18027039	2022-11-17 14:28:59.843347+00:00		t	32	72976855954975895	648518346496198461	72976855954950017	648518346479342780	[ 27921 134925 2871]	[ 27889 134937 2871]
1338	6657424	2022-11-17 14:28:59.843347+00:00		t	28	73047224766261143	648518346496198461	73047224766263823	648518346479342780	[ 28843 134085 3006]	[ 28873 134095 3006]
1339	28896384	2022-11-17 14:28:59.843347+00:00		t	12	73329592693483977	648518346490306312	73329592693504517	648518346494801397	[ 37411 160395 2226]	[ 37417 160393 2229]
1340	1200493	2022-11-17 14:28:59.843347+00:00		t	12	72906556064514693	648518346493063600	72906556064470138	648518346473084516	[ 26067 135695 3134]	[ 26091 135687 3132]
1341	31958719	2022-11-17 14:28:59.843347+00:00		t	34	73259292668799055	648518346490306312	73259292668821625	648518346482260628	[ 36861 162593 2243]	[ 36845 162625 2244]
1342	22337667	2022-11-17 14:28:59.843347+00:00		t	44	72976855955073704	648518346496198461	72976855955073735	648518346481634463	[ 27545 134725 2915]	[ 27533 134747 2917]
1343	35852451	2022-11-17 14:28:59.843347+00:00		t	31	73047224565027347	648518346496198461	73047224565038065	648518346482260628	[ 29519 134393 2681]	[ 29475 134387 2681]
1344	35852465	2022-11-17 14:28:59.843347+00:00		t	29	73047224565119463	648518346496198461	73047224565044984	648518346482260628	[ 29507 134497 2684]	[ 29491 134525 2684]
1346	41205839	2022-11-17 14:28:59.843347+00:00		t	31	73329523907061740	648518346490306312	73329523907053435	648518346494801397	[ 36917 159495 2149]	[ 36913 159463 2148]
1347	5244697	2022-11-17 14:28:59.843347+00:00		t	61	73469506018004260	648518346496067430	73469506018009377	648518346490104091	[ 41131 135967 3169]	[ 41169 135951 3170]
1348	21083895	2022-11-17 14:28:59.843347+00:00		t	46	73047155979665416	648518346471899291	73047155979668179	648518346473084516	[ 29673 131097 2864]	[ 29661 131133 2865]
1350	5778827	2022-11-17 14:28:59.843347+00:00		t	27	73047155979645393	648518346471899291	73047155979655583	648518346492136492	[ 29749 131409 2859]	[ 29721 131431 2860]
1351	5244709	2022-11-17 14:28:59.843347+00:00		t	18	73469506018026804	648518346496067430	73469506018029177	648518346490104091	[ 41155 135945 3180]	[ 41175 135933 3181]
1352	20327724	2022-11-17 14:28:59.843347+00:00		t	52	73469574804677080	648518346496067430	73469574804726787	648518346490104091	[ 41227 137507 3326]	[ 41229 137537 3327]
1353	5779381	2022-11-17 14:28:59.843347+00:00		t	36	73047155979648219	648518346471899291	73047155979643048	648518346473084516	[ 30719 131875 2859]	[ 30693 131853 2859]
1354	40662341	2022-11-17 14:28:59.843347+00:00		t	45	73047224564873007	648518346471899291	73047224564878346	648518346490016183	[ 30137 134789 2618]	[ 30115 134821 2619]
1355	33668122	2022-11-17 14:28:59.843347+00:00		t	21	73187893467984595	648518346471899291	73187893467961426	648518346473084516	[ 33327 131637 2857]	[ 33327 131673 2857]
1356	12031359	2022-11-17 14:28:59.843347+00:00		t	53	73539874829315281	648518346496775548	73539874829315301	648518346489007453	[ 44691 135879 3299]	[ 44657 135875 3299]
1357	20942069	2022-11-17 14:28:59.843347+00:00		t	22	73187137352639345	648518346467401479	73187137352604635	648518346491215992	[ 32897 109957 2553]	[ 32927 109981 2554]
1358	43217342	2022-11-17 14:28:59.843347+00:00		t	32	73117593309251107	648518346471899291	73117593309235959	648518346490016183	[ 30869 133275 2685]	[ 30853 133273 2687]
1359	42365668	2022-11-17 14:28:59.843347+00:00		t	35	73468543945209100	648518346467418375	73468543945204252	648518346491215992	[ 41727 107515 3128]	[ 41731 107487 3129]
1361	42146565	2022-11-17 14:28:59.843347+00:00		t	43	73398312438772249	648518346492963259	73398312438807362	648518346491215992	[ 39225 111695 2775]	[ 39199 111685 2777]
1362	38251771	2022-11-17 14:28:59.843347+00:00		t	15	72905662577151408	648518346514246169	72905662577164634	648518346491215992	[ 26353 110355 2926]	[ 26341 110387 2926]
1364	30409822	2022-11-17 14:28:59.843347+00:00		t	15	73469574871541900	648518346492913070	73469574871526987	648518346491215992	[ 42825 137511 3351]	[ 42855 137495 3351]
1365	14115397	2022-11-17 14:28:59.843347+00:00		t	17	73539187500144900	648518346484674307	73539187500130862	648518346499902531	[ 44457 115893 2980]	[ 44473 115925 2981]
1366	14115426	2022-11-17 14:28:59.843347+00:00		t	23	73539187500135553	648518346484674307	73539187500130862	648518346499902531	[ 44521 115977 2980]	[ 44507 115939 2981]
1367	32507691	2022-11-17 14:28:59.843347+00:00		t	37	73046468717851864	648518346491215992	73046468717841635	648518346497061092	[ 30067 110737 2773]	[ 30043 110773 2773]
1368	20942080	2022-11-17 14:28:59.843347+00:00		t	33	73187137352610985	648518346517577540	73187137352624391	648518346491215992	[ 33089 109799 2559]	[ 33119 109819 2561]
1369	11468642	2022-11-17 14:28:59.843347+00:00		t	13	72976856021779353	648518346471899547	72976856021950730	648518346492140076	[ 27919 133963 2958]	[ 27941 133979 2959]
1370	24082804	2022-11-17 14:28:59.843347+00:00		t	51	73398999767781677	648518346471899547	73398999767781570	648518346489569132	[ 40151 132029 3059]	[ 40123 132029 3059]
1371	4157064	2022-11-17 14:28:59.843347+00:00		t	25	73400305102061295	648518346471899547	73400305102053798	648518346494801397	[ 39485 171295 2326]	[ 39483 171333 2326]
1372	27191927	2022-11-17 14:28:59.843347+00:00		t	22	73259223882406673	648518346471899547	73259223882378735	648518346494801397	[ 36197 161715 2159]	[ 36201 161757 2160]
1373	16466360	2022-11-17 14:28:59.843347+00:00		t	22	73468543743947197	648518346490306568	73468543743944678	648518346492697531	[ 42417 108049 2771]	[ 42419 108077 2771]
1374	16466367	2022-11-17 14:28:59.843347+00:00		t	41	73468543743980053	648518346490306568	73468543743969473	648518346492697531	[ 42405 108055 2776]	[ 42429 108087 2777]
1375	6035431	2022-11-17 14:28:59.843347+00:00		t	15	73047293351454390	648518346471899547	73047293351487318	648518346490016183	[ 29085 136015 2727]	[ 29091 136015 2730]
1378	1778874	2022-11-17 14:28:59.843347+00:00		t	27	73539805975666445	648518346471899547	73539805975698380	648518346489569132	[ 43149 134569 3058]	[ 43175 134585 3062]
1379	22939430	2022-11-17 14:28:59.843347+00:00		t	41	73469505950961414	648518346471899547	73469505950966611	648518346492697531	[ 41977 135221 3061]	[ 41975 135217 3064]
1380	4177966	2022-11-17 14:28:59.843347+00:00		t	17	72976856022195563	648518346471899547	72976856022193356	648518346489569132	[ 26845 133335 3045]	[ 26875 133339 3047]
1381	22939281	2022-11-17 14:28:59.843347+00:00		t	23	73469505950905612	648518346471899547	73469505950938160	648518346490016183	[ 41673 135995 3041]	[ 41671 136009 3044]
1382	6035716	2022-11-17 14:28:59.843347+00:00		t	39	73047293351221239	648518346471899547	73047293351434389	648518346490016183	[ 29391 136025 2707]	[ 29423 136053 2708]
1383	36859596	2022-11-17 14:28:59.843347+00:00		t	41	73259292601709158	648518346471899547	73259292601706510	648518346482260628	[ 36137 163463 2111]	[ 36157 163489 2112]
1384	36859602	2022-11-17 14:28:59.843347+00:00		t	74	73259292601732578	648518346471899547	73259292601732588	648518346482260628	[ 36131 163589 2115]	[ 36161 163575 2115]
1385	27714354	2022-11-17 14:28:59.843347+00:00		t	70	73469368646252689	648518346471899547	73469368646305809	648518346489569132	[ 42625 132441 3331]	[ 42661 132459 3332]
1386	33335535	2022-11-17 14:28:59.843347+00:00		t	35	73469917932382815	648518346471899547	73469917932571009	648518346492140076	[ 41481 149257 2438]	[ 41495 149233 2438]
1387	12953674	2022-11-17 14:28:59.843347+00:00		t	23	73329730199491658	648518346471899547	73329730199480237	648518346486778876	[ 37393 165797 2339]	[ 37395 165811 2338]
1388	12953680	2022-11-17 14:28:59.843347+00:00		t	52	73329730199491658	648518346471899547	73329730199484847	648518346489569132	[ 37399 165751 2338]	[ 37417 165735 2337]
1389	13875866	2022-11-17 14:28:59.843347+00:00		t	45	73540561486906178	648518346471899547	73540561486832680	648518346494801397	[ 44023 156837 2188]	[ 44065 156821 2187]
1390	26128585	2022-11-17 14:28:59.843347+00:00		t	47	73540424048314449	648518346471899547	73540424048325643	648518346492140076	[ 44519 153013 2288]	[ 44537 153039 2288]
1391	34121194	2022-11-17 14:28:59.843347+00:00		t	41	73117593443372004	648518346471899547	73117593443362161	648518346490016183	[ 31521 133541 2883]	[ 31493 133521 2884]
1392	33388123	2022-11-17 14:28:59.843347+00:00		t	12	73469437365624841	648518346471899547	73469437365615253	648518346489569132	[ 41799 133711 3280]	[ 41821 133721 3279]
1393	15310355	2022-11-17 14:28:59.843347+00:00		t	31	73470055303995574	648518346471899547	73470055304011245	648518346489569132	[ 42677 153021 2244]	[ 42683 153061 2245]
1394	5632721	2022-11-17 14:28:59.843347+00:00		t	43	73398999834854145	648518346471899547	73398999834837129	648518346489569132	[ 40083 131553 3154]	[ 40107 131533 3154]
1395	22647695	2022-11-17 14:28:59.843347+00:00		t	27	73469437231477065	648518346471899547	73469437231442597	648518346491215992	[ 42387 134825 3055]	[ 42373 134799 3055]
1396	30436048	2022-11-17 14:28:59.843347+00:00		t	19	73330005010467303	648518346471899547	73330005010477609	648518346486778876	[ 37927 172193 2289]	[ 37953 172165 2289]
1397	22743729	2022-11-17 14:28:59.843347+00:00		t	32	73470605059652823	648518346471899547	73470605059652832	648518346489569132	[ 41047 168643 2195]	[ 41059 168659 2195]
1398	22743759	2022-11-17 14:28:59.843347+00:00		t	23	73470605059652729	648518346471899547	73470605059634972	648518346489569132	[ 41089 168523 2197]	[ 41107 168505 2197]
1399	18884689	2022-11-17 14:28:59.843347+00:00		t	50	72976856089109837	648518346471899547	72976856089082255	648518346489569132	[ 27125 134319 3095]	[ 27133 134293 3094]
1400	36565513	2022-11-17 14:28:59.843347+00:00		t	34	73047293284390225	648518346471899547	73047293284397161	648518346492148780	[ 29847 136535 2611]	[ 29805 136543 2612]
1401	23509978	2022-11-17 14:28:59.843347+00:00		t	13	73329867571388099	648518346471899547	73329867571402910	648518346489569132	[ 38863 169059 2249]	[ 38833 169083 2251]
1402	23509985	2022-11-17 14:28:59.843347+00:00		t	69	73329867571397920	648518346471899547	73329867571407772	648518346492140076	[ 38861 169005 2248]	[ 38843 168985 2248]
1403	22647726	2022-11-17 14:28:59.843347+00:00		t	50	73469437231445088	648518346471899547	73469437231442597	648518346491215992	[ 42379 134859 3046]	[ 42409 134837 3046]
1404	41196714	2022-11-17 14:28:59.843347+00:00		t	22	73117593443347077	648518346471899547	73117593443341674	648518346490104091	[ 31749 133623 2877]	[ 31779 133625 2877]
1405	41206382	2022-11-17 14:28:59.843347+00:00		t	63	73329523906974458	648518346471899547	73329523906966299	648518346486778876	[ 37743 158801 2113]	[ 37763 158777 2112]
1406	30527372	2022-11-17 14:28:59.843347+00:00		t	50	73610930231260768	648518346471899547	73610930231258272	648518346492697531	[ 45385 157209 2231]	[ 45397 157187 2230]
1407	30527317	2022-11-17 14:28:59.843347+00:00		t	21	73610930231217478	648518346471899547	73610930231231999	648518346494801397	[ 45303 157101 2217]	[ 45269 157109 2218]
1408	17579276	2022-11-17 14:28:59.843347+00:00		t	60	73329798852034214	648518346471899547	73329798852048263	648518346489569132	[ 38819 167219 2288]	[ 38853 167209 2289]
1409	2265574	2022-11-17 14:28:59.843347+00:00		t	87	73681505200968301	648518346471899547	73681505200990045	648518346486778876	[ 47417 161909 2367]	[ 47451 161909 2368]
1410	34121177	2022-11-17 14:28:59.843347+00:00		t	56	73117593443334930	648518346471899547	73117593443354028	648518346492148780	[ 31507 133531 2881]	[ 31475 133513 2881]
1411	42489128	2022-11-17 14:28:59.843347+00:00		t	31	72976306131982462	648518346491085432	72976306131943819	648518346490337290	[ 26881 116793 2708]	[ 26901 116771 2707]
1412	16638821	2022-11-17 14:28:59.843347+00:00		t	22	73329936290979333	648518346471899547	73329936290983838	648518346489569132	[ 38215 171883 2290]	[ 38251 171877 2291]
1413	8970159	2022-11-17 14:28:59.843347+00:00		t	41	73047293284548198	648518346471899547	73047293284573408	648518346490104091	[ 29705 135963 2675]	[ 29737 135943 2676]
1414	8970145	2022-11-17 14:28:59.843347+00:00		t	21	73047293284548237	648518346471899547	73047293284577881	648518346479342780	[ 29687 135995 2676]	[ 29715 136005 2678]
1415	6296348	2022-11-17 14:28:59.843347+00:00		t	17	73259155162839642	648518346471899547	73259155162837001	648518346481634463	[ 35257 158221 2129]	[ 35265 158245 2130]
1416	24717631	2022-11-17 14:28:59.843347+00:00		t	23	73681505133879263	648518346471899547	73681505133847644	648518346494801397	[ 47635 162691 2228]	[ 47633 162731 2228]
1417	20584426	2022-11-17 14:28:59.843347+00:00		t	17	73329798852088090	648518346471899547	73329798852080899	648518346489569132	[ 38577 166895 2304]	[ 38585 166857 2304]
1418	6296289	2022-11-17 14:28:59.843347+00:00		t	30	73259155162826873	648518346471899547	73259155162829188	648518346492148780	[ 35091 157881 2128]	[ 35101 157855 2129]
1419	8189521	2022-11-17 14:28:59.843347+00:00		t	50	73118211583026580	648518346471899547	73118211583024459	648518346494801397	[ 32221 153217 2206]	[ 32245 153203 2207]
1420	11468618	2022-11-17 14:28:59.843347+00:00		t	26	72976856021782586	648518346471899547	72976856021977568	648518346490016183	[ 27901 133929 2958]	[ 27891 133921 2960]
1421	1510136	2022-11-17 14:28:59.843347+00:00		t	40	73398999700685995	648518346471899547	73398999700721037	648518346490016183	[ 39911 132717 2904]	[ 39927 132687 2904]
1422	17344539	2022-11-17 14:28:59.843347+00:00		t	20	73610998883603917	648518346471899547	73610998883617511	648518346486778876	[ 45673 158761 2096]	[ 45665 158759 2099]
1423	42489702	2022-11-17 14:28:59.843347+00:00		t	37	72976306132028732	648518346481369231	72976306132040610	648518346490337290	[ 27501 117749 2733]	[ 27527 117737 2733]
1424	1510139	2022-11-17 14:28:59.843347+00:00		t	63	73398999700738471	648518346471899547	73398999700730912	648518346490016183	[ 39947 132909 2930]	[ 39929 132887 2930]
1425	2588526	2022-11-17 14:28:59.843347+00:00		t	35	73539874896227731	648518346471899547	73539874896206979	648518346489569132	[ 43367 136195 3348]	[ 43375 136231 3348]
1426	14333821	2022-11-17 14:28:59.843347+00:00		t	15	73540561486906178	648518346471899547	73540561486824758	648518346492140076	[ 43983 156711 2187]	[ 44011 156731 2187]
1427	33472124	2022-11-17 14:28:59.843347+00:00		t	45	73188855138085766	648518346471899547	73188855138097595	648518346489569132	[ 34737 161105 2121]	[ 34715 161087 2122]
1428	42489727	2022-11-17 14:28:59.843347+00:00		t	12	72976306132069784	648518346481369231	72976306132045564	648518346490337290	[ 27527 117735 2735]	[ 27557 117719 2735]
1429	26038915	2022-11-17 14:28:59.843347+00:00		t	89	73328699743036935	648518346471899547	73328699743021867	648518346490016183	[ 38637 133489 3015]	[ 38665 133459 3014]
1430	6296371	2022-11-17 14:28:59.843347+00:00		t	16	73259155162887832	648518346471899547	73259155162893056	648518346481634463	[ 35313 157945 2159]	[ 35307 157909 2159]
1431	6296354	2022-11-17 14:28:59.843347+00:00		t	43	73259155162824779	648518346471899547	73259155162802312	648518346494801397	[ 35261 158217 2123]	[ 35273 158245 2123]
1432	18089829	2022-11-17 14:28:59.843347+00:00		t	12	73329867571438555	648518346471899547	73329867571436207	648518346489569132	[ 37791 168325 2262]	[ 37833 168321 2263]
1433	26038976	2022-11-17 14:28:59.843347+00:00		t	14	73328699743016623	648518346477977837	73328699743007386	648518346490016183	[ 38753 133157 3009]	[ 38733 133193 3010]
1434	40874114	2022-11-17 14:28:59.843347+00:00		t	23	73328631023563554	648518346477977837	73328631023576580	648518346490016183	[ 38759 133059 3026]	[ 38765 133091 3028]
1435	42489423	2022-11-17 14:28:59.843347+00:00		t	14	72976306132093911	648518346496080235	72976306132106094	648518346490337290	[ 27143 116737 2759]	[ 27151 116779 2760]
1436	17067981	2022-11-17 14:28:59.843347+00:00		t	72	73751942597597268	648518346471899547	73751942597599870	648518346494801397	[ 49463 165539 2266]	[ 49437 165561 2266]
1437	2359599	2022-11-17 14:28:59.843347+00:00		t	35	73258193626879479	648518346477977837	73258193626884138	648518346490016183	[ 36705 130715 3099]	[ 36669 130723 3100]
1438	3158052	2022-11-17 14:28:59.843347+00:00		t	32	73328631023565751	648518346477977837	73328631023578297	648518346494801397	[ 37065 132683 3025]	[ 37077 132707 3027]
1439	30320140	2022-11-17 14:28:59.843347+00:00		t	24	73329798918721231	648518346506549585	73329798918882395	648518346471899547	[ 38673 166283 2318]	[ 38645 166311 2318]
1440	21929652	2022-11-17 14:28:59.843347+00:00		t	89	73329523974023860	648518346466237232	73329523974018781	648518346471899547	[ 37949 158407 2225]	[ 37985 158425 2225]
1441	19434471	2022-11-17 14:28:59.843347+00:00		t	41	73258262279369214	648518346477977837	73258262279376599	648518346499440615	[ 36813 131483 3028]	[ 36785 131489 3028]
1443	19434463	2022-11-17 14:28:59.843347+00:00		t	37	73258262279398896	648518346477977837	73258262279396408	648518346490016183	[ 36811 131495 3031]	[ 36777 131511 3031]
1444	24717501	2022-11-17 14:28:59.843347+00:00		t	70	73681505133837395	648518346499506014	73681505133842665	648518346471899547	[ 47365 162353 2224]	[ 47379 162393 2225]
1445	27107084	2022-11-17 14:28:59.843347+00:00		t	77	73330005010439198	648518346502017353	73329936290951408	648518346471899547	[ 37337 172059 2277]	[ 37353 172031 2277]
1446	816943	2022-11-17 14:28:59.843347+00:00		t	25	73259292534533009	648518346492148780	73259292534530492	648518346471899547	[ 36419 162995 1957]	[ 36387 162981 1957]
1447	20431376	2022-11-17 14:28:59.843347+00:00		t	37	73328562371192460	648518346477977837	73328562371197077	648518346492697531	[ 37489 130795 3162]	[ 37525 130795 3162]
1448	20431304	2022-11-17 14:28:59.843347+00:00		t	47	73328562371211579	648518346477977837	73328562371222642	648518346479342780	[ 37415 130833 3167]	[ 37419 130845 3169]
1449	4219358	2022-11-17 14:28:59.843347+00:00		t	38	73329867571472785	648518346475524193	73329867571447760	648518346471899547	[ 38231 168263 2272]	[ 38215 168255 2271]
1452	23337919	2022-11-17 14:28:59.843347+00:00		t	28	73258262346111461	648518346477977837	73258262346365204	648518346494801397	[ 35945 131603 3098]	[ 35963 131593 3100]
1454	19912886	2022-11-17 14:28:59.843347+00:00		t	39	73258262279350519	648518346477977837	73258262279364352	648518346479342780	[ 35733 131337 3020]	[ 35753 131313 3020]
1455	19912865	2022-11-17 14:28:59.843347+00:00		t	33	73258262279366736	648518346477977837	73258262279376476	648518346494801397	[ 35681 131353 3023]	[ 35667 131319 3024]
1456	19912875	2022-11-17 14:28:59.843347+00:00		t	23	73258262279369102	648518346477977837	73258262279366719	648518346490016183	[ 35707 131339 3020]	[ 35707 131297 3021]
1457	33886607	2022-11-17 14:28:59.843347+00:00		t	21	73328631090532774	648518346477977837	73328631090493890	648518346492148780	[ 37327 132503 3107]	[ 37351 132525 3109]
1460	6296493	2022-11-17 14:28:59.843347+00:00		t	38	73259155162859477	648518346477598684	73259155162836796	648518346471899547	[ 35603 157831 2134]	[ 35633 157805 2134]
1461	42495583	2022-11-17 14:28:59.843347+00:00		t	12	73468612463280895	648518346498413864	73468612463296007	648518346492136492	[ 42285 109429 2719]	[ 42293 109451 2722]
1462	42496967	2022-11-17 14:28:59.843347+00:00		t	28	73538912488363697	648518346515315271	73538912488412607	648518346489569132	[ 43223 107587 2823]	[ 43193 107609 2824]
1464	12603993	2022-11-17 14:28:59.843347+00:00		t	33	73329798784505391	648518346492311104	73329798784631858	648518346471899547	[ 36901 166287 2060]	[ 36917 166303 2061]
1465	42296543	2022-11-17 14:28:59.843347+00:00		t	30	73116837529088250	648518346489787479	73116837529097891	648518346521550329	[ 31237 111103 2875]	[ 31227 111075 2877]
1466	42296581	2022-11-17 14:28:59.843347+00:00		t	12	73116837529004294	648518346489787479	73116837528771508	648518346487757122	[ 31255 111221 2830]	[ 31295 111199 2830]
1467	42296741	2022-11-17 14:28:59.843347+00:00		t	34	73116837529118164	648518346489787479	73116837529123103	648518346521550329	[ 31605 111145 2882]	[ 31637 111137 2883]
1468	42296687	2022-11-17 14:28:59.843347+00:00		t	52	73116837529077872	648518346489787479	73116837529077810	648518346497061092	[ 31511 111069 2871]	[ 31527 111037 2871]
1469	22731761	2022-11-17 14:28:59.843347+00:00		t	24	73046399998511455	648518346489787479	73046399998504270	648518346492697531	[ 29407 109679 2818]	[ 29377 109673 2818]
1470	42496998	2022-11-17 14:28:59.843347+00:00		t	36	73538912488248236	648518346515315271	73538912488229918	648518346489569132	[ 43413 108537 2797]	[ 43387 108513 2797]
1472	42296385	2022-11-17 14:28:59.843347+00:00		t	77	73116837529102763	648518346489787479	73116837529129668	648518346491215992	[ 30957 110693 2893]	[ 30989 110675 2895]
1473	11217255	2022-11-17 14:28:59.843347+00:00		t	51	73046468784796953	648518346489787479	73046468784780274	648518346491215992	[ 30111 110649 2840]	[ 30115 110615 2839]
1474	6676927	2022-11-17 14:28:59.843347+00:00		t	39	73259292534331563	648518346496498330	73259292534330312	648518346471899547	[ 35485 163085 1930]	[ 35509 163061 1930]
1476	118606	2022-11-17 14:28:59.843347+00:00		t	30	73398450011941212	648518346494477032	73398450011954982	648518346499902531	[ 40219 115345 3043]	[ 40229 115317 3044]
1477	11499796	2022-11-17 14:28:59.843347+00:00		t	57	73329661211833741	648518346491112252	73329661211931694	648518346471899547	[ 36909 163721 1927]	[ 36887 163707 1928]
1478	118520	2022-11-17 14:28:59.843347+00:00		t	35	73398450011930156	648518346494477032	73398450011924620	648518346499902531	[ 40103 115549 3033]	[ 40075 115563 3035]
1479	42496949	2022-11-17 14:28:59.843347+00:00		t	39	73538912488230121	648518346490176778	73538912488237227	648518346492136492	[ 43117 108513 2792]	[ 43129 108483 2792]
1480	118611	2022-11-17 14:28:59.843347+00:00		t	35	73398450011968382	648518346494477032	73398450011971075	648518346499902531	[ 40239 115377 3046]	[ 40239 115343 3046]
1481	21507842	2022-11-17 14:28:59.843347+00:00		t	33	73400167394799994	648518346494477032	73400167394814993	648518346499902531	[ 39099 166875 1874]	[ 39123 166855 1876]
1482	42500050	2022-11-17 14:28:59.843347+00:00		t	131	73046674742004037	648518346497297432	73046674742044555	648518346492697531	[ 28801 116841 2463]	[ 28813 116815 2465]
1483	42497087	2022-11-17 14:28:59.843347+00:00		t	33	73538912488351697	648518346500489141	73538912488392659	648518346492136492	[ 43851 108199 2821]	[ 43821 108211 2821]
1484	12217490	2022-11-17 14:28:59.843347+00:00		t	16	73328699675955656	648518346479764468	73328699675965427	648518346471899547	[ 37985 134437 2907]	[ 37983 134435 2910]
1485	12344221	2022-11-17 14:28:59.843347+00:00		t	31	73118211516053438	648518346474875301	73118211516060912	648518346471899547	[ 31921 152553 2128]	[ 31941 152581 2129]
1487	12344505	2022-11-17 14:28:59.843347+00:00		t	31	73118211516081484	648518346479771663	73118211516081487	648518346471899547	[ 32315 153179 2137]	[ 32341 153157 2138]
1488	40730135	2022-11-17 14:28:59.843347+00:00		t	18	73187412297521278	648518346494477032	73187412297565617	648518346499902531	[ 33229 118481 2639]	[ 33189 118471 2641]
1490	12489286	2022-11-17 14:28:59.843347+00:00		t	23	73611067670144554	648518346477598684	73611067670130786	648518346471899547	[ 45391 160681 2204]	[ 45389 160713 2203]
1491	12489312	2022-11-17 14:28:59.843347+00:00		t	51	73611067670181082	648518346477598684	73611067670185764	648518346471899547	[ 45473 160755 2222]	[ 45437 160763 2223]
1492	12470060	2022-11-17 14:28:59.843347+00:00		t	39	73469437432309647	648518346484791709	73469437432304674	648518346471899547	[ 41599 133229 3338]	[ 41601 133195 3338]
1493	42500167	2022-11-17 14:28:59.843347+00:00		t	17	73046674741661231	648518346479342780	73046674741949475	648518346487757122	[ 29135 116747 2446]	[ 29147 116749 2449]
1494	42500055	2022-11-17 14:28:59.843347+00:00		t	41	73046674742054043	648518346489002225	73046674742064734	648518346499958156	[ 28795 116759 2484]	[ 28835 116743 2485]
1495	42500101	2022-11-17 14:28:59.843347+00:00		t	28	73046674742170574	648518346515315271	73046674742175928	648518346489569132	[ 29011 116967 2528]	[ 28983 116943 2529]
1496	42500159	2022-11-17 14:28:59.843347+00:00		t	36	73046674741994717	648518346492697531	73046674741661231	648518346479342780	[ 29117 116829 2452]	[ 29121 116797 2452]
1497	42500171	2022-11-17 14:28:59.843347+00:00		t	53	73046674741994717	648518346492697531	73046674742001208	648518346487757122	[ 29137 116833 2454]	[ 29153 116805 2455]
1498	42500229	2022-11-17 14:28:59.843347+00:00		t	46	73046674742220698	648518346510331190	73046674742203150	648518346499902531	[ 29217 117739 2537]	[ 29243 117715 2537]
1499	18645263	2022-11-17 14:28:59.843347+00:00		t	52	73539256018482661	648518346494595461	73539256018439331	648518346479342780	[ 43691 116957 2632]	[ 43709 116935 2631]
1500	42500332	2022-11-17 14:28:59.843347+00:00		t	29	73046674742232676	648518346502586791	73046674742212915	648518346502508711	[ 29617 117265 2541]	[ 29641 117247 2543]
1502	42500177	2022-11-17 14:28:59.843347+00:00		t	43	73046674742094144	648518346489002225	73046674742104078	648518346491215992	[ 29143 117355 2501]	[ 29173 117341 2501]
1503	42500221	2022-11-17 14:28:59.843347+00:00		t	19	73046674742071313	648518346489002225	73046674742078874	648518346491215992	[ 29195 117609 2489]	[ 29229 117597 2489]
1504	14151759	2022-11-17 14:28:59.843347+00:00		t	30	73188923857675252	648518346492310592	73188923857696192	648518346471899547	[ 33601 162855 2169]	[ 33569 162849 2171]
1505	25896056	2022-11-17 14:28:59.843347+00:00		t	55	73539324737802645	648518346494595461	73539324737794544	648518346481634463	[ 44825 120531 2584]	[ 44821 120501 2585]
1506	25896075	2022-11-17 14:28:59.843347+00:00		t	27	73539324737785504	648518346494595461	73539324737772952	648518346499958156	[ 44849 120523 2581]	[ 44865 120493 2581]
1507	14554665	2022-11-17 14:28:59.843347+00:00		t	55	73538912622417502	648518346494595461	73538912622446645	648518346499958156	[ 43987 107277 3052]	[ 43951 107279 3053]
1508	14554671	2022-11-17 14:28:59.843347+00:00		t	13	73538912622451977	648518346494595461	73538912622446645	648518346499958156	[ 43997 107301 3058]	[ 43959 107287 3059]
1511	21641350	2022-11-17 14:28:59.843347+00:00		t	29	73329798851992772	648518346475524193	73329798851988251	648518346471899547	[ 37379 167847 2260]	[ 37415 167841 2261]
1512	4237259	2022-11-17 14:28:59.843347+00:00		t	85	73468681317109763	648518346494595461	73468681317132121	648518346492136492	[ 42951 112095 3025]	[ 42917 112095 3025]
1513	4237300	2022-11-17 14:28:59.843347+00:00		t	27	73539050061385024	648518346494595461	73468681317212500	648518346492136492	[ 43037 111907 3061]	[ 42997 111905 3061]
1514	35177362	2022-11-17 14:28:59.843347+00:00		t	26	73399068554379911	648518346494595461	73399068554370483	648518346492148780	[ 40381 133927 3174]	[ 40411 133919 3174]
1515	35177374	2022-11-17 14:28:59.843347+00:00		t	56	73399068554379911	648518346494595461	73399068554377611	648518346492148780	[ 40391 133951 3182]	[ 40421 133941 3182]
1516	35861544	2022-11-17 14:28:59.843347+00:00		t	15	73539049994345597	648518346494595461	73539050060973663	648518346491215992	[ 43513 111811 2953]	[ 43507 111777 2954]
1517	2411128	2022-11-17 14:28:59.843347+00:00		t	30	73539049994146627	648518346494595461	73539049994167076	648518346492697531	[ 43427 111729 2872]	[ 43417 111693 2873]
1518	2411188	2022-11-17 14:28:59.843347+00:00		t	14	73539049994339714	648518346494595461	73539049994386952	648518346491215992	[ 43557 111781 2951]	[ 43561 111751 2950]
1519	16220118	2022-11-17 14:28:59.843347+00:00		t	30	73259292534632613	648518346483897117	73259292534634866	648518346471899547	[ 35417 162693 1996]	[ 35385 162681 1997]
1520	22647745	2022-11-17 14:28:59.843347+00:00		t	83	73469437231299932	648518346494595461	73469437231307553	648518346482260628	[ 42401 134369 2987]	[ 42437 134365 2988]
1522	16638711	2022-11-17 14:28:59.843347+00:00		t	41	73329936291002590	648518346496740506	73329936291002629	648518346471899547	[ 38109 171837 2300]	[ 38091 171869 2299]
1523	14430136	2022-11-17 14:28:59.843347+00:00		t	30	73539324737533802	648518346494595461	73539324737704395	648518346479342780	[ 44923 119405 2581]	[ 44933 119379 2580]
1524	421386	2022-11-17 14:28:59.843347+00:00		t	28	73681505134063139	648518346492148780	73681505134087947	648518346482260628	[ 48829 162985 2304]	[ 48861 162981 2304]
1525	11648617	2022-11-17 14:28:59.843347+00:00		t	35	73540355395597498	648518346488897614	73540355395699155	648518346492148780	[ 43703 151351 2321]	[ 43671 151383 2322]
1526	16639317	2022-11-17 14:28:59.843347+00:00		t	28	73329730065273670	648518346493879438	73329730065263338	648518346471899547	[ 36935 165803 2083]	[ 36903 165799 2084]
1527	16639376	2022-11-17 14:28:59.843347+00:00		t	23	73329730065213977	648518346491112252	73329730065089804	648518346471899547	[ 37017 165261 2061]	[ 37015 165239 2060]
1528	16639381	2022-11-17 14:28:59.843347+00:00		t	54	73329730065081819	648518346491112252	73329730065089804	648518346471899547	[ 37035 165159 2060]	[ 37033 165199 2061]
1530	6296288	2022-11-17 14:28:59.843347+00:00		t	54	73259155162705341	648518346492148780	73259155162683566	648518346494801397	[ 35113 158093 2079]	[ 35099 158061 2079]
1531	16964163	2022-11-17 14:28:59.843347+00:00		t	22	73540423981254130	648518346475501914	73540423981248239	648518346471899547	[ 43301 152629 2177]	[ 43331 152621 2176]
1532	18040032	2022-11-17 14:28:59.843347+00:00		t	43	73047224631826563	648518346492148780	73047224631940447	648518346482260628	[ 30111 135141 2703]	[ 30085 135151 2704]
1533	17579003	2022-11-17 14:28:59.843347+00:00		t	34	73329798852050824	648518346492311104	73329798852048478	648518346471899547	[ 38235 167649 2284]	[ 38203 167659 2285]
1534	17579020	2022-11-17 14:28:59.843347+00:00		t	19	73329798852041704	648518346492311104	73329798852041702	648518346471899547	[ 38229 167517 2284]	[ 38229 167489 2284]
1535	17411200	2022-11-17 14:28:59.843347+00:00		t	56	73329730065252334	648518346490873773	73329730065224982	648518346492148780	[ 38793 164155 2075]	[ 38761 164141 2075]
1536	24605025	2022-11-17 14:28:59.843347+00:00		t	42	73258262346325327	648518346490873773	73258262346338767	648518346492148780	[ 36463 132089 3099]	[ 36495 132107 3099]
1537	18040208	2022-11-17 14:28:59.843347+00:00		t	33	73047224632016449	648518346492148780	73047224632034956	648518346490016183	[ 30321 135085 2736]	[ 30339 135129 2736]
1538	17624989	2022-11-17 14:28:59.843347+00:00		t	28	73259361321211294	648518346510956100	73259361321216360	648518346471899547	[ 35179 164403 2125]	[ 35191 164433 2126]
1540	18797910	2022-11-17 14:28:59.843347+00:00		t	33	73681573853282115	648518346492148780	73681573853272419	648518346494801397	[ 49077 164015 2213]	[ 49091 163991 2212]
1542	22364708	2022-11-17 14:28:59.843347+00:00		t	29	73469986651896195	648518346492148780	73469986651864362	648518346489569132	[ 42945 149585 2437]	[ 42945 149605 2436]
1543	19087216	2022-11-17 14:28:59.843347+00:00		t	31	73259292467707341	648518346481078874	73259292467733040	648518346471899547	[ 35635 162991 1927]	[ 35653 163005 1926]
1544	5962308	2022-11-17 14:28:59.843347+00:00		t	43	73400098876673503	648518346490873773	73400098876673558	648518346492148780	[ 39015 165471 2251]	[ 38985 165481 2252]
1545	5962467	2022-11-17 14:28:59.843347+00:00		t	42	73400098876623794	648518346491429180	73400098876621560	648518346492148780	[ 39257 165789 2228]	[ 39287 165777 2229]
1546	43891171	2022-11-17 14:28:59.843347+00:00		t	19	73399068487193838	648518346492148780	73399068487225356	648518346490016183	[ 39885 134917 3029]	[ 39883 134955 3030]
1547	20625548	2022-11-17 14:28:59.843347+00:00		t	13	73330005077428824	648518346491112252	73330005077412292	648518346471899547	[ 37391 173633 2350]	[ 37383 173637 2349]
1549	21044011	2022-11-17 14:28:59.843347+00:00		t	95	73329730132475960	648518346479671823	73329730132485390	648518346471899547	[ 37007 165223 2248]	[ 37023 165199 2250]
1550	19695233	2022-11-17 14:28:59.843347+00:00		t	35	73399961370521026	648518346517575236	73399961370505131	648518346492148780	[ 40165 161747 2071]	[ 40171 161785 2071]
1553	21044133	2022-11-17 14:28:59.843347+00:00		t	23	73329730132476002	648518346479671823	73329730132487930	648518346471899547	[ 37215 165379 2249]	[ 37229 165351 2250]
1554	21044146	2022-11-17 14:28:59.843347+00:00		t	45	73329730132471046	648518346479671823	73329730132475964	648518346471899547	[ 37267 165361 2245]	[ 37265 165331 2245]
1555	21044148	2022-11-17 14:28:59.843347+00:00		t	35	73329730132507560	648518346479671823	73329730132514948	648518346471899547	[ 37269 165619 2260]	[ 37263 165657 2261]
1556	21641327	2022-11-17 14:28:59.843347+00:00		t	39	73329798851891217	648518346487764796	73329798851889033	648518346471899547	[ 37349 167831 2221]	[ 37365 167861 2222]
1558	17578962	2022-11-17 14:28:59.843347+00:00		t	21	73329798852023317	648518346489069034	73329798852034543	648518346471899547	[ 38147 167751 2280]	[ 38133 167733 2281]
1559	6222278	2022-11-17 14:28:59.843347+00:00		t	44	73822448780738054	648518346494685429	73822448780725663	648518346492148780	[ 52177 169217 2276]	[ 52201 169195 2277]
1561	7009853	2022-11-17 14:28:59.843347+00:00		t	30	73259361321183544	648518346480126452	73259361321168585	648518346471899547	[ 35531 165185 2105]	[ 35501 165197 2105]
1562	21641650	2022-11-17 14:28:59.843347+00:00		t	26	73329798852023241	648518346486062752	73329798852018741	648518346471899547	[ 37823 167417 2274]	[ 37811 167385 2273]
1563	21641381	2022-11-17 14:28:59.843347+00:00		t	15	73329798851939830	648518346475524193	73329798851961203	648518346471899547	[ 37437 167919 2249]	[ 37465 167925 2250]
1565	15691737	2022-11-17 14:28:59.843347+00:00		t	19	72906624649968075	648518346509099839	72906624649888490	648518346471899547	[ 25721 138337 2953]	[ 25747 138331 2953]
1566	20717944	2022-11-17 14:28:59.843347+00:00		t	22	73047362003968756	648518346492148780	73047362003979447	648518346489569132	[ 29351 137791 2672]	[ 29329 137823 2673]
1567	27107496	2022-11-17 14:28:59.843347+00:00		t	34	73329936290986394	648518346481078874	73329936290977101	648518346471899547	[ 37793 171891 2290]	[ 37819 171877 2289]
1568	20718008	2022-11-17 14:28:59.843347+00:00		t	30	73047362003857762	648518346489002225	73047362003838198	648518346492148780	[ 29555 137393 2617]	[ 29525 137389 2618]
1569	10267727	2022-11-17 14:28:59.843347+00:00		t	29	73610930298406778	648518346479301777	73610930298419400	648518346486778876	[ 45501 157157 2385]	[ 45533 157169 2387]
1570	26912407	2022-11-17 14:28:59.843347+00:00		t	17	73328699676169068	648518346495309750	73328699676170245	648518346471899547	[ 37689 134375 2952]	[ 37697 134407 2952]
1571	21641481	2022-11-17 14:28:59.843347+00:00		t	19	73329798851981635	648518346489069034	73329798851997302	648518346471899547	[ 37601 167613 2263]	[ 37599 167579 2264]
1572	7009863	2022-11-17 14:28:59.843347+00:00		t	38	73259361321148933	648518346480126452	73259361321156100	648518346471899547	[ 35537 165143 2103]	[ 35515 165123 2104]
1573	6270240	2022-11-17 14:28:59.843347+00:00		t	37	73400167596005063	648518346491429180	73400167596005066	648518346492148780	[ 40243 166745 2199]	[ 40231 166775 2199]
1574	6296223	2022-11-17 14:28:59.843347+00:00		t	30	73259155162731356	648518346504007630	73259155162744570	648518346492148780	[ 34959 157859 2093]	[ 34933 157885 2095]
1575	6296250	2022-11-17 14:28:59.843347+00:00		t	33	73259155162726854	648518346504007630	73259155162697114	648518346492148780	[ 35025 157943 2080]	[ 35001 157963 2079]
1577	6296246	2022-11-17 14:28:59.843347+00:00		t	35	73259155162662132	648518346495313334	73259155162672724	648518346492148780	[ 34987 158603 2066]	[ 34993 158635 2068]
1578	11412546	2022-11-17 14:28:59.843347+00:00		t	14	73681367762107512	648518346479301777	73681367762146791	648518346486778876	[ 47165 159335 2415]	[ 47163 159347 2417]
1579	5579429	2022-11-17 14:28:59.843347+00:00		t	24	73540561420046550	648518346517790056	73540561420063855	648518346492148780	[ 44109 156889 2129]	[ 44111 156897 2131]
1580	29182638	2022-11-17 14:28:59.843347+00:00		t	39	73259430107682409	648518346489069034	73259430107684565	648518346471899547	[ 36251 166915 2211]	[ 36277 166941 2212]
1581	29262763	2022-11-17 14:28:59.843347+00:00		t	22	73259223815182211	648518346493879438	73259223815171054	648518346471899547	[ 36463 161461 2010]	[ 36457 161461 2008]
1582	11412562	2022-11-17 14:28:59.843347+00:00		t	55	73681367762117560	648518346479301777	73681367762112530	648518346486778876	[ 47219 159283 2404]	[ 47215 159251 2404]
1583	11412586	2022-11-17 14:28:59.843347+00:00		t	40	73681367762120169	648518346479301777	73681367762102496	648518346486778876	[ 47251 159297 2403]	[ 47267 159261 2403]
1584	11412692	2022-11-17 14:28:59.843347+00:00		t	24	73681367762151918	648518346479301777	73681367762125131	648518346486778876	[ 47493 159373 2410]	[ 47505 159343 2410]
1585	29261813	2022-11-17 14:28:59.843347+00:00		t	31	73540698926021340	648518346490873773	73540698926014567	648518346471899547	[ 44843 160765 2221]	[ 44849 160747 2220]
1586	15035281	2022-11-17 14:28:59.843347+00:00		t	18	73470330114845537	648518346489044969	73470330114855297	648518346492148780	[ 42811 161083 2146]	[ 42817 161107 2145]
1587	23443660	2022-11-17 14:28:59.843347+00:00		t	81	73540561554195789	648518346479301777	73540561554181432	648518346486778876	[ 43745 156439 2361]	[ 43761 156411 2362]
1589	8468341	2022-11-17 14:28:59.843347+00:00		t	26	73751942597467996	648518346494555157	73751942597478479	648518346492148780	[ 49607 164549 2216]	[ 49645 164545 2217]
1590	8468362	2022-11-17 14:28:59.843347+00:00		t	36	73751942597462795	648518346494555157	73751942597465393	648518346492148780	[ 49647 164513 2209]	[ 49675 164531 2211]
1591	42930734	2022-11-17 14:28:59.843347+00:00		t	17	73540698858997829	648518346494555157	73540698859014428	648518346494801397	[ 44209 159939 2146]	[ 44235 159921 2146]
1592	37894056	2022-11-17 14:28:59.843347+00:00		t	31	73329867504321896	648518346492403776	73329867504324450	648518346492148780	[ 38013 169597 2124]	[ 37989 169573 2125]
1593	31090034	2022-11-17 14:28:59.843347+00:00		t	31	73470261462350364	648518346489044969	73470261462361310	648518346492148780	[ 42375 159283 2221]	[ 42341 159271 2221]
1595	27107462	2022-11-17 14:28:59.843347+00:00		t	16	73329936290946074	648518346496020880	73329936290948335	648518346471899547	[ 37723 171029 2274]	[ 37747 171015 2275]
1596	42930738	2022-11-17 14:28:59.843347+00:00		t	52	73540698859002535	648518346494555157	73540698859016823	648518346494801397	[ 44223 159997 2145]	[ 44253 159985 2144]
1597	6910648	2022-11-17 14:28:59.843347+00:00		t	42	73822380061093430	648518346494555157	73822380061101257	648518346494801397	[ 51413 167791 2209]	[ 51409 167815 2211]
1598	6910649	2022-11-17 14:28:59.843347+00:00		t	14	73822380061084264	648518346494555157	73822380061081932	648518346494801397	[ 51391 167809 2207]	[ 51407 167851 2208]
1599	32841639	2022-11-17 14:28:59.843347+00:00		t	12	73540424048176956	648518346494555157	73540424048157283	648518346494801397	[ 43751 152991 2229]	[ 43707 152999 2230]
1600	22313305	2022-11-17 14:28:59.843347+00:00		t	23	72906555997394229	648518346509099839	72906555997389117	648518346471899547	[ 25581 136027 3015]	[ 25567 135993 3015]
1602	32841683	2022-11-17 14:28:59.843347+00:00		t	28	73540424048176963	648518346494555157	73540424048181910	648518346494801397	[ 43833 153005 2234]	[ 43851 153043 2235]
1603	29724695	2022-11-17 14:28:59.843347+00:00		t	37	73611067603186855	648518346494685429	73611067603200632	648518346492148780	[ 45213 160807 2132]	[ 45235 160809 2134]
1606	31089960	2022-11-17 14:28:59.843347+00:00		t	42	73470261462372261	648518346499842444	73470261462367008	648518346492148780	[ 42145 159465 2225]	[ 42173 159459 2225]
1607	31090031	2022-11-17 14:28:59.843347+00:00		t	14	73470261462332125	648518346490327388	73470261462345337	648518346492148780	[ 42317 159479 2207]	[ 42327 159455 2209]
1610	29182635	2022-11-17 14:28:59.843347+00:00		t	27	73259430107759620	648518346475524193	73259430107759619	648518346471899547	[ 36295 167581 2243]	[ 36273 167555 2244]
1611	29182670	2022-11-17 14:28:59.843347+00:00		t	24	73259430107759620	648518346475524193	73259430107778056	648518346471899547	[ 36349 167543 2244]	[ 36335 167519 2246]
1612	25501602	2022-11-17 14:28:59.843347+00:00		t	31	73118280235570184	648518346494555157	73118280235575638	648518346479342780	[ 32037 154239 2143]	[ 32039 154279 2144]
1613	32569280	2022-11-17 14:28:59.843347+00:00		t	38	73611067670205261	648518346490873773	73611067670223207	648518346471899547	[ 45319 160901 2235]	[ 45327 160871 2236]
1614	29329389	2022-11-17 14:28:59.843347+00:00		t	14	73611067669977169	648518346494555157	73611067670113110	648518346479342780	[ 46811 161287 2190]	[ 46771 161281 2190]
1616	32055483	2022-11-17 14:28:59.843347+00:00		t	35	73118142796719747	648518346479771663	73118142796752253	648518346471899547	[ 31949 151185 2183]	[ 31965 151221 2183]
1617	32200553	2022-11-17 14:28:59.843347+00:00		t	42	73117593510362337	648518346477598684	73117593510352387	648518346471899547	[ 32245 133713 2967]	[ 32207 133705 2969]
1618	32200557	2022-11-17 14:28:59.843347+00:00		t	37	73117593510366665	648518346477598684	73117593510362422	648518346471899547	[ 32249 133773 2970]	[ 32217 133777 2971]
1620	30436440	2022-11-17 14:28:59.843347+00:00		t	60	73330005010276089	648518346517322789	73330005010294680	648518346492148780	[ 38313 172261 2215]	[ 38355 172265 2216]
1622	11291986	2022-11-17 14:28:59.843347+00:00		t	46	73399068487313836	648518346477598684	73399068487354395	648518346492148780	[ 39955 134335 3079]	[ 39993 134341 3080]
1623	32569476	2022-11-17 14:28:59.843347+00:00		t	46	73611067670355288	648518346477598684	73611067670350574	648518346471899547	[ 45755 161017 2290]	[ 45731 160997 2291]
1625	12603660	2022-11-17 14:28:59.843347+00:00		t	41	73047293284590006	648518346477598684	73047293284590004	648518346492148780	[ 29045 136851 2690]	[ 29013 136857 2690]
1626	32200462	2022-11-17 14:28:59.843347+00:00		t	12	73117593510406668	648518346490873773	73117593510424350	648518346471899547	[ 31973 133715 2996]	[ 31979 133685 2996]
1627	12108758	2022-11-17 14:28:59.843347+00:00		t	23	73611067737239829	648518346507622481	73611067737230478	648518346492148780	[ 46087 160639 2331]	[ 46067 160671 2331]
1628	42514720	2022-11-17 14:28:59.843347+00:00		t	20	73328562438040817	648518346495993163	73328562438108315	648518346499958156	[ 37083 130973 3219]	[ 37079 130993 3220]
1629	42514829	2022-11-17 14:28:59.843347+00:00		t	46	73328562438118600	648518346490873773	73328562438171096	648518346499958156	[ 37561 131047 3226]	[ 37533 131039 3226]
1630	12489615	2022-11-17 14:28:59.843347+00:00		t	19	73611067670384726	648518346507622481	73611067670550404	648518346492148780	[ 45971 160481 2312]	[ 46007 160481 2313]
1631	42514862	2022-11-17 14:28:59.843347+00:00		t	25	73328562438178270	648518346496012646	73328562438200940	648518346490104091	[ 37655 130307 3233]	[ 37691 130319 3234]
1633	32477552	2022-11-17 14:28:59.843347+00:00		t	18	73329661413087102	648518346495642530	73329661413099344	648518346471899547	[ 37191 163675 2269]	[ 37183 163707 2272]
1634	42514851	2022-11-17 14:28:59.843347+00:00		t	13	73328562438222979	648518346490584808	73328562438205186	648518346479342780	[ 37649 130239 3239]	[ 37667 130267 3240]
1635	42514785	2022-11-17 14:28:59.843347+00:00		t	22	73328562437990916	648518346496012646	73328562438094514	648518346490016183	[ 37439 130737 3212]	[ 37409 130745 3213]
1636	38266601	2022-11-17 14:28:59.843347+00:00		t	20	73539187500130734	648518346484674307	73539187500121323	648518346490337290	[ 44413 115723 2975]	[ 44385 115711 2974]
1637	32477617	2022-11-17 14:28:59.843347+00:00		t	14	73329661413075332	648518346495642530	73329661413094164	648518346471899547	[ 37279 163735 2269]	[ 37269 163753 2271]
1638	17344429	2022-11-17 14:28:59.843347+00:00		t	28	73610998883579122	648518346490873773	73610998883564618	648518346471899547	[ 45363 159101 2079]	[ 45389 159117 2079]
1639	11648232	2022-11-17 14:28:59.843347+00:00		t	29	73540355395772554	648518346474236781	73540355395770162	648518346492148780	[ 43173 151189 2357]	[ 43161 151223 2357]
1640	11648178	2022-11-17 14:28:59.843347+00:00		t	19	73540355395887445	648518346492140076	73540355395882380	648518346492148780	[ 43015 151057 2406]	[ 43035 151073 2405]
1641	3116258	2022-11-17 14:28:59.843347+00:00		t	42	73681436481602422	648518346499503710	73681436481593135	648518346499902531	[ 48519 160143 2395]	[ 48537 160173 2396]
1642	11200190	2022-11-17 14:28:59.843347+00:00		t	44	73681436414522109	648518346491988875	73681436414519600	648518346492148780	[ 47571 161635 2287]	[ 47559 161665 2287]
1643	32488491	2022-11-17 14:28:59.843347+00:00		t	36	73329867437345451	648518346493246640	73329867437345262	648518346471899547	[ 37981 168361 2048]	[ 37957 168331 2048]
1644	32569256	2022-11-17 14:28:59.843347+00:00		t	36	73611067670205288	648518346490873773	73611067670202792	648518346471899547	[ 45257 160931 2228]	[ 45265 160897 2229]
1645	24717884	2022-11-17 14:28:59.843347+00:00		t	19	73681505133533487	648518346494844587	73681505133760771	648518346471899547	[ 48071 161931 2192]	[ 48039 161919 2193]
1646	8346467	2022-11-17 14:28:59.843347+00:00		t	48	73046743461586287	648518346499503710	73046743461607373	648518346499902531	[ 29185 118923 2549]	[ 29149 118939 2550]
1647	8346386	2022-11-17 14:28:59.843347+00:00		t	37	73046743461544487	648518346499503710	73046743461578538	648518346499902531	[ 28993 119107 2534]	[ 29027 119097 2535]
1648	6635920	2022-11-17 14:28:59.843347+00:00		t	13	73259086443401624	648518346493246640	73259086443401694	648518346471899547	[ 35189 156415 2150]	[ 35193 156453 2152]
1649	8346423	2022-11-17 14:28:59.843347+00:00		t	28	73046743461571640	648518346499503710	73046743461571617	648518346499902531	[ 29061 119207 2532]	[ 29095 119201 2533]
1650	3178408	2022-11-17 14:28:59.843347+00:00		t	46	73046674742236111	648518346499503710	73046674742251764	648518346499902531	[ 29181 118645 2553]	[ 29169 118617 2554]
1651	19369729	2022-11-17 14:28:59.843347+00:00		t	40	72976374717423223	648518346499503710	72976374717439263	648518346499902531	[ 28167 120031 2514]	[ 28175 120027 2516]
1652	19369737	2022-11-17 14:28:59.843347+00:00		t	45	72976374717415668	648518346499503710	72976374717465210	648518346499902531	[ 28181 120123 2512]	[ 28191 120123 2514]
1653	37634690	2022-11-17 14:28:59.843347+00:00		t	23	73047224497684140	648518346512695454	73047224497726548	648518346492140076	[ 29313 134949 2455]	[ 29305 134959 2458]
1655	37634729	2022-11-17 14:28:59.843347+00:00		t	45	73047224497831735	648518346512695454	73047224497846164	648518346492140076	[ 29377 135059 2506]	[ 29389 135029 2507]
1656	34766613	2022-11-17 14:28:59.843347+00:00		t	52	72976787033928630	648518346512695454	72976787034074197	648518346489569132	[ 28651 132561 2449]	[ 28625 132591 2450]
1657	3370530	2022-11-17 14:28:59.843347+00:00		t	20	72976856089231958	648518346514332497	72976856089217471	648518346471899547	[ 27421 134057 3154]	[ 27423 134089 3154]
1658	816938	2022-11-17 14:28:59.843347+00:00		t	45	73259292534533009	648518346492148780	73259292534535563	648518346471899547	[ 36411 163049 1959]	[ 36377 163049 1960]
1659	25130542	2022-11-17 14:28:59.843347+00:00		t	16	73611067603029133	648518346499506014	73611067603036972	648518346471899547	[ 46185 160283 2071]	[ 46223 160283 2071]
1660	25834827	2022-11-17 14:28:59.843347+00:00		t	46	73400030090149316	648518346484250407	73400030090154402	648518346492148780	[ 39267 162845 2139]	[ 39273 162883 2141]
1661	25332889	2022-11-17 14:28:59.843347+00:00		t	12	72976306064989531	648518346485965694	72976306064971990	648518346521550329	[ 28229 117033 2630]	[ 28247 117019 2627]
1662	25332890	2022-11-17 14:28:59.843347+00:00		t	30	72976306065014143	648518346485965694	72976306065006469	648518346521550329	[ 28217 117185 2638]	[ 28253 117181 2638]
1663	25332970	2022-11-17 14:28:59.843347+00:00		t	38	72976306065039740	648518346485965694	72976306065037272	648518346521550329	[ 28509 117005 2649]	[ 28535 116983 2649]
1664	10829677	2022-11-17 14:28:59.843347+00:00		t	17	73046674809063564	648518346490455388	73046674809065955	648518346477866647	[ 29509 117155 2594]	[ 29531 117137 2594]
1667	12603675	2022-11-17 14:28:59.843347+00:00		t	47	73047293284337039	648518346496494921	73047293284339616	648518346481634463	[ 29077 136417 2587]	[ 29043 136411 2588]
1669	12603685	2022-11-17 14:28:59.843347+00:00		t	33	73047293284574963	648518346477598684	73047293284590044	648518346492148780	[ 29081 136919 2684]	[ 29053 136927 2685]
1670	42522049	2022-11-17 14:28:59.843347+00:00		t	46	74034035915407788	648518346507951697	74034035915389993	648518346494801397	[ 58193 182951 2017]	[ 58225 182953 2017]
1671	27928248	2022-11-17 14:28:59.843347+00:00		t	26	73611067737244530	648518346477598684	73611067737246701	648518346492148780	[ 46165 160711 2338]	[ 46155 160683 2339]
1672	13897545	2022-11-17 14:28:59.843347+00:00		t	14	73610999017880361	648518346491657534	73610999017891794	648518346471899547	[ 45351 157841 2382]	[ 45383 157829 2380]
1673	42522069	2022-11-17 14:28:59.843347+00:00		t	28	74034035915400145	648518346507951697	74034035915449026	648518346494801397	[ 58201 183075 2033]	[ 58237 183079 2033]
1674	13800538	2022-11-17 14:28:59.843347+00:00		t	18	73259361187023346	648518346514314283	73259361187020467	648518346471899547	[ 36309 164971 1864]	[ 36301 164939 1864]
1675	28607370	2022-11-17 14:28:59.843347+00:00		t	29	73540630206548304	648518346496902042	73540630206535370	648518346492148780	[ 44871 159373 2201]	[ 44885 159389 2200]
1676	42522096	2022-11-17 14:28:59.843347+00:00		t	24	74034035915365415	648518346490327388	74034035915375712	648518346494801397	[ 58237 182881 2007]	[ 58251 182901 2008]
1677	12603702	2022-11-17 14:28:59.843347+00:00		t	57	73047293284344406	648518346496494921	73047293284349195	648518346490104091	[ 29101 136407 2588]	[ 29101 136385 2591]
1678	25834574	2022-11-17 14:28:59.843347+00:00		t	29	73400030090299346	648518346517322789	73400030090237827	648518346492148780	[ 38941 163549 2177]	[ 38937 163583 2177]
1679	13800750	2022-11-17 14:28:59.843347+00:00		t	48	73259361187000071	648518346514314283	73259361186992392	648518346471899547	[ 36603 165211 1851]	[ 36635 165209 1851]
1680	13800751	2022-11-17 14:28:59.843347+00:00		t	34	73259361186992428	648518346514314283	73259361187002409	648518346471899547	[ 36605 165225 1855]	[ 36637 165225 1855]
1681	12603736	2022-11-17 14:28:59.843347+00:00		t	31	73047293284494869	648518346467401479	73047293284509427	648518346490016183	[ 29135 136211 2658]	[ 29165 136193 2658]
1682	12603723	2022-11-17 14:28:59.843347+00:00		t	58	73047293284596257	648518346489002225	73047293284561986	648518346492148780	[ 29169 137033 2682]	[ 29137 137015 2683]
1683	42293830	2022-11-17 14:28:59.843347+00:00		t	13	73046606022605044	648518346496171788	73046606022574478	648518346492697531	[ 28853 116607 2492]	[ 28871 116637 2491]
1684	27093643	2022-11-17 14:28:59.843347+00:00		t	24	73187824815681481	648518346496171788	73187824815698568	648518346490016183	[ 33681 130661 3008]	[ 33661 130661 3010]
1686	37086262	2022-11-17 14:28:59.843347+00:00		t	39	73258262279450417	648518346496171788	73258193559959439	648518346490016183	[ 35215 131087 3046]	[ 35201 131065 3046]
1687	19873222	2022-11-17 14:28:59.843347+00:00		t	36	73963461079914597	648518346489098762	73963461079924525	648518346492148780	[ 55785 176391 2173]	[ 55797 176417 2174]
1688	19873240	2022-11-17 14:28:59.843347+00:00		t	44	73963461079914632	648518346489098762	73963461079921912	648518346492148780	[ 55843 176481 2172]	[ 55821 176453 2173]
1690	17538463	2022-11-17 14:28:59.843347+00:00		t	18	73047155845331933	648518346496171788	73047155845306108	648518346489569132	[ 29589 132897 2579]	[ 29617 132905 2578]
1691	8189711	2022-11-17 14:28:59.843347+00:00		t	22	73118211583123689	648518346496171788	73118211583116199	648518346492140076	[ 32621 153521 2250]	[ 32605 153559 2250]
1692	1200599	2022-11-17 14:28:59.843347+00:00		t	15	72906556064454041	648518346496171788	72906556064449086	648518346489569132	[ 26359 135309 3120]	[ 26335 135311 3121]
1693	20067094	2022-11-17 14:28:59.843347+00:00		t	36	73540355396012549	648518346482260628	73540355395984554	648518346492148780	[ 43183 149995 2429]	[ 43181 149967 2429]
1694	26643333	2022-11-17 14:28:59.843347+00:00		t	21	72906556064456906	648518346496171788	72906556064459239	648518346489569132	[ 25941 136541 3128]	[ 25919 136573 3128]
1695	20106788	2022-11-17 14:28:59.843347+00:00		t	28	73963529799298334	648518346489773655	73963529799288000	648518346492148780	[ 56833 179619 2127]	[ 56813 179629 2127]
1696	17497913	2022-11-17 14:28:59.843347+00:00		t	19	73329592693605672	648518346505646673	73329592693580406	648518346492148780	[ 38655 161069 2265]	[ 38645 161027 2266]
1697	17519913	2022-11-17 14:28:59.843347+00:00		t	25	73330005010451949	648518346477598684	73330005010461132	648518346492148780	[ 38503 173397 2285]	[ 38513 173433 2285]
1698	35177290	2022-11-17 14:28:59.843347+00:00		t	33	73399068554193687	648518346496171788	73399068553928283	648518346499958156	[ 40321 133455 3090]	[ 40291 133457 3089]
1699	35177293	2022-11-17 14:28:59.843347+00:00		t	45	73399068554198936	648518346496171788	73399068553930432	648518346482260628	[ 40329 133477 3092]	[ 40303 133509 3092]
1700	1700787	2022-11-17 14:28:59.843347+00:00		t	23	72975962601832602	648518346496171788	72975962601812909	648518346492136492	[ 27675 107667 2906]	[ 27657 107665 2905]
1701	1820469	2022-11-17 14:28:59.843347+00:00		t	39	73470055371146548	648518346496171788	73470055371111276	648518346482260628	[ 42517 151795 2370]	[ 42539 151823 2369]
1702	21083709	2022-11-17 14:28:59.843347+00:00		t	12	73047155979855103	648518346496171788	73047155979848233	648518346489569132	[ 29205 131971 2940]	[ 29227 131987 2941]
1703	41196882	2022-11-17 14:28:59.843347+00:00		t	25	73117593443358282	648518346496171788	73117593443336796	648518346492148780	[ 32001 133181 2876]	[ 31987 133211 2876]
1704	44820082	2022-11-17 14:28:59.843347+00:00		t	50	73538912555105266	648518346496171788	73468543810919985	648518346492136492	[ 43011 107949 2839]	[ 42983 107971 2840]
1705	35177483	2022-11-17 14:28:59.843347+00:00		t	12	73399068554421561	648518346500937116	73399068554394698	648518346492148780	[ 40583 134025 3196]	[ 40579 134057 3196]
1706	35177486	2022-11-17 14:28:59.843347+00:00		t	30	73399068554399841	648518346500937116	73399068554386998	648518346492148780	[ 40587 133975 3181]	[ 40589 134009 3182]
1707	17825738	2022-11-17 14:28:59.843347+00:00		t	28	72976787302785816	648518346496171788	72976787302760326	648518346492136492	[ 27217 132367 3056]	[ 27241 132351 3055]
1708	39742092	2022-11-17 14:28:59.843347+00:00		t	50	73047224833337344	648518346514453073	73047224833285839	648518346492148780	[ 29571 134523 3108]	[ 29595 134495 3107]
1709	6388335	2022-11-17 14:28:59.843347+00:00		t	37	73047362003865596	648518346496171788	73047362003840872	648518346492140076	[ 30243 137817 2619]	[ 30213 137823 2619]
1710	6388320	2022-11-17 14:28:59.843347+00:00		t	24	73047362003867625	648518346496171788	73047362003860558	648518346482260628	[ 30193 137523 2627]	[ 30191 137507 2626]
1711	18040163	2022-11-17 14:28:59.843347+00:00		t	39	73047224632121661	648518346496171788	73047224632139949	648518346481634463	[ 30259 134873 2775]	[ 30271 134913 2775]
1712	18184883	2022-11-17 14:28:59.843347+00:00		t	20	73046400065401474	648518346496171788	73046400065367627	648518346492136492	[ 28941 108825 2855]	[ 28947 108851 2854]
1713	2570069	2022-11-17 14:28:59.843347+00:00		t	42	73047293284545378	648518346496171788	73047293284530147	648518346490016183	[ 28899 135659 2668]	[ 28873 135681 2668]
1714	14266981	2022-11-17 14:28:59.843347+00:00		t	21	73328699676029004	648518346496171788	73328699676026611	648518346490016183	[ 38199 133415 2935]	[ 38199 133451 2935]
1715	438200	2022-11-17 14:28:59.843347+00:00		t	17	73047293351470114	648518346496360823	73047293351470124	648518346492148780	[ 29567 136359 2723]	[ 29595 136373 2723]
1716	2570091	2022-11-17 14:28:59.843347+00:00		t	28	73047293284518854	648518346496171788	73047293284523605	648518346490016183	[ 28903 135843 2664]	[ 28925 135821 2665]
1717	14599136	2022-11-17 14:28:59.843347+00:00		t	33	73469437365608071	648518346496171788	73469437365630516	648518346492140076	[ 42597 134383 3277]	[ 42569 134373 3279]
1718	14599158	2022-11-17 14:28:59.843347+00:00		t	49	73469437365576706	648518346496171788	73469437365579131	648518346492140076	[ 42641 134933 3262]	[ 42605 134929 3262]
1719	11865882	2022-11-17 14:28:59.843347+00:00		t	27	73399068353073657	648518346496171788	73399068353076380	648518346490016183	[ 40313 134175 2790]	[ 40279 134181 2790]
1720	27363735	2022-11-17 14:28:59.843347+00:00		t	15	73118417674666235	648518346472571657	73118348955216712	648518346492148780	[ 32059 157699 2177]	[ 32083 157693 2179]
1721	24361136	2022-11-17 14:28:59.843347+00:00		t	40	73468818554802233	648518346496171788	73468818554782649	648518346489569132	[ 42217 114749 2647]	[ 42251 114745 2647]
1722	18850166	2022-11-17 14:28:59.843347+00:00		t	55	73469368646084109	648518346496171788	73469368646074822	648518346489569132	[ 41921 131713 3258]	[ 41937 131745 3258]
1723	19615979	2022-11-17 14:28:59.843347+00:00		t	52	73047155912743373	648518346496171788	73047155912725264	648518346490016183	[ 30191 132977 2810]	[ 30229 132967 2811]
1724	24447158	2022-11-17 14:28:59.843347+00:00		t	81	73538843969851796	648518346496171788	73538843969881342	648518346489569132	[ 43703 105829 3098]	[ 43671 105809 3098]
1726	12489627	2022-11-17 14:28:59.843347+00:00		t	16	73611067670339178	648518346471899547	73611067670296690	648518346492148780	[ 46027 159889 2274]	[ 46031 159859 2273]
1727	27111600	2022-11-17 14:28:59.843347+00:00		t	73	73469437298569233	648518346496171788	73469437298579090	648518346482260628	[ 42607 134453 3188]	[ 42589 134491 3190]
1728	277908	2022-11-17 14:28:59.843347+00:00		t	60	72976924607295528	648518346499564519	72976924607297936	648518346492148780	[ 27393 136613 2741]	[ 27419 136599 2742]
1729	5962299	2022-11-17 14:28:59.843347+00:00		t	19	73400098876668898	648518346502017353	73400098876668869	648518346492148780	[ 38965 165575 2248]	[ 38969 165543 2249]
1730	421297	2022-11-17 14:28:59.843347+00:00		t	36	73681505133842987	648518346496198461	73681505133845418	648518346492148780	[ 48725 162957 2223]	[ 48713 162999 2224]
1731	4356924	2022-11-17 14:28:59.843347+00:00		t	12	73188786351712979	648518346471899547	73188786351642952	648518346492148780	[ 34715 158769 2041]	[ 34681 158771 2041]
1732	18039900	2022-11-17 14:28:59.843347+00:00		t	67	73047224632165975	648518346496171788	73047224632155247	648518346491215992	[ 29967 134789 2786]	[ 29931 134799 2787]
1733	21083690	2022-11-17 14:28:59.843347+00:00		t	51	73047155979845165	648518346496171788	73047155979833909	648518346489569132	[ 29191 131969 2936]	[ 29199 132003 2935]
1734	31147096	2022-11-17 14:28:59.843347+00:00		t	21	73399068420016130	648518346496171788	73399068420008296	648518346492140076	[ 38983 134967 2852]	[ 39015 134961 2852]
1735	31154914	2022-11-17 14:28:59.843347+00:00		t	27	73117524724284727	648518346496171788	73117524724071730	648518346481634463	[ 32645 131475 2944]	[ 32659 131445 2944]
1736	31703039	2022-11-17 14:28:59.843347+00:00		t	52	72976856088936066	648518346496171788	72976856088936638	648518346490016183	[ 27925 134815 3082]	[ 27939 134849 3082]
1737	21264734	2022-11-17 14:28:59.843347+00:00		t	37	73046537303291215	648518346496171788	73046537303284736	648518346492697531	[ 30511 113069 2561]	[ 30521 113045 2563]
1738	21264735	2022-11-17 14:28:59.843347+00:00		t	57	73046537303299639	648518346496171788	73046537303291497	648518346492140076	[ 30501 113107 2562]	[ 30519 113115 2564]
1739	34121228	2022-11-17 14:28:59.843347+00:00		t	20	73117593443354121	648518346471899547	73117593443364700	648518346492148780	[ 31539 133513 2883]	[ 31529 133483 2884]
1740	6296225	2022-11-17 14:28:59.843347+00:00		t	38	73259155162812405	648518346471899547	73259155162799606	648518346492148780	[ 34963 157999 2120]	[ 34937 158011 2119]
1741	38336728	2022-11-17 14:28:59.843347+00:00		t	36	73538981274642603	648518346496171788	73538981274658361	648518346492136492	[ 43359 108863 2856]	[ 43333 108839 2857]
1742	37516338	2022-11-17 14:28:59.843347+00:00		t	12	72976168626033019	648518346496171788	72976168626050492	648518346492136492	[ 28071 113603 2639]	[ 28087 113613 2639]
1743	25782706	2022-11-17 14:28:59.843347+00:00		t	16	73187824815703323	648518346496171788	73187824815676526	648518346481634463	[ 33927 130501 3005]	[ 33929 130487 3003]
1744	25782681	2022-11-17 14:28:59.843347+00:00		t	70	73187824815425966	648518346496171788	73187824815431270	648518346479342780	[ 33881 130691 2959]	[ 33903 130721 2959]
1745	38497673	2022-11-17 14:28:59.843347+00:00		t	27	73328631090553879	648518346496171788	73328631090544564	648518346479342780	[ 38059 131819 3115]	[ 38061 131799 3114]
1746	39397834	2022-11-17 14:28:59.843347+00:00		t	26	73611067670345671	648518346471899547	73611067670349949	648518346492148780	[ 46099 159939 2291]	[ 46091 159905 2292]
1747	28234336	2022-11-17 14:28:59.843347+00:00		t	43	72976787302622819	648518346514452305	72976787302617698	648518346496171788	[ 28135 131613 2999]	[ 28117 131585 3000]
1748	39397953	2022-11-17 14:28:59.843347+00:00		t	27	73611067670299271	648518346471899547	73611067670308668	648518346492148780	[ 46265 160005 2272]	[ 46285 159991 2272]
1749	33886620	2022-11-17 14:28:59.843347+00:00		t	38	73328631090542613	648518346477977837	73328631090493890	648518346492148780	[ 37339 132547 3113]	[ 37369 132537 3113]
1750	29658494	2022-11-17 14:28:59.843347+00:00		t	23	73398999834765001	648518346496171788	73398999834781021	648518346482260628	[ 39671 132903 3120]	[ 39705 132881 3120]
1751	28234337	2022-11-17 14:28:59.843347+00:00		t	42	72976787302706927	648518346489569132	72976787302699089	648518346496171788	[ 28139 131259 3033]	[ 28127 131301 3034]
1753	24174075	2022-11-17 14:28:59.843347+00:00		t	21	73046331346103620	648518346490136273	73046331346114996	648518346496171788	[ 28961 107037 2944]	[ 28989 107019 2944]
1754	35177253	2022-11-17 14:28:59.843347+00:00		t	22	73399068554218362	648518346496171788	73399068554208733	648518346499958156	[ 40203 133361 3107]	[ 40205 133393 3108]
1755	28499849	2022-11-17 14:28:59.843347+00:00		t	57	73538912555419044	648518346498816296	73538912555477934	648518346496171788	[ 44501 107053 2946]	[ 44487 107023 2946]
1756	11448472	2022-11-17 14:28:59.843347+00:00		t	30	73468543878139250	648518346467418375	73468543878139341	648518346496171788	[ 42031 107359 2993]	[ 42027 107385 2995]
1758	3147634	2022-11-17 14:28:59.843347+00:00		t	54	73540424115373038	648518346476127653	73540424115402819	648518346492148780	[ 44913 152697 2415]	[ 44915 152729 2417]
1759	5962521	2022-11-17 14:28:59.843347+00:00		t	24	73400098876795381	648518346477077264	73400098876773446	648518346492148780	[ 39339 165665 2291]	[ 39361 165701 2292]
1761	27029552	2022-11-17 14:28:59.843347+00:00		t	12	73398999633546429	648518346485862154	73398999633530857	648518346496171788	[ 40485 132787 2759]	[ 40495 132761 2758]
1762	37575892	2022-11-17 14:28:59.843347+00:00		t	27	73330073796946768	648518346477077264	73330073796956654	648518346492148780	[ 38011 175011 2381]	[ 38003 175037 2381]
1765	13229763	2022-11-17 14:28:59.843347+00:00		t	21	73117524656475656	648518346497035928	73117524589930488	648518346496171788	[ 30799 132359 2698]	[ 30785 132325 2697]
1766	25031815	2022-11-17 14:28:59.843347+00:00		t	18	73047155845581472	648518346497035928	73047155845561745	648518346496171788	[ 30255 132503 2680]	[ 30285 132499 2680]
1768	4903162	2022-11-17 14:28:59.843347+00:00		t	15	73328562303987204	648518346483323812	73328562303984621	648518346496171788	[ 38203 130751 2984]	[ 38233 130733 2985]
1769	16177550	2022-11-17 14:28:59.843347+00:00		t	57	73399068621317393	648518346483323812	73399068621058589	648518346496171788	[ 40887 133751 3213]	[ 40921 133755 3213]
1770	41059670	2022-11-17 14:28:59.843347+00:00		t	51	73468681183072819	648518346496171788	73468681183109809	648518346491215992	[ 41449 111719 2819]	[ 41481 111725 2819]
1771	33844302	2022-11-17 14:28:59.843347+00:00		t	30	73538981274402005	648518346495436879	73538981274578104	648518346496171788	[ 43035 109747 2833]	[ 43051 109723 2834]
1772	12603603	2022-11-17 14:28:59.843347+00:00		t	26	73047293284426803	648518346467162631	73047293284413811	648518346496171788	[ 28841 136281 2621]	[ 28853 136251 2621]
1773	1701139	2022-11-17 14:28:59.843347+00:00		t	29	72975962601850858	648518346488054046	72975962601855909	648518346496171788	[ 28289 107653 2920]	[ 28313 107669 2920]
1774	27029555	2022-11-17 14:28:59.843347+00:00		t	30	73398999633515681	648518346485862154	73398999633530857	648518346496171788	[ 40523 132833 2749]	[ 40515 132799 2751]
1775	20667807	2022-11-17 14:28:59.843347+00:00		t	22	73469368579073584	648518346496982580	73469368579092924	648518346496171788	[ 41241 132489 3187]	[ 41245 132483 3190]
1776	9397374	2022-11-17 14:28:59.843347+00:00		t	31	72976168559112922	648518346492002415	72976168559104408	648518346486714244	[ 28413 113519 2554]	[ 28385 113523 2555]
1777	9397403	2022-11-17 14:28:59.843347+00:00		t	34	72976168559068619	648518346492002415	72976168559073448	648518346486714244	[ 28481 113553 2550]	[ 28443 113565 2550]
1778	8953510	2022-11-17 14:28:59.843347+00:00		t	24	73539668536626941	648518346467340039	73539668536613021	648518346499902531	[ 43617 130599 3030]	[ 43581 130601 3032]
1779	24117585	2022-11-17 14:28:59.843347+00:00		t	22	73539324737856704	648518346477598684	73539324737856679	648518346496171788	[ 43241 118999 2610]	[ 43245 118969 2610]
1780	11158773	2022-11-17 14:28:59.843347+00:00		t	39	73118417674476545	648518346489700972	73118417674459615	648518346492148780	[ 32471 159143 2117]	[ 32455 159153 2116]
1781	12603753	2022-11-17 14:28:59.843347+00:00		t	28	73047293284538206	648518346477598684	73047293284543453	648518346492148780	[ 29233 136851 2672]	[ 29199 136865 2672]
1782	30637129	2022-11-17 14:28:59.843347+00:00		t	29	73752080103524078	648518346499556187	73752080103548965	648518346492148780	[ 49863 168323 2338]	[ 49895 168323 2340]
1783	12603758	2022-11-17 14:28:59.843347+00:00		t	49	73047293284530763	648518346477598684	73047293284538153	648518346492148780	[ 29239 136815 2670]	[ 29213 136805 2670]
1784	9135098	2022-11-17 14:28:59.843347+00:00		t	46	73539187433024587	648518346467340039	73539187432962505	648518346492136492	[ 44393 115345 2838]	[ 44373 115371 2839]
1785	12603786	2022-11-17 14:28:59.843347+00:00		t	15	73047293284561186	648518346494734391	73047293284511963	648518346490016183	[ 29261 136189 2665]	[ 29265 136203 2664]
1786	12603788	2022-11-17 14:28:59.843347+00:00		t	19	73047293284431911	648518346492140076	73047293284436785	648518346481634463	[ 29263 136181 2626]	[ 29271 136205 2625]
1787	13238322	2022-11-17 14:28:59.843347+00:00		t	17	73398106347306798	648518346498434097	73398106347304354	648518346496171788	[ 40485 104997 2867]	[ 40501 105035 2866]
1788	4115210	2022-11-17 14:28:59.843347+00:00		t	52	73468475158548989	648518346494062393	73468475158392260	648518346496171788	[ 42907 106271 2971]	[ 42923 106243 2971]
1789	9135100	2022-11-17 14:28:59.843347+00:00		t	24	73539187433069681	648518346467340039	73539187432981324	648518346492136492	[ 44401 115289 2835]	[ 44379 115299 2834]
1790	9135113	2022-11-17 14:28:59.843347+00:00		t	16	73539187433050457	648518346467340039	73539187432800563	648518346492136492	[ 44451 115317 2834]	[ 44453 115317 2832]
1791	4258755	2022-11-17 14:28:59.843347+00:00		t	41	73469506084940156	648518346477598684	73469437365483779	648518346496171788	[ 41149 135197 3224]	[ 41157 135161 3225]
1792	10879348	2022-11-17 14:28:59.843347+00:00		t	31	73539256085628641	648518346467340039	73539256085635884	648518346499902531	[ 44447 117653 2792]	[ 44473 117677 2791]
1794	12603799	2022-11-17 14:28:59.843347+00:00		t	45	73047293284535020	648518346494734391	73047293284601320	648518346490016183	[ 29285 136199 2668]	[ 29311 136233 2669]
1795	38566137	2022-11-17 14:28:59.843347+00:00		t	22	73046399864282968	648518346509233018	73046399864275238	648518346477866647	[ 30231 110485 2557]	[ 30253 110467 2556]
1797	19473768	2022-11-17 14:28:59.843347+00:00		t	37	73609693549244215	648518346467340039	73609693549223142	648518346492136492	[ 45339 118857 2780]	[ 45373 118831 2781]
1798	12603812	2022-11-17 14:28:59.843347+00:00		t	41	73047293284511970	648518346486672360	73047293284511963	648518346490016183	[ 29367 136223 2654]	[ 29339 136235 2655]
1799	8889790	2022-11-17 14:28:59.843347+00:00		t	61	73468543811145273	648518346477598684	73468543811137807	648518346496171788	[ 42631 107059 2920]	[ 42601 107079 2921]
1800	9275556	2022-11-17 14:28:59.843347+00:00		t	46	73468749902346931	648518346490873773	73468749902357968	648518346496171788	[ 41053 114131 2739]	[ 41037 114157 2740]
1801	41059672	2022-11-17 14:28:59.843347+00:00		t	32	73468681183047657	648518346496171788	73468681183109809	648518346491215992	[ 41461 111685 2818]	[ 41483 111677 2819]
1802	14687159	2022-11-17 14:28:59.843347+00:00		t	22	72836255972690476	648518346496360823	72836255972688202	648518346496171788	[ 24515 137807 3026]	[ 24489 137827 3026]
1803	14115512	2022-11-17 14:28:59.843347+00:00		t	23	73539187500135599	648518346467340039	73539187500107689	648518346499902531	[ 44571 116081 2975]	[ 44597 116089 2974]
1804	12603820	2022-11-17 14:28:59.843347+00:00		t	22	73047293284584306	648518346477598684	73047293284533052	648518346492148780	[ 29381 136691 2671]	[ 29353 136693 2670]
1805	39085832	2022-11-17 14:28:59.843347+00:00		t	32	72976924607353806	648518346515497287	72976924607363827	648518346496171788	[ 27721 135303 2763]	[ 27743 135321 2765]
1806	8889818	2022-11-17 14:28:59.843347+00:00		t	14	73468543811073645	648518346486383250	73468543811078842	648518346496171788	[ 42673 106563 2898]	[ 42691 106551 2900]
1808	12603835	2022-11-17 14:28:59.843347+00:00		t	28	73047293284427252	648518346476877584	73047293284416753	648518346481634463	[ 29399 136897 2623]	[ 29423 136881 2622]
1813	3466766	2022-11-17 14:28:59.843347+00:00		t	19	73187343577977552	648518346496597300	73187343577969948	648518346477866647	[ 32787 116555 2622]	[ 32825 116543 2623]
1814	3466789	2022-11-17 14:28:59.843347+00:00		t	16	73187343578003398	648518346496597300	73187343578020735	648518346477866647	[ 32881 116665 2632]	[ 32893 116643 2634]
1815	3466790	2022-11-17 14:28:59.843347+00:00		t	44	73187343578003398	648518346496597300	73187343577988944	648518346477866647	[ 32879 116641 2628]	[ 32897 116611 2628]
1816	12603852	2022-11-17 14:28:59.843347+00:00		t	42	73047293284193052	648518346490364680	73047293284287728	648518346491215992	[ 29457 137155 2575]	[ 29491 137141 2575]
1817	12603851	2022-11-17 14:28:59.843347+00:00		t	15	73047293284472396	648518346492140076	73047293284424402	648518346490016183	[ 29493 136545 2626]	[ 29489 136555 2624]
1818	12603862	2022-11-17 14:28:59.843347+00:00		t	49	73047293284449250	648518346492140076	73047293284434752	648518346481634463	[ 29539 136607 2627]	[ 29521 136635 2628]
1819	12603856	2022-11-17 14:28:59.843347+00:00		t	33	73047293284449250	648518346492140076	73047293284444250	648518346490016183	[ 29533 136601 2630]	[ 29507 136623 2630]
1820	40074658	2022-11-17 14:28:59.843347+00:00		t	35	73046468717896512	648518346496171788	73046468717930609	648518346499958156	[ 29187 110831 2807]	[ 29179 110809 2808]
1822	28358117	2022-11-17 14:28:59.843347+00:00		t	61	73117524724014291	648518346489002225	73117524724024566	648518346496171788	[ 31147 131579 2930]	[ 31179 131603 2931]
1823	12603868	2022-11-17 14:28:59.843347+00:00		t	64	73047293284444078	648518346486672360	73047293284453939	648518346490016183	[ 29501 136267 2627]	[ 29533 136271 2626]
1824	12603869	2022-11-17 14:28:59.843347+00:00		t	23	73047293284545928	648518346496360823	73047293284535158	648518346490016183	[ 29527 136303 2673]	[ 29539 136299 2672]
1825	12603882	2022-11-17 14:28:59.843347+00:00		t	25	73047293284182967	648518346489773655	73047293284241188	648518346492148780	[ 29569 137075 2572]	[ 29575 137103 2574]
1826	12603984	2022-11-17 14:28:59.843347+00:00		t	26	73329798784651900	648518346492311104	73329798784720012	648518346471899547	[ 36879 166265 2062]	[ 36897 166269 2064]
1827	31703196	2022-11-17 14:28:59.843347+00:00		t	22	72976856089140456	648518346489002225	72976856089137689	648518346496171788	[ 28397 134797 3113]	[ 28361 134787 3113]
1828	12603990	2022-11-17 14:28:59.843347+00:00		t	46	73329798784713001	648518346515841317	73329798784755724	648518346471899547	[ 36931 166039 2071]	[ 36917 166033 2074]
1829	29775369	2022-11-17 14:28:59.843347+00:00		t	32	73046537303281905	648518346509233018	73046537303431463	648518346492136492	[ 28873 114193 2567]	[ 28899 114181 2568]
1830	34629825	2022-11-17 14:28:59.843347+00:00		t	18	73116699888962219	648518346509233018	73116699888980490	648518346477866647	[ 31847 108133 2532]	[ 31883 108141 2534]
1831	20313272	2022-11-17 14:28:59.843347+00:00		t	67	73469231072998958	648518346467340039	73469231072988913	648518346489007453	[ 41629 129015 3045]	[ 41625 128989 3045]
1832	25206827	2022-11-17 14:28:59.843347+00:00		t	42	73116906114367713	648518346479479953	73116906114346488	648518346502508711	[ 32407 113125 2607]	[ 32431 113149 2608]
1834	437914	2022-11-17 14:28:59.843347+00:00		t	20	73047293351543585	648518346475535232	73047293351562706	648518346471899547	[ 29037 137029 2760]	[ 29027 137053 2762]
1835	7963469	2022-11-17 14:28:59.843347+00:00		t	39	73117593309202064	648518346475535232	73117593309420797	648518346496171788	[ 31065 134373 2674]	[ 31067 134405 2674]
1836	7963434	2022-11-17 14:28:59.843347+00:00		t	22	73117593309257622	648518346475535232	73117593309282427	648518346471899547	[ 31011 135035 2691]	[ 31023 135055 2692]
1837	7963430	2022-11-17 14:28:59.843347+00:00		t	32	73117593309194890	648518346475535232	73117593309194813	648518346496171788	[ 30995 134519 2665]	[ 31023 134503 2665]
1838	4925284	2022-11-17 14:28:59.843347+00:00		t	48	73117662095785710	648518346475535232	73117662095801298	648518346492140076	[ 31871 136223 2788]	[ 31869 136191 2789]
1839	44818462	2022-11-17 14:28:59.843347+00:00		t	28	73047155778410393	648518346489002225	73047155778400836	648518346496171788	[ 28915 131935 2524]	[ 28889 131947 2524]
1840	4925287	2022-11-17 14:28:59.843347+00:00		t	16	73117662095777343	648518346489002225	73117662095793609	648518346496171788	[ 31863 135649 2784]	[ 31881 135683 2785]
1841	42550749	2022-11-17 14:28:59.843347+00:00		t	44	73328768261121339	648518346490893859	73328768261090275	648518346486714244	[ 37073 136423 2616]	[ 37071 136391 2616]
1842	4925249	2022-11-17 14:28:59.843347+00:00		t	40	73117662095803632	648518346489002225	73117662095806258	648518346496171788	[ 31781 135805 2790]	[ 31811 135793 2791]
1843	1701159	2022-11-17 14:28:59.843347+00:00		t	18	72975962601750698	648518346489002225	72975962601750681	648518346496171788	[ 28333 107723 2876]	[ 28353 107731 2878]
1844	18337028	2022-11-17 14:28:59.843347+00:00		t	42	72906555930408119	648518346489002225	72906555930393419	648518346496171788	[ 25875 136607 2922]	[ 25839 136603 2923]
1845	42550648	2022-11-17 14:28:59.843347+00:00		t	42	73328768261202598	648518346518523990	73328768261183990	648518346486714244	[ 36915 136453 2652]	[ 36921 136493 2652]
1846	42550778	2022-11-17 14:28:59.843347+00:00		t	38	73328768261205178	648518346490893859	73328768261202725	648518346486714244	[ 37081 136631 2659]	[ 37105 136605 2660]
1848	42550857	2022-11-17 14:28:59.843347+00:00		t	30	73328768261116287	648518346490893859	73328768261116299	648518346486714244	[ 37209 136591 2619]	[ 37205 136627 2620]
1849	41162400	2022-11-17 14:28:59.843347+00:00		t	18	73047362070952122	648518346489002225	73047362070932991	648518346496171788	[ 29475 137895 2718]	[ 29495 137871 2718]
1850	5627902	2022-11-17 14:28:59.843347+00:00		t	28	73116699956024271	648518346489002225	73116699956018782	648518346496171788	[ 32461 107547 2652]	[ 32475 107517 2652]
1851	37809208	2022-11-17 14:28:59.843347+00:00		t	22	73117593376311754	648518346475535232	73117593376311779	648518346496171788	[ 32059 134921 2782]	[ 32061 134893 2783]
1852	28991998	2022-11-17 14:28:59.843347+00:00		t	16	72976993326801946	648518346475535232	72976993326756542	648518346499902531	[ 28437 138815 2737]	[ 28435 138849 2737]
1854	28992116	2022-11-17 14:28:59.843347+00:00		t	28	72976993326717739	648518346475535232	72976993326727536	648518346489007453	[ 28617 138867 2720]	[ 28643 138857 2721]
1855	42550862	2022-11-17 14:28:59.843347+00:00		t	15	73328768261166940	648518346490893859	73328768261181658	648518346486714244	[ 37177 136655 2645]	[ 37205 136667 2647]
1856	31982749	2022-11-17 14:28:59.843347+00:00		t	52	73117662095804048	648518346475535232	73117662095794118	648518346473084516	[ 31649 136459 2785]	[ 31653 136423 2785]
1857	37809231	2022-11-17 14:28:59.843347+00:00		t	23	73117593376282652	648518346475535232	73117593376270718	648518346496171788	[ 32081 134789 2768]	[ 32113 134797 2767]
1858	37809250	2022-11-17 14:28:59.843347+00:00		t	24	73117593376273104	648518346475535232	73117593376270718	648518346496171788	[ 32183 134817 2768]	[ 32147 134803 2768]
1859	37809258	2022-11-17 14:28:59.843347+00:00		t	18	73117593376201826	648518346475535232	73117593376214902	648518346496171788	[ 32203 134817 2737]	[ 32173 134789 2738]
1860	37809336	2022-11-17 14:28:59.843347+00:00		t	44	73117593376255659	648518346475535232	73117593376250959	648518346496171788	[ 32307 134263 2759]	[ 32301 134231 2759]
1861	35955678	2022-11-17 14:28:59.843347+00:00		t	14	73117524723894388	648518346475535232	73117524723904019	648518346496171788	[ 31225 132455 2879]	[ 31223 132473 2881]
1862	41162333	2022-11-17 14:28:59.843347+00:00		t	39	73047362070969060	648518346475535232	73047362070971868	648518346473084516	[ 29349 137293 2727]	[ 29309 137315 2728]
1863	35955751	2022-11-17 14:28:59.843347+00:00		t	27	73117524723814822	648518346475535232	73117524723812239	648518346473084516	[ 31357 132497 2843]	[ 31391 132527 2843]
1864	35955754	2022-11-17 14:28:59.843347+00:00		t	34	73117524723878526	648518346475535232	73117524723909082	648518346482260628	[ 31395 132377 2872]	[ 31399 132351 2873]
1865	35955774	2022-11-17 14:28:59.843347+00:00		t	30	73117524723830853	648518346475535232	73117524723843502	648518346473084516	[ 31419 132457 2854]	[ 31447 132471 2854]
1866	35955777	2022-11-17 14:28:59.843347+00:00		t	72	73117524723830853	648518346475535232	73117524723838680	648518346492697531	[ 31427 132451 2858]	[ 31457 132475 2858]
1867	36565847	2022-11-17 14:28:59.843347+00:00		t	18	73047293284517063	648518346475535232	73047293284543377	648518346489569132	[ 30467 136765 2663]	[ 30493 136771 2665]
1868	36565855	2022-11-17 14:28:59.843347+00:00		t	30	73047293284682089	648518346475535232	73047293284682873	648518346489569132	[ 30499 136665 2695]	[ 30525 136663 2694]
1869	36565848	2022-11-17 14:28:59.843347+00:00		t	33	73047293284624788	648518346475535232	73047293284686148	648518346496171788	[ 30483 136933 2689]	[ 30505 136931 2688]
1870	36565850	2022-11-17 14:28:59.843347+00:00		t	36	73047293284612708	648518346475535232	73047293284686148	648518346496171788	[ 30481 136969 2693]	[ 30509 136947 2694]
1871	36565867	2022-11-17 14:28:59.843347+00:00		t	16	73047293284682089	648518346475535232	73047293284748079	648518346496171788	[ 30521 136627 2696]	[ 30553 136621 2696]
1872	41162337	2022-11-17 14:28:59.843347+00:00		t	27	73047362070972172	648518346475535232	73047362070980286	648518346496171788	[ 29335 137735 2735]	[ 29319 137731 2734]
1873	36565915	2022-11-17 14:28:59.843347+00:00		t	15	73047293284512209	648518346475535232	73047293284551383	648518346496171788	[ 30595 136673 2664]	[ 30619 136667 2666]
1874	41162379	2022-11-17 14:28:59.843347+00:00		t	14	73047362070969060	648518346475535232	73047362070951675	648518346496171788	[ 29383 137285 2724]	[ 29427 137283 2725]
1875	7804542	2022-11-17 14:28:59.843347+00:00		t	17	73469505950933401	648518346515894097	73469505950938458	648518346471899547	[ 42615 136289 3053]	[ 42637 136311 3053]
1876	28422915	2022-11-17 14:28:59.843347+00:00		t	27	73398931048327580	648518346467340039	73398862328831484	648518346486714244	[ 40365 129025 3060]	[ 40389 129007 3059]
1877	27454952	2022-11-17 14:28:59.843347+00:00		t	27	73469299658314542	648518346487714539	73469299658292543	648518346499902531	[ 41601 129997 2791]	[ 41585 129983 2789]
1878	42573306	2022-11-17 14:28:59.843347+00:00		t	57	73046331480051682	648518346488897614	73046331480054994	648518346497061092	[ 29111 108257 3092]	[ 29071 108245 3093]
1879	7804560	2022-11-17 14:28:59.843347+00:00		t	38	73469505950772807	648518346517348676	73469505950764303	648518346490016183	[ 42695 136287 2983]	[ 42659 136273 2984]
1880	7804596	2022-11-17 14:28:59.843347+00:00		t	16	73469505950874250	648518346485861898	73469505950846957	648518346490104091	[ 42687 136741 3022]	[ 42711 136715 3021]
1881	42589044	2022-11-17 14:28:59.843347+00:00		t	45	73400167528995928	648518346491066428	73400167528998533	648518346489569132	[ 40329 167575 2110]	[ 40371 167581 2110]
1882	7804637	2022-11-17 14:28:59.843347+00:00		t	42	73469505950818007	648518346487283176	73469505950813201	648518346490104091	[ 42809 136889 3008]	[ 42781 136889 3007]
1883	42589214	2022-11-17 14:28:59.843347+00:00		t	31	73400167528980997	648518346493879438	73400167528990715	648518346471899547	[ 40589 167139 2109]	[ 40589 167153 2111]
1884	42573286	2022-11-17 14:28:59.843347+00:00		t	24	73046331480034933	648518346478791252	73046331480051681	648518346497061092	[ 29025 108145 3093]	[ 29053 108153 3092]
1885	42588882	2022-11-17 14:28:59.843347+00:00		t	22	73400167529102783	648518346499852243	73400167529093410	648518346489569132	[ 39915 167457 2154]	[ 39937 167473 2153]
1886	42589089	2022-11-17 14:28:59.843347+00:00		t	18	73400167528962328	648518346488683342	73400167528995747	648518346489569132	[ 40505 167209 2102]	[ 40467 167203 2102]
1887	42589054	2022-11-17 14:28:59.843347+00:00		t	40	73400167529003480	648518346491066428	73400167528978587	648518346489569132	[ 40361 167311 2105]	[ 40391 167293 2106]
1888	42589056	2022-11-17 14:28:59.843347+00:00		t	24	73400167529021226	648518346491066428	73400167529005938	648518346489569132	[ 40381 167387 2122]	[ 40389 167353 2122]
1889	17459197	2022-11-17 14:28:59.843347+00:00		t	39	73469368713102244	648518346501160982	73469368713116488	648518346489569132	[ 41975 133059 3362]	[ 42003 133047 3363]
1890	42588942	2022-11-17 14:28:59.843347+00:00		t	13	73400167529223022	648518346490873773	73400167529131639	648518346492148780	[ 40165 167105 2170]	[ 40197 167095 2170]
1891	42589101	2022-11-17 14:28:59.843347+00:00		t	51	73400167529063460	648518346475524193	73400167529079049	648518346489569132	[ 40467 167319 2141]	[ 40489 167327 2143]
1892	17459346	2022-11-17 14:28:59.843347+00:00		t	43	73469368713002544	648518346488052766	73469368712933340	648518346489569132	[ 42647 132821 3346]	[ 42681 132799 3346]
1893	41520438	2022-11-17 14:28:59.843347+00:00		t	21	73610312359974096	648518346487889474	73539943615780068	648518346489569132	[ 45067 137603 3391]	[ 45055 137611 3389]
1894	42589341	2022-11-17 14:28:59.843347+00:00		t	17	73400167528936221	648518346481078874	73400167528919512	648518346489569132	[ 40747 167223 2083]	[ 40719 167245 2084]
1896	42589241	2022-11-17 14:28:59.843347+00:00		t	24	73400167528910179	648518346508065873	73400167528900843	648518346486778876	[ 40595 167559 2079]	[ 40615 167549 2078]
1899	42589351	2022-11-17 14:28:59.843347+00:00		t	42	73400167528755202	648518346487629634	73400167528885306	648518346486778876	[ 40755 167557 2067]	[ 40735 167527 2068]
1900	23934896	2022-11-17 14:28:59.843347+00:00		t	40	73187206072080462	648518346501099625	73187206072096197	648518346502508711	[ 32987 111633 2551]	[ 32953 111621 2552]
1901	42589370	2022-11-17 14:28:59.843347+00:00		t	44	73400167529076536	648518346502017353	73400167529081671	648518346473084516	[ 40771 167439 2147]	[ 40761 167477 2147]
1902	42589379	2022-11-17 14:28:59.843347+00:00		t	22	73400167529076536	648518346502017353	73400167529076571	648518346471899547	[ 40771 167437 2145]	[ 40767 167467 2145]
1903	38602687	2022-11-17 14:28:59.843347+00:00		t	36	73116974766872945	648518346501099625	73116974766861973	648518346502508711	[ 31411 114789 2555]	[ 31377 114779 2556]
1904	42592811	2022-11-17 14:28:59.843347+00:00		t	41	73118417674637960	648518346474879653	73118417674709578	648518346481634463	[ 32521 158691 2182]	[ 32513 158673 2184]
1905	42592781	2022-11-17 14:28:59.843347+00:00		t	28	73118417674780418	648518346474879653	73118417674616473	648518346481634463	[ 32345 158069 2170]	[ 32389 158069 2171]
1906	42592737	2022-11-17 14:28:59.843347+00:00		t	35	73118417674696140	648518346474879653	73118417674623120	648518346492148780	[ 32305 157823 2183]	[ 32271 157815 2184]
1907	42592752	2022-11-17 14:28:59.843347+00:00		t	39	73118417674526297	648518346474879653	73118417674503402	648518346492148780	[ 32277 158539 2133]	[ 32307 158549 2133]
1908	42592786	2022-11-17 14:28:59.843347+00:00		t	41	73118417674551308	648518346474879653	73118417674548989	648518346492148780	[ 32413 158405 2149]	[ 32425 158391 2151]
1909	42592758	2022-11-17 14:28:59.843347+00:00		t	15	73118417674496022	648518346489700972	73118417674496007	648518346492148780	[ 32305 158687 2130]	[ 32325 158659 2129]
1910	42592708	2022-11-17 14:28:59.843347+00:00		t	47	73118417674623982	648518346474879653	73118417674648365	648518346492148780	[ 32225 158005 2180]	[ 32191 157977 2180]
1911	42592896	2022-11-17 14:28:59.843347+00:00		t	41	73118417674591170	648518346477598684	73118417674622704	648518346486778876	[ 32647 157751 2179]	[ 32683 157745 2179]
1913	42592887	2022-11-17 14:28:59.843347+00:00		t	41	73118417674584919	648518346477598684	73118417674575606	648518346479342780	[ 32633 157899 2165]	[ 32665 157881 2165]
1914	18716973	2022-11-17 14:28:59.843347+00:00		t	22	73468612597685227	648518346491175201	73468612597705743	648518346497061092	[ 41069 110011 3031]	[ 41083 109985 3031]
1915	13080926	2022-11-17 14:28:59.843347+00:00		t	35	73539050061216483	648518346491175201	73539050061226226	648518346497061092	[ 43231 111139 2990]	[ 43195 111131 2990]
1916	13081130	2022-11-17 14:28:59.843347+00:00		t	43	73539050061238140	648518346491175201	73539050061254599	648518346521550329	[ 43417 111205 3004]	[ 43447 111219 3005]
1917	40711150	2022-11-17 14:28:59.843347+00:00		t	41	73259223748204929	648518346501099625	73259223748183368	648518346494801397	[ 36411 161461 1921]	[ 36383 161449 1921]
1918	16310977	2022-11-17 14:28:59.843347+00:00		t	57	73468749902528030	648518346491175201	73468749902524863	648518346497061092	[ 41181 113569 2807]	[ 41153 113589 2808]
1919	16311014	2022-11-17 14:28:59.843347+00:00		t	75	73468749902535232	648518346491175201	73468749902538942	648518346521550329	[ 41213 113563 2810]	[ 41211 113581 2812]
1920	17316422	2022-11-17 14:28:59.843347+00:00		t	12	73327875109189663	648518346491175201	73327875109205554	648518346497061092	[ 38823 110325 2977]	[ 38837 110293 2977]
1921	40711156	2022-11-17 14:28:59.843347+00:00		t	38	73259223748178635	648518346501099625	73259223748183368	648518346494801397	[ 36423 161427 1921]	[ 36401 161409 1921]
1922	42623284	2022-11-17 14:28:59.843347+00:00		t	32	73328149986860668	648518346478569812	73328149987000472	648518346499902531	[ 37267 117707 2959]	[ 37259 117743 2960]
1923	22554331	2022-11-17 14:28:59.843347+00:00		t	23	73328768395399065	648518346497120684	73328768395393757	648518346481634463	[ 37687 135677 2904]	[ 37713 135657 2905]
1925	42648583	2022-11-17 14:28:59.843347+00:00		t	30	72905593924687277	648518346499840723	72905593924702413	648518346502508711	[ 24981 107279 3009]	[ 24983 107275 3011]
1926	42651504	2022-11-17 14:28:59.843347+00:00		t	47	73259224016434139	648518346486062752	73259224016434113	648518346473084516	[ 35671 161017 2371]	[ 35653 160983 2372]
1928	42648594	2022-11-17 14:28:59.843347+00:00		t	18	72905593924820622	648518346509188474	72905593924800048	648518346492697531	[ 24991 107167 3048]	[ 25029 107169 3048]
1929	42648599	2022-11-17 14:28:59.843347+00:00		t	44	72905593924668080	648518346499840723	72905593924665461	648518346492697531	[ 25093 107173 2997]	[ 25067 107159 2997]
1930	42648634	2022-11-17 14:28:59.843347+00:00		t	17	72905593924665525	648518346499840723	72905593924670527	648518346492697531	[ 25213 107199 2997]	[ 25205 107171 2998]
1932	44544390	2022-11-17 14:28:59.843347+00:00		t	65	73187274925672793	648518346482950697	73187274925653213	648518346490337290	[ 34241 114241 2760]	[ 34273 114231 2760]
1934	42651546	2022-11-17 14:28:59.843347+00:00		t	28	73259224016403593	648518346486062752	73259224016384707	648518346489569132	[ 35837 161549 2350]	[ 35825 161575 2349]
1935	42651511	2022-11-17 14:28:59.843347+00:00		t	22	73259224016289739	648518346486057487	73259224016230335	648518346486778876	[ 35659 161009 2318]	[ 35691 161017 2317]
1936	42651411	2022-11-17 14:28:59.843347+00:00		t	30	73259224016361352	648518346471899547	73259224016358705	648518346489569132	[ 34885 161431 2340]	[ 34913 161415 2339]
1937	42651410	2022-11-17 14:28:59.843347+00:00		t	28	73259224016368632	648518346475524193	73259224016353706	648518346471899547	[ 34911 161589 2339]	[ 34909 161569 2338]
1938	42651406	2022-11-17 14:28:59.843347+00:00		t	15	73259224016187959	648518346506556753	73259224016179623	648518346486778876	[ 34871 161269 2315]	[ 34893 161245 2315]
1939	41832117	2022-11-17 14:28:59.843347+00:00		t	38	73398381158158823	648518346497318680	73398381158156307	648518346502508711	[ 40959 112789 2750]	[ 40959 112759 2750]
1940	42651400	2022-11-17 14:28:59.843347+00:00		t	40	73259224016328728	648518346492356928	73259224016325347	648518346471899547	[ 34889 161149 2325]	[ 34861 161141 2325]
1941	42651412	2022-11-17 14:28:59.843347+00:00		t	33	73259223949579995	648518346506556753	73259224016183995	648518346471899547	[ 34887 161311 2313]	[ 34917 161291 2314]
1942	42651418	2022-11-17 14:28:59.843347+00:00		t	19	73259224016298704	648518346492356928	73259224016291049	648518346471899547	[ 34993 161329 2321]	[ 34967 161319 2321]
1943	41836502	2022-11-17 14:28:59.843347+00:00		t	26	73468681250099511	648518346494595461	73468681250107524	648518346499958156	[ 42773 111087 2922]	[ 42763 111051 2923]
1944	42651460	2022-11-17 14:28:59.843347+00:00		t	13	73259224016453219	648518346496740506	73259224016429181	648518346489569132	[ 35463 160953 2371]	[ 35447 160939 2370]
1945	24174082	2022-11-17 14:28:59.843347+00:00		t	23	73046331345971320	648518346494319730	73046331345963129	648518346496171788	[ 29003 107481 2884]	[ 28999 107513 2884]
1946	41836321	2022-11-17 14:28:59.843347+00:00		t	33	73468681250136399	648518346481295809	73468681250139566	648518346487757122	[ 42165 110769 2936]	[ 42193 110761 2937]
1947	14556062	2022-11-17 14:28:59.843347+00:00		t	25	73046331345934092	648518346494319730	73046331345950145	648518346496171788	[ 28835 107765 2870]	[ 28855 107753 2872]
1948	11051578	2022-11-17 14:28:59.843347+00:00		t	36	73046331278866325	648518346494319730	73046331278851464	648518346492136492	[ 29527 107201 2752]	[ 29511 107179 2752]
1949	12604007	2022-11-17 14:28:59.843347+00:00		t	30	73329798784746464	648518346483897117	73329798784748698	648518346489569132	[ 36905 166443 2079]	[ 36937 166417 2079]
1950	24174097	2022-11-17 14:28:59.843347+00:00		t	24	73046331346095514	648518346494319730	73046331346114996	648518346496171788	[ 29057 107013 2936]	[ 29023 107011 2935]
1951	24174038	2022-11-17 14:28:59.843347+00:00		t	47	73046331346013301	648518346494319730	73046331346018089	648518346489569132	[ 28907 107319 2901]	[ 28913 107329 2903]
1952	2376671	2022-11-17 14:28:59.843347+00:00		t	56	73046331345936179	648518346494319730	73046331345959906	648518346489569132	[ 30023 107051 2888]	[ 29993 107037 2888]
1953	24173982	2022-11-17 14:28:59.843347+00:00		t	21	73046331345835579	648518346494319730	73046331345768463	648518346499440615	[ 28711 106799 2834]	[ 28751 106807 2833]
1955	24174060	2022-11-17 14:28:59.843347+00:00		t	12	73046331346004027	648518346494319730	73046331346004026	648518346499440615	[ 28951 107183 2894]	[ 28953 107145 2895]
1956	24174084	2022-11-17 14:28:59.843347+00:00		t	31	73046331346126661	648518346494319730	73046331346191948	648518346489569132	[ 29017 106959 2951]	[ 29005 106977 2953]
1957	24174092	2022-11-17 14:28:59.843347+00:00		t	40	73046331345944299	648518346494319730	73046331345991647	648518346499440615	[ 29029 107087 2886]	[ 29017 107071 2888]
1958	24174046	2022-11-17 14:28:59.843347+00:00		t	42	73046331345989367	648518346494319730	73046331345994362	648518346496171788	[ 28911 107319 2900]	[ 28927 107349 2901]
1959	24174048	2022-11-17 14:28:59.843347+00:00		t	47	73046331346004027	648518346494319730	73046331345979402	648518346492136492	[ 28943 107193 2892]	[ 28933 107159 2893]
1960	24174282	2022-11-17 14:28:59.843347+00:00		t	32	73046331345994365	648518346494319730	73046331346038084	648518346496171788	[ 29265 107375 2900]	[ 29299 107375 2901]
1961	11051347	2022-11-17 14:28:59.843347+00:00		t	28	73046331278975072	648518346494319730	73046331278960245	648518346499440615	[ 29015 107107 2791]	[ 28983 107089 2791]
1963	12604033	2022-11-17 14:28:59.843347+00:00		t	29	73329798784713001	648518346515841317	73329798784725661	648518346489569132	[ 36955 166049 2070]	[ 36969 166049 2073]
1967	1698931	2022-11-17 14:28:59.843347+00:00		t	37	73540012066843238	648518346487689898	73540012066845954	648518346486714244	[ 43979 140047 2892]	[ 43973 140053 2895]
1969	22731220	2022-11-17 14:28:59.843347+00:00		t	86	72976031254028628	648518346485634579	73046399998289253	648518346496171788	[ 28663 109905 2725]	[ 28697 109903 2725]
1970	42294139	2022-11-17 14:28:59.843347+00:00		t	29	73046606022624755	648518346475537024	73046606022639726	648518346496171788	[ 29647 116059 2510]	[ 29635 116041 2512]
1973	19155812	2022-11-17 14:28:59.843347+00:00		t	35	72764856503560548	648518346503767201	72764856503567397	648518346499958156	[ 21949 107153 3189]	[ 21935 107185 3190]
1974	22731226	2022-11-17 14:28:59.843347+00:00		t	53	73046399998261359	648518346485634579	73046399998256524	648518346496171788	[ 28683 109999 2722]	[ 28705 109977 2722]
1975	22731233	2022-11-17 14:28:59.843347+00:00		t	29	73046399998261359	648518346485634579	73046399998249609	648518346496171788	[ 28681 110001 2714]	[ 28715 110017 2715]
1976	22731287	2022-11-17 14:28:59.843347+00:00		t	37	73046399998402367	648518346485634579	73046399998415579	648518346499440615	[ 28779 109891 2775]	[ 28813 109899 2776]
1977	19886270	2022-11-17 14:28:59.843347+00:00		t	45	73046399931353662	648518346485634579	73046399931330996	648518346499440615	[ 28833 110281 2667]	[ 28805 110295 2666]
1978	26608529	2022-11-17 14:28:59.843347+00:00		t	41	72624050362815327	648518346503767201	72624050362817721	648518346491215992	[ 18279 104895 3305]	[ 18279 104935 3306]
1981	37516306	2022-11-17 14:28:59.843347+00:00		t	22	72976168626078786	648518346475537024	72976168626050492	648518346492136492	[ 28045 113613 2649]	[ 28051 113619 2647]
1982	12604047	2022-11-17 14:28:59.843347+00:00		t	15	73329798784741655	648518346493879438	73329798784731482	648518346489569132	[ 36997 165957 2077]	[ 36979 165991 2077]
1983	30356660	2022-11-17 14:28:59.843347+00:00		t	36	72976168692745180	648518346485634579	72976168692935114	648518346521550329	[ 27829 112657 2703]	[ 27815 112681 2704]
1984	16112735	2022-11-17 14:28:59.843347+00:00		t	34	73187412297698674	648518346467495175	73187412297641401	648518346486714244	[ 34407 118219 2685]	[ 34409 118253 2685]
1985	12604054	2022-11-17 14:28:59.843347+00:00		t	29	73329798784748599	648518346493879438	73329798784741769	648518346489569132	[ 37027 166117 2079]	[ 36991 166113 2079]
1987	41177196	2022-11-17 14:28:59.843347+00:00		t	23	72976099906657662	648518346485634579	72976099906787376	648518346521550329	[ 28101 111731 2695]	[ 28111 111759 2697]
1988	43123013	2022-11-17 14:28:59.843347+00:00		t	26	73046743595460391	648518346467495175	73046743595461111	648518346486714244	[ 29259 120543 2706]	[ 29259 120523 2705]
1989	10206868	2022-11-17 14:28:59.843347+00:00		t	15	73187412431654261	648518346467495175	73187412431656524	648518346486714244	[ 33319 117355 2853]	[ 33329 117373 2855]
1990	16112761	2022-11-17 14:28:59.843347+00:00		t	38	73187412297687074	648518346467495175	73187412297763027	648518346477866647	[ 34599 118261 2694]	[ 34611 118293 2695]
1991	8492688	2022-11-17 14:28:59.843347+00:00		t	18	73539187500126534	648518346467495175	73539187500116706	648518346477866647	[ 43285 116389 2968]	[ 43301 116367 2968]
1993	35874222	2022-11-17 14:28:59.843347+00:00		t	27	73468750103852338	648518346467495175	73468750104044419	648518346477866647	[ 42675 112809 3206]	[ 42689 112777 3206]
1994	28358361	2022-11-17 14:28:59.843347+00:00		t	25	73117524723727289	648518346495775394	73117524723639434	648518346489007453	[ 31647 131089 2834]	[ 31653 131117 2835]
1995	9988149	2022-11-17 14:28:59.843347+00:00		t	20	73047293485773042	648518346495775394	73047293485763382	648518346482260628	[ 29539 136335 3019]	[ 29517 136341 3018]
1998	5452191	2022-11-17 14:28:59.843347+00:00		t	41	72976237412488152	648518346492551807	72976237412493349	648518346499902531	[ 27077 115347 2714]	[ 27121 115363 2715]
1999	10495656	2022-11-17 14:28:59.843347+00:00		t	50	72905799949040982	648518346492551807	72905799949044861	648518346486714244	[ 26083 114221 2812]	[ 26065 114225 2815]
2000	42673070	2022-11-17 14:28:59.843347+00:00		t	17	73398931048302446	648518346474234477	73398931048290162	648518346473084516	[ 38969 129809 3053]	[ 38997 129803 3052]
2003	21083581	2022-11-17 14:28:59.843347+00:00		t	15	73047155979979608	648518346494013176	73047155979899094	648518346489569132	[ 28927 132029 2944]	[ 28925 132071 2945]
2005	41936888	2022-11-17 14:28:59.843347+00:00		t	31	73116837461985816	648518346490277659	73116837461965449	648518346499958156	[ 31449 111681 2748]	[ 31467 111657 2748]
2006	42668176	2022-11-17 14:28:59.843347+00:00		t	29	73398656170367241	648518346497171096	73398656170357970	648518346499902531	[ 39527 120915 3032]	[ 39497 120949 3033]
2008	41936522	2022-11-17 14:28:59.843347+00:00		t	14	73116837462001832	648518346488022352	73116837462034642	648518346487757122	[ 30727 112507 2765]	[ 30769 112519 2767]
2009	41936515	2022-11-17 14:28:59.843347+00:00		t	44	73116837462001832	648518346488022352	73116837462047398	648518346497061092	[ 30723 112419 2766]	[ 30755 112407 2767]
2010	41936516	2022-11-17 14:28:59.843347+00:00		t	26	73116837462006598	648518346488022352	73116837462011742	648518346497061092	[ 30725 112413 2762]	[ 30751 112375 2762]
2011	41936528	2022-11-17 14:28:59.843347+00:00		t	52	73116837461901787	648518346492304255	73116837461914709	648518346473084516	[ 30747 112281 2721]	[ 30791 112279 2722]
2012	41936996	2022-11-17 14:28:59.843347+00:00		t	32	73116837461983199	648518346483289420	73116837461998948	648518346487757122	[ 31705 111995 2749]	[ 31675 111999 2750]
2013	28436660	2022-11-17 14:28:59.843347+00:00		t	41	73047087327270056	648518346494013176	73047087327294184	648518346482260628	[ 30389 130779 2999]	[ 30421 130769 2998]
2014	10520331	2022-11-17 14:28:59.843347+00:00		t	30	72976718583124800	648518346494013176	72976718583132456	648518346489007453	[ 27319 131045 3004]	[ 27347 131023 3004]
2015	8699581	2022-11-17 14:28:59.843347+00:00		t	43	73117456071620768	648518346494013176	73117456071630923	648518346490016183	[ 31481 130219 3050]	[ 31481 130249 3051]
2016	28436727	2022-11-17 14:28:59.843347+00:00		t	18	73047087327323593	648518346494013176	73047087327331860	648518346482260628	[ 30719 130895 3016]	[ 30695 130871 3017]
2017	28436634	2022-11-17 14:28:59.843347+00:00		t	17	73047087327212789	648518346494013176	73047087327239448	648518346490016183	[ 30409 130265 2973]	[ 30371 130261 2975]
2018	28436616	2022-11-17 14:28:59.843347+00:00		t	26	73047087327288930	648518346494013176	73047087327278444	648518346473084516	[ 30301 130857 2995]	[ 30283 130885 2996]
2019	23892106	2022-11-17 14:28:59.843347+00:00		t	15	72976855887895186	648518346515497287	72976855887867861	648518346490016183	[ 27457 134673 2741]	[ 27479 134667 2740]
2020	18469821	2022-11-17 14:28:59.843347+00:00		t	20	72976855888040963	648518346515497287	72976855888058557	648518346492136492	[ 28411 133265 2820]	[ 28415 133237 2819]
2021	5779339	2022-11-17 14:28:59.843347+00:00		t	38	73047155979729061	648518346515497287	73047155979726655	648518346489007453	[ 30631 131663 2894]	[ 30623 131637 2895]
2023	25832730	2022-11-17 14:28:59.843347+00:00		t	43	72976718381803228	648518346489924111	72976718381816505	648518346489007453	[ 28357 129731 2611]	[ 28341 129729 2613]
2024	25832751	2022-11-17 14:28:59.843347+00:00		t	30	72976718381832528	648518346489924111	72976718381844835	648518346489007453	[ 28377 129801 2619]	[ 28373 129781 2621]
2025	18469461	2022-11-17 14:28:59.843347+00:00		t	29	72976855887946738	648518346495589814	72976855887916586	648518346492136492	[ 27671 133569 2758]	[ 27659 133537 2758]
2026	5399102	2022-11-17 14:28:59.843347+00:00		t	21	73047087327364785	648518346494013176	73047087327346990	648518346490016183	[ 29145 130265 3025]	[ 29149 130235 3025]
2027	18469471	2022-11-17 14:28:59.843347+00:00		t	43	72976855887966688	648518346495589814	72976855887924076	648518346492136492	[ 27657 133475 2762]	[ 27669 133449 2762]
2029	4367595	2022-11-17 14:28:59.843347+00:00		t	27	73047430790534492	648518346489130765	73047430790541186	648518346486714244	[ 29545 139523 2774]	[ 29547 139559 2775]
2030	3787976	2022-11-17 14:28:59.843347+00:00		t	38	73047087126021629	648518346476826486	73047087126029395	648518346489007453	[ 29353 130963 2661]	[ 29337 130939 2662]
2032	42673523	2022-11-17 14:28:59.843347+00:00		t	33	73398931048234643	648518346519017951	73398931048237188	648518346492697531	[ 39933 130061 3022]	[ 39935 130031 3022]
2033	3182974	2022-11-17 14:28:59.843347+00:00		t	26	72906762155840684	648518346489130765	72906762155844949	648518346499902531	[ 26005 141367 3036]	[ 26001 141337 3037]
2034	591209	2022-11-17 14:28:59.843347+00:00		t	36	73047155845575920	648518346495589814	73047155845579602	648518346477866647	[ 28883 131233 2682]	[ 28857 131223 2682]
2035	42673522	2022-11-17 14:28:59.843347+00:00		t	28	73398931048198040	648518346507560313	73398931048166238	648518346489007453	[ 39909 129929 2992]	[ 39933 129909 2992]
2036	42722656	2022-11-17 14:28:59.843347+00:00		t	42	73540630273596391	648518346515497287	73540630273607065	648518346486778876	[ 44297 157767 2352]	[ 44281 157793 2352]
2037	15202288	2022-11-17 14:28:59.843347+00:00		t	74	73047430857501878	648518346489130765	73047430857489573	648518346499902531	[ 29091 140069 2839]	[ 29079 140043 2839]
2038	21083603	2022-11-17 14:28:59.843347+00:00		t	40	73047155979979608	648518346494013176	73047155979912817	648518346473084516	[ 29011 132049 2942]	[ 29001 132081 2942]
2039	31456307	2022-11-17 14:28:59.843347+00:00		t	33	72977062247637038	648518346489130765	72977062247651882	648518346499902531	[ 26959 140011 3155]	[ 26991 139995 3156]
2041	3249237	2022-11-17 14:28:59.843347+00:00		t	28	73329798918757711	648518346515497287	73329798918759800	648518346486778876	[ 37861 167045 2317]	[ 37853 167079 2317]
2042	378140	2022-11-17 14:28:59.843347+00:00		t	36	72906555997346566	648518346509099839	72906555997359578	648518346496171788	[ 25049 137211 3002]	[ 25063 137177 3003]
2043	17621412	2022-11-17 14:28:59.843347+00:00		t	28	72976855887951468	648518346495589814	72976855887990963	648518346489007453	[ 27417 133821 2771]	[ 27433 133817 2773]
2044	32108104	2022-11-17 14:28:59.843347+00:00		t	47	73259155229922893	648518346515497287	73259155229920408	648518346486778876	[ 35833 158833 2249]	[ 35799 158847 2249]
2045	19615938	2022-11-17 14:28:59.843347+00:00		t	19	73047155912566179	648518346515497287	73047155912550724	648518346473084516	[ 30193 132371 2734]	[ 30163 132355 2735]
2046	26516410	2022-11-17 14:28:59.843347+00:00		t	16	73468818621812047	648518346515497287	73468818621777012	648518346473084516	[ 42143 116585 2722]	[ 42181 116555 2722]
2047	3787795	2022-11-17 14:28:59.843347+00:00		t	16	73047087126059558	648518346495589814	73047087126067651	648518346489007453	[ 28917 131023 2680]	[ 28891 130999 2680]
2048	43217282	2022-11-17 14:28:59.843347+00:00		t	28	73047224564932811	648518346515497287	73117593309138448	648518346489007453	[ 30711 133459 2646]	[ 30739 133451 2647]
2050	5093623	2022-11-17 14:28:59.843347+00:00		t	15	73188649046877018	648518346515497287	73188649046894150	648518346486778876	[ 33839 154315 2278]	[ 33801 154321 2279]
2051	18027080	2022-11-17 14:28:59.843347+00:00		t	47	72976855954679233	648518346515497287	72976855954780740	648518346492140076	[ 27943 134167 2826]	[ 27967 134147 2828]
2052	40515017	2022-11-17 14:28:59.843347+00:00		t	35	73469299658299764	648518346515497287	73469299658308333	648518346489007453	[ 42303 130889 2796]	[ 42341 130885 2797]
2053	33293596	2022-11-17 14:28:59.843347+00:00		t	27	73046606089587516	648518346515497287	73046606089577718	648518346492136492	[ 29443 115655 2584]	[ 29417 115665 2586]
2054	39085807	2022-11-17 14:28:59.843347+00:00		t	38	72976924607277821	648518346515497287	72976924607273041	648518346490016183	[ 27671 135529 2731]	[ 27699 135521 2731]
2055	40514989	2022-11-17 14:28:59.843347+00:00		t	19	73469299658314931	648518346515497287	73469299658321553	648518346489007453	[ 42277 130947 2796]	[ 42279 130985 2798]
2056	13229921	2022-11-17 14:28:59.843347+00:00		t	20	73117524589764608	648518346515497287	73117524589777098	648518346486714244	[ 31167 132469 2670]	[ 31169 132435 2671]
2057	23891650	2022-11-17 14:28:59.843347+00:00		t	53	72976855888070340	648518346515497287	72976855888057172	648518346489007453	[ 26683 134839 2813]	[ 26679 134807 2812]
2058	17859488	2022-11-17 14:28:59.843347+00:00		t	62	73398930914215860	648518346515497287	73398930914247100	648518346489007453	[ 40827 130487 2816]	[ 40859 130471 2816]
2059	2018921	2022-11-17 14:28:59.843347+00:00		t	27	73328699608878701	648518346515497287	73328699608878744	648518346489007453	[ 37921 133805 2794]	[ 37897 133829 2794]
2060	9073134	2022-11-17 14:28:59.843347+00:00		t	15	72976718314852814	648518346515497287	72976718314865010	648518346489007453	[ 27975 130253 2557]	[ 27957 130289 2557]
2061	12626815	2022-11-17 14:28:59.843347+00:00		t	30	73259430040768450	648518346515497287	73259430040748451	648518346486778876	[ 35925 167257 2164]	[ 35903 167283 2164]
2062	1117226	2022-11-17 14:28:59.843347+00:00		t	56	72976787101250016	648518346515497287	72976787101231917	648518346489569132	[ 28561 131443 2583]	[ 28541 131479 2584]
2063	12674403	2022-11-17 14:28:59.843347+00:00		t	36	72906487210724849	648518346486882765	72906487210686963	648518346489007453	[ 26501 133837 2843]	[ 26523 133847 2842]
2064	4480115	2022-11-17 14:28:59.843347+00:00		t	52	73329523906907204	648518346515497287	73329523906907218	648518346486778876	[ 38709 158655 2088]	[ 38737 158639 2089]
2065	19615928	2022-11-17 14:28:59.843347+00:00		t	33	73047155912561215	648518346515497287	73047155912575969	648518346473084516	[ 30191 132297 2740]	[ 30153 132291 2741]
2066	5167625	2022-11-17 14:28:59.843347+00:00		t	27	73610998950496786	648518346515497287	73610998950595902	648518346486778876	[ 46929 159099 2188]	[ 46925 159069 2188]
2067	17538226	2022-11-17 14:28:59.843347+00:00		t	24	73047155845538901	648518346515497287	73047155845543886	648518346499440615	[ 29067 132737 2668]	[ 29065 132699 2669]
2068	7906322	2022-11-17 14:28:59.843347+00:00		t	41	73047224632048512	648518346515497287	73047224632050877	648518346489007453	[ 29217 133565 2743]	[ 29231 133543 2742]
2069	5093760	2022-11-17 14:28:59.843347+00:00		t	46	73188649046909170	648518346515497287	73188649046936373	648518346489569132	[ 33953 154329 2291]	[ 33941 154363 2292]
2070	5093775	2022-11-17 14:28:59.843347+00:00		t	75	73188649046896593	648518346515497287	73188649046909183	648518346486778876	[ 33959 154339 2289]	[ 33959 154381 2290]
2071	11392128	2022-11-17 14:28:59.843347+00:00		t	40	73329523974083497	648518346515497287	73329523974075976	648518346486778876	[ 37127 159391 2249]	[ 37153 159409 2248]
2072	7906455	2022-11-17 14:28:59.843347+00:00		t	43	73047224631976013	648518346515497287	73047224631991166	648518346489007453	[ 29471 133519 2714]	[ 29465 133483 2715]
2073	10455392	2022-11-17 14:28:59.843347+00:00		t	16	73540561554206652	648518346515497287	73540561554200255	648518346486778876	[ 44297 155869 2364]	[ 44321 155849 2363]
2074	10455400	2022-11-17 14:28:59.843347+00:00		t	41	73540561554206652	648518346515497287	73540561554195446	648518346486778876	[ 44323 155881 2366]	[ 44347 155863 2365]
2075	10879346	2022-11-17 14:28:59.843347+00:00		t	20	73539256085522735	648518346515497287	73539256085522757	648518346492136492	[ 44443 117727 2757]	[ 44469 117725 2756]
2076	19633038	2022-11-17 14:28:59.843347+00:00		t	35	73539049860129844	648518346515497287	73539049860120431	648518346492136492	[ 43729 111803 2682]	[ 43737 111835 2683]
2077	12674346	2022-11-17 14:28:59.843347+00:00		t	33	72906487210813404	648518346515497287	72906487210818448	648518346499440615	[ 26409 133955 2886]	[ 26395 133921 2887]
2078	17538124	2022-11-17 14:28:59.843347+00:00		t	15	73047155845478250	648518346515497287	73047155845480652	648518346492697531	[ 28967 132829 2644]	[ 28927 132825 2643]
2079	10317482	2022-11-17 14:28:59.843347+00:00		t	43	73047087260169163	648518346515497287	73047087260171709	648518346489007453	[ 30183 130749 2859]	[ 30159 130783 2860]
2080	23246231	2022-11-17 14:28:59.843347+00:00		t	36	73188786485650002	648518346515497287	73188786485644924	648518346486778876	[ 34625 158669 2218]	[ 34639 158635 2218]
2081	17538143	2022-11-17 14:28:59.843347+00:00		t	27	73047155845508198	648518346515497287	73047155845503299	648518346489569132	[ 28931 132785 2656]	[ 28951 132807 2657]
2082	24691338	2022-11-17 14:28:59.843347+00:00		t	28	73188649046914308	648518346515497287	73188649046896566	648518346486778876	[ 33803 154267 2286]	[ 33785 154295 2286]
2083	4588414	2022-11-17 14:28:59.843347+00:00		t	16	73046468650618274	648518346515497287	73046468650615375	648518346492136492	[ 29593 111727 2583]	[ 29567 111707 2584]
2084	10455297	2022-11-17 14:28:59.843347+00:00		t	14	73540561554197420	648518346515497287	73540561554213193	648518346486778876	[ 44103 155685 2370]	[ 44099 155679 2372]
2085	17537959	2022-11-17 14:28:59.843347+00:00		t	40	73047155845508173	648518346515497287	73047155845503198	648518346492697531	[ 28737 132693 2654]	[ 28711 132719 2655]
2086	19616072	2022-11-17 14:28:59.843347+00:00		t	46	73047155912431020	648518346515497287	73047155912305545	648518346496171788	[ 30425 132457 2701]	[ 30457 132447 2701]
2087	8699592	2022-11-17 14:28:59.843347+00:00		t	35	73117456071580341	648518346494013176	73117456071589573	648518346482260628	[ 31525 130445 3036]	[ 31527 130475 3037]
2088	2748467	2022-11-17 14:28:59.843347+00:00		t	16	73047087327263839	648518346494013176	73047087327269473	648518346473084516	[ 30669 129933 2994]	[ 30639 129929 2994]
2090	39448300	2022-11-17 14:28:59.843347+00:00		t	42	73047224564956057	648518346515497287	73047224564949279	648518346489007453	[ 30571 133599 2648]	[ 30601 133615 2648]
2091	1847613	2022-11-17 14:28:59.843347+00:00		t	24	73117524791000322	648518346494013176	73117524791000349	648518346482260628	[ 30995 131465 3010]	[ 31011 131497 3011]
2092	9530811	2022-11-17 14:28:59.843347+00:00		t	43	73259430040740577	648518346515497287	73259430040702070	648518346486778876	[ 36089 166321 2142]	[ 36117 166315 2141]
2093	2748450	2022-11-17 14:28:59.843347+00:00		t	27	73047087327212567	648518346494013176	73047087327258678	648518346482260628	[ 30533 129909 2984]	[ 30549 129881 2986]
2094	13614635	2022-11-17 14:28:59.843347+00:00		t	41	73259086510326560	648518346515497287	73259086510308605	648518346486778876	[ 36637 156805 2196]	[ 36615 156827 2197]
2095	3331230	2022-11-17 14:28:59.843347+00:00		t	25	73470124090375392	648518346515497287	73470124090262150	648518346486778876	[ 42857 154537 2319]	[ 42881 154551 2318]
2096	5687392	2022-11-17 14:28:59.843347+00:00		t	55	73116700023012271	648518346515497287	73116700023017346	648518346492136492	[ 31383 108501 2751]	[ 31417 108511 2751]
2097	43943699	2022-11-17 14:28:59.843347+00:00		t	16	72976787235492817	648518346515497287	72976787235475498	648518346489007453	[ 28247 132977 2864]	[ 28287 132989 2863]
2098	18469766	2022-11-17 14:28:59.843347+00:00		t	26	72976855887859865	648518346515497287	72976855887879470	648518346499440615	[ 28333 133823 2743]	[ 28343 133855 2743]
2099	38349318	2022-11-17 14:28:59.843347+00:00		t	24	73046606022581175	648518346475538560	73046606022565390	648518346487757122	[ 29751 115213 2488]	[ 29759 115181 2489]
2100	37715680	2022-11-17 14:28:59.843347+00:00		t	30	73328699608824464	648518346515497287	73328699608855544	648518346489007453	[ 38481 134783 2786]	[ 38459 134765 2787]
2101	36805115	2022-11-17 14:28:59.843347+00:00		t	21	72906555930367379	648518346515497287	72906555930371865	648518346479342780	[ 25529 136217 2916]	[ 25543 136243 2917]
2102	591273	2022-11-17 14:28:59.843347+00:00		t	46	73047155845555740	648518346495589814	73047155845550400	648518346489007453	[ 28931 131321 2674]	[ 28973 131329 2674]
2103	591242	2022-11-17 14:28:59.843347+00:00		t	30	73047155845552883	648518346495589814	73047155845560759	648518346477866647	[ 28925 131183 2675]	[ 28901 131157 2675]
2104	10040047	2022-11-17 14:28:59.843347+00:00		t	34	72976787168562758	648518346476826486	72976787168549413	648518346489007453	[ 28093 132535 2809]	[ 28113 132529 2810]
2105	13816818	2022-11-17 14:28:59.843347+00:00		t	34	72976855820756312	648518346515497287	72976855820760744	648518346490016183	[ 28409 133833 2622]	[ 28407 133823 2625]
2107	8613084	2022-11-17 14:28:59.843347+00:00		t	31	72976374650181442	648518346475538560	72976374650160566	648518346487757122	[ 27719 119115 2388]	[ 27751 119113 2388]
2108	8613085	2022-11-17 14:28:59.843347+00:00		t	37	72976374650181442	648518346475538560	72976374650168518	648518346487757122	[ 27721 119149 2390]	[ 27755 119159 2391]
2109	22254094	2022-11-17 14:28:59.843347+00:00		t	27	73046606022515275	648518346475538560	73046606022551663	648518346487757122	[ 29623 115151 2460]	[ 29647 115119 2461]
2110	22254096	2022-11-17 14:28:59.843347+00:00		t	71	73046606022520393	648518346475538560	73046606022549352	648518346487757122	[ 29627 115393 2472]	[ 29663 115405 2474]
2111	22254109	2022-11-17 14:28:59.843347+00:00		t	42	73046606022541351	648518346475538560	73046606022549352	648518346487757122	[ 29651 115341 2482]	[ 29671 115377 2483]
2112	22254111	2022-11-17 14:28:59.843347+00:00		t	50	73046606022568148	648518346475538560	73046606022515268	648518346487757122	[ 29661 115155 2473]	[ 29679 115131 2474]
2113	8613071	2022-11-17 14:28:59.843347+00:00		t	14	72976374650181442	648518346475538560	72976374650181397	648518346487757122	[ 27703 118949 2391]	[ 27717 118933 2393]
2114	8613057	2022-11-17 14:28:59.843347+00:00		t	81	72976374650148489	648518346475538560	72976374650141042	648518346499958156	[ 27653 119181 2378]	[ 27691 119181 2379]
2115	8613064	2022-11-17 14:28:59.843347+00:00		t	58	72976374650155440	648518346475538560	72976374650155377	648518346499958156	[ 27685 118991 2388]	[ 27709 118971 2388]
2116	36648119	2022-11-17 14:28:59.843347+00:00		t	46	73046674674835381	648518346475538560	73046674674832445	648518346487757122	[ 28745 118115 2370]	[ 28773 118133 2370]
2117	23382231	2022-11-17 14:28:59.843347+00:00		t	13	73469986718725912	648518346515497287	73469986718723516	648518346486778876	[ 41109 150961 2492]	[ 41093 150945 2491]
2118	15554634	2022-11-17 14:28:59.843347+00:00		t	31	72906487210847660	648518346515497287	72906487210840139	648518346489569132	[ 26119 134173 2895]	[ 26143 134149 2895]
2119	15539260	2022-11-17 14:28:59.843347+00:00		t	40	73046606089570732	648518346515497287	73046606089398314	648518346492136492	[ 30299 116367 2579]	[ 30273 116355 2580]
2120	23246150	2022-11-17 14:28:59.843347+00:00		t	34	73188786485748861	648518346515497287	73188786485735847	648518346486778876	[ 34473 158691 2250]	[ 34453 158669 2251]
2121	23246154	2022-11-17 14:28:59.843347+00:00		t	71	73188786485748861	648518346515497287	73188786485709000	648518346486778876	[ 34479 158677 2247]	[ 34467 158649 2247]
2122	23246141	2022-11-17 14:28:59.843347+00:00		t	47	73188786485714147	648518346515497287	73188786485716684	648518346471899547	[ 34463 158693 2248]	[ 34437 158669 2248]
2123	15918461	2022-11-17 14:28:59.843347+00:00		t	29	73117456071309639	648518346494013176	73117456071286386	648518346482260628	[ 31829 130655 2956]	[ 31821 130683 2956]
2124	22122288	2022-11-17 14:28:59.843347+00:00		t	23	72976374650106728	648518346475538560	72976374650089606	648518346487757122	[ 27469 120387 2354]	[ 27503 120367 2354]
2125	22122292	2022-11-17 14:28:59.843347+00:00		t	41	72976374650083849	648518346475538560	72976374650077395	648518346487757122	[ 27473 120697 2349]	[ 27509 120691 2349]
2126	22254022	2022-11-17 14:28:59.843347+00:00		t	51	73046606022538614	648518346475538560	73046606022544253	648518346490337290	[ 29563 115399 2475]	[ 29551 115437 2476]
2127	22254084	2022-11-17 14:28:59.843347+00:00		t	25	73046606022541351	648518346475538560	73046606022554493	648518346490337290	[ 29635 115335 2479]	[ 29631 115363 2479]
2128	22254108	2022-11-17 14:28:59.843347+00:00		t	51	73046606022546593	648518346475538560	73046606022565510	648518346490337290	[ 29703 115293 2487]	[ 29675 115325 2488]
2129	15901775	2022-11-17 14:28:59.843347+00:00		t	43	73117455937387737	648518346495881378	73117455937402762	648518346477866647	[ 30801 130173 2793]	[ 30831 130151 2794]
2130	15554617	2022-11-17 14:28:59.843347+00:00		t	23	72906487210830204	648518346515497287	72906487210832589	648518346492140076	[ 26097 134173 2893]	[ 26073 134147 2894]
2131	19731672	2022-11-17 14:28:59.843347+00:00		t	33	73469505883862575	648518346515497287	73469505883842566	648518346489007453	[ 42057 136179 2931]	[ 42027 136197 2930]
2132	19184102	2022-11-17 14:28:59.843347+00:00		t	30	73540630139443907	648518346515497287	73540630139434218	648518346486778876	[ 43011 157787 2104]	[ 43043 157809 2105]
2133	16927400	2022-11-17 14:28:59.843347+00:00		t	29	73117524656833672	648518346515497287	73117524656836194	648518346489007453	[ 32561 132095 2782]	[ 32533 132079 2784]
2135	16927406	2022-11-17 14:28:59.843347+00:00		t	30	73117524656823200	648518346515497287	73117524656831149	648518346489007453	[ 32577 132033 2781]	[ 32549 132019 2782]
2136	16927419	2022-11-17 14:28:59.843347+00:00		t	27	73117524656761203	648518346515497287	73117524656761202	648518346489007453	[ 32609 131973 2762]	[ 32599 131947 2761]
2137	16927420	2022-11-17 14:28:59.843347+00:00		t	37	73117524656810563	648518346515497287	73117524656810561	648518346489007453	[ 32623 131977 2767]	[ 32613 131947 2768]
2138	3590745	2022-11-17 14:28:59.843347+00:00		t	43	73469437432594907	648518346487889474	73469437432597240	648518346471899547	[ 42069 133937 3360]	[ 42095 133921 3362]
2139	3590776	2022-11-17 14:28:59.843347+00:00		t	22	73469437432618695	648518346487889474	73469437432604893	648518346471899547	[ 42159 133849 3371]	[ 42171 133871 3370]
2140	19184174	2022-11-17 14:28:59.843347+00:00		t	25	73540561420030800	648518346515497287	73540630139459058	648518346486778876	[ 43101 157689 2113]	[ 43129 157721 2113]
2141	28234313	2022-11-17 14:28:59.843347+00:00		t	12	72976787302759961	648518346515497287	72976787302796347	648518346489007453	[ 28037 131769 3058]	[ 28069 131765 3058]
2143	5452407	2022-11-17 14:28:59.843347+00:00		t	26	72976237412501940	648518346498236570	72976237412519336	648518346492136492	[ 27431 114975 2723]	[ 27425 115001 2724]
2144	16345401	2022-11-17 14:28:59.843347+00:00		t	13	73188786485688090	648518346515497287	73188786485660562	648518346489007453	[ 34393 158951 2227]	[ 34371 158969 2227]
2146	27714250	2022-11-17 14:28:59.843347+00:00		t	21	73469368646248243	648518346487889474	73469368646437940	648518346471899547	[ 42439 132621 3331]	[ 42437 132651 3333]
2147	40279373	2022-11-17 14:28:59.843347+00:00		t	37	72905731296731134	648518346489146857	72905731296796434	648518346521550329	[ 26417 112247 2951]	[ 26377 112243 2952]
2148	16345417	2022-11-17 14:28:59.843347+00:00		t	25	73188786485706516	648518346515497287	73188786485685444	648518346489007453	[ 34419 158993 2228]	[ 34405 159029 2228]
2149	28798839	2022-11-17 14:28:59.843347+00:00		t	18	73468887341128344	648518346515497287	73468887341155073	648518346492136492	[ 42723 118183 2708]	[ 42693 118191 2707]
2150	28798872	2022-11-17 14:28:59.843347+00:00		t	30	73468887341225357	648518346515497287	73468887341197639	648518346492136492	[ 42795 118359 2716]	[ 42761 118381 2716]
2151	16438316	2022-11-17 14:28:59.843347+00:00		t	24	72976924808582432	648518346509099839	72976924808545869	648518346481634463	[ 28091 135999 3093]	[ 28103 135965 3094]
2152	24459993	2022-11-17 14:28:59.843347+00:00		t	37	73046468583801353	648518346515497287	73046468650395947	648518346492136492	[ 29609 111587 2568]	[ 29623 111561 2570]
2153	28798891	2022-11-17 14:28:59.843347+00:00		t	12	73468887341197774	648518346515497287	73468887341197775	648518346492136492	[ 42803 118531 2709]	[ 42805 118567 2710]
2154	24344538	2022-11-17 14:28:59.843347+00:00		t	22	73047156113834404	648518346494013176	73047156113866411	648518346490016183	[ 30469 131307 3113]	[ 30493 131319 3115]
2155	12604143	2022-11-17 14:28:59.843347+00:00		t	14	73329798784728956	648518346515841317	73329798784741971	648518346471899547	[ 37163 166457 2079]	[ 37149 166473 2080]
2156	21083697	2022-11-17 14:28:59.843347+00:00		t	22	73047155979813154	648518346494013176	73047155979820904	648518346489569132	[ 29207 132009 2927]	[ 29209 132033 2929]
2157	21083782	2022-11-17 14:28:59.843347+00:00		t	27	73047155980002061	648518346494013176	73047155979943015	648518346489569132	[ 29495 131331 2951]	[ 29455 131345 2952]
2158	12604160	2022-11-17 14:28:59.843347+00:00		t	17	73329798784760200	648518346493879438	73329798784760124	648518346482260628	[ 37155 165975 2086]	[ 37171 165953 2086]
2159	44049734	2022-11-17 14:28:59.843347+00:00		t	21	73680268451710528	648518346467340039	73680268451715811	648518346499902531	[ 47863 125541 2746]	[ 47861 125573 2746]
2161	34606177	2022-11-17 14:28:59.843347+00:00		t	27	73539874896344464	648518346487889474	73539874896332505	648518346499440615	[ 44155 136373 3396]	[ 44129 136393 3395]
2162	4402534	2022-11-17 14:28:59.843347+00:00		t	17	72766162307700073	648518346489919101	72766162307687302	648518346496171788	[ 20773 146861 3383]	[ 20755 146879 3383]
2163	16710457	2022-11-17 14:28:59.843347+00:00		t	20	73046674742227810	648518346495589814	73046674742205695	648518346492136492	[ 30011 117771 2540]	[ 29979 117771 2541]
2164	7447019	2022-11-17 14:28:59.843347+00:00		t	30	72906555930430851	648518346512457518	72906555930435049	648518346492140076	[ 25725 135959 2943]	[ 25751 135941 2945]
2166	28436600	2022-11-17 14:28:59.843347+00:00		t	32	73047087327312680	648518346494013176	73047087327325959	648518346482260628	[ 30191 130439 3009]	[ 30217 130463 3009]
2168	26726310	2022-11-17 14:28:59.843347+00:00		t	36	73047155912711639	648518346492002415	73047155912709254	648518346492136492	[ 28963 131535 2799]	[ 28933 131547 2799]
2169	17538170	2022-11-17 14:28:59.843347+00:00		t	57	73047155845651419	648518346498609713	73047155845617513	648518346489007453	[ 29009 132329 2693]	[ 28983 132301 2693]
2171	30417698	2022-11-17 14:28:59.843347+00:00		t	41	73680199732232307	648518346467340039	73680199732204707	648518346492136492	[ 47139 123153 2734]	[ 47153 123199 2735]
2172	43943664	2022-11-17 14:28:59.843347+00:00		t	39	72976787235552853	648518346509099839	72976787235557680	648518346496171788	[ 28161 132329 2898]	[ 28191 132317 2898]
2173	27109815	2022-11-17 14:28:59.843347+00:00		t	42	72906624716924302	648518346509099839	72906624716922203	648518346490016183	[ 25895 137275 3025]	[ 25861 137259 3026]
2174	9636185	2022-11-17 14:28:59.843347+00:00		t	26	72906624716797966	648518346509099839	72906624716800404	648518346471899547	[ 24671 138505 2982]	[ 24707 138491 2983]
2175	8091013	2022-11-17 14:28:59.843347+00:00		t	23	72906624716935885	648518346509099839	72906624716930791	648518346490104091	[ 25531 138049 3028]	[ 25569 138049 3029]
2176	26941181	2022-11-17 14:28:59.843347+00:00		t	17	73117524791137234	648518346509099839	73117524791169683	648518346473084516	[ 32197 131245 3071]	[ 32161 131251 3072]
2177	27109999	2022-11-17 14:28:59.843347+00:00		t	33	72906624716566333	648518346509099839	72906624716560896	648518346473084516	[ 26071 138149 2954]	[ 26069 138107 2954]
2178	38530513	2022-11-17 14:28:59.843347+00:00		t	34	72976924808720113	648518346509099839	72976924808727421	648518346490016183	[ 27519 136465 3152]	[ 27523 136451 3155]
2179	17621436	2022-11-17 14:28:59.843347+00:00		t	52	72976855888067351	648518346498122855	72976855888186297	648518346492136492	[ 27475 133541 2823]	[ 27493 133565 2824]
2180	591291	2022-11-17 14:28:59.843347+00:00		t	22	73047155845570149	648518346498609713	73047155845585234	648518346489007453	[ 29057 132043 2682]	[ 29025 132061 2683]
2181	657850	2022-11-17 14:28:59.843347+00:00		t	42	72976924741700677	648518346509099839	72976924741698421	648518346481634463	[ 28077 136459 3060]	[ 28107 136465 3060]
2182	17621478	2022-11-17 14:28:59.843347+00:00		t	22	72976855888072852	648518346498122855	72976855888055635	648518346489007453	[ 27547 133445 2820]	[ 27573 133445 2819]
2183	9636227	2022-11-17 14:28:59.843347+00:00		t	16	72906624717002318	648518346509099839	72906624717041745	648518346473084516	[ 24801 139019 3069]	[ 24789 139011 3072]
2184	8090813	2022-11-17 14:28:59.843347+00:00		t	40	72906624716792616	648518346509099839	72906624716767879	648518346489569132	[ 25237 137931 2973]	[ 25275 137951 2973]
2185	10040233	2022-11-17 14:28:59.843347+00:00		t	27	72976787168482398	648518346498609713	72976787168487502	648518346489007453	[ 28479 132511 2776]	[ 28511 132517 2775]
2186	13606208	2022-11-17 14:28:59.843347+00:00		t	17	72836462265266330	648518346509099839	72836462265266277	648518346479342780	[ 22723 143449 3240]	[ 22713 143425 3240]
2187	657862	2022-11-17 14:28:59.843347+00:00		t	13	72976924741698370	648518346509099839	72976924741714424	648518346481634463	[ 28081 136431 3063]	[ 28119 136425 3064]
2188	8346611	2022-11-17 14:28:59.843347+00:00		t	20	73046743461468225	648518346498609713	73046743461478366	648518346492136492	[ 29331 119805 2495]	[ 29351 119789 2497]
2189	9437519	2022-11-17 14:28:59.843347+00:00		t	37	72906624649899911	648518346509099839	72906624650058698	648518346489569132	[ 26057 138153 2952]	[ 26041 138119 2953]
2190	12604273	2022-11-17 14:28:59.843347+00:00		t	37	73329798785002817	648518346470499326	73329798784979351	648518346482260628	[ 37319 166465 2183]	[ 37351 166453 2182]
2191	8346652	2022-11-17 14:28:59.843347+00:00		t	51	73046743461480823	648518346498609713	73046743461488667	648518346492136492	[ 29423 119653 2500]	[ 29425 119671 2503]
2192	6657585	2022-11-17 14:28:59.843347+00:00		t	31	73047224766488575	648518346509099839	73047224766563226	648518346490016183	[ 29093 133839 3079]	[ 29059 133825 3079]
2194	6657925	2022-11-17 14:28:59.843347+00:00		t	20	73047224766369374	648518346509099839	73047224766355593	648518346479342780	[ 29419 133841 3050]	[ 29405 133857 3049]
2196	13177920	2022-11-17 14:28:59.843347+00:00		t	63	72976856022136315	648518346509099839	72976856022136348	648518346489569132	[ 27475 134771 3020]	[ 27469 134809 3020]
2197	31748352	2022-11-17 14:28:59.843347+00:00		t	32	73047087394358795	648518346509099839	73047087394361163	648518346479342780	[ 29239 130053 3119]	[ 29249 130089 3119]
2198	17621079	2022-11-17 14:28:59.843347+00:00		t	35	72976855888185622	648518346498122855	72976855888096681	648518346489007453	[ 26739 133497 2820]	[ 26781 133493 2822]
2199	10035268	2022-11-17 14:28:59.843347+00:00		t	48	72976168827547038	648518346494575893	72976168827606472	648518346490337290	[ 26803 113989 3080]	[ 26769 113991 3081]
2201	7447049	2022-11-17 14:28:59.843347+00:00		t	25	72906555930405280	648518346512457518	72906555930410188	648518346492140076	[ 25765 136157 2933]	[ 25797 136165 2934]
2202	31748358	2022-11-17 14:28:59.843347+00:00		t	22	73047087394383625	648518346509099839	73047087394361163	648518346479342780	[ 29299 130033 3120]	[ 29315 130067 3120]
2204	7804194	2022-11-17 14:28:59.843347+00:00		t	30	73469505951128948	648518346517348676	73469505950970747	648518346490104091	[ 42049 136877 3069]	[ 42025 136885 3068]
2205	9437690	2022-11-17 14:28:59.843347+00:00		t	31	72906624649850228	648518346509099839	72906624649852716	648518346473084516	[ 26333 138189 2926]	[ 26331 138155 2928]
2206	27849455	2022-11-17 14:28:59.843347+00:00		t	30	73117456071522888	648518346509099839	73117456071539409	648518346473084516	[ 31191 129501 3009]	[ 31173 129531 3011]
2207	23805630	2022-11-17 14:28:59.843347+00:00		t	37	73328012346874203	648518346494575893	73328012346861186	648518346490337290	[ 37865 114335 2619]	[ 37897 114333 2619]
2208	24303100	2022-11-17 14:28:59.843347+00:00		t	30	73328012346828923	648518346494575893	73328012346844353	648518346490337290	[ 37851 114373 2611]	[ 37877 114355 2612]
2209	9636270	2022-11-17 14:28:59.843347+00:00		t	48	72906624716981132	648518346509099839	72906624716996831	648518346492697531	[ 24885 138777 3057]	[ 24863 138769 3059]
2210	9636287	2022-11-17 14:28:59.843347+00:00		t	29	72906624716960330	648518346509099839	72906624716970559	648518346481634463	[ 24887 139111 3044]	[ 24897 139081 3044]
2211	28500349	2022-11-17 14:28:59.843347+00:00		t	29	73187274925672247	648518346508881215	73187274925660167	648518346490337290	[ 34095 113463 2765]	[ 34063 113455 2765]
2212	33531694	2022-11-17 14:28:59.843347+00:00		t	68	73328356078394641	648518346494575893	73328356078426784	648518346490337290	[ 37449 124441 2838]	[ 37449 124427 2841]
2213	33531525	2022-11-17 14:28:59.843347+00:00		t	21	73328356078430485	648518346494575893	73328356078427106	648518346490337290	[ 37017 124863 2843]	[ 37045 124845 2843]
2214	16089306	2022-11-17 14:28:59.843347+00:00		t	42	72836255972823114	648518346509099839	72836255972903877	648518346489569132	[ 24019 138945 3074]	[ 24047 138931 3075]
2215	33570450	2022-11-17 14:28:59.843347+00:00		t	33	73257712322088135	648518346508881215	73257712322081213	648518346490337290	[ 36025 115617 2586]	[ 36043 115631 2588]
2216	22396240	2022-11-17 14:28:59.843347+00:00		t	23	73328424797630985	648518346508881215	73328424797856397	648518346490337290	[ 38251 125423 2829]	[ 38269 125399 2829]
2217	22396254	2022-11-17 14:28:59.843347+00:00		t	40	73328424797765706	648518346508881215	73328424797816142	648518346490337290	[ 38271 125487 2830]	[ 38305 125485 2830]
2218	22396267	2022-11-17 14:28:59.843347+00:00		t	22	73328424797928204	648518346494575893	73328424797897886	648518346490337290	[ 38379 125325 2852]	[ 38351 125337 2852]
2219	22396286	2022-11-17 14:28:59.843347+00:00		t	33	73328424797872424	648518346494575893	73328424797856468	648518346490337290	[ 38411 125457 2838]	[ 38383 125433 2838]
2221	16089328	2022-11-17 14:28:59.843347+00:00		t	59	72836255972935169	648518346509099839	72836255972803078	648518346496171788	[ 24027 138961 3071]	[ 24067 138957 3072]
2222	22396326	2022-11-17 14:28:59.843347+00:00		t	16	73328424797885385	648518346494575893	73328424797890374	648518346490337290	[ 38445 125481 2844]	[ 38445 125515 2845]
2223	16089446	2022-11-17 14:28:59.843347+00:00		t	12	72836255972723528	648518346509099839	72836255972717954	648518346489569132	[ 24289 138645 3035]	[ 24327 138643 3036]
2224	16089427	2022-11-17 14:28:59.843347+00:00		t	13	72836255972741041	648518346509099839	72836255972723458	648518346499902531	[ 24275 138635 3035]	[ 24295 138615 3034]
2226	16089460	2022-11-17 14:28:59.843347+00:00		t	26	72836255972696333	648518346509099839	72836255972738760	648518346489569132	[ 24305 138939 3031]	[ 24337 138929 3032]
2227	7804299	2022-11-17 14:28:59.843347+00:00		t	35	73469505950970688	648518346517348676	73469505951033520	648518346490104091	[ 42179 136817 3071]	[ 42219 136819 3072]
2228	16089392	2022-11-17 14:28:59.843347+00:00		t	13	72836255972748521	648518346509099839	72836255972771144	648518346496171788	[ 24243 138505 3045]	[ 24241 138483 3048]
2229	16292617	2022-11-17 14:28:59.843347+00:00		t	45	72836393545573523	648518346509099839	72836393545685946	648518346496171788	[ 23289 142523 3212]	[ 23313 142549 3213]
2230	15918580	2022-11-17 14:28:59.843347+00:00		t	40	73117456071474889	648518346509099839	73117456071480604	648518346481634463	[ 32131 130695 2992]	[ 32155 130715 2992]
2231	16292433	2022-11-17 14:28:59.843347+00:00		t	33	72836393545577126	648518346509099839	72836393545580355	648518346481634463	[ 22907 142551 3210]	[ 22931 142583 3210]
2232	16292362	2022-11-17 14:28:59.843347+00:00		t	22	72836393545768552	648518346509099839	72836393545802987	648518346479342780	[ 22843 143323 3236]	[ 22817 143301 3237]
2233	44677956	2022-11-17 14:28:59.843347+00:00		t	15	72836324759226058	648518346509099839	72836324759208631	648518346473084516	[ 24043 139677 3125]	[ 24051 139673 3124]
2234	44259058	2022-11-17 14:28:59.843347+00:00		t	44	73047156113980398	648518346509099839	73047156113946082	648518346481634463	[ 29515 131221 3166]	[ 29541 131225 3166]
2235	16089296	2022-11-17 14:28:59.843347+00:00		t	23	72836255972811633	648518346509099839	72836255972829625	648518346492697531	[ 24007 139147 3071]	[ 24033 139129 3072]
2236	16089297	2022-11-17 14:28:59.843347+00:00		t	27	72836255972935169	648518346509099839	72836255972904964	648518346492697531	[ 24017 139003 3073]	[ 24037 139027 3074]
2237	16089281	2022-11-17 14:28:59.843347+00:00		t	39	72836255972935169	648518346509099839	72836255972904543	648518346492697531	[ 24023 138937 3079]	[ 24007 138961 3080]
2238	44677919	2022-11-17 14:28:59.843347+00:00		t	24	72836324759246681	648518346509099839	72836324759244584	648518346490016183	[ 23979 139769 3130]	[ 23949 139769 3132]
2239	23565830	2022-11-17 14:28:59.843347+00:00		t	21	72836324759190908	648518346509099839	72836324759185809	648518346490016183	[ 23853 140411 3116]	[ 23843 140379 3117]
2240	44677884	2022-11-17 14:28:59.843347+00:00		t	12	72836324759173940	648518346509099839	72836324759181049	648518346490104091	[ 23835 140149 3109]	[ 23837 140123 3111]
2241	8090873	2022-11-17 14:28:59.843347+00:00		t	23	72906624716898982	648518346509099839	72906624716882744	648518346490104091	[ 25347 137989 3022]	[ 25359 137979 3021]
2242	44678207	2022-11-17 14:28:59.843347+00:00		t	20	72836324759242014	648518346509099839	72836324759255201	648518346479342780	[ 24531 139323 3145]	[ 24545 139295 3144]
2243	8090994	2022-11-17 14:28:59.843347+00:00		t	27	72906624716935885	648518346509099839	72906624716917319	648518346490016183	[ 25517 138071 3029]	[ 25537 138103 3030]
2244	8090964	2022-11-17 14:28:59.843347+00:00		t	32	72906624716680867	648518346509099839	72906624716728424	648518346492140076	[ 25475 137449 2959]	[ 25499 137477 2961]
2245	17202584	2022-11-17 14:28:59.843347+00:00		t	16	72976924808600577	648518346509099839	72976924808610160	648518346490104091	[ 27771 136453 3105]	[ 27783 136489 3106]
2246	4178428	2022-11-17 14:28:59.843347+00:00		t	37	72976856022221320	648518346509099839	72976856022213786	648518346471899547	[ 27513 133993 3055]	[ 27515 133957 3056]
2247	378354	2022-11-17 14:28:59.843347+00:00		t	14	72906555930443275	648518346509099839	72906555997172819	648518346489569132	[ 25435 137045 2953]	[ 25407 137027 2954]
2249	7804339	2022-11-17 14:28:59.843347+00:00		t	22	73469505950996125	648518346489679833	73469505951011711	648518346490104091	[ 42263 136975 3069]	[ 42273 136945 3070]
2250	13178023	2022-11-17 14:28:59.843347+00:00		t	35	72976856022154039	648518346509099839	72976856022156499	648518346492697531	[ 27567 134615 3028]	[ 27585 134647 3029]
2251	7804341	2022-11-17 14:28:59.843347+00:00		t	33	73469505951002506	648518346503047291	73469505951093140	648518346490104091	[ 42305 136761 3071]	[ 42275 136749 3072]
2252	17202724	2022-11-17 14:28:59.843347+00:00		t	24	72976924808650530	648518346509099839	72976924808640825	648518346479342780	[ 28441 136205 3125]	[ 28419 136201 3124]
2253	28234284	2022-11-17 14:28:59.843347+00:00		t	38	72976787302637956	648518346509099839	72976787302647680	648518346496171788	[ 27981 131571 3010]	[ 28021 131577 3010]
2254	1870685	2022-11-17 14:28:59.843347+00:00		t	21	72906693503376470	648518346509099839	72906693503359250	648518346481634463	[ 24977 139331 3100]	[ 24977 139365 3100]
2255	6658073	2022-11-17 14:28:59.843347+00:00		t	20	73047224766414074	648518346509099839	73047224766432966	648518346490016183	[ 29557 133385 3072]	[ 29549 133417 3073]
2256	28234429	2022-11-17 14:28:59.843347+00:00		t	26	72976787302764723	648518346509099839	72976787302741815	648518346489569132	[ 28325 131453 3052]	[ 28329 131485 3052]
2257	16292283	2022-11-17 14:28:59.843347+00:00		t	13	72836393545759356	648518346509099839	72836393545770731	648518346492697531	[ 22649 142911 3225]	[ 22655 142921 3227]
2258	28234393	2022-11-17 14:28:59.843347+00:00		t	27	72976787302787637	648518346509099839	72976787302790297	648518346492140076	[ 28257 131411 3068]	[ 28255 131377 3068]
2259	13419725	2022-11-17 14:28:59.843347+00:00		t	26	72976993394039993	648518346509099839	72976993394032161	648518346481634463	[ 26885 138191 2925]	[ 26869 138159 2926]
2260	16292332	2022-11-17 14:28:59.843347+00:00		t	53	72836393545762202	648518346509099839	72836393545765075	648518346489569132	[ 22743 142863 3224]	[ 22741 142873 3227]
2261	16292475	2022-11-17 14:28:59.843347+00:00		t	28	72836393545583467	648518346509099839	72836393545713785	648518346496171788	[ 23009 142743 3214]	[ 23035 142727 3215]
2262	12604351	2022-11-17 14:28:59.843347+00:00		t	28	73329798784978749	648518346517322789	73329798784958910	648518346471899547	[ 37453 166141 2169]	[ 37481 166165 2169]
2263	28234475	2022-11-17 14:28:59.843347+00:00		t	18	72976787302771961	648518346509099839	72976787302774389	648518346496171788	[ 28395 131273 3059]	[ 28409 131247 3060]
2264	9636472	2022-11-17 14:28:59.843347+00:00		t	32	72906624716856998	648518346509099839	72906624716894042	648518346481634463	[ 25271 138831 3014]	[ 25279 138803 3015]
2265	10040118	2022-11-17 14:28:59.843347+00:00		t	15	72976787168522917	648518346494014200	72976787168554527	648518346489007453	[ 28279 132783 2796]	[ 28303 132775 2798]
2266	35277207	2022-11-17 14:28:59.843347+00:00		t	25	72976787235631319	648518346509099839	72976787235610056	648518346489007453	[ 28121 131653 2927]	[ 28111 131667 2926]
2267	13606255	2022-11-17 14:28:59.843347+00:00		t	24	72836462265265804	648518346509099839	72836462265284496	648518346490104091	[ 22841 143413 3239]	[ 22869 143431 3240]
2268	7804360	2022-11-17 14:28:59.843347+00:00		t	24	73469505951049984	648518346503047291	73469505950989370	648518346490104091	[ 42355 136887 3076]	[ 42327 136911 3076]
2269	26726300	2022-11-17 14:28:59.843347+00:00		t	14	73047155912716766	648518346489924111	73047155912732310	648518346477866647	[ 28887 131601 2803]	[ 28903 131569 2805]
2270	20848151	2022-11-17 14:28:59.843347+00:00		t	14	72906624783965433	648518346509099839	72906624783965409	648518346481634463	[ 25449 138643 3132]	[ 25415 138645 3132]
2271	9988175	2022-11-17 14:28:59.843347+00:00		t	23	73047293485739332	648518346509099839	73047293485731851	648518346489569132	[ 29589 136721 3007]	[ 29579 136695 3007]
2274	7804404	2022-11-17 14:28:59.843347+00:00		t	71	73469505950775782	648518346503047291	73469505950775840	648518346490104091	[ 42427 136323 2985]	[ 42417 136363 2986]
2275	24717514	2022-11-17 14:28:59.843347+00:00		t	68	73681505133849778	648518346499506014	73681505133837403	648518346489569132	[ 47369 162381 2222]	[ 47403 162395 2222]
2276	9987804	2022-11-17 14:28:59.843347+00:00		t	12	73047293552713966	648518346509099839	73047293485912440	648518346490104091	[ 29095 136437 3082]	[ 29065 136429 3081]
2277	1593741	2022-11-17 14:28:59.843347+00:00		t	42	72766024801550463	648518346491874110	72766024801541005	648518346473084516	[ 22479 142305 3226]	[ 22509 142317 3226]
2278	10040063	2022-11-17 14:28:59.843347+00:00		t	49	72976787168495768	648518346494014200	72976787168520631	648518346489007453	[ 28145 132865 2793]	[ 28167 132897 2794]
2279	18926125	2022-11-17 14:28:59.843347+00:00		t	64	73822448780788892	648518346499506014	73822448780829924	648518346489569132	[ 53237 169667 2306]	[ 53219 169643 2307]
2280	3355553	2022-11-17 14:28:59.843347+00:00		t	37	73681642639985517	648518346499506014	73681642639972896	648518346473084516	[ 48351 165955 2385]	[ 48377 165941 2385]
2282	25030625	2022-11-17 14:28:59.843347+00:00		t	26	73540424115330566	648518346499506014	73540424115320110	648518346489569132	[ 43599 152747 2389]	[ 43591 152723 2388]
2283	15640560	2022-11-17 14:28:59.843347+00:00		t	21	73540492834702032	648518346499506014	73540492834707563	648518346489569132	[ 44583 153627 2346]	[ 44569 153647 2348]
2284	35221236	2022-11-17 14:28:59.843347+00:00		t	19	73610998950684565	648518346499506014	73610998950703632	648518346471899547	[ 46255 157717 2216]	[ 46285 157697 2217]
2285	31625535	2022-11-17 14:28:59.843347+00:00		t	35	73822380128173537	648518346499506014	73822380128201436	648518346489569132	[ 51737 166901 2330]	[ 51759 166901 2332]
2286	15640591	2022-11-17 14:28:59.843347+00:00		t	22	73540492834707218	648518346499506014	73540492834707563	648518346489569132	[ 44639 153655 2352]	[ 44603 153655 2351]
2287	11412744	2022-11-17 14:28:59.843347+00:00		t	21	73681367761924714	648518346491657534	73681367761894852	648518346486778876	[ 47703 159081 2329]	[ 47681 159071 2328]
2288	4130451	2022-11-17 14:28:59.843347+00:00		t	36	73681436481642907	648518346491657534	73681436481657323	648518346486778876	[ 47377 159983 2417]	[ 47367 159967 2419]
2289	44801589	2022-11-17 14:28:59.843347+00:00		t	20	73751942664540685	648518346499506014	73751942664567168	648518346489569132	[ 50949 165259 2330]	[ 50933 165251 2333]
2290	4130354	2022-11-17 14:28:59.843347+00:00		t	31	73681436481593073	648518346491657534	73681436481593045	648518346489569132	[ 47203 160043 2391]	[ 47169 160039 2391]
2291	27928535	2022-11-17 14:28:59.843347+00:00		t	38	73611067737283421	648518346491657534	73611067737288352	648518346492697531	[ 47005 160725 2354]	[ 47005 160755 2355]
2293	10178868	2022-11-17 14:28:59.843347+00:00		t	25	73681367761864327	648518346491657534	73681367761937422	648518346486778876	[ 47827 158699 2325]	[ 47855 158701 2326]
2294	10178869	2022-11-17 14:28:59.843347+00:00		t	33	73681367761960503	648518346491657534	73681367761953881	648518346486778876	[ 47829 158447 2339]	[ 47859 158437 2339]
2295	13876056	2022-11-17 14:28:59.843347+00:00		t	23	73540561487245469	648518346491657534	73540561487216590	648518346471899547	[ 44941 157117 2296]	[ 44963 157097 2296]
2297	25130523	2022-11-17 14:28:59.843347+00:00		t	22	73611067603042002	648518346499506014	73611067603029226	648518346471899547	[ 46159 160471 2070]	[ 46197 160469 2069]
2298	27928542	2022-11-17 14:28:59.843347+00:00		t	46	73611067737438275	648518346491657534	73611067737435742	648518346489569132	[ 46985 160351 2419]	[ 47015 160333 2419]
2299	27928560	2022-11-17 14:28:59.843347+00:00		t	16	73611067737329390	648518346491657534	73611067737329417	648518346492697531	[ 47087 160107 2374]	[ 47089 160135 2373]
2300	13897449	2022-11-17 14:28:59.843347+00:00		t	21	73610999017896417	648518346491657534	73610999017884914	648518346471899547	[ 45155 157967 2382]	[ 45181 157951 2381]
2301	19326443	2022-11-17 14:28:59.843347+00:00		t	45	73610999017932871	648518346491657534	73610999017935253	648518346486778876	[ 46597 158841 2399]	[ 46625 158855 2401]
2302	3147552	2022-11-17 14:28:59.843347+00:00		t	28	73540424115195527	648518346499506014	73540424115187508	648518346471899547	[ 44607 153595 2332]	[ 44615 153567 2331]
[truncated: 38,376 more rows]
