# Supplementary material for: Divergent neural circuits for proprioceptive and exteroceptive sensing of the Drosophila leg
Source: Nat Commun. 2025 May 2;16:4105. doi: 10.1038/s41467-025-59302-3 (PMC12048489; doi:10.1038/s41467-025-59302-3)
Supplement: Supplementary file 4 — Source Data [file 41467_2025_59302_MOESM4_ESM.zip › source_data/FigS6/10b_presynaptic_syn_table.csv]

	id	created	superceded_id	valid	score	pre_pt_supervoxel_id	pre_pt_root_id	post_pt_supervoxel_id	post_pt_root_id	pre_pt_position	post_pt_position
0	42815517	2022-11-17 14:28:59.843347+00:00		t	41	72905731229506100	648518346487038617	72905731229506125	648518346473303908	[ 25749 112111 2788]	[ 25717 112103 2788]
4	29793977	2022-11-17 14:28:59.843347+00:00		t	52	72342644038273594	648518346520791350	72342644038273588	648518346491839249	[ 9505 108251 3094]	[ 9531 108271 3094]
5	25250504	2022-11-17 14:28:59.843347+00:00		t	47	72694625198387369	648518346520791350	72694625198347586	648518346491839249	[ 18583 112085 3196]	[ 18575 112047 3196]
6	25250587	2022-11-17 14:28:59.843347+00:00		t	33	72694625198309036	648518346520791350	72694625198276186	648518346491839249	[ 18663 112243 3165]	[ 18691 112233 3165]
7	25250594	2022-11-17 14:28:59.843347+00:00		t	48	72694625198309036	648518346520791350	72694625198291739	648518346491839249	[ 18675 112229 3168]	[ 18699 112217 3168]
8	25250624	2022-11-17 14:28:59.843347+00:00		t	40	72694625198358810	648518346520791350	72694625198358832	648518346491839249	[ 18725 112131 3193]	[ 18747 112157 3194]
9	25250636	2022-11-17 14:28:59.843347+00:00		t	14	72694625198454142	648518346520791350	72694625198334627	648518346491839249	[ 18735 112081 3194]	[ 18751 112065 3193]
10	25250482	2022-11-17 14:28:59.843347+00:00		t	39	72694625198289402	648518346520791350	72694625198265804	648518346491839249	[ 18521 112383 3160]	[ 18533 112415 3160]
13	31982221	2022-11-17 14:28:59.843347+00:00		t	31	73117662095821892	648518346491647294	73117662095798952	648518346482996710	[ 30801 136341 2791]	[ 30765 136335 2791]
14	22576958	2022-11-17 14:28:59.843347+00:00		t	17	73187412364759820	648518346481789343	73187412364986420	648518346466900846	[ 33873 118255 2822]	[ 33901 118229 2822]
15	31331404	2022-11-17 14:28:59.843347+00:00		t	29	72694693850600135	648518346497295256	72694693850595188	648518346486971132	[ 18605 112719 3014]	[ 18633 112711 3014]
16	40423448	2022-11-17 14:28:59.843347+00:00		t	44	73187343645029583	648518346481789343	73187343645024876	648518346466900846	[ 33863 115823 2709]	[ 33845 115845 2711]
17	17754143	2022-11-17 14:28:59.843347+00:00		t	38	73046468583959308	648518346487757122	73046468583999494	648518346499897667	[ 30329 112043 2563]	[ 30369 112037 2564]
18	17753989	2022-11-17 14:28:59.843347+00:00		t	23	73046468583780840	648518346487757122	73046468583784044	648518346496990616	[ 30029 112273 2561]	[ 30009 112279 2560]
19	17753994	2022-11-17 14:28:59.843347+00:00		t	32	73046468583808657	648518346487757122	73046468583836554	648518346496990616	[ 30045 112333 2563]	[ 30019 112335 2564]
20	28927702	2022-11-17 14:28:59.843347+00:00		t	20	73468612530198718	648518346487757122	73468612530278922	648518346494201991	[ 42171 109543 2829]	[ 42175 109517 2830]
21	28927990	2022-11-17 14:28:59.843347+00:00		t	20	73468612530276577	648518346487757122	73468612530186379	648518346494201991	[ 42991 109301 2830]	[ 42965 109295 2829]
22	14775157	2022-11-17 14:28:59.843347+00:00		t	130	73327874975165991	648518346487757122	73327874975168413	648518346511268149	[ 37543 109631 2792]	[ 37557 109601 2792]
23	14894351	2022-11-17 14:28:59.843347+00:00		t	29	73398175133897098	648518346487757122	73398175133897115	648518346511268149	[ 39199 106757 2988]	[ 39225 106781 2988]
24	8151464	2022-11-17 14:28:59.843347+00:00		t	37	72976099973634389	648518346487757122	72976099973632074	648518346466900846	[ 28251 111943 2761]	[ 28243 111983 2761]
25	3685397	2022-11-17 14:28:59.843347+00:00		t	41	73538912622493451	648518346487757122	73538912622482889	648518346497151640	[ 43147 108485 3070]	[ 43177 108479 3070]
26	8362875	2022-11-17 14:28:59.843347+00:00		t	14	73116837394975571	648518346487757122	73116837394980330	648518346488420079	[ 30865 111311 2651]	[ 30843 111305 2653]
27	8362886	2022-11-17 14:28:59.843347+00:00		t	17	73116837394980326	648518346487757122	73116837394980330	648518346488420079	[ 30863 111245 2654]	[ 30861 111281 2657]
28	17754036	2022-11-17 14:28:59.843347+00:00		t	33	73046468583759445	648518346487757122	73046468583754851	648518346496990616	[ 30133 112543 2540]	[ 30111 112553 2541]
29	8362999	2022-11-17 14:28:59.843347+00:00		t	36	73116837394970363	648518346487757122	73116837394962647	648518346499724869	[ 31047 110947 2649]	[ 31037 110921 2649]
30	8362975	2022-11-17 14:28:59.843347+00:00		t	30	73116837394980193	648518346487757122	73116837394989161	648518346494734391	[ 30987 111143 2656]	[ 30979 111153 2659]
31	11679593	2022-11-17 14:28:59.843347+00:00		t	51	73116768809583447	648518346487757122	73116768809575626	648518346474236781	[ 32565 109929 2868]	[ 32553 109905 2868]
32	14776591	2022-11-17 14:28:59.843347+00:00		t	23	73187068767287385	648518346487757122	73187068767300636	648518346481263717	[ 33343 107385 2782]	[ 33379 107383 2782]
33	7786467	2022-11-17 14:28:59.843347+00:00		t	29	73116700090047781	648518346487757122	73116700090033060	648518346494734391	[ 30893 107577 2835]	[ 30901 107603 2837]
34	22905067	2022-11-17 14:28:59.843347+00:00		t	28	73257437511524005	648518346487757122	73257437511519117	648518346499842444	[ 35107 107851 2799]	[ 35093 107821 2799]
35	22905069	2022-11-17 14:28:59.843347+00:00		t	29	73257437511489054	648518346487757122	73257437511470872	648518346477749655	[ 35123 108125 2785]	[ 35093 108115 2787]
36	22905186	2022-11-17 14:28:59.843347+00:00		t	28	73257437511585139	648518346487757122	73257437511557024	648518346511268149	[ 35283 107849 2813]	[ 35315 107843 2813]
38	42146524	2022-11-17 14:28:59.843347+00:00		t	40	73398312438645129	648518346481958333	73398312438669275	648518346497151640	[ 39113 111659 2719]	[ 39105 111653 2722]
39	42146440	2022-11-17 14:28:59.843347+00:00		t	65	73327943694524105	648518346472410377	73398312438772484	648518346481263717	[ 38893 112091 2768]	[ 38919 112073 2768]
40	5727959	2022-11-17 14:28:59.843347+00:00		t	71	73327875042204039	648518346487757122	73327875042201593	648518346481263717	[ 38529 109275 2907]	[ 38555 109305 2908]
41	14894352	2022-11-17 14:28:59.843347+00:00		t	26	73398175133920752	648518346487757122	73398175133911418	648518346466900846	[ 39211 106759 2990]	[ 39225 106797 2991]
42	15255391	2022-11-17 14:28:59.843347+00:00		t	32	73398175133981706	648518346487757122	73398175133977362	648518346497151640	[ 40671 107687 3025]	[ 40693 107669 3025]
43	1119683	2022-11-17 14:28:59.843347+00:00		t	20	73116768809697615	648518346487757122	73116768809685005	648518346517577540	[ 30995 109015 2908]	[ 31009 109027 2906]
44	19216300	2022-11-17 14:28:59.843347+00:00		t	19	73116700090228257	648518346487757122	73116700090230858	648518346488420079	[ 31885 107621 2911]	[ 31867 107619 2913]
45	19216304	2022-11-17 14:28:59.843347+00:00		t	40	73116700090228257	648518346487757122	73116700090187204	648518346488420079	[ 31893 107653 2903]	[ 31871 107679 2903]
46	36150543	2022-11-17 14:28:59.843347+00:00		t	32	73116837529026175	648518346487757122	73116837529050663	648518346501839210	[ 31861 110601 2854]	[ 31879 110615 2856]
47	19155671	2022-11-17 14:28:59.843347+00:00		t	45	72764856503560534	648518346487757122	72764856503546879	648518346494734391	[ 21647 107141 3184]	[ 21637 107117 3183]
48	23337432	2022-11-17 14:28:59.843347+00:00		t	33	73538912689320450	648518346487757122	73538912689165279	648518346497151640	[ 43287 108245 3093]	[ 43305 108239 3091]
49	26597812	2022-11-17 14:28:59.843347+00:00		t	16	73187137486684948	648518346487757122	73187137486662182	648518346499724869	[ 33959 110105 2738]	[ 33967 110083 2737]
50	26597874	2022-11-17 14:28:59.843347+00:00		t	28	73187206206257778	648518346487757122	73187137486764692	648518346474236781	[ 34143 110603 2790]	[ 34119 110587 2788]
51	34317240	2022-11-17 14:28:59.843347+00:00		t	18	72835225180604898	648518346487757122	72835225180650531	648518346482497172	[ 23459 107407 3074]	[ 23461 107413 3076]
53	38523509	2022-11-17 14:28:59.843347+00:00		t	40	73116700090070987	648518346487757122	73116700090044097	648518346499897667	[ 31349 106699 2842]	[ 31385 106707 2843]
54	38523378	2022-11-17 14:28:59.843347+00:00		t	29	73116700090116210	648518346487757122	73116700090093629	648518346477749655	[ 30959 106919 2868]	[ 30969 106889 2868]
55	38523390	2022-11-17 14:28:59.843347+00:00		t	27	73116700090088910	648518346487757122	73116700090091251	648518346494201991	[ 31045 106743 2858]	[ 31009 106739 2858]
56	38523409	2022-11-17 14:28:59.843347+00:00		t	18	73116700090024248	648518346487757122	73116700090024235	648518346499897667	[ 31049 107175 2834]	[ 31061 107145 2835]
57	38523410	2022-11-17 14:28:59.843347+00:00		t	44	73116700090082361	648518346487757122	73116700090103255	648518346486850275	[ 31075 106733 2861]	[ 31067 106715 2863]
58	26597881	2022-11-17 14:28:59.843347+00:00		t	22	73187137486671065	648518346487757122	73187137486655975	648518346494734391	[ 34173 110023 2734]	[ 34153 109997 2734]
59	43107693	2022-11-17 14:28:59.843347+00:00		t	19	73046262626545807	648518346487757122	73046262626584068	648518346497151640	[ 30247 106137 2914]	[ 30279 106121 2915]
60	36943342	2022-11-17 14:28:59.843347+00:00		t	18	73538843969979755	648518346487757122	73538843969992750	648518346499724869	[ 44787 106209 3150]	[ 44801 106233 3152]
62	44819837	2022-11-17 14:28:59.843347+00:00		t	16	73468543811150739	648518346487757122	73468543811136076	648518346481263717	[ 42303 108223 2920]	[ 42335 108211 2919]
63	42146639	2022-11-17 14:28:59.843347+00:00		t	41	73398312438841778	648518346494901235	73398312438832324	648518346488551663	[ 39379 111807 2793]	[ 39343 111805 2793]
65	32183385	2022-11-17 14:28:59.843347+00:00		t	13	73468612396371586	648518346487757122	73468612396359635	648518346481263717	[ 41027 110465 2635]	[ 41063 110469 2635]
66	42146702	2022-11-17 14:28:59.843347+00:00		t	35	73398312438980565	648518346489604183	73398312439007945	648518346496990616	[ 39431 111683 2823]	[ 39427 111715 2824]
68	18288739	2022-11-17 14:28:59.843347+00:00		t	19	73257506297995362	648518346487757122	73257506297985698	648518346466900846	[ 34849 108783 2892]	[ 34849 108825 2891]
69	6654297	2022-11-17 14:28:59.843347+00:00		t	21	72905593924673155	648518346487757122	72905593924682703	648518346499842444	[ 25961 107857 3000]	[ 25963 107827 3001]
70	6654394	2022-11-17 14:28:59.843347+00:00		t	20	72905593924655378	648518346487757122	72905593924668556	648518346499842444	[ 26043 107917 2995]	[ 26065 107941 2996]
71	6654400	2022-11-17 14:28:59.843347+00:00		t	19	72905593924660679	648518346487757122	72905593924668556	648518346499842444	[ 26061 107929 2992]	[ 26073 107955 2993]
72	6654502	2022-11-17 14:28:59.843347+00:00		t	19	72905593924631968	648518346487757122	72905593924615050	648518346474236781	[ 26191 108385 2976]	[ 26191 108353 2976]
73	7786464	2022-11-17 14:28:59.843347+00:00		t	64	73116700090020550	648518346487757122	73116700089973963	648518346494201991	[ 30867 107839 2837]	[ 30901 107867 2838]
75	22905271	2022-11-17 14:28:59.843347+00:00		t	15	73257437511526819	648518346487757122	73257437511521584	648518346517577540	[ 35669 108005 2801]	[ 35703 108005 2801]
76	7786489	2022-11-17 14:28:59.843347+00:00		t	23	73116700089849202	648518346487757122	73116700089848421	648518346494201991	[ 30901 107717 2828]	[ 30931 107745 2829]
78	42080173	2022-11-17 14:28:59.843347+00:00		t	37	73398175200999895	648518346487757122	73398175201002260	648518346511268149	[ 40557 107431 3117]	[ 40591 107445 3118]
79	28509	2022-11-17 14:28:59.843347+00:00		t	25	73046400065504762	648518346487757122	73046400065494113	648518346473303908	[ 29059 110545 2897]	[ 29085 110533 2898]
80	36570227	2022-11-17 14:28:59.843347+00:00		t	22	72976031321353740	648518346487757122	72976031321376181	648518346466900846	[ 27349 110315 2928]	[ 27389 110303 2928]
81	42168003	2022-11-17 14:28:59.843347+00:00		t	36	72624050295821896	648518346486538116	72624050295775262	648518346491839249	[ 17955 106453 3203]	[ 17933 106479 3203]
82	42168039	2022-11-17 14:28:59.843347+00:00		t	34	72624050295683070	648518346494264434	72624050295718410	648518346498238290	[ 17953 106377 3177]	[ 17961 106407 3178]
83	42167807	2022-11-17 14:28:59.843347+00:00		t	34	72624050295745534	648518346517348645	72624050295761705	648518346491839249	[ 17637 106155 3193]	[ 17643 106155 3196]
84	42167992	2022-11-17 14:28:59.843347+00:00		t	32	72624050295774750	648518346517685352	72624050295769630	648518346491839249	[ 17931 106207 3202]	[ 17917 106233 3201]
85	42168000	2022-11-17 14:28:59.843347+00:00		t	14	72624050295821896	648518346486538116	72624050295762010	648518346491839249	[ 17957 106397 3200]	[ 17921 106393 3201]
86	7788010	2022-11-17 14:28:59.843347+00:00		t	25	73116837394949959	648518346492140076	73116837394947316	648518346496360533	[ 32275 110921 2642]	[ 32311 110907 2642]
87	42177026	2022-11-17 14:28:59.843347+00:00		t	66	73047224497870832	648518346482724838	73047224497859967	648518346494734391	[ 29697 133755 2517]	[ 29719 133751 2516]
88	42183065	2022-11-17 14:28:59.843347+00:00		t	30	73469368578944086	648518346473084516	73469368578951288	648518346487908887	[ 41399 131767 3131]	[ 41427 131745 3132]
90	42183115	2022-11-17 14:28:59.843347+00:00		t	27	73469368578866247	648518346485910654	73469368578871311	648518346480614401	[ 41517 131513 3096]	[ 41543 131507 3097]
91	42183127	2022-11-17 14:28:59.843347+00:00		t	29	73469368512074276	648518346488052766	73469368578639948	648518346499724869	[ 41531 131711 3080]	[ 41559 131721 3082]
94	42183046	2022-11-17 14:28:59.843347+00:00		t	30	73469368578930875	648518346475974370	73469368578947896	648518346499724869	[ 41379 131073 3129]	[ 41399 131079 3130]
95	42183047	2022-11-17 14:28:59.843347+00:00		t	43	73469368578915126	648518346475974370	73469368578931430	648518346487908887	[ 41385 131093 3125]	[ 41399 131129 3125]
96	42183051	2022-11-17 14:28:59.843347+00:00		t	28	73469368579041402	648518346475974370	73469368579034023	648518346499724869	[ 41379 131233 3168]	[ 41407 131233 3167]
97	42183067	2022-11-17 14:28:59.843347+00:00		t	12	73469368578892556	648518346475974370	73469368578909924	648518346480614401	[ 41399 131079 3117]	[ 41427 131093 3117]
98	42183081	2022-11-17 14:28:59.843347+00:00		t	27	73469299859433359	648518346475974370	73469368578933389	648518346499724869	[ 41427 131067 3124]	[ 41447 131095 3124]
99	42183071	2022-11-17 14:28:59.843347+00:00		t	68	73469368578892556	648518346475974370	73469368578921742	648518346517652772	[ 41411 131075 3120]	[ 41437 131095 3120]
100	42183117	2022-11-17 14:28:59.843347+00:00		t	26	73469368578846762	648518346493225392	73469368578818474	648518346465071989	[ 41519 131673 3089]	[ 41547 131647 3089]
101	42183125	2022-11-17 14:28:59.843347+00:00		t	21	73469368578874081	648518346475974370	73469368578874048	648518346485910654	[ 41551 131927 3099]	[ 41553 131893 3100]
104	42183276	2022-11-17 14:28:59.843347+00:00		t	26	73469368578971027	648518346491425512	73469368578973542	648518346487908887	[ 41925 131787 3142]	[ 41889 131811 3142]
105	42183206	2022-11-17 14:28:59.843347+00:00		t	35	73469368579084676	648518346488045079	73469368579063713	648518346514235435	[ 41711 131501 3183]	[ 41711 131511 3182]
106	42183215	2022-11-17 14:28:59.843347+00:00		t	39	73469368578960809	648518346517550122	73469368578948463	648518346499724869	[ 41761 131223 3135]	[ 41757 131185 3136]
107	42183226	2022-11-17 14:28:59.843347+00:00		t	110	73469368578960809	648518346517550122	73469368578968110	648518346517652772	[ 41777 131223 3137]	[ 41789 131193 3138]
108	7788038	2022-11-17 14:28:59.843347+00:00		t	54	73116837394957534	648518346496360533	73116837395008037	648518346499724869	[ 32385 110729 2661]	[ 32389 110701 2663]
109	7788043	2022-11-17 14:28:59.843347+00:00		t	63	73116837394972640	648518346496360533	73116837394969742	648518346499724869	[ 32403 110695 2652]	[ 32393 110663 2652]
110	7788046	2022-11-17 14:28:59.843347+00:00		t	20	73116837394977751	648518346499440615	73116837394982322	648518346496360533	[ 32399 110937 2650]	[ 32399 110903 2651]
111	7788050	2022-11-17 14:28:59.843347+00:00		t	46	73116837394991137	648518346496360533	73116837394995942	648518346499724869	[ 32413 110695 2657]	[ 32409 110665 2658]
114	42182962	2022-11-17 14:28:59.843347+00:00		t	46	73469368578924745	648518346459644932	73469368578927089	648518346517652772	[ 41331 131549 3117]	[ 41301 131581 3117]
116	42182953	2022-11-17 14:28:59.843347+00:00		t	15	73469368578879245	648518346475974370	73469368578869093	648518346480614401	[ 41301 132065 3097]	[ 41275 132039 3097]
117	42182977	2022-11-17 14:28:59.843347+00:00		t	16	73469368578876599	648518346493225392	73469368578861263	648518346499724869	[ 41311 131845 3103]	[ 41313 131885 3103]
118	42182978	2022-11-17 14:28:59.843347+00:00		t	37	73469368579320649	648518346494810935	73469368579277334	648518346517652772	[ 41347 132031 3197]	[ 41317 132023 3198]
119	42182763	2022-11-17 14:28:59.843347+00:00		t	23	73469368579082485	648518346509915942	73469368579087385	648518346480614401	[ 40963 131943 3188]	[ 40975 131975 3189]
121	42182757	2022-11-17 14:28:59.843347+00:00		t	13	73398999834952117	648518346484791709	73469368579098116	648518346459874052	[ 40935 131837 3193]	[ 40963 131827 3194]
122	42182762	2022-11-17 14:28:59.843347+00:00		t	24	73398999834922253	648518346484791709	73469368579082442	648518346459874052	[ 40951 131829 3186]	[ 40975 131811 3187]
123	42182758	2022-11-17 14:28:59.843347+00:00		t	73	73469368578915839	648518346488045079	73469368578929561	648518346465071989	[ 40981 131861 3118]	[ 40971 131895 3119]
124	42182858	2022-11-17 14:28:59.843347+00:00		t	43	73469368579022180	648518346491425512	73469368579001172	648518346487908887	[ 41165 131821 3155]	[ 41165 131789 3156]
125	42182874	2022-11-17 14:28:59.843347+00:00		t	61	73469368579046584	648518346491425512	73469368579068451	648518346459874052	[ 41213 132011 3172]	[ 41203 132043 3174]
126	42182922	2022-11-17 14:28:59.843347+00:00		t	29	73469368579019989	648518346491425512	73469368579029750	648518346480614401	[ 41243 132023 3172]	[ 41241 132057 3173]
127	42182861	2022-11-17 14:28:59.843347+00:00		t	29	73469368579075375	648518346488045079	73469368579089625	648518346487908887	[ 41149 131681 3184]	[ 41171 131707 3184]
128	42182885	2022-11-17 14:28:59.843347+00:00		t	31	73469368579063809	648518346488045079	73469368579039212	648518346487908887	[ 41181 131635 3173]	[ 41201 131643 3172]
129	42182894	2022-11-17 14:28:59.843347+00:00		t	30	73469368579129427	648518346499960531	73469368579151096	648518346487908887	[ 41233 131869 3206]	[ 41207 131877 3205]
130	42182871	2022-11-17 14:28:59.843347+00:00		t	35	73469368578981055	648518346518565462	73469368578963441	648518346517652772	[ 41213 131507 3139]	[ 41191 131515 3138]
131	42182916	2022-11-17 14:28:59.843347+00:00		t	34	73469368579089670	648518346499960531	73469368579089625	648518346487908887	[ 41263 131767 3187]	[ 41237 131775 3187]
132	42182927	2022-11-17 14:28:59.843347+00:00		t	23	73469368578978683	648518346518565462	73469368578961076	648518346465071989	[ 41259 131561 3139]	[ 41247 131591 3138]
134	40874004	2022-11-17 14:28:59.843347+00:00		t	14	73328631023563300	648518346504949107	73328631023568084	648518346504007630	[ 38353 132513 3024]	[ 38365 132475 3024]
136	7788134	2022-11-17 14:28:59.843347+00:00		t	31	73116837395047632	648518346493980920	73116837395117244	648518346499724869	[ 32657 110645 2689]	[ 32681 110665 2691]
137	42188485	2022-11-17 14:28:59.843347+00:00		t	32	73468681250002003	648518346486563533	73468681250004702	648518346497151640	[ 41753 111659 2887]	[ 41761 111625 2887]
139	42188148	2022-11-17 14:28:59.843347+00:00		t	38	73468681249916134	648518346491930479	73468681249905823	648518346517452069	[ 41177 111965 2853]	[ 41151 112001 2854]
140	42188321	2022-11-17 14:28:59.843347+00:00		t	28	73468681250012726	648518346479568217	73468681250026188	648518346497151640	[ 41527 111911 2892]	[ 41503 111917 2894]
142	42188567	2022-11-17 14:28:59.843347+00:00		t	19	73468681250161584	648518346497061092	73468681250200409	648518346466900846	[ 41831 112459 2951]	[ 41845 112487 2952]
143	40883514	2022-11-17 14:28:59.843347+00:00		t	71	73469437298561732	648518346489569132	73469437298578837	648518346494201991	[ 41225 134157 3186]	[ 41211 134137 3187]
144	24012108	2022-11-17 14:28:59.843347+00:00		t	50	72765062594756124	648518346505073779	72765062594738979	648518346486971132	[ 22233 113251 2995]	[ 22203 113263 2995]
145	42188294	2022-11-17 14:28:59.843347+00:00		t	30	73468681250023616	648518346467283719	73468681250026188	648518346497151640	[ 41423 111907 2898]	[ 41447 111879 2899]
146	42188422	2022-11-17 14:28:59.843347+00:00		t	13	73468681250044079	648518346491215992	73468681250056096	648518346517452069	[ 41689 112321 2902]	[ 41679 112347 2904]
147	1593637	2022-11-17 14:28:59.843347+00:00		t	32	72766024801645848	648518346487914452	72766024801653439	648518346494201991	[ 21805 142145 3274]	[ 21799 142179 3276]
148	42188645	2022-11-17 14:28:59.843347+00:00		t	55	73468681250046844	648518346495436879	73468681250041854	648518346481263717	[ 41959 112563 2900]	[ 41971 112595 2900]
149	42203927	2022-11-17 14:28:59.843347+00:00		t	51	73187068633252233	648518346481699517	73187068633406749	648518346466900846	[ 32869 107457 2558]	[ 32867 107423 2559]
150	40895019	2022-11-17 14:28:59.843347+00:00		t	55	72976237278482759	648518346498179410	72976237278485311	648518346494734391	[ 27201 116629 2529]	[ 27195 116661 2530]
152	42203965	2022-11-17 14:28:59.843347+00:00		t	61	73187068633118094	648518346481699517	73187068633104940	648518346466900846	[ 32961 107037 2551]	[ 32987 107055 2550]
153	6895583	2022-11-17 14:28:59.843347+00:00		t	61	72976787369695503	648518346487914452	72976787369659556	648518346499137345	[ 26681 132341 3120]	[ 26709 132319 3120]
154	6895587	2022-11-17 14:28:59.843347+00:00		t	21	72976787369664565	648518346487914452	72976787369669388	648518346499137345	[ 26683 132369 3118]	[ 26727 132353 3118]
156	42204111	2022-11-17 14:28:59.843347+00:00		t	24	73187068633158310	648518346465075317	73187068633209360	648518346481699517	[ 33543 107507 2564]	[ 33575 107505 2563]
157	42204120	2022-11-17 14:28:59.843347+00:00		t	14	73187068633082780	648518346486157993	73187068633102405	648518346481699517	[ 33591 107089 2533]	[ 33611 107087 2536]
158	2278051	2022-11-17 14:28:59.843347+00:00		t	30	72905593790609330	648518346480125925	72905593790623171	648518346482497172	[ 26061 107317 2815]	[ 26045 107289 2815]
159	1684935	2022-11-17 14:28:59.843347+00:00		t	25	72975962534762603	648518346480125925	72975962534765345	648518346500414780	[ 28001 106605 2796]	[ 27967 106627 2797]
160	21704312	2022-11-17 14:28:59.843347+00:00		t	16	72976031187163289	648518346480125925	72976031187183074	648518346482497172	[ 27305 109115 2686]	[ 27275 109109 2688]
161	42204009	2022-11-17 14:28:59.843347+00:00		t	21	73187068633202972	648518346488048670	73187068633203238	648518346481699517	[ 33219 106867 2565]	[ 33217 106883 2564]
163	42204050	2022-11-17 14:28:59.843347+00:00		t	46	73187068633134014	648518346481078874	73187068633145122	648518346515315271	[ 33337 106955 2554]	[ 33341 106991 2555]
164	42204081	2022-11-17 14:28:59.843347+00:00		t	22	73187068633085026	648518346486157993	73187068633102269	648518346515315271	[ 33425 106897 2536]	[ 33427 106885 2538]
165	42204063	2022-11-17 14:28:59.843347+00:00		t	46	73187068633156767	648518346481078874	73187068633141346	648518346481699517	[ 33345 106939 2554]	[ 33373 106955 2555]
166	42204075	2022-11-17 14:28:59.843347+00:00		t	56	73187068633092472	648518346486157993	73187068633104661	648518346481699517	[ 33425 106679 2539]	[ 33403 106699 2540]
167	42204021	2022-11-17 14:28:59.843347+00:00		t	16	73187068633156513	648518346481699517	73187068633133862	648518346466900846	[ 33325 106801 2552]	[ 33293 106825 2552]
169	32108530	2022-11-17 14:28:59.843347+00:00		t	25	72623981710110546	648518346511819888	72623981710246328	648518346493825393	[ 17513 103915 3343]	[ 17539 103897 3343]
170	9782868	2022-11-17 14:28:59.843347+00:00		t	32	72835225180383139	648518346502518611	72835225180377001	648518346500414780	[ 22807 107569 2971]	[ 22785 107603 2972]
171	32108022	2022-11-17 14:28:59.843347+00:00		t	37	73259155229813119	648518346492367168	73259155229821223	648518346496990616	[ 35623 158823 2218]	[ 35651 158811 2218]
172	22607266	2022-11-17 14:28:59.843347+00:00		t	32	72835431204860874	648518346502518611	72835431204870950	648518346500414780	[ 24439 113145 2807]	[ 24417 113137 2809]
173	6095652	2022-11-17 14:28:59.843347+00:00		t	16	72975893949328588	648518346502518611	72975893949313929	648518346524268293	[ 27671 105735 2997]	[ 27701 105723 2997]
174	28807064	2022-11-17 14:28:59.843347+00:00		t	19	72835293899893098	648518346481292890	72835293899906202	648518346491839249	[ 23003 109413 2980]	[ 23037 109409 2981]
175	13222367	2022-11-17 14:28:59.843347+00:00		t	24	72764856570400777	648518346514246169	72764856570394591	648518346499432795	[ 22207 107949 3230]	[ 22181 107945 3229]
176	13222413	2022-11-17 14:28:59.843347+00:00		t	48	72764856570418656	648518346514246169	72764856570406746	648518346491969931	[ 22257 107923 3230]	[ 22247 107893 3231]
177	13222414	2022-11-17 14:28:59.843347+00:00		t	30	72764856570394566	648518346514246169	72764856570403836	648518346499432795	[ 22257 107929 3227]	[ 22239 107911 3228]
178	24935592	2022-11-17 14:28:59.843347+00:00		t	33	72905868668509052	648518346506783522	72905868668497012	648518346524268293	[ 26203 115225 2807]	[ 26235 115205 2806]
181	42258735	2022-11-17 14:28:59.843347+00:00		t	25	73188717766434262	648518346490181384	73188717766415130	648518346517652772	[ 34519 155901 2308]	[ 34525 155885 2306]
182	42260916	2022-11-17 14:28:59.843347+00:00		t	35	73398312573055852	648518346495436879	73398312573064765	648518346459874052	[ 40695 111515 3066]	[ 40697 111481 3065]
183	42261082	2022-11-17 14:28:59.843347+00:00		t	38	73398312572870959	648518346475783138	73398312572873295	648518346466900846	[ 40921 111349 2996]	[ 40923 111329 2995]
184	42261093	2022-11-17 14:28:59.843347+00:00		t	64	73398312572870967	648518346475783138	73398312572896447	648518346466900846	[ 40931 111331 3002]	[ 40937 111301 3003]
185	42260688	2022-11-17 14:28:59.843347+00:00		t	24	73398312572761623	648518346491215992	73398312572830360	648518346517452069	[ 40211 111237 2968]	[ 40187 111279 2968]
188	42260995	2022-11-17 14:28:59.843347+00:00		t	37	73398312572994694	648518346475783138	73398312572982266	648518346466900846	[ 40783 110985 3038]	[ 40805 110985 3037]
189	13222514	2022-11-17 14:28:59.843347+00:00		t	13	72764856570385407	648518346514246169	72764856570369507	648518346491969931	[ 22345 107939 3220]	[ 22325 107921 3219]
192	5486661	2022-11-17 14:28:59.843347+00:00		t	25	73116837461991436	648518346488022352	73116837461996560	648518346493882681	[ 32319 112049 2755]	[ 32281 112055 2756]
193	5486674	2022-11-17 14:28:59.843347+00:00		t	23	73116837461975655	648518346488022352	73116837461980653	648518346517452069	[ 32317 112119 2752]	[ 32289 112133 2752]
194	5486834	2022-11-17 14:28:59.843347+00:00		t	23	73116837462080687	648518346488022352	73116837462073098	648518346466900846	[ 32637 111873 2786]	[ 32611 111901 2787]
195	42258635	2022-11-17 14:28:59.843347+00:00		t	82	73188717766448859	648518346490181384	73188717766414842	648518346517652772	[ 34367 155825 2309]	[ 34355 155779 2310]
196	42258631	2022-11-17 14:28:59.843347+00:00		t	45	73188717766379266	648518346479722511	73188717766359685	648518346494201991	[ 34307 155757 2289]	[ 34337 155759 2289]
197	42258621	2022-11-17 14:28:59.843347+00:00		t	35	73188717766205929	648518346471899547	73188717766215524	648518346499897667	[ 34345 156471 2225]	[ 34319 156489 2227]
200	42276028	2022-11-17 14:28:59.843347+00:00		t	34	73611067603261614	648518346496898276	73611067603239537	648518346511268149	[ 45733 159771 2155]	[ 45721 159807 2155]
201	35965715	2022-11-17 14:28:59.843347+00:00		t	32	73610312225733106	648518346486976483	73610312225749689	648518346515738442	[ 45701 137543 3143]	[ 45697 137525 3145]
202	35965662	2022-11-17 14:28:59.843347+00:00		t	19	73610312225742942	648518346486976483	73610312225742899	648518346515738442	[ 45683 137571 3141]	[ 45643 137569 3141]
203	19640575	2022-11-17 14:28:59.843347+00:00		t	27	73116768809767599	648518346491215992	73116768809771022	648518346499141441	[ 32043 108929 2939]	[ 32015 108941 2938]
204	35965675	2022-11-17 14:28:59.843347+00:00		t	66	73610312225733158	648518346486976483	73610312225747505	648518346515738442	[ 45687 137607 3143]	[ 45663 137593 3144]
205	18298340	2022-11-17 14:28:59.843347+00:00		t	70	73117524790903956	648518346496198461	73117524790883660	648518346517772136	[ 30731 132769 2965]	[ 30747 132803 2965]
206	18298361	2022-11-17 14:28:59.843347+00:00		t	19	73117524790972165	648518346496198461	73117524790972172	648518346517772136	[ 30731 132803 3004]	[ 30761 132803 3003]
207	18298362	2022-11-17 14:28:59.843347+00:00		t	16	73117524790984032	648518346496198461	73117524790984103	648518346499897667	[ 30733 132621 3008]	[ 30763 132643 3008]
208	18298378	2022-11-17 14:28:59.843347+00:00		t	52	73117524791011584	648518346496198461	73117524790984176	648518346517772136	[ 30747 132779 3007]	[ 30781 132767 3007]
209	8507715	2022-11-17 14:28:59.843347+00:00		t	22	72766024801674420	648518346491647294	72766024801676898	648518346482996710	[ 22325 143127 3280]	[ 22357 143117 3281]
211	40656175	2022-11-17 14:28:59.843347+00:00		t	17	73047293351609241	648518346491647294	73047293351597948	648518346482996710	[ 30263 136659 2777]	[ 30301 136663 2777]
212	31703353	2022-11-17 14:28:59.843347+00:00		t	32	72976856089078420	648518346491647294	72976856089074122	648518346494734391	[ 28569 134187 3092]	[ 28599 134183 3092]
213	19187956	2022-11-17 14:28:59.843347+00:00		t	18	73470192742823892	648518346479460059	73470192742843884	648518346494201991	[ 41575 157595 2193]	[ 41573 157601 2196]
214	35965771	2022-11-17 14:28:59.843347+00:00		t	17	73610312225723570	648518346486976483	73610312225749585	648518346515738442	[ 45793 137393 3139]	[ 45785 137379 3141]
215	19640599	2022-11-17 14:28:59.843347+00:00		t	17	73116768809759042	648518346491215992	73116768809779471	648518346497151640	[ 32055 108935 2939]	[ 32047 108973 2939]
216	19640623	2022-11-17 14:28:59.843347+00:00		t	36	73116768809759042	648518346491215992	73116768809799368	648518346501839210	[ 32071 108933 2941]	[ 32085 108969 2941]
217	26825203	2022-11-17 14:28:59.843347+00:00		t	13	73116700090252896	648518346491215992	73116700090235307	648518346499842444	[ 32489 107435 2913]	[ 32455 107421 2914]
218	26825211	2022-11-17 14:28:59.843347+00:00		t	36	73116700090271513	648518346491215992	73116700090262120	648518346499842444	[ 32475 107511 2932]	[ 32479 107473 2932]
219	26825222	2022-11-17 14:28:59.843347+00:00		t	33	73116700090252896	648518346491215992	73116700090228068	648518346474236781	[ 32507 107413 2913]	[ 32503 107383 2913]
220	26825243	2022-11-17 14:28:59.843347+00:00		t	40	73116700090259859	648518346491215992	73116700090273962	648518346499897667	[ 32515 107517 2932]	[ 32531 107483 2933]
221	42258896	2022-11-17 14:28:59.843347+00:00		t	18	73188717765874724	648518346479460059	73188717766089280	648518346514235435	[ 34745 155923 2191]	[ 34739 155897 2193]
222	4561788	2022-11-17 14:28:59.843347+00:00		t	17	73399892651207072	648518346479460059	73399892651204724	648518346517772136	[ 40339 157871 2140]	[ 40367 157911 2140]
223	25216116	2022-11-17 14:28:59.843347+00:00		t	50	72976856022342065	648518346491647294	72976856022372940	648518346482996710	[ 28465 134165 3081]	[ 28473 134199 3081]
224	25216191	2022-11-17 14:28:59.843347+00:00		t	25	72976856022249430	648518346491647294	72976856022252682	648518346482996710	[ 28595 134655 3068]	[ 28575 134641 3069]
225	29267952	2022-11-17 14:28:59.843347+00:00		t	13	73047293418854730	648518346491647294	73047293418867157	648518346482996710	[ 28919 136327 2949]	[ 28891 136319 2948]
226	30110879	2022-11-17 14:28:59.843347+00:00		t	14	73117662095894008	648518346491647294	73117662095854076	648518346494734391	[ 31495 136183 2814]	[ 31517 136159 2814]
227	24153649	2022-11-17 14:28:59.843347+00:00		t	16	73399892651060762	648518346479460059	73399892651060724	648518346496990616	[ 39867 159273 2082]	[ 39897 159259 2083]
228	16594150	2022-11-17 14:28:59.843347+00:00		t	27	73470261395375830	648518346479460059	73470261395359968	648518346511268149	[ 41567 158071 2138]	[ 41593 158093 2139]
229	40104327	2022-11-17 14:28:59.843347+00:00		t	29	73329523906992327	648518346479460059	73329523906997567	648518346499897667	[ 38035 159105 2122]	[ 38003 159091 2123]
230	10500293	2022-11-17 14:28:59.843347+00:00		t	70	73328768395241428	648518346497035928	73328768395246606	648518346509388666	[ 38403 135387 2842]	[ 38437 135373 2843]
231	16593984	2022-11-17 14:28:59.843347+00:00		t	14	73470261395405601	648518346479460059	73470261395440287	648518346511268149	[ 41043 157849 2164]	[ 41059 157879 2165]
234	13229759	2022-11-17 14:28:59.843347+00:00		t	45	73117524589782316	648518346497035928	73117524589810582	648518346499141185	[ 30803 132671 2679]	[ 30785 132675 2681]
237	4480213	2022-11-17 14:28:59.843347+00:00		t	27	73399892651119768	648518346479460059	73329523906939695	648518346484413479	[ 38941 158235 2106]	[ 38909 158223 2106]
238	38728680	2022-11-17 14:28:59.843347+00:00		t	35	73399137206569455	648518346497035928	73399137206574363	648518346467248647	[ 39015 135497 2982]	[ 39041 135477 2983]
239	32448950	2022-11-17 14:28:59.843347+00:00		t	26	73469506152266457	648518346497035928	73469506152266486	648518346499137345	[ 42269 136295 3431]	[ 42267 136337 3432]
240	36427208	2022-11-17 14:28:59.843347+00:00		t	23	72976168693123684	648518346502508711	72976168693123666	648518346466900846	[ 26837 113211 2754]	[ 26817 113183 2755]
241	25385029	2022-11-17 14:28:59.843347+00:00		t	21	72976031388053243	648518346502508711	72976031388184982	648518346497151640	[ 27177 109453 2957]	[ 27197 109455 2960]
242	36427209	2022-11-17 14:28:59.843347+00:00		t	18	72976168693111440	648518346502508711	72976168693108958	648518346482497172	[ 26835 113247 2752]	[ 26815 113245 2751]
247	25031849	2022-11-17 14:28:59.843347+00:00		t	32	73047155845553965	648518346497035928	73047155845561797	648518346515315271	[ 30405 132509 2676]	[ 30391 132485 2678]
249	2461366	2022-11-17 14:28:59.843347+00:00		t	50	73468475158648255	648518346502508711	73468475158648252	648518346466900846	[ 41633 105055 3010]	[ 41637 105023 3010]
250	20770475	2022-11-17 14:28:59.843347+00:00		t	18	73399068554288620	648518346512252206	73399068554276652	648518346467248647	[ 40147 135071 3136]	[ 40165 135049 3137]
251	28818677	2022-11-17 14:28:59.843347+00:00		t	15	73328562371214276	648518346512252206	73328562371218581	648518346509715514	[ 38135 131053 3174]	[ 38101 131043 3174]
252	28818731	2022-11-17 14:28:59.843347+00:00		t	64	73328562371230284	648518346512252206	73328562371229869	648518346490658557	[ 38187 131025 3175]	[ 38207 130991 3176]
253	32962914	2022-11-17 14:28:59.843347+00:00		t	21	73398931182442243	648518346512252206	73398931182442256	648518346484250407	[ 38967 130941 3265]	[ 39001 130961 3266]
254	29658218	2022-11-17 14:28:59.843347+00:00		t	53	73398999834949941	648518346512252206	73398999834976042	648518346509715514	[ 39271 132989 3200]	[ 39297 132971 3201]
255	40539054	2022-11-17 14:28:59.843347+00:00		t	22	72905662577134563	648518346502508711	72905662577131989	648518346517577540	[ 25913 109249 2917]	[ 25941 109267 2916]
256	16721934	2022-11-17 14:28:59.843347+00:00		t	27	73046331211863533	648518346502508711	73046331211898332	648518346493882681	[ 29031 108083 2662]	[ 29027 108087 2664]
257	6088811	2022-11-17 14:28:59.843347+00:00		t	45	73046468650872686	648518346502508711	73046468650882340	648518346494734391	[ 30533 111529 2688]	[ 30563 111547 2688]
259	22905293	2022-11-17 14:28:59.843347+00:00		t	32	73257437511399268	648518346502508711	73257437511395052	648518346496990616	[ 35801 107645 2750]	[ 35777 107639 2749]
260	2556468	2022-11-17 14:28:59.843347+00:00		t	46	73046468852155750	648518346502508711	73046468852153099	648518346490277659	[ 29563 110609 3068]	[ 29569 110641 3068]
261	32574056	2022-11-17 14:28:59.843347+00:00		t	37	73117662162758944	648518346497035928	73117662162769029	648518346509388666	[ 32327 136269 2859]	[ 32293 136249 2860]
264	16721972	2022-11-17 14:28:59.843347+00:00		t	34	73046331211872049	648518346502508711	73046331211908472	648518346499432795	[ 29099 108071 2660]	[ 29109 108069 2662]
265	35861625	2022-11-17 14:28:59.843347+00:00		t	20	73539050061178304	648518346502508711	73539050061185847	648518346481263717	[ 43975 112043 2979]	[ 43953 112067 2980]
266	16721982	2022-11-17 14:28:59.843347+00:00		t	14	73046331211833972	648518346502508711	73046331211852375	648518346466900846	[ 29109 108147 2643]	[ 29133 108177 2644]
267	35861634	2022-11-17 14:28:59.843347+00:00		t	39	73539050061209611	648518346502508711	73539050061200407	648518346481263717	[ 43979 111913 2990]	[ 43991 111939 2990]
268	35861637	2022-11-17 14:28:59.843347+00:00		t	22	73539050061151227	648518346502508711	73539050061144707	648518346481263717	[ 44029 112123 2965]	[ 43999 112101 2966]
269	4259175	2022-11-17 14:28:59.843347+00:00		t	63	73469437365311881	648518346512252206	73469437365465685	648518346509715514	[ 41907 134921 3217]	[ 41921 134913 3219]
270	4259179	2022-11-17 14:28:59.843347+00:00		t	31	73469437365313693	648518346512252206	73469437365461000	648518346509715514	[ 41925 134979 3218]	[ 41927 134993 3220]
271	10978388	2022-11-17 14:28:59.843347+00:00		t	32	73116837529209249	648518346502508711	73116837529211886	648518346488551663	[ 31079 112357 2925]	[ 31083 112389 2925]
272	42717548	2022-11-17 14:28:59.843347+00:00		t	44	72905662644095957	648518346502508711	72905662644070875	648518346488551663	[ 25071 108817 2972]	[ 25097 108845 2972]
273	11720932	2022-11-17 14:28:59.843347+00:00		t	37	73328631157645063	648518346512252206	73328631157644991	648518346467248647	[ 38333 131367 3221]	[ 38299 131375 3222]
274	32449097	2022-11-17 14:28:59.843347+00:00		t	58	73469506152170276	648518346512252206	73469506152158477	648518346504007630	[ 42591 137079 3385]	[ 42575 137049 3386]
276	7362770	2022-11-17 14:28:59.843347+00:00		t	30	73610449798919627	648518346512252206	73610449798914354	648518346499864972	[ 46385 141887 3385]	[ 46389 141893 3383]
277	14172946	2022-11-17 14:28:59.843347+00:00		t	27	73399137340908404	648518346512252206	73399137340887611	648518346509715514	[ 40295 135177 3269]	[ 40321 135187 3268]
279	41057503	2022-11-17 14:28:59.843347+00:00		t	45	73117593376448617	648518346496198461	73117593376532740	648518346517772136	[ 30841 133317 2823]	[ 30837 133283 2823]
280	41059527	2022-11-17 14:28:59.843347+00:00		t	21	73468681183019561	648518346481295809	73468681183019504	648518346517452069	[ 41139 112133 2803]	[ 41103 112121 2804]
281	13786438	2022-11-17 14:28:59.843347+00:00		t	39	73046468919063125	648518346509763459	73046468919075685	648518346497163692	[ 28841 111047 3115]	[ 28867 111047 3117]
283	42275875	2022-11-17 14:28:59.843347+00:00		t	34	73611067603227000	648518346502936051	73611067603221721	648518346511268149	[ 45405 160215 2148]	[ 45425 160191 2150]
286	17028389	2022-11-17 14:28:59.843347+00:00		t	26	73470261462379141	648518346478957008	73470261462381493	648518346499842444	[ 42075 158277 2230]	[ 42113 158273 2231]
287	32159620	2022-11-17 14:28:59.843347+00:00		t	13	73540698858851739	648518346498083994	73540698858862478	648518346496990616	[ 43819 161041 2077]	[ 43777 161059 2078]
288	21522623	2022-11-17 14:28:59.843347+00:00		t	21	73540492767803999	648518346498083994	73540492767833242	648518346499724869	[ 44195 154341 2301]	[ 44217 154365 2302]
289	21522627	2022-11-17 14:28:59.843347+00:00		t	32	73540492767810049	648518346498083994	73540492767876408	648518346499724869	[ 44211 154305 2308]	[ 44227 154327 2310]
291	17734211	2022-11-17 14:28:59.843347+00:00		t	30	73681573920379781	648518346498083994	73681573920377566	648518346496990616	[ 47849 164237 2350]	[ 47835 164261 2350]
292	42276145	2022-11-17 14:28:59.843347+00:00		t	14	73611067603386617	648518346502936051	73611067603260217	648518346511268149	[ 45993 160765 2171]	[ 46009 160749 2170]
293	28925274	2022-11-17 14:28:59.843347+00:00		t	33	73116631370345116	648518346509763459	73116631370474733	648518346520296785	[ 31645 105369 2828]	[ 31635 105339 2828]
294	8562508	2022-11-17 14:28:59.843347+00:00		t	25	72976237412337323	648518346509763459	72976237412447673	648518346520296785	[ 27075 116513 2700]	[ 27085 116543 2701]
295	1195920	2022-11-17 14:28:59.843347+00:00		t	12	73046674943268362	648518346509763459	73046674943295593	648518346488897614	[ 28949 117037 2857]	[ 28923 117057 2858]
296	998663	2022-11-17 14:28:59.843347+00:00		t	33	73329661345837189	648518346498083994	73329661345829806	648518346494201991	[ 37259 163409 2083]	[ 37227 163403 2083]
297	998670	2022-11-17 14:28:59.843347+00:00		t	30	73329661345834749	648518346498083994	73329661345829806	648518346494201991	[ 37261 163357 2084]	[ 37231 163357 2083]
298	13065129	2022-11-17 14:28:59.843347+00:00		t	25	73470330114849999	648518346498083994	73470330114852443	648518346496990616	[ 42289 160181 2147]	[ 42295 160197 2146]
299	67159	2022-11-17 14:28:59.843347+00:00		t	34	73329592693509591	648518346498083994	73329592693493088	648518346492280108	[ 38035 160213 2224]	[ 38067 160203 2225]
300	5306477	2022-11-17 14:28:59.843347+00:00		t	34	73329523974004067	648518346498083994	73329523974014115	648518346499724869	[ 38075 159461 2225]	[ 38103 159459 2225]
301	5306467	2022-11-17 14:28:59.843347+00:00		t	53	73329523974019278	648518346498083994	73329523974021923	648518346492280108	[ 38025 159283 2222]	[ 38041 159261 2223]
302	8872702	2022-11-17 14:28:59.843347+00:00		t	37	73681436414528863	648518346498083994	73681436414526398	648518346494201991	[ 47511 160717 2287]	[ 47509 160687 2288]
303	1097961	2022-11-17 14:28:59.843347+00:00		t	22	73540561487044781	648518346498083994	73540561487020756	648518346511268149	[ 44493 156417 2209]	[ 44453 156415 2208]
305	15035163	2022-11-17 14:28:59.843347+00:00		t	14	73470330114770905	648518346498083994	73470330114773279	648518346474236781	[ 42619 161291 2113]	[ 42607 161257 2114]
306	15035164	2022-11-17 14:28:59.843347+00:00		t	46	73470330114748635	648518346498083994	73470330114770794	648518346474236781	[ 42637 161189 2108]	[ 42613 161191 2110]
307	15035288	2022-11-17 14:28:59.843347+00:00		t	46	73470330114850853	648518346498083994	73470330114850848	648518346511268149	[ 42851 161491 2144]	[ 42819 161479 2145]
308	11963287	2022-11-17 14:28:59.843347+00:00		t	26	73681505201016382	648518346498083994	73681505200988103	648518346499897667	[ 48471 162573 2382]	[ 48433 162579 2382]
309	11963359	2022-11-17 14:28:59.843347+00:00		t	19	73681505201030038	648518346498083994	73681505201032331	648518346499897667	[ 48593 162441 2391]	[ 48565 162449 2391]
310	11392331	2022-11-17 14:28:59.843347+00:00		t	66	73329523973995812	648518346498083994	73329523973987816	648518346511268149	[ 37745 159345 2213]	[ 37709 159349 2213]
311	11392354	2022-11-17 14:28:59.843347+00:00		t	34	73329523974024365	648518346498083994	73329523973987816	648518346511268149	[ 37763 159331 2217]	[ 37729 159307 2218]
312	11392355	2022-11-17 14:28:59.843347+00:00		t	22	73329523973995812	648518346498083994	73329523973990447	648518346499724869	[ 37751 159353 2211]	[ 37731 159377 2211]
313	11392374	2022-11-17 14:28:59.843347+00:00		t	40	73329523973793102	648518346498083994	73329523973934370	648518346499724869	[ 37773 159393 2191]	[ 37763 159423 2192]
314	11392394	2022-11-17 14:28:59.843347+00:00		t	19	73329523974033498	648518346498083994	73329523974035805	648518346496990616	[ 37815 159235 2231]	[ 37779 159227 2231]
315	11392397	2022-11-17 14:28:59.843347+00:00		t	59	73329523974031260	648518346498083994	73329523974031214	648518346499724869	[ 37817 159389 2227]	[ 37793 159371 2228]
316	11392403	2022-11-17 14:28:59.843347+00:00		t	48	73329523974033515	648518346498083994	73329523974031214	648518346499724869	[ 37825 159359 2229]	[ 37799 159335 2230]
317	11392408	2022-11-17 14:28:59.843347+00:00		t	66	73329523974024539	648518346498083994	73329523973998691	648518346499724869	[ 37841 159571 2216]	[ 37805 159577 2217]
318	19942959	2022-11-17 14:28:59.843347+00:00		t	59	73470192742948080	648518346498083994	73470192742956481	648518346511268149	[ 42849 156369 2241]	[ 42817 156367 2243]
319	30592195	2022-11-17 14:28:59.843347+00:00		t	30	73188855071170564	648518346498083994	73188855071159791	648518346494201991	[ 34197 160867 2045]	[ 34193 160901 2046]
320	19942980	2022-11-17 14:28:59.843347+00:00		t	21	73470192742942748	648518346498083994	73470192742956437	648518346492280108	[ 42865 156349 2242]	[ 42853 156341 2245]
321	24748689	2022-11-17 14:28:59.843347+00:00		t	49	73540630206661225	648518346498083994	73540630206654040	648518346511268149	[ 43829 158971 2249]	[ 43865 158973 2249]
322	24748678	2022-11-17 14:28:59.843347+00:00		t	40	73540630206661225	648518346498083994	73540630206636380	648518346496175050	[ 43819 158993 2249]	[ 43835 159017 2249]
323	18867681	2022-11-17 14:28:59.843347+00:00		t	41	73540492767770375	648518346498083994	73540492767778274	648518346517772136	[ 43629 155359 2281]	[ 43597 155355 2283]
324	29574793	2022-11-17 14:28:59.843347+00:00		t	20	73329936223917277	648518346498083994	73329936223937919	648518346496990616	[ 38443 170431 2175]	[ 38469 170449 2175]
325	24673320	2022-11-17 14:28:59.843347+00:00		t	38	73118280302583270	648518346498083994	73118280302565347	648518346496990616	[ 31847 154121 2242]	[ 31857 154127 2241]
326	11200237	2022-11-17 14:28:59.843347+00:00		t	46	73681436414510339	648518346498083994	73681436414537052	648518346496175050	[ 47703 161183 2290]	[ 47681 161223 2293]
327	11596161	2022-11-17 14:28:59.843347+00:00		t	36	73611136322679287	648518346498083994	73611136322709949	648518346511268149	[ 45881 162031 2158]	[ 45893 162063 2158]
328	11200278	2022-11-17 14:28:59.843347+00:00		t	15	73681436414519479	648518346498083994	73681436414529298	648518346496990616	[ 47755 161481 2285]	[ 47723 161477 2287]
329	11200286	2022-11-17 14:28:59.843347+00:00		t	65	73681436414570109	648518346498083994	73681436414570099	648518346496990616	[ 47725 161097 2301]	[ 47743 161123 2302]
330	11200359	2022-11-17 14:28:59.843347+00:00		t	21	73681436414515084	648518346498083994	73681436414537250	648518346496990616	[ 47805 161245 2290]	[ 47819 161285 2291]
331	11200383	2022-11-17 14:28:59.843347+00:00		t	25	73681436414553281	648518346498083994	73681436414547446	648518346496990616	[ 47829 161117 2297]	[ 47843 161149 2298]
332	31305082	2022-11-17 14:28:59.843347+00:00		t	16	73118280302522857	648518346498083994	73118280302480779	648518346496990616	[ 32553 155577 2210]	[ 32533 155585 2210]
333	15640450	2022-11-17 14:28:59.843347+00:00		t	42	73540492834658789	648518346498083994	73540492834653994	648518346499724869	[ 44387 153739 2331]	[ 44411 153765 2332]
334	29329236	2022-11-17 14:28:59.843347+00:00		t	55	73611067670276264	648518346498083994	73611067670276342	648518346496990616	[ 46567 161671 2260]	[ 46533 161693 2260]
335	29329268	2022-11-17 14:28:59.843347+00:00		t	16	73611067670287238	648518346498083994	73611067670276342	648518346496990616	[ 46599 161671 2263]	[ 46583 161697 2265]
336	29329300	2022-11-17 14:28:59.843347+00:00		t	12	73611067670284529	648518346498083994	73611067670297879	648518346496990616	[ 46633 161653 2265]	[ 46625 161663 2269]
337	2603341	2022-11-17 14:28:59.843347+00:00		t	28	73611136389801832	648518346498083994	73611136389809160	648518346492280108	[ 46729 162145 2295]	[ 46747 162119 2295]
338	30854463	2022-11-17 14:28:59.843347+00:00		t	32	73822517500260481	648518346498083994	73822517500278136	648518346492280108	[ 52889 171553 2302]	[ 52919 171569 2303]
339	31090290	2022-11-17 14:28:59.843347+00:00		t	28	73470261462464062	648518346498083994	73470261462485724	648518346496990616	[ 42979 159127 2269]	[ 42959 159159 2271]
340	29213257	2022-11-17 14:28:59.843347+00:00		t	31	73540630139580181	648518346498083994	73540630139570613	648518346511268149	[ 44405 158689 2155]	[ 44377 158695 2156]
341	39398120	2022-11-17 14:28:59.843347+00:00		t	44	73611067670277666	648518346498083994	73611067670301511	648518346494201991	[ 46631 159901 2268]	[ 46621 159867 2268]
342	36115553	2022-11-17 14:28:59.843347+00:00		t	42	73681505134020797	648518346498083994	73681505134143749	648518346496175050	[ 48601 161847 2299]	[ 48595 161815 2299]
343	31118363	2022-11-17 14:28:59.843347+00:00		t	14	73188717766210301	648518346498083994	73188717766200557	648518346494201991	[ 33269 155935 2224]	[ 33277 155903 2224]
344	37054999	2022-11-17 14:28:59.843347+00:00		t	25	73822448780735516	648518346498083994	73822448780717487	648518346492280108	[ 51885 168739 2276]	[ 51907 168711 2276]
345	44715421	2022-11-17 14:28:59.843347+00:00		t	69	73610998950824390	648518346498083994	73610998950819720	648518346499724869	[ 46037 158795 2272]	[ 46073 158791 2272]
346	1673820	2022-11-17 14:28:59.843347+00:00		t	36	73470192742678794	648518346498083994	73470192742840897	648518346511268149	[ 42041 157131 2191]	[ 42067 157169 2192]
347	4454888	2022-11-17 14:28:59.843347+00:00		t	39	73540492767761916	648518346498083994	73540492767740557	648518346511268149	[ 44015 154355 2278]	[ 44029 154343 2276]
348	44801345	2022-11-17 14:28:59.843347+00:00		t	18	73751942664614013	648518346498083994	73751942664619004	648518346494201991	[ 50393 165249 2359]	[ 50411 165227 2360]
349	42094273	2022-11-17 14:28:59.843347+00:00		t	75	73610998950786979	648518346498083994	73610998950807032	648518346492280108	[ 46027 158273 2260]	[ 46007 158247 2261]
350	35826076	2022-11-17 14:28:59.843347+00:00		t	13	73540561487177795	648518346498083994	73540561487191799	648518346511268149	[ 44001 155715 2278]	[ 44031 155705 2277]
351	35825953	2022-11-17 14:28:59.843347+00:00		t	44	73540561487202594	648518346498083994	73540561487199930	648518346511268149	[ 43761 155775 2282]	[ 43757 155811 2282]
352	44714845	2022-11-17 14:28:59.843347+00:00		t	28	73610998950761986	648518346498083994	73610998950783229	648518346496990616	[ 45141 159569 2244]	[ 45151 159541 2244]
353	44714882	2022-11-17 14:28:59.843347+00:00		t	14	73610998950787871	648518346498083994	73610998950783229	648518346496990616	[ 45171 159547 2247]	[ 45189 159511 2247]
354	26700439	2022-11-17 14:28:59.843347+00:00		t	32	73681436347406750	648518346483323812	73681436347411698	648518346499724869	[ 48019 161145 2153]	[ 47989 161135 2154]
355	39689214	2022-11-17 14:28:59.843347+00:00		t	81	73399961437604254	648518346498083994	73399961437601636	648518346496990616	[ 39097 160319 2208]	[ 39103 160349 2208]
356	39689226	2022-11-17 14:28:59.843347+00:00		t	13	73399961437640968	648518346498083994	73399961437650636	648518346511268149	[ 39153 160313 2223]	[ 39131 160327 2225]
357	39689231	2022-11-17 14:28:59.843347+00:00		t	40	73399961437621702	648518346498083994	73399961437640940	648518346511268149	[ 39175 160191 2220]	[ 39147 160163 2221]
358	42294118	2022-11-17 14:28:59.843347+00:00		t	16	73046606022768778	648518346487757122	73046606022778448	648518346497151640	[ 29585 116631 2566]	[ 29571 116659 2568]
359	36482807	2022-11-17 14:28:59.843347+00:00		t	28	73751256208200065	648518346483323812	73751256208199981	648518346499864972	[ 51017 145067 3812]	[ 51047 145041 3813]
360	42294094	2022-11-17 14:28:59.843347+00:00		t	38	73046606022654522	648518346495918155	73046606022664574	648518346490277659	[ 29561 116205 2523]	[ 29525 116203 2524]
361	42294084	2022-11-17 14:28:59.843347+00:00		t	18	73046606022802460	648518346499840723	73046606022851348	648518346515315271	[ 29539 116083 2569]	[ 29511 116079 2568]
365	42293926	2022-11-17 14:28:59.843347+00:00		t	34	73046606022657043	648518346499440615	73046606022647350	648518346514235435	[ 29181 116321 2516]	[ 29169 116357 2518]
367	42294129	2022-11-17 14:28:59.843347+00:00		t	24	73046606022682692	648518346496853988	73046606022711711	648518346515315271	[ 29643 116483 2529]	[ 29615 116501 2530]
368	42294135	2022-11-17 14:28:59.843347+00:00		t	23	73046606022690188	648518346496853988	73046606022721721	648518346515315271	[ 29647 116395 2533]	[ 29617 116377 2534]
369	42293989	2022-11-17 14:28:59.843347+00:00		t	36	73046606022731365	648518346492304255	73046606022726543	648518346515315271	[ 29315 116533 2548]	[ 29329 116565 2549]
370	42293969	2022-11-17 14:28:59.843347+00:00		t	48	73046606022615111	648518346496171788	73046606022617583	648518346514235435	[ 29253 116479 2503]	[ 29281 116499 2504]
371	17517329	2022-11-17 14:28:59.843347+00:00		t	27	73399068353088619	648518346491945583	73399068353070669	648518346490499850	[ 39821 133605 2792]	[ 39783 133607 2792]
372	12128413	2022-11-17 14:28:59.843347+00:00		t	45	73117524656882997	648518346491945583	73117524656898360	648518346499897667	[ 31801 132985 2806]	[ 31829 133007 2808]
373	18422087	2022-11-17 14:28:59.843347+00:00		t	30	73398999901832956	648518346491945583	73398999901826744	648518346499897667	[ 40141 132757 3219]	[ 40117 132739 3220]
374	2603487	2022-11-17 14:28:59.843347+00:00		t	45	73611136389809301	648518346493192946	73611136389819586	648518346492280108	[ 46929 162381 2298]	[ 46937 162377 2300]
375	1509883	2022-11-17 14:28:59.843347+00:00		t	20	73398999700583800	648518346491945583	73398999700599670	648518346490499850	[ 39355 132667 2876]	[ 39379 132647 2876]
376	40465978	2022-11-17 14:28:59.843347+00:00		t	36	73469368377734204	648518346491945583	73469368377739176	648518346517772136	[ 42151 131669 2775]	[ 42161 131647 2777]
377	42296449	2022-11-17 14:28:59.843347+00:00		t	37	73116837529195682	648518346491215992	73116837529190587	648518346517452069	[ 31045 110667 2915]	[ 31063 110697 2915]
378	42296505	2022-11-17 14:28:59.843347+00:00		t	33	73116837528769893	648518346501839210	73116837528769612	648518346490436956	[ 31123 111185 2830]	[ 31153 111187 2830]
379	42296507	2022-11-17 14:28:59.843347+00:00		t	49	73116837529153406	648518346487757122	73116837529158418	648518346501839210	[ 31137 111487 2901]	[ 31159 111499 2903]
380	42296533	2022-11-17 14:28:59.843347+00:00		t	33	73116837528966166	648518346501839210	73116837529019755	648518346514384583	[ 31231 111167 2841]	[ 31215 111195 2842]
382	42296204	2022-11-17 14:28:59.843347+00:00		t	13	73116837529158075	648518346489787479	73116837529160633	648518346499432795	[ 30753 110881 2895]	[ 30735 110907 2897]
383	42296651	2022-11-17 14:28:59.843347+00:00		t	24	73116837529017151	648518346487757122	73116837529014163	648518346501839210	[ 31431 111217 2841]	[ 31431 111185 2843]
384	42296677	2022-11-17 14:28:59.843347+00:00		t	32	73116837529058236	648518346500498904	73116837529035704	648518346501839210	[ 31549 110757 2856]	[ 31513 110749 2857]
386	42296704	2022-11-17 14:28:59.843347+00:00		t	27	73116837529170699	648518346521550329	73116837529155600	648518346499432795	[ 31567 111095 2902]	[ 31559 111071 2902]
387	42296715	2022-11-17 14:28:59.843347+00:00		t	17	73116837528791997	648518346514141918	73116837528798144	648518346501839210	[ 31621 111505 2827]	[ 31593 111537 2828]
388	42296754	2022-11-17 14:28:59.843347+00:00		t	14	73116837529077801	648518346501839210	73116837529113207	648518346514384583	[ 31677 110997 2872]	[ 31669 111033 2874]
389	42296261	2022-11-17 14:28:59.843347+00:00		t	33	73116837529029089	648518346514141918	73116837529037905	648518346501839210	[ 30837 110791 2853]	[ 30811 110795 2854]
390	42296286	2022-11-17 14:28:59.843347+00:00		t	40	73116837529046873	648518346514141918	73116837529055948	648518346501839210	[ 30871 110789 2857]	[ 30845 110795 2859]
391	42296243	2022-11-17 14:28:59.843347+00:00		t	19	73116837529051629	648518346489787479	73116837529080465	648518346491969931	[ 30799 111521 2859]	[ 30785 111489 2860]
392	42296802	2022-11-17 14:28:59.843347+00:00		t	32	73116837529095238	648518346501839210	73116837529113207	648518346514384583	[ 31753 110957 2877]	[ 31739 110985 2878]
393	42296766	2022-11-17 14:28:59.843347+00:00		t	23	73116837529127554	648518346487498387	73116837529113132	648518346501839210	[ 31719 110837 2884]	[ 31691 110845 2884]
394	42296389	2022-11-17 14:28:59.843347+00:00		t	41	73116837529113472	648518346487757122	73116837529083290	648518346474236781	[ 31019 111479 2880]	[ 30991 111461 2881]
395	42296380	2022-11-17 14:28:59.843347+00:00		t	20	73116837529044735	648518346501839210	73116837529044684	648518346514384583	[ 31009 111085 2851]	[ 30979 111069 2853]
397	42296486	2022-11-17 14:28:59.843347+00:00		t	49	73116837529188343	648518346495918155	73116837529208754	648518346473303908	[ 31107 111525 2917]	[ 31121 111553 2918]
398	42296422	2022-11-17 14:28:59.843347+00:00		t	17	73116837529051544	648518346474236781	73116837529058447	648518346517452069	[ 31039 111351 2857]	[ 31029 111321 2857]
399	42296407	2022-11-17 14:28:59.843347+00:00		t	38	73116837529195682	648518346491215992	73116837529182707	648518346487484563	[ 31013 110677 2913]	[ 31013 110709 2913]
400	42296363	2022-11-17 14:28:59.843347+00:00		t	29	73116837529134264	648518346489787479	73116837529141261	648518346474236781	[ 30943 110675 2894]	[ 30959 110651 2895]
401	42296379	2022-11-17 14:28:59.843347+00:00		t	41	73116837529134264	648518346489787479	73116837529148384	648518346493882681	[ 30953 110709 2894]	[ 30985 110711 2895]
402	3295240	2022-11-17 14:28:59.843347+00:00		t	25	73680887396776427	648518346514491335	73680887396778930	648518346504007630	[ 48055 144439 3640]	[ 48083 144451 3640]
403	3295241	2022-11-17 14:28:59.843347+00:00		t	40	73680887396776427	648518346514491335	73680887396786451	648518346504007630	[ 48071 144485 3646]	[ 48091 144519 3646]
404	18422124	2022-11-17 14:28:59.843347+00:00		t	50	73398999901823934	648518346491945583	73398999901835993	648518346499897667	[ 40249 132945 3227]	[ 40227 132951 3229]
410	32108062	2022-11-17 14:28:59.843347+00:00		t	45	73259155230043399	648518346476847281	73259155230040567	648518346514235435	[ 35681 159197 2300]	[ 35695 159175 2300]
412	32107588	2022-11-17 14:28:59.843347+00:00		t	29	73259155229956714	648518346506556753	73259155229961486	648518346499724869	[ 34927 159151 2264]	[ 34925 159175 2266]
413	42365021	2022-11-17 14:28:59.843347+00:00		t	25	73117456004453372	648518346514339665	73117456004458209	648518346499141185	[ 31325 130829 2907]	[ 31331 130817 2906]
414	42365022	2022-11-17 14:28:59.843347+00:00		t	16	73117456004479694	648518346514339665	73117456004504679	648518346494201991	[ 31331 130839 2921]	[ 31327 130863 2922]
415	42365037	2022-11-17 14:28:59.843347+00:00		t	24	73117456004481985	648518346514339665	73117456004504679	648518346494201991	[ 31387 130847 2918]	[ 31369 130883 2919]
416	42365006	2022-11-17 14:28:59.843347+00:00		t	71	73117456004488970	648518346490488072	73117456004486393	648518346496175050	[ 31251 130309 2916]	[ 31259 130279 2917]
418	42365071	2022-11-17 14:28:59.843347+00:00		t	14	73117456004304973	648518346478231509	73117456004302241	648518346499141185	[ 31415 130989 2841]	[ 31441 130985 2840]
419	42365065	2022-11-17 14:28:59.843347+00:00		t	40	73117456004481985	648518346514339665	73117456004494746	648518346494201991	[ 31417 130857 2916]	[ 31431 130887 2918]
420	42365073	2022-11-17 14:28:59.843347+00:00		t	15	73117456004482017	648518346514339665	73117456004494731	648518346499141185	[ 31443 130871 2913]	[ 31447 130907 2914]
421	42365076	2022-11-17 14:28:59.843347+00:00		t	33	73117456004453300	648518346514339665	73117456004472981	648518346499141185	[ 31471 130821 2905]	[ 31471 130863 2905]
422	42365101	2022-11-17 14:28:59.843347+00:00		t	37	73117456004479683	648518346514339665	73117456004494708	648518346494201991	[ 31511 130809 2918]	[ 31541 130823 2919]
423	42365050	2022-11-17 14:28:59.843347+00:00		t	38	73117456004477616	648518346514339665	73117456004470752	648518346515315271	[ 31367 130937 2908]	[ 31395 130921 2910]
424	42365056	2022-11-17 14:28:59.843347+00:00		t	36	73117456004482017	648518346514339665	73117456004475237	648518346515315271	[ 31417 130873 2912]	[ 31409 130901 2911]
425	42365074	2022-11-17 14:28:59.843347+00:00		t	16	73117456004463471	648518346514339665	73117456004455839	648518346515315271	[ 31429 131011 2906]	[ 31445 130983 2907]
426	42365086	2022-11-17 14:28:59.843347+00:00		t	35	73117456004486800	648518346514339665	73117456004465844	648518346515315271	[ 31487 130817 2904]	[ 31509 130849 2905]
430	42331471	2022-11-17 14:28:59.843347+00:00		t	53	73116906181388859	648518346499902531	73116906181370421	648518346482497172	[ 31773 113389 2714]	[ 31745 113379 2714]
431	32107604	2022-11-17 14:28:59.843347+00:00		t	43	73259155230005891	648518346506556753	73259155230015872	648518346499897667	[ 34967 158993 2289]	[ 34985 159025 2290]
432	32107611	2022-11-17 14:28:59.843347+00:00		t	20	73259155230035503	648518346506556753	73259155230025876	648518346499724869	[ 34951 159063 2295]	[ 34983 159081 2295]
433	32107615	2022-11-17 14:28:59.843347+00:00		t	27	73259155230040489	648518346506556753	73259155230025840	648518346499724869	[ 34959 159013 2296]	[ 34991 158993 2297]
434	32107619	2022-11-17 14:28:59.843347+00:00		t	26	73259155229844481	648518346506556753	73259155229829611	648518346496990616	[ 35013 159117 2213]	[ 34999 159143 2214]
435	32108101	2022-11-17 14:28:59.843347+00:00		t	31	73259155230080483	648518346506556753	73259155230145457	648518346514235435	[ 35801 159231 2310]	[ 35781 159203 2310]
436	32108111	2022-11-17 14:28:59.843347+00:00		t	31	73259155230003754	648518346476797617	73259155230001452	648518346517772136	[ 35793 159679 2285]	[ 35809 159709 2287]
439	32108081	2022-11-17 14:28:59.843347+00:00		t	32	73259155229886905	648518346471899547	73259155229858606	648518346496175050	[ 35723 158943 2233]	[ 35735 158979 2233]
440	42364994	2022-11-17 14:28:59.843347+00:00		t	29	73117456004366615	648518346478231509	73117456004364393	648518346499141185	[ 31245 131007 2863]	[ 31223 131035 2864]
442	42365105	2022-11-17 14:28:59.843347+00:00		t	20	73117456004475112	648518346514339665	73117456004460611	648518346499141185	[ 31547 130715 2907]	[ 31539 130721 2906]
443	42365116	2022-11-17 14:28:59.843347+00:00		t	18	73117456004475117	648518346514339665	73117456004477476	648518346494201991	[ 31561 130751 2909]	[ 31557 130777 2910]
444	42365135	2022-11-17 14:28:59.843347+00:00		t	51	73117456004470684	648518346514339665	73117456004479637	648518346494201991	[ 31605 130747 2909]	[ 31599 130749 2912]
445	42365179	2022-11-17 14:28:59.843347+00:00		t	28	73117456004472964	648518346514339665	73117456004458186	648518346499141185	[ 31629 130787 2906]	[ 31655 130789 2905]
447	32107627	2022-11-17 14:28:59.843347+00:00		t	33	73259155229837094	648518346496175050	73259155229821500	648518346494201991	[ 34995 159243 2213]	[ 35015 159227 2212]
448	42364852	2022-11-17 14:28:59.843347+00:00		t	32	73117456004540487	648518346487914452	73117456004587464	648518346494201991	[ 30825 130895 2940]	[ 30839 130915 2943]
449	42364876	2022-11-17 14:28:59.843347+00:00		t	19	73117456004507508	648518346514339665	73117456004540553	648518346481398927	[ 30909 130977 2922]	[ 30891 131001 2923]
450	42364905	2022-11-17 14:28:59.843347+00:00		t	27	73117456004522237	648518346514339665	73117456004540553	648518346481398927	[ 30925 130971 2927]	[ 30931 130991 2927]
451	42364906	2022-11-17 14:28:59.843347+00:00		t	23	73117456004512761	648518346514452305	73117456004530077	648518346494201991	[ 30923 131031 2931]	[ 30933 130991 2931]
452	42364860	2022-11-17 14:28:59.843347+00:00		t	16	73117456004429202	648518346514452305	73117456004424464	648518346517652772	[ 30819 131019 2889]	[ 30847 131041 2889]
453	42364932	2022-11-17 14:28:59.843347+00:00		t	26	73117456004507451	648518346514339665	73117456004482112	648518346481398927	[ 31001 130999 2916]	[ 31003 130985 2915]
454	32107694	2022-11-17 14:28:59.843347+00:00		t	24	73259155229952328	648518346477528284	73259155229957060	648518346517772136	[ 35135 159547 2269]	[ 35141 159583 2269]
455	42365196	2022-11-17 14:28:59.843347+00:00		t	23	73117456004491994	648518346514332497	73117456004479630	648518346494201991	[ 31677 130801 2917]	[ 31683 130779 2915]
456	42365214	2022-11-17 14:28:59.843347+00:00		t	14	73117456004527265	648518346514452305	73117456004517481	648518346494201991	[ 31677 130867 2932]	[ 31705 130887 2932]
457	42365124	2022-11-17 14:28:59.843347+00:00		t	34	73117456004405883	648518346515315271	73117456004398631	648518346499141185	[ 31553 131011 2882]	[ 31583 130993 2882]
458	42365127	2022-11-17 14:28:59.843347+00:00		t	13	73117456004369490	648518346497035928	73117456004405883	648518346515315271	[ 31621 131033 2876]	[ 31581 131035 2877]
459	32107671	2022-11-17 14:28:59.843347+00:00		t	15	73259155230026333	648518346496740506	73259155230036129	648518346494201991	[ 35079 159733 2298]	[ 35109 159743 2300]
460	42365107	2022-11-17 14:28:59.843347+00:00		t	26	73117456004479683	648518346514339665	73117456004479672	648518346515315271	[ 31501 130811 2907]	[ 31541 130825 2908]
461	42365136	2022-11-17 14:28:59.843347+00:00		t	26	73117456004499348	648518346514339665	73117456004512303	648518346515315271	[ 31609 130639 2920]	[ 31599 130661 2921]
462	42365149	2022-11-17 14:28:59.843347+00:00		t	22	73117456004497011	648518346514332497	73117456004470738	648518346515315271	[ 31637 130799 2920]	[ 31617 130777 2919]
463	32107696	2022-11-17 14:28:59.843347+00:00		t	25	73259155230031027	648518346496740506	73259155230030977	648518346494201991	[ 35133 159691 2297]	[ 35147 159689 2298]
464	32107701	2022-11-17 14:28:59.843347+00:00		t	31	73259155230043578	648518346496740506	73259155230047302	648518346494201991	[ 35131 159627 2299]	[ 35153 159609 2300]
465	32107735	2022-11-17 14:28:59.843347+00:00		t	36	73259155230023254	648518346506556753	73259155230028006	648518346499724869	[ 35219 158859 2294]	[ 35207 158871 2296]
466	32107734	2022-11-17 14:28:59.843347+00:00		t	28	73259155229836789	648518346494152249	73259155229782993	648518346496990616	[ 35213 158829 2201]	[ 35213 158809 2200]
467	32107740	2022-11-17 14:28:59.843347+00:00		t	54	73259155229912992	648518346506556753	73259155229925857	648518346517772136	[ 35201 159509 2252]	[ 35221 159543 2253]
468	32107713	2022-11-17 14:28:59.843347+00:00		t	12	73259155229928256	648518346506556753	73259155229944951	648518346517772136	[ 35193 159497 2258]	[ 35171 159531 2259]
469	42365605	2022-11-17 14:28:59.843347+00:00		t	27	73468543944907748	648518346494062393	73468543945099043	648518346517452069	[ 41555 106957 3091]	[ 41565 106979 3092]
470	42365620	2022-11-17 14:28:59.843347+00:00		t	22	73468543945110247	648518346494062393	73468543944912281	648518346517452069	[ 41627 107079 3090]	[ 41601 107079 3089]
471	32107769	2022-11-17 14:28:59.843347+00:00		t	28	73259155230033374	648518346506556753	73259155230040893	648518346494201991	[ 35247 159561 2294]	[ 35257 159587 2293]
472	32108516	2022-11-17 14:28:59.843347+00:00		t	38	72623981710118741	648518346511819888	72623981710211682	648518346499141441	[ 17489 104081 3344]	[ 17509 104117 3344]
474	32108523	2022-11-17 14:28:59.843347+00:00		t	15	72623981710233883	648518346511819888	72623981710104093	648518346493825393	[ 17487 103895 3341]	[ 17515 103869 3341]
475	32108524	2022-11-17 14:28:59.843347+00:00		t	31	72623981710304874	648518346504877427	72623981710283159	648518346493825393	[ 17511 103707 3363]	[ 17529 103683 3362]
476	32107810	2022-11-17 14:28:59.843347+00:00		t	29	73259155230016282	648518346506556753	73259155230051105	648518346494201991	[ 35307 159693 2301]	[ 35293 159669 2302]
477	32107829	2022-11-17 14:28:59.843347+00:00		t	16	73259155230056122	648518346486062752	73259155230051191	648518346494201991	[ 35341 159679 2310]	[ 35317 159717 2311]
478	32107830	2022-11-17 14:28:59.843347+00:00		t	12	73259155229923078	648518346506556753	73259155229939941	648518346499897667	[ 35351 159115 2258]	[ 35319 159141 2258]
479	32107857	2022-11-17 14:28:59.843347+00:00		t	32	73259155229874176	648518346506556753	73259155229866343	648518346517772136	[ 35327 159743 2235]	[ 35353 159723 2236]
480	32107859	2022-11-17 14:28:59.843347+00:00		t	34	73259155229947323	648518346506556753	73259155229942528	648518346517772136	[ 35387 159273 2260]	[ 35357 159267 2261]
481	32107875	2022-11-17 14:28:59.843347+00:00		t	47	73259155229923367	648518346486667469	73259155229933094	648518346499724869	[ 35395 159663 2255]	[ 35379 159695 2256]
482	32107744	2022-11-17 14:28:59.843347+00:00		t	25	73259155230051017	648518346506556753	73259155230047302	648518346494201991	[ 35227 159585 2303]	[ 35221 159615 2303]
483	32107748	2022-11-17 14:28:59.843347+00:00		t	36	73259155230015843	648518346506556753	73259155229980934	648518346499897667	[ 35201 158933 2284]	[ 35229 158943 2283]
485	32107961	2022-11-17 14:28:59.843347+00:00		t	13	73259155229964159	648518346486667469	73259155229954703	648518346499724869	[ 35509 159515 2263]	[ 35527 159499 2265]
486	32107948	2022-11-17 14:28:59.843347+00:00		t	29	73259155230043113	648518346476809393	73259155230054436	648518346517652772	[ 35463 158761 2304]	[ 35499 158773 2304]
487	32107957	2022-11-17 14:28:59.843347+00:00		t	56	73259155229917976	648518346496175050	73259155229915422	648518346499897667	[ 35487 159215 2249]	[ 35527 159203 2249]
490	32107987	2022-11-17 14:28:59.843347+00:00		t	29	73259155229952029	648518346493246640	73259155229944596	648518346499897667	[ 35553 158959 2261]	[ 35585 158943 2260]
491	32108820	2022-11-17 14:28:59.843347+00:00		t	15	72623981710119861	648518346514007065	72623981710161148	648518346499141441	[ 18155 103999 3339]	[ 18129 103971 3340]
492	32108976	2022-11-17 14:28:59.843347+00:00		t	27	72623981710258445	648518346495414351	72623981710256032	648518346493825393	[ 18319 104169 3350]	[ 18327 104201 3351]
493	32108978	2022-11-17 14:28:59.843347+00:00		t	29	72624050429746816	648518346514428359	72623981710283901	648518346493825393	[ 18311 104455 3362]	[ 18327 104431 3363]
494	32108983	2022-11-17 14:28:59.843347+00:00		t	21	72623981710243183	648518346495414351	72623981710124955	648518346493825393	[ 18311 104155 3343]	[ 18333 104131 3343]
495	32109000	2022-11-17 14:28:59.843347+00:00		t	20	72623981710200418	648518346514007065	72623981710249825	648518346493825393	[ 18377 104283 3350]	[ 18353 104291 3350]
496	41269677	2022-11-17 14:28:59.843347+00:00		t	32	73398243786575797	648518346511268149	73398243786540983	648518346488551663	[ 39425 109337 2944]	[ 39445 109375 2945]
497	32109007	2022-11-17 14:28:59.843347+00:00		t	17	72623981710228432	648518346495414351	72623981710273664	648518346493825393	[ 18347 104137 3354]	[ 18359 104163 3356]
498	42390447	2022-11-17 14:28:59.843347+00:00		t	16	72905731162475167	648518346501992810	72905731162463023	648518346482497172	[ 26013 111275 2681]	[ 26049 111269 2681]
499	42390585	2022-11-17 14:28:59.843347+00:00		t	30	72905731162451803	648518346491691070	72905731162457321	648518346482497172	[ 26257 111211 2678]	[ 26231 111189 2678]
500	42390595	2022-11-17 14:28:59.843347+00:00		t	24	72905731162457400	648518346491691070	72905731162466026	648518346482497172	[ 26275 111247 2681]	[ 26249 111229 2682]
503	42396096	2022-11-17 14:28:59.843347+00:00		t	21	73468543676923490	648518346496329789	73468543676928578	648518346466900846	[ 41161 107153 2658]	[ 41145 107183 2658]
504	12031342	2022-11-17 14:28:59.843347+00:00		t	37	73539874829322121	648518346483323812	73539874829317392	648518346517652772	[ 44525 135335 3298]	[ 44567 135327 3299]
505	42419192	2022-11-17 14:28:59.843347+00:00		t	13	73398930981050154	648518346499902531	73398930981026650	648518346465071989	[ 39001 130027 2857]	[ 39007 130001 2857]
506	25535055	2022-11-17 14:28:59.843347+00:00		t	22	73610381146477072	648518346483323812	73610381146467069	648518346515738442	[ 46761 140807 3475]	[ 46787 140793 3475]
508	8136725	2022-11-17 14:28:59.843347+00:00		t	37	73117524657013422	648518346479951589	73117524656931125	648518346514235435	[ 31617 131763 2819]	[ 31651 131753 2819]
509	8136727	2022-11-17 14:28:59.843347+00:00		t	44	73117524656910036	648518346479951589	73117524656931125	648518346514235435	[ 31631 131811 2816]	[ 31663 131795 2817]
510	42419343	2022-11-17 14:28:59.843347+00:00		t	39	73398930981253306	648518346492282297	73398930981418832	648518346481263717	[ 39287 129191 2948]	[ 39297 129227 2949]
511	42419390	2022-11-17 14:28:59.843347+00:00		t	13	73398930981215714	648518346488894449	73398930981220154	648518346481263717	[ 39395 129481 2926]	[ 39391 129533 2927]
512	42419391	2022-11-17 14:28:59.843347+00:00		t	24	73398930981419431	648518346488894449	73398930981264334	648518346481263717	[ 39433 129273 2944]	[ 39405 129255 2944]
513	42419404	2022-11-17 14:28:59.843347+00:00		t	31	73398930981235629	648518346492282297	73398930981377805	648518346481263717	[ 39399 129131 2947]	[ 39427 129151 2948]
514	42419414	2022-11-17 14:28:59.843347+00:00		t	19	73398930981259446	648518346506268574	73398930981254501	648518346481263717	[ 39429 129477 2948]	[ 39441 129521 2949]
515	42419435	2022-11-17 14:28:59.843347+00:00		t	44	73398930981182153	648518346486199954	73398930981187246	648518346481263717	[ 39493 129467 2915]	[ 39499 129503 2915]
516	15390687	2022-11-17 14:28:59.843347+00:00		t	13	73116768608419510	648518346479951589	73116768608407960	648518346514235435	[ 32441 109029 2534]	[ 32463 109017 2533]
517	19616170	2022-11-17 14:28:59.843347+00:00		t	16	73047155912599662	648518346479951589	73047155912607510	648518346514235435	[ 30649 132551 2756]	[ 30623 132579 2757]
518	16910666	2022-11-17 14:28:59.843347+00:00		t	22	73047155912726743	648518346479951589	73047155912711517	648518346514235435	[ 30045 131403 2799]	[ 30055 131427 2799]
521	42419225	2022-11-17 14:28:59.843347+00:00		t	16	73398930981050178	648518346499902531	73398930981039627	648518346465071989	[ 39057 130035 2858]	[ 39073 130017 2858]
522	42419259	2022-11-17 14:28:59.843347+00:00		t	20	73398930981159702	648518346486199954	73398930981169656	648518346481263717	[ 39179 129665 2902]	[ 39169 129697 2904]
523	30295253	2022-11-17 14:28:59.843347+00:00		t	60	73469437365742947	648518346483323812	73469437365754502	648518346499724869	[ 42561 133873 3325]	[ 42551 133911 3326]
524	30295389	2022-11-17 14:28:59.843347+00:00		t	88	73469437365586170	648518346483323812	73469437365586103	648518346514235435	[ 42781 133997 3262]	[ 42819 133989 3263]
525	41701694	2022-11-17 14:28:59.843347+00:00		t	35	72976855954953748	648518346479951589	72976855954956140	648518346517652772	[ 27191 133377 2871]	[ 27199 133351 2871]
527	4853826	2022-11-17 14:28:59.843347+00:00		t	53	73469368444773798	648518346484837965	73469368444754067	648518346517652772	[ 41401 132903 2870]	[ 41361 132917 2870]
528	42419521	2022-11-17 14:28:59.843347+00:00		t	17	73398930981117542	648518346465071989	73398930981115096	648518346499137345	[ 39913 130053 2886]	[ 39893 130031 2886]
529	18177922	2022-11-17 14:28:59.843347+00:00		t	28	73610999017894305	648518346483323812	73610999017889567	648518346499724869	[ 46897 158245 2384]	[ 46921 158263 2384]
530	34606515	2022-11-17 14:28:59.843347+00:00		t	29	73539874896228420	648518346483323812	73539874896246018	648518346499724869	[ 44777 137023 3358]	[ 44783 136991 3359]
531	34606519	2022-11-17 14:28:59.843347+00:00		t	66	73539874896228420	648518346483323812	73539874896219327	648518346517652772	[ 44775 137017 3356]	[ 44791 136989 3356]
532	5633025	2022-11-17 14:28:59.843347+00:00		t	49	73398999834869682	648518346483323812	73398999834872393	648518346465071989	[ 40771 131763 3164]	[ 40799 131789 3165]
533	5633035	2022-11-17 14:28:59.843347+00:00		t	18	73398999834827754	648518346483323812	73398999834832581	648518346494201991	[ 40795 131749 3137]	[ 40825 131755 3137]
534	5632998	2022-11-17 14:28:59.843347+00:00		t	24	73398999834756728	648518346483323812	73398999834774842	648518346494201991	[ 40709 131901 3120]	[ 40743 131883 3120]
536	22271339	2022-11-17 14:28:59.843347+00:00		t	18	73398106414359432	648518346483323812	73398106414371044	648518346494201991	[ 40883 106145 2968]	[ 40915 106125 2969]
537	4853857	2022-11-17 14:28:59.843347+00:00		t	42	73469368444778414	648518346484837965	73469368444761393	648518346517652772	[ 41431 132687 2872]	[ 41393 132679 2872]
538	27714431	2022-11-17 14:28:59.843347+00:00		t	34	73469368646140388	648518346483323812	73469368646147870	648518346514235435	[ 42753 132667 3281]	[ 42775 132675 3283]
539	27714425	2022-11-17 14:28:59.843347+00:00		t	16	73469368646114799	648518346483323812	73469368646096902	648518346494201991	[ 42733 132771 3266]	[ 42771 132753 3267]
540	27714462	2022-11-17 14:28:59.843347+00:00		t	29	73469368646117171	648518346483323812	73469368646112561	648518346494201991	[ 42773 132825 3269]	[ 42813 132831 3270]
541	13355383	2022-11-17 14:28:59.843347+00:00		t	38	73751805225621059	648518346483323812	73751805225602604	648518346494201991	[ 49237 161011 2339]	[ 49251 160985 2340]
542	23067972	2022-11-17 14:28:59.843347+00:00		t	31	73398175067002981	648518346483323812	73398175066995091	648518346499724869	[ 39963 107167 2951]	[ 39933 107193 2953]
543	27694860	2022-11-17 14:28:59.843347+00:00		t	41	73540424115407788	648518346483323812	73540424115367595	648518346494201991	[ 43157 152369 2406]	[ 43149 152389 2405]
544	4903033	2022-11-17 14:28:59.843347+00:00		t	34	73328562304069312	648518346483323812	73328562304054950	648518346465071989	[ 37947 130835 3014]	[ 37919 130841 3013]
545	4903045	2022-11-17 14:28:59.843347+00:00		t	24	73328562304052565	648518346483323812	73328562304052602	648518346494201991	[ 37971 130849 3013]	[ 37945 130879 3013]
546	13355384	2022-11-17 14:28:59.843347+00:00		t	36	73751805225610436	648518346483323812	73751805225637059	648518346494201991	[ 49265 161139 2335]	[ 49257 161171 2335]
547	4903167	2022-11-17 14:28:59.843347+00:00		t	53	73328562303976590	648518346483323812	73328562303965776	648518346494201991	[ 38205 130821 2982]	[ 38241 130827 2982]
548	3619851	2022-11-17 14:28:59.843347+00:00		t	49	73538843902562077	648518346483323812	73538843902734916	648518346514235435	[ 43019 106049 2975]	[ 43043 106093 2976]
549	31088609	2022-11-17 14:28:59.843347+00:00		t	36	73258193559908078	648518346483323812	73258193559908082	648518346499724869	[ 36549 130343 3023]	[ 36519 130351 3023]
551	19062806	2022-11-17 14:28:59.843347+00:00		t	31	73398999834782495	648518346483323812	73398999834777521	648518346494201991	[ 39037 131445 3125]	[ 39017 131479 3125]
552	19062820	2022-11-17 14:28:59.843347+00:00		t	52	73398999834789902	648518346483323812	73398999834797710	648518346494201991	[ 39077 131425 3133]	[ 39075 131467 3134]
553	27714323	2022-11-17 14:28:59.843347+00:00		t	19	73469368646117223	648518346483323812	73469368646130778	648518346499724869	[ 42625 132775 3277]	[ 42593 132773 3278]
554	40548031	2022-11-17 14:28:59.843347+00:00		t	43	73822517500246842	648518346483323812	73822517500283865	648518346499724869	[ 52987 170443 2306]	[ 53017 170443 2307]
555	25535084	2022-11-17 14:28:59.843347+00:00		t	16	73610381146577873	648518346483323812	73610381146580328	648518346490658557	[ 46855 140945 3508]	[ 46861 140989 3508]
556	26604990	2022-11-17 14:28:59.843347+00:00		t	33	73681436481416999	648518346483323812	73681436481424344	648518346494201991	[ 49147 161093 2327]	[ 49117 161105 2328]
557	26604999	2022-11-17 14:28:59.843347+00:00		t	38	73751805225605339	648518346483323812	73681436481435961	648518346494201991	[ 49165 161123 2330]	[ 49139 161137 2332]
558	28912442	2022-11-17 14:28:59.843347+00:00		t	45	73398174999891824	648518346483323812	73398174999884077	648518346499724869	[ 40077 107871 2806]	[ 40109 107863 2806]
559	36780896	2022-11-17 14:28:59.843347+00:00		t	42	73539806109679969	648518346483323812	73539806109684918	648518346517652772	[ 43093 134299 3239]	[ 43101 134277 3238]
560	3619853	2022-11-17 14:28:59.843347+00:00		t	35	73538843902759318	648518346483323812	73538843902759301	648518346514235435	[ 43015 105987 2983]	[ 43043 105965 2984]
561	3619879	2022-11-17 14:28:59.843347+00:00		t	47	73538843902562077	648518346483323812	73538843902729959	648518346514235435	[ 43061 106013 2963]	[ 43109 106013 2964]
562	5632977	2022-11-17 14:28:59.843347+00:00		t	17	73398999834987822	648518346483323812	73398999834988289	648518346499724869	[ 40679 131677 3204]	[ 40697 131705 3204]
563	5633028	2022-11-17 14:28:59.843347+00:00		t	43	73398999834825412	648518346483323812	73398999834795084	648518346494201991	[ 40777 131755 3133]	[ 40805 131771 3132]
564	5633030	2022-11-17 14:28:59.843347+00:00		t	25	73398999834869682	648518346483323812	73398999834837279	648518346494201991	[ 40785 131757 3156]	[ 40807 131785 3156]
565	16582903	2022-11-17 14:28:59.843347+00:00		t	24	73398106347332975	648518346483323812	73398106347317957	648518346499724869	[ 39127 105663 2878]	[ 39151 105643 2877]
566	16630026	2022-11-17 14:28:59.843347+00:00		t	92	73681504999700765	648518346483323812	73681504999687758	648518346499724869	[ 48195 162095 1985]	[ 48177 162119 1985]
567	9183308	2022-11-17 14:28:59.843347+00:00		t	41	73681436414469228	648518346483323812	73681436414476843	648518346514235435	[ 48419 160439 2267]	[ 48445 160421 2268]
568	4115215	2022-11-17 14:28:59.843347+00:00		t	23	73468475158546295	648518346483323812	73468475158558197	648518346494201991	[ 42943 105945 2980]	[ 42939 105905 2979]
569	2027596	2022-11-17 14:28:59.843347+00:00		t	18	73398174999893955	648518346483323812	73398174999876417	648518346499724869	[ 40163 107195 2798]	[ 40179 107223 2799]
570	2027627	2022-11-17 14:28:59.843347+00:00		t	46	73398174999869371	648518346483323812	73398174999878665	648518346499724869	[ 40239 107111 2796]	[ 40265 107089 2797]
571	9685018	2022-11-17 14:28:59.843347+00:00		t	44	73398999901911435	648518346483323812	73398999901902684	648518346499724869	[ 39483 132435 3258]	[ 39515 132423 3258]
572	9685027	2022-11-17 14:28:59.843347+00:00		t	35	73398999901916288	648518346483323812	73398999901923997	648518346499724869	[ 39491 132507 3259]	[ 39527 132523 3260]
573	9684957	2022-11-17 14:28:59.843347+00:00		t	61	73398999901666697	648518346483323812	73398999901655010	648518346509715514	[ 39395 132945 3215]	[ 39419 132913 3215]
574	14554427	2022-11-17 14:28:59.843347+00:00		t	22	73538912622292741	648518346483323812	73538912622290378	648518346499724869	[ 43409 107089 2993]	[ 43379 107087 2994]
575	14554613	2022-11-17 14:28:59.843347+00:00		t	77	73538912622452065	648518346483323812	73538912622457237	648518346499724869	[ 43785 107417 3063]	[ 43763 107449 3062]
576	14554300	2022-11-17 14:28:59.843347+00:00		t	37	73538912622363931	648518346483323812	73538912622376171	648518346494201991	[ 43117 106901 3032]	[ 43105 106881 3032]
577	14554666	2022-11-17 14:28:59.843347+00:00		t	46	73538843902924863	648518346483323812	73538912622445716	648518346494201991	[ 43985 106493 3056]	[ 43963 106525 3057]
578	14554685	2022-11-17 14:28:59.843347+00:00		t	47	73538912622453404	648518346483323812	73538912622454034	648518346494201991	[ 44047 106567 3059]	[ 44017 106595 3059]
579	1820570	2022-11-17 14:28:59.843347+00:00		t	31	73470055371217109	648518346483323812	73470055371204864	648518346494201991	[ 42985 152229 2412]	[ 42991 152211 2410]
580	16474303	2022-11-17 14:28:59.843347+00:00		t	52	73822448847752282	648518346483323812	73822448847761029	648518346494201991	[ 52065 169011 2375]	[ 52085 168983 2375]
581	16474308	2022-11-17 14:28:59.843347+00:00		t	15	73822448847740044	648518346483323812	73822448847742509	648518346494201991	[ 52113 169067 2366]	[ 52115 169027 2366]
582	16474310	2022-11-17 14:28:59.843347+00:00		t	24	73822448847776069	648518346483323812	73822448847780618	648518346499724869	[ 52085 168987 2384]	[ 52119 168977 2385]
583	17018134	2022-11-17 14:28:59.843347+00:00		t	95	73610930231205958	648518346483323812	73610930231188185	648518346494201991	[ 46455 157355 2201]	[ 46439 157325 2201]
584	7463895	2022-11-17 14:28:59.843347+00:00		t	38	73539737323254333	648518346483323812	73539737323257000	648518346499724869	[ 43227 132429 3183]	[ 43213 132463 3184]
585	7463910	2022-11-17 14:28:59.843347+00:00		t	38	73539737323290687	648518346483323812	73539737323294630	648518346514235435	[ 43239 132259 3194]	[ 43239 132219 3194]
586	32407125	2022-11-17 14:28:59.843347+00:00		t	62	73539874829313015	648518346483323812	73539874829312998	648518346494201991	[ 44799 136249 3299]	[ 44819 136217 3299]
587	18439734	2022-11-17 14:28:59.843347+00:00		t	20	73398175066976478	648518346483323812	73398175066987106	648518346499724869	[ 39985 108355 2934]	[ 39967 108321 2934]
588	15310183	2022-11-17 14:28:59.843347+00:00		t	34	73470055304033998	648518346483323812	73470055304039123	648518346499724869	[ 42233 153373 2257]	[ 42225 153339 2257]
589	32998011	2022-11-17 14:28:59.843347+00:00		t	27	73539874829257573	648518346483323812	73539874829243091	648518346499724869	[ 44001 136531 3264]	[ 44023 136509 3264]
590	36943400	2022-11-17 14:28:59.843347+00:00		t	20	73538843969953118	648518346483323812	73538843969945215	648518346499724869	[ 45011 106093 3137]	[ 45023 106065 3136]
591	37288586	2022-11-17 14:28:59.843347+00:00		t	40	73681504999700683	648518346483323812	73681504999685184	648518346499724869	[ 48133 162023 1984]	[ 48105 162019 1984]
592	34585530	2022-11-17 14:28:59.843347+00:00		t	19	73752011384147417	648518346483323812	73752011384130461	648518346499724869	[ 50055 166323 2381]	[ 50073 166297 2381]
593	38808787	2022-11-17 14:28:59.843347+00:00		t	32	73468543878163446	648518346483323812	73468543878142606	648518346499724869	[ 41705 108251 3004]	[ 41707 108279 3004]
594	38808810	2022-11-17 14:28:59.843347+00:00		t	68	73468543878196954	648518346483323812	73468543878165756	648518346499724869	[ 41785 108185 3018]	[ 41813 108159 3018]
595	38808824	2022-11-17 14:28:59.843347+00:00		t	19	73468543878213152	648518346483323812	73468543878213153	648518346499724869	[ 41795 108489 3028]	[ 41835 108497 3028]
596	9125729	2022-11-17 14:28:59.843347+00:00		t	51	73681436414345760	648518346483323812	73681436414343339	648518346499724869	[ 48275 161187 2214]	[ 48257 161159 2214]
597	9125769	2022-11-17 14:28:59.843347+00:00		t	30	73681436414361225	648518346483323812	73681436414366710	648518346499724869	[ 48301 161321 2227]	[ 48301 161343 2226]
598	8170244	2022-11-17 14:28:59.843347+00:00		t	45	73539187299077192	648518346483323812	73539187299087174	648518346514235435	[ 44129 115055 2681]	[ 44119 115095 2681]
599	44526556	2022-11-17 14:28:59.843347+00:00		t	33	73469368713094084	648518346483323812	73469368713075882	648518346494201991	[ 41089 132571 3350]	[ 41107 132549 3350]
600	21092352	2022-11-17 14:28:59.843347+00:00		t	52	73469368645999126	648518346483323812	73469368646010275	648518346494201991	[ 41915 132401 3233]	[ 41933 132417 3232]
601	37513661	2022-11-17 14:28:59.843347+00:00		t	25	73539874896262832	648518346483323812	73539874896242862	648518346494201991	[ 43441 135919 3364]	[ 43467 135935 3364]
602	37513666	2022-11-17 14:28:59.843347+00:00		t	49	73539874896262832	648518346483323812	73539874896282584	648518346494201991	[ 43449 135873 3368]	[ 43483 135861 3368]
603	4903022	2022-11-17 14:28:59.843347+00:00		t	12	73328562303968351	648518346483323812	73328562303973809	648518346494201991	[ 37907 130813 2982]	[ 37889 130809 2985]
604	4903256	2022-11-17 14:28:59.843347+00:00		t	48	73328562304182261	648518346483323812	73328562304167660	648518346499724869	[ 38459 131035 3059]	[ 38431 131061 3060]
605	4903287	2022-11-17 14:28:59.843347+00:00		t	24	73328562304172697	648518346483323812	73328562304185111	648518346499724869	[ 38487 131033 3062]	[ 38493 131057 3065]
606	4903367	2022-11-17 14:28:59.843347+00:00		t	62	73328562304172401	648518346483323812	73328562304159959	648518346494201991	[ 38675 130929 3058]	[ 38707 130917 3058]
607	26700483	2022-11-17 14:28:59.843347+00:00		t	31	73681436347404349	648518346483323812	73681436347406958	648518346499724869	[ 48089 161341 2151]	[ 48055 161357 2151]
608	26700496	2022-11-17 14:28:59.843347+00:00		t	30	73681436347396736	648518346483323812	73681436347399260	648518346499724869	[ 48075 161107 2153]	[ 48079 161071 2154]
609	37547176	2022-11-17 14:28:59.843347+00:00		t	35	73681436347433811	648518346483323812	73681436347411516	648518346499724869	[ 48207 161039 2158]	[ 48213 161005 2157]
610	26604977	2022-11-17 14:28:59.843347+00:00		t	16	73681436481412128	648518346483323812	73681436481448696	648518346494201991	[ 49111 160915 2330]	[ 49091 160901 2332]
611	44526580	2022-11-17 14:28:59.843347+00:00		t	72	73469368713088395	648518346483323812	73469368713075740	648518346494201991	[ 41181 132439 3349]	[ 41211 132439 3350]
612	32406698	2022-11-17 14:28:59.843347+00:00		t	33	73539874829232919	648518346483323812	73539874829257648	648518346499724869	[ 44013 136563 3267]	[ 44043 136551 3268]
613	44526589	2022-11-17 14:28:59.843347+00:00		t	12	73469368713093956	648518346483323812	73469368713088352	648518346494201991	[ 41197 132341 3352]	[ 41229 132327 3352]
614	32406704	2022-11-17 14:28:59.843347+00:00		t	13	73539874829290790	648518346483323812	73539874829257648	648518346499724869	[ 44009 136595 3275]	[ 44045 136599 3275]
615	40548015	2022-11-17 14:28:59.843347+00:00		t	35	73822517500236326	648518346483323812	73822517500242639	648518346499724869	[ 52977 170401 2306]	[ 52991 170375 2307]
616	24082841	2022-11-17 14:28:59.843347+00:00		t	72	73398999767779157	648518346483323812	73398999767774161	648518346517652772	[ 40193 131665 3054]	[ 40169 131641 3054]
617	12031338	2022-11-17 14:28:59.843347+00:00		t	15	73539874829322121	648518346483323812	73539874829299486	648518346514235435	[ 44537 135257 3295]	[ 44535 135239 3294]
618	24082848	2022-11-17 14:28:59.843347+00:00		t	50	73398999767817091	648518346483323812	73398999767813785	648518346494201991	[ 40213 131721 3065]	[ 40179 131739 3065]
619	39622424	2022-11-17 14:28:59.843347+00:00		t	16	73398999700641480	648518346483323812	73398999700594066	648518346517652772	[ 39989 132155 2876]	[ 39963 132141 2875]
620	17018141	2022-11-17 14:28:59.843347+00:00		t	30	73610930231205958	648518346483323812	73610930231203445	648518346494201991	[ 46457 157365 2206]	[ 46441 157343 2208]
621	24082987	2022-11-17 14:28:59.843347+00:00		t	39	73398999767824579	648518346483323812	73398999767820572	648518346494201991	[ 40355 131509 3066]	[ 40367 131483 3067]
622	20066719	2022-11-17 14:28:59.843347+00:00		t	36	73399137273905972	648518346483323812	73399137273941659	648518346499864972	[ 40447 136307 3205]	[ 40475 136299 3204]
623	33983508	2022-11-17 14:28:59.843347+00:00		t	26	73468543811196049	648518346483323812	73468543811165501	648518346499724869	[ 41301 107003 2936]	[ 41303 106967 2937]
624	36477325	2022-11-17 14:28:59.843347+00:00		t	46	73399137340911964	648518346483323812	73399137340904594	648518346499864972	[ 40335 136417 3275]	[ 40331 136465 3275]
625	36477448	2022-11-17 14:28:59.843347+00:00		t	15	73399137340834660	648518346483323812	73399137340844553	648518346499864972	[ 40637 136591 3246]	[ 40625 136625 3246]
626	13884072	2022-11-17 14:28:59.843347+00:00		t	20	73539049927001158	648518346483323812	73539049926993309	648518346494201991	[ 44031 111621 2720]	[ 44005 111651 2720]
627	38543375	2022-11-17 14:28:59.843347+00:00		t	50	73398999901876639	648518346483323812	73398999901873936	648518346515738442	[ 39619 131351 3249]	[ 39653 131361 3249]
628	38543430	2022-11-17 14:28:59.843347+00:00		t	73	73398999901831697	648518346483323812	73398999901825486	648518346494201991	[ 39725 131343 3227]	[ 39737 131377 3227]
629	43499127	2022-11-17 14:28:59.843347+00:00		t	45	73539943615770847	648518346483323812	73539943615766217	648518346499724869	[ 43719 137465 3370]	[ 43687 137455 3371]
630	26445603	2022-11-17 14:28:59.843347+00:00		t	41	73680887396744189	648518346483323812	73680887396746774	648518346499864972	[ 48495 144529 3629]	[ 48469 144567 3630]
631	34740732	2022-11-17 14:28:59.843347+00:00		t	34	73539049927001085	648518346483323812	73539049926986113	648518346494201991	[ 43981 111519 2720]	[ 43973 111507 2719]
632	17018158	2022-11-17 14:28:59.843347+00:00		t	20	73610930231201232	648518346483323812	73610930231173790	648518346494201991	[ 46529 157453 2193]	[ 46495 157433 2194]
633	17018190	2022-11-17 14:28:59.843347+00:00		t	19	73610930231164608	648518346483323812	73610930231173748	648518346494201991	[ 46573 157417 2192]	[ 46585 157383 2192]
634	23933185	2022-11-17 14:28:59.843347+00:00		t	50	73469299926527410	648518346483323812	73469299926525077	648518346514235435	[ 41497 130643 3236]	[ 41489 130689 3236]
636	40706015	2022-11-17 14:28:59.843347+00:00		t	27	73539805975670608	648518346483323812	73539805975693277	648518346499724869	[ 43447 133647 3068]	[ 43405 133653 3068]
637	39622569	2022-11-17 14:28:59.843347+00:00		t	97	73398999700445390	648518346483323812	73398999700445779	648518346494201991	[ 40193 132697 2832]	[ 40193 132735 2832]
638	8944060	2022-11-17 14:28:59.843347+00:00		t	17	73539118579517155	648518346483323812	73539118579517153	648518346499724869	[ 43679 114343 2628]	[ 43649 114377 2629]
639	3267026	2022-11-17 14:28:59.843347+00:00		t	29	73680887396806694	648518346483323812	73680887396804244	648518346499864972	[ 49121 143609 3656]	[ 49115 143631 3655]
640	24447116	2022-11-17 14:28:59.843347+00:00		t	35	73538843969863291	648518346483323812	73538843969848717	648518346494201991	[ 43509 106047 3096]	[ 43523 106015 3097]
641	40706126	2022-11-17 14:28:59.843347+00:00		t	45	73539805975678497	648518346483323812	73539805975663533	648518346517652772	[ 43545 133707 3059]	[ 43573 133739 3060]
642	40706028	2022-11-17 14:28:59.843347+00:00		t	28	73539805975681104	648518346483323812	73539805975693251	648518346514235435	[ 43461 133667 3069]	[ 43441 133699 3070]
643	40706040	2022-11-17 14:28:59.843347+00:00		t	37	73539805975510721	648518346483323812	73539805975543091	648518346465071989	[ 43435 133263 3001]	[ 43471 133263 3001]
644	40706167	2022-11-17 14:28:59.843347+00:00		t	39	73539805975743553	648518346483323812	73539805975693279	648518346514235435	[ 43627 133649 3070]	[ 43649 133671 3070]
645	40706190	2022-11-17 14:28:59.843347+00:00		t	19	73539805975675728	648518346483323812	73539805975683719	648518346514235435	[ 43647 133589 3061]	[ 43681 133595 3061]
646	21869824	2022-11-17 14:28:59.843347+00:00		t	22	73539737121820935	648518346483323812	73539737121810615	648518346499724869	[ 43033 131529 2737]	[ 43013 131541 2738]
647	22072212	2022-11-17 14:28:59.843347+00:00		t	18	73469437164409321	648518346483323812	73469437164406377	648518346499724869	[ 41711 134615 2932]	[ 41691 134651 2932]
648	22072249	2022-11-17 14:28:59.843347+00:00		t	16	73469437164383299	648518346483323812	73469437164383298	648518346499724869	[ 41843 134431 2925]	[ 41819 134411 2924]
649	7927915	2022-11-17 14:28:59.843347+00:00		t	108	73469368511921429	648518346483323812	73469368511900293	648518346514235435	[ 41497 132363 3016]	[ 41463 132373 3016]
651	13153924	2022-11-17 14:28:59.843347+00:00		t	92	73398931115374423	648518346483323812	73398931115376857	648518346499724869	[ 40521 129673 3156]	[ 40533 129713 3157]
652	13153925	2022-11-17 14:28:59.843347+00:00		t	12	73398931115374423	648518346483323812	73398931115343171	648518346465071989	[ 40529 129667 3154]	[ 40539 129693 3153]
653	14363679	2022-11-17 14:28:59.843347+00:00		t	18	73469437164189770	648518346483323812	73469437164187514	648518346499724869	[ 41323 133297 2847]	[ 41331 133261 2847]
654	14363763	2022-11-17 14:28:59.843347+00:00		t	103	73469437164190117	648518346483323812	73469437164196799	648518346499724869	[ 41521 133889 2848]	[ 41501 133927 2848]
655	14363802	2022-11-17 14:28:59.843347+00:00		t	40	73469437164214695	648518346483323812	73469437164236015	648518346499724869	[ 41585 133789 2862]	[ 41569 133799 2865]
656	18538575	2022-11-17 14:28:59.843347+00:00		t	30	73469368578852812	648518346483323812	73469368578855990	648518346499724869	[ 42927 132845 3094]	[ 42899 132833 3096]
657	18538585	2022-11-17 14:28:59.843347+00:00		t	20	73469368578867147	648518346483323812	73469368578864739	648518346514235435	[ 42931 132869 3095]	[ 42915 132871 3097]
658	22072286	2022-11-17 14:28:59.843347+00:00		t	19	73469437164409368	648518346483323812	73469437164380976	648518346515738442	[ 41957 134643 2929]	[ 41981 134657 2928]
659	28208092	2022-11-17 14:28:59.843347+00:00		t	26	73538981207645695	648518346483323812	73538981207654361	648518346494201991	[ 43261 109221 2778]	[ 43257 109255 2779]
660	7983170	2022-11-17 14:28:59.843347+00:00		t	14	73609281433561850	648518346495435599	73609281433571492	648518346499724869	[ 45803 107783 3132]	[ 45819 107755 3132]
661	34474831	2022-11-17 14:28:59.843347+00:00		t	40	73609212781082957	648518346495435599	73609212780987787	648518346517772136	[ 45231 105901 3212]	[ 45251 105925 3213]
662	42960964	2022-11-17 14:28:59.843347+00:00		t	32	73469368444693693	648518346483323812	73469368444680507	648518346494201991	[ 42037 131773 2843]	[ 42021 131803 2844]
663	42960970	2022-11-17 14:28:59.843347+00:00		t	55	73469368444698093	648518346483323812	73469368444709545	648518346465071989	[ 42045 131397 2852]	[ 42045 131367 2853]
664	42961055	2022-11-17 14:28:59.843347+00:00		t	49	73469368444712203	648518346483323812	73469368444707051	648518346465071989	[ 42289 131403 2851]	[ 42279 131371 2853]
665	42419264	2022-11-17 14:28:59.843347+00:00		t	59	73398930981192548	648518346483323812	73398930981190003	648518346465071989	[ 39173 129969 2914]	[ 39185 130003 2915]
667	7093813	2022-11-17 14:28:59.843347+00:00		t	50	73258331066029038	648518346477977837	73258331066018897	648518346484250407	[ 36629 133181 3179]	[ 36667 133187 3178]
668	27955689	2022-11-17 14:28:59.843347+00:00		t	21	73469368444680399	648518346483323812	73469368444674354	648518346494201991	[ 41963 131633 2839]	[ 41975 131627 2838]
669	8039161	2022-11-17 14:28:59.843347+00:00		t	54	73187137553682368	648518346487498387	73187137553635472	648518346474236781	[ 34775 108927 2832]	[ 34785 108897 2832]
671	11679714	2022-11-17 14:28:59.843347+00:00		t	42	73116768809838968	648518346487498387	73116768809825519	648518346499432795	[ 32695 110335 2943]	[ 32693 110367 2944]
672	11679730	2022-11-17 14:28:59.843347+00:00		t	23	73116768809642637	648518346487498387	73116768809629710	648518346499432795	[ 32699 109921 2888]	[ 32709 109887 2889]
674	13401129	2022-11-17 14:28:59.843347+00:00		t	13	73187137553693712	648518346487498387	73187137553693646	648518346466900846	[ 33313 109941 2842]	[ 33271 109933 2843]
675	32679053	2022-11-17 14:28:59.843347+00:00		t	18	73046331413083676	648518346487498387	73046331413086113	648518346517577540	[ 29737 106683 3020]	[ 29763 106717 3020]
676	39771232	2022-11-17 14:28:59.843347+00:00		t	17	73610449866060947	648518346477977837	73610449866034402	648518346499864972	[ 47021 143115 3522]	[ 47013 143139 3522]
677	43274306	2022-11-17 14:28:59.843347+00:00		t	25	73680818677296298	648518346477977837	73680818677325331	648518346504007630	[ 48283 143099 3627]	[ 48299 143131 3629]
678	2322206	2022-11-17 14:28:59.843347+00:00		t	31	73328631023550382	648518346477977837	73328631023538357	648518346509715514	[ 37031 131409 3020]	[ 37063 131407 3019]
679	18422210	2022-11-17 14:28:59.843347+00:00		t	15	73398999901832814	648518346491945583	73398999901816204	648518346499724869	[ 40345 132703 3224]	[ 40377 132677 3225]
680	18422223	2022-11-17 14:28:59.843347+00:00		t	50	73398999901807430	648518346491945583	73398999901816204	648518346499724869	[ 40377 132761 3222]	[ 40403 132741 3222]
681	19063056	2022-11-17 14:28:59.843347+00:00		t	22	73398999834907266	648518346491945583	73398999834880149	648518346515738442	[ 39425 131961 3170]	[ 39449 131947 3169]
682	19063116	2022-11-17 14:28:59.843347+00:00		t	36	73398999834880154	648518346491945583	73398999834885580	648518346499724869	[ 39565 131927 3166]	[ 39567 131893 3167]
683	1674194	2022-11-17 14:28:59.843347+00:00		t	19	73470192742977217	648518346491945583	73470192742979663	648518346499724869	[ 42873 156991 2254]	[ 42909 156987 2254]
684	6388206	2022-11-17 14:28:59.843347+00:00		t	27	73047362004026214	648518346491945583	73047362004145540	648518346515315271	[ 29983 137371 2691]	[ 29995 137395 2692]
685	8184030	2022-11-17 14:28:59.843347+00:00		t	39	73469368646063665	648518346491945583	73469368646061681	648518346480614401	[ 42393 131115 3249]	[ 42367 131135 3250]
686	8184054	2022-11-17 14:28:59.843347+00:00		t	39	73469368646063665	648518346491945583	73469368646048955	648518346480614401	[ 42419 131129 3245]	[ 42395 131143 3245]
687	8184057	2022-11-17 14:28:59.843347+00:00		t	44	73469368646056924	648518346491945583	73469368646041328	648518346480614401	[ 42429 131217 3243]	[ 42399 131207 3243]
688	14636693	2022-11-17 14:28:59.843347+00:00		t	30	73188717766196374	648518346491945583	73188717766176771	648518346499897667	[ 34509 156929 2215]	[ 34491 156923 2214]
689	14636649	2022-11-17 14:28:59.843347+00:00		t	27	73188717766215796	648518346491945583	73188717766215777	648518346499724869	[ 34417 156855 2227]	[ 34419 156825 2228]
690	14636689	2022-11-17 14:28:59.843347+00:00		t	42	73188717766238295	648518346491945583	73188717766245921	648518346499724869	[ 34509 156957 2238]	[ 34483 156955 2239]
691	14636907	2022-11-17 14:28:59.843347+00:00		t	23	73188717766218259	648518346491945583	73188717766253494	648518346499724869	[ 34753 156839 2240]	[ 34755 156809 2241]
692	14636916	2022-11-17 14:28:59.843347+00:00		t	20	73188717766265606	648518346491945583	73188717766253494	648518346499724869	[ 34763 156857 2243]	[ 34767 156829 2244]
693	19295623	2022-11-17 14:28:59.843347+00:00		t	13	72906555997547404	648518346491945583	72906555997567389	648518346499141185	[ 25745 136173 3073]	[ 25733 136177 3076]
694	24160516	2022-11-17 14:28:59.843347+00:00		t	35	73187824748707192	648518346491945583	73187824748707219	648518346499897667	[ 33427 130799 2928]	[ 33395 130807 2928]
695	15907776	2022-11-17 14:28:59.843347+00:00		t	25	73469917999216760	648518346491945583	73469917999244098	648518346484413479	[ 41117 149191 2473]	[ 41131 149193 2476]
696	32351009	2022-11-17 14:28:59.843347+00:00		t	46	73470192675936485	648518346491945583	73470192675951498	648518346511268149	[ 41563 157293 2161]	[ 41565 157301 2164]
697	32351018	2022-11-17 14:28:59.843347+00:00		t	44	73470192675951551	648518346491945583	73470192675948963	648518346494201991	[ 41579 157303 2161]	[ 41599 157329 2162]
698	13897626	2022-11-17 14:28:59.843347+00:00		t	53	73610999017766583	648518346491945583	73610999017746924	648518346494201991	[ 45651 158335 2330]	[ 45649 158383 2330]
699	21929703	2022-11-17 14:28:59.843347+00:00		t	19	73329523974075590	648518346491945583	73329523974061808	648518346499897667	[ 38233 158631 2241]	[ 38267 158613 2241]
701	28493903	2022-11-17 14:28:59.843347+00:00		t	62	73399137072577404	648518346491945583	73399137072586374	648518346517772136	[ 40727 137043 2786]	[ 40709 137017 2787]
702	28493935	2022-11-17 14:28:59.843347+00:00		t	26	73399137072555845	648518346491945583	73399137072536100	648518346511268149	[ 40769 137061 2780]	[ 40775 137031 2780]
703	28493954	2022-11-17 14:28:59.843347+00:00		t	28	73399137072619551	648518346491945583	73399137072635728	648518346517772136	[ 40871 137031 2810]	[ 40857 137049 2811]
704	1023969	2022-11-17 14:28:59.843347+00:00		t	24	73399137072556272	648518346491945583	73399205792025384	648518346517772136	[ 40553 137203 2780]	[ 40575 137239 2781]
705	28493803	2022-11-17 14:28:59.843347+00:00		t	48	73399137072207339	648518346491945583	73399137072269627	648518346459874052	[ 40449 137019 2703]	[ 40415 137019 2704]
706	28493805	2022-11-17 14:28:59.843347+00:00		t	33	73399137072361009	648518346491945583	73399137072269627	648518346459874052	[ 40445 137057 2704]	[ 40419 137057 2704]
707	5549097	2022-11-17 14:28:59.843347+00:00		t	31	73399549254993029	648518346491945583	73399549254984220	648518346499724869	[ 40719 149251 2455]	[ 40691 149257 2455]
708	33315656	2022-11-17 14:28:59.843347+00:00		t	21	73540561420099334	648518346491945583	73540561420094666	648518346517772136	[ 43399 157449 2148]	[ 43399 157477 2148]
709	33470887	2022-11-17 14:28:59.843347+00:00		t	30	73399068353030716	648518346491945583	73399068353025650	648518346511268149	[ 40247 133845 2771]	[ 40215 133847 2772]
710	9093183	2022-11-17 14:28:59.843347+00:00		t	69	73539806042628042	648518346491945583	73539806042648378	648518346499724869	[ 43013 133369 3130]	[ 43037 133379 3132]
711	28103437	2022-11-17 14:28:59.843347+00:00		t	48	73469437298417279	648518346491945583	73469437298455184	648518346485910654	[ 42913 133177 3136]	[ 42913 133169 3139]
712	28103447	2022-11-17 14:28:59.843347+00:00		t	21	73469437298417279	648518346491945583	73469437298395703	648518346480614401	[ 42915 133161 3120]	[ 42925 133125 3121]
713	26926933	2022-11-17 14:28:59.843347+00:00		t	32	73259223882221899	648518346491945583	73259223882224587	648518346494201991	[ 35399 161479 2093]	[ 35375 161507 2093]
714	27111712	2022-11-17 14:28:59.843347+00:00		t	29	73469437298611577	648518346491945583	73469437298689977	648518346499724869	[ 42671 134303 3205]	[ 42705 134297 3206]
715	3331087	2022-11-17 14:28:59.843347+00:00		t	18	73470124090476706	648518346491945583	73470124090479310	648518346484413479	[ 42699 154191 2343]	[ 42671 154163 2343]
716	30348398	2022-11-17 14:28:59.843347+00:00		t	27	73470124023629075	648518346491945583	73470124023649401	648518346484413479	[ 42643 154299 2305]	[ 42647 154321 2307]
717	1509801	2022-11-17 14:28:59.843347+00:00		t	33	73398999700612407	648518346491945583	73398999700634279	648518346499897667	[ 39211 132359 2885]	[ 39237 132345 2886]
718	6388423	2022-11-17 14:28:59.843347+00:00		t	129	73047362003917417	648518346491945583	73047362003908045	648518346499897667	[ 30315 137329 2647]	[ 30351 137325 2646]
719	3579907	2022-11-17 14:28:59.843347+00:00		t	14	73398999633723454	648518346491945583	73398999633704282	648518346517772136	[ 39575 133079 2818]	[ 39577 133057 2817]
720	30295286	2022-11-17 14:28:59.843347+00:00		t	48	73469437365257364	648518346491945583	73469437365388037	648518346499724869	[ 42611 134113 3213]	[ 42607 134083 3213]
721	30295348	2022-11-17 14:28:59.843347+00:00		t	46	73469437365511974	648518346491945583	73469437365492896	648518346517772136	[ 42677 133541 3230]	[ 42703 133563 3231]
722	35291362	2022-11-17 14:28:59.843347+00:00		t	15	73329523839907924	648518346491945583	73329523839900207	648518346484413479	[ 38105 158787 2021]	[ 38137 158793 2021]
723	32008249	2022-11-17 14:28:59.843347+00:00		t	12	73539943548782100	648518346491945583	73539943548781643	648518346499137345	[ 44313 137243 3298]	[ 44281 137221 3299]
724	32008300	2022-11-17 14:28:59.843347+00:00		t	23	73539943548813384	648518346491945583	73539943548802506	648518346515738442	[ 44419 137261 3307]	[ 44405 137237 3307]
725	36565685	2022-11-17 14:28:59.843347+00:00		t	48	73047293284514947	648518346491945583	73047293284505304	648518346499897667	[ 30157 137149 2660]	[ 30183 137125 2661]
726	35277106	2022-11-17 14:28:59.843347+00:00		t	29	72976787235496783	648518346491945583	72976787235503465	648518346499137345	[ 27823 131657 2874]	[ 27863 131657 2875]
727	35277049	2022-11-17 14:28:59.843347+00:00		t	29	72976787235505840	648518346491945583	72976787235526726	648518346499141185	[ 27741 131767 2877]	[ 27751 131755 2880]
728	8184204	2022-11-17 14:28:59.843347+00:00		t	35	73469368646054759	648518346491945583	73469368646084245	648518346517772136	[ 42685 131921 3250]	[ 42663 131933 3252]
729	8184235	2022-11-17 14:28:59.843347+00:00		t	29	73469368646059775	648518346491945583	73469368646067203	648518346485910654	[ 42715 131929 3249]	[ 42729 131949 3251]
730	8184306	2022-11-17 14:28:59.843347+00:00		t	21	73469368646032381	648518346491945583	73469368646072489	648518346485910654	[ 42823 131977 3245]	[ 42809 131969 3248]
731	36981993	2022-11-17 14:28:59.843347+00:00		t	68	73469986718688409	648518346491945583	73469986718686089	648518346484413479	[ 42445 151219 2475]	[ 42451 151189 2475]
732	8184375	2022-11-17 14:28:59.843347+00:00		t	28	73469368646059873	648518346491945583	73469368646067230	648518346485910654	[ 42863 132033 3245]	[ 42885 132031 3247]
733	35277021	2022-11-17 14:28:59.843347+00:00		t	59	72976787235457507	648518346491945583	72976787235452327	648518346517652772	[ 27651 131823 2854]	[ 27681 131835 2854]
734	22364384	2022-11-17 14:28:59.843347+00:00		t	21	73469986651737735	648518346491945583	73469986651743216	648518346482497172	[ 42189 150275 2405]	[ 42191 150313 2406]
735	26926827	2022-11-17 14:28:59.843347+00:00		t	27	73259223882166563	648518346491945583	73259223882171583	648518346494201991	[ 35225 161329 2074]	[ 35193 161341 2074]
736	36981989	2022-11-17 14:28:59.843347+00:00		t	59	73469986718671178	648518346491945583	73469986718622881	648518346517772136	[ 42395 151341 2463]	[ 42433 151337 2463]
737	40466087	2022-11-17 14:28:59.843347+00:00		t	38	73469368377728218	648518346491945583	73469368377722900	648518346517772136	[ 42409 131527 2769]	[ 42371 131529 2769]
738	36565868	2022-11-17 14:28:59.843347+00:00		t	33	73047293284432806	648518346491945583	73047293284451907	648518346499897667	[ 30547 137123 2628]	[ 30555 137117 2631]
739	7716396	2022-11-17 14:28:59.843347+00:00		t	43	73470124023471173	648518346491945583	73470124023468588	648518346494201991	[ 41969 154765 2240]	[ 41995 154787 2240]
740	14598840	2022-11-17 14:28:59.843347+00:00		t	47	73469437365256424	648518346491945583	73469437365405762	648518346515738442	[ 42079 134119 3212]	[ 42073 134145 3214]
741	44996718	2022-11-17 14:28:59.843347+00:00		t	16	73469368377749171	648518346491945583	73469368377764780	648518346494201991	[ 41489 131411 2781]	[ 41495 131379 2783]
742	12128551	2022-11-17 14:28:59.843347+00:00		t	68	73117524656907070	648518346491945583	73117524657104551	648518346499897667	[ 32153 132427 2820]	[ 32155 132407 2823]
743	1509831	2022-11-17 14:28:59.843347+00:00		t	32	73398999700619930	648518346491945583	73398999700604853	648518346499897667	[ 39251 132395 2878]	[ 39275 132365 2879]
744	1509842	2022-11-17 14:28:59.843347+00:00		t	40	73398999700624798	648518346491945583	73398999700627288	648518346499897667	[ 39267 132539 2884]	[ 39293 132537 2886]
745	44996863	2022-11-17 14:28:59.843347+00:00		t	44	73469368377640942	648518346491945583	73469368377621686	648518346511268149	[ 41771 131973 2738]	[ 41801 131975 2737]
746	9073284	2022-11-17 14:28:59.843347+00:00		t	62	72976718314821012	648518346491945583	72976718314809197	648518346499897667	[ 28295 131053 2552]	[ 28311 131025 2551]
747	1117122	2022-11-17 14:28:59.843347+00:00		t	13	72976787101227680	648518346491945583	72976787101270090	648518346515315271	[ 28265 131393 2587]	[ 28295 131379 2588]
748	11857063	2022-11-17 14:28:59.843347+00:00		t	76	73046400132484092	648518346489002225	73046400132476733	648518346493825393	[ 30165 110265 2982]	[ 30189 110249 2982]
749	44996891	2022-11-17 14:28:59.843347+00:00		t	20	73469368377731300	648518346491945583	73469368377747005	648518346517772136	[ 41907 131839 2774]	[ 41865 131839 2773]
750	14776362	2022-11-17 14:28:59.843347+00:00		t	36	73187068767295042	648518346489002225	73187068767310368	648518346494201991	[ 32875 106757 2793]	[ 32895 106793 2794]
751	17158257	2022-11-17 14:28:59.843347+00:00		t	62	73187068834307360	648518346489002225	73187068834297183	648518346514384583	[ 34039 107607 2876]	[ 34075 107621 2876]
752	9490714	2022-11-17 14:28:59.843347+00:00		t	37	73751942597630093	648518346491945583	73751942597616992	648518346517772136	[ 50685 164207 2277]	[ 50675 164191 2276]
753	35770358	2022-11-17 14:28:59.843347+00:00		t	28	72976855887879739	648518346499501150	72976855887897433	648518346514235435	[ 28511 134341 2744]	[ 28471 134369 2745]
754	35770380	2022-11-17 14:28:59.843347+00:00		t	15	72976855888026321	648518346499501150	72976855888026329	648518346494201991	[ 28537 134643 2801]	[ 28537 134685 2801]
755	39085975	2022-11-17 14:28:59.843347+00:00		t	16	72976924607324803	648518346499501150	72976924607314656	648518346494201991	[ 28035 135397 2748]	[ 28015 135431 2748]
756	39823039	2022-11-17 14:28:59.843347+00:00		t	42	72836256039859319	648518346499501150	72836256039859294	648518346499897667	[ 23633 139135 3175]	[ 23633 139095 3175]
757	39823049	2022-11-17 14:28:59.843347+00:00		t	26	72836256039833265	648518346499501150	72836256039840304	648518346499897667	[ 23651 138983 3167]	[ 23657 139007 3170]
758	7906482	2022-11-17 14:28:59.843347+00:00		t	28	73047224632220269	648518346499501150	73047224632212141	648518346499897667	[ 29503 133595 2801]	[ 29507 133565 2802]
760	3166114	2022-11-17 14:28:59.843347+00:00		t	42	73046331211815997	648518346489002225	73046331211808109	648518346494201991	[ 29835 107765 2631]	[ 29819 107735 2632]
761	3166120	2022-11-17 14:28:59.843347+00:00		t	12	73046331211813329	648518346489002225	73046331211785697	648518346494201991	[ 29835 107885 2627]	[ 29835 107915 2626]
762	20455981	2022-11-17 14:28:59.843347+00:00		t	23	73047224699214039	648518346499501150	73047224699209057	648518346499724869	[ 28985 133569 2894]	[ 28985 133613 2895]
763	36212525	2022-11-17 14:28:59.843347+00:00		t	17	73259155162669472	648518346471899547	73188786418296722	648518346515315271	[ 34853 158697 2068]	[ 34813 158699 2067]
764	20770560	2022-11-17 14:28:59.843347+00:00		t	29	73399068554006611	648518346471899547	73399068554049256	648518346515738442	[ 40437 134817 3084]	[ 40407 134807 3084]
766	22604719	2022-11-17 14:28:59.843347+00:00		t	13	73539187299031527	648518346493061552	73539187299036382	648518346497151640	[ 43481 115193 2659]	[ 43449 115205 2661]
767	18645147	2022-11-17 14:28:59.843347+00:00		t	44	73539256018616238	648518346493061552	73539256018712974	648518346497151640	[ 43371 117137 2695]	[ 43339 117115 2696]
768	18645149	2022-11-17 14:28:59.843347+00:00		t	56	73539256018616238	648518346493061552	73539256018627482	648518346497151640	[ 43369 117161 2690]	[ 43355 117139 2689]
769	14378407	2022-11-17 14:28:59.843347+00:00		t	32	73257506297902017	648518346479299217	73257506297889487	648518346497151640	[ 35041 110029 2853]	[ 35031 110005 2853]
770	41206284	2022-11-17 14:28:59.843347+00:00		t	54	73329523907104589	648518346511186050	73329523907086502	648518346490658557	[ 37583 159631 2169]	[ 37611 159613 2170]
771	18027043	2022-11-17 14:28:59.843347+00:00		t	34	72976855955007501	648518346471899547	72976855955017851	648518346494201991	[ 27921 134269 2893]	[ 27895 134261 2895]
772	34606344	2022-11-17 14:28:59.843347+00:00		t	25	73539874896041443	648518346471899547	73539874896042234	648518346517652772	[ 44403 136477 3340]	[ 44435 136477 3340]
773	13883493	2022-11-17 14:28:59.843347+00:00		t	15	73539049926964213	648518346495436879	73539049927034549	648518346517772136	[ 43059 111777 2729]	[ 43025 111785 2731]
774	23067883	2022-11-17 14:28:59.843347+00:00		t	23	73398175066684609	648518346495436879	73398175066714996	648518346481263717	[ 39367 106859 2833]	[ 39399 106843 2833]
775	33825621	2022-11-17 14:28:59.843347+00:00		t	25	73468475024581331	648518346495436879	73468475024573738	648518346459874052	[ 42039 106415 2799]	[ 42067 106405 2798]
776	18409029	2022-11-17 14:28:59.843347+00:00		t	40	73539324737935191	648518346495436879	73539324737923401	648518346514235435	[ 43625 120387 2634]	[ 43667 120381 2633]
777	32914781	2022-11-17 14:28:59.843347+00:00		t	33	73398243652040384	648518346495436879	73398243652042722	648518346459874052	[ 40105 108971 2600]	[ 40121 109003 2600]
778	40475008	2022-11-17 14:28:59.843347+00:00		t	22	73398381158152313	648518346495436879	73398381158143972	648518346481263717	[ 40811 114425 2741]	[ 40773 114431 2742]
779	41453995	2022-11-17 14:28:59.843347+00:00		t	35	73259361321110598	648518346490181384	73259361321087643	648518346514235435	[ 36063 165423 2075]	[ 36051 165399 2075]
780	2106330	2022-11-17 14:28:59.843347+00:00		t	33	73046331278926470	648518346496957668	73046331278924036	648518346514235435	[ 30675 107111 2779]	[ 30693 107085 2780]
781	42182884	2022-11-17 14:28:59.843347+00:00		t	48	73469368578878913	648518346496775548	73469368578890994	648518346465071989	[ 41173 131469 3105]	[ 41199 131497 3106]
782	42182864	2022-11-17 14:28:59.843347+00:00		t	37	73469368579092625	648518346496775548	73469368579095473	648518346487908887	[ 41213 132081 3190]	[ 41175 132077 3191]
784	9093564	2022-11-17 14:28:59.843347+00:00		t	38	73539806042558866	648518346496775548	73539806042569312	648518346465071989	[ 43719 133621 3104]	[ 43683 133629 3104]
785	7928018	2022-11-17 14:28:59.843347+00:00		t	16	73469368512026263	648518346496775548	73469368512029387	648518346487908887	[ 41669 132361 3064]	[ 41635 132367 3064]
786	7928139	2022-11-17 14:28:59.843347+00:00		t	36	73469368511983624	648518346496775548	73469368511960681	648518346465071989	[ 41875 132287 3051]	[ 41899 132269 3052]
787	42182886	2022-11-17 14:28:59.843347+00:00		t	43	73469368579036997	648518346496775548	73469368579041815	648518346487908887	[ 41229 131841 3172]	[ 41199 131833 3171]
788	5397109	2022-11-17 14:28:59.843347+00:00		t	21	73398999700791192	648518346496775548	73398999700775528	648518346487908887	[ 39897 131279 2945]	[ 39895 131259 2944]
789	22337572	2022-11-17 14:28:59.843347+00:00		t	21	72976855954914944	648518346496198461	72976855954921752	648518346499897667	[ 27455 134701 2853]	[ 27427 134695 2855]
790	35359440	2022-11-17 14:28:59.843347+00:00		t	54	72976924741652598	648518346496198461	72976924741639926	648518346499897667	[ 28483 135199 3035]	[ 28517 135193 3035]
791	36459096	2022-11-17 14:28:59.843347+00:00		t	39	72906624783962282	648518346496198461	72906624783957059	648518346494734391	[ 25789 137359 3134]	[ 25769 137329 3135]
793	1200480	2022-11-17 14:28:59.843347+00:00		t	44	72906556064519610	648518346493063600	72906556064512476	648518346515315271	[ 26023 135741 3153]	[ 26047 135763 3153]
795	18298466	2022-11-17 14:28:59.843347+00:00		t	28	73117524791016231	648518346496198461	73117524790998547	648518346499897667	[ 30871 132485 3014]	[ 30865 132511 3013]
796	18298467	2022-11-17 14:28:59.843347+00:00		t	41	73117524790878041	648518346496198461	73117524790897905	648518346499897667	[ 30843 132539 2969]	[ 30865 132513 2970]
797	18298499	2022-11-17 14:28:59.843347+00:00		t	81	73117524790766081	648518346496198461	73117524790909580	648518346517772136	[ 30887 132689 2966]	[ 30903 132719 2966]
798	32183669	2022-11-17 14:28:59.843347+00:00		t	54	73468612396512200	648518346493063600	73468612396531402	648518346494201991	[ 41615 110073 2691]	[ 41589 110055 2692]
799	10733596	2022-11-17 14:28:59.843347+00:00		t	37	73047156046788809	648518346496198461	73047156046773641	648518346499897667	[ 29717 132073 2999]	[ 29707 132085 2997]
800	10733651	2022-11-17 14:28:59.843347+00:00		t	44	73047156046758274	648518346496198461	73047156046770966	648518346517772136	[ 29839 131963 2992]	[ 29833 131933 2992]
801	10733678	2022-11-17 14:28:59.843347+00:00		t	25	73047156046758274	648518346496198461	73047156046747831	648518346499897667	[ 29887 131965 2992]	[ 29909 131935 2993]
802	32183655	2022-11-17 14:28:59.843347+00:00		t	53	73468612396378866	648518346493063600	73468612396381307	648518346499724869	[ 41551 110335 2642]	[ 41573 110337 2644]
803	9346581	2022-11-17 14:28:59.843347+00:00		t	38	73468612463286106	648518346493063600	73468612463286101	648518346499724869	[ 41685 109769 2717]	[ 41667 109775 2720]
805	9860960	2022-11-17 14:28:59.843347+00:00		t	44	73468681115956575	648518346493063600	73468681115956574	648518346499724869	[ 41465 110991 2693]	[ 41451 111023 2693]
806	32183675	2022-11-17 14:28:59.843347+00:00		t	64	73468612396378831	648518346493063600	73468612396371521	648518346514235435	[ 41565 110363 2639]	[ 41599 110381 2640]
807	32183600	2022-11-17 14:28:59.843347+00:00		t	14	73468612396393257	648518346493063600	73468612396422555	648518346499724869	[ 41443 110303 2653]	[ 41471 110333 2652]
808	20456169	2022-11-17 14:28:59.843347+00:00		t	28	73047224699221132	648518346471899291	73047224699201402	648518346517772136	[ 29405 133329 2894]	[ 29373 133349 2895]
810	33668257	2022-11-17 14:28:59.843347+00:00		t	45	73187893467999001	648518346471899291	73187893468001488	648518346517772136	[ 33711 131239 2868]	[ 33691 131215 2869]
811	7963489	2022-11-17 14:28:59.843347+00:00		t	79	73117593375957579	648518346471899291	73117593309230675	648518346515315271	[ 31075 134517 2698]	[ 31107 134517 2697]
812	12031318	2022-11-17 14:28:59.843347+00:00		t	29	73539874829259712	648518346496775548	73539874829290311	648518346484413479	[ 44475 135807 3284]	[ 44455 135847 3284]
813	12031385	2022-11-17 14:28:59.843347+00:00		t	17	73539874829290401	648518346496775548	73539874829290480	648518346459874052	[ 44761 136005 3291]	[ 44757 136033 3292]
814	12031404	2022-11-17 14:28:59.843347+00:00		t	27	73539874829340361	648518346496775548	73539874829347897	648518346514235435	[ 44865 136085 3312]	[ 44865 136145 3313]
815	12031363	2022-11-17 14:28:59.843347+00:00		t	43	73539874829317695	648518346496775548	73539874829345169	648518346517652772	[ 44699 135853 3299]	[ 44675 135847 3300]
816	12031324	2022-11-17 14:28:59.843347+00:00		t	38	73539806109790337	648518346496775548	73539874829294266	648518346514235435	[ 44471 135139 3288]	[ 44491 135169 3288]
817	12031351	2022-11-17 14:28:59.843347+00:00		t	16	73539874829278063	648518346496775548	73539874829324962	648518346487908887	[ 44637 135761 3298]	[ 44633 135753 3300]
818	12031354	2022-11-17 14:28:59.843347+00:00		t	19	73539874829315281	648518346496775548	73539874829320050	648518346514235435	[ 44679 135917 3300]	[ 44641 135921 3300]
819	12031371	2022-11-17 14:28:59.843347+00:00		t	25	73539874829317695	648518346496775548	73539874829327504	648518346487908887	[ 44705 135811 3300]	[ 44689 135801 3303]
820	12031397	2022-11-17 14:28:59.843347+00:00		t	28	73539874829288048	648518346496775548	73539874829327660	648518346514235435	[ 44819 136001 3294]	[ 44807 136029 3296]
821	12031402	2022-11-17 14:28:59.843347+00:00		t	34	73539874829365958	648518346496775548	73539874829368443	648518346487908887	[ 44855 136065 3315]	[ 44843 136099 3316]
822	8170456	2022-11-17 14:28:59.843347+00:00		t	54	73539187298931638	648518346490306568	73539187298922941	648518346496175050	[ 44817 114703 2621]	[ 44861 114691 2622]
823	8170462	2022-11-17 14:28:59.843347+00:00		t	57	73539187298923698	648518346490306568	73539187298912794	648518346496175050	[ 44889 114817 2620]	[ 44917 114801 2622]
824	3029752	2022-11-17 14:28:59.843347+00:00		t	66	73609624762616961	648518346490306568	73609624762631901	648518346481263717	[ 45285 117937 2650]	[ 45313 117931 2650]
825	13843611	2022-11-17 14:28:59.843347+00:00		t	43	73681367560938736	648518346490306568	73681367561037417	648518346496175050	[ 47947 159377 2057]	[ 47915 159391 2057]
826	41329093	2022-11-17 14:28:59.843347+00:00		t	33	73468612463438042	648518346493063600	73468612463416744	648518346517652772	[ 41633 109377 2775]	[ 41601 109387 2775]
827	14114220	2022-11-17 14:28:59.843347+00:00		t	15	73398243719211886	648518346493063600	73398243719201246	648518346499724869	[ 40279 109047 2734]	[ 40255 109075 2735]
828	32914773	2022-11-17 14:28:59.843347+00:00		t	32	73398243652191879	648518346493063600	73398243652191824	648518346514235435	[ 40079 109119 2662]	[ 40095 109091 2662]
829	32914799	2022-11-17 14:28:59.843347+00:00		t	21	73398243652187163	648518346493063600	73398243652179861	648518346514235435	[ 40161 109149 2653]	[ 40161 109117 2655]
830	41329067	2022-11-17 14:28:59.843347+00:00		t	51	73468612463447487	648518346493063600	73468612463442904	648518346514235435	[ 41547 109517 2786]	[ 41529 109493 2785]
831	1200462	2022-11-17 14:28:59.843347+00:00		t	36	72906556064514693	648518346493063600	72906556064467889	648518346509388666	[ 26045 135689 3133]	[ 26021 135675 3133]
832	7906074	2022-11-17 14:28:59.843347+00:00		t	19	73047224632063621	648518346493063600	73047224632038436	648518346515315271	[ 28805 133355 2738]	[ 28821 133327 2738]
833	4178450	2022-11-17 14:28:59.843347+00:00		t	60	72976856022133389	648518346493063600	72976856022135680	648518346494201991	[ 27565 133849 3020]	[ 27539 133861 3021]
835	23264078	2022-11-17 14:28:59.843347+00:00		t	25	73259292735792684	648518346471899547	73259292735780697	648518346494201991	[ 35585 161877 2330]	[ 35579 161841 2330]
836	23264080	2022-11-17 14:28:59.843347+00:00		t	16	73259292735792761	648518346471899547	73259292735758700	648518346494201991	[ 35603 161891 2324]	[ 35601 161873 2323]
837	23264091	2022-11-17 14:28:59.843347+00:00		t	27	73259292735580375	648518346471899547	73259292735584252	648518346484413479	[ 35673 161993 2317]	[ 35655 162021 2317]
838	25654642	2022-11-17 14:28:59.843347+00:00		t	29	73328630956400830	648518346471899547	73328630956430594	648518346517772136	[ 38421 132615 2871]	[ 38417 132605 2874]
839	816779	2022-11-17 14:28:59.843347+00:00		t	68	73259292534525350	648518346471899547	73259292534530444	648518346514235435	[ 36153 162947 1955]	[ 36129 162937 1957]
841	24690953	2022-11-17 14:28:59.843347+00:00		t	26	73188649046882210	648518346471899547	73188649046863701	648518346514235435	[ 32789 153843 2269]	[ 32797 153887 2270]
843	13177650	2022-11-17 14:28:59.843347+00:00		t	19	72976856022214236	648518346493063600	72976856022214192	648518346494201991	[ 27097 134449 3056]	[ 27061 134449 3056]
844	43397799	2022-11-17 14:28:59.843347+00:00		t	43	73610861511779534	648518346490306568	73610861511793845	648518346492280108	[ 46387 155317 2225]	[ 46395 155351 2226]
845	28102964	2022-11-17 14:28:59.843347+00:00		t	60	73469437298533691	648518346496067430	73469437298533668	648518346499137345	[ 42007 133887 3172]	[ 42025 133867 3171]
846	28102984	2022-11-17 14:28:59.843347+00:00		t	13	73469437298568877	648518346496067430	73469437298540880	648518346499137345	[ 42043 133895 3178]	[ 42089 133909 3179]
847	5715837	2022-11-17 14:28:59.843347+00:00		t	46	73610998883601695	648518346471899547	73610998883596527	648518346517652772	[ 46179 159229 2092]	[ 46195 159197 2092]
848	17983408	2022-11-17 14:28:59.843347+00:00		t	46	72976787302735341	648518346471899547	72976787302719279	648518346517652772	[ 27657 131227 3039]	[ 27639 131207 3039]
849	7804392	2022-11-17 14:28:59.843347+00:00		t	103	73469505950869244	648518346471899547	73469505950869240	648518346515738442	[ 42399 136257 3027]	[ 42415 136235 3028]
850	7804446	2022-11-17 14:28:59.843347+00:00		t	60	73469505950880680	648518346471899547	73469505950880652	648518346515738442	[ 42423 136291 3027]	[ 42457 136281 3028]
851	5632647	2022-11-17 14:28:59.843347+00:00		t	12	73398999834874851	648518346471899547	73398999834914471	648518346485910654	[ 40035 131669 3173]	[ 40023 131685 3174]
852	33387953	2022-11-17 14:28:59.843347+00:00		t	15	73469437365593346	648518346471899547	73469437365597879	648518346485910654	[ 41565 133661 3268]	[ 41563 133629 3269]
853	563644	2022-11-17 14:28:59.843347+00:00		t	12	73752080103685012	648518346471899547	73752080103671358	648518346494201991	[ 51005 168095 2390]	[ 51041 168085 2392]
854	4177911	2022-11-17 14:28:59.843347+00:00		t	41	72976856022195548	648518346471899547	72976856022188627	648518346499141185	[ 26787 133267 3044]	[ 26783 133237 3044]
855	32107986	2022-11-17 14:28:59.843347+00:00		t	44	73259155229902718	648518346471899547	73259155229905316	648518346517772136	[ 35581 159671 2246]	[ 35583 159709 2246]
856	37513428	2022-11-17 14:28:59.843347+00:00		t	86	73539874896255168	648518346471899547	73539874896277435	648518346514235435	[ 43053 135645 3369]	[ 43053 135645 3372]
857	2777387	2022-11-17 14:28:59.843347+00:00		t	38	73399137206641960	648518346471899547	73399137206649584	648518346515738442	[ 39999 135455 3013]	[ 39995 135499 3014]
858	6531822	2022-11-17 14:28:59.843347+00:00		t	39	72976718583253016	648518346471899547	72976718583258243	648518346517772136	[ 28187 130203 3056]	[ 28223 130205 3057]
859	11982333	2022-11-17 14:28:59.843347+00:00		t	68	73259292534532693	648518346471899547	73259292534507693	648518346499897667	[ 36191 162495 1949]	[ 36215 162479 1948]
860	14636958	2022-11-17 14:28:59.843347+00:00		t	50	73188717765964014	648518346471899547	73188717766068335	648518346514235435	[ 34783 157143 2191]	[ 34813 157159 2192]
861	15907727	2022-11-17 14:28:59.843347+00:00		t	39	73469917999235450	648518346471899547	73469917999243691	648518346514235435	[ 41085 148567 2472]	[ 41071 148593 2473]
862	1820474	2022-11-17 14:28:59.843347+00:00		t	34	73470055371325435	648518346471899547	73470055371341328	648518346517652772	[ 42561 151743 2435]	[ 42555 151731 2438]
863	40718721	2022-11-17 14:28:59.843347+00:00		t	26	73330005077166517	648518346471899547	73330005077306075	648518346514235435	[ 37899 172659 2315]	[ 37895 172629 2315]
864	40718733	2022-11-17 14:28:59.843347+00:00		t	16	73330005077167156	648518346471899547	73330005077353278	648518346514235435	[ 37917 172681 2317]	[ 37923 172645 2317]
865	20584206	2022-11-17 14:28:59.843347+00:00		t	29	73329798852052464	648518346471899547	73329798852056925	648518346484413479	[ 38195 166541 2293]	[ 38195 166513 2292]
866	2778031	2022-11-17 14:28:59.843347+00:00		t	12	73399137206566872	648518346471899547	73399137206569484	648518346509388666	[ 40717 135499 2981]	[ 40755 135501 2982]
867	19062973	2022-11-17 14:28:59.843347+00:00		t	32	73398999834966760	648518346487006460	73398999834954840	648518346485910654	[ 39251 131283 3199]	[ 39295 131269 3199]
868	12953765	2022-11-17 14:28:59.843347+00:00		t	24	73329730199500761	648518346471899547	73329730199512131	648518346494201991	[ 37695 165497 2348]	[ 37721 165469 2349]
869	12953768	2022-11-17 14:28:59.843347+00:00		t	14	73329730199507620	648518346471899547	73329730199514423	648518346499724869	[ 37707 165563 2348]	[ 37745 165579 2349]
870	1024039	2022-11-17 14:28:59.843347+00:00		t	17	73399205792075452	648518346471899547	73399205792057384	648518346517772136	[ 40763 137459 2802]	[ 40771 137435 2801]
871	41206424	2022-11-17 14:28:59.843347+00:00		t	117	73329523906994916	648518346471899547	73329523906999913	648518346499897667	[ 37767 158927 2125]	[ 37805 158921 2126]
872	41206435	2022-11-17 14:28:59.843347+00:00		t	31	73329523907140758	648518346471899547	73329523907135668	648518346509715514	[ 37859 158811 2178]	[ 37823 158801 2178]
873	41454194	2022-11-17 14:28:59.843347+00:00		t	34	73259361321193522	648518346471899547	73259361321193499	648518346494201991	[ 36367 164865 2113]	[ 36377 164887 2114]
874	35221524	2022-11-17 14:28:59.843347+00:00		t	35	73610998950779850	648518346471899547	73610998950772581	648518346494201991	[ 46819 158173 2252]	[ 46825 158161 2251]
875	31909953	2022-11-17 14:28:59.843347+00:00		t	47	73259292668860273	648518346471899547	73259292668855531	648518346484413479	[ 35425 163641 2255]	[ 35409 163615 2256]
876	40874095	2022-11-17 14:28:59.843347+00:00		t	32	73328631023581218	648518346477977837	73328631023589375	648518346484250407	[ 38733 132907 3032]	[ 38721 132953 3033]
877	40874107	2022-11-17 14:28:59.843347+00:00		t	12	73328631023575906	648518346477977837	73328631023586714	648518346484250407	[ 38753 133035 3026]	[ 38749 133037 3030]
878	3158047	2022-11-17 14:28:59.843347+00:00		t	26	73328631023589025	648518346477977837	73328631023578156	648518346484250407	[ 37055 132513 3032]	[ 37073 132489 3033]
879	1569621	2022-11-17 14:28:59.843347+00:00		t	20	73400236315715328	648518346471899547	73400236315726127	648518346499897667	[ 39911 168843 2295]	[ 39915 168809 2296]
880	6093864	2022-11-17 14:28:59.843347+00:00		t	30	73259361388248063	648518346471899547	73259361388271573	648518346517772136	[ 36379 164727 2227]	[ 36395 164717 2229]
881	8970309	2022-11-17 14:28:59.843347+00:00		t	45	73047293284299834	648518346471899547	73047293284341413	648518346517652772	[ 30117 135457 2586]	[ 30123 135423 2587]
882	9119632	2022-11-17 14:28:59.843347+00:00		t	34	73259155229915674	648518346471899547	73259155229889809	648518346496990616	[ 35937 159567 2244]	[ 35959 159589 2242]
883	27694809	2022-11-17 14:28:59.843347+00:00		t	34	73540424115502307	648518346471899547	73540424115583107	648518346517652772	[ 43045 151913 2438]	[ 43061 151927 2440]
884	6296360	2022-11-17 14:28:59.843347+00:00		t	20	73259155162907719	648518346471899547	73259155162915250	648518346496990616	[ 35301 157965 2160]	[ 35293 157953 2163]
885	19607100	2022-11-17 14:28:59.843347+00:00		t	20	73259430107763286	648518346471899547	73259430107749975	648518346517652772	[ 35991 166159 2238]	[ 36007 166141 2237]
886	18849818	2022-11-17 14:28:59.843347+00:00		t	13	73469368646132291	648518346487006460	73469368646132303	648518346485910654	[ 41399 131409 3280]	[ 41403 131451 3282]
887	18849795	2022-11-17 14:28:59.843347+00:00		t	27	73469368646142186	648518346487006460	73469368646147202	648518346496360533	[ 41399 131365 3286]	[ 41377 131389 3288]
888	9119673	2022-11-17 14:28:59.843347+00:00		t	28	73259155230081336	648518346471899547	73259155230147395	648518346514235435	[ 36107 159343 2312]	[ 36083 159323 2313]
889	6093919	2022-11-17 14:28:59.843347+00:00		t	38	73259361388271020	648518346471899547	73259361388278146	648518346499897667	[ 36537 163991 2230]	[ 36523 164021 2231]
890	25232386	2022-11-17 14:28:59.843347+00:00		t	38	73540012334970271	648518346477977837	73540012335080543	648518346490658557	[ 44965 140187 3339]	[ 44947 140209 3340]
891	33886653	2022-11-17 14:28:59.843347+00:00		t	42	73328631090581712	648518346477977837	73328631090566171	648518346467248647	[ 37373 132687 3120]	[ 37403 132707 3120]
892	33886612	2022-11-17 14:28:59.843347+00:00		t	18	73328631090574013	648518346477977837	73328631090595102	648518346504007630	[ 37349 132659 3133]	[ 37361 132685 3134]
893	33886666	2022-11-17 14:28:59.843347+00:00		t	35	73328631090592555	648518346477977837	73328631090592593	648518346504007630	[ 37383 132639 3131]	[ 37417 132627 3132]
894	43274294	2022-11-17 14:28:59.843347+00:00		t	35	73680818677296298	648518346477977837	73680818677312173	648518346504007630	[ 48239 143133 3625]	[ 48253 143177 3625]
895	43274317	2022-11-17 14:28:59.843347+00:00		t	30	73680818677296298	648518346477977837	73680818677296322	648518346499864972	[ 48299 143105 3626]	[ 48329 143123 3626]
897	42495504	2022-11-17 14:28:59.843347+00:00		t	29	73468612463485987	648518346483323812	73468612463483003	648518346517652772	[ 42121 108631 2802]	[ 42141 108597 2802]
898	18849913	2022-11-17 14:28:59.843347+00:00		t	32	73469368645714024	648518346486325858	73469368645997508	648518346499724869	[ 41519 131113 3218]	[ 41505 131111 3220]
899	36150666	2022-11-17 14:28:59.843347+00:00		t	97	73116837529097859	648518346489787479	73116837529118103	648518346514384583	[ 32107 111061 2888]	[ 32133 111051 2888]
900	9833404	2022-11-17 14:28:59.843347+00:00		t	53	73751324860376246	648518346477977837	73751324860385859	648518346490658557	[ 49435 146525 3630]	[ 49431 146495 3630]
901	9833405	2022-11-17 14:28:59.843347+00:00		t	81	73751324860392679	648518346477977837	73751324860385859	648518346490658557	[ 49439 146517 3634]	[ 49433 146483 3635]
902	9833415	2022-11-17 14:28:59.843347+00:00		t	19	73751324860392679	648518346477977837	73751324860380909	648518346490658557	[ 49455 146501 3638]	[ 49441 146463 3640]
903	19434506	2022-11-17 14:28:59.843347+00:00		t	15	73258262279398896	648518346477977837	73258262279378946	648518346504007630	[ 36825 131519 3032]	[ 36809 131537 3033]
904	19434458	2022-11-17 14:28:59.843347+00:00		t	40	73258262279415758	648518346477977837	73258262279406183	648518346484250407	[ 36803 131447 3040]	[ 36775 131469 3040]
905	19434461	2022-11-17 14:28:59.843347+00:00		t	26	73258262279350631	648518346477977837	73258262279406183	648518346484250407	[ 36803 131485 3031]	[ 36775 131481 3033]
906	42495597	2022-11-17 14:28:59.843347+00:00		t	68	73468612463493657	648518346483323812	73468612463515286	648518346514235435	[ 42309 108703 2810]	[ 42343 108721 2811]
907	42296560	2022-11-17 14:28:59.843347+00:00		t	37	73116837528772330	648518346489787479	73116837528771234	648518346501839210	[ 31239 111221 2829]	[ 31261 111195 2829]
908	16135931	2022-11-17 14:28:59.843347+00:00		t	30	73469437432419456	648518346487006460	73469437432523493	648518346517772136	[ 41801 134809 3341]	[ 41835 134807 3341]
909	42495833	2022-11-17 14:28:59.843347+00:00		t	45	73468612463466489	648518346517550122	73468612463481534	648518346514235435	[ 42887 109355 2798]	[ 42925 109361 2799]
910	42495835	2022-11-17 14:28:59.843347+00:00		t	34	73468612463471734	648518346517550122	73468612463471740	648518346514235435	[ 42903 109393 2794]	[ 42931 109407 2795]
911	42296220	2022-11-17 14:28:59.843347+00:00		t	30	73116837529168006	648518346489787479	73116837529162610	648518346474236781	[ 30757 110633 2909]	[ 30757 110599 2909]
912	42296671	2022-11-17 14:28:59.843347+00:00		t	21	73116837529148530	648518346489787479	73116837529153129	648518346499432795	[ 31513 110973 2902]	[ 31497 110999 2901]
913	42296703	2022-11-17 14:28:59.843347+00:00		t	29	73116837529095317	648518346489787479	73116837529097885	648518346499432795	[ 31537 111081 2873]	[ 31561 111061 2875]
914	14378425	2022-11-17 14:28:59.843347+00:00		t	16	73257506297901700	648518346489787479	73257506297931185	648518346517577540	[ 35201 109595 2865]	[ 35219 109623 2866]
915	36150649	2022-11-17 14:28:59.843347+00:00		t	19	73116837529074289	648518346489787479	73116837529080113	648518346499432795	[ 32095 110671 2872]	[ 32093 110703 2872]
916	36150659	2022-11-17 14:28:59.843347+00:00		t	38	73116837529110523	648518346489787479	73116837529118084	648518346499432795	[ 32103 111027 2884]	[ 32127 111007 2885]
918	42500037	2022-11-17 14:28:59.843347+00:00		t	67	73046674742135427	648518346498434097	73046674742160056	648518346515315271	[ 28725 117189 2516]	[ 28763 117177 2517]
920	13400888	2022-11-17 14:28:59.843347+00:00		t	20	73187137553891274	648518346489787479	73187137553881102	648518346490436956	[ 32827 110307 2919]	[ 32815 110281 2919]
921	18288837	2022-11-17 14:28:59.843347+00:00		t	45	73257506297898878	648518346489787479	73257506297893981	648518346501839210	[ 35413 109347 2852]	[ 35431 109321 2853]
923	15015074	2022-11-17 14:28:59.843347+00:00		t	12	72905593924702935	648518346489787479	72905593924690403	648518346493882681	[ 24881 108101 3006]	[ 24917 108095 3007]
924	42500114	2022-11-17 14:28:59.843347+00:00		t	21	73046605955573762	648518346479342780	73046674741663963	648518346499864972	[ 29027 116727 2440]	[ 29013 116757 2442]
925	16177154	2022-11-17 14:28:59.843347+00:00		t	29	73399068621381754	648518346487006460	73399068621374307	648518346515738442	[ 40321 133501 3246]	[ 40297 133523 3246]
926	42500298	2022-11-17 14:28:59.843347+00:00		t	37	73046674742165547	648518346514235435	73046674742176027	648518346466900846	[ 29515 117081 2527]	[ 29483 117095 2529]
927	23933182	2022-11-17 14:28:59.843347+00:00		t	35	73469299926333679	648518346486325858	73469299926332844	648518346499724869	[ 41445 130679 3210]	[ 41487 130695 3211]
928	42500239	2022-11-17 14:28:59.843347+00:00		t	43	73046674742220698	648518346510331190	73046674742215676	648518346481398927	[ 29231 117755 2539]	[ 29263 117737 2539]
930	42500218	2022-11-17 14:28:59.843347+00:00		t	20	73046674742118438	648518346485925758	73046674742132860	648518346515315271	[ 29255 117117 2508]	[ 29227 117107 2510]
931	42500277	2022-11-17 14:28:59.843347+00:00		t	20	73046674742188457	648518346485925758	73046674742202831	648518346515315271	[ 29411 117187 2530]	[ 29407 117159 2531]
934	42500316	2022-11-17 14:28:59.843347+00:00		t	28	73046674742075990	648518346490321079	73046674742042214	648518346496990616	[ 29579 117031 2478]	[ 29603 117011 2478]
935	12603601	2022-11-17 14:28:59.843347+00:00		t	37	73047293284603891	648518346474940581	73047293284579626	648518346509388666	[ 28873 137089 2686]	[ 28847 137093 2685]
936	42500343	2022-11-17 14:28:59.843347+00:00		t	23	73046674742203131	648518346499902531	73046674742205596	648518346465071989	[ 29629 117581 2539]	[ 29665 117605 2539]
937	24083235	2022-11-17 14:28:59.843347+00:00		t	28	73398999767690851	648518346496775548	73398999767714012	648518346465071989	[ 40867 131449 3021]	[ 40895 131427 3022]
938	29042217	2022-11-17 14:28:59.843347+00:00		t	23	73539806109797406	648518346496775548	73539806109809363	648518346517652772	[ 44427 134961 3287]	[ 44449 134935 3288]
939	29042250	2022-11-17 14:28:59.843347+00:00		t	56	73539806109790337	648518346496775548	73539806109806953	648518346517652772	[ 44493 135097 3291]	[ 44535 135105 3292]
940	16214561	2022-11-17 14:28:59.843347+00:00		t	34	73538912555339931	648518346494595461	73538912555334515	648518346499724869	[ 43287 108125 2927]	[ 43307 108105 2926]
941	35161632	2022-11-17 14:28:59.843347+00:00		t	44	73469368578891038	648518346494595461	73469368578918061	648518346481263717	[ 42797 131629 3110]	[ 42811 131665 3110]
942	18645329	2022-11-17 14:28:59.843347+00:00		t	17	73539256018408813	648518346494595461	73539256018424311	648518346497151640	[ 43839 117305 2623]	[ 43851 117343 2624]
943	37596431	2022-11-17 14:28:59.843347+00:00		t	44	73468681317181184	648518346494595461	73468681317149295	648518346497151640	[ 42653 110927 3045]	[ 42627 110923 3044]
944	18288906	2022-11-17 14:28:59.843347+00:00		t	27	73257506297886548	648518346494595461	73257506297888880	648518346511268149	[ 35765 109023 2846]	[ 35795 109053 2847]
945	10538598	2022-11-17 14:28:59.843347+00:00		t	32	73257437511403961	648518346494595461	73257437511392709	648518346496990616	[ 36561 107475 2749]	[ 36537 107475 2750]
947	34041612	2022-11-17 14:28:59.843347+00:00		t	53	73118349022042257	648518346479301521	73118349022042351	648518346496175050	[ 31557 155853 2241]	[ 31579 155877 2243]
948	35861533	2022-11-17 14:28:59.843347+00:00		t	46	73539050060977242	648518346494595461	73539050061036504	648518346481263717	[ 43245 111947 2957]	[ 43231 111933 2956]
949	43740360	2022-11-17 14:28:59.843347+00:00		t	30	73046399864187548	648518346479301521	73046399864205299	648518346496175050	[ 30643 108789 2525]	[ 30617 108763 2526]
950	43740364	2022-11-17 14:28:59.843347+00:00		t	41	73046399864187416	648518346479301521	73046399864209881	648518346496175050	[ 30655 108679 2526]	[ 30631 108693 2528]
951	27668182	2022-11-17 14:28:59.843347+00:00		t	28	73257437444398135	648518346479301521	73257437444416518	648518346494734391	[ 34897 107351 2671]	[ 34919 107383 2672]
953	14267037	2022-11-17 14:28:59.843347+00:00		t	48	73328699675945024	648518346492148780	73328699675955383	648518346474236781	[ 38307 133921 2902]	[ 38279 133945 2903]
954	14266991	2022-11-17 14:28:59.843347+00:00		t	25	73328699675998157	648518346492148780	73328699675942509	648518346509388666	[ 38171 133913 2910]	[ 38213 133911 2910]
955	421391	2022-11-17 14:28:59.843347+00:00		t	19	73681505133781226	648518346492148780	73681505133681625	648518346517772136	[ 48829 163411 2195]	[ 48863 163407 2194]
956	6296305	2022-11-17 14:28:59.843347+00:00		t	54	73259155162705341	648518346492148780	73259155162705323	648518346504007630	[ 35139 158087 2079]	[ 35145 158057 2079]
957	6296317	2022-11-17 14:28:59.843347+00:00		t	33	73259086443397733	648518346492148780	73259155162912386	648518346496990616	[ 35191 157693 2159]	[ 35183 157709 2162]
958	2610609	2022-11-17 14:28:59.843347+00:00		t	37	73399961370725242	648518346492148780	73399961370757514	648518346490658557	[ 39809 160729 2169]	[ 39805 160743 2172]
960	18200607	2022-11-17 14:28:59.843347+00:00		t	54	73117524858024033	648518346492148780	73117524858026359	648518346517772136	[ 31339 131279 3113]	[ 31333 131317 3113]
961	25834893	2022-11-17 14:28:59.843347+00:00		t	71	73400030090107327	648518346492148780	73400030090123790	648518346504007630	[ 39393 162897 2129]	[ 39409 162875 2130]
963	15208039	2022-11-17 14:28:59.843347+00:00		t	32	73540630139575782	648518346492148780	73540630139548131	648518346474236781	[ 44597 159399 2154]	[ 44571 159385 2152]
964	25834743	2022-11-17 14:28:59.843347+00:00		t	36	73400030090129295	648518346492148780	73400030090134580	648518346484250407	[ 39135 162961 2131]	[ 39151 162935 2132]
965	25834766	2022-11-17 14:28:59.843347+00:00		t	36	73400030090169676	648518346492148780	73400030090159487	648518346484250407	[ 39187 162933 2146]	[ 39181 162899 2147]
966	27668239	2022-11-17 14:28:59.843347+00:00		t	56	73257437444393300	648518346479301521	73257437444382438	648518346494734391	[ 35073 107397 2667]	[ 35039 107385 2668]
968	10344710	2022-11-17 14:28:59.843347+00:00		t	32	73328699876881005	648518346492148780	73328699876873430	648518346509388666	[ 38155 133715 3211]	[ 38181 133693 3211]
971	19326616	2022-11-17 14:28:59.843347+00:00		t	16	73610999017973821	648518346479301777	73610999017952656	648518346484413479	[ 46971 159111 2408]	[ 46987 159139 2409]
972	42514901	2022-11-17 14:28:59.843347+00:00		t	48	73328562438231738	648518346512279633	73328562438209322	648518346467248647	[ 37787 130027 3238]	[ 37815 130053 3239]
973	2042438	2022-11-17 14:28:59.843347+00:00		t	25	73187068700197617	648518346479301521	73187068700195108	648518346494734391	[ 34613 107249 2664]	[ 34639 107263 2665]
975	42514737	2022-11-17 14:28:59.843347+00:00		t	37	73328562438214255	648518346486357992	73328562438203251	648518346484250407	[ 37181 130843 3244]	[ 37173 130813 3244]
976	42514739	2022-11-17 14:28:59.843347+00:00		t	28	73328562438211938	648518346486357992	73328562438223457	648518346490658557	[ 37179 130891 3246]	[ 37171 130893 3249]
977	42514729	2022-11-17 14:28:59.843347+00:00		t	18	73328562438227697	648518346467542023	73328562438232422	648518346504007630	[ 37123 130907 3253]	[ 37155 130899 3253]
978	42514756	2022-11-17 14:28:59.843347+00:00		t	32	73328562438221309	648518346486357992	73328562438164406	648518346484250407	[ 37245 130983 3227]	[ 37273 130971 3227]
979	42514763	2022-11-17 14:28:59.843347+00:00		t	51	73328562438225461	648518346486357992	73328562438239382	648518346490658557	[ 37315 130915 3251]	[ 37297 130903 3254]
980	42514766	2022-11-17 14:28:59.843347+00:00		t	19	73328562438216581	648518346486357992	73328562438191526	648518346484250407	[ 37305 130841 3248]	[ 37305 130803 3248]
981	42514767	2022-11-17 14:28:59.843347+00:00		t	52	73328562438227680	648518346486357992	73328562438229779	648518346484250407	[ 37333 130877 3251]	[ 37313 130855 3252]
983	42514722	2022-11-17 14:28:59.843347+00:00		t	38	73328562438108315	648518346499958156	73328562438126645	648518346504007630	[ 37091 130993 3220]	[ 37121 130997 3220]
987	42514805	2022-11-17 14:28:59.843347+00:00		t	44	73328562437952160	648518346494088505	73328562438091299	648518346504007630	[ 37467 130247 3210]	[ 37461 130279 3212]
989	42514882	2022-11-17 14:28:59.843347+00:00		t	19	73328562438246488	648518346485861898	73328562438247185	648518346467248647	[ 37809 130943 3253]	[ 37777 130923 3254]
990	42514910	2022-11-17 14:28:59.843347+00:00		t	54	73328562438276725	648518346467248647	73328562438286826	648518346499137345	[ 37803 130937 3276]	[ 37833 130927 3276]
991	42514907	2022-11-17 14:28:59.843347+00:00		t	24	73328562438211790	648518346467542023	73328562438227542	648518346484250407	[ 37821 130683 3252]	[ 37823 130657 3254]
992	30295483	2022-11-17 14:28:59.843347+00:00		t	60	73469437365546104	648518346496775548	73469437365563445	648518346465071989	[ 43007 133547 3257]	[ 42997 133517 3257]
993	42514918	2022-11-17 14:28:59.843347+00:00		t	46	73328562438305432	648518346467248647	73328562438300830	648518346499137345	[ 37811 130857 3279]	[ 37847 130863 3279]
995	8346388	2022-11-17 14:28:59.843347+00:00		t	55	73046743461564240	648518346499503710	73046743461566628	648518346502483782	[ 29009 119319 2533]	[ 29035 119333 2533]
996	8346404	2022-11-17 14:28:59.843347+00:00		t	18	73046743461564240	648518346499503710	73046743461573950	648518346502483782	[ 29037 119289 2531]	[ 29065 119323 2531]
999	25332878	2022-11-17 14:28:59.843347+00:00		t	49	72976306064958758	648518346485965694	72976306064961435	648518346494734391	[ 28161 116961 2618]	[ 28195 116949 2618]
1000	25332892	2022-11-17 14:28:59.843347+00:00		t	35	72976306064989531	648518346485965694	72976306064995034	648518346494734391	[ 28225 117021 2631]	[ 28259 117005 2631]
1001	42293994	2022-11-17 14:28:59.843347+00:00		t	27	73046606022762605	648518346490455388	73046606022750369	648518346481398927	[ 29351 116691 2556]	[ 29339 116657 2557]
1002	42294077	2022-11-17 14:28:59.843347+00:00		t	37	73046606022803322	648518346490455388	73046606022776228	648518346481398927	[ 29519 116197 2564]	[ 29495 116177 2565]
1003	10829680	2022-11-17 14:28:59.843347+00:00		t	26	73046674809063564	648518346490455388	73046674809068155	648518346481398927	[ 29521 117175 2594]	[ 29549 117165 2594]
1005	36781273	2022-11-17 14:28:59.843347+00:00		t	21	73539806109708900	648518346496775548	73539806109718573	648518346514235435	[ 43789 134675 3249]	[ 43787 134719 3250]
1006	38543541	2022-11-17 14:28:59.843347+00:00		t	25	73398999902109478	648518346487006460	73398999902121367	648518346517772136	[ 39939 131563 3333]	[ 39907 131589 3334]
1007	19369804	2022-11-17 14:28:59.843347+00:00		t	44	72976374717415529	648518346499503710	72976374717423167	648518346502483782	[ 28279 120009 2511]	[ 28313 119995 2512]
1008	19369809	2022-11-17 14:28:59.843347+00:00		t	19	72976374717311527	648518346499503710	72976374717318855	648518346502483782	[ 28305 120533 2472]	[ 28319 120511 2471]
1009	12603729	2022-11-17 14:28:59.843347+00:00		t	41	73047293284418914	648518346467401479	73047293284426880	648518346499137345	[ 29127 136537 2624]	[ 29157 136511 2625]
1010	19369820	2022-11-17 14:28:59.843347+00:00		t	40	72976374717344849	648518346499503710	72976374717318855	648518346502483782	[ 28309 120571 2471]	[ 28333 120543 2471]
1012	19369860	2022-11-17 14:28:59.843347+00:00		t	42	72976374717426068	648518346499503710	72976374717426080	648518346502483782	[ 28407 119927 2512]	[ 28417 119965 2513]
1013	19369873	2022-11-17 14:28:59.843347+00:00		t	40	72976374717420705	648518346499503710	72976374717410283	648518346502483782	[ 28427 119881 2508]	[ 28455 119897 2508]
1014	19369890	2022-11-17 14:28:59.843347+00:00		t	42	72976374717402701	648518346499503710	72976374717410283	648518346502483782	[ 28459 119809 2509]	[ 28483 119833 2509]
1015	8189725	2022-11-17 14:28:59.843347+00:00		t	36	73118211583137225	648518346496171788	73118211583150708	648518346514235435	[ 32643 153513 2261]	[ 32659 153491 2263]
1016	17538413	2022-11-17 14:28:59.843347+00:00		t	19	73047155845386826	648518346496171788	73047155845377806	648518346499724869	[ 29539 132959 2608]	[ 29503 132979 2608]
1017	1200591	2022-11-17 14:28:59.843347+00:00		t	34	72906556064415395	648518346496171788	72906556064385228	648518346499724869	[ 26349 135735 3097]	[ 26319 135757 3097]
1018	18185027	2022-11-17 14:28:59.843347+00:00		t	39	73046400065589917	648518346496171788	73046400065581669	648518346482497172	[ 29199 109281 2932]	[ 29237 109287 2933]
1019	1200611	2022-11-17 14:28:59.843347+00:00		t	27	72906556064393317	648518346496171788	72906556064400564	648518346494201991	[ 26363 135749 3099]	[ 26353 135781 3100]
1020	31088795	2022-11-17 14:28:59.843347+00:00		t	48	73258193559874272	648518346496171788	73258193559889372	648518346496360533	[ 36823 130467 3013]	[ 36813 130505 3014]
1021	1200630	2022-11-17 14:28:59.843347+00:00		t	45	72906556064385152	648518346496171788	72906556064382125	648518346494201991	[ 26391 135743 3095]	[ 26401 135771 3095]
1022	27714562	2022-11-17 14:28:59.843347+00:00		t	38	73469368646128207	648518346496171788	73469368646130603	648518346494201991	[ 42991 132605 3278]	[ 42985 132575 3279]
1023	25215768	2022-11-17 14:28:59.843347+00:00		t	38	72976856021797054	648518346496171788	72976856021978268	648518346499897667	[ 28011 134197 2959]	[ 28011 134225 2961]
1024	31703051	2022-11-17 14:28:59.843347+00:00		t	14	72976856089127292	648518346496171788	72976856089147940	648518346517772136	[ 27981 134711 3114]	[ 27967 134711 3116]
1026	27622460	2022-11-17 14:28:59.843347+00:00		t	47	73399068487098379	648518346496171788	73399068487106344	648518346496360533	[ 39621 133471 2982]	[ 39653 133465 2983]
1027	27622436	2022-11-17 14:28:59.843347+00:00		t	12	73399068487103687	648518346496171788	73399068487106390	648518346517772136	[ 39577 133461 2984]	[ 39585 133449 2986]
1028	35177325	2022-11-17 14:28:59.843347+00:00		t	33	73399068554163150	648518346496171788	73399068554153212	648518346517772136	[ 40377 133519 3093]	[ 40375 133561 3093]
1029	30249440	2022-11-17 14:28:59.843347+00:00		t	29	73047156046865450	648518346496171788	73047156046878318	648518346511268149	[ 30601 132229 3033]	[ 30575 132233 3035]
1030	11468932	2022-11-17 14:28:59.843347+00:00		t	52	72976856022140484	648518346496171788	72976856022140592	648518346482996710	[ 28331 133461 3021]	[ 28349 133487 3022]
1032	24174244	2022-11-17 14:28:59.843347+00:00		t	28	73046331346015648	648518346496171788	73046331346008509	648518346486850275	[ 29259 107213 2902]	[ 29255 107177 2902]
1033	24174292	2022-11-17 14:28:59.843347+00:00		t	36	73046331346015648	648518346496171788	73046331346004035	648518346486850275	[ 29311 107219 2899]	[ 29317 107187 2900]
1034	33387688	2022-11-17 14:28:59.843347+00:00		t	55	73469437365519669	648518346496171788	73469437365530376	648518346517772136	[ 41143 133321 3242]	[ 41171 133335 3242]
1035	21344965	2022-11-17 14:28:59.843347+00:00		t	67	73468887274194604	648518346496171788	73468887274211198	648518346514235435	[ 42787 117331 2618]	[ 42765 117309 2619]
1036	44818501	2022-11-17 14:28:59.843347+00:00		t	68	73047155778373045	648518346496171788	73047155778366882	648518346514235435	[ 29013 131871 2509]	[ 29013 131907 2509]
1037	14599204	2022-11-17 14:28:59.843347+00:00		t	29	73469437365598662	648518346496171788	73469437365591646	648518346496360533	[ 42665 134907 3264]	[ 42655 134879 3265]
1039	6388343	2022-11-17 14:28:59.843347+00:00		t	15	73047362003855466	648518346496171788	73047362003855430	648518346499897667	[ 30249 137855 2619]	[ 30219 137853 2619]
1040	6388350	2022-11-17 14:28:59.843347+00:00		t	42	73047362003865352	648518346496171788	73047362003860564	648518346499897667	[ 30223 137533 2627]	[ 30235 137507 2627]
1041	3166197	2022-11-17 14:28:59.843347+00:00		t	33	73046331211798442	648518346496171788	73046331211785915	648518346499897667	[ 30027 108229 2629]	[ 30053 108209 2630]
1042	6657463	2022-11-17 14:28:59.843347+00:00		t	24	73047224766042834	648518346496171788	73047224765917529	648518346496990616	[ 28909 133277 2955]	[ 28935 133289 2954]
1043	13261060	2022-11-17 14:28:59.843347+00:00		t	64	73327806255568052	648518346496171788	73327806255594005	648518346496990616	[ 37693 107975 2755]	[ 37695 107979 2758]
1044	5355960	2022-11-17 14:28:59.843347+00:00		t	18	73539393457254383	648518346496171788	73539393457263577	648518346499724869	[ 43963 121719 2585]	[ 43983 121707 2586]
1045	18039946	2022-11-17 14:28:59.843347+00:00		t	15	73047224632165975	648518346496171788	73047224632189103	648518346482996710	[ 29985 134791 2789]	[ 29981 134791 2792]
1046	18039962	2022-11-17 14:28:59.843347+00:00		t	45	73047224632183847	648518346496171788	73047224632189103	648518346482996710	[ 30021 134685 2793]	[ 30005 134723 2794]
1048	18422485	2022-11-17 14:28:59.843347+00:00		t	31	73398999901852861	648518346496171788	73398999901874625	648518346514235435	[ 40911 132287 3243]	[ 40897 132305 3245]
1049	24174352	2022-11-17 14:28:59.843347+00:00		t	20	73046331346071708	648518346496171788	73046331346057964	648518346499724869	[ 29403 106831 2921]	[ 29421 106869 2921]
1050	24174376	2022-11-17 14:28:59.843347+00:00		t	19	73046331346071708	648518346496171788	73046331346064957	648518346499141185	[ 29441 106809 2923]	[ 29457 106841 2923]
1051	24447155	2022-11-17 14:28:59.843347+00:00		t	40	73538843969851796	648518346496171788	73538843969667468	648518346494201991	[ 43673 105841 3097]	[ 43651 105853 3098]
1053	13883586	2022-11-17 14:28:59.843347+00:00		t	21	73539049927284338	648518346496171788	73539049927272428	648518346459874052	[ 43097 111899 2818]	[ 43131 111913 2818]
1054	18422494	2022-11-17 14:28:59.843347+00:00		t	35	73398999901852861	648518346496171788	73398999901877199	648518346459874052	[ 40929 132191 3242]	[ 40901 132179 3243]
1055	27111583	2022-11-17 14:28:59.843347+00:00		t	14	73469437298553864	648518346496171788	73469437298548634	648518346496360533	[ 42595 134581 3177]	[ 42567 134603 3178]
1056	27111604	2022-11-17 14:28:59.843347+00:00		t	32	73469437298576481	648518346496171788	73469437298602448	648518346517772136	[ 42605 134437 3189]	[ 42587 134463 3192]
1057	27111815	2022-11-17 14:28:59.843347+00:00		t	53	73469437298564324	648518346496171788	73469437298566850	648518346514235435	[ 42939 134437 3185]	[ 42981 134443 3186]
1058	31088767	2022-11-17 14:28:59.843347+00:00		t	23	73258193559858658	648518346496171788	73258193559845488	648518346509715514	[ 36797 130421 2998]	[ 36769 130443 2998]
1059	38497729	2022-11-17 14:28:59.843347+00:00		t	45	73328631090583409	648518346496171788	73328631090624901	648518346509715514	[ 38165 132067 3139]	[ 38173 132083 3141]
1060	35177309	2022-11-17 14:28:59.843347+00:00		t	30	73399068554182653	648518346496171788	73399068554158635	648518346509715514	[ 40357 133509 3093]	[ 40337 133543 3094]
1061	35177289	2022-11-17 14:28:59.843347+00:00		t	28	73399068554193687	648518346496171788	73399068554146311	648518346482996710	[ 40319 133459 3091]	[ 40289 133473 3091]
1062	24447208	2022-11-17 14:28:59.843347+00:00		t	41	73538843969900937	648518346496171788	73538843969903427	648518346494201991	[ 43793 106049 3115]	[ 43805 106017 3115]
1063	24447219	2022-11-17 14:28:59.843347+00:00		t	49	73538843969907876	648518346496171788	73538843969916942	648518346494201991	[ 43831 106067 3118]	[ 43855 106039 3119]
1064	21083739	2022-11-17 14:28:59.843347+00:00		t	37	73047155979855103	648518346496171788	73047155979887025	648518346499724869	[ 29267 131915 2947]	[ 29301 131907 2947]
1065	29658496	2022-11-17 14:28:59.843347+00:00		t	46	73398999834752367	648518346496171788	73398999834762350	648518346492280108	[ 39671 132921 3120]	[ 39713 132921 3120]
1066	21091916	2022-11-17 14:28:59.843347+00:00		t	53	73469368646082605	648518346496171788	73469368646089961	648518346517772136	[ 41135 133057 3257]	[ 41151 133083 3259]
1067	21091921	2022-11-17 14:28:59.843347+00:00		t	25	73469368646082553	648518346496171788	73469368646094738	648518346515738442	[ 41141 133011 3258]	[ 41159 133007 3260]
1068	37513721	2022-11-17 14:28:59.843347+00:00		t	37	73539874896301753	648518346496171788	73539874896304273	648518346494201991	[ 43609 135947 3381]	[ 43599 135969 3383]
1069	37513724	2022-11-17 14:28:59.843347+00:00		t	30	73539874896294728	648518346496171788	73539874896277648	648518346515738442	[ 43623 135939 3377]	[ 43615 135965 3376]
1070	25782726	2022-11-17 14:28:59.843347+00:00		t	43	73187824815696131	648518346496171788	73187824815693577	648518346499897667	[ 33953 130493 3006]	[ 33969 130465 3006]
1071	25782783	2022-11-17 14:28:59.843347+00:00		t	46	73187824815703324	648518346496171788	73187824815705644	648518346499897667	[ 34125 130405 3010]	[ 34103 130379 3010]
1072	25782885	2022-11-17 14:28:59.843347+00:00		t	57	73187824815698440	648518346496171788	73187824815698422	648518346483682965	[ 34295 130425 3017]	[ 34313 130457 3018]
1073	24459691	2022-11-17 14:28:59.843347+00:00		t	14	73046468650799394	648518346496171788	73046468650792076	648518346473303908	[ 28843 111143 2651]	[ 28815 111153 2652]
1074	37516321	2022-11-17 14:28:59.843347+00:00		t	24	72976168626020128	648518346496171788	72976168626022467	648518346482497172	[ 28063 113449 2632]	[ 28067 113419 2631]
1075	25838726	2022-11-17 14:28:59.843347+00:00		t	25	73116837327956540	648518346496171788	73116837328023935	648518346488551663	[ 31507 112319 2556]	[ 31531 112299 2558]
1076	44066744	2022-11-17 14:28:59.843347+00:00		t	80	73539737390330382	648518346496171788	73539737390335952	648518346514235435	[ 43069 132663 3288]	[ 43101 132659 3287]
1077	40074516	2022-11-17 14:28:59.843347+00:00		t	37	73046468717871687	648518346496171788	73046468717904003	648518346490277659	[ 29029 111075 2793]	[ 29005 111101 2794]
1078	18380422	2022-11-17 14:28:59.843347+00:00		t	48	73046537303266792	648518346509233018	72976168559078922	648518346466900846	[ 28689 114175 2555]	[ 28659 114159 2557]
1079	18380428	2022-11-17 14:28:59.843347+00:00		t	59	73046537303263902	648518346509233018	72976168559081545	648518346466900846	[ 28695 114065 2556]	[ 28669 114081 2557]
1080	18380175	2022-11-17 14:28:59.843347+00:00		t	38	72976168558982161	648518346486116804	72976168558992029	648518346515315271	[ 27993 114395 2515]	[ 28009 114373 2516]
1081	8953565	2022-11-17 14:28:59.843347+00:00		t	48	73539668536593835	648518346467340039	73539668536593843	648518346481263717	[ 43669 130855 3024]	[ 43649 130883 3024]
1082	12603747	2022-11-17 14:28:59.843347+00:00		t	32	73047293284530461	648518346471738267	73047293284528327	648518346499137345	[ 29171 136249 2669]	[ 29191 136225 2668]
1084	12603759	2022-11-17 14:28:59.843347+00:00		t	28	73047293284561186	648518346494734391	73047293284528327	648518346499137345	[ 29235 136185 2665]	[ 29211 136201 2666]
1088	12889510	2022-11-17 14:28:59.843347+00:00		t	36	73539118646599202	648518346467340039	73539118646611605	648518346481263717	[ 44369 113965 2771]	[ 44333 113947 2771]
1089	12889536	2022-11-17 14:28:59.843347+00:00		t	37	73539118646619010	648518346467340039	73539118646604219	648518346514235435	[ 44373 114011 2775]	[ 44357 114025 2776]
1090	12889546	2022-11-17 14:28:59.843347+00:00		t	44	73539118646619010	648518346467340039	73539118646597049	648518346481263717	[ 44393 114031 2768]	[ 44369 114059 2769]
1091	12889559	2022-11-17 14:28:59.843347+00:00		t	33	73539118646609261	648518346467340039	73539118646604219	648518346514235435	[ 44415 114029 2772]	[ 44405 114055 2773]
1092	12889564	2022-11-17 14:28:59.843347+00:00		t	43	73539118646582109	648518346467340039	73539118646601826	648518346481263717	[ 44413 114071 2769]	[ 44419 114079 2771]
1093	12603800	2022-11-17 14:28:59.843347+00:00		t	34	73047293284502286	648518346486672360	73047293284494881	648518346482996710	[ 29355 136207 2650]	[ 29319 136207 2650]
1094	18380194	2022-11-17 14:28:59.843347+00:00		t	16	72976168558982161	648518346486116804	72976168558977148	648518346515315271	[ 28085 114413 2511]	[ 28103 114391 2512]
1096	8652941	2022-11-17 14:28:59.843347+00:00		t	24	72906418558430261	648518346496171788	72906418558447355	648518346514235435	[ 26349 132147 3009]	[ 26319 132127 3010]
1097	2425668	2022-11-17 14:28:59.843347+00:00		t	16	73539806109515247	648518346496171788	73539806109650324	648518346485910654	[ 43787 133835 3220]	[ 43813 133839 3221]
1098	12603849	2022-11-17 14:28:59.843347+00:00		t	18	73047293284401964	648518346486672360	73047293284416291	648518346499137345	[ 29481 136239 2624]	[ 29491 136219 2623]
1100	14599284	2022-11-17 14:28:59.843347+00:00		t	51	73469437365613127	648518346496171788	73469437365598391	648518346514235435	[ 42707 134415 3274]	[ 42743 134429 3274]
1101	14599291	2022-11-17 14:28:59.843347+00:00		t	12	73469437365610548	648518346496171788	73469437365608087	648518346485910654	[ 42725 134395 3274]	[ 42755 134397 3274]
1102	11448564	2022-11-17 14:28:59.843347+00:00		t	31	73468543878184086	648518346496171788	73468543878186771	648518346499897667	[ 42291 107233 3014]	[ 42309 107267 3016]
1103	11865973	2022-11-17 14:28:59.843347+00:00		t	37	73399068353073651	648518346496171788	73399068353084119	648518346482996710	[ 40549 134179 2793]	[ 40541 134181 2795]
1104	18850020	2022-11-17 14:28:59.843347+00:00		t	33	73469368646137208	648518346496171788	73469368646139785	648518346509715514	[ 41601 131477 3282]	[ 41633 131451 3283]
1106	19062891	2022-11-17 14:28:59.843347+00:00		t	46	73398999834948991	648518346496171788	73398999834980624	648518346499897667	[ 39143 131831 3200]	[ 39161 131861 3200]
1107	19062912	2022-11-17 14:28:59.843347+00:00		t	47	73398999834945911	648518346496171788	73398999835011035	648518346485910654	[ 39169 131819 3201]	[ 39193 131837 3201]
1108	17825771	2022-11-17 14:28:59.843347+00:00		t	71	72976787302785816	648518346496171788	72976787302788357	648518346517652772	[ 27235 132387 3061]	[ 27273 132387 3062]
1109	12377361	2022-11-17 14:28:59.843347+00:00		t	44	73187068767009369	648518346496171788	73187068767102720	648518346517452069	[ 33091 107607 2707]	[ 33095 107585 2709]
1113	7963450	2022-11-17 14:28:59.843347+00:00		t	22	73117593309234001	648518346475535232	73117593309254991	648518346515315271	[ 31061 134477 2681]	[ 31045 134491 2683]
1115	12603847	2022-11-17 14:28:59.843347+00:00		t	30	73047293284502682	648518346477598684	73047293284487754	648518346494201991	[ 29471 136853 2653]	[ 29483 136885 2653]
1116	18380312	2022-11-17 14:28:59.843347+00:00		t	14	72976168559049162	648518346503137403	72976168559053529	648518346466900846	[ 28417 113997 2545]	[ 28431 113971 2546]
1123	27454914	2022-11-17 14:28:59.843347+00:00		t	32	73469299658344594	648518346487948500	73469299658342324	648518346465071989	[ 41395 129923 2810]	[ 41403 129965 2810]
1124	19886217	2022-11-17 14:28:59.843347+00:00		t	23	73046399931321927	648518346465128053	73046399931321748	648518346490436956	[ 28721 110573 2661]	[ 28691 110543 2662]
1125	35955724	2022-11-17 14:28:59.843347+00:00		t	50	73117524723814822	648518346475535232	73117524723825475	648518346494201991	[ 31335 132503 2843]	[ 31337 132537 2843]
1126	35955760	2022-11-17 14:28:59.843347+00:00		t	17	73117524723846145	648518346475535232	73117524723825475	648518346494201991	[ 31403 132469 2853]	[ 31405 132497 2853]
1127	35955781	2022-11-17 14:28:59.843347+00:00		t	34	73117524723833600	648518346475535232	73117524723859639	648518346494201991	[ 31437 132425 2863]	[ 31469 132431 2864]
1128	41162412	2022-11-17 14:28:59.843347+00:00		t	58	73047362071003318	648518346475535232	73047362071000772	648518346515315271	[ 29549 137505 2742]	[ 29561 137525 2744]
1129	42550520	2022-11-17 14:28:59.843347+00:00		t	15	73610861578882005	648518346476130725	73610861578900187	648518346496175050	[ 46401 154907 2350]	[ 46387 154913 2352]
1130	36565797	2022-11-17 14:28:59.843347+00:00		t	12	73047293284538094	648518346475535232	73047293284533075	648518346494201991	[ 30405 136723 2669]	[ 30401 136757 2669]
1131	36565846	2022-11-17 14:28:59.843347+00:00		t	45	73047293284612708	648518346475535232	73047293284660505	648518346494201991	[ 30481 136971 2695]	[ 30495 136939 2696]
1132	7804541	2022-11-17 14:28:59.843347+00:00		t	19	73469505950936452	648518346467542023	73469505950913898	648518346467248647	[ 42611 137065 3045]	[ 42635 137047 3045]
1134	7804515	2022-11-17 14:28:59.843347+00:00		t	21	73469505950889867	648518346485861898	73469505950852126	648518346467248647	[ 42625 136801 3020]	[ 42587 136823 3020]
1135	42572998	2022-11-17 14:28:59.843347+00:00		t	51	72975962735723904	648518346493825393	73046331480044253	648518346500414780	[ 28657 107975 3088]	[ 28673 107953 3089]
1137	42573146	2022-11-17 14:28:59.843347+00:00		t	41	73046331480089750	648518346489054813	73046331480092275	648518346491969931	[ 28899 107489 3107]	[ 28887 107529 3108]
1139	29822994	2022-11-17 14:28:59.843347+00:00		t	16	72976168626161332	648518346478752884	72976168626190062	648518346474410605	[ 27027 114201 2689]	[ 27011 114225 2688]
1141	36923363	2022-11-17 14:28:59.843347+00:00		t	23	72553681551431321	648518346481856445	72553681551413977	648518346474410605	[ 15263 105565 3149]	[ 15291 105543 3150]
1142	36923367	2022-11-17 14:28:59.843347+00:00		t	28	72553681551424252	648518346489572037	72553681551414386	648518346474410605	[ 15297 106173 3152]	[ 15293 106145 3151]
1143	42573803	2022-11-17 14:28:59.843347+00:00		t	35	73046331480034418	648518346500414780	73046331480044216	648518346501389453	[ 29669 107835 3090]	[ 29665 107863 3092]
1145	42573260	2022-11-17 14:28:59.843347+00:00		t	12	73046331480094764	648518346489054813	73046331480092379	648518346497163692	[ 29039 107639 3110]	[ 29029 107675 3110]
1148	42573727	2022-11-17 14:28:59.843347+00:00		t	40	73046331479956286	648518346486457257	73046331480009145	648518346500414780	[ 29585 107907 3086]	[ 29597 107913 3088]
1149	42573690	2022-11-17 14:28:59.843347+00:00		t	23	73046331480102261	648518346521704953	73046331480085588	648518346488897614	[ 29521 108481 3106]	[ 29533 108473 3105]
1151	7804680	2022-11-17 14:28:59.843347+00:00		t	15	73469505950531219	648518346493171442	73469505950675849	648518346481263717	[ 42805 136313 2959]	[ 42815 136283 2960]
1153	17459201	2022-11-17 14:28:59.843347+00:00		t	42	73469368713161555	648518346489733215	73469368713163706	648518346517295653	[ 42017 132631 3384]	[ 42015 132597 3385]
1154	17459207	2022-11-17 14:28:59.843347+00:00		t	31	73469368713122878	648518346481078874	73469368713091656	648518346480614401	[ 42091 132907 3362]	[ 42065 132901 3361]
1155	17459210	2022-11-17 14:28:59.843347+00:00		t	64	73469368713161555	648518346489733215	73469368713159189	648518346517652772	[ 42039 132659 3381]	[ 42071 132657 3381]
1156	17459256	2022-11-17 14:28:59.843347+00:00		t	30	73469368712891469	648518346489569132	73469368713088155	648518346517295653	[ 42329 132091 3345]	[ 42353 132111 3346]
1158	17459331	2022-11-17 14:28:59.843347+00:00		t	55	73469368712926214	648518346489569132	73469368712931814	648518346494201991	[ 42677 132671 3340]	[ 42637 132671 3341]
1159	17459293	2022-11-17 14:28:59.843347+00:00		t	37	73469368712934430	648518346488052766	73469368712928899	648518346485910654	[ 42519 132813 3346]	[ 42495 132791 3346]
1160	17459339	2022-11-17 14:28:59.843347+00:00		t	45	73469368712921638	648518346489569132	73469368713018331	648518346494201991	[ 42683 132599 3340]	[ 42659 132577 3341]
1161	17459332	2022-11-17 14:28:59.843347+00:00		t	17	73469368712979928	648518346488052766	73469368712936434	648518346494201991	[ 42625 132811 3346]	[ 42635 132779 3346]
1162	42592717	2022-11-17 14:28:59.843347+00:00		t	46	73118417674623895	648518346474879653	73118417674697731	648518346496175050	[ 32255 158005 2183]	[ 32227 157985 2184]
1164	7804763	2022-11-17 14:28:59.843347+00:00		t	27	73469505950724512	648518346476675600	73469505950529365	648518346481263717	[ 42949 136323 2966]	[ 42915 136317 2966]
1165	42592815	2022-11-17 14:28:59.843347+00:00		t	66	73118417674599849	648518346483099724	73118417674671699	648518346496175050	[ 32515 158251 2182]	[ 32545 158229 2182]
1166	13081105	2022-11-17 14:28:59.843347+00:00		t	47	73539050061337428	648518346491175201	73539050061320960	648518346497151640	[ 43395 111373 3034]	[ 43409 111349 3034]
1167	17459340	2022-11-17 14:28:59.843347+00:00		t	21	73469368713002544	648518346488052766	73469368712939261	648518346494201991	[ 42641 132839 3344]	[ 42655 132825 3343]
1168	17459343	2022-11-17 14:28:59.843347+00:00		t	20	73469368713002544	648518346488052766	73469368713082820	648518346485910654	[ 42643 132827 3348]	[ 42673 132799 3349]
1169	18635209	2022-11-17 14:28:59.843347+00:00		t	57	73538981341857674	648518346491175201	73538981341850960	648518346497151640	[ 43189 109799 3028]	[ 43219 109773 3028]
1170	37596174	2022-11-17 14:28:59.843347+00:00		t	64	73468681317133983	648518346491175201	73468681317131602	648518346497151640	[ 41975 110917 3023]	[ 42005 110943 3023]
1171	6434918	2022-11-17 14:28:59.843347+00:00		t	17	73468612597740503	648518346491175201	73468612597728662	648518346466900846	[ 42641 109861 3048]	[ 42643 109897 3047]
1172	33632304	2022-11-17 14:28:59.843347+00:00		t	31	73398381158144102	648518346501099625	73398381158135985	648518346459874052	[ 39815 114541 2740]	[ 39851 114545 2741]
1175	8771739	2022-11-17 14:28:59.843347+00:00		t	40	72624050429803979	648518346519034591	72624050429801385	648518346497163692	[ 17255 105205 3383]	[ 17231 105187 3383]
1178	42648514	2022-11-17 14:28:59.843347+00:00		t	17	72905593924837995	648518346509188474	72905593924802364	648518346499897667	[ 24743 107097 3049]	[ 24731 107067 3049]
1179	42648522	2022-11-17 14:28:59.843347+00:00		t	15	72905593924733964	648518346514141918	72905593924736673	648518346482497172	[ 24779 107089 3023]	[ 24755 107095 3025]
1181	42648542	2022-11-17 14:28:59.843347+00:00		t	49	72905593924776991	648518346509188474	72905593924771662	648518346482497172	[ 24833 107225 3036]	[ 24805 107219 3036]
1182	42648547	2022-11-17 14:28:59.843347+00:00		t	40	72905593924776991	648518346509188474	72905593924766098	648518346482497172	[ 24845 107191 3035]	[ 24817 107173 3036]
1183	42648587	2022-11-17 14:28:59.843347+00:00		t	26	72905593924818080	648518346509188474	72905593924812797	648518346499842444	[ 24979 107107 3050]	[ 24999 107079 3051]
1185	17459323	2022-11-17 14:28:59.843347+00:00		t	16	73469368713113885	648518346491282040	73469368712888209	648518346485910654	[ 42623 132179 3350]	[ 42617 132175 3348]
1188	42648499	2022-11-17 14:28:59.843347+00:00		t	15	72905593924810267	648518346509188474	72905593924792502	648518346482497172	[ 24697 107097 3051]	[ 24673 107091 3050]
1189	42648600	2022-11-17 14:28:59.843347+00:00		t	24	72905593924843360	648518346492697531	72905593924856487	648518346499842444	[ 25047 107387 3064]	[ 25065 107391 3066]
1190	42648605	2022-11-17 14:28:59.843347+00:00		t	18	72905593924763436	648518346509188474	72905593924795120	648518346499842444	[ 25069 107273 3046]	[ 25097 107253 3046]
1191	42648625	2022-11-17 14:28:59.843347+00:00		t	28	72905593924823122	648518346494038560	72905593924833013	648518346499842444	[ 25203 107265 3055]	[ 25169 107279 3055]
1192	42648647	2022-11-17 14:28:59.843347+00:00		t	20	72905593924742618	648518346509188474	72905593924729096	648518346499897667	[ 25241 107463 3020]	[ 25237 107425 3021]
1193	42648660	2022-11-17 14:28:59.843347+00:00		t	22	72905593924853691	648518346494038560	72905593924840790	648518346499842444	[ 25257 107405 3066]	[ 25261 107435 3066]
1194	42648680	2022-11-17 14:28:59.843347+00:00		t	34	72905593924838178	648518346494038560	72905593924867787	648518346499842444	[ 25279 107411 3069]	[ 25303 107445 3070]
1195	42648689	2022-11-17 14:28:59.843347+00:00		t	31	72905593924828138	648518346494038560	72905593924818184	648518346499141441	[ 25281 107275 3054]	[ 25325 107273 3054]
1196	42648700	2022-11-17 14:28:59.843347+00:00		t	32	72905593924853649	648518346494038560	72905593924840782	648518346499842444	[ 25331 107361 3062]	[ 25345 107397 3063]
1197	42648705	2022-11-17 14:28:59.843347+00:00		t	31	72905593924840730	648518346494038560	72905593924835593	648518346499141441	[ 25323 107333 3060]	[ 25351 107323 3060]
1198	42648635	2022-11-17 14:28:59.843347+00:00		t	17	72905593924800088	648518346496175050	72905593924807700	648518346499141441	[ 25229 107235 3052]	[ 25207 107253 3051]
1203	42648726	2022-11-17 14:28:59.843347+00:00		t	13	72905593924843316	648518346494038560	72905593924845656	648518346499141441	[ 25363 107313 3064]	[ 25397 107301 3065]
1204	42648769	2022-11-17 14:28:59.843347+00:00		t	25	72905593924774252	648518346487705300	72905593924742412	648518346477749655	[ 25553 107227 3038]	[ 25549 107253 3038]
1207	42648720	2022-11-17 14:28:59.843347+00:00		t	39	72905593924771631	648518346496175050	72905593924771624	648518346499141441	[ 25359 107229 3035]	[ 25383 107223 3036]
1208	42648780	2022-11-17 14:28:59.843347+00:00		t	32	72905593924742252	648518346487705300	72905593924731269	648518346494734391	[ 25599 107075 3026]	[ 25599 107049 3026]
1209	42651408	2022-11-17 14:28:59.843347+00:00		t	40	73259224016321976	648518346492356928	73259224016297940	648518346517652772	[ 34923 161133 2324]	[ 34907 161121 2323]
1210	42651509	2022-11-17 14:28:59.843347+00:00		t	31	73259224016373005	648518346506556753	73259224016379910	648518346517772136	[ 35665 160793 2344]	[ 35671 160825 2345]
1211	42651522	2022-11-17 14:28:59.843347+00:00		t	20	73259224016462635	648518346517443370	73259224016460315	648518346494201991	[ 35749 160891 2380]	[ 35741 160865 2380]
1213	42651536	2022-11-17 14:28:59.843347+00:00		t	22	73259224016476603	648518346517443370	73259224016460315	648518346494201991	[ 35807 160859 2382]	[ 35801 160825 2382]
1214	42651547	2022-11-17 14:28:59.843347+00:00		t	28	73259224016322364	648518346499903999	73259224016332188	648518346494201991	[ 35793 161645 2326]	[ 35835 161645 2327]
1215	42651394	2022-11-17 14:28:59.843347+00:00		t	25	73188855205449429	648518346506556753	73259224016169393	648518346517652772	[ 34807 161025 2313]	[ 34829 161031 2314]
1216	42651393	2022-11-17 14:28:59.843347+00:00		t	42	73188855205449486	648518346506556753	73259224016164897	648518346494201991	[ 34795 160987 2313]	[ 34823 160977 2314]
1217	42651457	2022-11-17 14:28:59.843347+00:00		t	15	73259224016443859	648518346496740506	73259224016441376	648518346494201991	[ 35425 160795 2376]	[ 35415 160785 2374]
1219	42651476	2022-11-17 14:28:59.843347+00:00		t	29	73259224016363583	648518346486062752	73259224016360963	648518346494201991	[ 35489 160853 2341]	[ 35513 160835 2341]
1220	42651452	2022-11-17 14:28:59.843347+00:00		t	42	73259224016386969	648518346486062752	73259224016393964	648518346484413479	[ 35373 161341 2353]	[ 35413 161337 2353]
1221	42651455	2022-11-17 14:28:59.843347+00:00		t	23	73259224016448738	648518346496740506	73259224016424006	648518346484413479	[ 35431 160921 2372]	[ 35415 160905 2371]
1222	41836316	2022-11-17 14:28:59.843347+00:00		t	44	73468681250130515	648518346481295809	73468681250122645	648518346517452069	[ 42165 110785 2934]	[ 42189 110805 2934]
1223	12604009	2022-11-17 14:28:59.843347+00:00		t	26	73329798784866366	648518346471899547	73329798784858810	648518346494201991	[ 36945 166077 2132]	[ 36941 166071 2131]
1226	10470095	2022-11-17 14:28:59.843347+00:00		t	36	73116700023050324	648518346494319730	73116700023088633	648518346499141185	[ 30725 106957 2771]	[ 30759 106961 2772]
1227	2376682	2022-11-17 14:28:59.843347+00:00		t	38	73046331345973761	648518346494319730	73046331345976592	648518346459874052	[ 30033 107037 2889]	[ 30011 107007 2889]
1230	2105886	2022-11-17 14:28:59.843347+00:00		t	24	73046331278908215	648518346494319730	73046331278871427	648518346514235435	[ 29733 107223 2756]	[ 29763 107245 2756]
1231	2105976	2022-11-17 14:28:59.843347+00:00		t	13	73046331278871474	648518346494319730	73046331278849032	648518346481699517	[ 29893 107295 2750]	[ 29865 107309 2751]
1232	2105979	2022-11-17 14:28:59.843347+00:00		t	34	73046331278871474	648518346494319730	73046331278861293	648518346514235435	[ 29893 107269 2750]	[ 29873 107257 2751]
1233	2105992	2022-11-17 14:28:59.843347+00:00		t	14	73046331278731929	648518346494319730	73046331278752912	648518346486850275	[ 29885 107261 2707]	[ 29903 107241 2709]
1234	2106096	2022-11-17 14:28:59.843347+00:00		t	19	73046331278929015	648518346494319730	73046331278950653	648518346499141185	[ 30171 106959 2783]	[ 30195 106957 2785]
1235	11051597	2022-11-17 14:28:59.843347+00:00		t	33	73046331278885909	648518346494319730	73046331278873783	648518346514235435	[ 29553 107369 2756]	[ 29563 107395 2757]
1237	11051612	2022-11-17 14:28:59.843347+00:00		t	24	73046331278856391	648518346494319730	73046331278861379	648518346514235435	[ 29557 107377 2752]	[ 29593 107389 2752]
1238	11051643	2022-11-17 14:28:59.843347+00:00		t	25	73046331278756042	648518346494319730	73046331278777033	648518346481699517	[ 29643 107323 2717]	[ 29661 107319 2719]
1239	24174030	2022-11-17 14:28:59.843347+00:00		t	40	73046331346013301	648518346494319730	73046331345999186	648518346499141185	[ 28927 107215 2897]	[ 28895 107195 2897]
1241	24174056	2022-11-17 14:28:59.843347+00:00		t	22	73046331346013301	648518346494319730	73046331346010885	648518346486850275	[ 28919 107305 2901]	[ 28943 107307 2903]
1242	24174083	2022-11-17 14:28:59.843347+00:00		t	31	73046331346030004	648518346494319730	73046331346053145	648518346486850275	[ 28997 106805 2921]	[ 29001 106835 2922]
1243	24174117	2022-11-17 14:28:59.843347+00:00		t	38	73046331345968716	648518346494319730	73046331345971334	648518346499141185	[ 29025 107483 2884]	[ 29049 107503 2884]
1245	24174188	2022-11-17 14:28:59.843347+00:00		t	32	73046331346081289	648518346494319730	73046331346076728	648518346499141185	[ 29155 107229 2930]	[ 29179 107203 2930]
1246	24174288	2022-11-17 14:28:59.843347+00:00		t	24	73046331346079038	648518346494319730	73046331346076867	648518346517652772	[ 29305 107329 2929]	[ 29309 107357 2930]
1247	24173971	2022-11-17 14:28:59.843347+00:00		t	23	73046331345812726	648518346494319730	73046331345786993	648518346499141185	[ 28699 106811 2832]	[ 28731 106837 2833]
1248	26064845	2022-11-17 14:28:59.843347+00:00		t	41	73116699956000476	648518346494319730	73116699956013232	648518346486850275	[ 30883 107107 2648]	[ 30917 107117 2648]
1249	38756365	2022-11-17 14:28:59.843347+00:00		t	29	73046331144812651	648518346494319730	73046331144785154	648518346481699517	[ 30133 107681 2558]	[ 30131 107653 2557]
1250	24174303	2022-11-17 14:28:59.843347+00:00		t	13	73046331345986757	648518346494319730	73046331345968670	648518346517652772	[ 29305 107385 2889]	[ 29335 107395 2888]
1251	24174305	2022-11-17 14:28:59.843347+00:00		t	25	73046331346048472	648518346494319730	73046331346053426	648518346517652772	[ 29313 107363 2918]	[ 29343 107373 2919]
1252	2556181	2022-11-17 14:28:59.843347+00:00		t	28	73046468851710461	648518346478004205	73046468851901061	648518346491969931	[ 28991 111383 2972]	[ 29013 111381 2973]
1253	2556186	2022-11-17 14:28:59.843347+00:00		t	45	73046468851938816	648518346478004205	73046468851951194	648518346491969931	[ 29049 111229 2981]	[ 29023 111257 2981]
1254	32045816	2022-11-17 14:28:59.843347+00:00		t	15	73046468784907071	648518346478004205	73046468784915082	648518346491969931	[ 29037 111689 2888]	[ 29047 111663 2890]
1255	9194064	2022-11-17 14:28:59.843347+00:00		t	57	72905662778392581	648518346494834821	72905662778411380	648518346498238290	[ 24971 110219 3278]	[ 24937 110195 3279]
1257	6654189	2022-11-17 14:28:59.843347+00:00		t	36	72905593924823713	648518346491669310	72905593924823665	648518346499141441	[ 25661 108339 3058]	[ 25669 108307 3058]
1258	30138529	2022-11-17 14:28:59.843347+00:00		t	31	72553887643030613	648518346483546788	72553818990155316	648518346488820209	[ 16065 110599 3081]	[ 16057 110569 3082]
1259	37128821	2022-11-17 14:28:59.843347+00:00		t	53	72694350387518852	648518346491669310	72694350387513683	648518346499141441	[ 18935 104391 3308]	[ 18917 104377 3310]
1260	37128832	2022-11-17 14:28:59.843347+00:00		t	23	72694350387494871	648518346491669310	72694350387511017	648518346499141441	[ 19055 104367 3307]	[ 19057 104337 3307]
1261	6654199	2022-11-17 14:28:59.843347+00:00		t	25	72905593924823713	648518346491669310	72905593924821272	648518346499141441	[ 25715 108337 3055]	[ 25713 108305 3055]
1262	15032833	2022-11-17 14:28:59.843347+00:00		t	45	72624050362689304	648518346496291430	72624050362698631	648518346482497172	[ 18113 105811 3257]	[ 18105 105821 3259]
1263	15032866	2022-11-17 14:28:59.843347+00:00		t	36	72624050362773158	648518346496291430	72624050362775473	648518346482497172	[ 18141 106119 3289]	[ 18133 106091 3290]
1264	8920227	2022-11-17 14:28:59.843347+00:00		t	58	72764856570497319	648518346475537024	72764856570502466	648518346493825393	[ 21391 107737 3266]	[ 21409 107763 3266]
1265	6278932	2022-11-17 14:28:59.843347+00:00		t	19	72623981710275895	648518346504877427	72623981710270801	648518346493825393	[ 17377 103721 3358]	[ 17361 103753 3358]
1267	5407202	2022-11-17 14:28:59.843347+00:00		t	12	72905799948900096	648518346504877171	72905799948892527	648518346491969931	[ 26119 112791 2751]	[ 26103 112821 2751]
1269	22731234	2022-11-17 14:28:59.843347+00:00		t	34	73046399998276964	648518346485634579	73046399998296696	648518346490277659	[ 28689 110039 2727]	[ 28711 110063 2729]
1270	8151184	2022-11-17 14:28:59.843347+00:00		t	14	72976099973375911	648518346485634579	72976099973406620	648518346502483782	[ 27795 112539 2698]	[ 27775 112515 2698]
1271	4654767	2022-11-17 14:28:59.843347+00:00		t	23	72694419173930313	648518346485634579	72694419173932573	648518346488897614	[ 19433 105305 3361]	[ 19461 105289 3363]
1272	4654793	2022-11-17 14:28:59.843347+00:00		t	27	72694419173908345	648518346485634579	72694419173910762	648518346488897614	[ 19447 105315 3358]	[ 19477 105303 3360]
1273	2215609	2022-11-17 14:28:59.843347+00:00		t	21	73187068834327396	648518346503767201	73187068834310209	648518346477749655	[ 32815 108349 2881]	[ 32819 108331 2880]
1274	2215630	2022-11-17 14:28:59.843347+00:00		t	19	73187068834324847	648518346503767201	73187068834324800	648518346481263717	[ 32887 108361 2882]	[ 32897 108333 2883]
1275	2215905	2022-11-17 14:28:59.843347+00:00		t	34	73187068834263337	648518346503767201	73187068834241407	648518346477749655	[ 33643 107753 2852]	[ 33683 107767 2853]
1276	2215916	2022-11-17 14:28:59.843347+00:00		t	36	73187068834287252	648518346503767201	73187068834272686	648518346477749655	[ 33749 107793 2865]	[ 33735 107825 2866]
1277	2215638	2022-11-17 14:28:59.843347+00:00		t	14	73187068834325292	648518346503767201	73187068834305659	648518346482497172	[ 32969 108481 2876]	[ 32935 108481 2877]
1278	2215875	2022-11-17 14:28:59.843347+00:00		t	19	73187068834251299	648518346503767201	73187068834248915	648518346494734391	[ 33625 107769 2853]	[ 33609 107813 2853]
1279	32700848	2022-11-17 14:28:59.843347+00:00		t	21	73046399998517123	648518346485634579	73046399998481607	648518346499724869	[ 28865 109031 2815]	[ 28885 109011 2816]
1280	22128490	2022-11-17 14:28:59.843347+00:00		t	14	72976100040543219	648518346485634579	72976100040542646	648518346491969931	[ 28569 111869 2830]	[ 28589 111843 2830]
1281	37545255	2022-11-17 14:28:59.843347+00:00		t	28	72976031388259903	648518346503767201	72976031388243624	648518346477749655	[ 28373 108705 2983]	[ 28367 108717 2982]
1283	26608509	2022-11-17 14:28:59.843347+00:00		t	23	72624050362806589	648518346503767201	72624050362808756	648518346482497172	[ 18253 104889 3305]	[ 18221 104905 3305]
1284	34035413	2022-11-17 14:28:59.843347+00:00		t	43	72976031388284430	648518346503767201	72975962668805661	648518346477749655	[ 28161 108561 2999]	[ 28175 108537 3000]
1287	36796285	2022-11-17 14:28:59.843347+00:00		t	21	72553887642893799	648518346483546788	72553887642899475	648518346488820209	[ 15589 110635 3065]	[ 15593 110607 3066]
1288	34159296	2022-11-17 14:28:59.843347+00:00		t	29	72553887642926738	648518346483546788	72553818923474947	648518346488820209	[ 15815 110609 3080]	[ 15833 110583 3081]
1289	44439592	2022-11-17 14:28:59.843347+00:00		t	17	73116631370688778	648518346503767201	73116631370665838	648518346481263717	[ 32649 105765 2899]	[ 32639 105789 2899]
1290	44439483	2022-11-17 14:28:59.843347+00:00		t	32	73116631370703334	648518346503767201	73116631370698594	648518346488420079	[ 32481 105923 2906]	[ 32477 105959 2907]
1291	40279484	2022-11-17 14:28:59.843347+00:00		t	19	72905731296439888	648518346504877171	72905731296456812	648518346491969931	[ 26589 112029 2845]	[ 26603 112069 2846]
1293	5736649	2022-11-17 14:28:59.843347+00:00		t	29	73046537504326769	648518346475625313	73046537504317021	648518346502483782	[ 29445 112975 2851]	[ 29421 113005 2851]
1294	5736648	2022-11-17 14:28:59.843347+00:00		t	24	73046537504337389	648518346475625313	73046537504322108	648518346502483782	[ 29453 112981 2856]	[ 29421 112983 2856]
1295	39927869	2022-11-17 14:28:59.843347+00:00		t	32	72976031388273279	648518346504877171	72976031388278517	648518346491969931	[ 26831 110239 2992]	[ 26821 110255 2994]
1297	22723345	2022-11-17 14:28:59.843347+00:00		t	17	72835362619610857	648518346510084922	72835362619615086	648518346498238290	[ 23479 110765 3073]	[ 23441 110767 3073]
1298	42841779	2022-11-17 14:28:59.843347+00:00		t	37	72835362552457224	648518346510084922	72835362552444529	648518346473303908	[ 24477 111049 2926]	[ 24479 111023 2925]
1300	34149497	2022-11-17 14:28:59.843347+00:00		t	37	72835362619524080	648518346510084922	72835293900021194	648518346501389453	[ 23177 110597 3038]	[ 23201 110589 3038]
1301	30138210	2022-11-17 14:28:59.843347+00:00		t	28	72553818990373265	648518346510084922	72553818990365503	648518346501389453	[ 15551 109753 3128]	[ 15553 109723 3127]
1302	28097461	2022-11-17 14:28:59.843347+00:00		t	20	72835362619625760	648518346510084922	72835362619610834	648518346498238290	[ 23605 110699 3065]	[ 23593 110667 3065]
1303	3725404	2022-11-17 14:28:59.843347+00:00		t	32	72553818990194927	648518346510084922	72553818990279868	648518346501389453	[ 15335 109653 3093]	[ 15333 109685 3093]
1304	12604052	2022-11-17 14:28:59.843347+00:00		t	23	73329798784748599	648518346493879438	73329798784753374	648518346494201991	[ 37023 166135 2082]	[ 36989 166131 2083]
1307	3080217	2022-11-17 14:28:59.843347+00:00		t	37	72835293900160762	648518346510084922	72835293900140437	648518346486971132	[ 24143 110471 3071]	[ 24149 110437 3071]
1310	13935489	2022-11-17 14:28:59.843347+00:00		t	48	72694625265229419	648518346510084922	72694625265206916	648518346486971132	[ 18851 111535 3238]	[ 18885 111515 3238]
1311	12604065	2022-11-17 14:28:59.843347+00:00		t	12	73329798784713001	648518346515841317	73329798784725668	648518346494201991	[ 36975 166057 2069]	[ 37001 166065 2070]
1312	12604067	2022-11-17 14:28:59.843347+00:00		t	32	73329798784748599	648518346493879438	73329798784746257	648518346494201991	[ 37031 166077 2078]	[ 37001 166063 2079]
1313	30049465	2022-11-17 14:28:59.843347+00:00		t	46	72976993394008979	648518346495775394	72976993394016190	648518346482996710	[ 28509 139199 2914]	[ 28487 139177 2915]
1316	729486	2022-11-17 14:28:59.843347+00:00		t	40	73047293485653417	648518346495775394	73047293485646222	648518346482996710	[ 30565 136089 2971]	[ 30559 136059 2972]
1317	42673041	2022-11-17 14:28:59.843347+00:00		t	30	73398931048271839	648518346488284702	73398931048277416	648518346492280108	[ 38941 129435 3041]	[ 38951 129457 3040]
1318	42673073	2022-11-17 14:28:59.843347+00:00		t	68	73398931048168242	648518346488285726	73398931048175586	648518346492280108	[ 38991 129233 2998]	[ 39003 129273 2999]
1319	42673092	2022-11-17 14:28:59.843347+00:00		t	24	73398931048357797	648518346493225392	73398931048354550	648518346517772136	[ 38993 129971 3069]	[ 39023 129981 3069]
1320	37594166	2022-11-17 14:28:59.843347+00:00		t	17	73047362071116372	648518346495775394	73047362071116450	648518346482996710	[ 30659 137895 2796]	[ 30659 137897 2795]
1322	10040180	2022-11-17 14:28:59.843347+00:00		t	34	72976787168431446	648518346488712526	72976787168438873	648518346482996710	[ 28435 132237 2759]	[ 28409 132215 2760]
1324	20153234	2022-11-17 14:28:59.843347+00:00		t	38	72976099906494044	648518346514395102	72976099906491383	648518346524268293	[ 27263 112257 2624]	[ 27293 112267 2623]
1327	41932504	2022-11-17 14:28:59.843347+00:00		t	40	73187962120516298	648518346477866647	73187962120550521	648518346509388666	[ 34131 133971 2787]	[ 34141 133993 2789]
1328	21083587	2022-11-17 14:28:59.843347+00:00		t	35	73047155979979608	648518346494013176	73047155979929578	648518346499724869	[ 28955 132031 2942]	[ 28963 132065 2943]
1330	41936995	2022-11-17 14:28:59.843347+00:00		t	18	73116837461960639	648518346499842444	73116837461970254	648518346490277659	[ 31683 111665 2742]	[ 31675 111653 2745]
1331	21083597	2022-11-17 14:28:59.843347+00:00		t	16	73047155979818397	648518346494013176	73047155979787894	648518346481398927	[ 28993 131855 2917]	[ 28991 131873 2917]
1332	21083611	2022-11-17 14:28:59.843347+00:00		t	17	73047155979818397	648518346494013176	73047155979792983	648518346517772136	[ 29009 131861 2917]	[ 29015 131893 2919]
1333	12766386	2022-11-17 14:28:59.843347+00:00		t	34	72976993528055225	648518346488712526	72976993528060403	648518346482996710	[ 27735 137647 3102]	[ 27707 137659 3102]
1334	21083571	2022-11-17 14:28:59.843347+00:00		t	37	73047155979898570	648518346494013176	73047155979929774	648518346515315271	[ 28909 132019 2946]	[ 28891 132043 2947]
1335	8699603	2022-11-17 14:28:59.843347+00:00		t	25	73117456071528672	648518346494013176	73117456071554295	648518346494734391	[ 31529 130753 3011]	[ 31551 130755 3012]
1340	35277190	2022-11-17 14:28:59.843347+00:00		t	32	72976787235557297	648518346494013176	72976787235576956	648518346482996710	[ 28041 131613 2902]	[ 28067 131613 2904]
1341	21083774	2022-11-17 14:28:59.843347+00:00		t	14	73047155979694888	648518346494013176	73047155979691726	648518346482996710	[ 29425 131105 2881]	[ 29429 131085 2880]
1342	35277255	2022-11-17 14:28:59.843347+00:00		t	35	72976787235561999	648518346494013176	72976787235569272	648518346482996710	[ 28185 131369 2893]	[ 28217 131357 2893]
1343	28436643	2022-11-17 14:28:59.843347+00:00		t	25	73047087327270056	648518346494013176	73047087327283538	648518346499724869	[ 30377 130753 2999]	[ 30385 130733 3000]
1344	28436617	2022-11-17 14:28:59.843347+00:00		t	18	73047087327256199	648518346494013176	73047087327293785	648518346481398927	[ 30307 130129 2993]	[ 30283 130133 2996]
1345	28436623	2022-11-17 14:28:59.843347+00:00		t	38	73047087327237189	648518346494013176	73047087327239924	648518346499724869	[ 30315 130931 2985]	[ 30307 130897 2986]
1346	28436659	2022-11-17 14:28:59.843347+00:00		t	36	73047087327237224	648518346494013176	73047087327248643	648518346494201991	[ 30411 130951 2985]	[ 30423 130977 2986]
1347	28436732	2022-11-17 14:28:59.843347+00:00		t	45	73047087327369577	648518346494013176	73047087327386799	648518346511268149	[ 30689 130257 3040]	[ 30703 130225 3040]
1348	28436730	2022-11-17 14:28:59.843347+00:00		t	22	73047087327404789	648518346494013176	73047087327399614	648518346496990616	[ 30673 130273 3044]	[ 30699 130265 3044]
1349	8699479	2022-11-17 14:28:59.843347+00:00		t	33	73117456071706873	648518346494013176	73117456071658317	648518346499897667	[ 31125 130423 3067]	[ 31103 130451 3069]
1350	28436656	2022-11-17 14:28:59.843347+00:00		t	30	73047087327270056	648518346494013176	73047087327302380	648518346494734391	[ 30385 130785 3001]	[ 30413 130793 3002]
1351	39085913	2022-11-17 14:28:59.843347+00:00		t	39	72976924607326867	648518346515497287	72976924607335380	648518346494201991	[ 27893 135201 2754]	[ 27885 135227 2756]
1352	21083528	2022-11-17 14:28:59.843347+00:00		t	18	73047155979808092	648518346494013176	73047155979798052	648518346494201991	[ 28779 131829 2920]	[ 28765 131857 2920]
1355	14106347	2022-11-17 14:28:59.843347+00:00		t	31	73047087193128691	648518346489924111	73047087193116613	648518346499137345	[ 29773 130531 2763]	[ 29797 130553 2763]
1358	6531623	2022-11-17 14:28:59.843347+00:00		t	31	72976718582858831	648518346494013176	72976718582861861	648518346514235435	[ 27887 130361 2954]	[ 27919 130363 2954]
1359	19615763	2022-11-17 14:28:59.843347+00:00		t	38	73047155912617463	648518346494013176	73047155912620217	648518346482996710	[ 29745 132201 2765]	[ 29775 132189 2766]
1360	21083908	2022-11-17 14:28:59.843347+00:00		t	50	73047155979724359	648518346494013176	73047155979724389	648518346494734391	[ 29721 131891 2889]	[ 29695 131919 2889]
1361	42673100	2022-11-17 14:28:59.843347+00:00		t	44	73398931048357797	648518346493225392	73398931048386668	648518346481263717	[ 39003 129965 3071]	[ 39039 129963 3071]
1362	42673101	2022-11-17 14:28:59.843347+00:00		t	19	73398931048430363	648518346502655814	73398931048366199	648518346517772136	[ 39045 130069 3073]	[ 39037 130047 3072]
1363	42673218	2022-11-17 14:28:59.843347+00:00		t	14	73398931048146769	648518346497043172	73398931048134007	648518346481263717	[ 39399 129481 2980]	[ 39415 129463 2979]
1364	42673311	2022-11-17 14:28:59.843347+00:00		t	66	73398931047977629	648518346506268574	73398931048099186	648518346481263717	[ 39597 129405 2966]	[ 39589 129443 2967]
1365	42673183	2022-11-17 14:28:59.843347+00:00		t	13	73398931048121076	648518346506268574	73398931048091963	648518346481263717	[ 39319 129223 2967]	[ 39337 129195 2967]
1366	22312869	2022-11-17 14:28:59.843347+00:00		t	21	72906555997335595	648518346488712526	72906555997330667	648518346482996710	[ 24831 135691 2991]	[ 24843 135663 2992]
1367	42673356	2022-11-17 14:28:59.843347+00:00		t	41	73398931047873852	648518346506268574	73398931047980028	648518346481263717	[ 39681 129539 2954]	[ 39661 129573 2956]
1368	34178309	2022-11-17 14:28:59.843347+00:00		t	28	73047362070964564	648518346489130765	73047362070978104	648518346481398927	[ 30389 138705 2731]	[ 30377 138671 2732]
1369	34178310	2022-11-17 14:28:59.843347+00:00		t	27	73047362070806370	648518346489130765	73047362070911953	648518346481398927	[ 30363 138881 2705]	[ 30377 138873 2707]
1373	27087455	2022-11-17 14:28:59.843347+00:00		t	27	72906487344992111	648518346515497287	72906487344987147	648518346499724869	[ 26551 134495 3111]	[ 26577 134521 3111]
1374	40515005	2022-11-17 14:28:59.843347+00:00		t	24	73469299658314931	648518346515497287	73469299658314939	648518346459874052	[ 42287 130935 2797]	[ 42319 130953 2797]
1375	19616081	2022-11-17 14:28:59.843347+00:00		t	62	73047155912311653	648518346515497287	73047155912308335	648518346499724869	[ 30443 132491 2698]	[ 30477 132473 2699]
1376	19615931	2022-11-17 14:28:59.843347+00:00		t	20	73047155912561215	648518346515497287	73047155912581061	648518346499141185	[ 30193 132275 2740]	[ 30159 132251 2741]
1377	19615932	2022-11-17 14:28:59.843347+00:00		t	25	73047155912566179	648518346515497287	73047155912537303	648518346499141185	[ 30189 132377 2731]	[ 30157 132359 2732]
1378	19615936	2022-11-17 14:28:59.843347+00:00		t	63	73047155912539850	648518346515497287	73047155912539834	648518346499724869	[ 30185 132353 2728]	[ 30159 132329 2729]
1379	19615948	2022-11-17 14:28:59.843347+00:00		t	32	73047155912537274	648518346515497287	73047155912512397	648518346499724869	[ 30215 132351 2718]	[ 30179 132345 2718]
1380	3249235	2022-11-17 14:28:59.843347+00:00		t	17	73329798918759361	648518346515497287	73329798918759992	648518346484413479	[ 37847 167027 2314]	[ 37823 167043 2314]
1382	35161719	2022-11-17 14:28:59.843347+00:00		t	66	73469368578638629	648518346515497287	73469368578827827	648518346481263717	[ 42935 131741 3089]	[ 42957 131709 3089]
1383	32108121	2022-11-17 14:28:59.843347+00:00		t	30	73259155229910097	648518346515497287	73259155229894381	648518346496990616	[ 35853 158851 2248]	[ 35833 158857 2247]
1384	20201292	2022-11-17 14:28:59.843347+00:00		t	42	73117524656679295	648518346515497287	73117524656710900	648518346499724869	[ 31281 132271 2734]	[ 31281 132239 2734]
1385	18027020	2022-11-17 14:28:59.843347+00:00		t	46	72976855954874030	648518346515497287	72976855954892493	648518346494201991	[ 27841 134491 2840]	[ 27857 134523 2841]
1386	18027042	2022-11-17 14:28:59.843347+00:00		t	13	72976855954821428	648518346515497287	72976855954892634	648518346494201991	[ 27869 134687 2843]	[ 27889 134671 2845]
1387	23892089	2022-11-17 14:28:59.843347+00:00		t	12	72976855887895186	648518346515497287	72976855887867856	648518346494734391	[ 27425 134655 2740]	[ 27437 134651 2739]
1388	17247344	2022-11-17 14:28:59.843347+00:00		t	29	73540698791908669	648518346515497287	73540698791931893	648518346484413479	[ 43339 160339 2034]	[ 43353 160363 2036]
1390	15554787	2022-11-17 14:28:59.843347+00:00		t	15	72906487210691040	648518346486882765	72906487210707712	648518346514235435	[ 26435 134185 2838]	[ 26409 134165 2840]
1391	2783539	2022-11-17 14:28:59.843347+00:00		t	17	73118211583401369	648518346515497287	73118211649883329	648518346517652772	[ 32401 152319 2313]	[ 32389 152289 2314]
1392	9073154	2022-11-17 14:28:59.843347+00:00		t	33	72976718314852814	648518346515497287	72976718314853038	648518346515315271	[ 27999 130241 2560]	[ 27991 130273 2562]
1393	39448303	2022-11-17 14:28:59.843347+00:00		t	18	73047224564956057	648518346515497287	73047224564963092	648518346515315271	[ 30583 133571 2649]	[ 30617 133581 2649]
1394	3646074	2022-11-17 14:28:59.843347+00:00		t	29	73539118646518335	648518346515497287	73539118646544181	648518346515315271	[ 43655 112665 2738]	[ 43645 112693 2740]
1395	3646114	2022-11-17 14:28:59.843347+00:00		t	13	73539118646518335	648518346515497287	73539118646536472	648518346515315271	[ 43745 112679 2733]	[ 43735 112723 2733]
1396	16927187	2022-11-17 14:28:59.843347+00:00		t	22	73117524656676366	648518346515497287	73117524656684292	648518346499897667	[ 31935 131925 2723]	[ 31919 131905 2724]
1397	5779354	2022-11-17 14:28:59.843347+00:00		t	59	73047155979724211	648518346515497287	73047155979719350	648518346499141185	[ 30641 131663 2891]	[ 30639 131637 2890]
1398	19295569	2022-11-17 14:28:59.843347+00:00		t	14	72906555997250614	648518346515497287	72906555997258874	648518346514235435	[ 25711 135745 2966]	[ 25681 135753 2967]
1399	7716580	2022-11-17 14:28:59.843347+00:00		t	25	73470124023596072	648518346515497287	73470124023601123	648518346484413479	[ 42513 155065 2290]	[ 42519 155093 2289]
1400	22337238	2022-11-17 14:28:59.843347+00:00		t	27	72976855954898148	648518346515497287	72976855954917270	648518346499897667	[ 26829 134741 2845]	[ 26851 134737 2848]
1401	39551500	2022-11-17 14:28:59.843347+00:00		t	28	73047155979823448	648518346515497287	73047155979831281	648518346499897667	[ 28929 132183 2930]	[ 28947 132157 2931]
1402	11392136	2022-11-17 14:28:59.843347+00:00		t	34	73329523974083436	648518346515497287	73329523974088386	648518346517772136	[ 37151 159379 2250]	[ 37181 159393 2251]
1403	7733004	2022-11-17 14:28:59.843347+00:00		t	47	73047293217433810	648518346515497287	73047293217454399	648518346494201991	[ 30331 136963 2547]	[ 30303 136957 2548]
1404	7732596	2022-11-17 14:28:59.843347+00:00		t	35	73681505066711556	648518346515497287	73681505066731788	648518346517772136	[ 47959 161909 2089]	[ 47929 161917 2090]
1405	1847603	2022-11-17 14:28:59.843347+00:00		t	20	73117524790961676	648518346494013176	73117524790990533	648518346496990616	[ 30969 131285 3004]	[ 30999 131271 3005]
1406	1847607	2022-11-17 14:28:59.843347+00:00		t	20	73117524791000322	648518346494013176	73117524790988168	648518346496990616	[ 30991 131451 3007]	[ 31005 131477 3007]
1407	1847830	2022-11-17 14:28:59.843347+00:00		t	23	73117524790830081	648518346494013176	73117524790889831	648518346494201991	[ 31547 131195 2966]	[ 31559 131229 2967]
1408	8699584	2022-11-17 14:28:59.843347+00:00		t	18	73117456071580341	648518346494013176	73117456071589587	648518346511268149	[ 31513 130433 3036]	[ 31487 130451 3038]
1409	8699585	2022-11-17 14:28:59.843347+00:00		t	35	73117456071441732	648518346494013176	73117456071452779	648518346517772136	[ 31501 130609 2986]	[ 31507 130591 2984]
1410	8699417	2022-11-17 14:28:59.843347+00:00		t	19	73117456071427790	648518346494013176	73117456071430677	648518346481398927	[ 30867 130109 2976]	[ 30865 130081 2976]
1411	5778833	2022-11-17 14:28:59.843347+00:00		t	18	73047155979704676	648518346494013176	73047155979697595	648518346481398927	[ 29755 131863 2879]	[ 29735 131871 2878]
1412	5778857	2022-11-17 14:28:59.843347+00:00		t	21	73047155979709754	648518346494013176	73047155979683014	648518346494201991	[ 29821 131921 2876]	[ 29799 131941 2876]
1413	5778886	2022-11-17 14:28:59.843347+00:00		t	15	73047155979747203	648518346494013176	73047155979744668	648518346481398927	[ 29867 131851 2897]	[ 29847 131827 2898]
1414	5399179	2022-11-17 14:28:59.843347+00:00		t	28	73047087327199559	648518346515497287	73047087327224602	648518346499141185	[ 29355 131043 2978]	[ 29323 131049 2977]
1415	5168688	2022-11-17 14:28:59.843347+00:00		t	49	73539187299084583	648518346515497287	73539187299091884	648518346459874052	[ 43599 115989 2685]	[ 43569 116017 2686]
1416	17983224	2022-11-17 14:28:59.843347+00:00		t	35	72976787302776149	648518346494013176	72976787302771809	648518346515315271	[ 27181 131115 3059]	[ 27211 131113 3060]
1417	17983302	2022-11-17 14:28:59.843347+00:00		t	25	72976787302686097	648518346494013176	72976787302680998	648518346499141185	[ 27465 131221 3023]	[ 27435 131225 3024]
1418	17983359	2022-11-17 14:28:59.843347+00:00		t	19	72976787302619906	648518346494013176	72976787302619316	648518346514235435	[ 27493 131135 2997]	[ 27505 131101 2997]
1419	17983335	2022-11-17 14:28:59.843347+00:00		t	33	72976787302686097	648518346494013176	72976787302716926	648518346515315271	[ 27495 131223 3024]	[ 27481 131235 3026]
1420	8090624	2022-11-17 14:28:59.843347+00:00		t	14	72906624716822189	648518346509099839	72906624716794769	648518346494201991	[ 24987 137371 2986]	[ 25009 137349 2986]
1421	6881469	2022-11-17 14:28:59.843347+00:00		t	22	73116768675425597	648518346515497287	73116768675441968	648518346481699517	[ 31673 109473 2633]	[ 31665 109451 2635]
1422	23008133	2022-11-17 14:28:59.843347+00:00		t	39	73398931048116634	648518346515497287	73398931048132076	648518346484413479	[ 39421 130427 2975]	[ 39441 130403 2976]
1423	27849418	2022-11-17 14:28:59.843347+00:00		t	20	73117456071474329	648518346494013176	73117456071449697	648518346481398927	[ 31059 130009 2986]	[ 31065 130013 2984]
1424	11099593	2022-11-17 14:28:59.843347+00:00		t	39	72976787302625744	648518346515497287	72976787302625720	648518346499141185	[ 28091 132383 2999]	[ 28087 132365 3001]
1425	11392034	2022-11-17 14:28:59.843347+00:00		t	23	73329523974111398	648518346515497287	73329523974137192	648518346499724869	[ 36983 159595 2265]	[ 36987 159639 2266]
1426	10267818	2022-11-17 14:28:59.843347+00:00		t	27	73610999017733879	648518346515497287	73610930298237349	648518346494201991	[ 45993 157703 2323]	[ 45971 157683 2323]
1428	25699197	2022-11-17 14:28:59.843347+00:00		t	34	73398243786544336	648518346475538560	73398243786522786	648518346517452069	[ 40909 110175 2947]	[ 40941 110173 2947]
1430	15918451	2022-11-17 14:28:59.843347+00:00		t	16	73117456071439009	648518346494013176	73117456071450018	648518346494201991	[ 31743 130623 2981]	[ 31759 130649 2982]
1431	16910555	2022-11-17 14:28:59.843347+00:00		t	25	73047155912791423	648518346494013176	73047155912781341	648518346514235435	[ 29793 131605 2820]	[ 29801 131589 2819]
1432	16910557	2022-11-17 14:28:59.843347+00:00		t	16	73047155912631001	648518346494013176	73047155912650574	648518346494201991	[ 29807 131831 2774]	[ 29803 131799 2776]
1433	16910572	2022-11-17 14:28:59.843347+00:00		t	27	73047155912636049	648518346494013176	73047155912636091	648518346482996710	[ 29805 131993 2770]	[ 29835 132007 2770]
1434	16910579	2022-11-17 14:28:59.843347+00:00		t	17	73047155912749891	648518346494013176	73047155912741867	648518346482996710	[ 29821 131833 2811]	[ 29843 131805 2811]
1435	16927392	2022-11-17 14:28:59.843347+00:00		t	15	73117524656813283	648518346515497287	73117524656820731	648518346515315271	[ 32557 132049 2779]	[ 32517 132045 2778]
1436	28097843	2022-11-17 14:28:59.843347+00:00		t	33	72835362619409206	648518346499957388	72835362619399741	648518346501389453	[ 24193 111423 2981]	[ 24229 111443 2981]
1437	10317242	2022-11-17 14:28:59.843347+00:00		t	14	73047087260376556	648518346494013176	73047087260461072	648518346494201991	[ 29727 130413 2944]	[ 29751 130427 2946]
1438	10317422	2022-11-17 14:28:59.843347+00:00		t	27	73047087260489374	648518346494013176	73047087260462249	648518346481398927	[ 30057 130599 2951]	[ 30053 130575 2950]
1441	19585768	2022-11-17 14:28:59.843347+00:00		t	15	72905800016050541	648518346489146857	72905800016024683	648518346486971132	[ 26177 113295 2898]	[ 26165 113317 2897]
1442	28234140	2022-11-17 14:28:59.843347+00:00		t	33	72976787302664294	648518346494013176	72976787302673334	648518346481398927	[ 27747 131161 3013]	[ 27773 131173 3014]
1443	28234174	2022-11-17 14:28:59.843347+00:00		t	38	72976787302777012	648518346515497287	72976787302785295	648518346494201991	[ 27827 131555 3062]	[ 27809 131563 3064]
1444	28234218	2022-11-17 14:28:59.843347+00:00		t	23	72976787302785311	648518346515497287	72976787302790482	648518346494201991	[ 27875 131595 3065]	[ 27901 131611 3065]
1445	28234147	2022-11-17 14:28:59.843347+00:00		t	18	72976787302647583	648518346494013176	72976787302659515	648518346499141185	[ 27755 131387 3004]	[ 27779 131393 3006]
1446	19585674	2022-11-17 14:28:59.843347+00:00		t	22	72905800016130711	648518346489146857	72905800016103980	648518346486971132	[ 25955 113297 2932]	[ 25941 113297 2930]
1447	19633002	2022-11-17 14:28:59.843347+00:00		t	30	73539049860145965	648518346515497287	73539049860156917	648518346459874052	[ 43595 112263 2690]	[ 43595 112297 2690]
1448	13935539	2022-11-17 14:28:59.843347+00:00		t	28	72694625265303750	648518346510084922	72694625265313073	648518346524268293	[ 18927 111397 3266]	[ 18949 111377 3268]
1449	19615947	2022-11-17 14:28:59.843347+00:00		t	59	73047155912918754	648518346494013176	73047155912851038	648518346481398927	[ 30151 132393 2824]	[ 30179 132371 2825]
1450	28436668	2022-11-17 14:28:59.843347+00:00		t	38	73047087327242782	648518346494013176	73047087327245849	648518346517772136	[ 30413 130951 2984]	[ 30431 130983 2984]
1451	28436712	2022-11-17 14:28:59.843347+00:00		t	30	73047087327283083	648518346494013176	73047087327299055	648518346494201991	[ 30617 130041 3000]	[ 30599 130055 3001]
1452	18422396	2022-11-17 14:28:59.843347+00:00		t	37	73398999902015777	648518346487889474	73398999902003502	648518346499897667	[ 40707 132739 3294]	[ 40713 132727 3292]
1453	24344517	2022-11-17 14:28:59.843347+00:00		t	21	73047156113827094	648518346494013176	73047156113824681	648518346499897667	[ 30391 131439 3107]	[ 30427 131431 3107]
1454	28436452	2022-11-17 14:28:59.843347+00:00		t	43	73047087327364678	648518346494013176	73047087327341751	648518346496990616	[ 29881 130111 3023]	[ 29907 130083 3024]
1455	28436586	2022-11-17 14:28:59.843347+00:00		t	28	73047087327261771	648518346494013176	73047087327272721	648518346499724869	[ 30219 130635 2991]	[ 30189 130611 2992]
1456	28436587	2022-11-17 14:28:59.843347+00:00		t	60	73047087327261771	648518346494013176	73047087327245548	648518346499897667	[ 30223 130639 2989]	[ 30195 130627 2988]
1457	19633008	2022-11-17 14:28:59.843347+00:00		t	28	73539049860127036	648518346515497287	73539049860156917	648518346459874052	[ 43613 112229 2680]	[ 43627 112257 2680]
1458	14599159	2022-11-17 14:28:59.843347+00:00		t	49	73469437365643270	648518346487889474	73469437365656414	648518346517772136	[ 42579 134361 3288]	[ 42603 134349 3287]
1459	22252771	2022-11-17 14:28:59.843347+00:00		t	24	73047155912628541	648518346494013176	73047155912625697	648518346494734391	[ 29081 132343 2766]	[ 29113 132335 2766]
1460	28798751	2022-11-17 14:28:59.843347+00:00		t	15	73468887341194481	648518346515497287	73468887341200684	648518346466900846	[ 42599 118529 2711]	[ 42561 118537 2713]
1462	37559756	2022-11-17 14:28:59.843347+00:00		t	26	73468818621840649	648518346515497287	73468818621843060	648518346499724869	[ 42711 114777 2744]	[ 42673 114801 2746]
1463	21083634	2022-11-17 14:28:59.843347+00:00		t	35	73047155979704493	648518346494013176	73047155979719328	648518346481398927	[ 29107 131607 2884]	[ 29105 131613 2886]
1464	21083686	2022-11-17 14:28:59.843347+00:00		t	32	73047155979842483	648518346494013176	73047155979842397	648518346499897667	[ 29159 132029 2941]	[ 29197 132037 2942]
1465	21083754	2022-11-17 14:28:59.843347+00:00		t	37	73047155979813031	648518346494013176	73047155979795544	648518346517772136	[ 29351 131763 2917]	[ 29363 131793 2918]
1466	21083828	2022-11-17 14:28:59.843347+00:00		t	36	73047155979894293	648518346494013176	73047155980002585	648518346499897667	[ 29537 131337 2951]	[ 29551 131343 2953]
1467	21083874	2022-11-17 14:28:59.843347+00:00		t	19	73047155979876685	648518346494013176	73047155979863665	648518346499724869	[ 29637 131529 2939]	[ 29621 131547 2939]
1468	35277379	2022-11-17 14:28:59.843347+00:00		t	42	72976787235629181	648518346494013176	72976787235633566	648518346494201991	[ 28481 131545 2929]	[ 28489 131509 2929]
1470	34606179	2022-11-17 14:28:59.843347+00:00		t	28	73539874896134510	648518346487889474	73539874896196792	648518346517772136	[ 44161 136667 3343]	[ 44129 136669 3345]
1471	35277146	2022-11-17 14:28:59.843347+00:00		t	14	72976787235514933	648518346494013176	72976787235503619	648518346514235435	[ 27979 131859 2879]	[ 27967 131859 2878]
1472	28097715	2022-11-17 14:28:59.843347+00:00		t	38	72835362619547316	648518346510084922	72835362619549735	648518346498238290	[ 24073 110859 3048]	[ 24071 110831 3047]
1473	24798088	2022-11-17 14:28:59.843347+00:00		t	19	72905593857551375	648518346480110580	72905593857546384	648518346498238290	[ 25671 107039 2876]	[ 25691 107063 2877]
1474	30600659	2022-11-17 14:28:59.843347+00:00		t	24	73539874829273412	648518346487889474	73539874829261847	648518346515738442	[ 43749 135627 3278]	[ 43759 135601 3277]
1475	6531563	2022-11-17 14:28:59.843347+00:00		t	40	72976718583098391	648518346494013176	72976718583107995	648518346514235435	[ 27739 130865 2991]	[ 27755 130839 2994]
1476	3080024	2022-11-17 14:28:59.843347+00:00		t	22	72835293900031109	648518346510084922	72835293900041583	648518346486971132	[ 23889 110365 3039]	[ 23853 110375 3039]
1477	1207042	2022-11-17 14:28:59.843347+00:00		t	15	72905731296649003	648518346510084922	72905731296646303	648518346473303908	[ 24989 110949 2926]	[ 25019 110945 2927]
1478	12604192	2022-11-17 14:28:59.843347+00:00		t	33	73329798784488770	648518346515841317	73329798784697217	648518346494201991	[ 37211 165989 2062]	[ 37209 165989 2065]
1480	9437707	2022-11-17 14:28:59.843347+00:00		t	12	72906624649875048	648518346509099839	72906624649862368	648518346494734391	[ 26333 137387 2931]	[ 26355 137415 2932]
1481	657845	2022-11-17 14:28:59.843347+00:00		t	28	72976924741700677	648518346509099839	72976924741711990	648518346494734391	[ 28077 136457 3062]	[ 28105 136457 3063]
1482	8699578	2022-11-17 14:28:59.843347+00:00		t	18	73117456071611352	648518346509099839	73117456071635872	648518346511268149	[ 31493 130607 3051]	[ 31469 130627 3051]
1484	13177879	2022-11-17 14:28:59.843347+00:00		t	45	72976856022203004	648518346509099839	72976856022196332	648518346494201991	[ 27427 134691 3046]	[ 27421 134663 3045]
1485	37729005	2022-11-17 14:28:59.843347+00:00		t	29	72694625131186517	648518346510084922	72694625131203461	648518346474410605	[ 20001 112243 3042]	[ 20023 112267 3043]
1486	378470	2022-11-17 14:28:59.843347+00:00		t	47	72906555997421053	648518346509099839	72906555997428848	648518346499724869	[ 25581 136291 3028]	[ 25585 136281 3031]
1488	6657623	2022-11-17 14:28:59.843347+00:00		t	25	73047224766533299	648518346509099839	73047224766460991	648518346494201991	[ 29103 133841 3077]	[ 29087 133835 3076]
1489	13177775	2022-11-17 14:28:59.843347+00:00		t	64	72976856022205182	648518346509099839	72976856022209588	648518346494201991	[ 27297 134757 3053]	[ 27259 134741 3054]
1490	35277265	2022-11-17 14:28:59.843347+00:00		t	23	72976787235648457	648518346509099839	72976787235660692	648518346499141185	[ 28229 131801 2937]	[ 28231 131831 2938]
1491	35277264	2022-11-17 14:28:59.843347+00:00		t	27	72976787235748978	648518346509099839	72976787235727843	648518346499141185	[ 28219 131913 2949]	[ 28229 131935 2949]
1492	7804172	2022-11-17 14:28:59.843347+00:00		t	33	73469505950767987	648518346502169673	73469505950778871	648518346509388666	[ 42003 136967 2986]	[ 41993 136979 2987]
1493	35277267	2022-11-17 14:28:59.843347+00:00		t	32	72976787235654114	648518346509099839	72976787235697838	648518346499141185	[ 28231 131633 2944]	[ 28235 131625 2947]
1494	35277272	2022-11-17 14:28:59.843347+00:00		t	18	72976787235711447	648518346509099839	72976787235727843	648518346499141185	[ 28241 131865 2943]	[ 28245 131905 2944]
1495	35277273	2022-11-17 14:28:59.843347+00:00		t	25	72976787235776163	648518346509099839	72976787235750789	648518346499141185	[ 28235 131921 2952]	[ 28247 131957 2951]
1496	35277314	2022-11-17 14:28:59.843347+00:00		t	22	72976787235638649	648518346509099839	72976787235633670	648518346494201991	[ 28307 131577 2933]	[ 28325 131553 2933]
1497	35277338	2022-11-17 14:28:59.843347+00:00		t	33	72976787235596009	648518346509099839	72976787235593397	648518346494201991	[ 28365 131973 2914]	[ 28395 131995 2915]
1498	7804187	2022-11-17 14:28:59.843347+00:00		t	18	73469505950903447	648518346489593871	73469505950908398	648518346499137345	[ 41981 136559 3041]	[ 42009 136543 3042]
1500	7804237	2022-11-17 14:28:59.843347+00:00		t	40	73469505950823008	648518346511157813	73469505950820498	648518346499137345	[ 42125 136759 3004]	[ 42099 136791 3005]
1502	7804290	2022-11-17 14:28:59.843347+00:00		t	25	73469505950558379	648518346477866647	73469505950555039	648518346499137345	[ 42189 136713 2956]	[ 42207 136695 2955]
1503	7804292	2022-11-17 14:28:59.843347+00:00		t	12	73469505950983773	648518346477519886	73469505950973127	648518346499137345	[ 42241 136457 3061]	[ 42209 136461 3061]
1504	16292386	2022-11-17 14:28:59.843347+00:00		t	34	72836393545768552	648518346509099839	72836393545797862	648518346482996710	[ 22861 143315 3236]	[ 22855 143279 3237]
1505	13935580	2022-11-17 14:28:59.843347+00:00		t	23	72694625265239020	648518346492058386	72694625265261382	648518346524268293	[ 19019 111187 3240]	[ 18993 111167 3241]
1506	15719296	2022-11-17 14:28:59.843347+00:00		t	32	73047156113622513	648518346509099839	73047156113625369	648518346517772136	[ 29559 132471 3084]	[ 29535 132449 3084]
1508	19295555	2022-11-17 14:28:59.843347+00:00		t	18	72906555997386435	648518346509099839	72906555997394164	648518346499724869	[ 25641 135963 3015]	[ 25667 135951 3017]
1509	19295548	2022-11-17 14:28:59.843347+00:00		t	42	72906555997381046	648518346509099839	72906555997391584	648518346499724869	[ 25635 135887 3014]	[ 25665 135879 3016]
1510	19295573	2022-11-17 14:28:59.843347+00:00		t	24	72906555997404124	648518346509099839	72906555997416108	648518346499724869	[ 25687 136129 3022]	[ 25685 136107 3024]
1511	19295562	2022-11-17 14:28:59.843347+00:00		t	16	72906555997306685	648518346509099839	72906555997301714	648518346514235435	[ 25697 135795 2980]	[ 25675 135813 2980]
1512	19295650	2022-11-17 14:28:59.843347+00:00		t	41	72906555997328371	648518346509099839	72906555997355800	648518346499724869	[ 25761 135743 2993]	[ 25769 135729 2995]
1513	23565731	2022-11-17 14:28:59.843347+00:00		t	13	72836324759326350	648518346509099839	72836324759323797	648518346496175050	[ 23691 140275 3174]	[ 23663 140299 3174]
1514	30070441	2022-11-17 14:28:59.843347+00:00		t	64	72906624649877390	648518346509099839	72906624649898113	648518346494201991	[ 25351 137287 2940]	[ 25335 137273 2942]
1515	27109901	2022-11-17 14:28:59.843347+00:00		t	42	72906624716663664	648518346509099839	72906624716752086	648518346494734391	[ 25931 137779 2959]	[ 25949 137757 2959]
1516	44677946	2022-11-17 14:28:59.843347+00:00		t	48	72836324759216148	648518346509099839	72836324759233299	648518346494734391	[ 24015 139823 3128]	[ 24029 139857 3128]
1517	41387085	2022-11-17 14:28:59.843347+00:00		t	32	72976787369392655	648518346509099839	72976787369561824	648518346514235435	[ 27855 131631 3085]	[ 27877 131661 3085]
1518	8090879	2022-11-17 14:28:59.843347+00:00		t	14	72906624716898982	648518346509099839	72906624716898932	648518346494734391	[ 25347 138007 3022]	[ 25363 138017 3021]
1519	4178498	2022-11-17 14:28:59.843347+00:00		t	23	72976856022264294	648518346509099839	72976856022368537	648518346494201991	[ 27597 133955 3071]	[ 27603 133925 3071]
1521	378363	2022-11-17 14:28:59.843347+00:00		t	24	72906555997132567	648518346509099839	72906555997172371	648518346499724869	[ 25453 136947 2954]	[ 25423 136949 2956]
1522	7804331	2022-11-17 14:28:59.843347+00:00		t	43	73469505951002506	648518346503047291	73469505951002409	648518346483682965	[ 42293 136757 3068]	[ 42257 136755 3069]
1524	7804343	2022-11-17 14:28:59.843347+00:00		t	23	73469505950973358	648518346503047291	73469505951048981	648518346483682965	[ 42313 136793 3077]	[ 42279 136775 3077]
1525	28234097	2022-11-17 14:28:59.843347+00:00		t	35	72976787302785131	648518346509099839	72976787302822158	648518346494201991	[ 27683 131293 3066]	[ 27675 131289 3069]
1526	28234279	2022-11-17 14:28:59.843347+00:00		t	40	72976787302654860	648518346509099839	72976787302649870	648518346499724869	[ 27989 131553 3009]	[ 28011 131535 3011]
1527	28234291	2022-11-17 14:28:59.843347+00:00		t	14	72976787302586594	648518346509099839	72976787302581239	648518346494201991	[ 28073 132071 2989]	[ 28037 132075 2989]
1528	28234339	2022-11-17 14:28:59.843347+00:00		t	24	72976787302531883	648518346509099839	72976787302515881	648518346499141185	[ 28151 131935 2963]	[ 28131 131965 2963]
1529	28234364	2022-11-17 14:28:59.843347+00:00		t	13	72976787302638240	648518346509099839	72976787302640639	648518346517652772	[ 28177 131979 3003]	[ 28179 132003 3005]
1530	28234389	2022-11-17 14:28:59.843347+00:00		t	14	72976787235776163	648518346509099839	72976787302310735	648518346515315271	[ 28233 131927 2953]	[ 28247 131965 2954]
1531	20848138	2022-11-17 14:28:59.843347+00:00		t	28	72906624783965433	648518346509099839	72906624783960444	648518346482996710	[ 25425 138669 3135]	[ 25395 138689 3135]
1532	28234478	2022-11-17 14:28:59.843347+00:00		t	29	72976787302771961	648518346509099839	72976787302761912	648518346499724869	[ 28395 131273 3058]	[ 28407 131243 3057]
1533	16438301	2022-11-17 14:28:59.843347+00:00		t	49	72976924808355952	648518346509099839	72976924808552809	648518346494734391	[ 28031 135873 3087]	[ 28069 135871 3088]
1534	16438281	2022-11-17 14:28:59.843347+00:00		t	35	72976924808353251	648518346509099839	72976924808558596	648518346496990616	[ 28013 135851 3088]	[ 28013 135813 3089]
1535	13304678	2022-11-17 14:28:59.843347+00:00		t	16	72906555997434824	648518346509099839	72906555997475260	648518346496990616	[ 26047 137131 3048]	[ 26049 137105 3049]
1536	13606254	2022-11-17 14:28:59.843347+00:00		t	26	72836393545733055	648518346509099839	72836462265210152	648518346482996710	[ 22841 143345 3220]	[ 22867 143371 3220]
1539	7804465	2022-11-17 14:28:59.843347+00:00		t	20	73469505950741417	648518346459644932	73469505950764929	648518346509388666	[ 42443 136867 2979]	[ 42473 136897 2981]
1540	42080276	2022-11-17 14:28:59.843347+00:00		t	27	73398175200733194	648518346494062393	73398175200917417	648518346481263717	[ 40789 106959 3087]	[ 40773 106945 3089]
1541	28097807	2022-11-17 14:28:59.843347+00:00		t	24	72835362619462657	648518346510084922	72835362619472306	648518346486971132	[ 24163 110889 3012]	[ 24179 110881 3013]
1542	26052542	2022-11-17 14:28:59.843347+00:00		t	41	73328699608946777	648518346494558485	73328699608984838	648518346499137345	[ 37827 133739 2817]	[ 37845 133761 2818]
1543	25882245	2022-11-17 14:28:59.843347+00:00		t	48	73258330864585411	648518346494558485	73258330864580276	648518346499137345	[ 36281 134161 2750]	[ 36317 134161 2751]
1544	35968404	2022-11-17 14:28:59.843347+00:00		t	12	73328768328457369	648518346494558485	73328768328469215	648518346499137345	[ 38663 137107 2819]	[ 38713 137109 2820]
1545	5167496	2022-11-17 14:28:59.843347+00:00		t	25	73610998950725984	648518346499506014	73610998950704836	648518346499724869	[ 46733 159559 2224]	[ 46747 159535 2223]
1546	5167497	2022-11-17 14:28:59.843347+00:00		t	16	73610998950662371	648518346499506014	73610998950659445	648518346499724869	[ 46711 158935 2203]	[ 46745 158929 2203]
1547	5167465	2022-11-17 14:28:59.843347+00:00		t	15	73610998950670647	648518346499506014	73610998950670543	648518346499724869	[ 46697 158903 2206]	[ 46691 158871 2206]
1548	5167483	2022-11-17 14:28:59.843347+00:00		t	41	73610998950665189	648518346499506014	73610998950635749	648518346499724869	[ 46687 158923 2200]	[ 46715 158903 2200]
1549	6910825	2022-11-17 14:28:59.843347+00:00		t	39	73822380061302199	648518346499506014	73822380061313054	648518346484413479	[ 51777 167579 2300]	[ 51747 167573 2300]
1550	6910831	2022-11-17 14:28:59.843347+00:00		t	19	73822380061328429	648518346499506014	73822380061339938	648518346484413479	[ 51775 167529 2304]	[ 51753 167511 2304]
1551	18926099	2022-11-17 14:28:59.843347+00:00		t	40	73822448780763800	648518346499506014	73822448780771466	648518346499724869	[ 53181 169939 2298]	[ 53145 169941 2299]
1552	18926109	2022-11-17 14:28:59.843347+00:00		t	32	73822448780763800	648518346499506014	73822448780819926	648518346499724869	[ 53199 169933 2301]	[ 53187 169929 2303]
1553	15640539	2022-11-17 14:28:59.843347+00:00		t	15	73540492834707218	648518346499506014	73540492834672884	648518346499724869	[ 44577 153687 2338]	[ 44539 153693 2339]
1554	15640546	2022-11-17 14:28:59.843347+00:00		t	37	73540492834702032	648518346499506014	73540492834672884	648518346499724869	[ 44573 153637 2344]	[ 44549 153655 2344]
1555	15640610	2022-11-17 14:28:59.843347+00:00		t	32	73540492834707218	648518346499506014	73540492834700085	648518346499724869	[ 44655 153669 2354]	[ 44621 153687 2354]
1556	1098108	2022-11-17 14:28:59.843347+00:00		t	14	73540561487081569	648518346499506014	73540561487094530	648518346499724869	[ 44781 156021 2233]	[ 44781 156003 2236]
1557	1098141	2022-11-17 14:28:59.843347+00:00		t	40	73540561487071657	648518346499506014	73540561487099832	648518346499724869	[ 44901 156051 2236]	[ 44859 156055 2237]
1558	3147541	2022-11-17 14:28:59.843347+00:00		t	40	73540424115193099	648518346499506014	73540424115189977	648518346499724869	[ 44579 153583 2333]	[ 44569 153551 2333]
1559	25030656	2022-11-17 14:28:59.843347+00:00		t	25	73540424115330583	648518346499506014	73540424115330584	648518346484413479	[ 43641 152835 2385]	[ 43651 152801 2385]
1560	44801602	2022-11-17 14:28:59.843347+00:00		t	36	73751942664540685	648518346499506014	73751942664550054	648518346499724869	[ 50949 165257 2330]	[ 50965 165253 2332]
1561	27928531	2022-11-17 14:28:59.843347+00:00		t	21	73611067737261978	648518346491657534	73611067737239387	648518346492280108	[ 47011 159869 2336]	[ 46993 159855 2335]
1562	11412773	2022-11-17 14:28:59.843347+00:00		t	27	73681367761895210	648518346491657534	73681367761921826	648518346494201991	[ 47765 159317 2326]	[ 47737 159325 2328]
1563	11412779	2022-11-17 14:28:59.843347+00:00		t	31	73681367761895210	648518346491657534	73681367761918773	648518346517772136	[ 47781 159333 2326]	[ 47755 159361 2327]
1564	27928514	2022-11-17 14:28:59.843347+00:00		t	21	73611067737264653	648518346491657534	73611067737246156	648518346499724869	[ 46989 159917 2343]	[ 46955 159913 2344]
1565	4130362	2022-11-17 14:28:59.843347+00:00		t	40	73681436481465337	648518346491657534	73681436481514279	648518346499897667	[ 47173 160037 2353]	[ 47189 160033 2355]
1566	27928526	2022-11-17 14:28:59.843347+00:00		t	12	73611067737278198	648518346491657534	73611067737246156	648518346499724869	[ 47003 159897 2337]	[ 46983 159919 2337]
1567	4130368	2022-11-17 14:28:59.843347+00:00		t	33	73681436481535278	648518346491657534	73681436481516672	648518346517772136	[ 47157 159953 2369]	[ 47197 159943 2369]
1568	13875988	2022-11-17 14:28:59.843347+00:00		t	31	73540561487313776	648518346491657534	73540561487396470	648518346499897667	[ 44615 157505 2311]	[ 44585 157517 2312]
1569	4130483	2022-11-17 14:28:59.843347+00:00		t	30	73681436481599882	648518346491657534	73681436481599887	648518346499724869	[ 47453 159931 2397]	[ 47439 159951 2396]
1570	19326505	2022-11-17 14:28:59.843347+00:00		t	25	73610999017772291	648518346491657534	73610999017761650	648518346494201991	[ 46763 159153 2330]	[ 46731 159165 2330]
1571	18177800	2022-11-17 14:28:59.843347+00:00		t	12	73610999017860405	648518346491657534	73610999017876247	648518346514235435	[ 46531 158609 2372]	[ 46515 158631 2376]
1572	18177810	2022-11-17 14:28:59.843347+00:00		t	16	73610999017952492	648518346491657534	73610999017947515	648518346514235435	[ 46543 158711 2409]	[ 46539 158699 2407]
1573	18177833	2022-11-17 14:28:59.843347+00:00		t	18	73610999017840020	648518346491657534	73610999017868908	648518346494201991	[ 46643 157873 2368]	[ 46641 157873 2370]
1575	19326627	2022-11-17 14:28:59.843347+00:00		t	30	73610999017874255	648518346491657534	73610999017876608	648518346494201991	[ 46981 159235 2378]	[ 46999 159213 2378]
1576	13897695	2022-11-17 14:28:59.843347+00:00		t	26	73610999017930448	648518346491657534	73610999017928068	648518346494201991	[ 45765 158649 2396]	[ 45781 158677 2397]
1577	13897698	2022-11-17 14:28:59.843347+00:00		t	17	73610999017824128	648518346491657534	73610999017814571	648518346494201991	[ 45767 158319 2351]	[ 45781 158345 2351]
1578	19326639	2022-11-17 14:28:59.843347+00:00		t	25	73610999017791606	648518346491657534	73610999017826934	648518346494201991	[ 47019 159139 2351]	[ 47015 159133 2354]
1579	13897712	2022-11-17 14:28:59.843347+00:00		t	16	73610999017840316	648518346491657534	73610999017824215	648518346517772136	[ 45787 158327 2354]	[ 45811 158351 2354]
1580	26992012	2022-11-17 14:28:59.843347+00:00		t	12	73540561554093668	648518346491657534	73540561554104202	648518346499897667	[ 44911 157113 2325]	[ 44923 157131 2328]
1581	26991885	2022-11-17 14:28:59.843347+00:00		t	29	73540561554063055	648518346491657534	73540561553997875	648518346499724869	[ 44351 157529 2316]	[ 44337 157505 2316]
1582	26991909	2022-11-17 14:28:59.843347+00:00		t	18	73540561554115135	648518346491657534	73540561554117522	648518346499724869	[ 44411 157349 2331]	[ 44437 157335 2331]
1583	26991932	2022-11-17 14:28:59.843347+00:00		t	25	73540561554221911	648518346491657534	73540561554217259	648518346499724869	[ 44623 157609 2375]	[ 44633 157641 2374]
1584	26991933	2022-11-17 14:28:59.843347+00:00		t	18	73540561554014881	648518346491657534	73540561553942259	648518346499724869	[ 44677 156999 2314]	[ 44663 157017 2314]
1585	19326470	2022-11-17 14:28:59.843347+00:00		t	26	73610999017856058	648518346491657534	73610999017856001	648518346484413479	[ 46689 159207 2365]	[ 46679 159177 2366]
1586	38583405	2022-11-17 14:28:59.843347+00:00		t	42	73681298975517010	648518346491657534	73681298975532628	648518346499724869	[ 47369 156951 2255]	[ 47359 156913 2256]
1587	38583418	2022-11-17 14:28:59.843347+00:00		t	21	73681298975558388	648518346491657534	73681298975553595	648518346499724869	[ 47357 156921 2272]	[ 47373 156903 2272]
1589	4606543	2022-11-17 14:28:59.843347+00:00		t	54	73680818677357131	648518346512701342	73680818677354948	648518346499864972	[ 47275 142465 3647]	[ 47265 142497 3647]
1590	40611158	2022-11-17 14:28:59.843347+00:00		t	54	73681436481639058	648518346491657534	73681436481653347	648518346517772136	[ 47941 161025 2415]	[ 47975 161019 2416]
1591	29569499	2022-11-17 14:28:59.843347+00:00		t	40	72623981643366148	648518346486067652	72623981643360221	648518346499141441	[ 17563 104341 3320]	[ 17583 104313 3320]
1592	39174867	2022-11-17 14:28:59.843347+00:00		t	33	73116700157123413	648518346486067652	73116700157109103	648518346477749655	[ 32481 107343 2966]	[ 32475 107333 2964]
1593	39174930	2022-11-17 14:28:59.843347+00:00		t	36	73116700157134061	648518346486067652	73116700157139358	648518346477749655	[ 32691 107205 2972]	[ 32713 107183 2972]
1594	36270227	2022-11-17 14:28:59.843347+00:00		t	22	73187137486840171	648518346486067652	73187137486830932	648518346499842444	[ 32831 109323 2805]	[ 32847 109353 2805]
1595	36270269	2022-11-17 14:28:59.843347+00:00		t	53	73187137486757413	648518346486067652	73187137486738288	648518346499141441	[ 32985 108675 2764]	[ 32947 108687 2765]
1596	40696716	2022-11-17 14:28:59.843347+00:00		t	27	73046400065534052	648518346486067652	73046400065531380	648518346474236781	[ 30703 109451 2916]	[ 30683 109433 2915]
1598	17158204	2022-11-17 14:28:59.843347+00:00		t	16	73187068834249224	648518346486067652	73187068834251613	648518346474236781	[ 34003 108235 2851]	[ 33997 108279 2852]
1599	24986171	2022-11-17 14:28:59.843347+00:00		t	23	73046400132586082	648518346486067652	73046400132571772	648518346474236781	[ 28975 108741 3019]	[ 28975 108713 3020]
1600	32986356	2022-11-17 14:28:59.843347+00:00		t	31	73187137486814364	648518346486067652	73187137486791909	648518346501839210	[ 33393 109901 2786]	[ 33431 109901 2787]
1601	28665	2022-11-17 14:28:59.843347+00:00		t	23	73046400065322072	648518346486067652	73046400065343612	648518346499141441	[ 29317 110147 2836]	[ 29351 110151 2837]
1602	42651545	2022-11-17 14:28:59.843347+00:00		t	25	73259224016474396	648518346517443370	73259224016467381	648518346494201991	[ 35839 160827 2383]	[ 35825 160785 2384]
1603	19295528	2022-11-17 14:28:59.843347+00:00		t	18	72906555997304201	648518346509099839	72906555997288398	648518346514235435	[ 25671 135741 2977]	[ 25645 135759 2978]
1604	19295536	2022-11-17 14:28:59.843347+00:00		t	31	72906555997396666	648518346509099839	72906555997394330	648518346499724869	[ 25667 136173 3016]	[ 25649 136191 3017]
1605	5887867	2022-11-17 14:28:59.843347+00:00		t	38	72764787850957948	648518346486067652	72764787850982373	648518346499141441	[ 20899 105957 3270]	[ 20927 105933 3271]
1606	7554100	2022-11-17 14:28:59.843347+00:00		t	16	73116700157152288	648518346486067652	73116700157131801	648518346477749655	[ 31827 107901 2977]	[ 31821 107873 2976]
1607	19216412	2022-11-17 14:28:59.843347+00:00		t	35	73116700090245320	648518346486067652	73116700090240339	648518346499842444	[ 32183 107743 2920]	[ 32215 107733 2921]
1608	19216332	2022-11-17 14:28:59.843347+00:00		t	48	73116700090217866	648518346486067652	73116700090202495	648518346488420079	[ 31999 107845 2909]	[ 31969 107849 2909]
1609	8038800	2022-11-17 14:28:59.843347+00:00		t	45	73187137553721045	648518346486067652	73187137553755521	648518346501839210	[ 33999 108679 2863]	[ 34029 108687 2864]
1610	16204027	2022-11-17 14:28:59.843347+00:00		t	31	72694487826446061	648518346486067652	72694487826434915	648518346493825393	[ 19151 106855 3319]	[ 19123 106881 3319]
1611	2215669	2022-11-17 14:28:59.843347+00:00		t	23	73187068834239430	648518346486067652	73187068834239408	648518346474236781	[ 33025 108375 2846]	[ 33023 108339 2847]
1612	9394087	2022-11-17 14:28:59.843347+00:00		t	39	73187068767216639	648518346486067652	73187068767211430	648518346488420079	[ 33879 107581 2754]	[ 33917 107563 2754]
1613	9783064	2022-11-17 14:28:59.843347+00:00		t	48	72835225180625051	648518346486067652	72835225180594010	648518346493825393	[ 23393 108389 3061]	[ 23423 108367 3062]
1614	9783080	2022-11-17 14:28:59.843347+00:00		t	91	72835225180572667	648518346486067652	72835225180567622	648518346493825393	[ 23419 108437 3055]	[ 23449 108455 3055]
1615	7554080	2022-11-17 14:28:59.843347+00:00		t	47	73116700157163943	648518346486067652	73116700157154521	648518346477749655	[ 31801 107901 2980]	[ 31779 107871 2981]
1616	7561776	2022-11-17 14:28:59.843347+00:00		t	27	73116768742655854	648518346486067652	73116768742682916	648518346499842444	[ 32749 109303 2813]	[ 32739 109321 2815]
1617	19216443	2022-11-17 14:28:59.843347+00:00		t	15	73116700090210369	648518346486067652	73116700090240339	648518346499842444	[ 32253 107755 2914]	[ 32261 107741 2916]
1618	19216485	2022-11-17 14:28:59.843347+00:00		t	53	73116700090228325	648518346486067652	73116700090235523	648518346477749655	[ 32297 107799 2912]	[ 32325 107805 2914]
1619	19640402	2022-11-17 14:28:59.843347+00:00		t	17	73116768809997032	648518346486067652	73116768809859035	648518346477749655	[ 31829 108611 2949]	[ 31823 108579 2950]
1620	19640457	2022-11-17 14:28:59.843347+00:00		t	33	73116768809790611	648518346486067652	73116768809858663	648518346477749655	[ 31889 108595 2949]	[ 31885 108565 2950]
1621	19640687	2022-11-17 14:28:59.843347+00:00		t	18	73116768809305040	648518346486067652	73116768809508604	648518346477749655	[ 32191 109379 2833]	[ 32201 109417 2835]
1624	12604440	2022-11-17 14:28:59.843347+00:00		t	83	73329798784823765	648518346496898276	73329798784837615	648518346484250407	[ 37583 166103 2114]	[ 37617 166105 2114]
1625	13759478	2022-11-17 14:28:59.843347+00:00		t	32	73116699955917315	648518346503137403	73116699955943969	648518346515315271	[ 31409 108003 2618]	[ 31427 108027 2619]
1626	13759358	2022-11-17 14:28:59.843347+00:00		t	22	73116699955976198	648518346503137403	73116699955983352	648518346515315271	[ 31227 107885 2637]	[ 31249 107905 2637]
1631	20487234	2022-11-17 14:28:59.843347+00:00		t	69	72975962803029473	648518346517565732	72975962803034721	648518346498238290	[ 27213 108003 3245]	[ 27183 108029 3246]
1633	36045725	2022-11-17 14:28:59.843347+00:00		t	22	73328562304117895	648518346487889474	73328562304122808	648518346509388666	[ 37683 130121 3043]	[ 37671 130095 3042]
1634	36045747	2022-11-17 14:28:59.843347+00:00		t	36	73328562304050109	648518346487889474	73328562304020157	648518346459874052	[ 37697 130567 3007]	[ 37721 130551 3007]
1635	728975	2022-11-17 14:28:59.843347+00:00		t	37	73047293485716437	648518346491175201	73047293485713893	648518346482996710	[ 29701 135895 2994]	[ 29721 135921 2995]
1636	14273637	2022-11-17 14:28:59.843347+00:00		t	23	73117662162748549	648518346491175201	73117662162748548	648518346509388666	[ 30961 135837 2850]	[ 30993 135813 2850]
1637	42183000	2022-11-17 14:28:59.843347+00:00		t	15	73469368578939189	648518346496775548	73469368578946430	648518346487908887	[ 41361 131657 3133]	[ 41341 131677 3132]
1639	37536300	2022-11-17 14:28:59.843347+00:00		t	15	72975962735701729	648518346504230240	72975962735823397	648518346491839249	[ 27849 107595 3082]	[ 27849 107567 3083]
1640	20487246	2022-11-17 14:28:59.843347+00:00		t	26	72975962803021649	648518346517565732	72975962803014267	648518346498238290	[ 27219 107987 3242]	[ 27185 107985 3242]
1641	2425475	2022-11-17 14:28:59.843347+00:00		t	48	73539806109816208	648518346486977761	73539806109825786	648518346487908887	[ 43391 134093 3292]	[ 43387 134061 3293]
1642	30125851	2022-11-17 14:28:59.843347+00:00		t	32	73469368511888688	648518346486977761	73469368511884088	648518346487908887	[ 42797 132749 3007]	[ 42793 132711 3008]
1643	16177168	2022-11-17 14:28:59.843347+00:00		t	16	73399068621489051	648518346486977761	73399068621486012	648518346496360533	[ 40351 133197 3290]	[ 40345 133169 3289]
1644	16547135	2022-11-17 14:28:59.843347+00:00		t	19	73398999767832420	648518346486977761	73398999767791976	648518346477749655	[ 39079 132689 3055]	[ 39061 132727 3056]
1645	12734101	2022-11-17 14:28:59.843347+00:00		t	12	73116768742587703	648518346486977761	73116768742546645	648518346477749655	[ 30867 109125 2771]	[ 30855 109105 2769]
1646	12734090	2022-11-17 14:28:59.843347+00:00		t	23	73116768742532691	648518346486977761	73116768742525761	648518346485910654	[ 30837 109203 2761]	[ 30811 109191 2761]
1647	38497824	2022-11-17 14:28:59.843347+00:00		t	27	73328631090546847	648518346486977761	73328631090534683	648518346480614401	[ 38347 131775 3106]	[ 38367 131803 3106]
1648	7906582	2022-11-17 14:28:59.843347+00:00		t	20	73047224632058690	648518346489007453	73047224632036054	648518346517652772	[ 29645 133397 2736]	[ 29647 133369 2736]
1649	16547202	2022-11-17 14:28:59.843347+00:00		t	31	73398999767811881	648518346486977761	73398999767860127	648518346477749655	[ 39231 132819 3075]	[ 39211 132859 3076]
1650	32608387	2022-11-17 14:28:59.843347+00:00		t	33	73399068487224241	648518346486977761	73399068487255587	648518346477749655	[ 40195 133325 3036]	[ 40187 133361 3038]
1651	32608401	2022-11-17 14:28:59.843347+00:00		t	19	73399068487300578	648518346486977761	73399068487283751	648518346477749655	[ 40189 133137 3055]	[ 40205 133169 3055]
1652	29042008	2022-11-17 14:28:59.843347+00:00		t	18	73539806109453620	648518346486977761	73539806109661390	648518346480614401	[ 44089 134367 3225]	[ 44069 134383 3225]
1653	29042009	2022-11-17 14:28:59.843347+00:00		t	16	73539806109684961	648518346486977761	73539806109703700	648518346496360533	[ 44085 134325 3238]	[ 44073 134351 3239]
1654	21083685	2022-11-17 14:28:59.843347+00:00		t	16	73047155979648224	648518346489007453	73047155979653219	648518346499724869	[ 29169 131911 2855]	[ 29191 131883 2855]
1655	17508203	2022-11-17 14:28:59.843347+00:00		t	23	72976855955103660	648518346486977761	72976855955110718	648518346499141185	[ 28163 133155 2930]	[ 28169 133125 2931]
1656	17625255	2022-11-17 14:28:59.843347+00:00		t	51	73259361321264273	648518346489069034	73259361321269725	648518346514235435	[ 35539 164319 2141]	[ 35573 164305 2142]
1657	24298163	2022-11-17 14:28:59.843347+00:00		t	26	73539806042524858	648518346489007453	73539806042542117	648518346499724869	[ 43199 134709 3092]	[ 43215 134745 3092]
1658	24289881	2022-11-17 14:28:59.843347+00:00		t	58	72905799948993064	648518346515935562	72905799949004520	648518346486971132	[ 24907 113609 2791]	[ 24903 113643 2791]
1659	6853545	2022-11-17 14:28:59.843347+00:00		t	37	72906418491452571	648518346489007453	72906418491481746	648518346499141185	[ 26427 132715 2939]	[ 26411 132753 2939]
1660	7463916	2022-11-17 14:28:59.843347+00:00		t	24	73539737323175339	648518346489007453	73539737323170249	648518346514235435	[ 43277 132895 3147]	[ 43249 132873 3148]
1661	18469774	2022-11-17 14:28:59.843347+00:00		t	14	72976855888097641	648518346489007453	72976855888097462	648518346499141185	[ 28347 133539 2816]	[ 28357 133545 2818]
1662	4853770	2022-11-17 14:28:59.843347+00:00		t	24	73469368444790857	648518346489007453	73469368444754079	648518346517652772	[ 41255 132959 2874]	[ 41283 132961 2873]
1663	17983196	2022-11-17 14:28:59.843347+00:00		t	33	72976787302726788	648518346486977761	72976787302712416	648518346499141185	[ 27167 131773 3035]	[ 27157 131737 3035]
1664	13153931	2022-11-17 14:28:59.843347+00:00		t	33	73398931115196772	648518346489007453	73398931115221107	648518346490499850	[ 40561 129781 3093]	[ 40559 129783 3096]
1665	26175990	2022-11-17 14:28:59.843347+00:00		t	55	72975962601715218	648518346487038617	72975962601710214	648518346491839249	[ 26913 106583 2863]	[ 26925 106553 2865]
1666	23008167	2022-11-17 14:28:59.843347+00:00		t	38	73398931048326386	648518346489007453	73398931048319518	648518346517772136	[ 39557 130343 3058]	[ 39541 130345 3057]
1667	23008172	2022-11-17 14:28:59.843347+00:00		t	18	73398931048326386	648518346489007453	73398931048307254	648518346499724869	[ 39565 130321 3058]	[ 39549 130309 3057]
1669	18538321	2022-11-17 14:28:59.843347+00:00		t	21	73469368578891753	648518346489007453	73469368578896456	648518346509388666	[ 42365 132713 3109]	[ 42365 132683 3111]
1670	10733840	2022-11-17 14:28:59.843347+00:00		t	45	73047156046765221	648518346489007453	73047156046765216	648518346494201991	[ 30311 131393 2990]	[ 30289 131373 2991]
1671	18392651	2022-11-17 14:28:59.843347+00:00		t	33	73047156046671922	648518346489007453	73047156046458514	648518346499897667	[ 29635 131475 2964]	[ 29643 131503 2963]
1672	11870439	2022-11-17 14:28:59.843347+00:00		t	32	73046399998110550	648518346486977761	73046399998232218	648518346499141185	[ 30103 109969 2711]	[ 30109 110015 2711]
1673	21091988	2022-11-17 14:28:59.843347+00:00		t	24	73469368646070027	648518346486977761	73469368646070069	648518346480614401	[ 41287 132283 3255]	[ 41313 132309 3256]
1676	39372584	2022-11-17 14:28:59.843347+00:00		t	32	73539737323164831	648518346489007453	73539737323191330	648518346517652772	[ 43175 132015 3155]	[ 43157 132039 3156]
1677	43943694	2022-11-17 14:28:59.843347+00:00		t	41	72976787235529766	648518346489007453	72976787235524890	648518346494201991	[ 28303 132693 2887]	[ 28271 132679 2888]
1678	43943743	2022-11-17 14:28:59.843347+00:00		t	36	72976787235620218	648518346489007453	72976787235608373	648518346499897667	[ 28431 132655 2914]	[ 28413 132681 2916]
1679	41387154	2022-11-17 14:28:59.843347+00:00		t	19	72976787369601139	648518346489007453	72976787369611737	648518346494201991	[ 28227 131927 3094]	[ 28251 131939 3095]
1680	41387161	2022-11-17 14:28:59.843347+00:00		t	12	72976787369586626	648518346489007453	72976787369550643	648518346494201991	[ 28251 131895 3089]	[ 28285 131899 3088]
1681	39551437	2022-11-17 14:28:59.843347+00:00		t	39	73047155979783186	648518346489007453	73047155979775639	648518346499724869	[ 28791 132715 2907]	[ 28821 132719 2908]
1682	7666894	2022-11-17 14:28:59.843347+00:00		t	46	73468543744057081	648518346486977761	73468543744185192	648518346494201991	[ 41797 108185 2814]	[ 41781 108221 2815]
1683	18669919	2022-11-17 14:28:59.843347+00:00		t	19	73116768742233523	648518346486977761	73116768742413771	648518346477749655	[ 30819 109897 2710]	[ 30799 109877 2711]
1684	11870494	2022-11-17 14:28:59.843347+00:00		t	38	73046399998052526	648518346486977761	73046399998045738	648518346477749655	[ 30193 109873 2706]	[ 30215 109845 2706]
1685	28103485	2022-11-17 14:28:59.843347+00:00		t	26	73469437298641150	648518346486977761	73469437298629567	648518346487908887	[ 42981 133141 3204]	[ 42987 133141 3202]
1686	18670093	2022-11-17 14:28:59.843347+00:00		t	46	73116768742549321	648518346486977761	73116768742546909	648518346496360533	[ 31127 109551 2768]	[ 31151 109583 2769]
1687	32608375	2022-11-17 14:28:59.843347+00:00		t	15	73399068487208582	648518346486977761	73399068487221717	648518346477749655	[ 40179 133333 3032]	[ 40159 133355 3032]
1688	13230124	2022-11-17 14:28:59.843347+00:00		t	20	73117524589820736	648518346489007453	73117524589820548	648518346481398927	[ 31555 132543 2682]	[ 31565 132579 2681]
1689	16547228	2022-11-17 14:28:59.843347+00:00		t	17	73398999767994226	648518346486977761	73398999767840960	648518346477749655	[ 39271 132845 3075]	[ 39261 132889 3075]
1690	11823042	2022-11-17 14:28:59.843347+00:00		t	34	73116768675460968	648518346486977761	73116768675448658	648518346481699517	[ 32371 109137 2643]	[ 32351 109159 2643]
1691	13818869	2022-11-17 14:28:59.843347+00:00		t	12	73047362138052358	648518346509953594	73047362138039930	648518346509388666	[ 30421 137331 2853]	[ 30403 137359 2854]
1693	16547306	2022-11-17 14:28:59.843347+00:00		t	15	73398999767794700	648518346486977761	73398999767802904	648518346488420079	[ 39515 132981 3063]	[ 39487 132981 3062]
1694	244863	2022-11-17 14:28:59.843347+00:00		t	12	73117593443414073	648518346509953594	73117593443411798	648518346499137345	[ 31267 135065 2911]	[ 31275 135103 2911]
1695	244945	2022-11-17 14:28:59.843347+00:00		t	73	73117593443453110	648518346509953594	73117593443453148	648518346499137345	[ 31415 134279 2922]	[ 31451 134289 2924]
1696	506258	2022-11-17 14:28:59.843347+00:00		t	38	73046743528568284	648518346509953594	73046743528585856	648518346466900846	[ 29573 119305 2600]	[ 29607 119333 2601]
1697	2588659	2022-11-17 14:28:59.843347+00:00		t	13	73539874896345146	648518346497035928	73539874896339988	648518346490499850	[ 43531 137089 3404]	[ 43577 137089 3404]
1698	29685742	2022-11-17 14:28:59.843347+00:00		t	14	73117730882136283	648518346509953594	73117730882034501	648518346509388666	[ 30921 138917 2830]	[ 30917 138921 2829]
1699	38668190	2022-11-17 14:28:59.843347+00:00		t	76	73117662095410833	648518346509953594	73117662095553002	648518346499137345	[ 31997 136221 2700]	[ 32029 136203 2700]
1700	21038485	2022-11-17 14:28:59.843347+00:00		t	13	73046674742212782	648518346509953594	73046674742215299	648518346466900846	[ 29831 117155 2543]	[ 29797 117135 2543]
1701	23418950	2022-11-17 14:28:59.843347+00:00		t	21	73047362138030231	648518346509953594	73047362138043437	648518346509388666	[ 29945 138565 2855]	[ 29917 138585 2856]
1703	31027663	2022-11-17 14:28:59.843347+00:00		t	12	73187137419495985	648518346509953594	73187137419493222	648518346497151640	[ 34721 109449 2585]	[ 34693 109425 2586]
1704	22072089	2022-11-17 14:28:59.843347+00:00		t	18	73469437164319053	648518346497035928	73469437164324606	648518346490499850	[ 41465 134527 2899]	[ 41439 134507 2900]
1705	1509972	2022-11-17 14:28:59.843347+00:00		t	33	73398999700354700	648518346491945583	73398999700494834	648518346490499850	[ 39587 133029 2838]	[ 39607 133047 2840]
1706	33470949	2022-11-17 14:28:59.843347+00:00		t	20	73399068353086358	648518346491945583	73399068353067793	648518346490499850	[ 40325 133513 2788]	[ 40351 133499 2788]
1707	22115956	2022-11-17 14:28:59.843347+00:00		t	29	73469505883974207	648518346491945583	73469505883941783	648518346490499850	[ 42209 135489 2951]	[ 42241 135497 2952]
1708	22115991	2022-11-17 14:28:59.843347+00:00		t	27	73469505884031893	648518346491945583	73469505883885014	648518346490499850	[ 42315 135553 2936]	[ 42345 135555 2936]
1709	33470803	2022-11-17 14:28:59.843347+00:00		t	20	73399068353109014	648518346491945583	73399068353100746	648518346490499850	[ 40039 133415 2800]	[ 40013 133399 2802]
1711	42684547	2022-11-17 14:28:59.843347+00:00		t	29	72976718314731385	648518346472571657	72976718314726355	648518346496175050	[ 26755 130715 2518]	[ 26777 130683 2519]
1712	42684550	2022-11-17 14:28:59.843347+00:00		t	33	72976718314706367	648518346475922085	72976718314716257	648518346496175050	[ 26817 130551 2514]	[ 26787 130549 2515]
1714	42684624	2022-11-17 14:28:59.843347+00:00		t	25	72976718314667583	648518346489569132	72976718314662462	648518346496990616	[ 27315 130793 2496]	[ 27353 130793 2496]
1718	20406415	2022-11-17 14:28:59.843347+00:00		t	16	72905525205118014	648518346489725199	72905525205120842	648518346473303908	[ 26117 105929 2971]	[ 26125 105953 2973]
1719	20406450	2022-11-17 14:28:59.843347+00:00		t	12	72905525205093404	648518346489725199	72905525205115010	648518346473303908	[ 26159 105665 2972]	[ 26167 105637 2973]
1721	28920559	2022-11-17 14:28:59.843347+00:00		t	35	72905868735467198	648518346496014736	72905800015953160	648518346488820209	[ 26565 114715 2865]	[ 26563 114683 2865]
1722	25203084	2022-11-17 14:28:59.843347+00:00		t	31	72976237479681789	648518346496014736	72976237479671149	648518346488820209	[ 28329 116383 2893]	[ 28345 116415 2893]
1724	7906071	2022-11-17 14:28:59.843347+00:00		t	32	73047224632180449	648518346504949107	73047224632172684	648518346494201991	[ 28787 133649 2788]	[ 28815 133637 2789]
1725	12427606	2022-11-17 14:28:59.843347+00:00		t	31	73330005077428621	648518346502017353	73330005077442592	648518346499897667	[ 38279 173329 2353]	[ 38269 173321 2356]
1726	7283056	2022-11-17 14:28:59.843347+00:00		t	31	72694625131295151	648518346489019405	72694625131384591	648518346486971132	[ 18989 112301 3077]	[ 19003 112337 3078]
1727	40874078	2022-11-17 14:28:59.843347+00:00		t	36	73328631023692830	648518346504949107	73328631023830486	648518346504007630	[ 38611 133093 3074]	[ 38645 133091 3075]
1728	40874073	2022-11-17 14:28:59.843347+00:00		t	37	73328631023870741	648518346504949107	73328631023596984	648518346484250407	[ 38593 133061 3070]	[ 38617 133049 3070]
1730	7561764	2022-11-17 14:28:59.843347+00:00		t	53	73116768742623084	648518346504949107	73116768742628754	648518346499842444	[ 32691 109377 2798]	[ 32713 109373 2799]
1731	1119721	2022-11-17 14:28:59.843347+00:00		t	29	73116768809613735	648518346504949107	73116768809595656	648518346474236781	[ 31081 109211 2875]	[ 31065 109187 2874]
1732	4219328	2022-11-17 14:28:59.843347+00:00		t	24	73329867571477452	648518346502017353	73329867571458620	648518346499724869	[ 38125 168121 2275]	[ 38147 168115 2275]
1733	4219330	2022-11-17 14:28:59.843347+00:00		t	35	73329867571315617	648518346502017353	73329867571338258	648518346517772136	[ 38157 168665 2215]	[ 38151 168647 2216]
1734	4219346	2022-11-17 14:28:59.843347+00:00		t	14	73329867571447886	648518346502017353	73329867571454335	648518346484413479	[ 38165 168519 2269]	[ 38183 168493 2269]
1735	6654751	2022-11-17 14:28:59.843347+00:00		t	21	72905593924642021	648518346504949107	72905593924626704	648518346494201991	[ 26579 107835 2982]	[ 26577 107799 2982]
1736	12718194	2022-11-17 14:28:59.843347+00:00		t	36	73540630206742975	648518346504949107	73540630206745627	648518346494201991	[ 44763 158005 2285]	[ 44759 158035 2287]
1737	12718061	2022-11-17 14:28:59.843347+00:00		t	60	73540630206720272	648518346504949107	73540630206733565	648518346494201991	[ 44321 158335 2278]	[ 44303 158303 2279]
1738	23509726	2022-11-17 14:28:59.843347+00:00		t	22	73329867571418382	648518346502017353	73329867571415852	648518346499897667	[ 38571 169753 2254]	[ 38531 169751 2255]
1739	11870853	2022-11-17 14:28:59.843347+00:00		t	47	73046399998132267	648518346504949107	73046399998194997	648518346474236781	[ 30665 109779 2704]	[ 30667 109815 2704]
1740	39563934	2022-11-17 14:28:59.843347+00:00		t	13	73468681182792361	648518346504949107	73468681182773864	648518346494201991	[ 42739 110953 2710]	[ 42747 110931 2709]
1741	23509801	2022-11-17 14:28:59.843347+00:00		t	14	73329867571471070	648518346502017353	73329867571485270	648518346514235435	[ 38647 168991 2278]	[ 38611 168999 2279]
1742	23509881	2022-11-17 14:28:59.843347+00:00		t	15	73329867571383337	648518346502017353	73329867571429833	648518346499897667	[ 38695 169139 2257]	[ 38687 169109 2258]
1743	23509911	2022-11-17 14:28:59.843347+00:00		t	54	73329867571359684	648518346502017353	73329867571357162	648518346499897667	[ 38757 169091 2226]	[ 38737 169105 2228]
1744	16638932	2022-11-17 14:28:59.843347+00:00		t	12	73329936290950832	648518346502017353	73329936290959473	648518346494201991	[ 38451 171407 2280]	[ 38427 171377 2280]
1745	23509737	2022-11-17 14:28:59.843347+00:00		t	25	73329867571388478	648518346502017353	73329867571408217	648518346494201991	[ 38567 169607 2247]	[ 38547 169601 2249]
1746	24298190	2022-11-17 14:28:59.843347+00:00		t	46	73539806042704576	648518346504949107	73539806042701984	648518346496175050	[ 43287 134615 3161]	[ 43255 134631 3161]
1747	20625602	2022-11-17 14:28:59.843347+00:00		t	18	73330005077428686	648518346502017353	73330005077414522	648518346494201991	[ 37525 173475 2353]	[ 37489 173483 2353]
1748	16736978	2022-11-17 14:28:59.843347+00:00		t	18	73187137486617052	648518346504949107	73187206206097744	648518346499842444	[ 33091 110587 2720]	[ 33073 110615 2721]
1749	23509760	2022-11-17 14:28:59.843347+00:00		t	22	73329867571427907	648518346502017353	73329867571439465	648518346494201991	[ 38579 169753 2257]	[ 38569 169771 2260]
1750	43003798	2022-11-17 14:28:59.843347+00:00		t	26	73400305035021852	648518346502017353	73400305035005197	648518346496990616	[ 39171 170101 2225]	[ 39149 170131 2226]
1751	20625724	2022-11-17 14:28:59.843347+00:00		t	16	73330005077462718	648518346502017353	73330005077428792	648518346499897667	[ 37699 173501 2361]	[ 37721 173509 2360]
1752	20625782	2022-11-17 14:28:59.843347+00:00		t	22	73330005077453607	648518346502017353	73330005077440330	648518346499897667	[ 37779 173397 2362]	[ 37799 173385 2363]
1753	20680463	2022-11-17 14:28:59.843347+00:00		t	51	73680749890815161	648518346504949107	73680749890815167	648518346490658557	[ 47767 141105 3557]	[ 47737 141111 3558]
1754	20625674	2022-11-17 14:28:59.843347+00:00		t	35	73330005077334843	648518346502017353	73330005077357664	648518346494201991	[ 37631 173253 2324]	[ 37647 173279 2325]
1756	25948101	2022-11-17 14:28:59.843347+00:00		t	41	73400305035121606	648518346502017353	73400305035119198	648518346496990616	[ 39967 171209 2270]	[ 39933 171231 2271]
1757	26046448	2022-11-17 14:28:59.843347+00:00		t	28	73116700023073052	648518346504949107	73116700023098996	648518346477749655	[ 31895 107059 2774]	[ 31897 107047 2777]
1758	31633957	2022-11-17 14:28:59.843347+00:00		t	35	73259292668734147	648518346504949107	73259292668744434	648518346494201991	[ 35643 162715 2206]	[ 35677 162715 2207]
1759	28684041	2022-11-17 14:28:59.843347+00:00		t	34	73187137419705608	648518346504949107	73187137419723763	648518346474236781	[ 33255 110227 2673]	[ 33251 110263 2673]
1760	28684054	2022-11-17 14:28:59.843347+00:00		t	40	73187137419710768	648518346504949107	73187137419742603	648518346499724869	[ 33315 110203 2674]	[ 33329 110235 2675]
1761	28684068	2022-11-17 14:28:59.843347+00:00		t	46	73187137419721058	648518346504949107	73187137419726273	648518346499724869	[ 33347 110165 2674]	[ 33373 110175 2675]
1762	28683938	2022-11-17 14:28:59.843347+00:00		t	47	73187137419742258	648518346504949107	73187137419749160	648518346501839210	[ 32929 109829 2679]	[ 32899 109811 2680]
1763	28683949	2022-11-17 14:28:59.843347+00:00		t	43	73187137419663110	648518346504949107	73187137419636900	648518346496360533	[ 32937 110539 2643]	[ 32923 110577 2643]
1764	28683933	2022-11-17 14:28:59.843347+00:00		t	19	73187137419745767	648518346504949107	73187137419736270	648518346496175050	[ 32923 109861 2680]	[ 32883 109873 2680]
1766	37545192	2022-11-17 14:28:59.843347+00:00		t	36	72976031388227652	648518346504949107	72976031388212070	648518346499141441	[ 28249 108801 2972]	[ 28261 108829 2972]
1767	40719055	2022-11-17 14:28:59.843347+00:00		t	40	73330005077381995	648518346502017353	73330005077389408	648518346499724869	[ 38749 172717 2339]	[ 38779 172695 2340]
1768	43662586	2022-11-17 14:28:59.843347+00:00		t	37	73751256141006435	648518346504949107	73751256141006422	648518346515738442	[ 49763 144169 3660]	[ 49733 144151 3660]
1769	40718889	2022-11-17 14:28:59.843347+00:00		t	18	73330005077344023	648518346502017353	73330005077153093	648518346494201991	[ 38347 172403 2320]	[ 38379 172411 2320]
1770	36377117	2022-11-17 14:28:59.843347+00:00		t	61	73328699810022475	648518346504949107	73328699810038403	648518346484250407	[ 38697 133785 3122]	[ 38735 133791 3122]
1771	44115037	2022-11-17 14:28:59.843347+00:00		t	20	72976031321423718	648518346504949107	72976031321432663	648518346499141441	[ 28169 108839 2948]	[ 28137 108865 2949]
1772	40873813	2022-11-17 14:28:59.843347+00:00		t	23	73328631023570313	648518346504949107	73328631023578127	648518346515738442	[ 38001 132427 3027]	[ 38013 132403 3028]
1773	40718881	2022-11-17 14:28:59.843347+00:00		t	24	73330005077391819	648518346502017353	73330005077401723	648518346494201991	[ 38401 172921 2342]	[ 38369 172911 2343]
1774	40718914	2022-11-17 14:28:59.843347+00:00		t	20	73330005077165486	648518346502017353	73330005077168490	648518346494201991	[ 38453 172703 2314]	[ 38419 172703 2314]
1775	44933839	2022-11-17 14:28:59.843347+00:00		t	42	73329936290825419	648518346502017353	73329936290827767	648518346494201991	[ 37853 170285 2220]	[ 37835 170259 2220]
1776	44933851	2022-11-17 14:28:59.843347+00:00		t	17	73329936290822505	648518346502017353	73329936290830074	648518346499897667	[ 37845 170051 2226]	[ 37869 170031 2226]
1777	45032724	2022-11-17 14:28:59.843347+00:00		t	25	73329592559324064	648518346502017353	73329592559339378	648518346484413479	[ 37325 161571 1999]	[ 37349 161567 2002]
1778	32284594	2022-11-17 14:28:59.843347+00:00		t	68	73328699810091651	648518346502018121	73328699810068022	648518346467248647	[ 37507 134899 3139]	[ 37533 134875 3140]
1779	29433442	2022-11-17 14:28:59.843347+00:00		t	15	73328631157451363	648518346502018121	73328631157522014	648518346484250407	[ 37479 132431 3212]	[ 37521 132427 3213]
1781	30873757	2022-11-17 14:28:59.843347+00:00		t	26	73328699810136739	648518346502018121	73328699810126100	648518346467248647	[ 37667 133891 3160]	[ 37689 133879 3159]
1782	30873774	2022-11-17 14:28:59.843347+00:00		t	40	73328699810134211	648518346502018121	73328699810128891	648518346467248647	[ 37695 134009 3163]	[ 37715 134011 3162]
1783	30873796	2022-11-17 14:28:59.843347+00:00		t	16	73328699810163162	648518346502018121	73328699810155431	648518346467248647	[ 37731 133953 3168]	[ 37753 133941 3169]
1784	30873808	2022-11-17 14:28:59.843347+00:00		t	22	73328699810139474	648518346502018121	73328699810155431	648518346467248647	[ 37759 133909 3167]	[ 37781 133915 3167]
1785	14625854	2022-11-17 14:28:59.843347+00:00		t	44	73398312572912359	648518346494737541	73398312572928177	648518346466900846	[ 39845 112263 3010]	[ 39869 112237 3009]
1786	8562586	2022-11-17 14:28:59.843347+00:00		t	25	72976237412680864	648518346512008048	72976237412680879	648518346474410605	[ 27241 115769 2805]	[ 27211 115769 2805]
1787	26596858	2022-11-17 14:28:59.843347+00:00		t	12	73539737054996126	648518346488475375	73539737055026990	648518346483682965	[ 43755 132219 2695]	[ 43773 132191 2696]
1788	10500109	2022-11-17 14:28:59.843347+00:00		t	32	73328768395434533	648518346502018121	73328768395441858	648518346467248647	[ 37989 135805 2918]	[ 37981 135775 2919]
1789	33897846	2022-11-17 14:28:59.843347+00:00		t	56	73469574804598593	648518346502018121	73469574804580637	648518346484250407	[ 42909 138707 3288]	[ 42909 138673 3287]
1790	34474713	2022-11-17 14:28:59.843347+00:00		t	20	73469574737372615	648518346502018121	73469574737391237	648518346491969931	[ 41803 137881 3130]	[ 41789 137867 3132]
1794	42594783	2022-11-17 14:28:59.843347+00:00		t	22	73257506163855553	648518346492790969	73257506163873230	648518346466900846	[ 36119 108975 2659]	[ 36121 108937 2658]
1795	10344813	2022-11-17 14:28:59.843347+00:00		t	20	73328699877247009	648518346489805273	73328699877251722	648518346484250407	[ 38791 133631 3280]	[ 38779 133673 3281]
1796	7832442	2022-11-17 14:28:59.843347+00:00		t	18	73539806176815448	648518346489805273	73539806176808105	648518346499724869	[ 43559 134827 3377]	[ 43579 134799 3377]
1797	19825733	2022-11-17 14:28:59.843347+00:00		t	100	72905868668375084	648518346491671464	72905868668347478	648518346501389453	[ 25661 115781 2739]	[ 25687 115763 2739]
1798	9619864	2022-11-17 14:28:59.843347+00:00		t	17	73327874908083397	648518346492790969	73327874908086459	648518346497151640	[ 37357 108909 2682]	[ 37377 108879 2683]
1799	9685041	2022-11-17 14:28:59.843347+00:00		t	15	73398999902059061	648518346489805273	73398999902061975	648518346509388666	[ 39513 132719 3332]	[ 39549 132759 3331]
1800	30295471	2022-11-17 14:28:59.843347+00:00		t	42	73469437365849493	648518346489805273	73469437365738517	648518346514235435	[ 42983 133811 3332]	[ 42983 133783 3332]
1804	1200570	2022-11-17 14:28:59.843347+00:00		t	20	72906556064493069	648518346491874110	72906556064460729	648518346499897667	[ 26251 135359 3130]	[ 26247 135377 3129]
1805	18884915	2022-11-17 14:28:59.843347+00:00		t	27	72976856089161945	648518346491874110	72976856089172928	648518346499724869	[ 27573 134455 3128]	[ 27583 134477 3130]
1806	18884921	2022-11-17 14:28:59.843347+00:00		t	21	72976856089122002	648518346491874110	72976856089109853	648518346494201991	[ 27555 134333 3109]	[ 27587 134319 3109]
1807	11048655	2022-11-17 14:28:59.843347+00:00		t	47	73468612530550113	648518346492790969	73468612530555268	648518346497151640	[ 41437 109815 2884]	[ 41415 109831 2885]
1808	11048839	2022-11-17 14:28:59.843347+00:00		t	33	73468612530540261	648518346492790969	73468612530550117	648518346466900846	[ 41767 109797 2886]	[ 41795 109827 2887]
1809	11048791	2022-11-17 14:28:59.843347+00:00		t	38	73468612530552745	648518346492790969	73468612530558075	648518346497151640	[ 41683 109845 2892]	[ 41695 109883 2893]
1810	12469772	2022-11-17 14:28:59.843347+00:00		t	22	73399137340890911	648518346489805273	73399137340891025	648518346484250407	[ 39725 135553 3268]	[ 39689 135557 3268]
1811	7463832	2022-11-17 14:28:59.843347+00:00		t	15	73539737323113933	648518346489805273	73539737323126367	648518346514235435	[ 43079 132099 3130]	[ 43113 132111 3131]
1812	28819052	2022-11-17 14:28:59.843347+00:00		t	25	73328562371023437	648518346489805273	73328562371076588	648518346517772136	[ 38885 130253 3114]	[ 38911 130231 3115]
1813	1593706	2022-11-17 14:28:59.843347+00:00		t	38	72766024801540953	648518346491874110	72766024801545681	648518346494201991	[ 22359 142217 3226]	[ 22359 142187 3226]
1814	25022031	2022-11-17 14:28:59.843347+00:00		t	20	72906624783920039	648518346491874110	72906624783927482	648518346517652772	[ 24729 137249 3116]	[ 24725 137285 3116]
1815	28237784	2022-11-17 14:28:59.843347+00:00		t	34	73327874908113867	648518346492790969	73327874908164803	648518346497151640	[ 38225 109563 2691]	[ 38193 109589 2692]
1817	30147493	2022-11-17 14:28:59.843347+00:00		t	16	72836256039560549	648518346491874110	72836256039463805	648518346514235435	[ 23979 137765 3084]	[ 24023 137767 3084]
1818	20406502	2022-11-17 14:28:59.843347+00:00		t	13	72905525205187316	648518346499957388	72905525205199252	648518346501389453	[ 26249 105999 3002]	[ 26275 105973 3002]
1819	20937070	2022-11-17 14:28:59.843347+00:00		t	61	73328768395535973	648518346489914967	73328768395536351	648518346459874052	[ 38441 136215 2949]	[ 38463 136241 2949]
1820	22172732	2022-11-17 14:28:59.843347+00:00		t	24	72976856089243120	648518346491874110	72976856089214902	648518346494201991	[ 28185 134097 3153]	[ 28187 134101 3151]
1822	22554075	2022-11-17 14:28:59.843347+00:00		t	48	73328768395377036	648518346490234460	73328768395365484	648518346492280108	[ 36961 135751 2891]	[ 36989 135719 2892]
1824	22172822	2022-11-17 14:28:59.843347+00:00		t	29	72976856089192359	648518346491874110	72976856089192317	648518346499897667	[ 28565 133323 3141]	[ 28601 133317 3141]
1825	32008584	2022-11-17 14:28:59.843347+00:00		t	93	73539943548609417	648518346489914967	73539943548601605	648518346459874052	[ 44931 137835 3229]	[ 44915 137795 3230]
1826	34829134	2022-11-17 14:28:59.843347+00:00		t	73	73469574737385164	648518346489914967	73469574737385208	648518346459874052	[ 42173 137495 3131]	[ 42149 137523 3131]
1827	41159537	2022-11-17 14:28:59.843347+00:00		t	43	72976100040840697	648518346478254573	72976100040848442	648518346490436956	[ 26897 110999 2931]	[ 26869 111005 2933]
1828	41159605	2022-11-17 14:28:59.843347+00:00		t	12	72976100040838075	648518346478254573	72976100040853740	648518346490436956	[ 26971 110985 2932]	[ 26969 110987 2935]
1829	19585781	2022-11-17 14:28:59.843347+00:00		t	20	72905800015900673	648518346485693971	72905800015897788	648518346474410605	[ 26175 113585 2841]	[ 26207 113559 2842]
1830	23688276	2022-11-17 14:28:59.843347+00:00		t	34	72835156460929012	648518346479847574	72835156460929027	648518346474410605	[ 23883 105337 3009]	[ 23905 105371 3009]
1831	17749755	2022-11-17 14:28:59.843347+00:00		t	51	73539943548782274	648518346497120684	73539943548772044	648518346481263717	[ 43381 137417 3299]	[ 43407 137385 3299]
1832	22647631	2022-11-17 14:28:59.843347+00:00		t	33	73469437231328498	648518346497120684	73469437231335283	648518346492280108	[ 42281 134847 2997]	[ 42303 134827 2997]
1833	22815901	2022-11-17 14:28:59.843347+00:00		t	32	73539943615707235	648518346497120684	73539943615678864	648518346490499850	[ 44795 138299 3346]	[ 44817 138277 3346]
1834	22815956	2022-11-17 14:28:59.843347+00:00		t	14	73539943615728485	648518346497120684	73539943615721396	648518346496175050	[ 44959 138471 3353]	[ 44987 138497 3354]
1835	3346434	2022-11-17 14:28:59.843347+00:00		t	33	73398931115444744	648518346497120684	73398931115453510	648518346496175050	[ 39313 130883 3186]	[ 39297 130895 3190]
1836	8789735	2022-11-17 14:28:59.843347+00:00		t	24	73469437231015835	648518346497120684	73469437231019408	648518346481263717	[ 41677 133779 2955]	[ 41659 133803 2955]
1837	22963495	2022-11-17 14:28:59.843347+00:00		t	74	73469506085044731	648518346497120684	73469506085033784	648518346492280108	[ 42281 135333 3263]	[ 42317 135345 3264]
1838	22963478	2022-11-17 14:28:59.843347+00:00		t	41	73469506085044731	648518346497120684	73469506085066945	648518346481263717	[ 42267 135331 3264]	[ 42291 135333 3266]
1839	15341050	2022-11-17 14:28:59.843347+00:00		t	54	73539874695041012	648518346497120684	73539874695025584	648518346492280108	[ 43575 135207 3016]	[ 43609 135225 3016]
1841	20738708	2022-11-17 14:28:59.843347+00:00		t	81	73399137273692787	648518346497120684	73399137273679525	648518346483682965	[ 39241 135859 3122]	[ 39271 135829 3122]
1842	20738760	2022-11-17 14:28:59.843347+00:00		t	71	73399137273744845	648518346497120684	73399137273734287	648518346483682965	[ 39375 135793 3137]	[ 39379 135755 3137]
1843	43662468	2022-11-17 14:28:59.843347+00:00		t	21	73751256140861473	648518346497120684	73751256140850377	648518346496175050	[ 49589 144379 3610]	[ 49563 144379 3609]
1844	20738642	2022-11-17 14:28:59.843347+00:00		t	58	73399137273718555	648518346497120684	73399137273723756	648518346492280108	[ 39201 136085 3128]	[ 39179 136121 3129]
1845	43939305	2022-11-17 14:28:59.843347+00:00		t	36	73469506084941915	648518346497120684	73469506084778647	648518346492280108	[ 41713 137041 3224]	[ 41749 137025 3223]
1847	14267075	2022-11-17 14:28:59.843347+00:00		t	14	73328699675786578	648518346497120684	73328699675792483	648518346481263717	[ 38343 133463 2838]	[ 38341 133463 2841]
1848	10500333	2022-11-17 14:28:59.843347+00:00		t	20	73328768395533938	648518346497120684	73328768395565120	648518346492280108	[ 38517 135859 2949]	[ 38521 135851 2952]
1849	10500343	2022-11-17 14:28:59.843347+00:00		t	80	73328768395490455	648518346497120684	73328768395466962	648518346492280108	[ 38571 135695 2936]	[ 38541 135681 2936]
1850	22554144	2022-11-17 14:28:59.843347+00:00		t	40	73328768395417018	648518346490234460	73328768395412209	648518346492280108	[ 37087 135853 2904]	[ 37123 135835 2904]
1851	35459495	2022-11-17 14:28:59.843347+00:00		t	29	73469506084992069	648518346497120684	73469506084997455	648518346517295653	[ 41997 136905 3245]	[ 42029 136895 3245]
1853	16135781	2022-11-17 14:28:59.843347+00:00		t	28	73469437432561798	648518346497120684	73469437432385150	648518346481263717	[ 41273 134383 3345]	[ 41253 134361 3345]
1855	22554362	2022-11-17 14:28:59.843347+00:00		t	16	73328768395487315	648518346512279633	73328768395532593	648518346467248647	[ 37747 135603 2940]	[ 37755 135635 2939]
1856	22554368	2022-11-17 14:28:59.843347+00:00		t	71	73328768395514063	648518346512279633	73328768395521807	648518346467248647	[ 37739 135481 2946]	[ 37769 135455 2947]
1857	22554253	2022-11-17 14:28:59.843347+00:00		t	51	73328768395429808	648518346513619754	73328768395452533	648518346465071989	[ 37541 135947 2918]	[ 37539 135941 2921]
1858	5536884	2022-11-17 14:28:59.843347+00:00		t	31	72835293967025079	648518346483502500	72835293967003386	648518346493825393	[ 23355 109471 3107]	[ 23389 109459 3108]
1860	15118327	2022-11-17 14:28:59.843347+00:00		t	34	72976237412432915	648518346498236570	72976237412468593	648518346481398927	[ 27929 115521 2706]	[ 27935 115505 2709]
1861	15118342	2022-11-17 14:28:59.843347+00:00		t	17	72976237412255077	648518346498236570	72976237412252571	648518346481398927	[ 28137 115255 2700]	[ 28167 115243 2700]
1863	42699957	2022-11-17 14:28:59.843347+00:00		t	28	72976787235639456	648518346490943464	72976787235652152	648518346482996710	[ 27471 132911 2933]	[ 27439 132893 2935]
1866	42717500	2022-11-17 14:28:59.843347+00:00		t	24	72905662644283531	648518346511819888	72905662644296308	648518346499432795	[ 25063 108589 3052]	[ 25029 108589 3053]
1868	18705056	2022-11-17 14:28:59.843347+00:00		t	39	73328631090599134	648518346524346373	73328631090587457	648518346467248647	[ 37779 131413 3126]	[ 37763 131435 3127]
1869	22584980	2022-11-17 14:28:59.843347+00:00		t	64	72975893882204065	648518346482930729	72975893882213604	648518346500414780	[ 26775 106341 2863]	[ 26779 106367 2863]
1870	903045	2022-11-17 14:28:59.843347+00:00		t	17	73539874762004786	648518346524346373	73539874761929193	648518346504007630	[ 43701 136357 3090]	[ 43677 136381 3090]
1871	903192	2022-11-17 14:28:59.843347+00:00		t	47	73539874762019335	648518346524346373	73539874761999922	648518346492280108	[ 43851 136423 3108]	[ 43827 136457 3109]
1872	22584999	2022-11-17 14:28:59.843347+00:00		t	41	72975893882196439	648518346482930729	72975893882201162	648518346500414780	[ 26861 105491 2854]	[ 26839 105517 2855]
1873	5632742	2022-11-17 14:28:59.843347+00:00		t	18	73398999834756803	648518346524346373	73398999834756777	648518346485910654	[ 40125 132037 3120]	[ 40143 132021 3119]
1874	26173371	2022-11-17 14:28:59.843347+00:00		t	20	73821693671758101	648518346474374509	73821693671750653	648518346499864972	[ 51563 146663 3780]	[ 51579 146635 3780]
1875	33570018	2022-11-17 14:28:59.843347+00:00		t	79	73469574804611987	648518346474374509	73469574804611979	648518346484250407	[ 42115 138095 3296]	[ 42151 138101 3297]
1876	33570038	2022-11-17 14:28:59.843347+00:00		t	36	73469574804600563	648518346474374509	73469574804598173	648518346499864972	[ 42139 138093 3293]	[ 42169 138095 3294]
1877	33569966	2022-11-17 14:28:59.843347+00:00		t	25	73469574804611987	648518346474374509	73469574804632738	648518346499864972	[ 42057 138217 3303]	[ 42087 138205 3304]
1878	9093238	2022-11-17 14:28:59.843347+00:00		t	23	73539806042571751	648518346524346373	73539806042581291	648518346514235435	[ 43101 133639 3112]	[ 43133 133629 3112]
1880	43274404	2022-11-17 14:28:59.843347+00:00		t	42	73680818677368697	648518346474374509	73680818677366583	648518346499864972	[ 48503 143119 3650]	[ 48521 143147 3651]
1881	30873471	2022-11-17 14:28:59.843347+00:00		t	34	73328699810120584	648518346474374509	73328699810082517	648518346504007630	[ 36897 134029 3144]	[ 36925 134015 3144]
1882	43274444	2022-11-17 14:28:59.843347+00:00		t	46	73680818677366504	648518346474374509	73680818677368619	648518346504007630	[ 48643 143029 3653]	[ 48635 142993 3653]
1883	3742806	2022-11-17 14:28:59.843347+00:00		t	36	73539943615782611	648518346474374509	73539943615787259	648518346499864972	[ 43687 138253 3379]	[ 43687 138291 3381]
1884	33886448	2022-11-17 14:28:59.843347+00:00		t	61	73328631090448552	648518346474374509	73328631090475041	648518346504007630	[ 36897 133115 3095]	[ 36927 133103 3096]
1885	33897340	2022-11-17 14:28:59.843347+00:00		t	24	73469574804611987	648518346474374509	73469574804621198	648518346499864972	[ 42083 138265 3302]	[ 42117 138257 3303]
1886	30873484	2022-11-17 14:28:59.843347+00:00		t	56	73328699809992300	648518346474374509	73328699809984682	648518346467248647	[ 36923 133219 3105]	[ 36955 133199 3105]
1887	3742755	2022-11-17 14:28:59.843347+00:00		t	35	73539943615669125	648518346474374509	73539943615694540	648518346499864972	[ 43413 138477 3346]	[ 43405 138517 3347]
1888	186881	2022-11-17 14:28:59.843347+00:00		t	17	72905525138152627	648518346482930729	72905525138123956	648518346500414780	[ 26449 106169 2884]	[ 26485 106159 2884]
1889	21680923	2022-11-17 14:28:59.843347+00:00		t	36	73328562371104633	648518346474374509	73328562371119001	648518346484250407	[ 38229 129541 3123]	[ 38243 129569 3125]
1890	3742868	2022-11-17 14:28:59.843347+00:00		t	42	73539943615719135	648518346474374509	73539943615711135	648518346484250407	[ 44025 138855 3349]	[ 44019 138885 3350]
1891	32313494	2022-11-17 14:28:59.843347+00:00		t	93	73328699743106362	648518346474374509	73328699743098920	648518346511268149	[ 37683 134607 3044]	[ 37727 134597 3044]
1892	21680939	2022-11-17 14:28:59.843347+00:00		t	20	73328562371104633	648518346474374509	73328562371099458	648518346467248647	[ 38287 129507 3123]	[ 38307 129537 3123]
1893	18705047	2022-11-17 14:28:59.843347+00:00		t	34	73328631090578211	648518346524346373	73328631090591796	648518346504007630	[ 37771 131399 3128]	[ 37751 131403 3129]
1894	11292333	2022-11-17 14:28:59.843347+00:00		t	19	73399068487070904	648518346524346373	73399068487076213	648518346499137345	[ 40545 134249 2971]	[ 40511 134247 2973]
1895	18493324	2022-11-17 14:28:59.843347+00:00		t	17	73751324927527217	648518346474374509	73751324927521930	648518346504007630	[ 50913 146351 3760]	[ 50909 146319 3762]
1896	18704856	2022-11-17 14:28:59.843347+00:00		t	56	73328631090707956	648518346474374509	73328631090715568	648518346467248647	[ 37273 131945 3183]	[ 37245 131933 3183]
1897	19991217	2022-11-17 14:28:59.843347+00:00		t	17	73258262279409357	648518346474374509	73258262279426629	648518346467248647	[ 36519 132883 3050]	[ 36547 132891 3052]
1898	19991225	2022-11-17 14:28:59.843347+00:00		t	41	73258262279346738	648518346474374509	73258262279330558	648518346484250407	[ 36605 132945 3010]	[ 36571 132929 3011]
1899	19991244	2022-11-17 14:28:59.843347+00:00		t	41	73258262279508881	648518346474374509	73258262279539696	648518346467248647	[ 36627 133005 3076]	[ 36621 132983 3075]
1900	20066623	2022-11-17 14:28:59.843347+00:00		t	23	73399137273886323	648518346474374509	73399137273919412	648518346467248647	[ 40269 136459 3197]	[ 40251 136431 3197]
1901	27621989	2022-11-17 14:28:59.843347+00:00		t	26	73399068487272706	648518346474374509	73399068487272729	648518346467248647	[ 38981 133891 3051]	[ 38979 133929 3051]
1902	19073761	2022-11-17 14:28:59.843347+00:00		t	51	73680818610143274	648518346524346373	73680818610140760	648518346504007630	[ 47453 143099 3482]	[ 47439 143137 3482]
1904	32313325	2022-11-17 14:28:59.843347+00:00		t	60	73328699743130341	648518346474374509	73328699743120386	648518346467248647	[ 37409 134683 3053]	[ 37389 134653 3054]
1905	32313349	2022-11-17 14:28:59.843347+00:00		t	19	73328699743091507	648518346474374509	73328699743101253	648518346467248647	[ 37451 134387 3039]	[ 37425 134417 3040]
1906	22486004	2022-11-17 14:28:59.843347+00:00		t	53	73398999767766416	648518346498274714	73398999767793676	648518346494201991	[ 39933 131549 3046]	[ 39925 131589 3047]
1907	27955390	2022-11-17 14:28:59.843347+00:00		t	23	73469368444657680	648518346524346373	73469368444689027	648518346480614401	[ 41197 132035 2835]	[ 41219 132003 2836]
1908	27955401	2022-11-17 14:28:59.843347+00:00		t	53	73469368444657680	648518346524346373	73469368444553662	648518346517772136	[ 41215 132069 2833]	[ 41247 132063 2834]
1911	1132610	2022-11-17 14:28:59.843347+00:00		t	34	72976237479755167	648518346509763459	72976237479769998	648518346520296785	[ 26689 115187 2932]	[ 26723 115187 2933]
1912	29492218	2022-11-17 14:28:59.843347+00:00		t	38	73257437444235438	648518346491983983	73257437444237595	648518346466900846	[ 36829 107827 2608]	[ 36845 107801 2608]
1914	2101255	2022-11-17 14:28:59.843347+00:00		t	30	73046400199607445	648518346509763459	73046400199611826	648518346497163692	[ 29617 110017 3127]	[ 29631 110061 3128]
1915	15539207	2022-11-17 14:28:59.843347+00:00		t	34	73046606089642388	648518346487757122	73046606089621719	648518346497151640	[ 30193 116471 2609]	[ 30167 116455 2610]
1917	20766149	2022-11-17 14:28:59.843347+00:00		t	22	72835362686516514	648518346494086542	72835362686529126	648518346486971132	[ 24257 110889 3108]	[ 24241 110871 3110]
1918	20765981	2022-11-17 14:28:59.843347+00:00		t	26	72835362686516597	648518346494086542	72835362686490464	648518346486971132	[ 24055 111025 3107]	[ 24039 111007 3107]
1919	20766239	2022-11-17 14:28:59.843347+00:00		t	34	72835362686508508	648518346494086542	72835362686465166	648518346486971132	[ 24351 110949 3101]	[ 24361 110959 3099]
1921	27272578	2022-11-17 14:28:59.843347+00:00		t	12	73609350086236899	648518346494558485	73609350152776317	648518346497151640	[ 45173 109859 3081]	[ 45141 109845 3082]
1922	31202471	2022-11-17 14:28:59.843347+00:00		t	49	73468749969379547	648518346494558485	73468749969379499	648518346497151640	[ 41803 114053 2846]	[ 41797 114019 2846]
1924	26886791	2022-11-17 14:28:59.843347+00:00		t	32	73468612664793026	648518346475783138	73468612664795505	648518346497151640	[ 42285 110367 3165]	[ 42291 110339 3166]
1925	23131450	2022-11-17 14:28:59.843347+00:00		t	30	73468475158774240	648518346493311552	73468475158788543	648518346497151640	[ 42509 105027 3068]	[ 42537 105065 3069]
1927	43107725	2022-11-17 14:28:59.843347+00:00		t	25	73046262626598157	648518346517677892	73046262626593298	648518346524268293	[ 30333 105501 2931]	[ 30341 105533 2931]
1928	42697581	2022-11-17 14:28:59.843347+00:00		t	26	73751324860597133	648518346476182693	73751324860618282	648518346504007630	[ 50443 145911 3715]	[ 50435 145879 3716]
1931	26586415	2022-11-17 14:28:59.843347+00:00		t	19	73117593309064278	648518346486272402	73117593309086611	648518346481398927	[ 31835 135065 2620]	[ 31863 135053 2620]
1932	26182771	2022-11-17 14:28:59.843347+00:00		t	23	73117662028560477	648518346486272402	73117662028564528	648518346481398927	[ 31915 135381 2630]	[ 31955 135383 2629]
1933	21191421	2022-11-17 14:28:59.843347+00:00		t	54	72976031455469380	648518346517677892	72976031455474502	648518346501389453	[ 28257 108603 3141]	[ 28225 108607 3141]
1934	42697663	2022-11-17 14:28:59.843347+00:00		t	34	73751324860577691	648518346483323812	73751324860585033	648518346499864972	[ 50571 145855 3712]	[ 50585 145887 3713]
1936	21191475	2022-11-17 14:28:59.843347+00:00		t	19	72976031455462563	648518346517677892	72976031455460362	648518346501389453	[ 28341 108625 3138]	[ 28339 108621 3136]
1937	21191519	2022-11-17 14:28:59.843347+00:00		t	18	72976031455457923	648518346517677892	72976031455462839	648518346501389453	[ 28393 108757 3141]	[ 28381 108783 3142]
1939	42697718	2022-11-17 14:28:59.843347+00:00		t	26	73751324860497410	648518346475323960	73751324860487256	648518346515738442	[ 50609 145865 3677]	[ 50633 145893 3678]
1940	4933534	2022-11-17 14:28:59.843347+00:00		t	23	73469299859515770	648518346483483980	73469299859509046	648518346487908887	[ 41763 130183 3150]	[ 41759 130155 3150]
1944	42697727	2022-11-17 14:28:59.843347+00:00		t	18	73751324860502456	648518346475323960	73751324860480065	648518346515738442	[ 50611 145831 3673]	[ 50639 145817 3673]
1945	21704488	2022-11-17 14:28:59.843347+00:00		t	28	72976031187127410	648518346480009878	72976031187120648	648518346482497172	[ 27519 108659 2668]	[ 27509 108627 2669]
1946	18633530	2022-11-17 14:28:59.843347+00:00		t	20	73539805975712210	648518346483483980	73539805975758903	648518346487908887	[ 44519 133489 3076]	[ 44505 133481 3079]
1947	40445790	2022-11-17 14:28:59.843347+00:00		t	34	73469299859529985	648518346483483980	73469299859537085	648518346480614401	[ 41985 130269 3159]	[ 42015 130267 3159]
1948	27955498	2022-11-17 14:28:59.843347+00:00		t	57	73469368444753444	648518346483483980	73469368444783034	648518346480614401	[ 41449 132083 2880]	[ 41493 132085 2881]
1950	42697741	2022-11-17 14:28:59.843347+00:00		t	61	73751324860634203	648518346496175050	73751324860683792	648518346499864972	[ 50687 145847 3718]	[ 50653 145861 3718]
1951	31153074	2022-11-17 14:28:59.843347+00:00		t	18	73186999980682518	648518346483483980	73186999980676906	648518346499141185	[ 32961 105891 2648]	[ 32983 105913 2649]
1953	12230517	2022-11-17 14:28:59.843347+00:00		t	58	73610243573332694	648518346483483980	73610243573337222	648518346487908887	[ 45331 137015 3234]	[ 45293 137011 3235]
1954	18538307	2022-11-17 14:28:59.843347+00:00		t	21	73469368579068671	648518346483483980	73469368579061937	648518346487908887	[ 42333 132185 3181]	[ 42357 132159 3181]
1955	42697745	2022-11-17 14:28:59.843347+00:00		t	54	73751324860634544	648518346496175050	73751324860656773	648518346504007630	[ 50689 145863 3719]	[ 50657 145889 3720]
1956	18633523	2022-11-17 14:28:59.843347+00:00		t	24	73539805975809060	648518346483483980	73539805975779433	648518346487908887	[ 44503 133447 3074]	[ 44467 133433 3074]
1957	42697758	2022-11-17 14:28:59.843347+00:00		t	35	73751324860497410	648518346475323960	73751324860499862	648518346515738442	[ 50633 145821 3676]	[ 50665 145811 3676]
1958	6531976	2022-11-17 14:28:59.843347+00:00		t	28	72976718583057876	648518346484222493	72976718583046598	648518346482996710	[ 28621 130851 2971]	[ 28629 130897 2973]
1959	42697807	2022-11-17 14:28:59.843347+00:00		t	43	73751324860522324	648518346485862154	73751324860502351	648518346515738442	[ 50743 145589 3683]	[ 50737 145623 3683]
1960	27955422	2022-11-17 14:28:59.843347+00:00		t	32	73469368444794776	648518346483483980	73469368444807875	648518346487908887	[ 41293 132059 2887]	[ 41295 132059 2889]
1961	42697771	2022-11-17 14:28:59.843347+00:00		t	52	73751324860527111	648518346485862154	73751324860524571	648518346496175050	[ 50669 145537 3689]	[ 50687 145569 3689]
1962	8762735	2022-11-17 14:28:59.843347+00:00		t	31	73046331278990358	648518346496080235	73046331278990376	648518346486850275	[ 29665 107849 2806]	[ 29685 107873 2806]
1963	42697868	2022-11-17 14:28:59.843347+00:00		t	27	73751324860718688	648518346504949107	73751324860718620	648518346515738442	[ 50909 145775 3718]	[ 50873 145787 3719]
1964	14470671	2022-11-17 14:28:59.843347+00:00		t	48	73116631303697236	648518346496080235	73116631303797279	648518346486850275	[ 31869 105607 2815]	[ 31867 105581 2816]
1966	437840	2022-11-17 14:28:59.843347+00:00		t	37	73047293351602482	648518346480748289	73047293351616265	648518346509388666	[ 28875 136599 2783]	[ 28877 136561 2784]
1968	14470730	2022-11-17 14:28:59.843347+00:00		t	20	73116631303665992	648518346496080235	73116631303673656	648518346486850275	[ 31893 105599 2812]	[ 31929 105577 2811]
1970	9437769	2022-11-17 14:28:59.843347+00:00		t	26	72906624649762951	648518346480748289	72906624649746599	648518346499137345	[ 26485 137439 2874]	[ 26441 137441 2874]
1971	9437819	2022-11-17 14:28:59.843347+00:00		t	41	72906624649721160	648518346480748289	72906624649731847	648518346509388666	[ 26531 137393 2880]	[ 26519 137365 2880]
1972	43002838	2022-11-17 14:28:59.843347+00:00		t	32	73398312505770800	648518346501674346	73398312505756755	648518346466900846	[ 40617 111647 2865]	[ 40631 111653 2863]
1973	43003917	2022-11-17 14:28:59.843347+00:00		t	60	73400236315665503	648518346471899547	73400305035136384	648518346499897667	[ 39313 169953 2278]	[ 39327 169989 2279]
1974	42787953	2022-11-17 14:28:59.843347+00:00		t	45	73468887475544189	648518346497493272	73468887475575820	648518346491839249	[ 41673 117339 3020]	[ 41637 117341 3020]
1975	43003922	2022-11-17 14:28:59.843347+00:00		t	15	73400305035180828	648518346486778876	73400305035174054	648518346499724869	[ 39355 170789 2294]	[ 39325 170807 2295]
1976	43003932	2022-11-17 14:28:59.843347+00:00		t	36	73400305035042140	648518346492310592	73400305035044422	648518346496990616	[ 39323 170821 2237]	[ 39349 170793 2237]
1977	4157394	2022-11-17 14:28:59.843347+00:00		t	33	73047224766254242	648518346481958333	73047224766263974	648518346509388666	[ 29997 134321 3001]	[ 29957 134337 3001]
1978	29609245	2022-11-17 14:28:59.843347+00:00		t	37	73047362137970826	648518346480748289	73047362137970399	648518346515315271	[ 28687 138083 2832]	[ 28707 138061 2832]
1979	29609268	2022-11-17 14:28:59.843347+00:00		t	37	73047362138017721	648518346480748289	73047362138027405	648518346515315271	[ 28755 138049 2844]	[ 28779 138031 2843]
1980	3504345	2022-11-17 14:28:59.843347+00:00		t	26	72905662509938030	648518346499138625	72905662509933102	648518346482497172	[ 26137 110489 2750]	[ 26159 110489 2748]
1981	39709976	2022-11-17 14:28:59.843347+00:00		t	44	73398312304576318	648518346480748289	73398312304555866	648518346481263717	[ 40881 110785 2567]	[ 40911 110795 2566]
1982	3504360	2022-11-17 14:28:59.843347+00:00		t	34	72905662509897934	648518346499138625	72905662509933102	648518346482497172	[ 26203 110467 2737]	[ 26213 110469 2739]
1983	10573377	2022-11-17 14:28:59.843347+00:00		t	22	72764925155620466	648518346531620378	72764925155613947	648518346491839249	[ 22201 109395 2966]	[ 22173 109371 2966]
1984	34035539	2022-11-17 14:28:59.843347+00:00		t	17	72975962668819596	648518346504230240	72975962668834119	648518346488420079	[ 28475 107723 3001]	[ 28441 107735 3003]
1985	13759413	2022-11-17 14:28:59.843347+00:00		t	36	73116699955941504	648518346503137403	73116699955941515	648518346515315271	[ 31293 108129 2621]	[ 31317 108151 2621]
1986	21038757	2022-11-17 14:28:59.843347+00:00		t	37	73046674742073821	648518346479499665	73046674742081485	648518346515315271	[ 30327 117457 2489]	[ 30317 117491 2490]
1987	21038788	2022-11-17 14:28:59.843347+00:00		t	46	73046674742055161	648518346479499665	73046674742071206	648518346515315271	[ 30361 117475 2487]	[ 30359 117529 2487]
1988	3504378	2022-11-17 14:28:59.843347+00:00		t	23	72905662509900498	648518346499138625	72905662509903284	648518346482497172	[ 26217 110493 2730]	[ 26243 110501 2730]
1989	11850699	2022-11-17 14:28:59.843347+00:00		t	26	73046331412960586	648518346504230240	73046331412965887	648518346486850275	[ 30031 107797 2966]	[ 30055 107791 2965]
1991	37715814	2022-11-17 14:28:59.843347+00:00		t	43	73328699608874687	648518346479499665	73328699608877030	648518346484413479	[ 38663 134831 2796]	[ 38693 134849 2796]
1993	42697414	2022-11-17 14:28:59.843347+00:00		t	19	73751324860529814	648518346499440615	73751324860509884	648518346515738442	[ 50191 145541 3684]	[ 50207 145515 3684]
1997	43854060	2022-11-17 14:28:59.843347+00:00		t	49	73046468851753693	648518346478254573	73046468851843387	648518346466900846	[ 29801 112137 2960]	[ 29811 112107 2960]
1998	15175989	2022-11-17 14:28:59.843347+00:00		t	46	73398999834910211	648518346473363300	73398999834925500	648518346514235435	[ 40571 132643 3179]	[ 40589 132619 3180]
2000	43107838	2022-11-17 14:28:59.843347+00:00		t	25	73046262626421739	648518346514384583	73046262626431099	648518346490436956	[ 30407 105887 2858]	[ 30443 105889 2859]
2002	39448093	2022-11-17 14:28:59.843347+00:00		t	53	73047224564875135	648518346482028221	73047224564885238	648518346494201991	[ 29843 133909 2618]	[ 29815 133887 2618]
2003	39448114	2022-11-17 14:28:59.843347+00:00		t	47	73047224564875135	648518346482028221	73047224564867334	648518346514235435	[ 29857 133889 2615]	[ 29849 133849 2615]
2004	39448118	2022-11-17 14:28:59.843347+00:00		t	33	73047224564875135	648518346482028221	73047224564867337	648518346514235435	[ 29851 133889 2611]	[ 29855 133865 2611]
2005	39448133	2022-11-17 14:28:59.843347+00:00		t	18	73047224564918888	648518346482028221	73047224564928405	648518346494201991	[ 29933 134041 2633]	[ 29905 134029 2635]
2006	36917881	2022-11-17 14:28:59.843347+00:00		t	28	73047224632073372	648518346482028221	73047224632073383	648518346514235435	[ 30457 133291 2742]	[ 30479 133313 2744]
2007	36917904	2022-11-17 14:28:59.843347+00:00		t	40	73047224632075753	648518346482028221	73047224632078246	648518346514235435	[ 30467 133167 2751]	[ 30507 133173 2751]
2008	36917905	2022-11-17 14:28:59.843347+00:00		t	44	73047224632073372	648518346482028221	73047224632058651	648518346494201991	[ 30475 133263 2740]	[ 30503 133269 2742]
2009	36917906	2022-11-17 14:28:59.843347+00:00		t	20	73047224632031198	648518346482028221	73047224632036018	648518346494201991	[ 30475 133255 2736]	[ 30503 133267 2735]
2010	36917916	2022-11-17 14:28:59.843347+00:00		t	77	73047224632070440	648518346482028221	73047224632080348	648518346514235435	[ 30479 133135 2752]	[ 30517 133121 2753]
2011	10267628	2022-11-17 14:28:59.843347+00:00		t	41	73610930298321312	648518346482028221	73610930298323935	648518346514235435	[ 45149 157597 2350]	[ 45151 157629 2352]
2012	42697483	2022-11-17 14:28:59.843347+00:00		t	31	73751324860577605	648518346483323812	73751324860571979	648518346499864972	[ 50353 145755 3705]	[ 50323 145769 3706]
2016	18398931	2022-11-17 14:28:59.843347+00:00		t	20	72835293832797961	648518346495956624	72835293832811138	648518346491839249	[ 24335 110223 2852]	[ 24345 110215 2854]
2017	15029505	2022-11-17 14:28:59.843347+00:00		t	33	73610930298320465	648518346482028221	73610930298301924	648518346484413479	[ 45525 156359 2346]	[ 45521 156345 2344]
2018	10267815	2022-11-17 14:28:59.843347+00:00		t	21	73610930298341665	648518346482028221	73610930298346605	648518346484413479	[ 45991 157083 2359]	[ 45959 157093 2360]
2019	10267823	2022-11-17 14:28:59.843347+00:00		t	53	73610930298344325	648518346482028221	73610930298351623	648518346484413479	[ 46041 157119 2360]	[ 46049 157149 2362]
2020	4535238	2022-11-17 14:28:59.843347+00:00		t	39	73751873945219798	648518346482028221	73751873945224877	648518346484413479	[ 49191 162495 2403]	[ 49213 162465 2403]
2021	7906366	2022-11-17 14:28:59.843347+00:00		t	50	73047224631979520	648518346482028221	73047224631996755	648518346494201991	[ 29307 133693 2714]	[ 29285 133661 2715]
2022	19616103	2022-11-17 14:28:59.843347+00:00		t	57	73047155912586596	648518346482028221	73047155912618065	648518346514235435	[ 30479 133107 2755]	[ 30511 133087 2755]
2023	15118315	2022-11-17 14:28:59.843347+00:00		t	28	72976237412360453	648518346498236570	72976237412468568	648518346481398927	[ 27879 115495 2705]	[ 27857 115465 2706]
2024	7928102	2022-11-17 14:28:59.843347+00:00		t	23	73469368512089749	648518346524346373	73469368512061188	648518346480614401	[ 41825 132789 3074]	[ 41783 132791 3073]
2025	290340	2022-11-17 14:28:59.843347+00:00		t	36	73539806176723100	648518346524346373	73539806176715922	648518346514235435	[ 43155 133881 3342]	[ 43161 133913 3343]
2026	11728267	2022-11-17 14:28:59.843347+00:00		t	22	73469506084985355	648518346524346373	73469506084988411	648518346467248647	[ 41837 135887 3244]	[ 41877 135899 3244]
2027	18705048	2022-11-17 14:28:59.843347+00:00		t	54	73328631090578221	648518346524346373	73328631090567905	648518346504007630	[ 37779 131409 3124]	[ 37755 131433 3124]
2029	35277286	2022-11-17 14:28:59.843347+00:00		t	29	72976787235503334	648518346486714244	72976787235494245	648518346482996710	[ 28259 131359 2871]	[ 28277 131329 2871]
2030	14604657	2022-11-17 14:28:59.843347+00:00		t	28	73187824748701479	648518346486714244	73187824748689394	648518346509388666	[ 33587 129571 2917]	[ 33617 129549 2918]
2032	19813277	2022-11-17 14:28:59.843347+00:00		t	15	72905731229411234	648518346491691070	72905731229411208	648518346482497172	[ 26505 110689 2746]	[ 26475 110691 2748]
2034	42183223	2022-11-17 14:28:59.843347+00:00		t	14	73469368578913204	648518346524346373	73469368578910809	648518346480614401	[ 41793 131601 3116]	[ 41777 131589 3116]
2039	2581755	2022-11-17 14:28:59.843347+00:00		t	14	72483450179161675	648518346476657526	72483450179167551	648518346498238290	[ 14233 108897 3063]	[ 14203 108883 3064]
2040	18094731	2022-11-17 14:28:59.843347+00:00		t	41	72553681618450173	648518346476657526	72553681618437705	648518346498238290	[ 15655 106131 3237]	[ 15635 106151 3237]
2042	4391545	2022-11-17 14:28:59.843347+00:00		t	21	72342781275953551	648518346476657526	72342781275921747	648518346498238290	[ 9385 111011 2723]	[ 9415 111013 2724]
2045	186546	2022-11-17 14:28:59.843347+00:00		t	42	72905525138192479	648518346481856445	72905525138185215	648518346524268293	[ 25869 105823 2908]	[ 25907 105831 2908]
2046	9108662	2022-11-17 14:28:59.843347+00:00		t	44	72553818923477969	648518346494933426	72553818923430889	648518346498238290	[ 15031 108841 3066]	[ 15039 108867 3067]
2047	5620138	2022-11-17 14:28:59.843347+00:00		t	37	72483450179173836	648518346494933426	72483450179175938	648518346524268293	[ 13803 109687 3065]	[ 13807 109721 3065]
2050	25947085	2022-11-17 14:28:59.843347+00:00		t	17	72976787168448969	648518346486714244	72976787168429062	648518346482996710	[ 28027 132005 2757]	[ 28057 132009 2757]
2051	25947124	2022-11-17 14:28:59.843347+00:00		t	21	72976787168181325	648518346486714244	72976787168065881	648518346482996710	[ 28177 131531 2699]	[ 28139 131539 2700]
2052	30708695	2022-11-17 14:28:59.843347+00:00		t	34	72976718516059458	648518346486714244	72976718516080496	648518346482996710	[ 27331 130507 2893]	[ 27353 130495 2895]
2054	38991865	2022-11-17 14:28:59.843347+00:00		t	24	73752011384112837	648518346486402696	73752011384098776	648518346496990616	[ 50275 167711 2365]	[ 50287 167731 2364]
2056	5396904	2022-11-17 14:28:59.843347+00:00		t	40	73398999700743264	648518346524346373	73398999700718227	648518346480614401	[ 39225 131877 2926]	[ 39257 131877 2925]
2058	39622779	2022-11-17 14:28:59.843347+00:00		t	14	73398999700710780	648518346524346373	73398999700713522	648518346485910654	[ 40519 132481 2921]	[ 40503 132467 2923]
2059	39622829	2022-11-17 14:28:59.843347+00:00		t	22	73398999700728369	648518346524346373	73398999700723548	648518346514235435	[ 40603 132685 2925]	[ 40601 132713 2927]
2060	8151165	2022-11-17 14:28:59.843347+00:00		t	36	72976099973871737	648518346481939133	72976099973764745	648518346515315271	[ 27745 112307 2813]	[ 27751 112273 2813]
2061	8151182	2022-11-17 14:28:59.843347+00:00		t	49	72976099973777072	648518346481939133	72976099973809995	648518346515315271	[ 27747 112183 2816]	[ 27779 112195 2816]
2062	437795	2022-11-17 14:28:59.843347+00:00		t	31	73047293351639775	648518346467401479	73047293351635162	648518346509388666	[ 28771 136491 2788]	[ 28805 136473 2788]
2063	17734081	2022-11-17 14:28:59.843347+00:00		t	14	73681573920342600	648518346486402696	73681573920333438	648518346511268149	[ 47379 164707 2328]	[ 47403 164683 2328]
2065	17734100	2022-11-17 14:28:59.843347+00:00		t	48	73681573920247564	648518346486402696	73681573920314253	648518346492280108	[ 47493 164043 2318]	[ 47493 164045 2321]
2066	17749529	2022-11-17 14:28:59.843347+00:00		t	31	73539943548769393	648518346492280108	73539943548753027	648518346499137345	[ 43089 137267 3291]	[ 43101 137241 3291]
2068	4754337	2022-11-17 14:28:59.843347+00:00		t	12	73611136322450216	648518346486402696	73611136322285379	648518346492280108	[ 46349 162651 2064]	[ 46307 162643 2065]
2069	4754545	2022-11-17 14:28:59.843347+00:00		t	28	73611136322414023	648518346486402696	73611136322468683	648518346492280108	[ 46623 162761 2065]	[ 46649 162737 2065]
2070	4754412	2022-11-17 14:28:59.843347+00:00		t	20	73611136322440432	648518346486402696	73611136322368639	648518346492280108	[ 46455 162631 2062]	[ 46453 162599 2063]
2073	2313156	2022-11-17 14:28:59.843347+00:00		t	16	73399137072661857	648518346492280108	73399137072696118	648518346517772136	[ 40093 135839 2820]	[ 40137 135813 2821]
2074	2570086	2022-11-17 14:28:59.843347+00:00		t	39	73047293284499739	648518346467401479	73047293284507065	648518346499137345	[ 28935 136037 2654]	[ 28917 136041 2656]
2076	2570095	2022-11-17 14:28:59.843347+00:00		t	58	73047293284504673	648518346467401479	73047293284507065	648518346499137345	[ 28941 135989 2656]	[ 28931 135983 2658]
2078	2588831	2022-11-17 14:28:59.843347+00:00		t	43	73539874896270700	648518346492280108	73539874896322505	648518346496360533	[ 43903 136967 3389]	[ 43945 136969 3389]
2079	11971113	2022-11-17 14:28:59.843347+00:00		t	37	73609418805427702	648518346514513351	73609418805464293	648518346497151640	[ 45089 110881 3023]	[ 45077 110911 3025]
2080	11971139	2022-11-17 14:28:59.843347+00:00		t	48	73609418805439292	648518346514513351	73609418805467023	648518346497151640	[ 45161 111017 3021]	[ 45135 111047 3022]
2081	44114951	2022-11-17 14:28:59.843347+00:00		t	43	72976031321323097	648518346501655896	72976031321338110	648518346477749655	[ 27995 108759 2918]	[ 28027 108763 2918]
2082	3172761	2022-11-17 14:28:59.843347+00:00		t	27	73822517567176731	648518346486402696	73822517567176704	648518346511268149	[ 51809 170471 2334]	[ 51841 170453 2335]
2083	3355823	2022-11-17 14:28:59.843347+00:00		t	12	73681642639900712	648518346486402696	73681642639893484	648518346511268149	[ 49091 166471 2352]	[ 49113 166461 2352]
2084	3355535	2022-11-17 14:28:59.843347+00:00		t	12	73681642639853121	648518346486402696	73681642639863093	648518346496990616	[ 48369 166313 2334]	[ 48345 166317 2336]
2085	3355557	2022-11-17 14:28:59.843347+00:00		t	26	73681642639877086	648518346486402696	73681642639874848	648518346496990616	[ 48373 166355 2345]	[ 48397 166351 2344]
2087	6197969	2022-11-17 14:28:59.843347+00:00		t	28	73610999017916325	648518346492280108	73610999017921271	648518346517772136	[ 45611 159223 2396]	[ 45633 159195 2396]
2088	22970949	2022-11-17 14:28:59.843347+00:00		t	85	73046537437262413	648518346481939133	73046537437262406	648518346466900846	[ 29443 113631 2747]	[ 29447 113671 2748]
2089	6657661	2022-11-17 14:28:59.843347+00:00		t	32	73047224766191286	648518346467401479	73047224766200671	648518346509388666	[ 29153 133565 2979]	[ 29119 133555 2979]
2090	6657668	2022-11-17 14:28:59.843347+00:00		t	46	73047224766218166	648518346467401479	73047224766208123	648518346509388666	[ 29161 133529 2978]	[ 29123 133539 2977]
2092	22970981	2022-11-17 14:28:59.843347+00:00		t	50	73046537437222393	648518346481939133	73046537437233289	648518346515315271	[ 29511 113711 2737]	[ 29521 113749 2737]
2094	10978571	2022-11-17 14:28:59.843347+00:00		t	13	73116837529232141	648518346481939133	73116837529224420	648518346515315271	[ 31485 112037 2926]	[ 31503 112005 2926]
2098	8411728	2022-11-17 14:28:59.843347+00:00		t	30	73398449877755056	648518346484222493	73398449877774454	648518346459874052	[ 39071 115059 2792]	[ 39097 115089 2793]
2099	22312920	2022-11-17 14:28:59.843347+00:00		t	20	72906555997296506	648518346484222493	72906555997299137	648518346482996710	[ 24995 135703 2974]	[ 24965 135699 2975]
2100	22312945	2022-11-17 14:28:59.843347+00:00		t	12	72906555997291091	648518346484222493	72906555997299137	648518346482996710	[ 25029 135707 2977]	[ 25003 135707 2978]
2101	30943256	2022-11-17 14:28:59.843347+00:00		t	52	73399068621552656	648518346484222493	73399068621568891	648518346465071989	[ 39713 133393 3323]	[ 39727 133363 3323]
2102	22970951	2022-11-17 14:28:59.843347+00:00		t	78	73046537437238598	648518346481939133	73046537437252014	648518346466900846	[ 29433 113725 2742]	[ 29447 113737 2743]
2103	21068603	2022-11-17 14:28:59.843347+00:00		t	16	73399137273796754	648518346488136016	73399137273775414	648518346467248647	[ 40925 135849 3151]	[ 40933 135879 3151]
2104	17507986	2022-11-17 14:28:59.843347+00:00		t	32	72976855954879289	648518346484222493	72976855954868052	648518346482996710	[ 27835 133253 2837]	[ 27807 133229 2837]
2109	37723202	2022-11-17 14:28:59.843347+00:00		t	64	73046468785079031	648518346481939133	73046468785209475	648518346515315271	[ 29767 111953 2951]	[ 29793 111971 2951]
2110	648628	2022-11-17 14:28:59.843347+00:00		t	35	73329661480036199	648518346477077264	73329661480036164	648518346511268149	[ 37241 162345 2349]	[ 37257 162319 2350]
2111	648640	2022-11-17 14:28:59.843347+00:00		t	25	73329661480043806	648518346477077264	73329661480031236	648518346496175050	[ 37345 162181 2348]	[ 37329 162199 2347]
2112	648694	2022-11-17 14:28:59.843347+00:00		t	12	73329661480061020	648518346477077264	73329661480046607	648518346511268149	[ 37609 162493 2354]	[ 37573 162503 2355]
2113	648648	2022-11-17 14:28:59.843347+00:00		t	24	73329661480063273	648518346477077264	73329661480041452	648518346511268149	[ 37373 162343 2355]	[ 37357 162343 2353]
2114	39883907	2022-11-17 14:28:59.843347+00:00		t	36	73400167596151796	648518346477077264	73400167596133358	648518346496990616	[ 39575 166833 2254]	[ 39557 166859 2254]
2116	39883949	2022-11-17 14:28:59.843347+00:00		t	14	73400167596053010	648518346477077264	73400167596053057	648518346496990616	[ 39633 166665 2220]	[ 39641 166693 2220]
2117	41380071	2022-11-17 14:28:59.843347+00:00		t	28	73329661412973533	648518346477077264	73329661412973524	648518346496990616	[ 37723 161987 2216]	[ 37705 161971 2217]
2119	11816721	2022-11-17 14:28:59.843347+00:00		t	28	73400030157102075	648518346477077264	73400030157092194	648518346511268149	[ 39711 163071 2217]	[ 39717 163105 2216]
2120	38756359	2022-11-17 14:28:59.843347+00:00		t	37	73046331144770631	648518346484222493	73046331144785611	648518346502483782	[ 30107 108221 2545]	[ 30109 108187 2546]
2121	38756360	2022-11-17 14:28:59.843347+00:00		t	42	73046331144808891	648518346484222493	73046331144785611	648518346502483782	[ 30119 108205 2553]	[ 30113 108173 2554]
2122	35720425	2022-11-17 14:28:59.843347+00:00		t	30	73187068700166128	648518346484222493	73187068700153092	648518346502483782	[ 34085 108219 2648]	[ 34109 108201 2649]
2123	35720429	2022-11-17 14:28:59.843347+00:00		t	34	73187068700166128	648518346484222493	73187068700145646	648518346485910654	[ 34093 108245 2647]	[ 34111 108235 2647]
2124	44338476	2022-11-17 14:28:59.843347+00:00		t	25	73046399864274427	648518346484222493	73046399864256798	648518346481699517	[ 29335 109531 2547]	[ 29359 109549 2546]
2125	44338478	2022-11-17 14:28:59.843347+00:00		t	43	73046399864243875	648518346484222493	73046399864277988	648518346481699517	[ 29339 109543 2551]	[ 29367 109553 2553]
2126	44338481	2022-11-17 14:28:59.843347+00:00		t	29	73046399864317203	648518346484222493	73046399864329848	648518346481699517	[ 29383 109463 2558]	[ 29403 109493 2558]
2127	12031374	2022-11-17 14:28:59.843347+00:00		t	32	73539874829317519	648518346484222493	73539874829344900	648518346487908887	[ 44729 135419 3304]	[ 44703 135435 3306]
2128	12031378	2022-11-17 14:28:59.843347+00:00		t	39	73539874829317519	648518346484222493	73539874829319791	648518346487908887	[ 44743 135477 3301]	[ 44725 135493 3302]
2129	19724323	2022-11-17 14:28:59.843347+00:00		t	55	72976787168489952	648518346484222493	72976787168487144	648518346482996710	[ 27333 132085 2783]	[ 27369 132087 2783]
2130	42865365	2022-11-17 14:28:59.843347+00:00		t	28	73469299725426033	648518346484222493	73469299725436335	648518346487908887	[ 42331 130923 2923]	[ 42333 130917 2926]
2131	4933253	2022-11-17 14:28:59.843347+00:00		t	42	73469299859271164	648518346484222493	73469299859326641	648518346465071989	[ 41185 130903 3086]	[ 41215 130903 3087]
2132	38543229	2022-11-17 14:28:59.843347+00:00		t	30	73398999902040633	648518346484222493	73398999902058454	648518346465071989	[ 39239 131843 3318]	[ 39245 131879 3318]
2134	11365476	2022-11-17 14:28:59.843347+00:00		t	23	73469368512012418	648518346484222493	73469368512017089	648518346465071989	[ 41755 131651 3061]	[ 41755 131623 3061]
2135	11365443	2022-11-17 14:28:59.843347+00:00		t	26	73469368512012458	648518346484222493	73469368511995489	648518346487908887	[ 41703 131777 3058]	[ 41695 131781 3056]
2136	5962426	2022-11-17 14:28:59.843347+00:00		t	40	73400098876734994	648518346477077264	73400098876727421	648518346496990616	[ 39271 165747 2272]	[ 39231 165755 2273]
2137	33994557	2022-11-17 14:28:59.843347+00:00		t	18	73398999767593795	648518346484222493	73398999767571926	648518346487908887	[ 40881 132307 2972]	[ 40889 132285 2971]
2138	37095639	2022-11-17 14:28:59.843347+00:00		t	31	73469299725219869	648518346484222493	73469299725216841	648518346465071989	[ 41747 130367 2841]	[ 41731 130373 2840]
2139	37468143	2022-11-17 14:28:59.843347+00:00		t	24	72976237278498719	648518346484222493	72976237278503803	648518346481398927	[ 27129 114891 2538]	[ 27129 114867 2538]
2140	11365494	2022-11-17 14:28:59.843347+00:00		t	18	73469368512012418	648518346484222493	73469368512028544	648518346465071989	[ 41791 131647 3061]	[ 41815 131605 3063]
2141	14965474	2022-11-17 14:28:59.843347+00:00		t	18	72976374717477228	648518346484222493	72976374717487768	648518346481398927	[ 28263 118935 2527]	[ 28299 118929 2529]
2142	17621153	2022-11-17 14:28:59.843347+00:00		t	25	72976855887840283	648518346484222493	72976855887830806	648518346481398927	[ 26923 133187 2722]	[ 26963 133199 2723]
2143	44259797	2022-11-17 14:28:59.843347+00:00		t	35	73398931115441854	648518346484222493	73398931115428564	648518346465071989	[ 40389 130809 3181]	[ 40423 130821 3182]
2145	37468159	2022-11-17 14:28:59.843347+00:00		t	16	72976237278503871	648518346484222493	72976237278496405	648518346481398927	[ 27177 114913 2539]	[ 27213 114923 2538]
2146	31758957	2022-11-17 14:28:59.843347+00:00		t	23	73752080036562080	648518346486402696	73752080036540755	648518346496175050	[ 49875 168667 2271]	[ 49891 168641 2271]
2147	36427466	2022-11-17 14:28:59.843347+00:00		t	29	72976168693248326	648518346481939133	72976168693247952	648518346515315271	[ 27381 112673 2809]	[ 27405 112657 2810]
2148	36427383	2022-11-17 14:28:59.843347+00:00		t	98	72976168693226450	648518346481939133	72976168693217148	648518346466900846	[ 27247 112677 2799]	[ 27253 112641 2799]
2149	3510049	2022-11-17 14:28:59.843347+00:00		t	39	73821625019175596	648518346489283048	73821625019109537	648518346499864972	[ 51355 145327 3852]	[ 51327 145353 3853]
2150	35852388	2022-11-17 14:28:59.843347+00:00		t	24	73047224564840367	648518346467401479	73047224564840350	648518346482996710	[ 29347 134541 2602]	[ 29383 134529 2602]
2151	35852414	2022-11-17 14:28:59.843347+00:00		t	27	73047224564867825	648518346467401479	73047224564852670	648518346482996710	[ 29395 134639 2608]	[ 29427 134651 2609]
2153	41085359	2022-11-17 14:28:59.843347+00:00		t	27	73610861511887192	648518346490306568	73610861511891655	648518346492280108	[ 45517 154495 2266]	[ 45491 154485 2268]
2154	43854275	2022-11-17 14:28:59.843347+00:00		t	42	73046468851932103	648518346481939133	73046468851932067	648518346515315271	[ 30097 111767 2974]	[ 30095 111743 2974]
2155	5167306	2022-11-17 14:28:59.843347+00:00		t	37	73610998950718554	648518346498083994	73610998950706799	648518346492280108	[ 46339 158745 2225]	[ 46365 158761 2225]
2156	13593714	2022-11-17 14:28:59.843347+00:00		t	37	73610861511735966	648518346498083994	73610861511749698	648518346492280108	[ 46019 155621 2210]	[ 46011 155589 2209]
2157	67172	2022-11-17 14:28:59.843347+00:00		t	13	73329592693472999	648518346498083994	73329592693493104	648518346492280108	[ 38047 160269 2220]	[ 38079 160285 2221]
2158	67227	2022-11-17 14:28:59.843347+00:00		t	16	73329592693434598	648518346498083994	73329592693452795	648518346492280108	[ 38271 159981 2201]	[ 38235 159989 2203]
2159	4454520	2022-11-17 14:28:59.843347+00:00		t	25	73540424048201519	648518346498083994	73540492767681534	648518346492280108	[ 43049 153577 2252]	[ 43033 153609 2254]
2160	8468558	2022-11-17 14:28:59.843347+00:00		t	50	73751942597613462	648518346498083994	73751942597616781	648518346492280108	[ 50021 163935 2271]	[ 50001 163949 2273]
2161	5306478	2022-11-17 14:28:59.843347+00:00		t	53	73329523974014075	648518346498083994	73329523974035977	648518346492280108	[ 38079 159469 2230]	[ 38113 159463 2230]
2162	2603360	2022-11-17 14:28:59.843347+00:00		t	23	73611136389752034	648518346498083994	73611136389752053	648518346492280108	[ 46753 162003 2270]	[ 46765 162039 2271]
2163	36348961	2022-11-17 14:28:59.843347+00:00		t	39	73681505066891743	648518346498083994	73681505066889212	648518346492280108	[ 47851 163683 2163]	[ 47881 163701 2163]
2164	44715379	2022-11-17 14:28:59.843347+00:00		t	33	73610998950826701	648518346498083994	73610998950845457	648518346492280108	[ 46015 158787 2273]	[ 46025 158779 2276]
2165	24717904	2022-11-17 14:28:59.843347+00:00		t	33	73681505133962670	648518346493192946	73681505133957541	648518346492280108	[ 48021 162235 2269]	[ 48059 162241 2269]
2166	41085377	2022-11-17 14:28:59.843347+00:00		t	35	73610861511893949	648518346490306568	73610861511889298	648518346492280108	[ 45529 154449 2265]	[ 45515 154425 2266]
2167	10352354	2022-11-17 14:28:59.843347+00:00		t	23	73610930164217710	648518346471899547	73610930164222651	648518346492280108	[ 46509 157537 2118]	[ 46519 157507 2119]
2168	563623	2022-11-17 14:28:59.843347+00:00		t	22	73752080103649032	648518346471899547	73752080103657034	648518346492280108	[ 50989 168863 2385]	[ 50959 168861 2386]
2171	648672	2022-11-17 14:28:59.843347+00:00		t	34	73329661480033954	648518346477077264	73329661480033969	648518346492280108	[ 37453 162635 2352]	[ 37445 162651 2351]
2174	5252560	2022-11-17 14:28:59.843347+00:00		t	48	72905525138146376	648518346524333573	72905525138177105	648518346474410605	[ 24627 105129 2896]	[ 24645 105153 2897]
2176	22554050	2022-11-17 14:28:59.843347+00:00		t	16	73328768395363236	648518346490234460	73328768395356479	648518346492280108	[ 36917 135745 2887]	[ 36935 135703 2889]
2177	22815860	2022-11-17 14:28:59.843347+00:00		t	15	73539943615513081	648518346497120684	73539943615730693	648518346492280108	[ 44691 138341 3349]	[ 44665 138351 3350]
2178	22815882	2022-11-17 14:28:59.843347+00:00		t	62	73539943615513081	648518346497120684	73539943615725980	648518346492280108	[ 44763 138441 3353]	[ 44755 138411 3355]
2179	3346431	2022-11-17 14:28:59.843347+00:00		t	12	73398931115444744	648518346497120684	73398931115420925	648518346492280108	[ 39293 130859 3181]	[ 39267 130831 3182]
2180	16177472	2022-11-17 14:28:59.843347+00:00		t	17	73399068621349335	648518346497120684	73399068621346730	648518346492280108	[ 40851 133795 3233]	[ 40821 133773 3234]
2181	43939328	2022-11-17 14:28:59.843347+00:00		t	29	73469506084941915	648518346497120684	73469506084962512	648518346492280108	[ 41733 137057 3227]	[ 41773 137063 3228]
2182	43939339	2022-11-17 14:28:59.843347+00:00		t	12	73469506084965061	648518346497120684	73469506084955059	648518346492280108	[ 41771 137159 3229]	[ 41791 137127 3230]
2184	13283696	2022-11-17 14:28:59.843347+00:00		t	18	73328768462392543	648518346500834972	73328768462368332	648518346492280108	[ 37155 135483 2975]	[ 37149 135521 2975]
2185	9590855	2022-11-17 14:28:59.843347+00:00		t	73	73399137139668156	648518346479499665	73399137139660210	648518346492280108	[ 39825 137137 2932]	[ 39833 137103 2933]
2186	13283730	2022-11-17 14:28:59.843347+00:00		t	14	73328768462368384	648518346490016183	73328768462120697	648518346492280108	[ 37223 135611 2962]	[ 37243 135587 2963]
2188	5306593	2022-11-17 14:28:59.843347+00:00		t	31	73329523974108662	648518346506556753	73329523974090978	648518346492280108	[ 38511 159489 2253]	[ 38539 159465 2253]
2189	5306596	2022-11-17 14:28:59.843347+00:00		t	17	73329523974052802	648518346506556753	73329523974040735	648518346492280108	[ 38567 159449 2236]	[ 38545 159415 2236]
2190	5747223	2022-11-17 14:28:59.843347+00:00		t	48	73752011250035609	648518346506922065	73752011250032867	648518346492280108	[ 50331 167207 2162]	[ 50369 167217 2163]
2191	23554028	2022-11-17 14:28:59.843347+00:00		t	40	72835431271912695	648518346482010813	72835431271910393	648518346474410605	[ 22773 112999 2909]	[ 22783 112969 2908]
2192	5452008	2022-11-17 14:28:59.843347+00:00		t	21	72976237412653233	648518346492551807	72976237412653234	648518346474410605	[ 26913 115591 2795]	[ 26947 115567 2796]
2193	22647411	2022-11-17 14:28:59.843347+00:00		t	15	73469437231264024	648518346485862154	73469437231274045	648518346492280108	[ 42061 134867 2971]	[ 42077 134899 2971]
2194	4754498	2022-11-17 14:28:59.843347+00:00		t	39	73611136322414023	648518346486402696	73611136322479897	648518346492280108	[ 46597 162785 2067]	[ 46589 162775 2070]
2195	4754678	2022-11-17 14:28:59.843347+00:00		t	23	73611136322552178	648518346486402696	73611136322546967	648518346492280108	[ 46809 162505 2096]	[ 46815 162471 2097]
2196	4754310	2022-11-17 14:28:59.843347+00:00		t	37	73611136322561826	648518346486402696	73611136322566570	648518346492280108	[ 46195 161859 2102]	[ 46231 161873 2103]
2197	8562555	2022-11-17 14:28:59.843347+00:00		t	31	72976237412649704	648518346494169591	72976237412631046	648518346474410605	[ 27157 116493 2789]	[ 27167 116527 2789]
2201	5910697	2022-11-17 14:28:59.843347+00:00		t	41	72905525138113252	648518346524333573	72905525138113254	648518346474410605	[ 26169 105383 2882]	[ 26191 105391 2883]
2204	2385658	2022-11-17 14:28:59.843347+00:00		t	20	73258193425667692	648518346480202811	73258193425654430	648518346492280108	[ 36495 130857 2761]	[ 36527 130861 2761]
2205	2385702	2022-11-17 14:28:59.843347+00:00		t	67	73258193425577340	648518346490234460	73258193425601982	648518346492280108	[ 36601 130771 2735]	[ 36603 130809 2736]
2206	2385731	2022-11-17 14:28:59.843347+00:00		t	39	73258193425577340	648518346490234460	73258193425589996	648518346492280108	[ 36609 130847 2729]	[ 36631 130823 2730]
2207	2385736	2022-11-17 14:28:59.843347+00:00		t	20	73258193425577337	648518346490234460	73258193425589996	648518346492280108	[ 36609 130847 2722]	[ 36633 130827 2722]
2208	2603374	2022-11-17 14:28:59.843347+00:00		t	43	73611136389790030	648518346494222075	73611136389780825	648518346492280108	[ 46815 162075 2283]	[ 46783 162057 2283]
2210	6285005	2022-11-17 14:28:59.843347+00:00		t	30	73046262693369322	648518346495020203	73046262693262500	648518346486971132	[ 29241 104981 2955]	[ 29263 105005 2954]
2211	1219163	2022-11-17 14:28:59.843347+00:00		t	59	73259223949407349	648518346494152249	73259223949420816	648518346492280108	[ 36781 160609 2265]	[ 36799 160583 2266]
2212	9968396	2022-11-17 14:28:59.843347+00:00		t	51	73470261395388580	648518346491988875	73470261395398882	648518346492280108	[ 42437 159125 2154]	[ 42441 159157 2156]
2213	27780739	2022-11-17 14:28:59.843347+00:00		t	20	73611136322661365	648518346507631441	73611136322659042	648518346492280108	[ 45733 163083 2141]	[ 45741 163127 2143]
2215	18108061	2022-11-17 14:28:59.843347+00:00		t	42	73540630206575625	648518346491988875	73540630206577971	648518346492280108	[ 43649 158075 2218]	[ 43631 158101 2220]
2216	18107896	2022-11-17 14:28:59.843347+00:00		t	49	73540630206686637	648518346479058383	73540630206694105	648518346492280108	[ 43289 158377 2260]	[ 43277 158347 2261]
2217	4355875	2022-11-17 14:28:59.843347+00:00		t	28	73892886311299518	648518346489569132	73892886311310451	648518346492280108	[ 53439 171313 2331]	[ 53411 171327 2330]
2218	4355877	2022-11-17 14:28:59.843347+00:00		t	18	73892886311329088	648518346489569132	73892886311326885	648518346492280108	[ 53473 171283 2335]	[ 53433 171291 2336]
2220	591255	2022-11-17 14:28:59.843347+00:00		t	21	73047155845469742	648518346484222493	73047155845449950	648518346481398927	[ 28893 131435 2635]	[ 28931 131417 2636]
2221	591261	2022-11-17 14:28:59.843347+00:00		t	30	73047155845450087	648518346484222493	73047155845449933	648518346481398927	[ 28913 131549 2636]	[ 28945 131565 2636]
2222	34606123	2022-11-17 14:28:59.843347+00:00		t	59	73539874896312509	648518346492140076	73539874896314932	648518346492280108	[ 44075 136949 3391]	[ 44049 136971 3391]
2224	42261086	2022-11-17 14:28:59.843347+00:00		t	12	73398312573098122	648518346492929710	73398312573044792	648518346459874052	[ 40941 111037 3065]	[ 40923 111077 3065]
2225	1136206	2022-11-17 14:28:59.843347+00:00		t	27	73468681384322562	648518346492929710	73468681384343504	648518346459874052	[ 42763 111591 3187]	[ 42765 111605 3189]
2226	1136230	2022-11-17 14:28:59.843347+00:00		t	67	73468681384325261	648518346492929710	73468681384327954	648518346459874052	[ 42823 111567 3183]	[ 42845 111601 3183]
2228	6881476	2022-11-17 14:28:59.843347+00:00		t	21	73116768675361598	648518346484222493	73116768675346320	648518346481699517	[ 31659 108559 2599]	[ 31677 108583 2598]
2229	6881487	2022-11-17 14:28:59.843347+00:00		t	36	73116768675363998	648518346484222493	73116768675366670	648518346499141185	[ 31713 108593 2605]	[ 31727 108611 2606]
2230	10866936	2022-11-17 14:28:59.843347+00:00		t	24	73681573853443083	648518346506266961	73681573853445390	648518346492280108	[ 48241 165545 2283]	[ 48263 165531 2284]
2231	14471178	2022-11-17 14:28:59.843347+00:00		t	41	73116631303284902	648518346484222493	73116631303447334	648518346499141185	[ 32461 106101 2712]	[ 32463 106105 2715]
2232	2411018	2022-11-17 14:28:59.843347+00:00		t	32	73539049994361726	648518346492929710	73539049994463485	648518346481263717	[ 43185 111817 2945]	[ 43207 111793 2945]
2233	17175907	2022-11-17 14:28:59.843347+00:00		t	23	73046331211853544	648518346484222493	73046331211847037	648518346481699517	[ 30269 106569 2653]	[ 30263 106555 2651]
2234	32428347	2022-11-17 14:28:59.843347+00:00		t	37	72906487278011663	648518346484222493	72906487278005117	648518346482996710	[ 25463 133171 3047]	[ 25473 133203 3046]
2235	38296156	2022-11-17 14:28:59.843347+00:00		t	17	73398999700663673	648518346483806357	73398999700692279	648518346465071989	[ 40715 131483 2910]	[ 40707 131511 2912]
2238	11365527	2022-11-17 14:28:59.843347+00:00		t	24	73469368512041739	648518346483806357	73469368512034588	648518346465071989	[ 41883 131483 3064]	[ 41899 131507 3065]
2240	23382376	2022-11-17 14:28:59.843347+00:00		t	59	73469986718735861	648518346487714539	73469986718723732	648518346517652772	[ 41683 151305 2481]	[ 41711 151291 2481]
2241	42183158	2022-11-17 14:28:59.843347+00:00		t	26	73469368579183668	648518346486977761	73469368579183220	648518346496360533	[ 41611 131761 3207]	[ 41617 131739 3205]
2242	42183237	2022-11-17 14:28:59.843347+00:00		t	24	73469368578900878	648518346486977761	73469368578915861	648518346487908887	[ 41815 131921 3116]	[ 41805 131887 3117]
2244	19388393	2022-11-17 14:28:59.843347+00:00		t	59	73468749969442268	648518346492929710	73468749969445100	648518346481263717	[ 42155 113843 2868]	[ 42171 113871 2870]
2245	33399379	2022-11-17 14:28:59.843347+00:00		t	18	73116906047357766	648518346492929710	73116906047352705	648518346515315271	[ 31677 113923 2537]	[ 31671 113887 2538]
2246	2425339	2022-11-17 14:28:59.843347+00:00		t	44	73539806109767078	648518346486977761	73539806109777118	648518346480614401	[ 43123 133515 3278]	[ 43143 133537 3277]
2248	26953902	2022-11-17 14:28:59.843347+00:00		t	21	73047362003826531	648518346489566297	73047362003834020	648518346481398927	[ 30525 138719 2614]	[ 30517 138747 2614]
2249	44259923	2022-11-17 14:28:59.843347+00:00		t	18	73398931115384781	648518346489566297	73398931115387357	648518346465071989	[ 40749 130265 3161]	[ 40781 130289 3162]
2250	44259932	2022-11-17 14:28:59.843347+00:00		t	12	73398931115365228	648518346489566297	73398931115408275	648518346465071989	[ 40787 130195 3171]	[ 40807 130237 3171]
2251	44259917	2022-11-17 14:28:59.843347+00:00		t	57	73398931115370034	648518346489566297	73398931115374777	648518346459874052	[ 40727 130235 3158]	[ 40757 130227 3158]
2252	26182719	2022-11-17 14:28:59.843347+00:00		t	24	73117662028677218	648518346489566297	73117662028703541	648518346481398927	[ 31801 135973 2677]	[ 31835 135985 2677]
2253	44436613	2022-11-17 14:28:59.843347+00:00		t	19	73188992644019550	648518346492356735	73188992643993567	648518346484413479	[ 34769 164297 2200]	[ 34743 164291 2199]
2255	2106090	2022-11-17 14:28:59.843347+00:00		t	22	73046331278835488	648518346489566297	73046331278827554	648518346481699517	[ 30197 107233 2736]	[ 30183 107265 2738]
2256	22813483	2022-11-17 14:28:59.843347+00:00		t	28	73468956060718790	648518346511325237	73468956060711149	648518346466900846	[ 42745 119061 2721]	[ 42739 119027 2721]
2257	38338782	2022-11-17 14:28:59.843347+00:00		t	31	73539187365997027	648518346511325237	73539187365994613	648518346497151640	[ 43169 115137 2737]	[ 43145 115137 2736]
2258	14471274	2022-11-17 14:28:59.843347+00:00		t	59	73116631303579972	648518346489566297	73116631303579946	648518346515315271	[ 32645 105801 2774]	[ 32611 105795 2774]
2259	3509976	2022-11-17 14:28:59.843347+00:00		t	38	73821625019247807	648518346490104091	73821625019230146	648518346499864972	[ 51235 145323 3868]	[ 51245 145297 3868]
2260	6853583	2022-11-17 14:28:59.843347+00:00		t	36	72906418491316368	648518346489566297	72906418491306948	648518346482996710	[ 26491 133059 2869]	[ 26511 133083 2869]
2261	6881407	2022-11-17 14:28:59.843347+00:00		t	20	73116768675418134	648518346489566297	73116768675441876	648518346481699517	[ 31449 109373 2627]	[ 31481 109351 2628]
2262	42700061	2022-11-17 14:28:59.843347+00:00		t	16	72976787235482885	648518346488088855	72976787235470085	648518346517652772	[ 27671 132199 2865]	[ 27635 132179 2865]
2263	42700008	2022-11-17 14:28:59.843347+00:00		t	28	72976787235589339	648518346514452305	72976787235594826	648518346517652772	[ 27515 133079 2915]	[ 27531 133107 2914]
2264	42700016	2022-11-17 14:28:59.843347+00:00		t	25	72976787235601615	648518346514452305	72976787235567849	648518346517652772	[ 27557 133045 2904]	[ 27565 133085 2904]
2266	43491476	2022-11-17 14:28:59.843347+00:00		t	23	73046331346108125	648518346499848403	73046331346148390	648518346494734391	[ 29919 108073 2942]	[ 29903 108099 2944]
2267	43491479	2022-11-17 14:28:59.843347+00:00		t	14	73046331346016364	648518346499440615	73046331346036134	648518346517772136	[ 29911 108391 2905]	[ 29903 108373 2904]
2268	43491982	2022-11-17 14:28:59.843347+00:00		t	29	73046331345882036	648518346494734391	73046331345887149	648518346488420079	[ 30699 107583 2850]	[ 30675 107615 2850]
2269	42700004	2022-11-17 14:28:59.843347+00:00		t	28	72976787235539909	648518346477105680	72976787235527566	648518346517652772	[ 27555 132961 2892]	[ 27519 132979 2892]
2270	42700142	2022-11-17 14:28:59.843347+00:00		t	38	72905525272281332	648518346486738479	72905525272273606	648518346491839249	[ 25655 104793 3127]	[ 25685 104783 3128]
2272	42700235	2022-11-17 14:28:59.843347+00:00		t	20	72905525272310078	648518346518995679	72905525272303210	648518346491839249	[ 25849 104673 3132]	[ 25819 104651 3134]
2273	42700222	2022-11-17 14:28:59.843347+00:00		t	20	72905525272310197	648518346518995679	72905525272312543	648518346491839249	[ 25829 104689 3138]	[ 25807 104671 3138]
2274	42700176	2022-11-17 14:28:59.843347+00:00		t	20	72905525272281306	648518346486738479	72905525272273606	648518346491839249	[ 25787 104739 3122]	[ 25753 104733 3123]
2276	6676970	2022-11-17 14:28:59.843347+00:00		t	48	73259292534740515	648518346501655896	73259292534732734	648518346494201991	[ 35529 163225 2040]	[ 35561 163223 2040]
2277	4157008	2022-11-17 14:28:59.843347+00:00		t	13	73400305102068310	648518346501655896	73400305102063888	648518346499724869	[ 39311 171799 2323]	[ 39317 171769 2323]
2278	8065183	2022-11-17 14:28:59.843347+00:00		t	45	72976099973652820	648518346501655896	72976099973671055	648518346482497172	[ 26863 112235 2773]	[ 26865 112229 2774]
2280	14687092	2022-11-17 14:28:59.843347+00:00		t	36	72836255972714839	648518346501655896	72836255972709729	648518346514235435	[ 24353 137471 3029]	[ 24389 137479 3030]
2281	8151380	2022-11-17 14:28:59.843347+00:00		t	37	72976099973584244	648518346501655896	72976099973610112	648518346497163692	[ 28013 111801 2744]	[ 28031 111771 2745]
2282	11548102	2022-11-17 14:28:59.843347+00:00		t	19	73046468717705750	648518346501655896	73046468717683282	648518346488420079	[ 30611 111905 2708]	[ 30589 111891 2707]
2283	16910567	2022-11-17 14:28:59.843347+00:00		t	25	73047155912678380	648518346501655896	73047155912711747	648518346514235435	[ 29797 131615 2797]	[ 29827 131631 2797]
2284	1120081	2022-11-17 14:28:59.843347+00:00		t	26	73116768809784521	648518346501655896	73116768809815740	648518346499842444	[ 31679 108595 2947]	[ 31705 108583 2947]
2288	10035190	2022-11-17 14:28:59.843347+00:00		t	48	72976031254144797	648518346501655896	72976031254144732	648518346482497172	[ 27659 109459 2760]	[ 27631 109449 2760]
2289	31910084	2022-11-17 14:28:59.843347+00:00		t	12	73259292668833422	648518346501655896	73259292668835721	648518346494201991	[ 35615 162869 2248]	[ 35639 162891 2248]
2290	16910561	2022-11-17 14:28:59.843347+00:00		t	38	73047155912678380	648518346501655896	73047155912732357	648518346509388666	[ 29797 131609 2797]	[ 29817 131591 2799]
2291	6895788	2022-11-17 14:28:59.843347+00:00		t	18	72976787369628424	648518346501655896	72976787369628408	648518346517652772	[ 27561 132689 3097]	[ 27551 132657 3097]
2292	18469576	2022-11-17 14:28:59.843347+00:00		t	23	72976855887889704	648518346501655896	72976855887897225	648518346517652772	[ 27971 134069 2746]	[ 27977 134037 2746]
2293	7786425	2022-11-17 14:28:59.843347+00:00		t	22	73116700090138936	648518346501655896	73116700090136420	648518346494201991	[ 30865 108239 2872]	[ 30843 108211 2872]
2294	24072969	2022-11-17 14:28:59.843347+00:00		t	42	73259155229972658	648518346501655896	73259155229982845	648518346514235435	[ 34895 158103 2275]	[ 34919 158115 2276]
2295	6895777	2022-11-17 14:28:59.843347+00:00		t	41	72976787369618064	648518346501655896	72976787369628408	648518346517652772	[ 27497 132685 3100]	[ 27493 132653 3100]
2296	11548073	2022-11-17 14:28:59.843347+00:00		t	46	73046468717717950	648518346501655896	73046468717731419	648518346482497172	[ 30563 111999 2720]	[ 30539 112003 2721]
2297	19444064	2022-11-17 14:28:59.843347+00:00		t	13	73187000114949471	648518346501655896	73187000114958923	648518346482497172	[ 33013 106241 2929]	[ 33007 106237 2931]
2298	19444069	2022-11-17 14:28:59.843347+00:00		t	32	73187000114900031	648518346501655896	73187000114897616	648518346466900846	[ 32995 106211 2909]	[ 33019 106183 2910]
2299	19444097	2022-11-17 14:28:59.843347+00:00		t	31	73187000114920963	648518346501655896	73187000114925579	648518346466900846	[ 33057 106223 2916]	[ 33085 106205 2916]
2300	11548071	2022-11-17 14:28:59.843347+00:00		t	51	73046468717718034	648518346501655896	73046468717720268	648518346474236781	[ 30567 112049 2717]	[ 30535 112063 2718]
2301	11548097	2022-11-17 14:28:59.843347+00:00		t	18	73046468717700241	648518346501655896	73046468717683323	648518346514384583	[ 30607 111891 2709]	[ 30581 111869 2709]
2302	11548152	2022-11-17 14:28:59.843347+00:00		t	28	73046468717735978	648518346501655896	73046468717751413	648518346474236781	[ 30671 112059 2729]	[ 30649 112083 2730]
2303	31483853	2022-11-17 14:28:59.843347+00:00		t	44	73116700023126607	648518346501655896	73116700023148593	648518346474236781	[ 32695 108539 2802]	[ 32725 108533 2804]
2304	31483755	2022-11-17 14:28:59.843347+00:00		t	84	73116700023172723	648518346501655896	73116700023166471	648518346477749655	[ 32599 108259 2809]	[ 32627 108231 2810]
2305	8652678	2022-11-17 14:28:59.843347+00:00		t	12	72906418558416600	648518346501655896	72906418558407225	648518346514235435	[ 25981 132841 3001]	[ 25969 132859 2999]
2307	26879792	2022-11-17 14:28:59.843347+00:00		t	24	73046537370228277	648518346501655896	73046537370215121	648518346482497172	[ 29493 113573 2634]	[ 29503 113569 2632]
2308	41936731	2022-11-17 14:28:59.843347+00:00		t	44	73116837461934547	648518346501655896	73116837461924682	648518346499842444	[ 31169 111753 2727]	[ 31201 111737 2726]
2309	41454027	2022-11-17 14:28:59.843347+00:00		t	21	73259361321175806	648518346501655896	73259361321191065	648518346494201991	[ 36103 165145 2114]	[ 36129 165171 2114]
2310	26953782	2022-11-17 14:28:59.843347+00:00		t	22	73047362003789409	648518346501655896	73047362003800289	648518346514235435	[ 29889 138619 2594]	[ 29921 138605 2595]
2311	39138665	2022-11-17 14:28:59.843347+00:00		t	21	72976031254255196	648518346501655896	72976031254317132	648518346482497172	[ 27917 108875 2820]	[ 27927 108905 2821]
2312	43107941	2022-11-17 14:28:59.843347+00:00		t	38	73046262626524256	648518346501655896	73046262626519353	648518346477749655	[ 30539 106285 2900]	[ 30539 106327 2901]
2314	27246418	2022-11-17 14:28:59.843347+00:00		t	17	73046262559294178	648518346501655896	73046262559294149	648518346497163692	[ 29891 106257 2729]	[ 29905 106233 2729]
2315	32118918	2022-11-17 14:28:59.843347+00:00		t	46	73258399651157039	648518346472410377	73258399651142299	648518346482996710	[ 36373 136223 2877]	[ 36339 136209 2877]
2316	38855305	2022-11-17 14:28:59.843347+00:00		t	13	73046400132535794	648518346501655896	73046400132533357	648518346466900846	[ 30607 109265 3003]	[ 30591 109301 3005]
2318	8468911	2022-11-17 14:28:59.843347+00:00		t	55	73046537370303812	648518346501655896	73046537370296090	648518346474236781	[ 30125 113033 2660]	[ 30157 113031 2661]
2319	11051393	2022-11-17 14:28:59.843347+00:00		t	80	73046331278934142	648518346501655896	73046331278931506	648518346514235435	[ 29057 106891 2782]	[ 29093 106899 2782]
2320	8065230	2022-11-17 14:28:59.843347+00:00		t	22	72976099973645263	648518346501655896	72976099973660726	648518346482497172	[ 26935 112377 2766]	[ 26947 112405 2768]
2321	6676684	2022-11-17 14:28:59.843347+00:00		t	34	73259292534801538	648518346501655896	73259292534824751	648518346494201991	[ 35113 163303 2053]	[ 35103 163277 2055]
2322	7561672	2022-11-17 14:28:59.843347+00:00		t	40	73116768742650181	648518346501655896	73116768742644844	648518346477749655	[ 32579 108723 2800]	[ 32571 108749 2802]
2323	24459924	2022-11-17 14:28:59.843347+00:00		t	38	73046468650699738	648518346501655896	73046468650694779	648518346494201991	[ 29461 111359 2619]	[ 29429 111353 2619]
2324	11051220	2022-11-17 14:28:59.843347+00:00		t	32	73046331278926355	648518346501655896	73046331278945532	648518346499897667	[ 28729 106975 2785]	[ 28773 106969 2786]
2325	11051241	2022-11-17 14:28:59.843347+00:00		t	17	73046331278926403	648518346501655896	73046331278945532	648518346499897667	[ 28775 106985 2783]	[ 28793 106999 2784]
2326	11051250	2022-11-17 14:28:59.843347+00:00		t	34	73046331278926403	648518346501655896	73046331278929037	648518346499897667	[ 28817 106993 2780]	[ 28809 107029 2781]
2327	42648747	2022-11-17 14:28:59.843347+00:00		t	16	72905593924850987	648518346501655896	72905593924848159	648518346499141441	[ 25497 107367 3065]	[ 25491 107329 3067]
2328	42648651	2022-11-17 14:28:59.843347+00:00		t	25	72905593924800200	648518346501655896	72905593924802600	648518346499141441	[ 25281 107433 3049]	[ 25251 107427 3049]
2329	42648670	2022-11-17 14:28:59.843347+00:00		t	28	72905593924810459	648518346501655896	72905593924823172	648518346499842444	[ 25299 107439 3053]	[ 25277 107441 3055]
2330	42648738	2022-11-17 14:28:59.843347+00:00		t	31	72905593924771727	648518346501655896	72905593924774288	648518346477749655	[ 25449 107381 3039]	[ 25463 107355 3039]
2331	23860443	2022-11-17 14:28:59.843347+00:00		t	22	73046468650756801	648518346501655896	73046468650743920	648518346477749655	[ 29949 112181 2638]	[ 29969 112177 2637]
2333	37545080	2022-11-17 14:28:59.843347+00:00		t	36	72976031388380694	648518346501655896	72976031388380732	648518346499141441	[ 27877 109167 3036]	[ 27853 109181 3037]
2340	16910804	2022-11-17 14:28:59.843347+00:00		t	32	73047155912593673	648518346489566297	73047155912601967	648518346515315271	[ 30395 131709 2750]	[ 30405 131747 2751]
2344	2792854	2022-11-17 14:28:59.843347+00:00		t	38	73468887475583082	648518346475340344	73468887475573586	648518346491839249	[ 42117 117589 3026]	[ 42107 117555 3026]
2347	22272968	2022-11-17 14:28:59.843347+00:00		t	48	73047362138058295	648518346483008165	73047362138035862	648518346509388666	[ 29629 139015 2853]	[ 29661 139011 2854]
2350	7832256	2022-11-17 14:28:59.843347+00:00		t	61	73539806176736564	648518346501160982	73539806176736724	648518346517772136	[ 43029 135085 3350]	[ 43041 135105 3352]
2351	7832290	2022-11-17 14:28:59.843347+00:00		t	25	73539806176774584	648518346509915942	73539806176758081	648518346484413479	[ 43143 134179 3358]	[ 43119 134183 3358]
2352	7832289	2022-11-17 14:28:59.843347+00:00		t	35	73539806176798745	648518346487889474	73539806176815604	648518346494201991	[ 43147 135035 3376]	[ 43115 135031 3378]
2353	7832322	2022-11-17 14:28:59.843347+00:00		t	26	73539806176837502	648518346484791709	73539806176817846	648518346517652772	[ 43149 134763 3379]	[ 43167 134737 3378]
2354	7832352	2022-11-17 14:28:59.843347+00:00		t	13	73539806176796634	648518346487889474	73539806176765871	648518346494201991	[ 43199 134951 3360]	[ 43199 134977 3360]
2355	7832355	2022-11-17 14:28:59.843347+00:00		t	31	73539806176736453	648518346487889474	73539806176756160	648518346494201991	[ 43233 135007 3348]	[ 43219 135033 3350]
2356	7832375	2022-11-17 14:28:59.843347+00:00		t	18	73539806176758584	648518346480614401	73539806176750053	648518346499137345	[ 43355 134655 3350]	[ 43365 134689 3351]
2357	7832373	2022-11-17 14:28:59.843347+00:00		t	43	73539806176763681	648518346487889474	73539806176770633	648518346494201991	[ 43337 135041 3358]	[ 43355 135075 3358]
2358	7832419	2022-11-17 14:28:59.843347+00:00		t	58	73539806176805661	648518346430224761	73539806176798663	648518346517652772	[ 43493 134895 3372]	[ 43487 134861 3373]
2359	7832390	2022-11-17 14:28:59.843347+00:00		t	20	73539874895953989	648518346499440615	73539806176720180	648518346515738442	[ 43411 135177 3345]	[ 43407 135149 3345]
2360	7832381	2022-11-17 14:28:59.843347+00:00		t	27	73539806176763681	648518346487889474	73539806176768220	648518346517772136	[ 43349 135005 3359]	[ 43381 134997 3359]
2361	7832481	2022-11-17 14:28:59.843347+00:00		t	36	73539806176619381	648518346475974370	73539806176731500	648518346484413479	[ 43761 135023 3346]	[ 43725 135021 3346]
2362	7832489	2022-11-17 14:28:59.843347+00:00		t	24	73539806176772849	648518346475974370	73539806176772841	648518346499724869	[ 43769 135045 3354]	[ 43737 135055 3356]
2363	7832490	2022-11-17 14:28:59.843347+00:00		t	57	73539806176772849	648518346475974370	73539806176758817	648518346485910654	[ 43779 135029 3354]	[ 43741 135017 3355]
2364	24012171	2022-11-17 14:28:59.843347+00:00		t	37	72765062594716877	648518346505073779	72765062594666778	648518346486971132	[ 22259 113369 2971]	[ 22281 113395 2971]
2365	7832407	2022-11-17 14:28:59.843347+00:00		t	26	73539874895953989	648518346499440615	73539806176623871	648518346517772136	[ 43429 135181 3346]	[ 43439 135157 3344]
2366	7832420	2022-11-17 14:28:59.843347+00:00		t	16	73539806176788384	648518346430224761	73539806176781655	648518346517652772	[ 43481 134899 3363]	[ 43487 134879 3362]
2368	7832410	2022-11-17 14:28:59.843347+00:00		t	51	73539806176718654	648518346480614401	73539806176596234	648518346499137345	[ 43441 134649 3346]	[ 43455 134691 3347]
2369	7832436	2022-11-17 14:28:59.843347+00:00		t	32	73539806176783875	648518346509915942	73539806176786079	648518346517652772	[ 43561 134751 3364]	[ 43551 134781 3364]
2370	7832440	2022-11-17 14:28:59.843347+00:00		t	24	73539806176800987	648518346430224761	73539806176800983	648518346517652772	[ 43541 134899 3372]	[ 43565 134873 3372]
2371	7832412	2022-11-17 14:28:59.843347+00:00		t	32	73539806176760873	648518346485910654	73539806176750048	648518346499137345	[ 43505 134683 3353]	[ 43463 134681 3353]
2372	7832421	2022-11-17 14:28:59.843347+00:00		t	36	73539806176753538	648518346489569132	73539806176753489	648518346517772136	[ 43523 135055 3352]	[ 43491 135059 3353]
2376	23537194	2022-11-17 14:28:59.843347+00:00		t	42	73539737323135415	648518346507560313	73539737323129629	648518346515738442	[ 44339 133063 3133]	[ 44333 133031 3133]
2377	11189262	2022-11-17 14:28:59.843347+00:00		t	27	72764993942232556	648518346510084922	72764993942242721	648518346486971132	[ 20843 110755 3087]	[ 20851 110727 3089]
2378	23554480	2022-11-17 14:28:59.843347+00:00		t	37	72835431271932063	648518346504284712	72835431271948640	648518346486971132	[ 23381 113345 2919]	[ 23407 113337 2921]
2379	19585679	2022-11-17 14:28:59.843347+00:00		t	15	72905800016099379	648518346489146857	72905800016118172	648518346486971132	[ 25981 113197 2927]	[ 25953 113207 2928]
2380	19585680	2022-11-17 14:28:59.843347+00:00		t	22	72905800016101721	648518346489146857	72905800016103980	648518346486971132	[ 25929 113371 2922]	[ 25951 113351 2923]
2382	11728308	2022-11-17 14:28:59.843347+00:00		t	42	73469506085202692	648518346470705150	73469506085351008	648518346492280108	[ 41951 135539 3335]	[ 41959 135581 3336]
2383	2588859	2022-11-17 14:28:59.843347+00:00		t	35	73539874896335480	648518346470705150	73539874896325112	648518346496360533	[ 44017 137093 3395]	[ 44025 137071 3394]
2386	7464235	2022-11-17 14:28:59.843347+00:00		t	28	73539737323021550	648518346477694222	73539737322982880	648518346487908887	[ 43913 132715 3088]	[ 43919 132757 3089]
2387	7464156	2022-11-17 14:28:59.843347+00:00		t	40	73539737323018032	648518346477694222	73539737322889351	648518346487908887	[ 43765 132873 3085]	[ 43743 132849 3086]
2389	7406081	2022-11-17 14:28:59.843347+00:00		t	21	72764993808211371	648518346479102865	72764993808196006	648518346486971132	[ 21397 111451 2897]	[ 21425 111443 2896]
2390	37186579	2022-11-17 14:28:59.843347+00:00		t	35	73469299792534463	648518346514531271	73469299792574891	648518346499137345	[ 42447 130505 3073]	[ 42489 130499 3073]
2391	37186593	2022-11-17 14:28:59.843347+00:00		t	22	73469299792540710	648518346514531271	73469299792574891	648518346499137345	[ 42459 130489 3069]	[ 42495 130483 3069]
2392	40446258	2022-11-17 14:28:59.843347+00:00		t	17	73469299859226974	648518346514531271	73469299859291102	648518346499137345	[ 42827 130717 3082]	[ 42839 130693 3082]
2393	29441291	2022-11-17 14:28:59.843347+00:00		t	14	72483518965604537	648518346478880628	72483518965625725	648518346486971132	[ 12747 112131 3109]	[ 12755 112105 3110]
2394	34448239	2022-11-17 14:28:59.843347+00:00		t	58	72905731430654396	648518346514280670	72905731430651628	648518346491839249	[ 25273 111519 3095]	[ 25249 111501 3096]
2395	4903154	2022-11-17 14:28:59.843347+00:00		t	40	73328562303900909	648518346477694222	73328562303891669	648518346484413479	[ 38207 130649 2958]	[ 38229 130667 2959]
2396	22011655	2022-11-17 14:28:59.843347+00:00		t	25	73398930981120405	648518346487971095	73398930981095149	648518346499137345	[ 39127 130549 2884]	[ 39157 130551 2884]
2397	22011659	2022-11-17 14:28:59.843347+00:00		t	25	73398930981112747	648518346487971095	73398930981102737	648518346499137345	[ 39143 130491 2883]	[ 39169 130503 2881]
2400	41129159	2022-11-17 14:28:59.843347+00:00		t	39	72835431204792012	648518346515935562	72835431204778961	648518346486971132	[ 24509 113989 2774]	[ 24517 113967 2773]
2401	24289875	2022-11-17 14:28:59.843347+00:00		t	33	72905799948965021	648518346515935562	72905799948970062	648518346486971132	[ 24891 113563 2786]	[ 24893 113583 2785]
2402	18408766	2022-11-17 14:28:59.843347+00:00		t	22	73539324738274535	648518346487971095	73539324738125939	648518346465071989	[ 43037 120043 2692]	[ 43011 120023 2693]
2403	12018617	2022-11-17 14:28:59.843347+00:00		t	42	73398862328488060	648518346486199954	73398862328488552	648518346481263717	[ 39527 128959 2955]	[ 39505 128999 2954]
[truncated: 35,376 more rows]
