# Supplementary material for: Divergent neural circuits for proprioceptive and exteroceptive sensing of the Drosophila leg
Source: Nat Commun. 2025 May 2;16:4105. doi: 10.1038/s41467-025-59302-3 (PMC12048489; doi:10.1038/s41467-025-59302-3)
Supplement: Supplementary file 4 — Source Data [file 41467_2025_59302_MOESM4_ESM.zip › source_data/FigS4/upstream_feco_annotation_table.csv]

root_id	id	cell_type	classification_system	pt_position_x	pt_position_y	pt_position_z
648518346499902531	186	0A/0B	T1B, intersegmental	132474.4	511837.6	182160
648518346494169591	187	0A/0B	T2B, intersegmental	142106.4	564882.4	186300
648518346496171788	188	0A/0B	T2B, intersegmental	155935.2	659172.8	130590
648518346471899547	189	0A/0B	T3B, intersegmental	190266.4	808572	56430
648518346487757122	190	0A/0B	T1B, intersegmental	151704	521710.4	159390
648518346492140076	191	0A/0B	T2B, intersegmental	162677.6	651880	93240
648518346499958156	192	0A/0B	T1B, intersegmental	141865.6	505645.6	166410
648518346473084516	193	0A/0B	T3B, intersegmental	198075.2	835060	71145
648518346496982580	194	8B	T3R, ascending, intersegmental	167906.4	799456	46665
648518346485716499	195	8B	T3L, intersegmental	148952	815314.4	23490
648518346490230490	196	8B	T3L, ascending, intersegmental	94565.6	726218.4	59085
648518346504949107	197	8B	T3R, ascending, intersegmental	200999.2	774963.2	68085
648518346486842265	198	8B	T3R, intersegmental	270452.8	780295.2	9765
648518346490873773	199	8B	T3L, ascending, intersegmental	241866.4	832996	38655
648518346486977761	200	8B	T3L, ascending, intersegmental	231202.4	780123.2	28620
648518346483483980	201	8B	T3L, ascending, intersegmental	228729.9	780024.3	1440
648518346489805273	202	13A	T2R, local	208980	564572.8	186615
648518346487038617	203	13B	T1L, local	128931.2	384936	136530
648518346497880310	204	13B	T1L, intersegmental	155556.8	449745.6	163125
648518346500717528	205	13B	T1L, local	136671.2	418063.2	147870
648518346487768020	206	9A	T3L, intersegmental	126454.4	797323.2	40050
648518346491888552	207	18B	T3L, ascending, intersegmental	129756.8	683837.6	20565
648518346473080420	208	18B	T3R, ascending, intersegmental	188512	656283.2	19395
648518346489566297	209	18B	T3L, intersegmental	133093.6	683184	24705
648518346494369081	210	18B	T3R, intersegmental	211663.2	666844	19665
648518346484222493	211	18B	T2L, ascending, intersegmental	56966.4	534507.2	43560
648518346466005552	212	18B	T2L, ascending, intersegmental	46027.2	550296.8	36315
648518346478231509	213	18B	T3R, ascending, intersegmental	267150.4	537018.4	74880
648518346472653065	214	19A	T1L, local	49192	459412	72045
648518346502916595	215	19A	T1L, local	46956	478160	76905
648518346531401754	216	19A	T1L, local	35604	481978.4	83070
648518346521506809	217	19A	T1L, intersegmental	45924	463746.4	74295
648518346499593822	218	19A	T1L, intersegmental	47265.6	467496	71730
648518346488659278	219	19A	T1L, local	49673.6	483973.6	73305
648518346502709318	220	19A	T1L, intersegmental	36016.8	472105.6	84465
648518346465091957	221	19A	T1L, intersegmental	50292.8	474341.6	67860
648518346498429489	222	19A	T1L, intersegmental	35122.4	487310.4	84825
648518346518741215	223	19A	T1R, intersegmental	272757.6	477850.4	92745
648518346493960696	224	19A	T1L, intersegmental	39904	485659.2	75420
648518346479427282	225	19A	T1L, local	43309.6	487310.4	90270
648518346494217863	226	19A	T1L, intersegmental	44582.4	479536	72765
648518346501544291	227	19A	T1R, intersegmental	284453.6	465156.8	100170
648518346494008718	228	19A	T1L, local	46887.2	472931.2	77265
648518346501344355	229	19A	T1R, intersegmental	282045.6	474376	96885
648518346488991501	230	1A	T1L, local	161576.8	396081.6	119295
648518346518548566	231	22A	T1L, local	32508	513557.6	123255
648518346510192422	232	19A	T1L, local	62126.4	481256	62415
648518346492527801	233	3A	T2R, local	284522.4	674618.4	132705
648518346491956107	234	3A	T2R, intersegmental	295392.8	684044	126315
648518346499860364	235	3A	T1L, intersegmental	34056	516103.2	127395
648518346494810935	236	5B	T2L, ascending, intersegmental	142244	642798.4	154935
648518346486667469	237	5B	T1L, intersegmental	89302.4	527592.8	167355
648518346477105680	238	5B	T2R, ascending, intersegmental	160544.8	648268	143280
648518346487914452	271	unknown	T2L, local	72721.6	567462.4	173385
648518346472619314	239	8A	T1L, intersegmental	102993.6	376989.6	78930
648518346481641921	272	9A	T3R, local	306817.9	777414.2	43335
648518346514241579	240	8A	T2R, intersegmental	284384.8	542763.2	101025
648518346501581144	241	9A	T1L, local	134710.4	346683.2	87165
648518346489054813	242	9A	T1L, local	133231.2	393536	94680
648518346467364359	243	9A	T1L, local	157792.8	366807.2	114660
648518346479847574	244	9A	T1L, local	135669.3	343290.5	91170
648518346518740959	245	9A	T1L, local	161095.2	370556.8	114255
648518346498002535	246	9A	T1L, local	159788	365211.9	106920
648518346490119432	247	9A	T2R, local	276713.6	521400.8	104310
648518346497475608	248	9A	T1L, local	138804	377918.4	100035
648518346515250759	249	9A	T2R, local	277780	525322.4	112050
648518346492247435	250	9A	T1L, local	131752	362438.4	86985
648518346501992810	251	9A	T1L, local	147920	375407.2	115650
648518346475270968	252	9A	T2R, local	273445.6	541903.2	105975
648518346478712436	253	9A	T2R, local	255420	543451.2	126090
648518346492304255	254	9A	T1L, local	142244	391678.4	113040
648518346486716621	255	9A	T1L, local	162110	366403	117315
648518346498554608	256	club	T1L, sensory	34666.6	432704.7	168300
648518346474234477	257	club	T1L, sensory	251588.7	671866.4	184185
648518346499385438	258	club	T1L, sensory	42135.7	429432.4	168300
648518346517527332	259	club	T1L, sensory	43382.7	436798.3	168300
648518346499992716	260	hair_plate	T1L, sensory	55650.6	395531.2	131265
648518346514448583	261	hook	T1L, sensory	42905.4	434678.4	168300
648518346501288024	262	hook	T1L, sensory	40411.4	436290.9	168300
648518346476657526	263	hook	T1L, sensory	37483.1	437408.9	168300
648518346494933426	264	hook	T1L, sensory	42737.7	435121.3	168300
648518346480125925	265	hook	T1L, sensory	41998.1	431423.3	168300
648518346494933170	266	hook	T1L, sensory	40832.8	434024.8	168300
648518346481857725	267	hook	T1L, sensory	40458.7	431530.8	168300
648518346496671612	268	hook	T1L, sensory	40643.6	435435.2	168300
648518346490237960	269	hook	T1L, sensory	40875.8	438058.2	168300
648518346474404290	270	descending	descending	157195.1	177160	53910
