# Supplementary material for: Divergent neural circuits for proprioceptive and exteroceptive sensing of the Drosophila leg
Source: Nat Commun. 2025 May 2;16:4105. doi: 10.1038/s41467-025-59302-3 (PMC12048489; doi:10.1038/s41467-025-59302-3)
Supplement: Supplementary file 4 — Source Data [file 41467_2025_59302_MOESM4_ESM.zip › source_data/FigS4/feco_presynaptic_syn_table.csv]

	id	created	superceded_id	valid	score	pre_pt_supervoxel_id	pre_pt_root_id	post_pt_supervoxel_id	post_pt_root_id	pre_pt_position	post_pt_position
0	5888018	2022-11-17 14:28:59.843347+00:00		t	23	72764787850977007	648518346487038617	72764787850963659	648518346498554608	[ 21351 106033 3259]	[ 21351 105989 3259]
1	42127596	2022-11-17 14:28:59.843347+00:00		t	25	72342781074788883	648518346501581144	72342781074841808	648518346480125925	[ 9229 110671 2434]	[ 9249 110657 2436]
2	42127645	2022-11-17 14:28:59.843347+00:00		t	12	72342781074791817	648518346501581144	72342781074885461	648518346476657526	[ 9269 110913 2436]	[ 9289 110945 2437]
3	42127583	2022-11-17 14:28:59.843347+00:00		t	16	72342781074776380	648518346501581144	72342781074781231	648518346481857725	[ 9223 110721 2425]	[ 9237 110685 2426]
4	42127600	2022-11-17 14:28:59.843347+00:00		t	32	72342781074794548	648518346501581144	72342781074781231	648518346481857725	[ 9223 110699 2429]	[ 9249 110677 2429]
5	42127610	2022-11-17 14:28:59.843347+00:00		t	32	72342781074832429	648518346501581144	72342781074824776	648518346481857725	[ 9227 110685 2433]	[ 9259 110681 2433]
6	42127614	2022-11-17 14:28:59.843347+00:00		t	43	72342781074905111	648518346501581144	72342781074808067	648518346514448583	[ 9237 110733 2426]	[ 9263 110709 2426]
7	42127662	2022-11-17 14:28:59.843347+00:00		t	32	72342781074868516	648518346501581144	72342781074808571	648518346509569667	[ 9281 110911 2431]	[ 9309 110929 2431]
8	42127693	2022-11-17 14:28:59.843347+00:00		t	17	72342781074429010	648518346472619314	72342781074344217	648518346480666625	[ 9383 110625 2315]	[ 9349 110629 2314]
14	42203976	2022-11-17 14:28:59.843347+00:00		t	42	73187068633192046	648518346474404290	73187068633192259	648518346477963245	[ 33009 107379 2564]	[ 33035 107391 2564]
16	36721377	2022-11-17 14:28:59.843347+00:00		t	37	72905731162617787	648518346501581144	72905731162483363	648518346480125925	[ 25525 111871 2685]	[ 25559 111853 2687]
17	44172031	2022-11-17 14:28:59.843347+00:00		t	33	73187000114644387	648518346487038617	73187000114715951	648518346487705300	[ 34349 106257 2833]	[ 34369 106269 2836]
18	42127574	2022-11-17 14:28:59.843347+00:00		t	21	72342781074723555	648518346480125925	72342781074735329	648518346507233352	[ 9267 110723 2399]	[ 9231 110723 2400]
19	36920897	2022-11-17 14:28:59.843347+00:00		t	20	72342712422066180	648518346480125925	72342712422172063	648518346507233352	[ 9315 110501 2449]	[ 9285 110485 2450]
20	19047863	2022-11-17 14:28:59.843347+00:00		t	12	72975962534780527	648518346501581144	72975962534780596	648518346480125925	[ 26979 106953 2801]	[ 27025 106945 2801]
25	42731028	2022-11-17 14:28:59.843347+00:00		t	48	72342712422285292	648518346518548566	72342712422282795	648518346480125925	[ 8909 109577 2490]	[ 8927 109607 2490]
26	38445801	2022-11-17 14:28:59.843347+00:00		t	20	72483312807210860	648518346501581144	72483312807213641	648518346480125925	[ 14121 105099 3154]	[ 14133 105137 3154]
29	23008779	2022-11-17 14:28:59.843347+00:00		t	16	72624050362649507	648518346480125925	72624050362668341	648518346507233352	[ 16647 105079 3240]	[ 16639 105073 3243]
32	44288090	2022-11-17 14:28:59.843347+00:00		t	23	72342781141699433	648518346501581144	72342781141709698	648518346480125925	[ 9413 110637 2473]	[ 9441 110635 2474]
33	41116647	2022-11-17 14:28:59.843347+00:00		t	17	72342712288225538	648518346501581144	72342712288217319	648518346480125925	[ 9519 110301 2296]	[ 9503 110325 2295]
34	41156279	2022-11-17 14:28:59.843347+00:00		t	13	72413081367871330	648518346501581144	72413081367864371	648518346480125925	[ 11805 110115 2909]	[ 11767 110097 2909]
63	17016856	2022-11-17 14:28:59.843347+00:00		t	39	72413149886085901	648518346479847574	72413149886088233	648518346481856445	[ 10659 111771 2550]	[ 10665 111801 2550]
64	5253198	2022-11-17 14:28:59.843347+00:00		t	34	72905525138125867	648518346479847574	72905525138120672	648518346489572037	[ 25571 105217 2885]	[ 25579 105183 2885]
66	36921045	2022-11-17 14:28:59.843347+00:00		t	30	72342712422258471	648518346492247435	72342712422255822	648518346507233352	[ 9591 110003 2477]	[ 9559 109997 2478]
67	25456226	2022-11-17 14:28:59.843347+00:00		t	34	72342712556440729	648518346501581144	72342712556460005	648518346507233352	[ 10181 110097 2726]	[ 10163 110131 2728]
70	5253077	2022-11-17 14:28:59.843347+00:00		t	53	72905525138274252	648518346479847574	72905525138338880	648518346481856445	[ 25405 105127 2951]	[ 25433 105133 2952]
71	5252835	2022-11-17 14:28:59.843347+00:00		t	13	72905525138274168	648518346479847574	72905525138270387	648518346489572037	[ 25079 104911 2943]	[ 25065 104887 2943]
73	22973671	2022-11-17 14:28:59.843347+00:00		t	27	72413081300618604	648518346498002535	72413081300628201	648518346501288024	[ 10673 110233 2724]	[ 10689 110201 2724]
75	31302560	2022-11-17 14:28:59.843347+00:00		t	24	72553818990279078	648518346498002535	72553818990275635	648518346481857725	[ 15319 108793 3095]	[ 15325 108763 3096]
77	9229006	2022-11-17 14:28:59.843347+00:00		t	17	72764787716912428	648518346498002535	72764787716919727	648518346501288024	[ 21243 105901 3050]	[ 21273 105877 3051]
78	23688280	2022-11-17 14:28:59.843347+00:00		t	25	72835156460959520	648518346479847574	72835156460950438	648518346489572037	[ 23883 105313 3014]	[ 23905 105337 3015]
79	23688284	2022-11-17 14:28:59.843347+00:00		t	25	72835156460929012	648518346479847574	72835156460950404	648518346489572037	[ 23899 105331 3011]	[ 23919 105349 3011]
81	15390590	2022-11-17 14:28:59.843347+00:00		t	19	73116768608415132	648518346483483980	73116768608408046	648518346488912397	[ 32235 109181 2532]	[ 32223 109149 2533]
82	30781588	2022-11-17 14:28:59.843347+00:00		t	37	72975893815129580	648518346479847574	72975893815129631	648518346489572037	[ 26905 105947 2742]	[ 26933 105961 2742]
87	15390616	2022-11-17 14:28:59.843347+00:00		t	23	73116768608398051	648518346483483980	73116768608387904	648518346488912397	[ 32273 109199 2528]	[ 32279 109179 2526]
88	15390638	2022-11-17 14:28:59.843347+00:00		t	32	73116768608415132	648518346483483980	73116768608408042	648518346488912397	[ 32337 109161 2535]	[ 32351 109139 2535]
89	30495111	2022-11-17 14:28:59.843347+00:00		t	35	72413150020094123	648518346479847574	72413150020102787	648518346489572037	[ 11077 110735 2714]	[ 11061 110705 2714]
90	36064018	2022-11-17 14:28:59.843347+00:00		t	61	72413149886050431	648518346479847574	72413149886060353	648518346477034696	[ 10265 111107 2535]	[ 10287 111095 2537]
91	2215800	2022-11-17 14:28:59.843347+00:00		t	19	73187068834442511	648518346502709318	73187068834512055	648518346497858151	[ 33419 107673 2933]	[ 33413 107695 2935]
93	44288363	2022-11-17 14:28:59.843347+00:00		t	84	72342781141826007	648518346489054813	72342781141818925	648518346481857725	[ 9711 111089 2530]	[ 9733 111061 2530]
97	2215806	2022-11-17 14:28:59.843347+00:00		t	30	73187068834423444	648518346502709318	73187068834468650	648518346497858151	[ 33417 107867 2925]	[ 33429 107887 2927]
101	24285302	2022-11-17 14:28:59.843347+00:00		t	16	72342781208788495	648518346494933170	72342781208722537	648518346501288024	[ 9579 110933 2580]	[ 9537 110935 2581]
102	44288316	2022-11-17 14:28:59.843347+00:00		t	45	72342781141821226	648518346489054813	72342781141818925	648518346481857725	[ 9679 111059 2530]	[ 9689 111037 2529]
104	10034719	2022-11-17 14:28:59.843347+00:00		t	24	72976031254064309	648518346481857725	72976031254084175	648518346494933426	[ 26767 109053 2728]	[ 26741 109049 2727]
107	44288280	2022-11-17 14:28:59.843347+00:00		t	23	72342781141668160	648518346476657526	72342781141679751	648518346494933426	[ 9659 111241 2465]	[ 9671 111267 2466]
110	2581243	2022-11-17 14:28:59.843347+00:00		t	74	72483450179016742	648518346489054813	72483450179033435	648518346494933170	[ 13425 109311 3002]	[ 13455 109323 3003]
111	16569604	2022-11-17 14:28:59.843347+00:00		t	33	72553750270873648	648518346467364359	72553750270866750	648518346476657526	[ 14493 108339 3112]	[ 14487 108307 3113]
112	11481795	2022-11-17 14:28:59.843347+00:00		t	42	72413081300775460	648518346489054813	72413081300744184	648518346486753761	[ 11523 110301 2773]	[ 11557 110293 2773]
114	11446263	2022-11-17 14:28:59.843347+00:00		t	13	72553612899167903	648518346494933426	72553612899118612	648518346476657526	[ 15741 103345 3305]	[ 15737 103333 3304]
120	28876142	2022-11-17 14:28:59.843347+00:00		t	32	72553750271064658	648518346494933426	72553750271050076	648518346476657526	[ 15631 108237 3191]	[ 15657 108253 3192]
122	20472738	2022-11-17 14:28:59.843347+00:00		t	32	72764856436293085	648518346491888552	72764856436290695	648518346494933426	[ 22127 106765 3047]	[ 22161 106793 3048]
123	30158199	2022-11-17 14:28:59.843347+00:00		t	33	72835156460887509	648518346501581144	72835156460885552	648518346476657526	[ 24097 105855 2984]	[ 24133 105859 2983]
124	32535827	2022-11-17 14:28:59.843347+00:00		t	24	72483244155023028	648518346501581144	72483244155027679	648518346476657526	[ 14049 102823 3319]	[ 14071 102797 3319]
125	32535845	2022-11-17 14:28:59.843347+00:00		t	15	72483244154991617	648518346501581144	72483244155008828	648518346476657526	[ 14121 102951 3305]	[ 14097 102957 3308]
126	2076188	2022-11-17 14:28:59.843347+00:00		t	22	72553681618429213	648518346501581144	72553681618439175	648518346476657526	[ 14563 104507 3233]	[ 14599 104533 3234]
127	41156357	2022-11-17 14:28:59.843347+00:00		t	30	72413081367817910	648518346501581144	72413081367843518	648518346481857725	[ 11933 109901 2885]	[ 11903 109885 2886]
128	44288609	2022-11-17 14:28:59.843347+00:00		t	31	72342781141806165	648518346501581144	72342781141797092	648518346481857725	[ 9985 111443 2521]	[ 10005 111427 2520]
129	44288617	2022-11-17 14:28:59.843347+00:00		t	54	72342781141817082	648518346501581144	72342781141841277	648518346481857725	[ 10003 111445 2536]	[ 10013 111413 2538]
130	25455734	2022-11-17 14:28:59.843347+00:00		t	16	72342712556556282	648518346501581144	72342712556553525	648518346481857725	[ 9333 110147 2764]	[ 9297 110137 2765]
141	22973714	2022-11-17 14:28:59.843347+00:00		t	60	72413081300710759	648518346498002535	72413081300710768	648518346494933170	[ 10691 110351 2761]	[ 10725 110349 2760]
142	36923146	2022-11-17 14:28:59.843347+00:00		t	14	72553681551539885	648518346498002535	72553681551594815	648518346494933426	[ 15021 106079 3203]	[ 15025 106107 3203]
143	44082085	2022-11-17 14:28:59.843347+00:00		t	41	72413149953044610	648518346498002535	72413149953031878	648518346494933426	[ 10313 110835 2615]	[ 10351 110827 2615]
144	4391541	2022-11-17 14:28:59.843347+00:00		t	36	72342781275997368	648518346492247435	72342781276008051	648518346480125925	[ 9417 110821 2757]	[ 9405 110853 2757]
145	42127604	2022-11-17 14:28:59.843347+00:00		t	23	72342781074832429	648518346501581144	72342781074817882	648518346507233352	[ 9227 110649 2432]	[ 9255 110643 2432]
146	42127640	2022-11-17 14:28:59.843347+00:00		t	40	72342781074791817	648518346501581144	72342781074801313	648518346481857725	[ 9267 110921 2430]	[ 9281 110955 2430]
148	15901839	2022-11-17 14:28:59.843347+00:00		t	47	73117455937370740	648518346484222493	73117455937393372	648518346488912397	[ 31063 131015 2797]	[ 31047 131049 2798]
152	44338485	2022-11-17 14:28:59.843347+00:00		t	12	73046399864317203	648518346484222493	73046399864281709	648518346511235381	[ 29391 109439 2559]	[ 29425 109449 2560]
153	44338486	2022-11-17 14:28:59.843347+00:00		t	46	73046399864289838	648518346484222493	73046399864281723	648518346511235381	[ 29409 109439 2554]	[ 29445 109441 2554]
154	33729929	2022-11-17 14:28:59.843347+00:00		t	16	72905525070901494	648518346488991501	72905525070914556	648518346481856445	[ 26589 105915 2720]	[ 26569 105949 2720]
155	26046694	2022-11-17 14:28:59.843347+00:00		t	14	73187068767148474	648518346487038617	73116700022968790	648518346524142085	[ 32787 106541 2731]	[ 32753 106551 2732]
156	15901814	2022-11-17 14:28:59.843347+00:00		t	15	73117455937375746	648518346484222493	73117455937403272	648518346488912397	[ 30981 130981 2796]	[ 30955 130997 2798]
157	33729948	2022-11-17 14:28:59.843347+00:00		t	18	72905525070901494	648518346488991501	72905525070917068	648518346481856445	[ 26599 105929 2717]	[ 26593 105953 2716]
164	30494866	2022-11-17 14:28:59.843347+00:00		t	38	72413150020085132	648518346501581144	72413150020077599	648518346476657526	[ 10667 110733 2711]	[ 10661 110759 2710]
167	32535855	2022-11-17 14:28:59.843347+00:00		t	24	72483244155008791	648518346501581144	72483244155020651	648518346496729980	[ 14141 102743 3312]	[ 14113 102739 3313]
168	19813249	2022-11-17 14:28:59.843347+00:00		t	12	72905731229453563	648518346501581144	72905731229438286	648518346481857725	[ 26417 111127 2759]	[ 26433 111165 2760]
169	19813280	2022-11-17 14:28:59.843347+00:00		t	36	72905731229471234	648518346501581144	72905731229458904	648518346481857725	[ 26447 111243 2768]	[ 26479 111219 2768]
170	19813283	2022-11-17 14:28:59.843347+00:00		t	32	72905731229463799	648518346501581144	72905731229487118	648518346481857725	[ 26479 111339 2774]	[ 26483 111367 2776]
171	19813289	2022-11-17 14:28:59.843347+00:00		t	15	72905731229468741	648518346501581144	72905731229473856	648518346481857725	[ 26459 111283 2776]	[ 26487 111267 2777]
172	19813296	2022-11-17 14:28:59.843347+00:00		t	12	72905731229468642	648518346501581144	72905731229456272	648518346507233352	[ 26465 111109 2769]	[ 26493 111133 2768]
173	19813228	2022-11-17 14:28:59.843347+00:00		t	15	72905731229453593	648518346501581144	72905731229458891	648518346514448583	[ 26415 111129 2770]	[ 26415 111167 2770]
174	32535870	2022-11-17 14:28:59.843347+00:00		t	31	72483244155015974	648518346501581144	72483244155020651	648518346496729980	[ 14169 102733 3314]	[ 14145 102733 3316]
175	25113078	2022-11-17 14:28:59.843347+00:00		t	13	72975893748303590	648518346501581144	72975893748231832	648518346476657526	[ 27525 106095 2688]	[ 27569 106081 2689]
176	32535826	2022-11-17 14:28:59.843347+00:00		t	19	72483244154986924	648518346501581144	72483244154965728	648518346507233352	[ 14105 102873 3294]	[ 14065 102871 3294]
177	32535838	2022-11-17 14:28:59.843347+00:00		t	37	72483244154982165	648518346501581144	72483244154982208	648518346507233352	[ 14115 102939 3297]	[ 14091 102959 3297]
178	32535872	2022-11-17 14:28:59.843347+00:00		t	12	72483244155015974	648518346501581144	72483244155008828	648518346476657526	[ 14175 102789 3314]	[ 14149 102797 3315]
179	24285207	2022-11-17 14:28:59.843347+00:00		t	18	72342781208884441	648518346479847574	72342781208873003	648518346477034696	[ 9417 110825 2619]	[ 9397 110803 2620]
180	16181297	2022-11-17 14:28:59.843347+00:00		t	15	72342712489589850	648518346501581144	72342712489561437	648518346501288024	[ 9889 110373 2687]	[ 9875 110405 2687]
181	16181229	2022-11-17 14:28:59.843347+00:00		t	27	72342712489684792	648518346501581144	72342712489564870	648518346481856445	[ 9689 110453 2687]	[ 9679 110435 2686]
182	16181291	2022-11-17 14:28:59.843347+00:00		t	18	72342712489561431	648518346501581144	72342712489582883	648518346494933426	[ 9885 110355 2687]	[ 9853 110377 2687]
183	16181306	2022-11-17 14:28:59.843347+00:00		t	14	72342712489577209	648518346501581144	72342712489590096	648518346480666625	[ 9919 110389 2687]	[ 9909 110421 2688]
184	16181309	2022-11-17 14:28:59.843347+00:00		t	57	72342712489630266	648518346501581144	72342712489583054	648518346480666625	[ 9873 110495 2693]	[ 9915 110485 2693]
185	14832728	2022-11-17 14:28:59.843347+00:00		t	19	72905525003891423	648518346479847574	72905525003905329	648518346477034696	[ 26459 105605 2642]	[ 26445 105579 2643]
186	30781532	2022-11-17 14:28:59.843347+00:00		t	81	72975893815159760	648518346479847574	72975893815141044	648518346489572037	[ 26857 105989 2743]	[ 26863 106025 2743]
187	21704240	2022-11-17 14:28:59.843347+00:00		t	19	72976031187166348	648518346501581144	72976031187200341	648518346476657526	[ 27177 108657 2693]	[ 27167 108689 2694]
188	20271757	2022-11-17 14:28:59.843347+00:00		t	35	72905525205096483	648518346479847574	72905525205099830	648518346477034696	[ 25151 105233 2968]	[ 25153 105265 2969]
189	20271906	2022-11-17 14:28:59.843347+00:00		t	18	72905525204914283	648518346479847574	72905525204913779	648518346481856445	[ 25393 105133 2956]	[ 25415 105131 2958]
191	2581561	2022-11-17 14:28:59.843347+00:00		t	13	72483450179156382	648518346501581144	72483450179165518	648518346509569667	[ 13927 108967 3055]	[ 13945 108973 3057]
192	4391470	2022-11-17 14:28:59.843347+00:00		t	22	72342781275918982	648518346501581144	72342781275919015	648518346507233352	[ 9251 110705 2722]	[ 9221 110687 2722]
193	2076077	2022-11-17 14:28:59.843347+00:00		t	25	72553681618228069	648518346501581144	72553681618395474	648518346477963245	[ 14435 104829 3214]	[ 14437 104869 3215]
194	2076084	2022-11-17 14:28:59.843347+00:00		t	27	72553681618228069	648518346501581144	72553681618231098	648518346514448583	[ 14443 104835 3212]	[ 14459 104883 3213]
195	2581457	2022-11-17 14:28:59.843347+00:00		t	57	72483450179132963	648518346501581144	72483450179124213	648518346501288024	[ 13813 109359 3042]	[ 13849 109353 3042]
196	11409476	2022-11-17 14:28:59.843347+00:00		t	12	72835156460955452	648518346501581144	72835156460948467	648518346501288024	[ 23227 105969 3020]	[ 23243 105951 3019]
197	10206337	2022-11-17 14:28:59.843347+00:00		t	30	72553681551602936	648518346501581144	72553681551659305	648518346507233352	[ 14577 104805 3208]	[ 14597 104831 3209]
198	6358954	2022-11-17 14:28:59.843347+00:00		t	49	72483381526594758	648518346501581144	72483381526599387	648518346480125925	[ 14159 106807 3119]	[ 14149 106825 3122]
199	32989777	2022-11-17 14:28:59.843347+00:00		t	63	72694487759308165	648518346501581144	72694487759288928	648518346501288024	[ 18573 106911 3149]	[ 18549 106887 3149]
200	19047827	2022-11-17 14:28:59.843347+00:00		t	32	72975962534817013	648518346501581144	72975962534812070	648518346480125925	[ 26987 106973 2822]	[ 26987 106947 2821]
201	19047858	2022-11-17 14:28:59.843347+00:00		t	18	72975962534783265	648518346501581144	72975962534773385	648518346480125925	[ 27015 107203 2804]	[ 27021 107235 2805]
202	23385586	2022-11-17 14:28:59.843347+00:00		t	40	72694419039810256	648518346501581144	72694419039814749	648518346486753761	[ 19419 106185 3150]	[ 19451 106161 3151]
205	44288070	2022-11-17 14:28:59.843347+00:00		t	16	72342781141667196	648518346501581144	72342781141659992	648518346480666625	[ 9405 110635 2467]	[ 9417 110625 2465]
206	44288410	2022-11-17 14:28:59.843347+00:00		t	51	72342781141797036	648518346501581144	72342781141792973	648518346480666625	[ 9763 111295 2514]	[ 9769 111265 2514]
207	44288348	2022-11-17 14:28:59.843347+00:00		t	44	72342781141838974	648518346501581144	72342781141841385	648518346494933426	[ 9731 111499 2538]	[ 9707 111523 2538]
208	44288400	2022-11-17 14:28:59.843347+00:00		t	32	72342781141797036	648518346501581144	72342781141790828	648518346476657526	[ 9765 111297 2516]	[ 9757 111261 2517]
209	25832659	2022-11-17 14:28:59.843347+00:00		t	30	72976718381794940	648518346487768020	72976718381785564	648518346503137403	[ 28187 129945 2605]	[ 28197 129933 2604]
210	25832626	2022-11-17 14:28:59.843347+00:00		t	50	72976718381769939	648518346487768020	72976718381754819	648518346503137403	[ 28101 129873 2597]	[ 28131 129869 2596]
211	25832603	2022-11-17 14:28:59.843347+00:00		t	14	72976718381762430	648518346487768020	72976718381754811	648518346503137403	[ 28067 129877 2584]	[ 28091 129863 2585]
212	25832612	2022-11-17 14:28:59.843347+00:00		t	26	72976718381762430	648518346487768020	72976718381754819	648518346503137403	[ 28075 129837 2593]	[ 28107 129831 2594]
218	25456233	2022-11-17 14:28:59.843347+00:00		t	47	72342712556403205	648518346501581144	72342712556392367	648518346480125925	[ 10145 110297 2707]	[ 10171 110309 2709]
219	32989845	2022-11-17 14:28:59.843347+00:00		t	29	72694487759315935	648518346501581144	72694487759320977	648518346509569667	[ 18619 106831 3158]	[ 18623 106793 3159]
220	29789671	2022-11-17 14:28:59.843347+00:00		t	27	72553612899147680	648518346501581144	72553612899167514	648518346476657526	[ 14411 102963 3310]	[ 14427 102961 3312]
221	29789681	2022-11-17 14:28:59.843347+00:00		t	44	72553612899143100	648518346501581144	72553612899157079	648518346494933426	[ 14451 103001 3308]	[ 14477 103031 3308]
222	29789692	2022-11-17 14:28:59.843347+00:00		t	41	72553612899143100	648518346501581144	72553612899145379	648518346514448583	[ 14457 102993 3307]	[ 14499 102989 3307]
223	25456250	2022-11-17 14:28:59.843347+00:00		t	58	72342712556413446	648518346501581144	72342712556428108	648518346480125925	[ 10209 110095 2724]	[ 10217 110137 2724]
224	25456251	2022-11-17 14:28:59.843347+00:00		t	24	72342712556385184	648518346501581144	72342712556428108	648518346480125925	[ 10203 110161 2714]	[ 10219 110185 2716]
225	25456225	2022-11-17 14:28:59.843347+00:00		t	20	72342712556398645	648518346501581144	72342712556385952	648518346494932914	[ 10135 110331 2708]	[ 10161 110345 2709]
226	25456246	2022-11-17 14:28:59.843347+00:00		t	43	72342712556440729	648518346501581144	72342712556467064	648518346481857725	[ 10209 110093 2725]	[ 10209 110135 2727]
227	25456234	2022-11-17 14:28:59.843347+00:00		t	23	72342712556365657	648518346501581144	72342712556416625	648518346480666625	[ 10165 110257 2708]	[ 10173 110273 2710]
228	30158118	2022-11-17 14:28:59.843347+00:00		t	16	72835156460870287	648518346501581144	72835156460843120	648518346514448583	[ 23817 106277 2978]	[ 23827 106291 2976]
229	26821143	2022-11-17 14:28:59.843347+00:00		t	24	72905525138180625	648518346501581144	72905525138205155	648518346494071307	[ 25265 106295 2908]	[ 25245 106281 2910]
230	26821145	2022-11-17 14:28:59.843347+00:00		t	20	72905525138217793	648518346501581144	72905525138205155	648518346494071307	[ 25215 106223 2917]	[ 25247 106239 2916]
231	29422605	2022-11-17 14:28:59.843347+00:00		t	35	72975962467596620	648518346501581144	72975962467640298	648518346476657526	[ 27479 106527 2659]	[ 27453 106561 2660]
232	30158170	2022-11-17 14:28:59.843347+00:00		t	28	72835156460903508	648518346501581144	72835156460896443	648518346494071307	[ 24001 105803 2994]	[ 24031 105779 2995]
233	30158171	2022-11-17 14:28:59.843347+00:00		t	55	72835156460857669	648518346501581144	72835156460864765	648518346514448583	[ 24009 105949 2972]	[ 24037 105945 2971]
234	30158220	2022-11-17 14:28:59.843347+00:00		t	22	72835156460871708	648518346501581144	72835156460870190	648518346494071307	[ 24203 105941 2981]	[ 24203 105911 2981]
235	30158233	2022-11-17 14:28:59.843347+00:00		t	23	72835156460860390	648518346501581144	72835156460870190	648518346494071307	[ 24211 105943 2977]	[ 24227 105917 2977]
236	36922869	2022-11-17 14:28:59.843347+00:00		t	39	72553681551412627	648518346501581144	72553681551414779	648518346514448583	[ 14629 106481 3147]	[ 14615 106487 3150]
237	43351819	2022-11-17 14:28:59.843347+00:00		t	35	72342781275958497	648518346501581144	72342781275966621	648518346480125925	[ 9177 110847 2743]	[ 9159 110873 2744]
238	43351835	2022-11-17 14:28:59.843347+00:00		t	14	72342781275961208	648518346501581144	72342781275963978	648518346481857725	[ 9189 110855 2742]	[ 9183 110883 2742]
239	38445800	2022-11-17 14:28:59.843347+00:00		t	31	72483312807260437	648518346501581144	72483312807267993	648518346480666625	[ 14153 105257 3172]	[ 14129 105281 3173]
240	36920923	2022-11-17 14:28:59.843347+00:00		t	62	72342712422435747	648518346501581144	72342712422425484	648518346481856445	[ 9355 110335 2550]	[ 9317 110369 2550]
241	36922873	2022-11-17 14:28:59.843347+00:00		t	35	72553681551409858	648518346501581144	72553681551414610	648518346494933426	[ 14635 106443 3146]	[ 14627 106431 3149]
242	41156360	2022-11-17 14:28:59.843347+00:00		t	13	72413081367817910	648518346501581144	72413081367833964	648518346480125925	[ 11943 109881 2886]	[ 11911 109859 2888]
243	41156370	2022-11-17 14:28:59.843347+00:00		t	17	72413081367800236	648518346501581144	72413081367810353	648518346480125925	[ 11967 109867 2882]	[ 11943 109845 2883]
244	41156371	2022-11-17 14:28:59.843347+00:00		t	14	72413081367883193	648518346501581144	72413081367875817	648518346480125925	[ 11925 110015 2913]	[ 11945 109995 2912]
245	41156356	2022-11-17 14:28:59.843347+00:00		t	36	72413081367864251	648518346501581144	72413081367852870	648518346494071307	[ 11929 109871 2900]	[ 11903 109855 2901]
246	44082232	2022-11-17 14:28:59.843347+00:00		t	25	72413149953006253	648518346501581144	72413149953023991	648518346480666625	[ 10563 110663 2604]	[ 10559 110631 2606]
247	44082250	2022-11-17 14:28:59.843347+00:00		t	20	72413149953044444	648518346501581144	72413149953049142	648518346480666625	[ 10613 110691 2617]	[ 10603 110659 2617]
248	44082048	2022-11-17 14:28:59.843347+00:00		t	65	72413149952999458	648518346501581144	72413149952869072	648518346501288024	[ 10341 110845 2589]	[ 10303 110829 2589]
249	44082050	2022-11-17 14:28:59.843347+00:00		t	25	72413149952999458	648518346501581144	72413149952978203	648518346494071307	[ 10341 110847 2589]	[ 10305 110843 2591]
250	44082071	2022-11-17 14:28:59.843347+00:00		t	12	72413149952997015	648518346501581144	72413149953001669	648518346494071307	[ 10351 110707 2595]	[ 10337 110733 2597]
251	44082233	2022-11-17 14:28:59.843347+00:00		t	64	72413149953001656	648518346501581144	72413149953021636	648518346514448583	[ 10545 110655 2599]	[ 10563 110619 2599]
252	42127752	2022-11-17 14:28:59.843347+00:00		t	26	72342781074732958	648518346497880310	72342781074778999	648518346480125925	[ 9407 110949 2409]	[ 9407 110917 2410]
253	41156215	2022-11-17 14:28:59.843347+00:00		t	25	72413081367848319	648518346501581144	72413081367860059	648518346480125925	[ 11635 110217 2903]	[ 11653 110233 2904]
254	41156350	2022-11-17 14:28:59.843347+00:00		t	20	72413081367848014	648518346501581144	72413081367833964	648518346480125925	[ 11933 109835 2897]	[ 11895 109825 2898]
255	41156058	2022-11-17 14:28:59.843347+00:00		t	21	72413081367815739	648518346501581144	72413081367841348	648518346494071307	[ 11433 110091 2891]	[ 11469 110071 2892]
256	41156134	2022-11-17 14:28:59.843347+00:00		t	39	72413081367860141	648518346501581144	72413081367839204	648518346501288024	[ 11527 110339 2894]	[ 11561 110353 2895]
257	27471323	2022-11-17 14:28:59.843347+00:00		t	44	73116700156903264	648518346518740959	73116700156906114	648518346524142085	[ 31345 106755 2959]	[ 31323 106781 2960]
258	44288008	2022-11-17 14:28:59.843347+00:00		t	12	72342781141662778	648518346501581144	72342781141655195	648518346480666625	[ 9269 110829 2461]	[ 9283 110863 2462]
260	7554299	2022-11-17 14:28:59.843347+00:00		t	35	73116700157200330	648518346484005039	73116700157192801	648518346497858151	[ 32367 107725 2998]	[ 32395 107701 2997]
262	44675508	2022-11-17 14:28:59.843347+00:00		t	23	72694487759286229	648518346473080420	72694487759286260	648518346481857725	[ 19529 106593 3147]	[ 19515 106637 3147]
263	39641538	2022-11-17 14:28:59.843347+00:00		t	21	72483312807260846	648518346497880310	72483312807248517	648518346480125925	[ 14067 105849 3167]	[ 14087 105821 3166]
264	42127681	2022-11-17 14:28:59.843347+00:00		t	42	72342781074797983	648518346497880310	72342781074769095	648518346480125925	[ 9341 111011 2420]	[ 9335 110979 2420]
265	42127729	2022-11-17 14:28:59.843347+00:00		t	24	72342781074709820	648518346497880310	72342781074698597	648518346480125925	[ 9377 110991 2391]	[ 9383 110959 2390]
266	42127786	2022-11-17 14:28:59.843347+00:00		t	29	72342781074909596	648518346497880310	72342781074834102	648518346480666625	[ 9427 111085 2434]	[ 9453 111059 2435]
267	27471334	2022-11-17 14:28:59.843347+00:00		t	29	73116700156897504	648518346518740959	73116700156906114	648518346524142085	[ 31361 106751 2962]	[ 31347 106785 2963]
268	42203991	2022-11-17 14:28:59.843347+00:00		t	38	73187068633128683	648518346491888552	73187068633123452	648518346477963245	[ 33177 107267 2550]	[ 33155 107295 2550]
270	39641540	2022-11-17 14:28:59.843347+00:00		t	44	72483312807211525	648518346497880310	72483312807219441	648518346480666625	[ 14059 105993 3154]	[ 14085 105985 3153]
271	39600297	2022-11-17 14:28:59.843347+00:00		t	24	72835225180425407	648518346491888552	72835225180425456	648518346477963245	[ 24345 107173 2991]	[ 24333 107209 2992]
286	12377506	2022-11-17 14:28:59.843347+00:00		t	12	73187068767225093	648518346477105680	73187068767238339	648518346503767201	[ 33323 108399 2762]	[ 33345 108409 2765]
290	12377600	2022-11-17 14:28:59.843347+00:00		t	33	73187068767219336	648518346504949107	73187068767186982	648518346487705300	[ 33549 107877 2753]	[ 33557 107851 2753]
292	41344378	2022-11-17 14:28:59.843347+00:00		t	13	73257368791856816	648518346499902531	73257368791864333	648518346487705300	[ 35449 106127 2718]	[ 35445 106113 2720]
298	12377612	2022-11-17 14:28:59.843347+00:00		t	34	73187068767199158	648518346504949107	73187068767191957	648518346487705300	[ 33557 107883 2749]	[ 33585 107857 2749]
300	6654329	2022-11-17 14:28:59.843347+00:00		t	26	72905593924909083	648518346473084516	72905593924840786	648518346487705300	[ 26035 107561 3075]	[ 26011 107529 3075]
302	31483326	2022-11-17 14:28:59.843347+00:00		t	21	73116700022834268	648518346496982580	73116700022852828	648518346524142085	[ 31985 107939 2703]	[ 32001 107917 2701]
303	44172036	2022-11-17 14:28:59.843347+00:00		t	17	73187000114576010	648518346487038617	73187000114659724	648518346487705300	[ 34397 106139 2826]	[ 34431 106121 2827]
304	825921	2022-11-17 14:28:59.843347+00:00		t	23	72905593924848247	648518346473084516	72905593924833096	648518346487705300	[ 26287 107371 3065]	[ 26261 107351 3065]
305	41344404	2022-11-17 14:28:59.843347+00:00		t	38	73257368791837750	648518346473084516	73257368791848143	648518346487705300	[ 35829 106131 2712]	[ 35797 106133 2714]
308	27315943	2022-11-17 14:28:59.843347+00:00		t	23	73046331413021719	648518346499902531	73046331413031581	648518346487705300	[ 29511 108403 2993]	[ 29495 108403 2995]
309	27315948	2022-11-17 14:28:59.843347+00:00		t	23	73046331413014485	648518346499902531	73046331413007091	648518346487705300	[ 29515 108435 2990]	[ 29507 108477 2990]
310	26922957	2022-11-17 14:28:59.843347+00:00		t	26	72694419106848718	648518346473084516	72694419106846207	648518346487705300	[ 19625 105431 3245]	[ 19597 105441 3246]
317	27315944	2022-11-17 14:28:59.843347+00:00		t	15	73046331412937490	648518346487038617	73046331412902489	648518346488054046	[ 29475 107995 2965]	[ 29501 108025 2966]
318	27316012	2022-11-17 14:28:59.843347+00:00		t	13	73046331412975401	648518346499902531	73046331412986914	648518346488054046	[ 29629 108091 2979]	[ 29661 108069 2979]
319	27316013	2022-11-17 14:28:59.843347+00:00		t	28	73046331412973117	648518346499902531	73046331412973168	648518346488054046	[ 29623 108107 2975]	[ 29659 108093 2976]
320	27316022	2022-11-17 14:28:59.843347+00:00		t	17	73046331412991764	648518346499902531	73046331412973168	648518346488054046	[ 29661 108163 2974]	[ 29687 108143 2974]
324	43270832	2022-11-17 14:28:59.843347+00:00		t	31	72553681685570419	648518346517527332	72553681685574919	648518346531363354	[ 15477 105161 3365]	[ 15479 105127 3366]
325	39972953	2022-11-17 14:28:59.843347+00:00		t	23	72905593991685073	648518346487038617	72905593991682227	648518346487705300	[ 26297 108371 3089]	[ 26329 108355 3089]
327	2961858	2022-11-17 14:28:59.843347+00:00		t	22	73187068833956126	648518346487038617	73187068834209680	648518346472537865	[ 34317 106551 2830]	[ 34343 106569 2832]
332	34317266	2022-11-17 14:28:59.843347+00:00		t	32	72835225180547731	648518346517527332	72835225180559833	648518346531363354	[ 23523 107299 3048]	[ 23539 107319 3049]
341	24962064	2022-11-17 14:28:59.843347+00:00		t	22	72835225180222368	648518346490230490	72835225113629611	648518346494932914	[ 24455 107553 2955]	[ 24451 107555 2953]
348	10381932	2022-11-17 14:28:59.843347+00:00		t	37	73116768876669178	648518346466005552	73116768876662305	648518346481068634	[ 32703 109447 2987]	[ 32705 109491 2988]
350	268894	2022-11-17 14:28:59.843347+00:00		t	12	73187000047688936	648518346494369081	73187000047671188	648518346524142085	[ 34097 106003 2739]	[ 34101 106035 2740]
358	31790594	2022-11-17 14:28:59.843347+00:00		t	18	72412875477724305	648518346490237960	72412875477739266	648518346494264434	[ 12065 104279 3362]	[ 12065 104287 3364]
366	43130507	2022-11-17 14:28:59.843347+00:00		t	27	72905662510057460	648518346496671612	72905662510040515	648518346494264434	[ 24611 109973 2792]	[ 24581 109963 2792]
390	19865474	2022-11-17 14:28:59.843347+00:00		t	12	73187000181889629	648518346502709318	73187000181871511	648518346497858151	[ 32795 106409 2970]	[ 32817 106441 2970]
391	43233090	2022-11-17 14:28:59.843347+00:00		t	29	73116768876713251	648518346502709318	73116768876703721	648518346497858151	[ 31135 108641 3007]	[ 31117 108621 3006]
392	16181245	2022-11-17 14:28:59.843347+00:00		t	30	72342712489412072	648518346467034222	72342712489412096	648518346481857725	[ 9739 110119 2622]	[ 9709 110141 2623]
396	44288694	2022-11-17 14:28:59.843347+00:00		t	24	72342781141860277	648518346501581144	72342781141876941	648518346494933426	[ 10071 111375 2550]	[ 10091 111395 2551]
397	41156307	2022-11-17 14:28:59.843347+00:00		t	24	72413081367776606	648518346501581144	72413081367784723	648518346494933426	[ 11847 110157 2875]	[ 11815 110165 2875]
400	31335054	2022-11-17 14:28:59.843347+00:00		t	29	72342643702994328	648518346490237960	72342643703022542	648518346494264434	[ 9175 108155 2566]	[ 9167 108127 2567]
403	25455712	2022-11-17 14:28:59.843347+00:00		t	19	72342712556464800	648518346501581144	72342712556462425	648518346494932914	[ 9245 110055 2729]	[ 9261 110085 2729]
410	42127608	2022-11-17 14:28:59.843347+00:00		t	22	72342781074618415	648518346467034222	72342781074625897	648518346481857725	[ 9263 110873 2355]	[ 9257 110903 2356]
411	42731308	2022-11-17 14:28:59.843347+00:00		t	55	72342712422379746	648518346467034222	72342712422370273	648518346481857725	[ 9239 109713 2527]	[ 9211 109733 2527]
416	5652014	2022-11-17 14:28:59.843347+00:00		t	35	72905593790525683	648518346501581144	72905593790523311	648518346480666625	[ 26191 108261 2774]	[ 26227 108267 2775]
420	22973722	2022-11-17 14:28:59.843347+00:00		t	25	72413081300755251	648518346467034222	72413081300738506	648518346481857725	[ 10757 110067 2774]	[ 10735 110095 2773]
424	29789665	2022-11-17 14:28:59.843347+00:00		t	17	72553612899147554	648518346501581144	72553612899154531	648518346496729980	[ 14363 102747 3309]	[ 14397 102731 3309]
427	29789645	2022-11-17 14:28:59.843347+00:00		t	21	72483244155003717	648518346501581144	72553612899154518	648518346496729980	[ 14329 102721 3309]	[ 14343 102689 3310]
430	44362101	2022-11-17 14:28:59.843347+00:00		t	15	73116631437673018	648518346487038617	73116631437637929	648518346498554608	[ 32161 105699 2966]	[ 32181 105741 2966]
432	24986264	2022-11-17 14:28:59.843347+00:00		t	29	73046400132638650	648518346499385438	73046400132620117	648518346498554608	[ 29177 108959 3043]	[ 29149 108965 3044]
435	10381794	2022-11-17 14:28:59.843347+00:00		t	43	73116768876771044	648518346466005552	73116768876784498	648518346481068634	[ 32177 109301 3038]	[ 32147 109319 3038]
437	32535805	2022-11-17 14:28:59.843347+00:00		t	13	72483244155018253	648518346501581144	72483244155013668	648518346496729980	[ 13997 102805 3316]	[ 14011 102769 3316]
438	38258207	2022-11-17 14:28:59.843347+00:00		t	23	72905662644182377	648518346501581144	72905662644187578	648518346482976742	[ 25647 110269 3009]	[ 25629 110305 3010]
439	32679324	2022-11-17 14:28:59.843347+00:00		t	36	73046331413066690	648518346487038617	73046331413083981	648518346498554608	[ 30305 107143 3016]	[ 30349 107141 3016]
440	32679337	2022-11-17 14:28:59.843347+00:00		t	19	73046331413056882	648518346487038617	73046331413071803	648518346498554608	[ 30355 106961 3015]	[ 30381 106959 3015]
444	42127631	2022-11-17 14:28:59.843347+00:00		t	35	72342781074592131	648518346472619314	72342781074592175	648518346481857725	[ 9299 110911 2341]	[ 9273 110929 2342]
451	42730862	2022-11-17 14:28:59.843347+00:00		t	35	72342712422360602	648518346501581144	72342712422351060	648518346480666625	[ 8755 109749 2518]	[ 8771 109725 2518]
452	7355379	2022-11-17 14:28:59.843347+00:00		t	32	73046468516607583	648518346494169591	73046468516632412	648518346531374106	[ 29281 111717 2437]	[ 29319 111711 2438]
453	2215804	2022-11-17 14:28:59.843347+00:00		t	34	73187068834359940	648518346497475608	73187068834336313	648518346494038560	[ 33393 107811 2887]	[ 33429 107825 2887]
455	27471277	2022-11-17 14:28:59.843347+00:00		t	20	73116700157182274	648518346497475608	73116700157192489	648518346499385438	[ 31207 107363 2990]	[ 31197 107341 2989]
456	7988622	2022-11-17 14:28:59.843347+00:00		t	13	72553612966180541	648518346472619314	72553612966170227	648518346514007065	[ 16033 102949 3410]	[ 16019 102975 3409]
457	7988606	2022-11-17 14:28:59.843347+00:00		t	15	72553612966206616	648518346472619314	72553612966231417	648518346499893315	[ 15757 102763 3421]	[ 15725 102771 3421]
468	32169290	2022-11-17 14:28:59.843347+00:00		t	27	72623981576093486	648518346531401754	72623981576095907	648518346498453780	[ 17659 103455 3124]	[ 17699 103433 3124]
475	7988630	2022-11-17 14:28:59.843347+00:00		t	29	72553612966201827	648518346472619314	72553612966211393	648518346514007065	[ 16113 102913 3418]	[ 16139 102923 3420]
483	35383180	2022-11-17 14:28:59.843347+00:00		t	19	73116699955933797	648518346489566297	73116699955933772	648518346490136273	[ 32347 108205 2614]	[ 32359 108183 2616]
485	16550571	2022-11-17 14:28:59.843347+00:00		t	30	72694006387457610	648518346531401754	72694006387460138	648518346499722309	[20045 92289 2522]	[20039 92257 2521]
486	40554350	2022-11-17 14:28:59.843347+00:00		t	14	72623706564088893	648518346531401754	72623706564088890	648518346499722309	[18339 95981 2918]	[18361 95957 2918]
490	2215617	2022-11-17 14:28:59.843347+00:00		t	29	73187068834437969	648518346473084516	73187068834435508	648518346497858151	[ 32837 108495 2931]	[ 32851 108533 2932]
492	11870232	2022-11-17 14:28:59.843347+00:00		t	15	73046399998276566	648518346473084516	73046399998271591	648518346488978410	[ 29755 109613 2725]	[ 29769 109645 2726]
493	5687422	2022-11-17 14:28:59.843347+00:00		t	31	73116700022973889	648518346473084516	73116700022957000	648518346488978410	[ 31491 107561 2727]	[ 31477 107591 2727]
494	37582976	2022-11-17 14:28:59.843347+00:00		t	13	72694006454600948	648518346531401754	72694006454608273	648518346499722309	[19679 93263 2661]	[19723 93285 2664]
495	17581770	2022-11-17 14:28:59.843347+00:00		t	58	73046468583669214	648518346473084516	73046468583676422	648518346531374106	[ 29455 112225 2511]	[ 29467 112255 2511]
496	11870262	2022-11-17 14:28:59.843347+00:00		t	29	73046399998276566	648518346473084516	73046399998286678	648518346488978410	[ 29767 109595 2728]	[ 29803 109621 2728]
497	19640587	2022-11-17 14:28:59.843347+00:00		t	12	73116768809831726	648518346473084516	73116768809800135	648518346499385438	[ 32063 109215 2943]	[ 32033 109211 2944]
498	19444139	2022-11-17 14:28:59.843347+00:00		t	43	73187000114804921	648518346473084516	73187000114809710	648518346498554608	[ 33303 106147 2865]	[ 33321 106125 2865]
500	34914153	2022-11-17 14:28:59.843347+00:00		t	14	72975962668841645	648518346473084516	72975962668834391	648518346499893315	[ 27587 108231 3010]	[ 27587 108229 3008]
504	37196896	2022-11-17 14:28:59.843347+00:00		t	13	73187137553442506	648518346473084516	73187137553690078	648518346499385438	[ 33221 108663 2835]	[ 33193 108643 2837]
509	26065133	2022-11-17 14:28:59.843347+00:00		t	32	73116699956100064	648518346473084516	73116699956110908	648518346511235381	[ 31689 107335 2688]	[ 31717 107313 2689]
510	26065118	2022-11-17 14:28:59.843347+00:00		t	15	73116699956100064	648518346473084516	73116699956130379	648518346531374106	[ 31655 107315 2689]	[ 31657 107275 2689]
511	14556507	2022-11-17 14:28:59.843347+00:00		t	32	73046331345947457	648518346494369081	73046331345936638	648518346490136273	[ 29677 107829 2868]	[ 29661 107861 2869]
513	29838090	2022-11-17 14:28:59.843347+00:00		t	25	73046468583657065	648518346494369081	73046468583659442	648518346511235381	[ 29833 111559 2503]	[ 29843 111595 2503]
514	19443995	2022-11-17 14:28:59.843347+00:00		t	21	73187000114696378	648518346487038617	73187000114710498	648518346486545841	[ 32839 105867 2835]	[ 32871 105895 2836]
515	19444012	2022-11-17 14:28:59.843347+00:00		t	15	73187000114619232	648518346487038617	73187000114563407	648518346486545841	[ 32869 105857 2833]	[ 32907 105857 2832]
517	28488900	2022-11-17 14:28:59.843347+00:00		t	25	72342712221104794	648518346492247435	72342712221123872	648518346480666625	[ 10025 109853 2172]	[ 10037 109825 2172]
520	17127885	2022-11-17 14:28:59.843347+00:00		t	25	72975962601794309	648518346487038617	72975962601779085	648518346488054046	[ 27635 107681 2887]	[ 27631 107713 2889]
522	11822962	2022-11-17 14:28:59.843347+00:00		t	12	73116768675484530	648518346473084516	73116768675514608	648518346488054046	[ 32135 108577 2660]	[ 32127 108581 2662]
523	2961817	2022-11-17 14:28:59.843347+00:00		t	12	73187068834172629	648518346487038617	73187068833980906	648518346503767201	[ 34085 106885 2833]	[ 34047 106875 2833]
526	26052850	2022-11-17 14:28:59.843347+00:00		t	52	72342781276017406	648518346472653065	72342781276025184	648518346483783343	[ 10175 112073 2760]	[ 10195 112055 2760]
527	34022629	2022-11-17 14:28:59.843347+00:00		t	25	72342781208876070	648518346472653065	72342781208876047	648518346485450515	[ 9877 112109 2621]	[ 9879 112069 2622]
528	22234790	2022-11-17 14:28:59.843347+00:00		t	75	72694006588517136	648518346472653065	72694006588519709	648518346500641203	[18823 93863 2836]	[18847 93847 2837]
529	36700072	2022-11-17 14:28:59.843347+00:00		t	15	72413150020074659	648518346472653065	72413150020079355	648518346496335735	[ 10973 111623 2710]	[ 10973 111635 2712]
530	12187902	2022-11-17 14:28:59.843347+00:00		t	20	72694075308258767	648518346493960696	72694075308253403	648518346487912272	[19279 95229 2908]	[19271 95193 2909]
531	3166272	2022-11-17 14:28:59.843347+00:00		t	20	73046331211766415	648518346496982580	73046331211759164	648518346488054046	[ 30509 107865 2612]	[ 30511 107831 2613]
532	19048082	2022-11-17 14:28:59.843347+00:00		t	28	72975962534737320	648518346483483980	72975962534720088	648518346480125925	[ 27349 106695 2783]	[ 27365 106661 2782]
535	34602050	2022-11-17 14:28:59.843347+00:00		t	13	73257437511417899	648518346494810935	73257437511413271	648518346499385438	[ 35127 106795 2756]	[ 35139 106771 2755]
539	24070124	2022-11-17 14:28:59.843347+00:00		t	14	72623775350498091	648518346502916595	72623775350490190	648518346474593218	[17445 97919 2974]	[17405 97907 2975]
540	14225031	2022-11-17 14:28:59.843347+00:00		t	19	72483450112035012	648518346502916595	72483450112003498	648518346486653999	[ 12409 110463 2899]	[ 12409 110427 2901]
541	25138984	2022-11-17 14:28:59.843347+00:00		t	30	72623912856618774	648518346498429489	72623912856618826	648518346487912272	[ 16619 100917 3127]	[ 16615 100923 3125]
542	35323930	2022-11-17 14:28:59.843347+00:00		t	14	73187068767339581	648518346518740959	73187068767344182	648518346498554608	[ 34623 107181 2808]	[ 34651 107177 2810]
543	35323805	2022-11-17 14:28:59.843347+00:00		t	29	73187068767313084	648518346518740959	73187068767307902	648518346503767201	[ 34273 107073 2794]	[ 34229 107061 2795]
544	35323810	2022-11-17 14:28:59.843347+00:00		t	15	73187068767318042	648518346518740959	73187068767292585	648518346498554608	[ 34269 107063 2796]	[ 34239 107035 2797]
545	22234933	2022-11-17 14:28:59.843347+00:00		t	34	72694006588418698	648518346502916595	72694006588509468	648518346486653999	[19161 93931 2837]	[19189 93911 2838]
546	22234947	2022-11-17 14:28:59.843347+00:00		t	48	72694006588420870	648518346502916595	72694006588421415	648518346486653999	[19265 93885 2831]	[19231 93891 2832]
552	29553838	2022-11-17 14:28:59.843347+00:00		t	22	72976099973593254	648518346473080420	72976099973578966	648518346481857725	[ 26727 110965 2745]	[ 26761 110967 2745]
553	5652050	2022-11-17 14:28:59.843347+00:00		t	37	72905593790563981	648518346473080420	72905593790590801	648518346494932914	[ 26329 108301 2794]	[ 26349 108279 2794]
554	5652075	2022-11-17 14:28:59.843347+00:00		t	47	72905593790568988	648518346473080420	72905593790557144	648518346494932914	[ 26405 108337 2787]	[ 26441 108323 2788]
556	20472800	2022-11-17 14:28:59.843347+00:00		t	12	72764856436290722	648518346473080420	72764856436302649	648518346476657526	[ 22285 106841 3043]	[ 22283 106881 3044]
560	29789810	2022-11-17 14:28:59.843347+00:00		t	13	72553612899170225	648518346467364359	72553612899164658	648518346494933426	[ 14723 102963 3314]	[ 14699 102935 3315]
561	32535833	2022-11-17 14:28:59.843347+00:00		t	36	72483244155001358	648518346501581144	72483244154998840	648518346482976742	[ 14119 102827 3309]	[ 14081 102841 3309]
562	5431637	2022-11-17 14:28:59.843347+00:00		t	15	72694419106849155	648518346490873773	72694419106859559	648518346487705300	[ 20325 106163 3254]	[ 20351 106187 3252]
563	17581737	2022-11-17 14:28:59.843347+00:00		t	24	73046468583309762	648518346494169591	73046468583546584	648518346511235381	[ 29279 111701 2457]	[ 29323 111729 2458]
564	35383138	2022-11-17 14:28:59.843347+00:00		t	21	73116699956042197	648518346494169591	73116699956018905	648518346531374106	[ 32211 107761 2660]	[ 32199 107719 2660]
565	35383153	2022-11-17 14:28:59.843347+00:00		t	19	73116699956039797	648518346494169591	73116699956016386	648518346531374106	[ 32249 107773 2658]	[ 32261 107747 2658]
567	24285360	2022-11-17 14:28:59.843347+00:00		t	28	72342781209022032	648518346467364359	72342781209035744	648518346476657526	[ 9605 110687 2686]	[ 9605 110645 2687]
569	24285426	2022-11-17 14:28:59.843347+00:00		t	12	72342781209030110	648518346467364359	72342781209043638	648518346476657526	[ 9647 110707 2685]	[ 9693 110695 2686]
570	2106054	2022-11-17 14:28:59.843347+00:00		t	16	73046331278524245	648518346489566297	73046331278525635	648518346488054046	[ 30111 107093 2701]	[ 30097 107105 2700]
571	2076103	2022-11-17 14:28:59.843347+00:00		t	33	72553681618447082	648518346467364359	72553681618444483	648518346494933426	[ 14475 105087 3235]	[ 14483 105057 3235]
572	24285468	2022-11-17 14:28:59.843347+00:00		t	32	72342781208988283	648518346467364359	72342781208980590	648518346481856445	[ 9729 110623 2666]	[ 9747 110599 2665]
573	27389672	2022-11-17 14:28:59.843347+00:00		t	12	72553818923407878	648518346467364359	72553818923433852	648518346494933426	[ 15495 108647 3061]	[ 15487 108687 3061]
574	11591892	2022-11-17 14:28:59.843347+00:00		t	17	72413081367822733	648518346467364359	72413081367824992	648518346476657526	[ 11027 110433 2885]	[ 11067 110419 2885]
577	28283285	2022-11-17 14:28:59.843347+00:00		t	41	72834812729532411	648518346499860364	72764443985361188	648518346508752447	[22549 95467 2791]	[22511 95461 2791]
578	44288153	2022-11-17 14:28:59.843347+00:00		t	33	72342781141699630	648518346467364359	72342781141691985	648518346481856445	[ 9543 110841 2474]	[ 9525 110837 2473]
583	41156314	2022-11-17 14:28:59.843347+00:00		t	14	72413081367839152	648518346498002535	72413081367873704	648518346501288024	[ 11817 110283 2896]	[ 11833 110255 2898]
585	30158182	2022-11-17 14:28:59.843347+00:00		t	48	72835156460743881	648518346467364359	72835156460842646	648518346476657526	[ 24097 105815 2962]	[ 24087 105793 2963]
586	30158168	2022-11-17 14:28:59.843347+00:00		t	30	72835156460749404	648518346467364359	72835156460830334	648518346481857725	[ 24051 105933 2959]	[ 24027 105951 2960]
590	42127615	2022-11-17 14:28:59.843347+00:00		t	21	72342781074905111	648518346501581144	72342781074771594	648518346481857725	[ 9231 110775 2426]	[ 9259 110791 2426]
591	42731079	2022-11-17 14:28:59.843347+00:00		t	30	72342712422353449	648518346501581144	72342712422327485	648518346480666625	[ 8941 109923 2516]	[ 8979 109919 2517]
593	32535856	2022-11-17 14:28:59.843347+00:00		t	56	72483244155008791	648518346501581144	72483244155032741	648518346494933426	[ 14159 102769 3313]	[ 14119 102771 3314]
594	2187688	2022-11-17 14:28:59.843347+00:00		t	21	72342712489359719	648518346501581144	72342712489382683	648518346494933426	[ 9555 109533 2604]	[ 9525 109535 2605]
595	42731096	2022-11-17 14:28:59.843347+00:00		t	28	72342712422353557	648518346501581144	72342712422363157	648518346480666625	[ 8957 110049 2523]	[ 8995 110029 2524]
596	42731208	2022-11-17 14:28:59.843347+00:00		t	83	72342712422432938	648518346501581144	72342712422402248	648518346486753761	[ 9137 110263 2540]	[ 9105 110285 2541]
597	42731219	2022-11-17 14:28:59.843347+00:00		t	21	72342712422432938	648518346501581144	72342712422432967	648518346501288024	[ 9139 110225 2544]	[ 9111 110243 2545]
598	5652040	2022-11-17 14:28:59.843347+00:00		t	20	72905593790477372	648518346501581144	72905593790482369	648518346481857725	[ 26297 108025 2759]	[ 26309 107997 2760]
599	2581397	2022-11-17 14:28:59.843347+00:00		t	33	72483450179100803	648518346501581144	72483450179091592	648518346501288024	[ 13731 109251 3023]	[ 13761 109251 3023]
600	11610869	2022-11-17 14:28:59.843347+00:00		t	27	72694419039682708	648518346501581144	72694419039695360	648518346501288024	[ 19501 106179 3101]	[ 19509 106217 3102]
601	10206330	2022-11-17 14:28:59.843347+00:00		t	29	72553681551534757	648518346501581144	72553681551572388	648518346494933170	[ 14565 104813 3204]	[ 14565 104853 3205]
602	19813247	2022-11-17 14:28:59.843347+00:00		t	33	72905731229443179	648518346501581144	72905731229433744	648518346481857725	[ 26419 111237 2765]	[ 26431 111211 2765]
603	19813250	2022-11-17 14:28:59.843347+00:00		t	17	72905731229428728	648518346501581144	72905731229453564	648518346507233352	[ 26417 111129 2765]	[ 26435 111153 2766]
604	23008899	2022-11-17 14:28:59.843347+00:00		t	14	72624050362444654	648518346501581144	72624050362447153	648518346494933170	[ 16997 105465 3210]	[ 17037 105465 3210]
605	22973869	2022-11-17 14:28:59.843347+00:00		t	24	72413081300669223	648518346501581144	72413081300680386	648518346494071307	[ 11069 110423 2739]	[ 11073 110463 2739]
607	11610874	2022-11-17 14:28:59.843347+00:00		t	20	72694419039615928	648518346501581144	72694419039677390	648518346501288024	[ 19559 106213 3093]	[ 19547 106261 3094]
608	30158192	2022-11-17 14:28:59.843347+00:00		t	17	72835156460927096	648518346501581144	72835156460922277	648518346496729980	[ 24079 105855 3004]	[ 24113 105873 3005]
609	30158197	2022-11-17 14:28:59.843347+00:00		t	18	72835156460855011	648518346501581144	72835156460857644	648518346476657526	[ 24139 105981 2970]	[ 24131 105939 2970]
610	30158183	2022-11-17 14:28:59.843347+00:00		t	30	72835156460865972	648518346501581144	72835156460860367	648518346501288024	[ 24051 105905 2974]	[ 24087 105897 2974]
611	30158189	2022-11-17 14:28:59.843347+00:00		t	26	72835156460878234	648518346501581144	72835156460885555	648518346501288024	[ 24101 105933 2980]	[ 24107 105907 2980]
612	30158191	2022-11-17 14:28:59.843347+00:00		t	35	72835156460917312	648518346501581144	72835156460910490	648518346501288024	[ 24093 105837 3000]	[ 24115 105813 3001]
613	30158198	2022-11-17 14:28:59.843347+00:00		t	30	72835156460868832	648518346501581144	72835156460891747	648518346494071307	[ 24099 105829 2984]	[ 24133 105815 2984]
614	30158208	2022-11-17 14:28:59.843347+00:00		t	22	72835156460874855	648518346501581144	72835156460868846	648518346494071307	[ 24159 105933 2981]	[ 24157 105905 2980]
615	30158019	2022-11-17 14:28:59.843347+00:00		t	16	72835156460922369	648518346501581144	72835156460908306	648518346494071307	[ 23611 106069 2994]	[ 23599 106037 2997]
616	13626808	2022-11-17 14:28:59.843347+00:00		t	37	72553750270704550	648518346501581144	72553750270577600	648518346486753761	[ 14427 106533 3083]	[ 14463 106541 3083]
617	32535819	2022-11-17 14:28:59.843347+00:00		t	19	72483244155008839	648518346501581144	72483244155008852	648518346476657526	[ 14019 102863 3315]	[ 14057 102857 3313]
618	36920906	2022-11-17 14:28:59.843347+00:00		t	39	72342712422444295	648518346501581144	72342712422441392	648518346480666625	[ 9257 110135 2554]	[ 9291 110131 2555]
619	36721394	2022-11-17 14:28:59.843347+00:00		t	30	72905731162617787	648518346501581144	72905731162483422	648518346481857725	[ 25527 111897 2684]	[ 25569 111907 2685]
620	36721378	2022-11-17 14:28:59.843347+00:00		t	32	72905731162617787	648518346501581144	72905731162466549	648518346514448583	[ 25527 111889 2684]	[ 25555 111877 2683]
622	42127633	2022-11-17 14:28:59.843347+00:00		t	22	72342781074969012	648518346501581144	72342781074931414	648518346480125925	[ 9235 110751 2427]	[ 9277 110755 2428]
623	42731233	2022-11-17 14:28:59.843347+00:00		t	138	72342712422420344	648518346501581144	72342712422417775	648518346480125925	[ 9153 110257 2543]	[ 9121 110275 2543]
625	38445785	2022-11-17 14:28:59.843347+00:00		t	30	72483312807265499	648518346501581144	72483312807257858	648518346480125925	[ 14123 105225 3169]	[ 14095 105221 3169]
626	23385566	2022-11-17 14:28:59.843347+00:00		t	25	72694419039835254	648518346501581144	72694419039812591	648518346501288024	[ 19361 106297 3155]	[ 19393 106315 3154]
627	42815537	2022-11-17 14:28:59.843347+00:00		t	26	72905731229230808	648518346501581144	72905731229276842	648518346481857725	[ 25713 111935 2702]	[ 25733 111915 2703]
628	38445804	2022-11-17 14:28:59.843347+00:00		t	24	72483312807336154	648518346501581144	72483312807358917	648518346507233352	[ 14169 104627 3207]	[ 14149 104659 3207]
631	11610922	2022-11-17 14:28:59.843347+00:00		t	16	72694419039685219	648518346501581144	72694419039687693	648518346496729980	[ 19765 106041 3099]	[ 19761 106027 3101]
633	2215795	2022-11-17 14:28:59.843347+00:00		t	14	73187068834421081	648518346502709318	73187068834440014	648518346498554608	[ 33393 107887 2925]	[ 33395 107915 2927]
634	42815441	2022-11-17 14:28:59.843347+00:00		t	30	72905731229147649	648518346501581144	72905731229147440	648518346480125925	[ 25657 111745 2700]	[ 25649 111717 2700]
635	42731289	2022-11-17 14:28:59.843347+00:00		t	48	72342712422339177	648518346472619314	72342712422341649	648518346481857725	[ 9189 109597 2512]	[ 9193 109637 2513]
636	42731195	2022-11-17 14:28:59.843347+00:00		t	30	72342712422368177	648518346501581144	72342712422377660	648518346481857725	[ 9117 110229 2527]	[ 9089 110241 2528]
637	42815446	2022-11-17 14:28:59.843347+00:00		t	26	72905731229147649	648518346501581144	72905731229293670	648518346507233352	[ 25655 111733 2703]	[ 25657 111697 2703]
638	6358982	2022-11-17 14:28:59.843347+00:00		t	24	72483381526641700	648518346501581144	72483381526648497	648518346480666625	[ 14251 106519 3140]	[ 14227 106527 3142]
639	6358993	2022-11-17 14:28:59.843347+00:00		t	26	72483381526651392	648518346501581144	72483381526651388	648518346480666625	[ 14273 106625 3140]	[ 14273 106649 3142]
640	32535882	2022-11-17 14:28:59.843347+00:00		t	39	72483244155025326	648518346501581144	72483244155027708	648518346482976742	[ 14209 102815 3319]	[ 14179 102805 3319]
641	32535822	2022-11-17 14:28:59.843347+00:00		t	20	72483244154986924	648518346501581144	72483244154979934	648518346482976742	[ 14099 102899 3294]	[ 14059 102905 3295]
642	42127669	2022-11-17 14:28:59.843347+00:00		t	33	72342781074868516	648518346501581144	72342781074825384	648518346480666625	[ 9285 110905 2433]	[ 9315 110923 2435]
644	30010262	2022-11-17 14:28:59.843347+00:00		t	12	72976031187185815	648518346501581144	72976031187168056	648518346476657526	[ 27189 109855 2689]	[ 27157 109831 2691]
645	42127627	2022-11-17 14:28:59.843347+00:00		t	39	72342781074905111	648518346501581144	72342781074788838	648518346507233352	[ 9241 110751 2424]	[ 9273 110747 2424]
646	42127672	2022-11-17 14:28:59.843347+00:00		t	29	72342781074791767	648518346501581144	72342781074825513	648518346507233352	[ 9281 110889 2429]	[ 9317 110895 2429]
650	30158207	2022-11-17 14:28:59.843347+00:00		t	32	72835156460874862	648518346501581144	72835156460885552	648518346476657526	[ 24157 105937 2982]	[ 24155 105901 2983]
652	42731278	2022-11-17 14:28:59.843347+00:00		t	12	72342712422379902	648518346501581144	72342712422372859	648518346481857725	[ 9181 110083 2527]	[ 9173 110049 2528]
654	24070012	2022-11-17 14:28:59.843347+00:00		t	12	72623775350521476	648518346488659278	72623775350523926	648518346500681907	[17199 98177 2987]	[17239 98177 2987]
655	24070021	2022-11-17 14:28:59.843347+00:00		t	15	72623775350511073	648518346488659278	72623775350523926	648518346500681907	[17221 98163 2983]	[17255 98159 2985]
656	24070030	2022-11-17 14:28:59.843347+00:00		t	19	72623775350484966	648518346488659278	72623775350503119	648518346500681907	[17249 98167 2979]	[17271 98179 2979]
657	24070044	2022-11-17 14:28:59.843347+00:00		t	13	72623775350418538	648518346488659278	72623775350474877	648518346500681907	[17247 98159 2967]	[17289 98147 2968]
658	24070051	2022-11-17 14:28:59.843347+00:00		t	29	72623775350513613	648518346488659278	72623775350523926	648518346500681907	[17269 98139 2977]	[17299 98147 2978]
660	29789774	2022-11-17 14:28:59.843347+00:00		t	21	72553612899195742	648518346494933426	72553612899209258	648518346476657526	[ 14655 102773 3325]	[ 14649 102739 3326]
662	29790163	2022-11-17 14:28:59.843347+00:00		t	30	72553612899154706	648518346514448583	72553612899147708	648518346494933426	[ 15281 103039 3308]	[ 15267 103003 3308]
663	29789895	2022-11-17 14:28:59.843347+00:00		t	34	72553612899164525	648518346467364359	72553612899177308	648518346494933426	[ 14891 102767 3317]	[ 14907 102773 3319]
667	44439135	2022-11-17 14:28:59.843347+00:00		t	12	73116631370691885	648518346496171788	73116631370698973	648518346524142085	[ 31861 106473 2906]	[ 31841 106441 2907]
669	9108825	2022-11-17 14:28:59.843347+00:00		t	19	72553818923422956	648518346501581144	72553818923425467	648518346494933170	[ 15213 108927 3064]	[ 15177 108933 3065]
670	30781819	2022-11-17 14:28:59.843347+00:00		t	15	72975893815053228	648518346467364359	72975893815056670	648518346481856445	[ 27191 106285 2711]	[ 27195 106247 2712]
671	42203994	2022-11-17 14:28:59.843347+00:00		t	26	73187068633226504	648518346491888552	73187068633226342	648518346477963245	[ 33181 107333 2562]	[ 33159 107359 2562]
672	27960411	2022-11-17 14:28:59.843347+00:00		t	14	73187000047703277	648518346499902531	73187000047698140	648518346472537865	[ 33175 105557 2747]	[ 33173 105599 2747]
673	27960442	2022-11-17 14:28:59.843347+00:00		t	15	73187000047592772	648518346499902531	73187000047602504	648518346472537865	[ 33277 105757 2712]	[ 33245 105765 2714]
674	27960444	2022-11-17 14:28:59.843347+00:00		t	23	73187000047661445	648518346499902531	73187000047695758	648518346472537865	[ 33233 105535 2746]	[ 33249 105569 2747]
675	27960456	2022-11-17 14:28:59.843347+00:00		t	17	73187000047605398	648518346499902531	73187000047624475	648518346472537865	[ 33301 105651 2718]	[ 33279 105649 2720]
676	27960375	2022-11-17 14:28:59.843347+00:00		t	12	73187000047670909	648518346499902531	73187000047675856	648518346488978410	[ 33111 105589 2742]	[ 33101 105627 2744]
677	27960391	2022-11-17 14:28:59.843347+00:00		t	18	73187000047673462	648518346499902531	73187000047670987	648518346488978410	[ 33145 105605 2740]	[ 33137 105639 2742]
678	27960448	2022-11-17 14:28:59.843347+00:00		t	22	73187000047567638	648518346499902531	73187000047619672	648518346488978410	[ 33283 105727 2716]	[ 33253 105741 2717]
680	17602842	2022-11-17 14:28:59.843347+00:00		t	26	72975687791062790	648518346521506809	72975687791069654	648518346477981653	[ 27235 100299 3064]	[ 27237 100271 3063]
681	17602845	2022-11-17 14:28:59.843347+00:00		t	16	72975687791062790	648518346521506809	72975687791092462	648518346487912272	[ 27233 100307 3065]	[ 27237 100263 3066]
682	41344370	2022-11-17 14:28:59.843347+00:00		t	25	73257368791844877	648518346499902531	73257368791819301	648518346488054046	[ 35295 106133 2709]	[ 35267 106155 2709]
684	36920948	2022-11-17 14:28:59.843347+00:00		t	16	72342712422451008	648518346501581144	72342712422433175	648518346507233352	[ 9339 110499 2555]	[ 9357 110493 2554]
685	37197014	2022-11-17 14:28:59.843347+00:00		t	24	73187137553968942	648518346518740959	73187137553975953	648518346494038560	[ 33545 108669 2946]	[ 33563 108639 2947]
686	17602934	2022-11-17 14:28:59.843347+00:00		t	18	72975687791112851	648518346518741215	72975687791086634	648518346487912272	[27323 99957 3070]	[27353 99963 3069]
691	44675553	2022-11-17 14:28:59.843347+00:00		t	60	72694487759239040	648518346514448583	72694487759231441	648518346476657526	[ 19587 107183 3125]	[ 19617 107179 3125]
692	44675585	2022-11-17 14:28:59.843347+00:00		t	37	72694487759243687	648518346514448583	72694487759241478	648518346494933426	[ 19653 107069 3125]	[ 19673 107093 3126]
693	23465387	2022-11-17 14:28:59.843347+00:00		t	16	72905731229305615	648518346514448583	72905731229316991	648518346494933426	[ 24845 111563 2713]	[ 24847 111597 2713]
694	11674701	2022-11-17 14:28:59.843347+00:00		t	12	72764856436346604	648518346514448583	72764856436361636	648518346494933426	[ 20821 106943 3071]	[ 20801 106921 3072]
696	38147630	2022-11-17 14:28:59.843347+00:00		t	35	72905662509986172	648518346501581144	72905662509986166	648518346514448583	[ 24733 109425 2764]	[ 24697 109439 2764]
697	31302394	2022-11-17 14:28:59.843347+00:00		t	23	72553818990063211	648518346467364359	72553818990279064	648518346514448583	[ 15047 108749 3090]	[ 15035 108791 3091]
698	34317129	2022-11-17 14:28:59.843347+00:00		t	32	72835225180188868	648518346486716621	72835225180187196	648518346514448583	[ 23263 106817 2962]	[ 23239 106791 2962]
699	2076121	2022-11-17 14:28:59.843347+00:00		t	47	72553681618486832	648518346467364359	72553681618468209	648518346514448583	[ 14493 104555 3249]	[ 14527 104531 3249]
701	22973695	2022-11-17 14:28:59.843347+00:00		t	13	72413081300609079	648518346501581144	72413081300616183	648518346514448583	[ 10735 110445 2718]	[ 10711 110419 2718]
702	23385547	2022-11-17 14:28:59.843347+00:00		t	24	72694487759293447	648518346491888552	72694419039828254	648518346514448583	[ 19317 106497 3155]	[ 19327 106471 3157]
704	20472728	2022-11-17 14:28:59.843347+00:00		t	50	72764856436319691	648518346491888552	72764856436332711	648518346514448583	[ 22105 106701 3063]	[ 22131 106713 3064]
705	20262960	2022-11-17 14:28:59.843347+00:00		t	30	72553681618470637	648518346501581144	72553681618475398	648518346496729980	[ 15975 104569 3245]	[ 15941 104557 3245]
706	20262963	2022-11-17 14:28:59.843347+00:00		t	15	72553681618458747	648518346501581144	72553681618454073	648518346496729980	[ 15977 104615 3241]	[ 15951 104611 3241]
707	20262955	2022-11-17 14:28:59.843347+00:00		t	14	72553681618458747	648518346501581144	72553681618463337	648518346514448583	[ 15971 104605 3244]	[ 15935 104601 3244]
708	20263012	2022-11-17 14:28:59.843347+00:00		t	49	72553681618519485	648518346501581144	72553681618507434	648518346514448583	[ 16117 104615 3265]	[ 16091 104585 3266]
710	17602884	2022-11-17 14:28:59.843347+00:00		t	14	72975687791001952	648518346502916595	72975687790977437	648518346477981653	[ 27297 100019 3021]	[27287 99985 3021]
716	13626906	2022-11-17 14:28:59.843347+00:00		t	14	72553750270943566	648518346501581144	72553750270948263	648518346514448583	[ 14651 106569 3145]	[ 14623 106603 3147]
719	37490805	2022-11-17 14:28:59.843347+00:00		t	63	72553681618384456	648518346491888552	72553681618408956	648518346477963245	[ 14707 105965 3218]	[ 14673 105967 3218]
721	37196680	2022-11-17 14:28:59.843347+00:00		t	30	73187137553856477	648518346497475608	73187137553857029	648518346498554608	[ 32853 108621 2912]	[ 32829 108649 2912]
728	37197116	2022-11-17 14:28:59.843347+00:00		t	18	73187137553926303	648518346518740959	73187137553949571	648518346498554608	[ 33697 108579 2937]	[ 33717 108567 2939]
730	37197133	2022-11-17 14:28:59.843347+00:00		t	16	73187137553926767	648518346518740959	73187137553919406	648518346494038560	[ 33717 108593 2936]	[ 33755 108587 2937]
731	37197146	2022-11-17 14:28:59.843347+00:00		t	20	73187137553919405	648518346518740959	73187137553919406	648518346494038560	[ 33733 108581 2933]	[ 33775 108579 2934]
732	10817170	2022-11-17 14:28:59.843347+00:00		t	20	72342781074579210	648518346472619314	72342781074576896	648518346480125925	[ 9243 110861 2333]	[ 9211 110875 2334]
734	2076135	2022-11-17 14:28:59.843347+00:00		t	38	72553681618458869	648518346467364359	72553681618477871	648518346509569667	[ 14495 104781 3248]	[ 14533 104779 3248]
735	2076139	2022-11-17 14:28:59.843347+00:00		t	67	72553681618502911	648518346467364359	72553681618489022	648518346509569667	[ 14505 104577 3249]	[ 14543 104569 3249]
736	2076133	2022-11-17 14:28:59.843347+00:00		t	31	72553681618443808	648518346501581144	72553681618449019	648518346509569667	[ 14537 104469 3235]	[ 14533 104473 3238]
738	2076190	2022-11-17 14:28:59.843347+00:00		t	30	72553681618334866	648518346501581144	72553681618228715	648518346477963245	[ 14579 104807 3211]	[ 14603 104837 3211]
739	2076213	2022-11-17 14:28:59.843347+00:00		t	45	72553681618310031	648518346501581144	72553681618379941	648518346477963245	[ 14625 104701 3217]	[ 14653 104721 3217]
743	44288172	2022-11-17 14:28:59.843347+00:00		t	35	72342781141762692	648518346501581144	72342781141760262	648518346476657526	[ 9579 111367 2502]	[ 9545 111357 2504]
744	32535848	2022-11-17 14:28:59.843347+00:00		t	26	72483244155008791	648518346501581144	72483244155008828	648518346476657526	[ 14139 102815 3312]	[ 14103 102829 3313]
746	20472816	2022-11-17 14:28:59.843347+00:00		t	27	72764856436269081	648518346473080420	72764856436281177	648518346481857725	[ 22315 106841 3040]	[ 22337 106871 3040]
748	16180949	2022-11-17 14:28:59.843347+00:00		t	39	72342712489364528	648518346479427282	72342712489378113	648518346509569667	[ 9273 109687 2607]	[ 9265 109729 2608]
749	16180995	2022-11-17 14:28:59.843347+00:00		t	17	72342712489364528	648518346479427282	72342712489369161	648518346509569667	[ 9305 109697 2604]	[ 9315 109731 2604]
750	44288587	2022-11-17 14:28:59.843347+00:00		t	30	72342781141782094	648518346501581144	72342781141788773	648518346477034696	[ 9953 111477 2513]	[ 9979 111505 2514]
752	36700038	2022-11-17 14:28:59.843347+00:00		t	26	72413150019910593	648518346472653065	72413150019913948	648518346496335735	[ 10897 111731 2700]	[ 10887 111757 2704]
754	2076123	2022-11-17 14:28:59.843347+00:00		t	26	72553681618465963	648518346467364359	72553681618458949	648518346494933426	[ 14497 105085 3239]	[ 14513 105061 3240]
755	30010292	2022-11-17 14:28:59.843347+00:00		t	16	72976031187135757	648518346501581144	72976031187133085	648518346480666625	[ 27251 109905 2674]	[ 27219 109927 2674]
756	42731032	2022-11-17 14:28:59.843347+00:00		t	58	72342712422380226	648518346467364359	72342712422365834	648518346494933426	[ 8931 110487 2526]	[ 8933 110457 2525]
757	42731050	2022-11-17 14:28:59.843347+00:00		t	30	72342712422353449	648518346501581144	72342712422341825	648518346480125925	[ 8927 109905 2516]	[ 8951 109887 2514]
759	29891277	2022-11-17 14:28:59.843347+00:00		t	33	72553612965855141	648518346501581144	72553612965853720	648518346482976742	[ 14983 102685 3339]	[ 14985 102717 3340]
760	42731184	2022-11-17 14:28:59.843347+00:00		t	17	72342712422368097	648518346501581144	72342712422370553	648518346480125925	[ 9113 110213 2528]	[ 9079 110209 2530]
761	44288232	2022-11-17 14:28:59.843347+00:00		t	30	72342781141819192	648518346501581144	72342781141819177	648518346476657526	[ 9659 111489 2528]	[ 9629 111483 2529]
763	44288262	2022-11-17 14:28:59.843347+00:00		t	20	72342781141819227	648518346501581144	72342781141836523	648518346476657526	[ 9685 111493 2531]	[ 9651 111491 2531]
768	13626806	2022-11-17 14:28:59.843347+00:00		t	16	72553750270709177	648518346501581144	72553750270794081	648518346496729980	[ 14433 106745 3092]	[ 14461 106759 3092]
769	13626786	2022-11-17 14:28:59.843347+00:00		t	40	72553750270908479	648518346501581144	72553750270875097	648518346494933426	[ 14405 106763 3124]	[ 14433 106785 3124]
770	13626812	2022-11-17 14:28:59.843347+00:00		t	52	72553750270897449	648518346501581144	72553750270888016	648518346494933426	[ 14435 106639 3120]	[ 14469 106651 3120]
772	36920847	2022-11-17 14:28:59.843347+00:00		t	34	72342712422353542	648518346501581144	72342712422355879	648518346481857725	[ 9257 110055 2515]	[ 9251 110021 2516]
773	42731109	2022-11-17 14:28:59.843347+00:00		t	39	72342712422209748	648518346467364359	72342712422218129	648518346481857725	[ 8993 110579 2470]	[ 9013 110583 2469]
774	2076258	2022-11-17 14:28:59.843347+00:00		t	16	72553681618310031	648518346501581144	72553681618217141	648518346494933170	[ 14683 104671 3211]	[ 14713 104691 3212]
775	20472670	2022-11-17 14:28:59.843347+00:00		t	14	72764856436276530	648518346476657526	72764856436266635	648518346494933426	[ 21955 107085 3040]	[ 21973 107087 3039]
777	2076127	2022-11-17 14:28:59.843347+00:00		t	35	72553681618458869	648518346467364359	72553681618463437	648518346476657526	[ 14495 104775 3246]	[ 14523 104759 3246]
778	2076136	2022-11-17 14:28:59.843347+00:00		t	19	72553681618447082	648518346467364359	72553681618437058	648518346476657526	[ 14505 105103 3236]	[ 14535 105075 3236]
781	41116506	2022-11-17 14:28:59.843347+00:00		t	41	72342712288173418	648518346501581144	72342712288178533	648518346481857725	[ 9383 110229 2276]	[ 9351 110231 2276]
782	44288181	2022-11-17 14:28:59.843347+00:00		t	22	72342781141749398	648518346501581144	72342781141756024	648518346476657526	[ 9587 111395 2500]	[ 9551 111403 2500]
783	44288191	2022-11-17 14:28:59.843347+00:00		t	24	72342781141741944	648518346501581144	72342781141749360	648518346476657526	[ 9591 111405 2499]	[ 9561 111427 2499]
784	44288233	2022-11-17 14:28:59.843347+00:00		t	18	72342781141786644	648518346501581144	72342781141788751	648518346476657526	[ 9647 111507 2505]	[ 9623 111517 2506]
785	41116542	2022-11-17 14:28:59.843347+00:00		t	39	72342712288222667	648518346501581144	72342712288204891	648518346481857725	[ 9425 110267 2291]	[ 9401 110295 2291]
786	11592012	2022-11-17 14:28:59.843347+00:00		t	14	72413081367784688	648518346467364359	72413081367800501	648518346476657526	[ 11151 110117 2873]	[ 11179 110107 2875]
787	41156386	2022-11-17 14:28:59.843347+00:00		t	27	72413081367834326	648518346498002535	72413081367829553	648518346476657526	[ 11965 110351 2891]	[ 11979 110357 2892]
788	44675572	2022-11-17 14:28:59.843347+00:00		t	19	72694487759239040	648518346514448583	72694487759226194	648518346476657526	[ 19627 107071 3123]	[ 19647 107103 3123]
791	36920950	2022-11-17 14:28:59.843347+00:00		t	108	72342712422407155	648518346501581144	72342712422427604	648518346481857725	[ 9391 110003 2536]	[ 9369 109977 2537]
796	5652036	2022-11-17 14:28:59.843347+00:00		t	24	72905593790487269	648518346501581144	72905593790477367	648518346476657526	[ 26277 108057 2756]	[ 26293 108037 2755]
797	2581369	2022-11-17 14:28:59.843347+00:00		t	15	72483450179084967	648518346501581144	72483450179075966	648518346476657526	[ 13713 109261 3023]	[ 13697 109263 3021]
798	2581332	2022-11-17 14:28:59.843347+00:00		t	22	72483450179124255	648518346501581144	72483450179131104	648518346481857725	[ 13603 109397 3036]	[ 13571 109427 3038]
799	2581333	2022-11-17 14:28:59.843347+00:00		t	20	72483450179084961	648518346501581144	72483450179084938	648518346481857725	[ 13595 109257 3023]	[ 13573 109265 3022]
800	2581338	2022-11-17 14:28:59.843347+00:00		t	36	72483450179138869	648518346501581144	72483450179142527	648518346481857725	[ 13607 109243 3047]	[ 13595 109281 3048]
801	41156516	2022-11-17 14:28:59.843347+00:00		t	20	72483450112054096	648518346494008718	72413081367893559	648518346476657526	[ 12299 110585 2926]	[ 12271 110565 2927]
805	5652011	2022-11-17 14:28:59.843347+00:00		t	21	72905593790512761	648518346501581144	72905593790505238	648518346481857725	[ 26215 107949 2768]	[ 26221 107923 2768]
806	5652012	2022-11-17 14:28:59.843347+00:00		t	22	72905593790494634	648518346501581144	72905593790505238	648518346481857725	[ 26217 107965 2765]	[ 26221 107937 2765]
807	42815796	2022-11-17 14:28:59.843347+00:00		t	15	72905731229143796	648518346473080420	72905731229326179	648518346494932914	[ 26145 111621 2704]	[ 26151 111651 2705]
808	39599995	2022-11-17 14:28:59.843347+00:00		t	20	72835225180411465	648518346501581144	72835225180407729	648518346481857725	[ 23765 106619 2987]	[ 23799 106621 2986]
809	197328	2022-11-17 14:28:59.843347+00:00		t	20	72975756443312474	648518346500717528	72975756443305104	648518346500641203	[ 26861 101921 2878]	[ 26871 101949 2878]
810	197333	2022-11-17 14:28:59.843347+00:00		t	22	72975756443305099	648518346500717528	72975756443305104	648518346500641203	[ 26879 101971 2874]	[ 26879 101975 2875]
811	44288157	2022-11-17 14:28:59.843347+00:00		t	12	72342781141845553	648518346467364359	72342781141848009	648518346494933426	[ 9543 110837 2540]	[ 9529 110851 2542]
814	5652000	2022-11-17 14:28:59.843347+00:00		t	26	72905593790542207	648518346501581144	72905593790537457	648518346507233352	[ 26189 107889 2779]	[ 26191 107861 2780]
815	23008854	2022-11-17 14:28:59.843347+00:00		t	23	72624050362700482	648518346473080420	72624050362688831	648518346507233352	[ 16807 105073 3255]	[ 16833 105039 3256]
816	16181190	2022-11-17 14:28:59.843347+00:00		t	19	72342712489350613	648518346501581144	72342712489340471	648518346507233352	[ 9569 109613 2592]	[ 9573 109643 2594]
817	44288078	2022-11-17 14:28:59.843347+00:00		t	41	72342781141699433	648518346501581144	72342781141694016	648518346507233352	[ 9401 110613 2474]	[ 9427 110593 2474]
818	27169412	2022-11-17 14:28:59.843347+00:00		t	25	72905731162498937	648518346501581144	72905731162518187	648518346481857725	[ 25631 111839 2692]	[ 25653 111809 2694]
823	27389778	2022-11-17 14:28:59.843347+00:00		t	15	72553818923349198	648518346481857725	72553818923359857	648518346494933426	[ 15593 108965 3037]	[ 15595 108935 3037]
824	7492143	2022-11-17 14:28:59.843347+00:00		t	12	72835225113456466	648518346476657526	72835225113460277	648518346494933426	[ 24495 107287 2907]	[ 24515 107281 2909]
825	44288286	2022-11-17 14:28:59.843347+00:00		t	30	72342781141677508	648518346476657526	72342781141684604	648518346494933426	[ 9657 111127 2471]	[ 9673 111153 2471]
830	2076247	2022-11-17 14:28:59.843347+00:00		t	28	72553681618212348	648518346501581144	72553681618332181	648518346496729980	[ 14663 104639 3214]	[ 14697 104641 3215]
831	42731064	2022-11-17 14:28:59.843347+00:00		t	40	72342712422341876	648518346501581144	72342712422337041	648518346494932914	[ 8939 109921 2516]	[ 8965 109941 2516]
832	20262958	2022-11-17 14:28:59.843347+00:00		t	19	72553681618470637	648518346501581144	72553681618495409	648518346496729980	[ 15961 104563 3249]	[ 15937 104541 3250]
834	42815901	2022-11-17 14:28:59.843347+00:00		t	32	72905731229341992	648518346490230490	72905731229349151	648518346494932914	[ 26375 111985 2720]	[ 26369 112005 2722]
835	39600144	2022-11-17 14:28:59.843347+00:00		t	22	72835225180432909	648518346473080420	72835225180430354	648518346480666625	[ 24155 106919 2995]	[ 24119 106929 2996]
836	39600231	2022-11-17 14:28:59.843347+00:00		t	46	72835225180422888	648518346473080420	72835225180420523	648518346480666625	[ 24235 106921 2993]	[ 24225 106951 2993]
838	42815679	2022-11-17 14:28:59.843347+00:00		t	13	72905731229320356	648518346491888552	72905731229263615	648518346494932914	[ 25903 111707 2704]	[ 25957 111699 2704]
839	42815830	2022-11-17 14:28:59.843347+00:00		t	31	72905731229351416	648518346490230490	72905731229360686	648518346494932914	[ 26193 111689 2728]	[ 26223 111695 2729]
840	14225054	2022-11-17 14:28:59.843347+00:00		t	33	72483450112034569	648518346479847574	72483450112032210	648518346489572037	[ 12511 109677 2915]	[ 12525 109719 2915]
845	16551704	2022-11-17 14:28:59.843347+00:00		t	27	72623775350492348	648518346465091957	72623775350481734	648518346487912272	[17529 97165 2970]	[17521 97209 2971]
848	41116613	2022-11-17 14:28:59.843347+00:00		t	15	72342712288222543	648518346501581144	72342712288247639	648518346481857725	[ 9475 110047 2302]	[ 9473 110013 2302]
849	41116527	2022-11-17 14:28:59.843347+00:00		t	42	72342712288147310	648518346501581144	72342712288131734	648518346514448583	[ 9417 110131 2270]	[ 9379 110137 2270]
850	41156334	2022-11-17 14:28:59.843347+00:00		t	12	72413081367862339	648518346501581144	72413081367860076	648518346509569667	[ 11839 110161 2907]	[ 11855 110203 2906]
851	41116619	2022-11-17 14:28:59.843347+00:00		t	14	72342712288225538	648518346501581144	72342712288225636	648518346481857725	[ 9495 110317 2297]	[ 9473 110339 2297]
852	41116524	2022-11-17 14:28:59.843347+00:00		t	27	72342712288207249	648518346501581144	72342712288209494	648518346480666625	[ 9399 110133 2294]	[ 9371 110119 2293]
853	41116529	2022-11-17 14:28:59.843347+00:00		t	16	72342712288147310	648518346501581144	72342712288178449	648518346480666625	[ 9411 110127 2271]	[ 9383 110117 2272]
854	41116617	2022-11-17 14:28:59.843347+00:00		t	32	72342712288222487	648518346501581144	72342712288217166	648518346480666625	[ 9495 110039 2298]	[ 9475 110023 2299]
856	42731209	2022-11-17 14:28:59.843347+00:00		t	38	72342712422280603	648518346497880310	72342712422275856	648518346480666625	[ 9127 109851 2485]	[ 9101 109873 2486]
857	42731252	2022-11-17 14:28:59.843347+00:00		t	63	72342712422360477	648518346472619314	72342712422336816	648518346480666625	[ 9161 109593 2513]	[ 9157 109631 2515]
858	44288082	2022-11-17 14:28:59.843347+00:00		t	23	72342781141686820	648518346501581144	72342781141670346	648518346480666625	[ 9417 110769 2466]	[ 9431 110787 2466]
859	25455894	2022-11-17 14:28:59.843347+00:00		t	34	72342712556283306	648518346501581144	72342712556283067	648518346480666625	[ 9689 110385 2699]	[ 9665 110369 2699]
861	42731065	2022-11-17 14:28:59.843347+00:00		t	31	72342712422353557	648518346501581144	72342712422355903	648518346507233352	[ 8941 110069 2522]	[ 8967 110079 2522]
862	42730941	2022-11-17 14:28:59.843347+00:00		t	16	72342712422384845	648518346501581144	72342712422404800	648518346514448583	[ 8809 110143 2530]	[ 8843 110159 2531]
863	42731019	2022-11-17 14:28:59.843347+00:00		t	20	72342712422382347	648518346501581144	72342712422372953	648518346486753761	[ 8913 110089 2527]	[ 8917 110125 2528]
864	44082152	2022-11-17 14:28:59.843347+00:00		t	40	72413149953044444	648518346501581144	72413149953041911	648518346514448583	[ 10475 110801 2618]	[ 10459 110765 2619]
865	44082231	2022-11-17 14:28:59.843347+00:00		t	19	72413149952978146	648518346501581144	72413149952991685	648518346514448583	[ 10553 110699 2590]	[ 10557 110673 2589]
866	44288524	2022-11-17 14:28:59.843347+00:00		t	26	72342781141838827	648518346501581144	72342781141826106	648518346481856445	[ 9889 111297 2534]	[ 9903 111263 2534]
867	2581543	2022-11-17 14:28:59.843347+00:00		t	18	72483450179148606	648518346501581144	72483450179152667	648518346496729980	[ 13941 109035 3054]	[ 13929 109073 3054]
868	44288575	2022-11-17 14:28:59.843347+00:00		t	73	72342781141808543	648518346501581144	72342781141786573	648518346481856445	[ 9941 111431 2515]	[ 9963 111405 2515]
869	44288564	2022-11-17 14:28:59.843347+00:00		t	91	72342781141831132	648518346501581144	72342781141836383	648518346486753761	[ 9917 111301 2535]	[ 9959 111281 2535]
870	44288578	2022-11-17 14:28:59.843347+00:00		t	17	72342781141784127	648518346501581144	72342781141786531	648518346481857725	[ 9945 111421 2512]	[ 9963 111387 2512]
871	44288553	2022-11-17 14:28:59.843347+00:00		t	51	72342781141831132	648518346501581144	72342781141826157	648518346480666625	[ 9905 111323 2534]	[ 9935 111313 2533]
873	8039512	2022-11-17 14:28:59.843347+00:00		t	25	72905593857455294	648518346501581144	72905593857505068	648518346476657526	[ 25133 106519 2856]	[ 25141 106557 2858]
874	19813220	2022-11-17 14:28:59.843347+00:00		t	12	72905731229468741	648518346501581144	72905731229458891	648518346514448583	[ 26407 111245 2767]	[ 26399 111213 2769]
875	44288712	2022-11-17 14:28:59.843347+00:00		t	50	72342781141869758	648518346501581144	72342781141845930	648518346480666625	[ 10077 111335 2546]	[ 10113 111331 2546]
876	44288585	2022-11-17 14:28:59.843347+00:00		t	31	72342781141848293	648518346501581144	72342781141836449	648518346480666625	[ 9973 111427 2536]	[ 9973 111399 2538]
877	44288621	2022-11-17 14:28:59.843347+00:00		t	17	72342781141806165	648518346501581144	72342781141812798	648518346481856445	[ 9989 111441 2521]	[ 10021 111419 2522]
878	44288628	2022-11-17 14:28:59.843347+00:00		t	13	72342781141817082	648518346501581144	72342781141833871	648518346481856445	[ 10005 111433 2534]	[ 10025 111405 2535]
879	9108767	2022-11-17 14:28:59.843347+00:00		t	12	72553818923420466	648518346501581144	72553818923425467	648518346494933170	[ 15177 108943 3062]	[ 15143 108947 3062]
880	41156359	2022-11-17 14:28:59.843347+00:00		t	32	72413081367815782	648518346501581144	72413081367853103	648518346509569667	[ 11941 110177 2899]	[ 11917 110215 2900]
881	32535837	2022-11-17 14:28:59.843347+00:00		t	29	72483244154998890	648518346501581144	72483244154991575	648518346482976742	[ 14115 102935 3304]	[ 14087 102935 3305]
882	10206352	2022-11-17 14:28:59.843347+00:00		t	16	72553681551553878	648518346501581144	72553681551585386	648518346477963245	[ 14633 104785 3205]	[ 14649 104819 3206]
883	8039519	2022-11-17 14:28:59.843347+00:00		t	30	72905593857455294	648518346501581144	72905593857494857	648518346501288024	[ 25153 106549 2853]	[ 25159 106591 2854]
884	4391569	2022-11-17 14:28:59.843347+00:00		t	48	72342781275907392	648518346501581144	72342781275907323	648518346514448583	[ 9459 110715 2718]	[ 9475 110679 2718]
885	4391515	2022-11-17 14:28:59.843347+00:00		t	30	72342781275916633	648518346501581144	72342781275914174	648518346481857725	[ 9315 110687 2721]	[ 9323 110659 2720]
886	4391585	2022-11-17 14:28:59.843347+00:00		t	33	72342781275916633	648518346501581144	72342781275921449	648518346480666625	[ 9487 110697 2721]	[ 9519 110669 2721]
887	2581357	2022-11-17 14:28:59.843347+00:00		t	17	72483450179105845	648518346501581144	72483450179110721	648518346477034696	[ 13653 109405 3034]	[ 13647 109439 3033]
888	27389625	2022-11-17 14:28:59.843347+00:00		t	37	72553818923434080	648518346501581144	72553818923425310	648518346476657526	[ 15429 108793 3067]	[ 15415 108771 3067]
889	13626916	2022-11-17 14:28:59.843347+00:00		t	20	72553750270901868	648518346501581144	72553750270904187	648518346476657526	[ 14607 106663 3131]	[ 14635 106649 3130]
890	13626917	2022-11-17 14:28:59.843347+00:00		t	86	72553750270918543	648518346501581144	72553750270913444	648518346476657526	[ 14599 106685 3134]	[ 14637 106703 3134]
891	13626930	2022-11-17 14:28:59.843347+00:00		t	19	72553750270899773	648518346501581144	72553750270921467	648518346494933426	[ 14607 106683 3131]	[ 14649 106683 3132]
892	13626949	2022-11-17 14:28:59.843347+00:00		t	16	72553750270901563	648518346501581144	72553750270885333	648518346494071307	[ 14667 106503 3125]	[ 14679 106503 3124]
893	16181207	2022-11-17 14:28:59.843347+00:00		t	27	72342712489582942	648518346501581144	72342712489654360	648518346494071307	[ 9653 110523 2696]	[ 9617 110527 2696]
894	44717685	2022-11-17 14:28:59.843347+00:00		t	32	72342781141881786	648518346489054813	72342781141900949	648518346481857725	[ 9151 110743 2563]	[ 9137 110723 2563]
895	40033496	2022-11-17 14:28:59.843347+00:00		t	31	72342712556528894	648518346501581144	72342712556508565	648518346481857725	[ 9109 110157 2753]	[ 9105 110203 2753]
896	32989819	2022-11-17 14:28:59.843347+00:00		t	35	72694487759308165	648518346501581144	72694487759299712	648518346476657526	[ 18611 106893 3151]	[ 18601 106869 3152]
897	37631513	2022-11-17 14:28:59.843347+00:00		t	17	72623981576364530	648518346489054813	72623981643013294	648518346501288024	[ 16451 104259 3209]	[ 16413 104253 3210]
898	36214760	2022-11-17 14:28:59.843347+00:00		t	51	72483450179011839	648518346489054813	72483450179023771	648518346486753761	[ 13141 109329 2998]	[ 13145 109301 2998]
899	44288048	2022-11-17 14:28:59.843347+00:00		t	43	72342781141855244	648518346489054813	72342781141872021	648518346481856445	[ 9399 111141 2548]	[ 9383 111175 2549]
900	36922999	2022-11-17 14:28:59.843347+00:00		t	53	72553681551407287	648518346498002535	72553681551414381	648518346501288024	[ 14839 106127 3146]	[ 14885 106125 3147]
901	2581214	2022-11-17 14:28:59.843347+00:00		t	23	72483450179016742	648518346489054813	72483450179049124	648518346486753761	[ 13407 109283 3004]	[ 13427 109267 3006]
904	8039485	2022-11-17 14:28:59.843347+00:00		t	28	72905525138053813	648518346501581144	72905593857535710	648518346476657526	[ 25045 106481 2871]	[ 25067 106507 2872]
905	2277994	2022-11-17 14:28:59.843347+00:00		t	19	72905593790455760	648518346492247435	72905593790460187	648518346480125925	[ 25995 106713 2748]	[ 25991 106741 2749]
906	41116805	2022-11-17 14:28:59.843347+00:00		t	43	72342712288150140	648518346501581144	72342712288183184	648518346480125925	[ 9675 110123 2284]	[ 9703 110109 2284]
907	5651996	2022-11-17 14:28:59.843347+00:00		t	35	72905593790518270	648518346501581144	72905593790537752	648518346480125925	[ 26169 108261 2777]	[ 26181 108301 2779]
909	5652022	2022-11-17 14:28:59.843347+00:00		t	37	72905593790520809	648518346501581144	72905593790547627	648518346480125925	[ 26217 108219 2783]	[ 26251 108215 2783]
910	41116505	2022-11-17 14:28:59.843347+00:00		t	20	72342712288231354	648518346501581144	72342712288207306	648518346480125925	[ 9381 110257 2292]	[ 9347 110275 2291]
911	5652008	2022-11-17 14:28:59.843347+00:00		t	21	72905593790542567	648518346473080420	72905593790537752	648518346480125925	[ 26245 108329 2782]	[ 26217 108313 2783]
912	25456004	2022-11-17 14:28:59.843347+00:00		t	25	72342712556498419	648518346497880310	72342712556498425	648518346480125925	[ 9849 110135 2742]	[ 9879 110149 2743]
913	25456098	2022-11-17 14:28:59.843347+00:00		t	39	72342712556440729	648518346501581144	72342712556480964	648518346480125925	[ 10029 110079 2730]	[ 10007 110105 2732]
914	25456193	2022-11-17 14:28:59.843347+00:00		t	28	72342712556403176	648518346501581144	72342712556413685	648518346480125925	[ 10111 110323 2708]	[ 10123 110317 2710]
916	26484077	2022-11-17 14:28:59.843347+00:00		t	65	72342712355039976	648518346472619314	72342712354956149	648518346480125925	[ 9385 110561 2318]	[ 9363 110533 2318]
917	23008735	2022-11-17 14:28:59.843347+00:00		t	32	72624050362637199	648518346491888552	72624050362658784	648518346480125925	[ 16543 104823 3236]	[ 16553 104859 3236]
922	33729618	2022-11-17 14:28:59.843347+00:00		t	62	72905525071306781	648518346479847574	72905525071134407	648518346489572037	[ 26211 105747 2810]	[ 26235 105737 2809]
926	24463510	2022-11-17 14:28:59.843347+00:00		t	18	72905456485638959	648518346502916595	72905456485642435	648518346483783343	[ 26473 104025 2965]	[ 26455 103977 2966]
931	2177967	2022-11-17 14:28:59.843347+00:00		t	18	72764787716952794	648518346531401754	72764787716988895	648518346500681907	[ 22295 104877 3072]	[ 22335 104869 3072]
935	17297543	2022-11-17 14:28:59.843347+00:00		t	27	72975825095789895	648518346531401754	72975825095799620	648518346486653999	[ 27011 103639 2797]	[ 26981 103663 2798]
936	41116819	2022-11-17 14:28:59.843347+00:00		t	60	72342712288199871	648518346501581144	72342712288190355	648518346481857725	[ 9697 110157 2284]	[ 9721 110161 2284]
938	22973723	2022-11-17 14:28:59.843347+00:00		t	38	72413081300726165	648518346498002535	72413081300728709	648518346481857725	[ 10699 110357 2762]	[ 10737 110355 2763]
939	34892214	2022-11-17 14:28:59.843347+00:00		t	20	72623844070062980	648518346531401754	72623844070055582	648518346486653999	[17543 99633 3028]	[17557 99677 3029]
940	27389716	2022-11-17 14:28:59.843347+00:00		t	22	72553818923433311	648518346467364359	72553818923436995	648518346481857725	[ 15519 108637 3062]	[ 15531 108665 3063]
941	5651964	2022-11-17 14:28:59.843347+00:00		t	21	72905593790494916	648518346501581144	72905593790508256	648518346481857725	[ 26095 108417 2766]	[ 26089 108463 2767]
942	40033499	2022-11-17 14:28:59.843347+00:00		t	34	72342712556539408	648518346501581144	72342712556542149	648518346481857725	[ 9109 110141 2760]	[ 9117 110167 2762]
943	40033508	2022-11-17 14:28:59.843347+00:00		t	12	72342712556531445	648518346501581144	72342712556542149	648518346481857725	[ 9137 110161 2756]	[ 9141 110213 2757]
946	44082093	2022-11-17 14:28:59.843347+00:00		t	20	72413149952772156	648518346481857725	72413149952771989	648518346494933426	[ 10323 111271 2574]	[ 10357 111267 2574]
948	25456211	2022-11-17 14:28:59.843347+00:00		t	19	72342712556398645	648518346501581144	72342712556419579	648518346481857725	[ 10123 110349 2708]	[ 10139 110373 2709]
949	27169406	2022-11-17 14:28:59.843347+00:00		t	16	72905731162499016	648518346501581144	72905731162492661	648518346481857725	[ 25623 111849 2691]	[ 25643 111829 2690]
950	30494739	2022-11-17 14:28:59.843347+00:00		t	47	72413150020118768	648518346501581144	72413150020123100	648518346481857725	[ 10511 110655 2723]	[ 10483 110653 2724]
951	4391538	2022-11-17 14:28:59.843347+00:00		t	20	72342781275907392	648518346501581144	72342781275909619	648518346481857725	[ 9417 110739 2718]	[ 9397 110709 2717]
952	25455739	2022-11-17 14:28:59.843347+00:00		t	21	72342712556478688	648518346501581144	72342712556467058	648518346481857725	[ 9309 110105 2735]	[ 9307 110095 2733]
953	41156290	2022-11-17 14:28:59.843347+00:00		t	25	72413081367839152	648518346498002535	72413081367845996	648518346481857725	[ 11789 110275 2896]	[ 11789 110245 2898]
955	2187758	2022-11-17 14:28:59.843347+00:00		t	34	72342712489375853	648518346501581144	72342712489380325	648518346481857725	[ 9643 109537 2607]	[ 9621 109559 2609]
956	2581305	2022-11-17 14:28:59.843347+00:00		t	15	72483450179121934	648518346501581144	72483450179131104	648518346481857725	[ 13553 109347 3037]	[ 13537 109385 3037]
959	44288355	2022-11-17 14:28:59.843347+00:00		t	18	72342781141682091	648518346467364359	72342781141704971	648518346481857725	[ 9717 111073 2471]	[ 9713 111099 2473]
960	41156305	2022-11-17 14:28:59.843347+00:00		t	46	72413081367787531	648518346498002535	72413081367792960	648518346481857725	[ 11785 110287 2873]	[ 11813 110255 2874]
961	41155998	2022-11-17 14:28:59.843347+00:00		t	39	72413081367862430	648518346501581144	72413081367843792	648518346481857725	[ 11411 110303 2899]	[ 11385 110331 2900]
963	27389658	2022-11-17 14:28:59.843347+00:00		t	41	72553818923430817	648518346501581144	72553818923425331	648518346481857725	[ 15463 108787 3067]	[ 15463 108763 3066]
964	27389767	2022-11-17 14:28:59.843347+00:00		t	38	72553818923551205	648518346501581144	72553818923458024	648518346481857725	[ 15609 108707 3071]	[ 15587 108679 3072]
965	10034862	2022-11-17 14:28:59.843347+00:00		t	47	72976031253811731	648518346491888552	72976031254035609	648518346481857725	[ 26979 108819 2710]	[ 26943 108817 2710]
966	10034806	2022-11-17 14:28:59.843347+00:00		t	29	72976031254071442	648518346501581144	72976031254076622	648518346481857725	[ 26861 108695 2729]	[ 26855 108731 2730]
967	10034855	2022-11-17 14:28:59.843347+00:00		t	15	72976031254040515	648518346501581144	72976031254042726	648518346481857725	[ 26947 108675 2718]	[ 26941 108709 2719]
970	6654492	2022-11-17 14:28:59.843347+00:00		t	14	72905593924863631	648518346473084516	72905593924848495	648518346487705300	[ 26175 107671 3068]	[ 26181 107699 3067]
971	6654544	2022-11-17 14:28:59.843347+00:00		t	36	72905593924958535	648518346473084516	72905593924994685	648518346487705300	[ 26245 107613 3078]	[ 26243 107655 3079]
972	8094514	2022-11-17 14:28:59.843347+00:00		t	50	73046399931218457	648518346473084516	73046399931208671	648518346511235381	[ 29627 109363 2621]	[ 29633 109389 2620]
974	32990059	2022-11-17 14:28:59.843347+00:00		t	41	72694487759302470	648518346498002535	72694487759323488	648518346481857725	[ 18939 106657 3154]	[ 18963 106681 3155]
975	32989939	2022-11-17 14:28:59.843347+00:00		t	44	72694487759338190	648518346501581144	72694487759356563	648518346481857725	[ 18775 106927 3171]	[ 18785 106909 3174]
976	32989940	2022-11-17 14:28:59.843347+00:00		t	40	72694487759342718	648518346501581144	72694487759344990	648518346481857725	[ 18773 106879 3168]	[ 18787 106845 3168]
977	19444094	2022-11-17 14:28:59.843347+00:00		t	21	73187000114814610	648518346473084516	73187000114809837	648518346487705300	[ 33117 106349 2871]	[ 33075 106367 2871]
979	44675781	2022-11-17 14:28:59.843347+00:00		t	14	72694487759252930	648518346501581144	72694487759243701	648518346494933426	[ 20075 107047 3130]	[ 20107 107049 3131]
980	3826345	2022-11-17 14:28:59.843347+00:00		t	14	72905456418563510	648518346518741215	72905456418544536	648518346487912272	[ 25521 103051 2846]	[ 25499 103071 2847]
982	44288356	2022-11-17 14:28:59.843347+00:00		t	17	72342781141803841	648518346501581144	72342781141781950	648518346494933426	[ 9749 111295 2514]	[ 9717 111265 2513]
984	27389641	2022-11-17 14:28:59.843347+00:00		t	14	72553818923396151	648518346501581144	72553818923383753	648518346494933426	[ 15409 109059 3052]	[ 15429 109081 3051]
986	27389645	2022-11-17 14:28:59.843347+00:00		t	58	72553818923434213	648518346501581144	72553818923441577	648518346494933426	[ 15411 109059 3070]	[ 15437 109071 3072]
990	8039543	2022-11-17 14:28:59.843347+00:00		t	32	72905593857557796	648518346467364359	72905593857551114	648518346501288024	[ 25259 106563 2878]	[ 25231 106583 2877]
991	8039575	2022-11-17 14:28:59.843347+00:00		t	34	72905593857558426	648518346467364359	72905593857577933	648518346501288024	[ 25329 106641 2889]	[ 25353 106675 2889]
992	8039582	2022-11-17 14:28:59.843347+00:00		t	35	72905593857573004	648518346467364359	72905593857577933	648518346501288024	[ 25365 106621 2886]	[ 25373 106667 2887]
993	8039586	2022-11-17 14:28:59.843347+00:00		t	23	72905525138053817	648518346467364359	72905593857521612	648518346501288024	[ 25343 106489 2860]	[ 25371 106523 2862]
994	8039554	2022-11-17 14:28:59.843347+00:00		t	25	72905593857584831	648518346467364359	72905593857599572	648518346514448583	[ 25315 106635 2893]	[ 25293 106671 2895]
995	11591879	2022-11-17 14:28:59.843347+00:00		t	18	72413081367822733	648518346467364359	72413081367803072	648518346514448583	[ 11015 110419 2883]	[ 11051 110395 2884]
996	11591918	2022-11-17 14:28:59.843347+00:00		t	41	72413081367820404	648518346467364359	72413081367820420	648518346514448583	[ 11085 110249 2887]	[ 11111 110275 2887]
997	24285509	2022-11-17 14:28:59.843347+00:00		t	29	72342781209007140	648518346467364359	72342781208995156	648518346501288024	[ 9751 110701 2668]	[ 9795 110697 2669]
998	42730826	2022-11-17 14:28:59.843347+00:00		t	15	72342712422387672	648518346467364359	72342712422385388	648518346476657526	[ 8763 110557 2535]	[ 8735 110555 2535]
1006	41156285	2022-11-17 14:28:59.843347+00:00		t	15	72413081367787531	648518346498002535	72413081367784723	648518346494933426	[ 11759 110273 2873]	[ 11781 110239 2872]
1007	41155937	2022-11-17 14:28:59.843347+00:00		t	12	72413081367787709	648518346498002535	72413081367771713	648518346494933170	[ 11339 110451 2871]	[ 11319 110415 2872]
1008	44082383	2022-11-17 14:28:59.843347+00:00		t	54	72413149953175651	648518346498002535	72413149953200383	648518346514448583	[ 10725 110691 2680]	[ 10755 110715 2681]
1009	41155906	2022-11-17 14:28:59.843347+00:00		t	38	72413081367784547	648518346467364359	72413081367789995	648518346494933170	[ 11247 110005 2874]	[ 11279 110017 2875]
1010	2581252	2022-11-17 14:28:59.843347+00:00		t	27	72483450179019045	648518346489054813	72483450179033435	648518346494933170	[ 13433 109289 2999]	[ 13469 109297 3000]
1011	10735278	2022-11-17 14:28:59.843347+00:00		t	12	72553818923413306	648518346489054813	72553818923413321	648518346494933170	[ 14519 109717 3063]	[ 14539 109745 3062]
1013	8094445	2022-11-17 14:28:59.843347+00:00		t	37	73046399931368534	648518346496982580	73046399931325372	648518346511235381	[ 29439 109073 2661]	[ 29437 109117 2661]
1014	8094475	2022-11-17 14:28:59.843347+00:00		t	33	73046399931368534	648518346496982580	73046399931363214	648518346511235381	[ 29481 109059 2672]	[ 29503 109085 2673]
1016	5888023	2022-11-17 14:28:59.843347+00:00		t	25	72764787850955412	648518346487038617	72764787850942962	648518346514428359	[ 21389 106281 3267]	[ 21367 106283 3266]
1017	44362110	2022-11-17 14:28:59.843347+00:00		t	22	73116631437648375	648518346487038617	73116631437668011	648518346498554608	[ 32183 105665 2970]	[ 32221 105681 2971]
1018	8094528	2022-11-17 14:28:59.843347+00:00		t	38	73046399931155449	648518346487038617	73046399931174583	648518346511235381	[ 29631 109189 2597]	[ 29665 109165 2597]
1019	14556427	2022-11-17 14:28:59.843347+00:00		t	29	73046331345942217	648518346492304255	73046331345924948	648518346490136273	[ 29549 107995 2875]	[ 29543 107975 2874]
1022	23752912	2022-11-17 14:28:59.843347+00:00		t	12	72976099973669430	648518346487757122	72976031254147990	648518346531363354	[ 27827 110615 2773]	[ 27833 110589 2773]
1032	15753888	2022-11-17 14:28:59.843347+00:00		t	23	72975687790974693	648518346494217863	72975687790986679	648518346477981653	[27735 99393 3021]	[27773 99409 3023]
1035	4553565	2022-11-17 14:28:59.843347+00:00		t	16	72413149684792694	648518346499593822	72413149684819121	648518346487912272	[ 10565 112595 2171]	[ 10603 112575 2173]
1037	19443976	2022-11-17 14:28:59.843347+00:00		t	24	73187000114749017	648518346487038617	73187000114749037	648518346487705300	[ 32843 106051 2845]	[ 32841 106079 2846]
1038	44362103	2022-11-17 14:28:59.843347+00:00		t	20	73116631437648375	648518346487038617	73116631437685112	648518346503767201	[ 32175 105675 2968]	[ 32193 105711 2970]
1041	36021451	2022-11-17 14:28:59.843347+00:00		t	18	73187068700128433	648518346487038617	73187068700126307	648518346488978410	[ 33123 108223 2631]	[ 33161 108215 2633]
1042	26046683	2022-11-17 14:28:59.843347+00:00		t	20	73116700022958324	648518346487038617	73116700022962438	648518346524142085	[ 32755 106541 2729]	[ 32717 106541 2730]
1043	17866986	2022-11-17 14:28:59.843347+00:00		t	41	72694006521717857	648518346499593822	72694006521755242	648518346500641203	[18541 93321 2815]	[18551 93355 2816]
1044	44172033	2022-11-17 14:28:59.843347+00:00		t	39	73187000114601834	648518346487038617	73187000114597487	648518346494038560	[ 34345 106445 2827]	[ 34381 106439 2827]
1045	27315991	2022-11-17 14:28:59.843347+00:00		t	32	73046331412991557	648518346487038617	73046331412986804	648518346486545841	[ 29577 107909 2986]	[ 29611 107925 2986]
1046	44172037	2022-11-17 14:28:59.843347+00:00		t	12	73187000114591454	648518346487038617	73187000114597719	648518346494038560	[ 34403 106319 2829]	[ 34435 106341 2830]
1052	8136502	2022-11-17 14:28:59.843347+00:00		t	16	73117455937357767	648518346484222493	73117524656865564	648518346488912397	[ 31093 131035 2797]	[ 31097 131081 2797]
1062	186451	2022-11-17 14:28:59.843347+00:00		t	58	72905525138128878	648518346501288024	72905525138123852	648518346481856445	[ 25811 106059 2889]	[ 25793 106041 2889]
1064	197840	2022-11-17 14:28:59.843347+00:00		t	12	72975756443694236	648518346531401754	72975756443496214	648518346486653999	[ 27445 101903 2944]	[ 27461 101937 2945]
1066	26046684	2022-11-17 14:28:59.843347+00:00		t	12	73116700022958324	648518346487038617	73116700022960295	648518346488054046	[ 32749 106517 2728]	[ 32719 106505 2730]
1067	19444175	2022-11-17 14:28:59.843347+00:00		t	20	73187000114927752	648518346487038617	73187000114918480	648518346494038560	[ 33543 106053 2920]	[ 33569 106079 2920]
1068	7554326	2022-11-17 14:28:59.843347+00:00		t	33	73116700090302177	648518346487038617	73116700156960145	648518346499893315	[ 32605 107691 2953]	[ 32637 107683 2954]
1070	44362084	2022-11-17 14:28:59.843347+00:00		t	16	73116631437699309	648518346487038617	73116631437699374	648518346499385438	[ 31995 105847 2981]	[ 32015 105885 2982]
1071	27315909	2022-11-17 14:28:59.843347+00:00		t	15	73046331413038224	648518346487038617	73046331413045374	648518346499385438	[ 29385 107757 3000]	[ 29387 107783 3003]
1072	43233072	2022-11-17 14:28:59.843347+00:00		t	15	73116768876768383	648518346487038617	73116768876775593	648518346497858151	[ 30989 108985 3029]	[ 30975 109011 3029]
1073	44362051	2022-11-17 14:28:59.843347+00:00		t	15	73116631437696966	648518346487038617	73116631437697045	648518346497858151	[ 31907 105899 2979]	[ 31919 105939 2980]
1074	44362044	2022-11-17 14:28:59.843347+00:00		t	14	73116631437694642	648518346487038617	73116631437692285	648518346497858151	[ 31865 105885 2977]	[ 31867 105925 2978]
1075	44362061	2022-11-17 14:28:59.843347+00:00		t	13	73116631437714308	648518346487038617	73116631437737105	648518346497858151	[ 31929 105817 2990]	[ 31945 105845 2992]
1077	2961837	2022-11-17 14:28:59.843347+00:00		t	21	73187068833979599	648518346487038617	73187068834196775	648518346514428359	[ 34125 106941 2831]	[ 34155 106961 2832]
1078	17127873	2022-11-17 14:28:59.843347+00:00		t	38	72975962601784074	648518346487038617	72975962601778997	648518346488054046	[ 27635 107531 2892]	[ 27595 107553 2894]
1079	11850974	2022-11-17 14:28:59.843347+00:00		t	29	73046331412982277	648518346501992810	73046331413003891	648518346499385438	[ 30673 107667 2983]	[ 30693 107701 2984]
1080	11850975	2022-11-17 14:28:59.843347+00:00		t	29	73046331413018872	648518346501992810	73046331413014045	648518346499385438	[ 30677 107709 2999]	[ 30697 107733 2999]
1083	269025	2022-11-17 14:28:59.843347+00:00		t	18	73187000047744686	648518346473084516	73187000047732715	648518346494038560	[ 34523 106011 2768]	[ 34519 105989 2767]
1085	269046	2022-11-17 14:28:59.843347+00:00		t	12	73187000047649867	648518346473084516	73187000047641072	648518346499385438	[ 34813 106073 2734]	[ 34775 106073 2736]
1086	269048	2022-11-17 14:28:59.843347+00:00		t	37	73257368791998874	648518346497475608	73187000047756254	648518346499385438	[ 34819 106127 2775]	[ 34793 106105 2776]
1087	269009	2022-11-17 14:28:59.843347+00:00		t	41	73187000047874254	648518346487038617	73187000047995818	648518346494038560	[ 34389 106097 2824]	[ 34419 106083 2825]
1088	44439289	2022-11-17 14:28:59.843347+00:00		t	19	73116631370726295	648518346501992810	73116631370703086	648518346499385438	[ 32141 105629 2915]	[ 32167 105605 2914]
1090	19444062	2022-11-17 14:28:59.843347+00:00		t	26	73187000114986404	648518346501992810	73187000115024762	648518346494038560	[ 32967 106429 2947]	[ 33003 106419 2947]
1091	19444078	2022-11-17 14:28:59.843347+00:00		t	42	73187000115013604	648518346501992810	73187000115025121	648518346494038560	[ 33001 106445 2944]	[ 33035 106435 2945]
1094	268922	2022-11-17 14:28:59.843347+00:00		t	18	73187000047688936	648518346494369081	73187000047691256	648518346524142085	[ 34137 105977 2741]	[ 34151 105991 2743]
1096	268964	2022-11-17 14:28:59.843347+00:00		t	14	73187000047846174	648518346487038617	73187000047837270	648518346494038560	[ 34271 105973 2812]	[ 34255 105931 2812]
1098	11850784	2022-11-17 14:28:59.843347+00:00		t	13	73046331413106107	648518346502709318	73046331413089036	648518346497858151	[ 30209 107637 3019]	[ 30183 107599 3020]
1103	32332699	2022-11-17 14:28:59.843347+00:00		t	62	72483518831445748	648518346499593822	72483518831445744	648518346487912272	[ 12725 111707 2881]	[ 12763 111705 2883]
1109	44288046	2022-11-17 14:28:59.843347+00:00		t	14	72342781141882120	648518346489054813	72342781141876793	648518346501288024	[ 9397 111153 2552]	[ 9377 111177 2554]
1111	44288260	2022-11-17 14:28:59.843347+00:00		t	22	72342781141867356	648518346489054813	72342781141867351	648518346486753761	[ 9669 111127 2544]	[ 9649 111147 2546]
1112	44288257	2022-11-17 14:28:59.843347+00:00		t	39	72342781141841031	648518346489054813	72342781141848207	648518346501288024	[ 9671 111149 2540]	[ 9651 111185 2541]
1113	5253162	2022-11-17 14:28:59.843347+00:00		t	34	72905525138290186	648518346489054813	72905525138274417	648518346489572037	[ 25539 105131 2942]	[ 25519 105157 2942]
1114	2581253	2022-11-17 14:28:59.843347+00:00		t	84	72483450179019045	648518346489054813	72483450179028457	648518346501288024	[ 13443 109269 3001]	[ 13473 109251 3001]
1115	1889348	2022-11-17 14:28:59.843347+00:00		t	25	72624050295763691	648518346489054813	72624050295797577	648518346489572037	[ 17503 105301 3206]	[ 17529 105285 3206]
1116	16181183	2022-11-17 14:28:59.843347+00:00		t	26	72342712489333649	648518346489054813	72342712489293396	648518346494071307	[ 9573 110543 2590]	[ 9557 110527 2588]
1117	11409378	2022-11-17 14:28:59.843347+00:00		t	14	72835156460980022	648518346489054813	72835156460987119	648518346486753761	[ 22945 105841 3033]	[ 22949 105875 3033]
1118	11481747	2022-11-17 14:28:59.843347+00:00		t	34	72413081300773037	648518346489054813	72413081300741273	648518346477034696	[ 11479 110271 2772]	[ 11487 110235 2772]
1119	10735215	2022-11-17 14:28:59.843347+00:00		t	12	72483450179153028	648518346489054813	72553818923393843	648518346496729980	[ 14327 109669 3054]	[ 14355 109673 3054]
1120	11409413	2022-11-17 14:28:59.843347+00:00		t	43	72835156460979887	648518346489054813	72835156460979855	648518346501288024	[ 23047 105657 3029]	[ 23041 105625 3029]
1121	11409422	2022-11-17 14:28:59.843347+00:00		t	18	72835156460982308	648518346489054813	72835156460991535	648518346477034696	[ 23071 105647 3032]	[ 23073 105609 3034]
1122	10735237	2022-11-17 14:28:59.843347+00:00		t	40	72553818923413306	648518346489054813	72553818923416039	648518346494933170	[ 14425 109779 3063]	[ 14451 109797 3062]
1123	18336612	2022-11-17 14:28:59.843347+00:00		t	16	72553750270913311	648518346489054813	72553750270901918	648518346494933170	[ 15501 106597 3129]	[ 15499 106645 3130]
1124	16181160	2022-11-17 14:28:59.843347+00:00		t	27	72342712489338761	648518346489054813	72342712489320712	648518346486753761	[ 9555 110575 2590]	[ 9529 110589 2589]
1125	16220379	2022-11-17 14:28:59.843347+00:00		t	29	72553612899092556	648518346489054813	72553612899082636	648518346494933170	[ 15375 103875 3280]	[ 15385 103903 3280]
1126	16220412	2022-11-17 14:28:59.843347+00:00		t	23	72553612899089847	648518346489054813	72553612899089812	648518346477034696	[ 15473 103553 3281]	[ 15491 103523 3281]
1127	30158150	2022-11-17 14:28:59.843347+00:00		t	41	72835156460929348	648518346489054813	72835156460922207	648518346494071307	[ 23959 105755 3009]	[ 23987 105743 3009]
1128	26821265	2022-11-17 14:28:59.843347+00:00		t	26	72905525138343872	648518346489054813	72905525138274851	648518346481856445	[ 25521 105509 2946]	[ 25523 105479 2945]
1129	186560	2022-11-17 14:28:59.843347+00:00		t	42	72905525138141506	648518346489054813	72905525138190126	648518346486753761	[ 25961 105983 2904]	[ 25947 105955 2905]
1130	26608307	2022-11-17 14:28:59.843347+00:00		t	12	72624050295865567	648518346489054813	72624050362511214	648518346481856445	[ 17443 105389 3208]	[ 17445 105401 3210]
1131	186454	2022-11-17 14:28:59.843347+00:00		t	35	72905525138155466	648518346489054813	72905525138141711	648518346501288024	[ 25827 106259 2890]	[ 25795 106245 2891]
1132	186814	2022-11-17 14:28:59.843347+00:00		t	45	72905525138101572	648518346489054813	72905525138066384	648518346477034696	[ 26317 106117 2868]	[ 26333 106095 2868]
1133	1889318	2022-11-17 14:28:59.843347+00:00		t	12	72624050295772117	648518346489054813	72624050295797293	648518346477034696	[ 17471 105279 3207]	[ 17479 105253 3206]
1134	186855	2022-11-17 14:28:59.843347+00:00		t	12	72905525137964095	648518346489054813	72905525137938448	648518346477034696	[ 26389 105943 2832]	[ 26425 105955 2833]
1135	186748	2022-11-17 14:28:59.843347+00:00		t	73	72905525138004113	648518346489054813	72905525138027373	648518346501288024	[ 26253 105897 2847]	[ 26225 105873 2848]
1136	36214679	2022-11-17 14:28:59.843347+00:00		t	22	72483450179006957	648518346489054813	72483450179019104	648518346477034696	[ 13053 109391 2998]	[ 13027 109379 2998]
1137	5910692	2022-11-17 14:28:59.843347+00:00		t	33	72905525138279190	648518346489054813	72905525138261817	648518346489572037	[ 26159 105325 2948]	[ 26181 105335 2950]
1138	5910700	2022-11-17 14:28:59.843347+00:00		t	25	72905525138270908	648518346489054813	72905525138261817	648518346489572037	[ 26161 105361 2944]	[ 26195 105363 2945]
1139	13627336	2022-11-17 14:28:59.843347+00:00		t	47	72553750270903651	648518346489054813	72553750270923723	648518346494933170	[ 15293 106515 3131]	[ 15261 106537 3131]
1140	2581651	2022-11-17 14:28:59.843347+00:00		t	16	72483450179165791	648518346489054813	72483450179169826	648518346501288024	[ 14065 109463 3063]	[ 14083 109427 3062]
1141	7056919	2022-11-17 14:28:59.843347+00:00		t	25	72553612899094837	648518346489054813	72553612899109183	648518346477034696	[ 15259 103625 3285]	[ 15237 103601 3285]
1142	2076501	2022-11-17 14:28:59.843347+00:00		t	50	72553612898968112	648518346489054813	72553681618444142	648518346486753761	[ 15113 104447 3238]	[ 15087 104483 3238]
1143	2076536	2022-11-17 14:28:59.843347+00:00		t	52	72553681618470074	648518346489054813	72553681618458617	648518346486753761	[ 15203 104459 3242]	[ 15219 104489 3243]
1144	2076494	2022-11-17 14:28:59.843347+00:00		t	31	72553612898968112	648518346489054813	72553681618474865	648518346494071307	[ 15083 104431 3245]	[ 15069 104461 3245]
1145	13627347	2022-11-17 14:28:59.843347+00:00		t	19	72553750270903651	648518346489054813	72553750270924264	648518346489572037	[ 15301 106523 3131]	[ 15283 106557 3133]
1146	23385381	2022-11-17 14:28:59.843347+00:00		t	35	72694419039807679	648518346489054813	72694419039820950	648518346501288024	[ 18799 105949 3149]	[ 18803 105931 3151]
1147	7056844	2022-11-17 14:28:59.843347+00:00		t	16	72553612898968112	648518346489054813	72553612898977714	648518346496729980	[ 15073 104425 3239]	[ 15043 104429 3239]
1148	7056893	2022-11-17 14:28:59.843347+00:00		t	16	72553612899128484	648518346489054813	72553612899109250	648518346496729980	[ 15217 103693 3295]	[ 15183 103687 3296]
1149	7056840	2022-11-17 14:28:59.843347+00:00		t	42	72553612898984338	648518346489054813	72553612898982486	648518346481856445	[ 15067 104425 3244]	[ 15033 104441 3244]
1150	7056896	2022-11-17 14:28:59.843347+00:00		t	15	72553612899116360	648518346489054813	72553612899118844	648518346486753761	[ 15223 103705 3294]	[ 15189 103725 3295]
1151	11409293	2022-11-17 14:28:59.843347+00:00		t	18	72835156460989259	648518346489054813	72835156461002789	648518346496729980	[ 22753 105783 3034]	[ 22713 105789 3034]
1152	11409312	2022-11-17 14:28:59.843347+00:00		t	21	72835156460989259	648518346489054813	72835156460982283	648518346494933170	[ 22785 105703 3030]	[ 22759 105681 3030]
1153	11409590	2022-11-17 14:28:59.843347+00:00		t	36	72835156460991609	648518346489054813	72835156460979862	648518346477034696	[ 23455 105655 3029]	[ 23441 105625 3029]
1154	23385471	2022-11-17 14:28:59.843347+00:00		t	17	72694419039798022	648518346489054813	72694419039812326	648518346501288024	[ 19093 105947 3146]	[ 19113 105925 3148]
1155	23385437	2022-11-17 14:28:59.843347+00:00		t	21	72694419039795600	648518346489054813	72694419039821033	648518346494933170	[ 18987 106045 3151]	[ 19015 106057 3152]
1156	23385439	2022-11-17 14:28:59.843347+00:00		t	40	72694419039780656	648518346489054813	72694419039792946	648518346501288024	[ 19019 105903 3145]	[ 19019 105863 3145]
1157	23385421	2022-11-17 14:28:59.843347+00:00		t	23	72694419039775918	648518346489054813	72694419039775898	648518346501288024	[ 18967 105807 3136]	[ 18959 105771 3137]
1161	4246244	2022-11-17 14:28:59.843347+00:00		t	38	72975962668734986	648518346492304255	72975962668740622	648518346490136273	[ 28591 106937 2967]	[ 28565 106917 2968]
1163	19384983	2022-11-17 14:28:59.843347+00:00		t	52	72342781141934557	648518346489054813	72342781208566236	648518346501288024	[ 9151 110739 2569]	[ 9151 110709 2570]
1166	826005	2022-11-17 14:28:59.843347+00:00		t	17	72905593924784952	648518346473084516	72905593924784961	648518346487705300	[ 26527 107451 3041]	[ 26499 107479 3041]
1167	825899	2022-11-17 14:28:59.843347+00:00		t	18	72905593924823200	648518346473084516	72905593924840784	648518346499385438	[ 26227 107431 3062]	[ 26207 107401 3063]
1169	825909	2022-11-17 14:28:59.843347+00:00		t	19	72905593924823200	648518346473084516	72905593924833096	648518346487705300	[ 26257 107405 3061]	[ 26239 107375 3063]
1171	894521	2022-11-17 14:28:59.843347+00:00		t	17	73046537437307924	648518346485716499	73046537437336715	648518346511819888	[ 30255 112789 2776]	[ 30239 112755 2778]
1172	894590	2022-11-17 14:28:59.843347+00:00		t	21	73046537437315733	648518346485716499	73046537437315751	648518346511819888	[ 30355 112803 2775]	[ 30387 112793 2774]
1175	197412	2022-11-17 14:28:59.843347+00:00		t	14	72975756443333268	648518346500717528	72975756443304988	648518346500641203	[ 26927 101775 2875]	[ 26961 101781 2875]
1176	2042211	2022-11-17 14:28:59.843347+00:00		t	19	73187068700110685	648518346478231509	73187068700099265	648518346503137403	[ 33867 106579 2629]	[ 33897 106579 2628]
1177	2042215	2022-11-17 14:28:59.843347+00:00		t	13	73187068700103949	648518346478231509	73187068700110853	648518346503137403	[ 33877 106681 2631]	[ 33905 106699 2631]
1178	2042235	2022-11-17 14:28:59.843347+00:00		t	37	73187068700103949	648518346478231509	73187068700108370	648518346503137403	[ 33913 106595 2631]	[ 33951 106601 2632]
1179	17581678	2022-11-17 14:28:59.843347+00:00		t	26	73046468583727773	648518346478231509	73046468583748402	648518346503137403	[ 28919 112341 2534]	[ 28947 112351 2535]
1180	4391502	2022-11-17 14:28:59.843347+00:00		t	22	72342781275916633	648518346501581144	72342781275907344	648518346507233352	[ 9293 110705 2720]	[ 9291 110691 2719]
1181	4391527	2022-11-17 14:28:59.843347+00:00		t	27	72342781275904940	648518346501581144	72342781275907344	648518346507233352	[ 9401 110753 2717]	[ 9361 110737 2717]
1183	4391749	2022-11-17 14:28:59.843347+00:00		t	45	72342781276048097	648518346492247435	72342781276053467	648518346480125925	[ 9763 110759 2777]	[ 9789 110785 2778]
1184	4391590	2022-11-17 14:28:59.843347+00:00		t	19	72342781275911878	648518346501581144	72342781275911803	648518346494071307	[ 9487 110727 2719]	[ 9523 110707 2719]
1185	4391471	2022-11-17 14:28:59.843347+00:00		t	18	72342781275978930	648518346501581144	72342781275940653	648518346481857725	[ 9223 110651 2736]	[ 9223 110635 2735]
1186	4391473	2022-11-17 14:28:59.843347+00:00		t	24	72342781275916633	648518346501581144	72342781275916660	648518346481857725	[ 9259 110723 2721]	[ 9225 110713 2721]
1187	4391484	2022-11-17 14:28:59.843347+00:00		t	32	72342781275918982	648518346501581144	72342781275921459	648518346480666625	[ 9271 110679 2723]	[ 9249 110647 2724]
1188	4391492	2022-11-17 14:28:59.843347+00:00		t	21	72342781275978930	648518346501581144	72342781275945632	648518346494933426	[ 9241 110659 2736]	[ 9273 110633 2735]
1189	4391486	2022-11-17 14:28:59.843347+00:00		t	30	72342781275973720	648518346501581144	72342781275955549	648518346507233352	[ 9245 110631 2737]	[ 9259 110603 2737]
1190	17753891	2022-11-17 14:28:59.843347+00:00		t	18	73046468583680770	648518346494369081	73046468583671289	648518346511235381	[ 29809 111591 2505]	[ 29819 111631 2505]
1197	7988614	2022-11-17 14:28:59.843347+00:00		t	29	72553612966221269	648518346472619314	72553612966228884	648518346514007065	[ 15989 103069 3428]	[ 15953 103089 3429]
1201	1120050	2022-11-17 14:28:59.843347+00:00		t	27	73116768809765147	648518346473084516	73116768809820944	648518346494038560	[ 31675 109535 2948]	[ 31651 109547 2949]
1204	1685004	2022-11-17 14:28:59.843347+00:00		t	50	72975962534838144	648518346491888552	72975962534925257	648518346514448583	[ 28161 106641 2825]	[ 28143 106667 2825]
1205	1685011	2022-11-17 14:28:59.843347+00:00		t	24	72975962534922684	648518346491888552	72975962534811394	648518346514448583	[ 28175 106549 2819]	[ 28167 106555 2817]
1208	1700802	2022-11-17 14:28:59.843347+00:00		t	16	72975962601898093	648518346496171788	72975962601915403	648518346524142085	[ 27689 107729 2939]	[ 27683 107699 2940]
1210	4791721	2022-11-17 14:28:59.843347+00:00		t	17	72413150020302931	648518346531401754	72413150020278678	648518346499722309	[ 12179 111967 2799]	[ 12149 111951 2799]
1214	1889298	2022-11-17 14:28:59.843347+00:00		t	17	72624050295778053	648518346489054813	72624050295797293	648518346477034696	[ 17385 105213 3205]	[ 17415 105195 3206]
1216	13080379	2022-11-17 14:28:59.843347+00:00		t	18	72975687857797406	648518346499593822	72975687857850306	648518346500641203	[27967 99627 3083]	[27995 99649 3084]
1219	2076243	2022-11-17 14:28:59.843347+00:00		t	38	72553681618212348	648518346501581144	72553681618410696	648518346486753761	[ 14661 104583 3216]	[ 14691 104563 3218]
1221	2105935	2022-11-17 14:28:59.843347+00:00		t	23	73046331278787233	648518346494369081	73046331278782259	648518346511235381	[ 29803 107305 2724]	[ 29819 107259 2727]
1223	2105980	2022-11-17 14:28:59.843347+00:00		t	67	73046331278846415	648518346494369081	73046331278835552	648518346511235381	[ 29909 107313 2743]	[ 29875 107305 2743]
1226	4553459	2022-11-17 14:28:59.843347+00:00		t	19	72413149684792649	648518346521506809	72413149684792515	648518346487912272	[ 10303 112455 2170]	[ 10337 112433 2171]
1233	1992357	2022-11-17 14:28:59.843347+00:00		t	30	72413150087149792	648518346489054813	72413150087169745	648518346494933170	[ 11615 110611 2838]	[ 11645 110605 2840]
1234	2076516	2022-11-17 14:28:59.843347+00:00		t	69	72553681618467612	648518346489054813	72553681618477061	648518346501288024	[ 15149 104455 3242]	[ 15135 104481 3244]
1236	2076088	2022-11-17 14:28:59.843347+00:00		t	24	72553681618477656	648518346467364359	72553681618468186	648518346476657526	[ 14443 104561 3246]	[ 14463 104545 3245]
1238	2076069	2022-11-17 14:28:59.843347+00:00		t	31	72553681618229728	648518346501581144	72553681618230117	648518346494933426	[ 14421 104837 3212]	[ 14409 104875 3213]
1239	2076068	2022-11-17 14:28:59.843347+00:00		t	20	72553681618213246	648518346501581144	72553681618429741	648518346509569667	[ 14399 104561 3228]	[ 14409 104597 3229]
1243	2177856	2022-11-17 14:28:59.843347+00:00		t	31	72764787716972553	648518346489054813	72764787716964975	648518346489572037	[ 22097 105489 3068]	[ 22121 105467 3068]
1247	2187562	2022-11-17 14:28:59.843347+00:00		t	31	72342712489375824	648518346479427282	72342712489409510	648518346509569667	[ 9335 109419 2619]	[ 9321 109417 2621]
1248	2187614	2022-11-17 14:28:59.843347+00:00		t	37	72342712489437665	648518346498002535	72342712489449865	648518346476657526	[ 9443 109495 2632]	[ 9419 109525 2632]
1249	2187657	2022-11-17 14:28:59.843347+00:00		t	27	72342712489425477	648518346498002535	72342712489418508	648518346481857725	[ 9477 109497 2630]	[ 9479 109521 2629]
1250	2187639	2022-11-17 14:28:59.843347+00:00		t	12	72342712489442789	648518346498002535	72342712489456682	648518346514448583	[ 9473 109503 2631]	[ 9459 109541 2631]
1254	2215739	2022-11-17 14:28:59.843347+00:00		t	29	73187068834384172	648518346502709318	73187068834406496	648518346494038560	[ 33189 108093 2905]	[ 33211 108113 2905]
1255	2215731	2022-11-17 14:28:59.843347+00:00		t	15	73187068834464515	648518346487038617	73187068834440186	648518346494038560	[ 33213 108121 2932]	[ 33197 108163 2933]
1256	2215733	2022-11-17 14:28:59.843347+00:00		t	23	73187068834494473	648518346487038617	73187068834591410	648518346514428359	[ 33217 108151 2949]	[ 33203 108145 2952]
1257	2215736	2022-11-17 14:28:59.843347+00:00		t	14	73187068834494473	648518346487038617	73187068834513972	648518346497858151	[ 33225 108125 2949]	[ 33203 108105 2951]
1258	2215578	2022-11-17 14:28:59.843347+00:00		t	38	73187068834473206	648518346501992810	73187068834479459	648518346499385438	[ 32799 107661 2941]	[ 32771 107669 2942]
1259	2215587	2022-11-17 14:28:59.843347+00:00		t	12	73187068834439850	648518346501992810	73187068834447897	648518346499385438	[ 32803 107583 2934]	[ 32771 107565 2935]
1260	2215692	2022-11-17 14:28:59.843347+00:00		t	16	73187068834384041	648518346497475608	73187068834386566	648518346498554608	[ 33117 107823 2903]	[ 33101 107847 2905]
1262	2215701	2022-11-17 14:28:59.843347+00:00		t	18	73187068834384041	648518346497475608	73187068834381513	648518346499385438	[ 33119 107855 2902]	[ 33121 107881 2903]
1264	2215743	2022-11-17 14:28:59.843347+00:00		t	25	73187068834364988	648518346502709318	73187068834372150	648518346497858151	[ 33199 108081 2897]	[ 33223 108107 2896]
1265	2215785	2022-11-17 14:28:59.843347+00:00		t	17	73187068834453580	648518346502709318	73187068834479603	648518346498554608	[ 33377 107659 2934]	[ 33365 107683 2936]
1267	2215667	2022-11-17 14:28:59.843347+00:00		t	15	73187068834442703	648518346487038617	73187068834430710	648518346514428359	[ 33015 108105 2929]	[ 33015 108135 2929]
1268	2215675	2022-11-17 14:28:59.843347+00:00		t	37	73187068834435264	648518346487038617	73187068834437594	648518346497858151	[ 33033 108101 2930]	[ 33047 108133 2930]
1269	2215752	2022-11-17 14:28:59.843347+00:00		t	14	73187068834668853	648518346487038617	73187068834494877	648518346498554608	[ 33281 108263 2947]	[ 33263 108293 2946]
1270	2215778	2022-11-17 14:28:59.843347+00:00		t	25	73187068834464557	648518346487038617	73187068834448357	648518346497858151	[ 33325 108181 2936]	[ 33331 108219 2937]
1274	2215825	2022-11-17 14:28:59.843347+00:00		t	32	73187068834493822	648518346473084516	73187068834486592	648518346497858151	[ 33535 107843 2944]	[ 33507 107835 2944]
1275	2215834	2022-11-17 14:28:59.843347+00:00		t	16	73187068834493928	648518346473084516	73187068834586960	648518346499385438	[ 33543 107877 2945]	[ 33517 107897 2946]
1276	2215843	2022-11-17 14:28:59.843347+00:00		t	48	73187068834525312	648518346473084516	73187068834494097	648518346498554608	[ 33563 107895 2943]	[ 33539 107913 2943]
1278	2215874	2022-11-17 14:28:59.843347+00:00		t	38	73187068834464363	648518346473084516	73187068834468725	648518346497858151	[ 33607 107893 2941]	[ 33611 107929 2940]
1279	2215859	2022-11-17 14:28:59.843347+00:00		t	15	73187068834563493	648518346487038617	73187068834721242	648518346514428359	[ 33539 108173 2951]	[ 33573 108179 2952]
1280	2215864	2022-11-17 14:28:59.843347+00:00		t	28	73187068834428266	648518346487038617	73187068834421250	648518346494038560	[ 33619 108105 2923]	[ 33585 108079 2924]
1281	2215867	2022-11-17 14:28:59.843347+00:00		t	37	73187068834494863	648518346487038617	73187068834504172	648518346498554608	[ 33585 108247 2945]	[ 33597 108281 2945]
1283	2215889	2022-11-17 14:28:59.843347+00:00		t	15	73187068834474164	648518346487038617	73187068834445530	648518346497858151	[ 33613 108241 2941]	[ 33633 108271 2941]
1284	2215815	2022-11-17 14:28:59.843347+00:00		t	24	73187068834418572	648518346502709318	73187068834423514	648518346494038560	[ 33433 107877 2924]	[ 33445 107919 2924]
1285	2215842	2022-11-17 14:28:59.843347+00:00		t	26	73187068834401529	648518346502709318	73187068834381454	648518346494038560	[ 33537 107803 2909]	[ 33537 107777 2908]
1292	2277890	2022-11-17 14:28:59.843347+00:00		t	19	72905593790592250	648518346486716621	72905593790611575	648518346514448583	[ 25835 106755 2807]	[ 25873 106749 2809]
1295	2581535	2022-11-17 14:28:59.843347+00:00		t	20	72483450179134916	648518346501581144	72483450179138810	648518346496729980	[ 13897 109159 3044]	[ 13919 109171 3045]
1297	2581501	2022-11-17 14:28:59.843347+00:00		t	78	72483450179128713	648518346501581144	72483450179121789	648518346501288024	[ 13879 109175 3042]	[ 13895 109209 3042]
1300	2581437	2022-11-17 14:28:59.843347+00:00		t	13	72483450179019148	648518346531401754	72483450179006959	648518346486653999	[ 13787 109423 2991]	[ 13825 109417 2991]
1301	2581662	2022-11-17 14:28:59.843347+00:00		t	59	72483450179050693	648518346502916595	72483450179027748	648518346484687181	[ 14071 108591 3001]	[ 14105 108573 3001]
1304	2581251	2022-11-17 14:28:59.843347+00:00		t	16	72483450179087113	648518346501581144	72483450179091540	648518346496729980	[ 13505 109177 3024]	[ 13465 109171 3025]
1314	2659377	2022-11-17 14:28:59.843347+00:00		t	24	72483244154784572	648518346472619314	72483244154777484	648518346480125925	[ 13321 103841 3223]	[ 13351 103843 3223]
1315	25456088	2022-11-17 14:28:59.843347+00:00		t	12	72342712556523829	648518346497880310	72342712556511085	648518346480125925	[ 9981 110173 2751]	[ 9991 110187 2750]
1319	17866950	2022-11-17 14:28:59.843347+00:00		t	34	72694006521690348	648518346499593822	72694006521697705	648518346500641203	[18515 93333 2812]	[18513 93373 2812]
1320	17867271	2022-11-17 14:28:59.843347+00:00		t	22	72694006521524209	648518346502916595	72694006521545986	648518346500681907	[19075 94041 2736]	[19089 94073 2738]
1321	17867322	2022-11-17 14:28:59.843347+00:00		t	38	72694006521519497	648518346502916595	72694006521511853	648518346500681907	[19189 93861 2723]	[19189 93827 2724]
1322	17867323	2022-11-17 14:28:59.843347+00:00		t	31	72694006521503863	648518346531401754	72694006521516936	648518346499722309	[19163 93689 2723]	[19191 93705 2724]
1323	17867341	2022-11-17 14:28:59.843347+00:00		t	21	72694006521519394	648518346531401754	72694006521526074	648518346499722309	[19181 93663 2725]	[19213 93665 2727]
1326	4943762	2022-11-17 14:28:59.843347+00:00		t	18	72834812729505396	648518346499860364	72834812729532409	648518346508752447	[22579 95463 2787]	[22557 95463 2786]
1329	2961759	2022-11-17 14:28:59.843347+00:00		t	12	73187068834439224	648518346466005552	73187068834425076	648518346495414351	[ 33803 106795 2926]	[ 33829 106823 2926]
1330	2961761	2022-11-17 14:28:59.843347+00:00		t	54	73187068834279509	648518346518740959	73187068834267529	648518346497858151	[ 33837 106963 2860]	[ 33833 106931 2860]
1331	2961767	2022-11-17 14:28:59.843347+00:00		t	13	73187068834439224	648518346466005552	73187068834434392	648518346481068634	[ 33827 106779 2926]	[ 33859 106799 2927]
1333	2961824	2022-11-17 14:28:59.843347+00:00		t	16	73187068833987290	648518346487038617	73187068833989038	648518346499385438	[ 34095 106987 2829]	[ 34089 107023 2829]
1336	2961835	2022-11-17 14:28:59.843347+00:00		t	15	73187068834172629	648518346487038617	73187068834182531	648518346498554608	[ 34109 106963 2832]	[ 34137 106987 2833]
1342	2961830	2022-11-17 14:28:59.843347+00:00		t	38	73187068834286913	648518346518740959	73187068834291859	648518346498554608	[ 34067 107173 2871]	[ 34105 107165 2871]
1347	34022659	2022-11-17 14:28:59.843347+00:00		t	34	72342781208876070	648518346472653065	72342781208869350	648518346489569900	[ 9901 112133 2618]	[ 9925 112109 2618]
1348	1992610	2022-11-17 14:28:59.843347+00:00		t	46	72413150087197525	648518346472653065	72413150087194955	648518346477981653	[ 12033 111601 2850]	[ 12077 111593 2850]
1359	3166190	2022-11-17 14:28:59.843347+00:00		t	33	73046331211702841	648518346473084516	73046331211577244	648518346511235381	[ 29999 108007 2579]	[ 30029 107989 2580]
1360	9044537	2022-11-17 14:28:59.843347+00:00		t	13	72975825162680132	648518346472653065	72975825162677348	648518346477981653	[ 27499 103673 2837]	[ 27491 103637 2838]
1363	9044286	2022-11-17 14:28:59.843347+00:00		t	14	72975825162541503	648518346502916595	72975825162540249	648518346486653999	[ 27001 103827 2826]	[ 26981 103843 2827]
1366	9044380	2022-11-17 14:28:59.843347+00:00		t	27	72975825162667441	648518346502916595	72975825162685511	648518346486653999	[ 27135 104031 2841]	[ 27125 104005 2841]
1368	9044446	2022-11-17 14:28:59.843347+00:00		t	19	72975825162788247	648518346472653065	72975825162814532	648518346484687181	[ 27307 103975 2884]	[ 27297 103977 2886]
1369	9044438	2022-11-17 14:28:59.843347+00:00		t	24	72975825162719420	648518346502916595	72975825162729053	648518346486653999	[ 27263 104031 2856]	[ 27275 104053 2857]
1370	5685246	2022-11-17 14:28:59.843347+00:00		t	27	73116768608352398	648518346477105680	73116768608361006	648518346488978410	[ 31053 110253 2511]	[ 31089 110267 2511]
1375	3292890	2022-11-17 14:28:59.843347+00:00		t	44	72553337819605196	648518346465091957	72553337819545484	648518346508752447	[15437 95269 2827]	[15453 95307 2828]
1378	36270432	2022-11-17 14:28:59.843347+00:00		t	55	73187137486711998	648518346504949107	73187137486717514	648518346487705300	[ 33227 108703 2755]	[ 33205 108673 2756]
1380	9108683	2022-11-17 14:28:59.843347+00:00		t	33	72553818923408254	648518346501581144	72553818923408154	648518346496729980	[ 15087 109055 3062]	[ 15055 109041 3062]
1381	9108717	2022-11-17 14:28:59.843347+00:00		t	54	72553818923408254	648518346501581144	72553818923400871	648518346481857725	[ 15125 109045 3059]	[ 15099 109027 3058]
1382	9108745	2022-11-17 14:28:59.843347+00:00		t	37	72553818923467888	648518346501581144	72553818923410395	648518346494933170	[ 15135 109029 3064]	[ 15123 109001 3064]
1386	9108967	2022-11-17 14:28:59.843347+00:00		t	59	72553818923590888	648518346501581144	72553818923468553	648518346481857725	[ 15287 109159 3069]	[ 15321 109161 3070]
1387	9108964	2022-11-17 14:28:59.843347+00:00		t	27	72553818923590888	648518346501581144	72553818923425630	648518346477034696	[ 15291 109175 3066]	[ 15317 109189 3066]
1389	36270601	2022-11-17 14:28:59.843347+00:00		t	12	73187137486862117	648518346477105680	73187137486881253	648518346499385438	[ 33527 108569 2808]	[ 33493 108569 2808]
1390	3430450	2022-11-17 14:28:59.843347+00:00		t	26	72905387766250228	648518346502916595	72905387766264901	648518346477981653	[ 26609 100563 3025]	[ 26589 100535 3026]
1391	34601984	2022-11-17 14:28:59.843347+00:00		t	25	73257437511371486	648518346477105680	73257437511392317	648518346499385438	[ 34937 106685 2743]	[ 34969 106717 2743]
1394	12377439	2022-11-17 14:28:59.843347+00:00		t	19	73187068767127727	648518346477105680	73187068767118302	648518346488054046	[ 33241 108423 2722]	[ 33231 108395 2721]
1395	12377568	2022-11-17 14:28:59.843347+00:00		t	29	73187068767306247	648518346477105680	73187068767345325	648518346499385438	[ 33527 108509 2811]	[ 33497 108505 2810]
1396	12377394	2022-11-17 14:28:59.843347+00:00		t	26	73187068767149742	648518346477105680	73187068767149750	648518346488978410	[ 33185 108401 2728]	[ 33161 108371 2729]
1397	27315864	2022-11-17 14:28:59.843347+00:00		t	12	73046331413077484	648518346477105680	73046331413082355	648518346503767201	[ 29269 108127 3017]	[ 29261 108117 3019]
1398	27315865	2022-11-17 14:28:59.843347+00:00		t	25	73046331413036176	648518346477105680	73046331413070085	648518346499385438	[ 29285 108287 3003]	[ 29281 108329 3004]
1400	12377642	2022-11-17 14:28:59.843347+00:00		t	35	73187068767265232	648518346477105680	73187068767277093	648518346503767201	[ 33615 108401 2783]	[ 33645 108393 2783]
1401	5253051	2022-11-17 14:28:59.843347+00:00		t	23	72905525138149066	648518346479847574	72905525138146386	648518346477034696	[ 25419 105173 2891]	[ 25399 105153 2892]
1402	5253076	2022-11-17 14:28:59.843347+00:00		t	43	72905525138274252	648518346479847574	72905525138321063	648518346489572037	[ 25399 105111 2950]	[ 25429 105095 2951]
1403	5253161	2022-11-17 14:28:59.843347+00:00		t	22	72905525138396960	648518346489054813	72905525138338645	648518346481856445	[ 25541 105095 2950]	[ 25521 105119 2951]
1404	5253202	2022-11-17 14:28:59.843347+00:00		t	16	72905525138396960	648518346489054813	72905525138442562	648518346501288024	[ 25583 105117 2948]	[ 25583 105159 2950]
1405	5252798	2022-11-17 14:28:59.843347+00:00		t	46	72905525138298583	648518346479847574	72905525138284250	648518346489572037	[ 25041 105263 2950]	[ 25017 105253 2950]
1408	9229002	2022-11-17 14:28:59.843347+00:00		t	34	72764787716924759	648518346498002535	72764787716929756	648518346501288024	[ 21237 105933 3053]	[ 21267 105929 3054]
1410	20552488	2022-11-17 14:28:59.843347+00:00		t	28	72342712489462072	648518346492247435	72342712489454722	648518346480666625	[ 8559 110261 2641]	[ 8585 110263 2640]
1412	9261672	2022-11-17 14:28:59.843347+00:00		t	12	72975756510650382	648518346502916595	72975756577217696	648518346500641203	[ 26767 100539 3081]	[ 26785 100509 3083]
1418	5431636	2022-11-17 14:28:59.843347+00:00		t	33	72694419106833119	648518346473084516	72694419106848945	648518346499385438	[ 20357 105759 3239]	[ 20351 105793 3238]
1420	9299753	2022-11-17 14:28:59.843347+00:00		t	33	72835225247661332	648518346487038617	72835225247640673	648518346499385438	[ 22601 106619 3151]	[ 22569 106633 3152]
1421	9299803	2022-11-17 14:28:59.843347+00:00		t	30	72835225247642014	648518346487038617	72835225247638544	648518346498554608	[ 22763 106531 3146]	[ 22781 106561 3147]
1424	5620265	2022-11-17 14:28:59.843347+00:00		t	15	72483450179171845	648518346489054813	72483450179165926	648518346494933170	[ 14059 109575 3064]	[ 14041 109611 3065]
1425	5620278	2022-11-17 14:28:59.843347+00:00		t	48	72483450179165898	648518346489054813	72483450179165926	648518346494933170	[ 14097 109663 3059]	[ 14065 109685 3059]
1426	5620308	2022-11-17 14:28:59.843347+00:00		t	29	72483450179165956	648518346489054813	72483450179165954	648518346477034696	[ 14131 109689 3061]	[ 14111 109719 3061]
1428	9394346	2022-11-17 14:28:59.843347+00:00		t	20	73187068767316294	648518346498554608	73187068767323551	648518346494038560	[ 34581 108123 2799]	[ 34617 108127 2800]
1429	30326694	2022-11-17 14:28:59.843347+00:00		t	32	73046399998276239	648518346477105680	73046399998276241	648518346488978410	[ 30505 109145 2723]	[ 30537 109143 2725]
1430	5627844	2022-11-17 14:28:59.843347+00:00		t	23	73116699956099974	648518346494369081	73116699956068633	648518346490136273	[ 32313 107263 2681]	[ 32337 107239 2682]
1433	5654446	2022-11-17 14:28:59.843347+00:00		t	21	72623844070070047	648518346502916595	72623844070081116	648518346500681907	[17071 99701 3039]	[17065 99727 3039]
1434	5652051	2022-11-17 14:28:59.843347+00:00		t	15	72905593790563981	648518346473080420	72905593790559280	648518346480125925	[ 26335 108293 2790]	[ 26355 108267 2791]
1435	5652052	2022-11-17 14:28:59.843347+00:00		t	12	72905593790525588	648518346501581144	72905593790510389	648518346476657526	[ 26321 108095 2771]	[ 26361 108091 2771]
1440	5687421	2022-11-17 14:28:59.843347+00:00		t	37	73116700022973889	648518346473084516	73116700022969450	648518346488978410	[ 31505 107567 2734]	[ 31473 107581 2736]
1441	5687574	2022-11-17 14:28:59.843347+00:00		t	14	73116700022963044	648518346473084516	73116700022960993	648518346488978410	[ 31693 107497 2728]	[ 31715 107531 2729]
1448	5778781	2022-11-17 14:28:59.843347+00:00		t	21	72623844070111512	648518346521506809	72623844070130095	648518346514361543	[17345 99305 3060]	[17377 99281 3061]
1449	5778383	2022-11-17 14:28:59.843347+00:00		t	37	72623844070050108	648518346498429489	72623844070054173	648518346487912272	[16747 98339 3029]	[16727 98309 3029]
1452	5888004	2022-11-17 14:28:59.843347+00:00		t	43	72764787850966370	648518346487038617	72764787850952697	648518346514428359	[ 21319 106067 3260]	[ 21283 106057 3261]
1457	5910345	2022-11-17 14:28:59.843347+00:00		t	20	72905525138159904	648518346479847574	72905525138123391	648518346489572037	[ 25621 105259 2886]	[ 25655 105243 2886]
1459	5778544	2022-11-17 14:28:59.843347+00:00		t	59	72623844070011870	648518346488659278	72623844070028186	648518346477981653	[16977 98337 3009]	[16949 98329 3011]
1464	6045306	2022-11-17 14:28:59.843347+00:00		t	34	72413218605641541	648518346502916595	72413218605609466	648518346486653999	[ 10993 112675 2567]	[ 10985 112681 2565]
1465	18025730	2022-11-17 14:28:59.843347+00:00		t	17	72835156528305012	648518346498554608	72835156528344118	648518346494038560	[ 22725 106263 3203]	[ 22719 106241 3203]
1467	6639546	2022-11-17 14:28:59.843347+00:00		t	23	72975893748114279	648518346501581144	72975893748114310	648518346481857725	[ 27659 106253 2643]	[ 27691 106251 2643]
1469	5627651	2022-11-17 14:28:59.843347+00:00		t	21	73116699956110157	648518346499902531	73116699956094260	648518346511235381	[ 31757 106919 2682]	[ 31785 106941 2682]
1470	5627654	2022-11-17 14:28:59.843347+00:00		t	14	73116699956089570	648518346499902531	73116699956106054	648518346511235381	[ 31779 106927 2685]	[ 31787 106963 2686]
1471	5627660	2022-11-17 14:28:59.843347+00:00		t	62	73116699956089570	648518346499902531	73116699956121355	648518346488978410	[ 31799 106915 2685]	[ 31817 106945 2686]
1480	13626754	2022-11-17 14:28:59.843347+00:00		t	21	72553750270756028	648518346501581144	72553750270756406	648518346494933170	[ 14343 106849 3083]	[ 14363 106883 3084]
1481	13626747	2022-11-17 14:28:59.843347+00:00		t	33	72553750270961908	648518346491888552	72553750270943667	648518346514448583	[ 14341 106705 3148]	[ 14349 106677 3147]
1484	6358950	2022-11-17 14:28:59.843347+00:00		t	12	72483381526587559	648518346501581144	72483381526592559	648518346507233352	[ 14123 106837 3116]	[ 14115 106863 3120]
1485	6358959	2022-11-17 14:28:59.843347+00:00		t	31	72483381526597051	648518346501581144	72483381526594803	648518346507233352	[ 14159 106843 3118]	[ 14159 106881 3119]
1486	13627341	2022-11-17 14:28:59.843347+00:00		t	23	72553750270912804	648518346489054813	72553750270915318	648518346477034696	[ 15289 106501 3132]	[ 15269 106515 3134]
1488	6413712	2022-11-17 14:28:59.843347+00:00		t	42	73046399931237024	648518346473084516	73046399931231403	648518346511235381	[ 29847 109243 2625]	[ 29877 109249 2625]
1491	6639637	2022-11-17 14:28:59.843347+00:00		t	28	72975893748128648	648518346514448583	72975893748138808	648518346476657526	[ 27855 105865 2654]	[ 27821 105849 2655]
1493	6654459	2022-11-17 14:28:59.843347+00:00		t	19	72905593924848481	648518346473084516	72905593924868339	648518346487705300	[ 26139 107665 3068]	[ 26133 107701 3069]
1495	6654368	2022-11-17 14:28:59.843347+00:00		t	19	72905593924874122	648518346473084516	72905593924867841	648518346499385438	[ 26057 107549 3074]	[ 26049 107521 3073]
1496	6654597	2022-11-17 14:28:59.843347+00:00		t	25	72905593924836160	648518346490873773	72905593924841164	648518346487705300	[ 26303 108149 3064]	[ 26319 108141 3066]
1498	6654645	2022-11-17 14:28:59.843347+00:00		t	36	72905593924838409	648518346473084516	72905593924845987	648518346487705300	[ 26423 107639 3067]	[ 26427 107673 3067]
1500	22973450	2022-11-17 14:28:59.843347+00:00		t	53	72413081300677069	648518346467364359	72413081300677045	648518346509569667	[ 10241 109989 2747]	[ 10263 109963 2746]
1502	22973456	2022-11-17 14:28:59.843347+00:00		t	26	72413081300630561	648518346501581144	72413081300630545	648518346501288024	[ 10249 110081 2725]	[ 10277 110103 2725]
1503	22973446	2022-11-17 14:28:59.843347+00:00		t	25	72342712556385042	648518346501581144	72413081300606469	648518346486753761	[ 10227 110151 2712]	[ 10251 110159 2715]
1504	22973458	2022-11-17 14:28:59.843347+00:00		t	23	72413081300645672	648518346501581144	72413081300656000	648518346509569667	[ 10283 110021 2735]	[ 10285 109999 2737]
1507	22973584	2022-11-17 14:28:59.843347+00:00		t	20	72413150020143103	648518346501581144	72413081300661894	648518346494933170	[ 10557 110601 2734]	[ 10535 110577 2736]
1508	22973577	2022-11-17 14:28:59.843347+00:00		t	19	72413081300666699	648518346498002535	72413081300625694	648518346486753761	[ 10523 110325 2734]	[ 10525 110369 2735]
1509	1119811	2022-11-17 14:28:59.843347+00:00		t	32	73116768809737205	648518346499958156	73116768809746505	648518346494038560	[ 31201 109355 2928]	[ 31219 109329 2929]
1513	22973797	2022-11-17 14:28:59.843347+00:00		t	19	72413081300633074	648518346501581144	72413081300640356	648518346514448583	[ 10917 110247 2727]	[ 10903 110219 2729]
1514	22973847	2022-11-17 14:28:59.843347+00:00		t	39	72413081300606603	648518346501581144	72413081300601712	648518346501288024	[ 11003 110329 2718]	[ 11033 110337 2717]
1515	22973865	2022-11-17 14:28:59.843347+00:00		t	21	72413081300620950	648518346501581144	72413081300608979	648518346494933170	[ 11031 110285 2720]	[ 11069 110263 2721]
1516	22973899	2022-11-17 14:28:59.843347+00:00		t	33	72413081300677337	648518346501581144	72413081300674604	648518346481856445	[ 11089 110435 2748]	[ 11115 110443 2749]
1517	22973890	2022-11-17 14:28:59.843347+00:00		t	15	72413081300669223	648518346501581144	72413081300633192	648518346477034696	[ 11089 110409 2739]	[ 11107 110435 2739]
1518	17158474	2022-11-17 14:28:59.843347+00:00		t	23	73187068834203728	648518346499958156	73187068834198783	648518346494038560	[ 34635 107965 2834]	[ 34617 107935 2835]
1519	22973984	2022-11-17 14:28:59.843347+00:00		t	19	72413081300661318	648518346501288024	72413081300677242	648518346494933170	[ 11199 110259 2741]	[ 11183 110275 2742]
1522	6881417	2022-11-17 14:28:59.843347+00:00		t	39	73116768675377818	648518346487038617	73116768675382854	648518346500706739	[ 31509 109195 2614]	[ 31509 109245 2615]
1526	17158484	2022-11-17 14:28:59.843347+00:00		t	13	73187068834042990	648518346499958156	73187068834043926	648518346494038560	[ 34675 107987 2828]	[ 34673 107973 2827]
1527	6923495	2022-11-17 14:28:59.843347+00:00		t	17	72694075308168975	648518346521506809	72694075308135963	648518346481759933	[19481 94967 2864]	[19459 94961 2863]
1528	6923602	2022-11-17 14:28:59.843347+00:00		t	33	72694075308122842	648518346521506809	72694075308110683	648518346487912272	[19659 94575 2854]	[19687 94575 2853]
1530	6923641	2022-11-17 14:28:59.843347+00:00		t	24	72694075308122842	648518346521506809	72694075308115598	648518346481759933	[19683 94561 2856]	[19735 94543 2856]
1531	6923662	2022-11-17 14:28:59.843347+00:00		t	18	72694075308135726	648518346521506809	72694075308147482	648518346481759933	[19721 94649 2867]	[19755 94665 2867]
1532	6923682	2022-11-17 14:28:59.843347+00:00		t	78	72694075308156704	648518346521506809	72694075308138008	648518346487912272	[19763 94609 2864]	[19787 94635 2865]
1533	6923687	2022-11-17 14:28:59.843347+00:00		t	63	72694075308166314	648518346521506809	72694075308138008	648518346487912272	[19757 94657 2871]	[19787 94671 2870]
1534	6923774	2022-11-17 14:28:59.843347+00:00		t	68	72694075308122841	648518346521506809	72694075308092918	648518346487912272	[19943 94583 2842]	[19913 94599 2840]
1545	42127562	2022-11-17 14:28:59.843347+00:00		t	18	72342781074549117	648518346472619314	72342781074541315	648518346480666625	[ 9249 110739 2328]	[ 9221 110723 2329]
1546	42731291	2022-11-17 14:28:59.843347+00:00		t	12	72342712422346294	648518346472619314	72342712422358124	648518346480666625	[ 9213 109575 2522]	[ 9193 109621 2523]
1549	10034816	2022-11-17 14:28:59.843347+00:00		t	23	72976031254040515	648518346501581144	72976031254042754	648518346480666625	[ 26901 108653 2718]	[ 26893 108695 2719]
1550	10034822	2022-11-17 14:28:59.843347+00:00		t	37	72976031254081600	648518346501581144	72976031254066572	648518346509569667	[ 26889 108703 2729]	[ 26901 108739 2729]
1551	10034844	2022-11-17 14:28:59.843347+00:00		t	30	72976031253961883	648518346491888552	72976031253801696	648518346514448583	[ 26961 108769 2699]	[ 26929 108753 2700]
1552	10034895	2022-11-17 14:28:59.843347+00:00		t	13	72976031254040515	648518346501581144	72976031254035477	648518346480125925	[ 26967 108669 2717]	[ 26997 108697 2718]
1553	10034932	2022-11-17 14:28:59.843347+00:00		t	41	72976031254014449	648518346501581144	72976031254010537	648518346480125925	[ 27071 108545 2706]	[ 27057 108573 2708]
1556	7056865	2022-11-17 14:28:59.843347+00:00		t	34	72553612898968112	648518346489054813	72553612899003758	648518346501288024	[ 15095 104417 3248]	[ 15079 104443 3249]
1559	7181130	2022-11-17 14:28:59.843347+00:00		t	20	72835156394021695	648518346467364359	72835156394036700	648518346494933170	[ 24173 105823 2940]	[ 24181 105801 2942]
1562	10206408	2022-11-17 14:28:59.843347+00:00		t	13	72553681551572503	648518346498002535	72553681551585712	648518346476657526	[ 14877 104903 3206]	[ 14843 104893 3206]
1566	10206372	2022-11-17 14:28:59.843347+00:00		t	43	72553681551574239	648518346498002535	72553681551665648	648518346476657526	[ 14785 105167 3207]	[ 14759 105181 3209]
1567	10206400	2022-11-17 14:28:59.843347+00:00		t	16	72553681551535120	648518346498002535	72553681551562741	648518346476657526	[ 14821 104995 3202]	[ 14825 104955 3202]
1568	10206351	2022-11-17 14:28:59.843347+00:00		t	14	72553681551700594	648518346498002535	72553681551629259	648518346494933426	[ 14659 104981 3206]	[ 14639 104967 3208]
1569	10206376	2022-11-17 14:28:59.843347+00:00		t	12	72553681551532157	648518346498002535	72553681551526735	648518346494933170	[ 14789 104999 3197]	[ 14767 104989 3197]
1570	10206420	2022-11-17 14:28:59.843347+00:00		t	19	72553681551572503	648518346498002535	72553681551626952	648518346486753761	[ 14895 104881 3206]	[ 14865 104847 3207]
1572	10206341	2022-11-17 14:28:59.843347+00:00		t	25	72553681551700594	648518346498002535	72553681551586487	648518346514448583	[ 14641 105005 3205]	[ 14617 105011 3207]
1573	10206388	2022-11-17 14:28:59.843347+00:00		t	79	72553681551532157	648518346498002535	72553681551532119	648518346501288024	[ 14813 105001 3197]	[ 14815 104965 3198]
1575	10206322	2022-11-17 14:28:59.843347+00:00		t	15	72553681551529031	648518346501581144	72553681551521776	648518346494933170	[ 14475 104823 3194]	[ 14491 104853 3193]
1576	10206312	2022-11-17 14:28:59.843347+00:00		t	26	72553681551542680	648518346501581144	72553681551538377	648518346507233352	[ 14429 104859 3196]	[ 14421 104895 3197]
1577	23008787	2022-11-17 14:28:59.843347+00:00		t	12	72624050362684222	648518346473080420	72624050362679430	648518346480666625	[ 16671 105051 3252]	[ 16657 105023 3252]
1588	7988611	2022-11-17 14:28:59.843347+00:00		t	17	72553612966180528	648518346472619314	72553612966185104	648518346499893315	[ 15875 102831 3407]	[ 15861 102803 3408]
1595	7554327	2022-11-17 14:28:59.843347+00:00		t	29	73116700157243695	648518346466005552	73116700157262582	648518346495414351	[ 32675 108071 3020]	[ 32641 108063 3021]
1596	7554261	2022-11-17 14:28:59.843347+00:00		t	15	73116700157190346	648518346487038617	73116700157207954	648518346514007065	[ 32267 107815 2996]	[ 32263 107789 2997]
1597	7554311	2022-11-17 14:28:59.843347+00:00		t	33	73116700157172906	648518346487038617	73116700157197763	648518346514428359	[ 32465 107659 2993]	[ 32477 107667 2995]
1608	10381788	2022-11-17 14:28:59.843347+00:00		t	50	73116768876799745	648518346466005552	73116768876786771	648518346495414351	[ 32167 109259 3041]	[ 32133 109261 3042]
1610	10470254	2022-11-17 14:28:59.843347+00:00		t	26	73116700023036935	648518346473084516	73116700023018245	648518346488978410	[ 31025 106585 2751]	[ 31055 106565 2751]
1611	10470274	2022-11-17 14:28:59.843347+00:00		t	17	73116700023018338	648518346473084516	73116700023018245	648518346488978410	[ 31027 106619 2750]	[ 31077 106605 2751]
1616	14225017	2022-11-17 14:28:59.843347+00:00		t	13	72483450111981943	648518346502916595	72483450111979300	648518346474593218	[ 12363 110523 2895]	[ 12355 110503 2893]
1618	14225023	2022-11-17 14:28:59.843347+00:00		t	17	72483450112048785	648518346479847574	72483450112048814	648518346489572037	[ 12403 109611 2924]	[ 12383 109607 2925]
1619	14225106	2022-11-17 14:28:59.843347+00:00		t	20	72483450112037222	648518346502916595	72483450112055816	648518346474593218	[ 12707 110151 2918]	[ 12697 110135 2920]
1629	10971999	2022-11-17 14:28:59.843347+00:00		t	19	72483518831483744	648518346502916595	72483518831469175	648518346500641203	[ 12395 110759 2899]	[ 12393 110793 2900]
1643	10470636	2022-11-17 14:28:59.843347+00:00		t	27	73116700023008946	648518346494169591	73116700022993243	648518346511235381	[ 31705 107355 2745]	[ 31725 107335 2743]
1644	10470641	2022-11-17 14:28:59.843347+00:00		t	14	73116700022963044	648518346473084516	73116700022954861	648518346511235381	[ 31707 107475 2729]	[ 31739 107481 2728]
1646	10470633	2022-11-17 14:28:59.843347+00:00		t	18	73116700022934418	648518346487038617	73116700022943295	648518346511235381	[ 31717 106969 2716]	[ 31721 107007 2717]
1647	14225012	2022-11-17 14:28:59.843347+00:00		t	34	72483450112003569	648518346502916595	72483450111998711	648518346500641203	[ 12359 110503 2898]	[ 12337 110491 2899]
1650	14225036	2022-11-17 14:28:59.843347+00:00		t	17	72483450112051045	648518346479847574	72483450112060226	648518346477034696	[ 12431 109611 2925]	[ 12433 109603 2927]
1651	14225040	2022-11-17 14:28:59.843347+00:00		t	13	72483450112043032	648518346479847574	72483450112060149	648518346477034696	[ 12453 109579 2924]	[ 12453 109575 2927]
1653	10817167	2022-11-17 14:28:59.843347+00:00		t	26	72342781074549117	648518346472619314	72342781074552902	648518346480125925	[ 9239 110845 2330]	[ 9207 110849 2331]
1654	10887854	2022-11-17 14:28:59.843347+00:00		t	16	72764444052333238	648518346499593822	72764444052360176	648518346508752447	[21919 94981 2869]	[21871 94971 2870]
1656	14461639	2022-11-17 14:28:59.843347+00:00		t	14	72694006454593407	648518346502916595	72694006454580214	648518346483783343	[19677 92957 2651]	[19695 92999 2652]
1659	14461715	2022-11-17 14:28:59.843347+00:00		t	21	72694006454438290	648518346472653065	72694006454450761	648518346483783343	[19843 92449 2595]	[19867 92465 2597]
1661	14471267	2022-11-17 14:28:59.843347+00:00		t	21	73116631303607021	648518346489566297	73116631303609506	648518346494263154	[ 32625 105831 2776]	[ 32595 105821 2777]
1663	14513383	2022-11-17 14:28:59.843347+00:00		t	26	72483381459730502	648518346501581144	72553750203907616	648518346486753761	[ 14311 106531 3074]	[ 14355 106513 3075]
1669	14571418	2022-11-17 14:28:59.843347+00:00		t	24	72483381459491073	648518346501581144	72483381459460323	648518346476657526	[ 13353 108111 2959]	[ 13393 108085 2960]
1671	14556510	2022-11-17 14:28:59.843347+00:00		t	24	73046331345969010	648518346492304255	73046331345958080	648518346490136273	[ 29643 108039 2881]	[ 29671 108047 2881]
1679	11481777	2022-11-17 14:28:59.843347+00:00		t	17	72413081300733695	648518346489054813	72413081300728702	648518346486753761	[ 11497 110367 2768]	[ 11527 110351 2768]
1683	14660692	2022-11-17 14:28:59.843347+00:00		t	19	72623844137164612	648518346501344355	72623844137154763	648518346487912272	[17293 99967 3133]	[17319 99951 3132]
1692	11592074	2022-11-17 14:28:59.843347+00:00		t	38	72413081367764113	648518346467364359	72413081367787334	648518346501288024	[ 11231 110017 2873]	[ 11253 110043 2873]
1693	11611104	2022-11-17 14:28:59.843347+00:00		t	31	72694419039724197	648518346501288024	72694419039697588	648518346481856445	[ 20345 106089 3108]	[ 20343 106057 3107]
1695	11610866	2022-11-17 14:28:59.843347+00:00		t	21	72694419039808308	648518346473080420	72694419039816975	648518346514448583	[ 19491 106459 3154]	[ 19501 106421 3155]
1706	14776424	2022-11-17 14:28:59.843347+00:00		t	26	73187068767242448	648518346496171788	73187068767259721	648518346524142085	[ 33053 107151 2767]	[ 33049 107143 2770]
1715	11822971	2022-11-17 14:28:59.843347+00:00		t	13	73116768675417280	648518346489566297	73116768675422078	648518346488054046	[ 32209 108553 2630]	[ 32163 108561 2630]
1722	11850801	2022-11-17 14:28:59.843347+00:00		t	15	73046331413062346	648518346518740959	73046331413057586	648518346503767201	[ 30213 108055 3010]	[ 30225 108083 3010]
1723	11850804	2022-11-17 14:28:59.843347+00:00		t	17	73046331413062346	648518346518740959	73046331413080064	648518346503767201	[ 30215 108035 3013]	[ 30231 108049 3014]
1725	11850694	2022-11-17 14:28:59.843347+00:00		t	25	73046331413082215	648518346518740959	73046331413101609	648518346494038560	[ 30035 107895 3025]	[ 30047 107887 3027]
1730	14832638	2022-11-17 14:28:59.843347+00:00		t	21	72905525004029900	648518346479847574	72905525004045195	648518346477034696	[ 26373 106115 2692]	[ 26349 106103 2692]
1731	11850497	2022-11-17 14:28:59.843347+00:00		t	27	73046331413086916	648518346518740959	73046331413086955	648518346497858151	[ 29683 108115 3020]	[ 29697 108151 3021]
1733	11892738	2022-11-17 14:28:59.843347+00:00		t	24	72624119081892837	648518346473080420	72624119081890018	648518346481857725	[ 17459 107181 3210]	[ 17475 107151 3210]
1734	37335836	2022-11-17 14:28:59.843347+00:00		t	19	72975825229807869	648518346531401754	72975825229821862	648518346486653999	[ 27749 102427 2971]	[ 27741 102463 2972]
1739	11850500	2022-11-17 14:28:59.843347+00:00		t	15	73046331413008991	648518346473084516	73046331413011435	648518346488978410	[ 29737 107599 2988]	[ 29701 107609 2988]
1740	14832810	2022-11-17 14:28:59.843347+00:00		t	28	72905525003853986	648518346479847574	72905525003893845	648518346477034696	[ 26509 105589 2640]	[ 26509 105555 2639]
1741	11892761	2022-11-17 14:28:59.843347+00:00		t	49	72624119081969641	648518346473080420	72624119081892845	648518346514448583	[ 17497 107191 3211]	[ 17519 107181 3210]
1742	18670193	2022-11-17 14:28:59.843347+00:00		t	18	73116768742229655	648518346473084516	73116768742226327	648518346488054046	[ 31369 109811 2698]	[ 31341 109795 2699]
1745	12187974	2022-11-17 14:28:59.843347+00:00		t	32	72694075308208749	648518346499593822	72694075308215898	648518346508752447	[19409 94779 2891]	[19443 94769 2893]
1746	12187719	2022-11-17 14:28:59.843347+00:00		t	25	72694075308169032	648518346472653065	72694075308171506	648518346499722309	[18761 95063 2874]	[18739 95065 2876]
1753	12187891	2022-11-17 14:28:59.843347+00:00		t	15	72694075308194875	648518346499593822	72694075308225151	648518346500641203	[19205 94705 2886]	[19229 94727 2888]
1754	12187901	2022-11-17 14:28:59.843347+00:00		t	18	72694075308197347	648518346499593822	72694075308216179	648518346487912272	[19285 95145 2889]	[19269 95185 2890]
1755	12187916	2022-11-17 14:28:59.843347+00:00		t	16	72694075308197348	648518346499593822	72694075308199658	648518346487912272	[19317 95163 2887]	[19311 95197 2888]
1757	12187969	2022-11-17 14:28:59.843347+00:00		t	14	72694075308208749	648518346499593822	72694075308236062	648518346487912272	[19399 94799 2892]	[19423 94817 2894]
1758	12187898	2022-11-17 14:28:59.843347+00:00		t	13	72694075308258435	648518346521506809	72694075308250698	648518346500641203	[19269 94777 2909]	[19259 94821 2909]
1760	12187935	2022-11-17 14:28:59.843347+00:00		t	20	72694075308274058	648518346521506809	72694075308231753	648518346500641203	[19331 94769 2908]	[19353 94767 2907]
1766	12377365	2022-11-17 14:28:59.843347+00:00		t	15	73187068766950881	648518346473084516	73187068767093751	648518346488978410	[ 33117 108309 2706]	[ 33105 108341 2707]
1769	12377286	2022-11-17 14:28:59.843347+00:00		t	22	73187068767108679	648518346473084516	73187068767100284	648518346488978410	[ 32969 108231 2709]	[ 32943 108251 2710]
1770	12377396	2022-11-17 14:28:59.843347+00:00		t	13	73187068767071876	648518346473084516	73187068767111009	648518346488054046	[ 33143 108229 2709]	[ 33165 108265 2711]
1771	12377422	2022-11-17 14:28:59.843347+00:00		t	15	73187068767219244	648518346473084516	73187068767214126	648518346484528131	[ 33239 107783 2753]	[ 33205 107789 2754]
1772	12377434	2022-11-17 14:28:59.843347+00:00		t	40	73187068767226948	648518346473084516	73187068767214126	648518346484528131	[ 33253 107797 2756]	[ 33223 107803 2757]
1773	12377455	2022-11-17 14:28:59.843347+00:00		t	34	73187068767232597	648518346473084516	73187068767237910	648518346484528131	[ 33273 107807 2759]	[ 33255 107827 2760]
1775	12377419	2022-11-17 14:28:59.843347+00:00		t	29	73187068767152210	648518346477105680	73187068767149735	648518346488054046	[ 33215 108393 2727]	[ 33205 108361 2726]
1776	18670290	2022-11-17 14:28:59.843347+00:00		t	45	73116768742675675	648518346497475608	73116768742668302	648518346495765904	[ 31609 110571 2815]	[ 31637 110571 2815]
1782	15015233	2022-11-17 14:28:59.843347+00:00		t	30	72905593924668596	648518346487757122	72905593924644937	648518346531363354	[ 25257 108085 2991]	[ 25241 108103 2990]
1786	27960264	2022-11-17 14:28:59.843347+00:00		t	42	73187000047778862	648518346489566297	73187000047800367	648518346490136273	[ 32859 105775 2788]	[ 32883 105783 2789]
1787	27960259	2022-11-17 14:28:59.843347+00:00		t	22	73187000047912033	648518346487038617	73187000047895604	648518346486545841	[ 32861 105877 2816]	[ 32879 105895 2818]
1788	27960285	2022-11-17 14:28:59.843347+00:00		t	47	73187000047751532	648518346489566297	73187000047776645	648518346490136273	[ 32915 105839 2784]	[ 32937 105865 2785]
1789	27960269	2022-11-17 14:28:59.843347+00:00		t	25	73187000047853875	648518346487038617	73187000047895002	648518346488978410	[ 32873 105869 2815]	[ 32901 105867 2814]
1792	27960304	2022-11-17 14:28:59.843347+00:00		t	16	73187000047760848	648518346489566297	73187000047776606	648518346494263154	[ 32929 105833 2781]	[ 32971 105835 2781]
1795	27960626	2022-11-17 14:28:59.843347+00:00		t	32	73187000047744738	648518346518740959	73187000047746984	648518346524142085	[ 33647 106097 2767]	[ 33687 106095 2768]
1797	15033109	2022-11-17 14:28:59.843347+00:00		t	34	72624050362680057	648518346517527332	72624050362680013	648518346531363354	[ 18405 106081 3252]	[ 18397 106053 3253]
1799	26923015	2022-11-17 14:28:59.843347+00:00		t	23	72694419106976369	648518346487038617	72694419106956460	648518346514007065	[ 19795 104961 3292]	[ 19827 104939 3292]
1801	14471257	2022-11-17 14:28:59.843347+00:00		t	26	73116631303655872	648518346487038617	73116631303677005	648518346490136273	[ 32549 105981 2803]	[ 32581 105991 2803]
1802	14776352	2022-11-17 14:28:59.843347+00:00		t	22	73187068767124147	648518346487038617	73187068767150991	648518346524142085	[ 32901 106561 2727]	[ 32873 106587 2727]
1803	7554321	2022-11-17 14:28:59.843347+00:00		t	31	73116700157177544	648518346487038617	73116700157170434	648518346499385438	[ 32501 107641 2991]	[ 32537 107627 2992]
1807	27960639	2022-11-17 14:28:59.843347+00:00		t	21	73187000047758268	648518346487038617	73187000047746692	648518346488978410	[ 33709 105495 2773]	[ 33701 105533 2774]
1810	23385548	2022-11-17 14:28:59.843347+00:00		t	27	72694419039697782	648518346498002535	72694419039692811	648518346501288024	[ 19303 106277 3098]	[ 19333 106269 3097]
1811	19047985	2022-11-17 14:28:59.843347+00:00		t	46	72975962534715075	648518346501581144	72975962534717646	648518346514448583	[ 27157 106925 2780]	[ 27189 106915 2780]
1812	19047608	2022-11-17 14:28:59.843347+00:00		t	43	72975962534817341	648518346501581144	72975962534817431	648518346507233352	[ 26763 107231 2818]	[ 26737 107227 2817]
1813	19047807	2022-11-17 14:28:59.843347+00:00		t	59	72975962534742516	648518346501581144	72975962534737425	648518346514448583	[ 26937 106873 2786]	[ 26945 106835 2787]
1814	19048031	2022-11-17 14:28:59.843347+00:00		t	34	72975962534560389	648518346467364359	72975962534543645	648518346476657526	[ 27225 106505 2711]	[ 27257 106533 2712]
1815	19048024	2022-11-17 14:28:59.843347+00:00		t	25	72975962534757982	648518346483483980	72975962534765453	648518346480125925	[ 27243 106747 2786]	[ 27241 106793 2787]
1816	19048023	2022-11-17 14:28:59.843347+00:00		t	60	72975962534798357	648518346501581144	72975962534783209	648518346509569667	[ 27201 107075 2808]	[ 27237 107059 2808]
1818	19047942	2022-11-17 14:28:59.843347+00:00		t	15	72975962534872095	648518346501581144	72975962534830192	648518346480666625	[ 27123 107003 2815]	[ 27127 106975 2816]
1819	19047892	2022-11-17 14:28:59.843347+00:00		t	15	72975962534765703	648518346501581144	72975962534775790	648518346507233352	[ 27023 107183 2805]	[ 27065 107217 2806]
1820	19047948	2022-11-17 14:28:59.843347+00:00		t	37	72975962534783247	648518346501581144	72975962534932281	648518346507233352	[ 27105 107117 2822]	[ 27141 107107 2823]
1821	19047975	2022-11-17 14:28:59.843347+00:00		t	12	72975962534717757	648518346501581144	72975962534709977	648518346509569667	[ 27135 106955 2778]	[ 27173 106953 2777]
1824	19155686	2022-11-17 14:28:59.843347+00:00		t	14	72764856503574485	648518346487038617	72764856503597113	648518346503767201	[ 21639 106975 3194]	[ 21665 106991 3195]
1829	19152467	2022-11-17 14:28:59.843347+00:00		t	13	72764787783837184	648518346501288024	72764787783839449	648518346486753761	[ 20877 105983 3096]	[ 20859 105953 3097]
1831	19156044	2022-11-17 14:28:59.843347+00:00		t	28	72764856503534848	648518346487038617	72764856503524810	648518346499893315	[ 22415 106831 3176]	[ 22387 106835 3176]
1832	19156049	2022-11-17 14:28:59.843347+00:00		t	18	72764856503641069	648518346487038617	72764856503683479	648518346498554608	[ 22431 106573 3206]	[ 22401 106567 3209]
1835	19216596	2022-11-17 14:28:59.843347+00:00		t	24	73116700090308180	648518346487038617	73116700090307704	648518346499385438	[ 32605 107663 2952]	[ 32635 107645 2953]
1836	19216360	2022-11-17 14:28:59.843347+00:00		t	34	73116700090215603	648518346473084516	73116700090226091	648518346499385438	[ 32077 108297 2912]	[ 32065 108327 2914]
1840	15725632	2022-11-17 14:28:59.843347+00:00		t	66	72905525272313456	648518346472619314	72905525272315750	648518346499893315	[ 25117 106403 3143]	[ 25133 106423 3143]
1846	19257588	2022-11-17 14:28:59.843347+00:00		t	27	72413150087178801	648518346472653065	72413150087176179	648518346489569900	[ 11231 111807 2834]	[ 11187 111801 2835]
1850	23542062	2022-11-17 14:28:59.843347+00:00		t	29	72624119015266057	648518346514448583	72624119015318893	648518346476657526	[ 17095 106903 3206]	[ 17125 106889 3207]
1851	23542249	2022-11-17 14:28:59.843347+00:00		t	36	72624119015216476	648518346514448583	72624119015237239	648518346476657526	[ 17349 106977 3197]	[ 17325 106961 3199]
1853	15725580	2022-11-17 14:28:59.843347+00:00		t	43	72905525272335058	648518346472619314	72905525272315733	648518346499893315	[ 24945 106333 3139]	[ 24903 106361 3139]
1857	15942276	2022-11-17 14:28:59.843347+00:00		t	15	72342712422424353	648518346501581144	72342712422408808	648518346480125925	[ 9329 108699 2543]	[ 9293 108699 2544]
1865	16068024	2022-11-17 14:28:59.843347+00:00		t	31	72975962534866967	648518346491888552	72975893815341959	648518346480125925	[ 28161 106511 2820]	[ 28149 106483 2820]
1868	19444030	2022-11-17 14:28:59.843347+00:00		t	21	73187000114778582	648518346473084516	73187000114783430	648518346487705300	[ 32969 106155 2854]	[ 32935 106165 2854]
1873	16181185	2022-11-17 14:28:59.843347+00:00		t	28	72342712489534127	648518346467364359	72342712489529285	648518346481856445	[ 9563 110483 2673]	[ 9559 110519 2674]
1874	16181216	2022-11-17 14:28:59.843347+00:00		t	39	72342712489599912	648518346501581144	72342712489726062	648518346501288024	[ 9669 110535 2695]	[ 9639 110563 2697]
1875	16181094	2022-11-17 14:28:59.843347+00:00		t	20	72342712489263501	648518346501581144	72342712489178757	648518346507233352	[ 9389 110531 2573]	[ 9419 110531 2572]
1876	16181194	2022-11-17 14:28:59.843347+00:00		t	36	72342712489359824	648518346501581144	72342712489319141	648518346507233352	[ 9599 109583 2588]	[ 9577 109617 2589]
1877	16181163	2022-11-17 14:28:59.843347+00:00		t	28	72342712489350613	648518346501581144	72342712489322206	648518346481856445	[ 9543 109603 2591]	[ 9535 109643 2592]
1878	16181165	2022-11-17 14:28:59.843347+00:00		t	33	72342712489350613	648518346501581144	72342712489338006	648518346480666625	[ 9547 109593 2590]	[ 9539 109625 2590]
1879	16181314	2022-11-17 14:28:59.843347+00:00		t	12	72342712489390114	648518346479847574	72342712489392231	648518346481856445	[ 9943 110439 2611]	[ 9925 110423 2614]
1880	16181243	2022-11-17 14:28:59.843347+00:00		t	12	72342712489564900	648518346501581144	72342712489553146	648518346481856445	[ 9695 110487 2685]	[ 9697 110489 2683]
1881	16181263	2022-11-17 14:28:59.843347+00:00		t	18	72342712489589425	648518346501581144	72342712489589452	648518346501288024	[ 9803 110227 2692]	[ 9771 110219 2692]
1882	16181311	2022-11-17 14:28:59.843347+00:00		t	43	72342712489523972	648518346472619314	72342712489504782	648518346481857725	[ 9933 109593 2663]	[ 9935 109631 2663]
1886	19444173	2022-11-17 14:28:59.843347+00:00		t	20	73187000114927752	648518346487038617	73187000114930026	648518346494038560	[ 33541 106015 2910]	[ 33549 106059 2910]
1887	19444128	2022-11-17 14:28:59.843347+00:00		t	33	73187000114920942	648518346487038617	73187000114932440	648518346494038560	[ 33265 106191 2920]	[ 33221 106197 2921]
1888	19444148	2022-11-17 14:28:59.843347+00:00		t	30	73187000114892578	648518346487038617	73187000114876795	648518346499385438	[ 33401 106089 2905]	[ 33387 106121 2906]
1889	19444088	2022-11-17 14:28:59.843347+00:00		t	24	73187000114961593	648518346501992810	73187000114982680	648518346494038560	[ 33029 106459 2940]	[ 33063 106449 2940]
1891	19444141	2022-11-17 14:28:59.843347+00:00		t	66	73187000114934561	648518346501992810	73187000114941716	648518346499385438	[ 33309 105597 2923]	[ 33339 105587 2924]
1892	16220463	2022-11-17 14:28:59.843347+00:00		t	13	72553612899104725	648518346473080420	72553612899114068	648518346514448583	[ 15605 103957 3295]	[ 15577 103981 3295]
1893	16220466	2022-11-17 14:28:59.843347+00:00		t	53	72553612899104725	648518346473080420	72553612899128682	648518346507233352	[ 15605 103953 3295]	[ 15579 103977 3297]
1895	16220571	2022-11-17 14:28:59.843347+00:00		t	92	72553612899118840	648518346473080420	72553612899123619	648518346476657526	[ 15775 103695 3297]	[ 15783 103657 3297]
1896	16220721	2022-11-17 14:28:59.843347+00:00		t	25	72553612899008387	648518346501581144	72553612899027445	648518346481856445	[ 16055 104389 3257]	[ 16031 104369 3257]
1897	16220738	2022-11-17 14:28:59.843347+00:00		t	20	72553612899016116	648518346501581144	72553612899034564	648518346494933426	[ 16077 104379 3258]	[ 16067 104369 3261]
1898	16220760	2022-11-17 14:28:59.843347+00:00		t	17	72553681618458295	648518346501581144	72553612898986864	648518346481856445	[ 16151 104475 3240]	[ 16153 104435 3240]
1899	16220734	2022-11-17 14:28:59.843347+00:00		t	19	72553612899016116	648518346501581144	72553612899027439	648518346514448583	[ 16083 104367 3258]	[ 16061 104339 3258]
1900	23008776	2022-11-17 14:28:59.843347+00:00		t	38	72624050362637199	648518346491888552	72624050362651562	648518346507233352	[ 16601 104781 3239]	[ 16625 104799 3239]
1901	20472719	2022-11-17 14:28:59.843347+00:00		t	25	72764856436293085	648518346491888552	72764856436293176	648518346481857725	[ 22093 106777 3047]	[ 22109 106813 3047]
1902	19385002	2022-11-17 14:28:59.843347+00:00		t	24	72342781208568245	648518346489054813	72342781208682451	648518346494933170	[ 9171 110757 2570]	[ 9175 110731 2572]
1904	32518231	2022-11-17 14:28:59.843347+00:00		t	30	72483450178983684	648518346514448583	72483450178998191	648518346476657526	[ 12677 109961 2985]	[ 12697 109961 2987]
1909	23008754	2022-11-17 14:28:59.843347+00:00		t	23	72624050362644526	648518346491888552	72624050362661272	648518346480666625	[ 16571 104771 3242]	[ 16585 104787 3244]
1910	20472706	2022-11-17 14:28:59.843347+00:00		t	30	72764856436309534	648518346491888552	72764856436322471	648518346476657526	[ 22061 106807 3058]	[ 22063 106849 3059]
1911	20472663	2022-11-17 14:28:59.843347+00:00		t	33	72764856436304893	648518346491888552	72764856436304894	648518346481857725	[ 21981 106667 3053]	[ 21969 106641 3053]
1914	39600246	2022-11-17 14:28:59.843347+00:00		t	25	72835225180422992	648518346491888552	72835225180420544	648518346481857725	[ 24275 107111 2988]	[ 24239 107107 2989]
1916	23688210	2022-11-17 14:28:59.843347+00:00		t	31	72835156460928968	648518346479847574	72835156460916976	648518346477034696	[ 23773 105361 3008]	[ 23749 105385 3008]
1920	16551739	2022-11-17 14:28:59.843347+00:00		t	26	72623775350492362	648518346521506809	72623775350492364	648518346487912272	[17567 97281 2979]	[17595 97257 2979]
1921	16551769	2022-11-17 14:28:59.843347+00:00		t	39	72623775350542515	648518346521506809	72623775350537879	648518346508752447	[17613 97245 2992]	[17641 97251 2991]
1922	16551860	2022-11-17 14:28:59.843347+00:00		t	36	72623775350510524	648518346465091957	72623775350523231	648518346508752447	[17769 97155 2981]	[17787 97137 2982]
1923	16551837	2022-11-17 14:28:59.843347+00:00		t	17	72623775350518221	648518346499593822	72623775350528152	648518346508752447	[17803 97175 2986]	[17765 97159 2987]
1928	19641016	2022-11-17 14:28:59.843347+00:00		t	30	73116768809670441	648518346473084516	73116768809649782	648518346497858151	[ 32659 109101 2896]	[ 32659 109073 2895]
1931	19640726	2022-11-17 14:28:59.843347+00:00		t	28	73116768809708165	648518346499385438	73116768809702924	648518346498554608	[ 32283 109237 2915]	[ 32291 109267 2915]
1934	32535886	2022-11-17 14:28:59.843347+00:00		t	71	72483244155025326	648518346501581144	72483244155030207	648518346476657526	[ 14231 102791 3319]	[ 14203 102765 3320]
1936	32535846	2022-11-17 14:28:59.843347+00:00		t	66	72483244155061707	648518346501581144	72483244155030207	648518346476657526	[ 14081 102821 3321]	[ 14103 102797 3321]
1937	32535847	2022-11-17 14:28:59.843347+00:00		t	37	72483244154991617	648518346501581144	72483244154979974	648518346481857725	[ 14131 102965 3302]	[ 14101 102987 3302]
1938	32535813	2022-11-17 14:28:59.843347+00:00		t	42	72483244155158681	648518346501581144	72483244155008789	648518346507233352	[ 14017 102829 3314]	[ 14041 102813 3313]
1939	32535809	2022-11-17 14:28:59.843347+00:00		t	14	72483244154948967	648518346491888552	72483244154941913	648518346481857725	[ 14057 103013 3286]	[ 14029 102985 3287]
1940	32535817	2022-11-17 14:28:59.843347+00:00		t	38	72483244154948967	648518346491888552	72483244154953869	648518346507233352	[ 14061 103003 3288]	[ 14049 102975 3288]
1941	32535857	2022-11-17 14:28:59.843347+00:00		t	13	72483244154973299	648518346491888552	72483244154982238	648518346481857725	[ 14119 103061 3297]	[ 14117 103039 3299]
1945	16910761	2022-11-17 14:28:59.843347+00:00		t	19	73047155912494790	648518346489007453	73047155912516432	648518346492002415	[ 30351 131233 2717]	[ 30331 131263 2718]
1952	19813379	2022-11-17 14:28:59.843347+00:00		t	19	72905731229510184	648518346501581144	72905731229492064	648518346481857725	[ 26577 111063 2782]	[ 26607 111079 2783]
1953	19813355	2022-11-17 14:28:59.843347+00:00		t	16	72905731229416000	648518346473080420	72905731229433563	648518346507233352	[ 26611 110977 2757]	[ 26577 110975 2758]
1954	19813356	2022-11-17 14:28:59.843347+00:00		t	19	72905731229416065	648518346473080420	72905731229386382	648518346481857725	[ 26609 111009 2755]	[ 26577 111013 2755]
1955	19813381	2022-11-17 14:28:59.843347+00:00		t	16	72976099973588574	648518346491888552	72905731229399848	648518346480125925	[ 26639 111143 2744]	[ 26609 111131 2744]
1958	19759085	2022-11-17 14:28:59.843347+00:00		t	16	73257368724941508	648518346489566297	73257368724956564	648518346488054046	[ 34869 106331 2685]	[ 34831 106321 2687]
1961	17016571	2022-11-17 14:28:59.843347+00:00		t	17	72413149886086114	648518346499593822	72413149886090835	648518346477981653	[ 10321 112229 2550]	[ 10315 112241 2551]
1962	17016575	2022-11-17 14:28:59.843347+00:00		t	27	72413149886044042	648518346494217863	72413149886058700	648518346477981653	[ 10287 112359 2530]	[ 10321 112335 2531]
1964	17016590	2022-11-17 14:28:59.843347+00:00		t	38	72413149886202519	648518346488659278	72413149886095567	648518346477981653	[ 10349 112329 2557]	[ 10347 112361 2556]
1965	17016614	2022-11-17 14:28:59.843347+00:00		t	26	72413149886027330	648518346479847574	72413149886025192	648518346481856445	[ 10409 111777 2520]	[ 10387 111803 2520]
1976	17108174	2022-11-17 14:28:59.843347+00:00		t	29	72413149953062641	648518346472653065	72413149953047905	648518346489569900	[ 11613 112359 2622]	[ 11665 112339 2622]
1979	23821061	2022-11-17 14:28:59.843347+00:00		t	16	72905456485713248	648518346472653065	72905456485730480	648518346486653999	[ 25677 102623 2993]	[ 25707 102581 2993]
1985	17158430	2022-11-17 14:28:59.843347+00:00		t	12	73187068834425865	648518346498554608	73187068834416328	648518346494038560	[ 34465 107965 2921]	[ 34495 107955 2922]
1987	17158133	2022-11-17 14:28:59.843347+00:00		t	41	73187068834442736	648518346487038617	73187068834442761	648518346514007065	[ 33773 108101 2934]	[ 33819 108091 2934]
1988	17158123	2022-11-17 14:28:59.843347+00:00		t	20	73187068834440128	648518346487038617	73187068834468799	648518346514428359	[ 33759 108077 2935]	[ 33793 108063 2936]
1989	17158125	2022-11-17 14:28:59.843347+00:00		t	35	73187068834445467	648518346487038617	73187068834432857	648518346497858151	[ 33767 108077 2933]	[ 33799 108049 2934]
1990	17158452	2022-11-17 14:28:59.843347+00:00		t	14	73187068834354675	648518346484005039	73187068834369353	648518346497858151	[ 34543 107499 2900]	[ 34565 107531 2901]
1994	17175908	2022-11-17 14:28:59.843347+00:00		t	53	73046331211732570	648518346494169591	73046331211714754	648518346531374106	[ 30289 107381 2591]	[ 30263 107401 2592]
1998	17224872	2022-11-17 14:28:59.843347+00:00		t	38	72694006387618214	648518346488659278	72694006387599663	648518346488815453	[18933 92509 2562]	[18917 92543 2564]
2000	17297529	2022-11-17 14:28:59.843347+00:00		t	29	72975825095806744	648518346531401754	72975825095799620	648518346486653999	[ 26977 103625 2800]	[ 26961 103659 2800]
2001	23970756	2022-11-17 14:28:59.843347+00:00		t	25	72553406673635358	648518346521506809	72553406673630755	648518346508752447	[14539 97983 3180]	[14521 98009 3180]
2002	23970770	2022-11-17 14:28:59.843347+00:00		t	46	72553406673659609	648518346521506809	72553406673647124	648518346508752447	[14543 97989 3184]	[14537 98027 3184]
2003	28249077	2022-11-17 14:28:59.843347+00:00		t	38	72905456418742031	648518346502916595	72905456418715268	648518346486653999	[ 26027 103033 2919]	[ 26067 103051 2919]
2004	28249080	2022-11-17 14:28:59.843347+00:00		t	33	72905456418742031	648518346502916595	72905456418715198	648518346484687181	[ 26037 103013 2917]	[ 26071 103011 2917]
2005	28249125	2022-11-17 14:28:59.843347+00:00		t	31	72905456418671417	648518346531401754	72905456418713151	648518346486653999	[ 26121 103005 2898]	[ 26155 102987 2900]
2007	28249242	2022-11-17 14:28:59.843347+00:00		t	19	72905456418694546	648518346521506809	72905456418687594	648518346500641203	[ 26429 102669 2902]	[ 26465 102663 2903]
2009	24029071	2022-11-17 14:28:59.843347+00:00		t	13	72905525205085080	648518346494933170	72905525205103124	648518346501288024	[ 25015 105553 2963]	[ 24973 105547 2965]
2010	24029086	2022-11-17 14:28:59.843347+00:00		t	27	72905525205085080	648518346494933170	72905525205074021	648518346501288024	[ 25027 105513 2963]	[ 25003 105499 2963]
2019	24062125	2022-11-17 14:28:59.843347+00:00		t	23	72905456418779495	648518346472653065	72905456418771426	648518346477981653	[ 24937 103843 2939]	[ 24919 103829 2938]
2022	24070108	2022-11-17 14:28:59.843347+00:00		t	37	72623844069987229	648518346472653065	72623775350553296	648518346477981653	[17399 98309 3000]	[17373 98287 3001]
2023	24070010	2022-11-17 14:28:59.843347+00:00		t	40	72623775350511073	648518346488659278	72623775350521421	648518346477981653	[17197 98137 2986]	[17237 98127 2986]
2027	24069980	2022-11-17 14:28:59.843347+00:00		t	27	72623775350583037	648518346518741215	72623775350596384	648518346487912272	[17133 98083 3014]	[17165 98077 3013]
2030	24069994	2022-11-17 14:28:59.843347+00:00		t	34	72623775350546125	648518346488659278	72623775350524149	648518346500681907	[17181 98285 2996]	[17191 98269 2994]
2031	24069997	2022-11-17 14:28:59.843347+00:00		t	38	72623775350590958	648518346521506809	72623775350616683	648518346514361543	[17225 98007 3019]	[17197 98005 3020]
2032	24069998	2022-11-17 14:28:59.843347+00:00		t	22	72623775350528732	648518346488659278	72623775350524149	648518346500681907	[17177 98249 2988]	[17201 98255 2990]
2033	24069846	2022-11-17 14:28:59.843347+00:00		t	27	72623775350553309	648518346521506809	72623775350558493	648518346487912272	[16841 98235 3002]	[16873 98241 3002]
2035	20263031	2022-11-17 14:28:59.843347+00:00		t	43	72553681618491347	648518346501581144	72553681618495977	648518346514448583	[ 16131 104551 3256]	[ 16157 104567 3257]
2036	20263114	2022-11-17 14:28:59.843347+00:00		t	19	72553681618307034	648518346489054813	72553681618407571	648518346501288024	[ 16367 104513 3216]	[ 16355 104517 3219]
2037	20262950	2022-11-17 14:28:59.843347+00:00		t	24	72553681618470637	648518346501581144	72553681618475457	648518346514448583	[ 15961 104589 3247]	[ 15927 104577 3248]
2039	20262964	2022-11-17 14:28:59.843347+00:00		t	42	72553681618458747	648518346501581144	72553681618454030	648518346494933170	[ 15981 104579 3243]	[ 15953 104557 3243]
2040	20262976	2022-11-17 14:28:59.843347+00:00		t	20	72553681618495417	648518346501581144	72553681618502894	648518346514448583	[ 16027 104535 3257]	[ 15991 104551 3258]
2045	24174002	2022-11-17 14:28:59.843347+00:00		t	38	73046331345864299	648518346489566297	73046331345879499	648518346494263154	[ 28789 107467 2843]	[ 28815 107479 2844]
2050	20339915	2022-11-17 14:28:59.843347+00:00		t	22	72694419039718700	648518346472653065	72694419039701663	648518346496335735	[ 18657 105195 3107]	[ 18631 105165 3107]
2051	20339941	2022-11-17 14:28:59.843347+00:00		t	95	72694419039711285	648518346472653065	72694419039711338	648518346499722309	[ 18757 105337 3106]	[ 18755 105379 3108]
2052	20339957	2022-11-17 14:28:59.843347+00:00		t	24	72694419039711285	648518346472653065	72694419039713662	648518346489569900	[ 18781 105333 3107]	[ 18779 105349 3110]
2056	20263026	2022-11-17 14:28:59.843347+00:00		t	26	72553681618491347	648518346501581144	72553681618505122	648518346480666625	[ 16119 104535 3257]	[ 16143 104539 3258]
2057	15753988	2022-11-17 14:28:59.843347+00:00		t	14	72975687790934019	648518346501544291	72975687790931697	648518346490596093	[ 28005 100219 3005]	[ 27981 100201 3006]
2062	20451317	2022-11-17 14:28:59.843347+00:00		t	13	72413150020328258	648518346502916595	72413150020343751	648518346500641203	[ 11261 111411 2815]	[ 11281 111455 2817]
2064	20451402	2022-11-17 14:28:59.843347+00:00		t	31	72413150020250844	648518346502916595	72413150020275678	648518346500641203	[ 11541 110997 2783]	[ 11521 111023 2781]
2065	20451414	2022-11-17 14:28:59.843347+00:00		t	39	72413150020250844	648518346502916595	72413150020253395	648518346484687181	[ 11577 110999 2783]	[ 11579 111021 2782]
2066	20451417	2022-11-17 14:28:59.843347+00:00		t	16	72413150020290442	648518346531401754	72413150020283429	648518346500681907	[ 11535 111511 2795]	[ 11585 111507 2796]
2068	20472736	2022-11-17 14:28:59.843347+00:00		t	25	72764856436259093	648518346514448583	72764856436232456	648518346494933426	[ 22151 107045 3025]	[ 22155 107045 3023]
2071	20472855	2022-11-17 14:28:59.843347+00:00		t	30	72764856436256462	648518346473080420	72764856436253881	648518346476657526	[ 22411 106813 3034]	[ 22417 106841 3033]
2072	20472776	2022-11-17 14:28:59.843347+00:00		t	21	72764856436266372	648518346473080420	72764856436258983	648518346481857725	[ 22233 106755 3035]	[ 22221 106795 3036]
2073	20472849	2022-11-17 14:28:59.843347+00:00		t	18	72764856436256462	648518346473080420	72764856436281177	648518346481857725	[ 22415 106823 3036]	[ 22409 106859 3036]
2074	42731246	2022-11-17 14:28:59.843347+00:00		t	19	72342712422370490	648518346501581144	72342712422358371	648518346480125925	[ 9153 110095 2525]	[ 9133 110073 2525]
2075	44288014	2022-11-17 14:28:59.843347+00:00		t	32	72342781074970281	648518346501581144	72342781141459981	648518346480125925	[ 9269 110829 2441]	[ 9303 110805 2442]
2076	44288720	2022-11-17 14:28:59.843347+00:00		t	41	72342781141860277	648518346501581144	72342781141841261	648518346480125925	[ 10081 111353 2547]	[ 10117 111369 2547]
2077	20263064	2022-11-17 14:28:59.843347+00:00		t	24	72553681618449462	648518346501581144	72553681618449456	648518346480125925	[ 16211 104855 3236]	[ 16245 104861 3236]
2078	38445798	2022-11-17 14:28:59.843347+00:00		t	29	72483312807270360	648518346501581144	72483312807279736	648518346480125925	[ 14155 105061 3177]	[ 14127 105059 3178]
2079	24045450	2022-11-17 14:28:59.843347+00:00		t	26	73116700157155787	648518346487038617	73116631437681227	648518346497858151	[ 31011 106513 2980]	[ 31013 106483 2981]
2080	42731201	2022-11-17 14:28:59.843347+00:00		t	37	72342712422432938	648518346501581144	72342712422409706	648518346514448583	[ 9131 110231 2541]	[ 9095 110245 2542]
2081	20263039	2022-11-17 14:28:59.843347+00:00		t	52	72553681618491347	648518346501581144	72553681618495617	648518346501288024	[ 16139 104519 3255]	[ 16175 104517 3256]
2082	36920985	2022-11-17 14:28:59.843347+00:00		t	14	72342712422450749	648518346501581144	72342712422450719	648518346480666625	[ 9443 110133 2559]	[ 9423 110139 2558]
2083	25456070	2022-11-17 14:28:59.843347+00:00		t	42	72342712556457484	648518346501581144	72342712556464703	648518346480666625	[ 9967 109953 2728]	[ 9985 109929 2728]
2084	23008890	2022-11-17 14:28:59.843347+00:00		t	36	72624050362613257	648518346501581144	72624050362616030	648518346477034696	[ 17007 105265 3221]	[ 17015 105233 3222]
2085	19047587	2022-11-17 14:28:59.843347+00:00		t	15	72975962534817341	648518346501581144	72975962534855135	648518346480125925	[ 26751 107243 2821]	[ 26719 107221 2823]
2086	19047624	2022-11-17 14:28:59.843347+00:00		t	12	72975962534817341	648518346501581144	72975962534798359	648518346480125925	[ 26783 107187 2816]	[ 26751 107175 2817]
2087	23385578	2022-11-17 14:28:59.843347+00:00		t	28	72694419039671694	648518346501581144	72694419039661846	648518346501288024	[ 19463 106175 3092]	[ 19435 106201 3093]
2088	29789963	2022-11-17 14:28:59.843347+00:00		t	54	72553612899192809	648518346501581144	72553612899273973	648518346494933426	[ 14991 102687 3335]	[ 15017 102707 3336]
2089	23008904	2022-11-17 14:28:59.843347+00:00		t	33	72624050362607299	648518346501581144	72624050362621196	648518346496729980	[ 17027 105267 3222]	[ 17049 105239 3223]
2090	2076234	2022-11-17 14:28:59.843347+00:00		t	23	72553681618310031	648518346501581144	72553681618407675	648518346509569667	[ 14647 104647 3217]	[ 14677 104645 3218]
2091	2076238	2022-11-17 14:28:59.843347+00:00		t	19	72553681618212348	648518346501581144	72553681618407675	648518346509569667	[ 14659 104603 3216]	[ 14683 104619 3218]
2092	30158195	2022-11-17 14:28:59.843347+00:00		t	24	72835156460917312	648518346501581144	72835156460931562	648518346489572037	[ 24089 105835 3001]	[ 24123 105813 3003]
2093	30158206	2022-11-17 14:28:59.843347+00:00		t	17	72835156460853601	648518346501581144	72835156460848223	648518346489572037	[ 24159 105987 2968]	[ 24149 105969 2966]
2094	30158214	2022-11-17 14:28:59.843347+00:00		t	17	72835156460860390	648518346501581144	72835156460871687	648518346489572037	[ 24187 105927 2978]	[ 24191 105893 2978]
2095	11409451	2022-11-17 14:28:59.843347+00:00		t	19	72835156460946226	648518346501581144	72835156460941203	648518346501288024	[ 23181 106039 3017]	[ 23169 106021 3016]
2096	23385585	2022-11-17 14:28:59.843347+00:00		t	14	72694419039810256	648518346501581144	72694419039812591	648518346501288024	[ 19425 106241 3152]	[ 19447 106265 3152]
2097	23385554	2022-11-17 14:28:59.843347+00:00		t	29	72694419039835254	648518346501581144	72694419039814812	648518346514448583	[ 19339 106317 3155]	[ 19359 106355 3155]
2098	23385574	2022-11-17 14:28:59.843347+00:00		t	44	72694419039810256	648518346501581144	72694419039827995	648518346514448583	[ 19403 106267 3156]	[ 19425 106299 3156]
2099	26821179	2022-11-17 14:28:59.843347+00:00		t	18	72905525138180625	648518346501581144	72905525138185421	648518346494071307	[ 25301 106273 2904]	[ 25297 106239 2905]
2100	23008702	2022-11-17 14:28:59.843347+00:00		t	15	72553681618491457	648518346501581144	72624050362686424	648518346480125925	[ 16355 104723 3254]	[ 16393 104719 3255]
2101	38445820	2022-11-17 14:28:59.843347+00:00		t	12	72483312807272723	648518346501581144	72483312807279676	648518346514448583	[ 14191 105083 3178]	[ 14193 105063 3180]
2102	42815581	2022-11-17 14:28:59.843347+00:00		t	12	72905731229208171	648518346501581144	72905731229153050	648518346481857725	[ 25777 111821 2702]	[ 25803 111835 2701]
2103	36920952	2022-11-17 14:28:59.843347+00:00		t	19	72342712422470267	648518346501581144	72342712422441611	648518346481856445	[ 9347 110471 2555]	[ 9367 110447 2555]
2104	38445754	2022-11-17 14:28:59.843347+00:00		t	23	72483312807242701	648518346501581144	72483312807242721	648518346480666625	[ 14089 104869 3165]	[ 14053 104871 3165]
2105	44082314	2022-11-17 14:28:59.843347+00:00		t	37	72413149953034567	648518346501581144	72413149953034480	648518346481857725	[ 10649 110807 2615]	[ 10683 110815 2615]
2106	44288610	2022-11-17 14:28:59.843347+00:00		t	28	72342781141788744	648518346501581144	72342781141788773	648518346477034696	[ 9975 111471 2520]	[ 10003 111471 2519]
2107	38445766	2022-11-17 14:28:59.843347+00:00		t	41	72483312807231433	648518346501581144	72483312807218645	648518346480666625	[ 14113 104903 3155]	[ 14077 104891 3156]
2108	38445771	2022-11-17 14:28:59.843347+00:00		t	63	72483312807255100	648518346501581144	72483312807257639	648518346480666625	[ 14123 104861 3168]	[ 14087 104865 3169]
2109	38445789	2022-11-17 14:28:59.843347+00:00		t	38	72483312807265538	648518346501581144	72483312807248123	648518346480666625	[ 14137 105259 3168]	[ 14105 105273 3168]
2110	19047937	2022-11-17 14:28:59.843347+00:00		t	25	72975962534872095	648518346501581144	72975962534840349	648518346480666625	[ 27097 107023 2821]	[ 27125 107005 2822]
2111	30158186	2022-11-17 14:28:59.843347+00:00		t	13	72835156460868832	648518346501581144	72835156460864765	648518346514448583	[ 24055 105923 2976]	[ 24097 105923 2977]
2112	30494738	2022-11-17 14:28:59.843347+00:00		t	22	72413150020094153	648518346501581144	72413150020112883	648518346509569667	[ 10515 110685 2719]	[ 10483 110725 2720]
2113	30010307	2022-11-17 14:28:59.843347+00:00		t	27	72976031187164427	648518346501581144	72976031187160932	648518346514448583	[ 27281 109983 2685]	[ 27267 110025 2686]
2114	13626785	2022-11-17 14:28:59.843347+00:00		t	12	72553750270708413	648518346501581144	72553750270593421	648518346494933426	[ 14391 106755 3084]	[ 14427 106769 3086]
2115	8039531	2022-11-17 14:28:59.843347+00:00		t	14	72905525138058748	648518346501581144	72905593857507103	648518346514448583	[ 25163 106495 2857]	[ 25195 106499 2858]
2116	8039538	2022-11-17 14:28:59.843347+00:00		t	16	72905525138001676	648518346501581144	72905593857465029	648518346514448583	[ 25199 106489 2839]	[ 25219 106523 2841]
2117	8039548	2022-11-17 14:28:59.843347+00:00		t	16	72905525138023056	648518346501581144	72905593857477204	648518346514448583	[ 25239 106477 2843]	[ 25247 106505 2845]
2118	8039535	2022-11-17 14:28:59.843347+00:00		t	51	72905525138001676	648518346501581144	72905593857452114	648518346509569667	[ 25179 106491 2838]	[ 25215 106503 2838]
2119	25455888	2022-11-17 14:28:59.843347+00:00		t	19	72342712556290752	648518346501581144	72342712556317099	648518346494071307	[ 9683 110427 2699]	[ 9649 110429 2700]
2120	27389627	2022-11-17 14:28:59.843347+00:00		t	23	72553818923408126	648518346501581144	72553818923386042	648518346496729980	[ 15395 109089 3052]	[ 15407 109121 3052]
2121	32535803	2022-11-17 14:28:59.843347+00:00		t	46	72483244155018253	648518346501581144	72483244155006353	648518346481857725	[ 13997 102831 3313]	[ 14007 102809 3312]
2122	13626767	2022-11-17 14:28:59.843347+00:00		t	69	72553750270756028	648518346501581144	72553750270593421	648518346494933426	[ 14355 106831 3082]	[ 14389 106845 3083]
2123	11610882	2022-11-17 14:28:59.843347+00:00		t	33	72694419039674560	648518346501581144	72694419039695360	648518346501288024	[ 19591 106219 3096]	[ 19583 106253 3097]
2124	11610916	2022-11-17 14:28:59.843347+00:00		t	18	72694419039702281	648518346501581144	72694419039714112	648518346501288024	[ 19731 106149 3105]	[ 19721 106137 3107]
2125	5652020	2022-11-17 14:28:59.843347+00:00		t	37	72905593790518103	648518346501581144	72905593790484768	648518346514448583	[ 26249 107989 2763]	[ 26251 107957 2763]
2126	5652025	2022-11-17 14:28:59.843347+00:00		t	32	72905593790532712	648518346501581144	72905593790544879	648518346509569667	[ 26227 107921 2782]	[ 26253 107905 2784]
2127	16181092	2022-11-17 14:28:59.843347+00:00		t	67	72342712489177941	648518346501581144	72342712489179416	648518346507233352	[ 9383 110521 2577]	[ 9413 110533 2578]
2128	2076089	2022-11-17 14:28:59.843347+00:00		t	51	72553681618443792	648518346501581144	72553681618446700	648518346477963245	[ 14503 104469 3235]	[ 14465 104503 3236]
2129	36920936	2022-11-17 14:28:59.843347+00:00		t	18	72342712422367977	648518346501581144	72342712422363144	648518346507233352	[ 9349 110021 2529]	[ 9335 110007 2528]
2130	44288100	2022-11-17 14:28:59.843347+00:00		t	34	72342781141699433	648518346501581144	72342781141678876	648518346507233352	[ 9415 110639 2469]	[ 9451 110639 2469]
2131	44288118	2022-11-17 14:28:59.843347+00:00		t	25	72342781141686820	648518346501581144	72342781141675074	648518346507233352	[ 9441 110733 2467]	[ 9473 110723 2467]
2132	11409456	2022-11-17 14:28:59.843347+00:00		t	35	72835156460957722	648518346501581144	72835156460964748	648518346486753761	[ 23181 105931 3019]	[ 23189 105909 3018]
2133	44288634	2022-11-17 14:28:59.843347+00:00		t	13	72342781141853021	648518346501581144	72342781141865244	648518346494933426	[ 10023 111471 2542]	[ 10031 111441 2542]
2134	44288677	2022-11-17 14:28:59.843347+00:00		t	15	72342781141867451	648518346501581144	72342781141865244	648518346494933426	[ 10061 111355 2546]	[ 10069 111383 2546]
2135	4391518	2022-11-17 14:28:59.843347+00:00		t	13	72342781275942956	648518346501581144	72342781275948034	648518346494933426	[ 9331 110641 2728]	[ 9323 110619 2731]
2136	2581415	2022-11-17 14:28:59.843347+00:00		t	16	72483450179091605	648518346501581144	72483450179078419	648518346509569667	[ 13755 109287 3025]	[ 13793 109301 3025]
2137	13626780	2022-11-17 14:28:59.843347+00:00		t	41	72553750270708413	648518346501581144	72553750270592267	648518346476657526	[ 14387 106763 3082]	[ 14425 106777 3083]
2138	13626802	2022-11-17 14:28:59.843347+00:00		t	28	72553750270817177	648518346501581144	72553750270831544	648518346476657526	[ 14429 106745 3095]	[ 14455 106753 3095]
2139	6358981	2022-11-17 14:28:59.843347+00:00		t	13	72483381526641700	648518346501581144	72483381526651388	648518346480666625	[ 14203 106587 3146]	[ 14223 106613 3147]
2140	2076148	2022-11-17 14:28:59.843347+00:00		t	71	72553681618429213	648518346501581144	72553681618451713	648518346514448583	[ 14537 104481 3234]	[ 14551 104513 3236]
2141	2076049	2022-11-17 14:28:59.843347+00:00		t	22	72553681618425633	648518346501581144	72553681618421458	648518346507233352	[ 14353 104575 3227]	[ 14349 104615 3227]
2142	2076100	2022-11-17 14:28:59.843347+00:00		t	28	72553681618227608	648518346501581144	72553681618380357	648518346494933426	[ 14475 104821 3213]	[ 14477 104859 3215]
2143	2076090	2022-11-17 14:28:59.843347+00:00		t	15	72553681618226235	648518346501581144	72553681618407807	648518346476657526	[ 14461 104799 3215]	[ 14461 104793 3218]
2144	2076111	2022-11-17 14:28:59.843347+00:00		t	36	72553681618441283	648518346501581144	72553681618446712	648518346476657526	[ 14509 104493 3234]	[ 14501 104535 3235]
2145	2581542	2022-11-17 14:28:59.843347+00:00		t	52	72483450179156382	648518346501581144	72483450179159919	648518346481857725	[ 13933 109013 3055]	[ 13937 109015 3057]
2146	2581491	2022-11-17 14:28:59.843347+00:00		t	43	72483450179121748	648518346501581144	72483450179142490	648518346481857725	[ 13873 109177 3044]	[ 13887 109203 3045]
2147	13626778	2022-11-17 14:28:59.843347+00:00		t	31	72553750270908479	648518346501581144	72553750270904266	648518346494071307	[ 14391 106757 3126]	[ 14415 106783 3127]
2148	20263101	2022-11-17 14:28:59.843347+00:00		t	40	72553681618473217	648518346501581144	72553681618484666	648518346480666625	[ 16307 104617 3253]	[ 16331 104597 3253]
2149	13626799	2022-11-17 14:28:59.843347+00:00		t	28	72553750270903932	648518346501581144	72553750270921282	648518346501288024	[ 14485 106577 3135]	[ 14453 106571 3135]
2150	13626817	2022-11-17 14:28:59.843347+00:00		t	46	72553750270885743	648518346501581144	72553750270890255	648518346501288024	[ 14443 106621 3121]	[ 14483 106617 3122]
2151	13626784	2022-11-17 14:28:59.843347+00:00		t	29	72553750270708413	648518346501581144	72553750270589160	648518346486753761	[ 14385 106741 3082]	[ 14425 106739 3082]
2152	20263085	2022-11-17 14:28:59.843347+00:00		t	30	72553681618486936	648518346501581144	72553681618486915	648518346501288024	[ 16273 104587 3253]	[ 16291 104559 3254]
2153	19047989	2022-11-17 14:28:59.843347+00:00		t	55	72975962534727742	648518346501581144	72975962534727722	648518346480666625	[ 27159 106935 2784]	[ 27189 106933 2784]
2154	19047990	2022-11-17 14:28:59.843347+00:00		t	47	72975962534715075	648518346501581144	72975962534715177	648518346481856445	[ 27155 106979 2779]	[ 27191 106985 2779]
2155	32989751	2022-11-17 14:28:59.843347+00:00		t	40	72694487759308165	648518346501581144	72694487759308194	648518346476657526	[ 18497 106965 3157]	[ 18495 106937 3157]
2156	44288375	2022-11-17 14:28:59.843347+00:00		t	15	72342781141855439	648518346501581144	72342781141862848	648518346501288024	[ 9747 111495 2541]	[ 9729 111523 2543]
2157	32989875	2022-11-17 14:28:59.843347+00:00		t	13	72694487759278533	648518346501581144	72694487759288913	648518346486753761	[ 18637 106877 3148]	[ 18647 106845 3148]
2158	32989900	2022-11-17 14:28:59.843347+00:00		t	33	72694487759255198	648518346501581144	72694487759286359	648518346486753761	[ 18717 106903 3142]	[ 18723 106871 3143]
2159	30158154	2022-11-17 14:28:59.843347+00:00		t	27	72835156460857669	648518346501581144	72835156460853583	648518346489572037	[ 23983 105923 2970]	[ 23987 105929 2969]
2160	13626901	2022-11-17 14:28:59.843347+00:00		t	17	72553750270916097	648518346501581144	72553750270948345	648518346509569667	[ 14593 106683 3135]	[ 14619 106701 3137]
2161	11409475	2022-11-17 14:28:59.843347+00:00		t	27	72835156460948554	648518346501581144	72835156460943772	648518346486753761	[ 23217 106075 3015]	[ 23239 106055 3015]
2162	11409489	2022-11-17 14:28:59.843347+00:00		t	24	72835156460955452	648518346501581144	72835156460962313	648518346486753761	[ 23247 105981 3024]	[ 23269 105959 3025]
2163	11409402	2022-11-17 14:28:59.843347+00:00		t	26	72835156460957949	648518346501581144	72835156460957963	648518346476657526	[ 23003 106391 3023]	[ 22989 106421 3023]
2164	30158179	2022-11-17 14:28:59.843347+00:00		t	12	72835156460917281	648518346501581144	72835156460941140	648518346496729980	[ 24051 105827 3007]	[ 24075 105853 3010]
2165	41116543	2022-11-17 14:28:59.843347+00:00		t	22	72342712288238314	648518346501581144	72342712288238369	648518346480125925	[ 9419 110333 2303]	[ 9397 110361 2304]
2166	41116563	2022-11-17 14:28:59.843347+00:00		t	24	72342712288141839	648518346501581144	72342712288141942	648518346480125925	[ 9465 110069 2262]	[ 9425 110081 2263]
2167	30158180	2022-11-17 14:28:59.843347+00:00		t	65	72835156460860349	648518346501581144	72835156460858968	648518346476657526	[ 24049 105873 2975]	[ 24077 105859 2974]
2168	30158113	2022-11-17 14:28:59.843347+00:00		t	49	72835156460882019	648518346501581144	72835156460876773	648518346476657526	[ 23793 106441 2987]	[ 23799 106451 2986]
2169	27389653	2022-11-17 14:28:59.843347+00:00		t	28	72553818923441615	648518346501581144	72553818923408195	648518346494933426	[ 15433 109081 3061]	[ 15451 109107 3061]
2170	41156364	2022-11-17 14:28:59.843347+00:00		t	26	72413081367883193	648518346501581144	72413081367866845	648518346494933170	[ 11931 110119 2904]	[ 11925 110137 2906]
2171	2076199	2022-11-17 14:28:59.843347+00:00		t	35	72553681618310031	648518346501581144	72553681618225142	648518346501288024	[ 14591 104787 3210]	[ 14623 104805 3211]
2172	2076221	2022-11-17 14:28:59.843347+00:00		t	34	72553681618310031	648518346501581144	72553681618421482	648518346514448583	[ 14631 104675 3218]	[ 14667 104687 3219]
2173	2581447	2022-11-17 14:28:59.843347+00:00		t	37	72483450179133036	648518346501581144	72483450179138953	648518346481857725	[ 13811 109355 3044]	[ 13837 109361 3045]
2174	30158127	2022-11-17 14:28:59.843347+00:00		t	14	72835156460870285	648518346501581144	72835156460874983	648518346476657526	[ 23837 106321 2981]	[ 23871 106347 2983]
2175	41156365	2022-11-17 14:28:59.843347+00:00		t	21	72413081367805411	648518346501581144	72413081367800295	648518346481856445	[ 11955 109897 2883]	[ 11925 109885 2883]
2176	41156377	2022-11-17 14:28:59.843347+00:00		t	12	72413081367883193	648518346501581144	72413081367878151	648518346494933170	[ 11915 110019 2914]	[ 11961 110003 2915]
2177	41156369	2022-11-17 14:28:59.843347+00:00		t	74	72413081367848014	648518346501581144	72413081367833932	648518346481857725	[ 11955 109809 2895]	[ 11935 109783 2895]
2178	9108687	2022-11-17 14:28:59.843347+00:00		t	46	72553818923408254	648518346501581144	72553818923446454	648518346496729980	[ 15091 109075 3069]	[ 15059 109067 3070]
2179	41156349	2022-11-17 14:28:59.843347+00:00		t	48	72413081367776606	648518346501581144	72413081367779138	648518346501288024	[ 11923 110025 2872]	[ 11889 110005 2872]
2180	9108679	2022-11-17 14:28:59.843347+00:00		t	32	72553818923408254	648518346501581144	72553818923418157	648518346494933170	[ 15083 109075 3067]	[ 15049 109071 3067]
2181	41156114	2022-11-17 14:28:59.843347+00:00		t	32	72413081367836732	648518346501581144	72413081367820476	648518346494933170	[ 11525 110333 2889]	[ 11541 110365 2889]
2182	9108913	2022-11-17 14:28:59.843347+00:00		t	36	72553818923412696	648518346501581144	72553818923412653	648518346481857725	[ 15253 108849 3063]	[ 15255 108819 3063]
2183	41156342	2022-11-17 14:28:59.843347+00:00		t	86	72413081367843560	648518346501581144	72413081367843518	648518346481857725	[ 11911 109895 2899]	[ 11879 109885 2899]
2184	9108924	2022-11-17 14:28:59.843347+00:00		t	36	72553818923555335	648518346501581144	72553818923478366	648518346494933170	[ 15281 108971 3077]	[ 15267 108943 3077]
2185	41116688	2022-11-17 14:28:59.843347+00:00		t	18	72342712288231378	648518346501581144	72342712288219926	648518346480666625	[ 9551 110327 2299]	[ 9565 110355 2299]
2186	9108837	2022-11-17 14:28:59.843347+00:00		t	42	72553818923529940	648518346501581144	72553818923557635	648518346477034696	[ 15209 109145 3078]	[ 15191 109179 3080]
2187	9108838	2022-11-17 14:28:59.843347+00:00		t	15	72553818923459818	648518346501581144	72553818923530524	648518346501288024	[ 15209 109149 3077]	[ 15187 109185 3078]
2188	9108887	2022-11-17 14:28:59.843347+00:00		t	28	72553818923422957	648518346501581144	72553818923446257	648518346514448583	[ 15227 108891 3065]	[ 15229 108883 3068]
2189	23385584	2022-11-17 14:28:59.843347+00:00		t	40	72694419039810256	648518346501581144	72694419039825638	648518346486753761	[ 19419 106191 3155]	[ 19449 106183 3157]
2190	23385540	2022-11-17 14:28:59.843347+00:00		t	39	72694419039835254	648518346501581144	72694419039832897	648518346476657526	[ 19315 106323 3157]	[ 19321 106355 3158]
2191	23385582	2022-11-17 14:28:59.843347+00:00		t	32	72694419039810256	648518346501581144	72694419039818922	648518346486753761	[ 19409 106247 3157]	[ 19441 106245 3158]
2192	20552672	2022-11-17 14:28:59.843347+00:00		t	49	72342712489405558	648518346497880310	72342712489398865	648518346480666625	[ 8837 109983 2617]	[ 8801 109989 2617]
2193	20552519	2022-11-17 14:28:59.843347+00:00		t	31	72342712489425720	648518346492247435	72342712489423498	648518346480666625	[ 8591 109903 2629]	[ 8617 109885 2629]
2194	20552558	2022-11-17 14:28:59.843347+00:00		t	18	72342712489461848	648518346492247435	72342712489459256	648518346480666625	[ 8635 109899 2643]	[ 8663 109889 2643]
2195	42731287	2022-11-17 14:28:59.843347+00:00		t	22	72342712422348966	648518346501581144	72342712422337143	648518346480666625	[ 9215 110077 2513]	[ 9185 110057 2514]
2196	42731297	2022-11-17 14:28:59.843347+00:00		t	29	72342712422360807	648518346501581144	72342712422367963	648518346507233352	[ 9195 110073 2525]	[ 9197 110037 2525]
2197	10206321	2022-11-17 14:28:59.843347+00:00		t	29	72553681551529031	648518346501581144	72553681551524099	648518346507233352	[ 14461 104835 3194]	[ 14463 104869 3194]
2198	10206304	2022-11-17 14:28:59.843347+00:00		t	12	72553681551529018	648518346501581144	72553681551547814	648518346514448583	[ 14391 104861 3197]	[ 14383 104893 3199]
2199	20263063	2022-11-17 14:28:59.843347+00:00		t	18	72553681618486966	648518346501581144	72553681618495977	648518346514448583	[ 16245 104579 3253]	[ 16245 104551 3255]
2201	20552879	2022-11-17 14:28:59.843347+00:00		t	21	72342712489472169	648518346497880310	72342712489479491	648518346480666625	[ 9113 110067 2645]	[ 9133 110077 2647]
2203	24285501	2022-11-17 14:28:59.843347+00:00		t	45	72342781208902759	648518346479847574	72342781208907353	648518346481856445	[ 9793 110633 2633]	[ 9797 110597 2635]
2204	24285484	2022-11-17 14:28:59.843347+00:00		t	21	72342781208843227	648518346489054813	72342781208829907	648518346494933170	[ 9737 110617 2598]	[ 9767 110631 2598]
2205	24285571	2022-11-17 14:28:59.843347+00:00		t	30	72342781208974068	648518346501288024	72342781208969475	648518346481856445	[ 9897 110737 2662]	[ 9869 110725 2662]
2206	24285524	2022-11-17 14:28:59.843347+00:00		t	16	72342781208976572	648518346467364359	72342781208958713	648518346494933170	[ 9781 110835 2654]	[ 9809 110863 2654]
2207	24285187	2022-11-17 14:28:59.843347+00:00		t	48	72342712489263501	648518346501581144	72342781208680929	648518346494071307	[ 9355 110563 2574]	[ 9365 110597 2574]
2208	24285183	2022-11-17 14:28:59.843347+00:00		t	36	72342781208784323	648518346489054813	72342781208763396	648518346494933170	[ 9337 110789 2581]	[ 9361 110771 2580]
2209	24285173	2022-11-17 14:28:59.843347+00:00		t	28	72342781208784323	648518346489054813	72342781208746553	648518346494071307	[ 9331 110811 2579]	[ 9351 110799 2578]
2210	24285193	2022-11-17 14:28:59.843347+00:00		t	46	72342781208784323	648518346489054813	72342781208791681	648518346477034696	[ 9351 110781 2582]	[ 9377 110761 2583]
2211	24285238	2022-11-17 14:28:59.843347+00:00		t	27	72342712489378646	648518346489054813	72342781208861209	648518346477034696	[ 9485 110581 2611]	[ 9461 110605 2613]
2212	24285626	2022-11-17 14:28:59.843347+00:00		t	19	72342781208811413	648518346501288024	72342781208803991	648518346494933170	[ 9921 110847 2589]	[ 9911 110871 2589]
2216	24285382	2022-11-17 14:28:59.843347+00:00		t	27	72342781208787637	648518346501288024	72342781208791543	648518346486753761	[ 9667 110603 2583]	[ 9637 110621 2584]
2217	24285407	2022-11-17 14:28:59.843347+00:00		t	40	72342781208706271	648518346501288024	72342781208705821	648518346494933170	[ 9669 111001 2572]	[ 9677 110975 2572]
2218	24285462	2022-11-17 14:28:59.843347+00:00		t	22	72342781208841057	648518346489054813	72342781208834397	648518346486753761	[ 9719 110633 2598]	[ 9739 110657 2598]
2219	24285880	2022-11-17 14:28:59.843347+00:00		t	56	72342781208571595	648518346498002535	72342781208788273	648518346501288024	[ 10225 110773 2577]	[ 10199 110769 2579]
2222	24285917	2022-11-17 14:28:59.843347+00:00		t	23	72413149952989781	648518346501581144	72342781208806382	648518346501288024	[ 10251 110683 2592]	[ 10231 110715 2592]
2226	20640123	2022-11-17 14:28:59.843347+00:00		t	52	72483518764373935	648518346472653065	72483518764383874	648518346477981653	[ 12405 112379 2756]	[ 12403 112345 2758]
2227	20640162	2022-11-17 14:28:59.843347+00:00		t	22	72483518764318191	648518346472653065	72483518764320794	648518346486653999	[ 12457 112581 2739]	[ 12427 112593 2738]
2229	32679186	2022-11-17 14:28:59.843347+00:00		t	23	73046331413061882	648518346487038617	73046331413057224	648518346494038560	[ 29953 107431 3015]	[ 29987 107455 3016]
2231	32679173	2022-11-17 14:28:59.843347+00:00		t	21	73046331413064380	648518346487038617	73046331413077026	648518346499385438	[ 29933 107445 3016]	[ 29949 107481 3017]
2232	32679289	2022-11-17 14:28:59.843347+00:00		t	25	73046331413093534	648518346487038617	73046331413091189	648518346494038560	[ 30263 107071 3021]	[ 30287 107081 3022]
2233	20814634	2022-11-17 14:28:59.843347+00:00		t	13	72976237278401668	648518346491888552	72976237278442422	648518346477963245	[ 27875 114881 2512]	[ 27903 114903 2512]
2236	32679316	2022-11-17 14:28:59.843347+00:00		t	51	73046331413079436	648518346487038617	73046331413079437	648518346497858151	[ 30299 107107 3017]	[ 30333 107093 3018]
2237	32679352	2022-11-17 14:28:59.843347+00:00		t	20	73046331413042521	648518346487038617	73046331413040135	648518346497858151	[ 30393 107089 3001]	[ 30431 107089 3003]
2238	32679371	2022-11-17 14:28:59.843347+00:00		t	23	73046331413035399	648518346487038617	73046331413040069	648518346498554608	[ 30477 106993 2999]	[ 30517 106985 3000]
2240	20814668	2022-11-17 14:28:59.843347+00:00		t	14	72976237278444374	648518346491888552	72976237278444774	648518346477963245	[ 27909 114757 2515]	[ 27937 114743 2515]
2244	20552412	2022-11-17 14:28:59.843347+00:00		t	15	72342712489403431	648518346492247435	72342712489385362	648518346507233352	[ 8453 110039 2615]	[ 8471 110051 2614]
2245	32701012	2022-11-17 14:28:59.843347+00:00		t	17	73046399998349139	648518346487038617	73046399998329728	648518346481703327	[ 29289 109401 2752]	[ 29299 109377 2751]
2246	32700817	2022-11-17 14:28:59.843347+00:00		t	47	73046399998362578	648518346499902531	73046399998407135	648518346511235381	[ 28773 109009 2764]	[ 28747 109037 2765]
2248	32700850	2022-11-17 14:28:59.843347+00:00		t	24	73046399998452869	648518346487038617	73046399998440386	648518346500706739	[ 28859 108685 2794]	[ 28893 108675 2794]
2249	32700854	2022-11-17 14:28:59.843347+00:00		t	13	73046399998450433	648518346487038617	73046399998460220	648518346490136273	[ 28889 108829 2799]	[ 28911 108847 2801]
2254	24463576	2022-11-17 14:28:59.843347+00:00		t	26	72905456485629184	648518346531401754	72905456485616630	648518346499722309	[ 26569 103667 2962]	[ 26545 103695 2962]
2255	24463162	2022-11-17 14:28:59.843347+00:00		t	23	72905456485827936	648518346472653065	72905456485825357	648518346500641203	[ 25721 104167 3044]	[ 25695 104159 3043]
2264	28488773	2022-11-17 14:28:59.843347+00:00		t	29	72342712287831175	648518346492247435	72342712221127533	648518346480666625	[ 9817 110043 2186]	[ 9793 110043 2185]
2265	24498046	2022-11-17 14:28:59.843347+00:00		t	18	72975756510491525	648518346472653065	72975756510507096	648518346500641203	[ 26815 101059 3034]	[ 26801 101065 3037]
2269	24498234	2022-11-17 14:28:59.843347+00:00		t	34	72975756510574693	648518346521506809	72975756510587125	648518346487912272	[ 27111 100415 3066]	[ 27079 100425 3067]
2270	24498254	2022-11-17 14:28:59.843347+00:00		t	44	72975756510574693	648518346521506809	72975756510574726	648518346514361543	[ 27127 100421 3067]	[ 27113 100457 3069]
2271	24498419	2022-11-17 14:28:59.843347+00:00		t	13	72975756510509055	648518346518741215	72975756510513746	648518346487912272	[ 27441 100419 3040]	[ 27423 100457 3040]
2272	20472729	2022-11-17 14:28:59.843347+00:00		t	37	72764856436302481	648518346491888552	72764856436293176	648518346481857725	[ 22121 106789 3049]	[ 22133 106829 3050]
2276	21187026	2022-11-17 14:28:59.843347+00:00		t	13	72905525205104517	648518346502916595	72905525205143368	648518346483783343	[ 26149 104509 2979]	[ 26109 104519 2981]
2278	21186806	2022-11-17 14:28:59.843347+00:00		t	12	72905525205283663	648518346521506809	72905525205268729	648518346514361543	[ 25829 104569 3040]	[ 25797 104565 3041]
2282	20832395	2022-11-17 14:28:59.843347+00:00		t	53	72553337753020598	648518346498429489	72553337752989201	648518346508752447	[15463 94927 2825]	[15463 94939 2824]
2283	23008770	2022-11-17 14:28:59.843347+00:00		t	50	72624050362656360	648518346491888552	72624050362674762	648518346507233352	[ 16575 104703 3247]	[ 16611 104689 3249]
2284	21258436	2022-11-17 14:28:59.843347+00:00		t	30	72975756443473260	648518346499593822	72975756443547445	648518346487912272	[ 28165 101905 2948]	[ 28141 101935 2947]
2285	28488780	2022-11-17 14:28:59.843347+00:00		t	56	72342712221159926	648518346492247435	72342712221213015	648518346480666625	[ 9837 110013 2180]	[ 9805 110023 2180]
2286	16220460	2022-11-17 14:28:59.843347+00:00		t	22	72553612899157395	648518346491888552	72553612899162355	648518346476657526	[ 15561 103489 3312]	[ 15577 103459 3313]
2287	21258331	2022-11-17 14:28:59.843347+00:00		t	26	72975756443466315	648518346493960696	72975756443527750	648518346487912272	[ 27983 101729 2945]	[ 27951 101751 2945]
2288	21258408	2022-11-17 14:28:59.843347+00:00		t	14	72975756443477345	648518346493960696	72975756443469608	648518346487912272	[ 28073 101773 2938]	[ 28089 101809 2940]
2289	32535863	2022-11-17 14:28:59.843347+00:00		t	41	72483244154956256	648518346491888552	72483244154939498	648518346481857725	[ 14115 103013 3285]	[ 14131 102987 3285]
2290	10034829	2022-11-17 14:28:59.843347+00:00		t	21	72976031253961883	648518346491888552	72976031253901813	648518346494933426	[ 26949 108801 2700]	[ 26913 108787 2701]
2291	18380118	2022-11-17 14:28:59.843347+00:00		t	16	72976168558975292	648518346491888552	72976168558994742	648518346477963245	[ 27827 114659 2519]	[ 27853 114659 2520]
2293	21191191	2022-11-17 14:28:59.843347+00:00		t	17	72976031455355960	648518346487038617	72976031455358790	648518346514428359	[ 27877 109041 3094]	[ 27865 109067 3095]
2294	20472721	2022-11-17 14:28:59.843347+00:00		t	40	72764856436322444	648518346491888552	72764856436322484	648518346481857725	[ 22095 106797 3057]	[ 22111 106835 3058]
2295	14571620	2022-11-17 14:28:59.843347+00:00		t	21	72483381459756494	648518346491888552	72483381459756790	648518346481857725	[ 13897 108233 3079]	[ 13927 108265 3081]
2296	39600295	2022-11-17 14:28:59.843347+00:00		t	21	72835225180398863	648518346491888552	72835225180407930	648518346480666625	[ 24353 106979 2983]	[ 24329 106959 2984]
2297	20472694	2022-11-17 14:28:59.843347+00:00		t	39	72764856436307284	648518346491888552	72764856436299999	648518346481857725	[ 22031 106659 3051]	[ 22035 106627 3051]
2298	39600304	2022-11-17 14:28:59.843347+00:00		t	38	72835225180398863	648518346491888552	72835225180398843	648518346481857725	[ 24363 106981 2981]	[ 24349 106943 2982]
2299	42204064	2022-11-17 14:28:59.843347+00:00		t	19	73187068633278907	648518346491888552	73187068633164065	648518346477963245	[ 33355 107345 2560]	[ 33373 107379 2561]
2301	29553801	2022-11-17 14:28:59.843347+00:00		t	26	72976099973612194	648518346491888552	72976099973605086	648518346494932914	[ 26743 111179 2754]	[ 26709 111203 2755]
2302	2961860	2022-11-17 14:28:59.843347+00:00		t	43	73187068767388323	648518346487038617	73187068833959469	648518346497858151	[ 34317 106575 2825]	[ 34349 106589 2826]
2303	27246966	2022-11-17 14:28:59.843347+00:00		t	16	73046262559500302	648518346487038617	73046262559489505	648518346481703327	[ 30629 106459 2803]	[ 30661 106433 2803]
2304	21332957	2022-11-17 14:28:59.843347+00:00		t	40	72976099906591511	648518346518740959	72976099906586759	648518346511819888	[ 28479 111491 2659]	[ 28501 111465 2659]
2307	43556201	2022-11-17 14:28:59.843347+00:00		t	18	73046331413016006	648518346487038617	73046331413018422	648518346499385438	[ 29441 106989 2989]	[ 29471 106989 2990]
2308	6654363	2022-11-17 14:28:59.843347+00:00		t	19	72905593924914680	648518346487038617	72905593924969982	648518346503767201	[ 26067 108427 3079]	[ 26039 108443 3080]
2309	6654398	2022-11-17 14:28:59.843347+00:00		t	13	72905593924885091	648518346487038617	72905593924971651	648518346514428359	[ 26079 108427 3081]	[ 26069 108465 3081]
2310	11051565	2022-11-17 14:28:59.843347+00:00		t	27	73046331278789502	648518346487038617	73046331278784684	648518346531374106	[ 29473 106999 2725]	[ 29463 107033 2725]
2311	38353459	2022-11-17 14:28:59.843347+00:00		t	13	73116700157241362	648518346487038617	73116700157215638	648518346503767201	[ 31523 108055 3008]	[ 31525 108103 3007]
2312	2215903	2022-11-17 14:28:59.843347+00:00		t	25	73187068834448358	648518346487038617	73187068834448367	648518346503767201	[ 33649 108219 2939]	[ 33671 108237 2939]
2313	17175766	2022-11-17 14:28:59.843347+00:00		t	57	73046331211847347	648518346487038617	73046331211840488	648518346531374106	[ 29745 107147 2648]	[ 29775 107131 2648]
2314	11051589	2022-11-17 14:28:59.843347+00:00		t	19	73046331278799103	648518346487038617	73046331278794326	648518346481703327	[ 29521 106993 2725]	[ 29547 107027 2727]
2317	26923017	2022-11-17 14:28:59.843347+00:00		t	13	72694419107020496	648518346487038617	72694419107017952	648518346494038560	[ 19829 104723 3312]	[ 19849 104701 3311]
2318	11823004	2022-11-17 14:28:59.843347+00:00		t	30	73116768675531587	648518346496982580	73116768675534207	648518346488054046	[ 32293 108859 2678]	[ 32273 108877 2678]
2319	11823017	2022-11-17 14:28:59.843347+00:00		t	30	73116768675560563	648518346496982580	73116768675560606	648518346488054046	[ 32311 108847 2681]	[ 32297 108861 2684]
2323	7786663	2022-11-17 14:28:59.843347+00:00		t	12	73116700090156579	648518346496982580	73116700090169499	648518346524142085	[ 31297 107781 2886]	[ 31277 107763 2886]
2326	11051594	2022-11-17 14:28:59.843347+00:00		t	17	73046331278970301	648518346496982580	73046331278967811	648518346511235381	[ 29523 107415 2798]	[ 29559 107411 2797]
2327	27960327	2022-11-17 14:28:59.843347+00:00		t	21	73187000047781435	648518346496982580	73187000047772352	648518346524142085	[ 33051 106323 2779]	[ 33021 106337 2780]
2328	21462929	2022-11-17 14:28:59.843347+00:00		t	30	72623706563914042	648518346501344355	72623706563936379	648518346487912272	[18201 94897 2847]	[18225 94931 2849]
2330	37490819	2022-11-17 14:28:59.843347+00:00		t	32	72553681618414666	648518346491888552	72553681618405668	648518346477963245	[ 14721 105887 3221]	[ 14691 105869 3222]
2332	21558058	2022-11-17 14:28:59.843347+00:00		t	24	73116631236552508	648518346474404290	73116631236540493	648518346477963245	[ 30747 106227 2650]	[ 30755 106257 2651]
2334	21462896	2022-11-17 14:28:59.843347+00:00		t	23	72623706563876161	648518346501544291	72623706563902278	648518346490596093	[18155 94539 2833]	[18127 94523 2833]
2337	32791710	2022-11-17 14:28:59.843347+00:00		t	16	72905456418655465	648518346499593822	72905456418638606	648518346487912272	[ 25907 103651 2882]	[ 25931 103635 2881]
2342	21677942	2022-11-17 14:28:59.843347+00:00		t	18	72623775283592465	648518346472653065	72623775283554850	648518346483783343	[17327 97573 2926]	[17339 97547 2924]
2344	21704149	2022-11-17 14:28:59.843347+00:00		t	39	72976031187190067	648518346491888552	72976031187163033	648518346514448583	[ 26983 108847 2696]	[ 26961 108875 2697]
2354	22128402	2022-11-17 14:28:59.843347+00:00		t	13	72976100040701658	648518346485716499	72976100040696821	648518346495414351	[ 28341 111877 2873]	[ 28375 111881 2874]
2356	22234688	2022-11-17 14:28:59.843347+00:00		t	22	72694006588527885	648518346472653065	72694006588556538	648518346486653999	[18617 94133 2849]	[18603 94169 2851]
2357	22234726	2022-11-17 14:28:59.843347+00:00		t	27	72694006588561626	648518346472653065	72694006588574786	648518346500641203	[18721 94009 2856]	[18717 93975 2858]
2361	28901804	2022-11-17 14:28:59.843347+00:00		t	24	72905525071192685	648518346479847574	72905525071180867	648518346489572037	[ 25801 105091 2823]	[ 25825 105075 2822]
2362	28901945	2022-11-17 14:28:59.843347+00:00		t	69	72905525071108932	648518346479847574	72905525071121516	648518346489572037	[ 26113 105339 2798]	[ 26129 105355 2800]
2369	37545261	2022-11-17 14:28:59.843347+00:00		t	46	72976031388314495	648518346490873773	72976031388304952	648518346487705300	[ 28407 108749 3011]	[ 28375 108725 3011]
2374	22128411	2022-11-17 14:28:59.843347+00:00		t	46	72976100040696756	648518346485716499	72976100040686942	648518346495414351	[ 28355 111867 2869]	[ 28393 111849 2871]
2381	25112882	2022-11-17 14:28:59.843347+00:00		t	27	72975893748226287	648518346467364359	72975893748200335	648518346514448583	[ 27305 106311 2681]	[ 27331 106295 2682]
2382	25112955	2022-11-17 14:28:59.843347+00:00		t	32	72975893748158937	648518346467364359	72975893748170740	648518346514448583	[ 27363 106449 2668]	[ 27395 106465 2670]
2384	29109889	2022-11-17 14:28:59.843347+00:00		t	13	72483381526449109	648518346501581144	72483381526541235	648518346480125925	[ 14071 108047 3094]	[ 14039 108045 3094]
2385	29109896	2022-11-17 14:28:59.843347+00:00		t	52	72483381526454784	648518346501581144	72483381526532385	648518346476657526	[ 14101 108103 3083]	[ 14069 108097 3084]
2386	29109898	2022-11-17 14:28:59.843347+00:00		t	22	72483381526550684	648518346501581144	72483381526550714	648518346476657526	[ 14091 108083 3099]	[ 14069 108113 3100]
2389	25384854	2022-11-17 14:28:59.843347+00:00		t	42	72976031388446439	648518346485716499	72976031388420580	648518346495765904	[ 26797 109187 3058]	[ 26807 109207 3058]
2390	25384904	2022-11-17 14:28:59.843347+00:00		t	29	72976031388462428	648518346485716499	72976031388456179	648518346511819888	[ 26963 109243 3068]	[ 26967 109281 3069]
2392	25445628	2022-11-17 14:28:59.843347+00:00		t	32	72764787716984399	648518346489054813	72764787716937693	648518346486753761	[ 21917 105731 3061]	[ 21927 105765 3061]
2393	25445650	2022-11-17 14:28:59.843347+00:00		t	34	72764787716948041	648518346489054813	72764787716937693	648518346486753761	[ 21969 105699 3061]	[ 22001 105715 3061]
2397	25445732	2022-11-17 14:28:59.843347+00:00		t	44	72764787716958731	648518346489054813	72764787716983835	648518346494071307	[ 22113 105545 3070]	[ 22147 105545 3070]
2398	25445754	2022-11-17 14:28:59.843347+00:00		t	32	72764787717088678	648518346489054813	72764787717014906	648518346494071307	[ 22133 105651 3077]	[ 22169 105653 3077]
2399	25445727	2022-11-17 14:28:59.843347+00:00		t	15	72764787716958731	648518346489054813	72764787716950583	648518346486753761	[ 22111 105551 3068]	[ 22139 105549 3067]
2403	25456152	2022-11-17 14:28:59.843347+00:00		t	22	72342712556476178	648518346501581144	72342712556474059	648518346480666625	[ 10117 109983 2733]	[ 10077 109969 2734]
2404	25456129	2022-11-17 14:28:59.843347+00:00		t	21	72342712556440729	648518346501581144	72342712556480952	648518346480666625	[ 10055 110085 2731]	[ 10047 110079 2734]
2405	25455684	2022-11-17 14:28:59.843347+00:00		t	20	72342712556566392	648518346492247435	72342712556563848	648518346507233352	[ 9219 110423 2772]	[ 9219 110397 2772]
2406	25455819	2022-11-17 14:28:59.843347+00:00		t	23	72342712556523685	648518346501581144	72342712556542025	648518346480666625	[ 9487 110017 2754]	[ 9483 109983 2753]
2407	25455855	2022-11-17 14:28:59.843347+00:00		t	31	72342712556528762	648518346501581144	72342712556526166	648518346480666625	[ 9537 110043 2756]	[ 9567 110025 2756]
2408	25455886	2022-11-17 14:28:59.843347+00:00		t	45	72342712556290752	648518346501581144	72342712556291168	648518346480666625	[ 9671 110531 2698]	[ 9643 110529 2699]
2409	25455750	2022-11-17 14:28:59.843347+00:00		t	16	72342712556476330	648518346501581144	72342712556462425	648518346494932914	[ 9301 110137 2735]	[ 9317 110163 2734]
2410	25455760	2022-11-17 14:28:59.843347+00:00		t	35	72342712556480950	648518346501581144	72342712556478599	648518346494932914	[ 9349 110063 2736]	[ 9339 110035 2736]
2411	25456243	2022-11-17 14:28:59.843347+00:00		t	33	72342712556495713	648518346467364359	72342712556503404	648518346514448583	[ 10173 109857 2741]	[ 10201 109885 2741]
2412	25456209	2022-11-17 14:28:59.843347+00:00		t	12	72342712556413446	648518346501581144	72342712556433424	648518346507233352	[ 10155 110145 2714]	[ 10139 110187 2716]
2413	25456191	2022-11-17 14:28:59.843347+00:00		t	22	72342712556476224	648518346501581144	72342712556478579	648518346509569667	[ 10133 109981 2734]	[ 10115 109971 2736]
2416	37631518	2022-11-17 14:28:59.843347+00:00		t	18	72623981643127370	648518346489054813	72623981643137717	648518346486753761	[ 16453 104245 3222]	[ 16429 104245 3224]
2417	37631526	2022-11-17 14:28:59.843347+00:00		t	28	72623981642998472	648518346489054813	72623981643060582	648518346501288024	[ 16505 104117 3214]	[ 16523 104089 3215]
2418	37631527	2022-11-17 14:28:59.843347+00:00		t	34	72623981643121802	648518346489054813	72623981643135144	648518346501288024	[ 16519 104265 3223]	[ 16525 104291 3225]
2419	37619628	2022-11-17 14:28:59.843347+00:00		t	19	72694075308271861	648518346472653065	72694075308253555	648518346486653999	[18441 95235 2909]	[18465 95267 2910]
2422	37619889	2022-11-17 14:28:59.843347+00:00		t	31	72694075307918947	648518346531401754	72694075308027724	648518346500681907	[18763 95337 2833]	[18787 95321 2833]
2427	28901691	2022-11-17 14:28:59.843347+00:00		t	56	72905525071079242	648518346479847574	72905525071066592	648518346489572037	[ 25641 104589 2784]	[ 25647 104627 2783]
2434	37583397	2022-11-17 14:28:59.843347+00:00		t	34	72694006454598730	648518346501344355	72694006454593739	648518346487912272	[20375 93619 2657]	[20359 93633 2656]
2437	43059558	2022-11-17 14:28:59.843347+00:00		t	13	72412806825527853	648518346480125925	72412806825542865	648518346507233352	[ 11855 100497 3560]	[ 11845 100519 3561]
2447	32989739	2022-11-17 14:28:59.843347+00:00		t	12	72694487759236345	648518346499992716	72694487759245979	648518346501288024	[ 18485 106887 3131]	[ 18477 106911 3133]
2448	32989701	2022-11-17 14:28:59.843347+00:00		t	35	72694487759342714	648518346501581144	72694487759335966	648518346486753761	[ 18463 106973 3163]	[ 18435 106967 3164]
2449	32989891	2022-11-17 14:28:59.843347+00:00		t	21	72694487759283404	648518346498002535	72694487759280904	648518346501288024	[ 18709 106583 3149]	[ 18695 106617 3150]
2450	32989902	2022-11-17 14:28:59.843347+00:00		t	25	72694487759297058	648518346499992716	72694487759310849	648518346501288024	[ 18745 106785 3154]	[ 18723 106761 3156]
2451	32989793	2022-11-17 14:28:59.843347+00:00		t	13	72694487759340468	648518346501581144	72694487759308141	648518346486753761	[ 18597 106863 3157]	[ 18571 106857 3156]
2452	32989794	2022-11-17 14:28:59.843347+00:00		t	38	72694487759308165	648518346501581144	72694487759297114	648518346486753761	[ 18591 106899 3149]	[ 18575 106877 3150]
2453	32989802	2022-11-17 14:28:59.843347+00:00		t	23	72694487759323592	648518346501581144	72694487759310856	648518346501288024	[ 18597 106845 3157]	[ 18581 106817 3157]
2454	32989804	2022-11-17 14:28:59.843347+00:00		t	32	72694487759265403	648518346501581144	72694487759265389	648518346501288024	[ 18611 106909 3139]	[ 18583 106891 3139]
2455	32989813	2022-11-17 14:28:59.843347+00:00		t	33	72694487759308165	648518346501581144	72694487759302572	648518346514448583	[ 18609 106885 3148]	[ 18593 106855 3148]
2456	32989803	2022-11-17 14:28:59.843347+00:00		t	46	72694487759392586	648518346489054813	72694487759365895	648518346501288024	[ 18561 106889 3182]	[ 18583 106867 3182]
2457	32989796	2022-11-17 14:28:59.843347+00:00		t	26	72694487759372880	648518346489054813	72694487759365914	648518346486753761	[ 18565 106911 3181]	[ 18579 106897 3180]
2458	32989833	2022-11-17 14:28:59.843347+00:00		t	16	72694487759372880	648518346489054813	72694487759390159	648518346481857725	[ 18587 106913 3188]	[ 18609 106889 3189]
2459	32989849	2022-11-17 14:28:59.843347+00:00		t	30	72694487759372880	648518346489054813	72694487759370360	648518346481857725	[ 18585 106935 3183]	[ 18629 106929 3183]
2460	32989937	2022-11-17 14:28:59.843347+00:00		t	37	72694487759342718	648518346501581144	72694487759326213	648518346501288024	[ 18769 106871 3164]	[ 18783 106839 3165]
2461	32989915	2022-11-17 14:28:59.843347+00:00		t	49	72694487759255198	648518346501581144	72694487759265372	648518346486753761	[ 18745 106913 3139]	[ 18751 106881 3140]
2462	32990243	2022-11-17 14:28:59.843347+00:00		t	14	72694487759286323	648518346491888552	72694487759288882	648518346514448583	[ 19229 106739 3146]	[ 19243 106767 3146]
2463	32990217	2022-11-17 14:28:59.843347+00:00		t	20	72694487759326086	648518346491888552	72694487759338081	648518346494933426	[ 19217 106645 3164]	[ 19205 106675 3166]
2464	32990313	2022-11-17 14:28:59.843347+00:00		t	26	72694487759330461	648518346473080420	72694487759328665	648518346481857725	[ 19381 106579 3163]	[ 19353 106595 3163]
2468	29109942	2022-11-17 14:28:59.843347+00:00		t	32	72483381526564116	648518346467364359	72483381526561816	648518346476657526	[ 14289 108455 3105]	[ 14253 108455 3107]
2471	26046422	2022-11-17 14:28:59.843347+00:00		t	23	73116700022971440	648518346496982580	73116700022976070	648518346511235381	[ 31873 107285 2733]	[ 31855 107293 2734]
2472	25969307	2022-11-17 14:28:59.843347+00:00		t	25	72764443985409371	648518346499593822	72764443985399442	648518346508752447	[22239 95079 2807]	[22251 95095 2806]
2476	26046613	2022-11-17 14:28:59.843347+00:00		t	17	73116700022921424	648518346473084516	73116700022729687	648518346484528131	[ 32437 107507 2710]	[ 32405 107519 2711]
2477	26046606	2022-11-17 14:28:59.843347+00:00		t	20	73116700022929748	648518346487038617	73116700022932123	648518346484528131	[ 32349 107317 2710]	[ 32377 107313 2712]
2478	26046610	2022-11-17 14:28:59.843347+00:00		t	31	73116700022804200	648518346487038617	73116700022906230	648518346499893315	[ 32357 107299 2707]	[ 32391 107285 2707]
2480	26046366	2022-11-17 14:28:59.843347+00:00		t	17	73116700022985689	648518346496982580	73116700022975855	648518346511235381	[ 31807 106861 2734]	[ 31767 106871 2736]
2483	26046468	2022-11-17 14:28:59.843347+00:00		t	15	73116700022993088	648518346496982580	73116700022995796	648518346488054046	[ 31929 107155 2744]	[ 31939 107191 2744]
2486	26052841	2022-11-17 14:28:59.843347+00:00		t	23	72342781276008930	648518346472653065	72342781276025184	648518346483783343	[ 10157 112045 2759]	[ 10173 112019 2759]
2489	26064802	2022-11-17 14:28:59.843347+00:00		t	35	73116699956021055	648518346477105680	73116699955995119	648518346488978410	[ 30805 106833 2646]	[ 30807 106867 2646]
2492	26175916	2022-11-17 14:28:59.843347+00:00		t	21	72975962601538653	648518346501581144	72975962601459354	648518346480125925	[ 26695 107207 2828]	[ 26687 107241 2827]
2494	26175897	2022-11-17 14:28:59.843347+00:00		t	21	72975962601450610	648518346501581144	72975962601456203	648518346507233352	[ 26673 107167 2827]	[ 26635 107153 2828]
2499	26176021	2022-11-17 14:28:59.843347+00:00		t	29	72975962601442319	648518346491888552	72975962601604127	648518346480666625	[ 27099 106887 2832]	[ 27067 106885 2833]
2500	26176026	2022-11-17 14:28:59.843347+00:00		t	14	72975962601442319	648518346491888552	72975962601627323	648518346480666625	[ 27135 106905 2830]	[ 27085 106923 2832]
2501	26176219	2022-11-17 14:28:59.843347+00:00		t	12	72975962601905808	648518346489566297	72975962601881093	648518346494263154	[ 27499 106895 2932]	[ 27473 106865 2932]
2503	26176139	2022-11-17 14:28:59.843347+00:00		t	32	72975962601674370	648518346491888552	72975962601646142	648518346477963245	[ 27265 106989 2837]	[ 27291 107009 2838]
2506	29554001	2022-11-17 14:28:59.843347+00:00		t	18	72976099973557065	648518346491888552	72976099973544622	648518346480125925	[ 26985 110989 2729]	[ 26983 110963 2729]
2507	26176283	2022-11-17 14:28:59.843347+00:00		t	16	72975962601770656	648518346487038617	72975962601778953	648518346486545841	[ 27623 107505 2891]	[ 27589 107513 2892]
2508	26175993	2022-11-17 14:28:59.843347+00:00		t	17	72975962601449490	648518346501581144	72975962601442694	648518346480666625	[ 26935 106913 2827]	[ 26933 106877 2829]
2510	29554025	2022-11-17 14:28:59.843347+00:00		t	32	72976099973561652	648518346483483980	72976099973571740	648518346480125925	[ 27017 110659 2737]	[ 27047 110669 2737]
2511	29553749	2022-11-17 14:28:59.843347+00:00		t	29	72976099973595725	648518346491888552	72976099973576707	648518346481857725	[ 26655 111125 2744]	[ 26629 111101 2745]
2513	26204872	2022-11-17 14:28:59.843347+00:00		t	36	72975962467703819	648518346501581144	72975962467676705	648518346481857725	[ 27893 106879 2685]	[ 27905 106843 2685]
2514	26204906	2022-11-17 14:28:59.843347+00:00		t	28	72975962467664799	648518346501581144	72975962467664791	648518346481857725	[ 27937 106971 2679]	[ 27939 106937 2679]
2518	26484027	2022-11-17 14:28:59.843347+00:00		t	16	72342781074549117	648518346472619314	72342712355061945	648518346480666625	[ 9315 110601 2325]	[ 9283 110587 2325]
2520	26484053	2022-11-17 14:28:59.843347+00:00		t	29	72342712355291743	648518346492247435	72342712355305001	648518346507233352	[ 9365 110297 2408]	[ 9335 110291 2408]
2521	26484266	2022-11-17 14:28:59.843347+00:00		t	13	72342712355318389	648518346492247435	72342712355302443	648518346480666625	[ 9619 110493 2414]	[ 9623 110523 2414]
2526	26508879	2022-11-17 14:28:59.843347+00:00		t	19	73187068700097027	648518346478231509	73187068700092344	648518346503137403	[ 33709 106733 2627]	[ 33717 106755 2627]
2529	26615808	2022-11-17 14:28:59.843347+00:00		t	33	72976031455168160	648518346485716499	72976031455246805	648518346495414351	[ 27563 109563 3084]	[ 27523 109563 3085]
2532	29746250	2022-11-17 14:28:59.843347+00:00		t	16	72623981576234303	648518346521506809	72623981576214382	648518346487912272	[ 16553 104385 3178]	[ 16589 104413 3178]
2533	29746375	2022-11-17 14:28:59.843347+00:00		t	25	72623981576091377	648518346488659278	72623981576076741	648518346500681907	[ 17125 103755 3114]	[ 17123 103783 3114]
2535	26726273	2022-11-17 14:28:59.843347+00:00		t	13	73047155912383117	648518346489007453	73047155912507229	648518346492002415	[ 28803 131263 2702]	[ 28823 131273 2704]
2536	26726274	2022-11-17 14:28:59.843347+00:00		t	52	73047155912500137	648518346489007453	73047155912489068	648518346492002415	[ 28839 131333 2711]	[ 28827 131301 2710]
2540	29790001	2022-11-17 14:28:59.843347+00:00		t	20	72553612899162011	648518346467364359	72553612899159500	648518346476657526	[ 15041 102993 3311]	[ 15077 102989 3313]
2541	29790022	2022-11-17 14:28:59.843347+00:00		t	24	72553612899162011	648518346467364359	72553612899150033	648518346494933170	[ 15077 103041 3307]	[ 15107 103033 3307]
2544	29789667	2022-11-17 14:28:59.843347+00:00		t	32	72553612899147680	648518346501581144	72553612899162018	648518346494933426	[ 14393 102979 3310]	[ 14403 103001 3312]
2546	29789806	2022-11-17 14:28:59.843347+00:00		t	12	72553612899170225	648518346467364359	72553612899187425	648518346501288024	[ 14717 102963 3316]	[ 14695 102941 3317]
2547	29789845	2022-11-17 14:28:59.843347+00:00		t	25	72553612899167556	648518346467364359	72553612899161941	648518346514448583	[ 14753 102953 3313]	[ 14757 102919 3313]
2550	29789959	2022-11-17 14:28:59.843347+00:00		t	33	72553612899157021	648518346467364359	72553612899172718	648518346514448583	[ 15009 102965 3311]	[ 15009 102927 3311]
2551	29789992	2022-11-17 14:28:59.843347+00:00		t	40	72553612899162011	648518346467364359	72553612899159447	648518346494933426	[ 15037 102983 3311]	[ 15065 102951 3312]
2552	29789953	2022-11-17 14:28:59.843347+00:00		t	30	72553612899192809	648518346501581144	72553612899274052	648518346494933426	[ 14991 102689 3331]	[ 15001 102723 3331]
2553	29789935	2022-11-17 14:28:59.843347+00:00		t	16	72553612899236058	648518346501581144	72553612899236596	648518346514448583	[ 14965 102701 3335]	[ 14975 102733 3335]
2554	29789986	2022-11-17 14:28:59.843347+00:00		t	44	72553612899192809	648518346501581144	72553612899190077	648518346514448583	[ 15027 102679 3331]	[ 15055 102703 3332]
2556	29789980	2022-11-17 14:28:59.843347+00:00		t	18	72553612899099618	648518346501288024	72553612899125957	648518346486753761	[ 15047 103381 3288]	[ 15037 103371 3290]
2558	26821103	2022-11-17 14:28:59.843347+00:00		t	19	72905525138114008	648518346467364359	72905525138109393	648518346476657526	[ 25199 106471 2881]	[ 25167 106487 2882]
2559	26821098	2022-11-17 14:28:59.843347+00:00		t	32	72905525138093941	648518346467364359	72905525138113889	648518346514448583	[ 25187 106361 2878]	[ 25157 106345 2878]
2560	26821105	2022-11-17 14:28:59.843347+00:00		t	51	72905525138114008	648518346467364359	72905525138086844	648518346514448583	[ 25203 106469 2878]	[ 25171 106477 2879]
2561	26821081	2022-11-17 14:28:59.843347+00:00		t	48	72905525138053813	648518346501581144	72905525138094064	648518346501288024	[ 25103 106381 2870]	[ 25121 106363 2872]
2562	26821094	2022-11-17 14:28:59.843347+00:00		t	19	72905525138075783	648518346501581144	72905525138083793	648518346514448583	[ 25121 106433 2866]	[ 25151 106457 2867]
2563	26821095	2022-11-17 14:28:59.843347+00:00		t	19	72905525138075783	648518346501581144	72905525138101829	648518346514448583	[ 25117 106403 2869]	[ 25153 106417 2870]
2564	26821158	2022-11-17 14:28:59.843347+00:00		t	18	72905525138180625	648518346501581144	72905525138175368	648518346494933170	[ 25267 106279 2905]	[ 25261 106247 2905]
2565	26821196	2022-11-17 14:28:59.843347+00:00		t	25	72905525138111317	648518346501581144	72905525138172748	648518346494933170	[ 25309 106155 2891]	[ 25331 106141 2893]
2566	26821153	2022-11-17 14:28:59.843347+00:00		t	27	72905525138217793	648518346501581144	72905525138215258	648518346501288024	[ 25217 106189 2918]	[ 25257 106179 2919]
2567	43130724	2022-11-17 14:28:59.843347+00:00		t	31	72905662509996409	648518346501581144	72905662509991681	648518346514448583	[ 24871 110315 2774]	[ 24913 110327 2775]
2568	26821160	2022-11-17 14:28:59.843347+00:00		t	19	72905525138197624	648518346501581144	72905525138217651	648518346494071307	[ 25217 106181 2917]	[ 25261 106165 2917]
2569	26821198	2022-11-17 14:28:59.843347+00:00		t	38	72905525138180625	648518346501581144	72905525138183056	648518346501288024	[ 25315 106275 2905]	[ 25331 106245 2906]
2573	26821304	2022-11-17 14:28:59.843347+00:00		t	33	72905525138074491	648518346479847574	72905525138071625	648518346489572037	[ 25545 105627 2863]	[ 25571 105627 2864]
2575	29838281	2022-11-17 14:28:59.843347+00:00		t	15	73046468583689776	648518346487038617	73046468583684932	648518346531374106	[ 30571 111069 2509]	[ 30541 111075 2508]
2576	29838158	2022-11-17 14:28:59.843347+00:00		t	16	73046468583792413	648518346473084516	73046468583818431	648518346531374106	[ 30223 110909 2559]	[ 30205 110879 2560]
2577	29838166	2022-11-17 14:28:59.843347+00:00		t	45	73046468583661798	648518346499902531	73046468583678423	648518346511235381	[ 30195 111545 2506]	[ 30227 111549 2506]
2578	29838231	2022-11-17 14:28:59.843347+00:00		t	28	73046468583629316	648518346487038617	73046468583624678	648518346511235381	[ 30439 111311 2487]	[ 30411 111335 2487]
2579	29838191	2022-11-17 14:28:59.843347+00:00		t	28	73046468583671147	648518346499902531	73046468583689978	648518346511235381	[ 30291 111399 2488]	[ 30309 111425 2488]
2580	29838206	2022-11-17 14:28:59.843347+00:00		t	31	73046468583617216	648518346499902531	73046468583627198	648518346511235381	[ 30301 111361 2489]	[ 30337 111359 2490]
2581	29838218	2022-11-17 14:28:59.843347+00:00		t	30	73046468583739111	648518346473084516	73046468583747734	648518346511235381	[ 30347 111117 2540]	[ 30379 111105 2540]
2582	29838238	2022-11-17 14:28:59.843347+00:00		t	31	73046468583768625	648518346473084516	73046468583760989	648518346511235381	[ 30387 110965 2545]	[ 30429 110947 2546]
2585	29838283	2022-11-17 14:28:59.843347+00:00		t	23	73046468583678216	648518346487038617	73046468583680557	648518346511235381	[ 30553 111147 2514]	[ 30545 111189 2515]
2589	33378533	2022-11-17 14:28:59.843347+00:00		t	17	72342780940564562	648518346465091957	72342780940561896	648518346508752447	[ 9467 110995 2167]	[ 9465 111029 2170]
2598	27315989	2022-11-17 14:28:59.843347+00:00		t	29	73046331413035867	648518346487038617	73046331413031206	648518346488978410	[ 29587 107679 3003]	[ 29611 107659 3002]
2600	27315994	2022-11-17 14:28:59.843347+00:00		t	20	73046331412991557	648518346487038617	73046331413006620	648518346524142085	[ 29579 107893 2987]	[ 29613 107887 2987]
2604	27315806	2022-11-17 14:28:59.843347+00:00		t	38	73046331413096808	648518346484005039	73046331413110868	648518346497858151	[ 29127 107993 3028]	[ 29093 107991 3029]
2605	27315812	2022-11-17 14:28:59.843347+00:00		t	70	73046331413108515	648518346518740959	73046331413133352	648518346497858151	[ 29071 107761 3033]	[ 29103 107773 3034]
2606	27315878	2022-11-17 14:28:59.843347+00:00		t	44	73046331412922954	648518346487038617	73046331412963314	648518346524142085	[ 29361 107917 2964]	[ 29325 107925 2965]
2607	27315890	2022-11-17 14:28:59.843347+00:00		t	31	73046331412922954	648518346487038617	73046331412887613	648518346488054046	[ 29363 107917 2963]	[ 29337 107921 2963]
2608	27315900	2022-11-17 14:28:59.843347+00:00		t	24	73046331412902352	648518346487038617	73046331412887613	648518346488054046	[ 29379 107951 2962]	[ 29355 107967 2962]
2610	27315936	2022-11-17 14:28:59.843347+00:00		t	46	73046331413014416	648518346499902531	73046331413014620	648518346472537865	[ 29497 108407 2990]	[ 29473 108427 2990]
2611	27315972	2022-11-17 14:28:59.843347+00:00		t	27	73046331413031519	648518346477105680	73046331413031472	648518346488054046	[ 29525 108147 2998]	[ 29567 108157 2998]
2613	27315959	2022-11-17 14:28:59.843347+00:00		t	46	73046331412982415	648518346487038617	73046331412942921	648518346484528131	[ 29517 107977 2968]	[ 29543 108005 2968]
2619	27389611	2022-11-17 14:28:59.843347+00:00		t	26	72553818923446447	648518346499992716	72553818923437561	648518346501288024	[ 15365 109089 3074]	[ 15369 109115 3074]
2620	27389619	2022-11-17 14:28:59.843347+00:00		t	22	72553818923401008	648518346501581144	72553818923398749	648518346481857725	[ 15381 109089 3053]	[ 15381 109129 3054]
2621	27389621	2022-11-17 14:28:59.843347+00:00		t	20	72553818923401008	648518346501581144	72553818923383818	648518346494933170	[ 15383 109079 3051]	[ 15385 109107 3051]
2622	27389615	2022-11-17 14:28:59.843347+00:00		t	13	72553818923528649	648518346501581144	72553818923415582	648518346501288024	[ 15379 109079 3067]	[ 15373 109123 3069]
2623	27389624	2022-11-17 14:28:59.843347+00:00		t	31	72553818923445844	648518346501581144	72553818923466743	648518346509569667	[ 15415 108777 3070]	[ 15397 108747 3070]
2627	29879100	2022-11-17 14:28:59.843347+00:00		t	35	72624050295865707	648518346489054813	72624050295865806	648518346494933170	[ 17359 105407 3204]	[ 17353 105435 3206]
2629	29878987	2022-11-17 14:28:59.843347+00:00		t	60	72624050295760871	648518346489054813	72624050295778232	648518346494933170	[ 17175 105335 3197]	[ 17143 105329 3197]
2630	29878990	2022-11-17 14:28:59.843347+00:00		t	63	72624050295760871	648518346489054813	72624050295758243	648518346501288024	[ 17177 105373 3198]	[ 17147 105389 3199]
2636	30010328	2022-11-17 14:28:59.843347+00:00		t	21	72976031187164427	648518346501581144	72976031187168257	648518346480666625	[ 27301 109963 2688]	[ 27325 109979 2689]
2637	30010310	2022-11-17 14:28:59.843347+00:00		t	16	72976031187194895	648518346491888552	72976031187167980	648518346480666625	[ 27313 109731 2687]	[ 27271 109743 2688]
2638	33641151	2022-11-17 14:28:59.843347+00:00		t	30	72905456485896389	648518346502916595	72905456486027086	648518346486653999	[ 25035 104157 3073]	[ 25029 104131 3072]
2640	30149010	2022-11-17 14:28:59.843347+00:00		t	13	73046056535273399	648518346502916595	73046056535292461	648518346477981653	[29137 99047 3058]	[29149 99053 3061]
2641	30149061	2022-11-17 14:28:59.843347+00:00		t	37	73046056535300445	648518346531401754	73046056535292490	648518346477981653	[29281 99163 3061]	[29239 99173 3061]
2642	30158077	2022-11-17 14:28:59.843347+00:00		t	24	72835156460917192	648518346489054813	72835156460914987	648518346494071307	[ 23709 105829 3003]	[ 23691 105811 3003]
2643	30158083	2022-11-17 14:28:59.843347+00:00		t	63	72835156460931514	648518346489054813	72835156460922185	648518346501288024	[ 23719 105761 3010]	[ 23699 105731 3011]
2644	30158172	2022-11-17 14:28:59.843347+00:00		t	13	72835156460749404	648518346467364359	72835156460835326	648518346514448583	[ 24057 105937 2957]	[ 24043 105975 2958]
2645	30158167	2022-11-17 14:28:59.843347+00:00		t	29	72835156460927096	648518346501581144	72835156460933974	648518346496729980	[ 24015 105849 3007]	[ 24019 105869 3009]
2646	30158169	2022-11-17 14:28:59.843347+00:00		t	16	72835156460856347	648518346501581144	72835156460848215	648518346476657526	[ 24037 106043 2966]	[ 24029 106011 2966]
2647	30158166	2022-11-17 14:28:59.843347+00:00		t	59	72835156460946058	648518346489054813	72835156460943626	648518346496729980	[ 23989 105767 3015]	[ 24019 105765 3015]
2648	30158165	2022-11-17 14:28:59.843347+00:00		t	45	72835156460946058	648518346489054813	72835156460933912	648518346489572037	[ 23983 105757 3011]	[ 24015 105751 3012]
2651	33729720	2022-11-17 14:28:59.843347+00:00		t	19	72905525070931601	648518346479847574	72905525070916985	648518346477034696	[ 26309 105787 2726]	[ 26323 105789 2724]
2653	33729868	2022-11-17 14:28:59.843347+00:00		t	22	72905525070929250	648518346488991501	72905525070938611	648518346481856445	[ 26481 105799 2723]	[ 26463 105801 2725]
2657	43233035	2022-11-17 14:28:59.843347+00:00		t	53	73116768876671083	648518346473084516	73116768876668857	648518346498554608	[ 30779 108815 2988]	[ 30785 108855 2990]
2658	43233044	2022-11-17 14:28:59.843347+00:00		t	28	73116768876622631	648518346473084516	73116768876597369	648518346498554608	[ 30817 108813 2968]	[ 30813 108847 2968]
2659	43233107	2022-11-17 14:28:59.843347+00:00		t	27	73116768876673497	648518346497475608	73116768876701824	648518346494038560	[ 31317 109063 2994]	[ 31301 109099 2996]
2660	43233048	2022-11-17 14:28:59.843347+00:00		t	26	73116768876668763	648518346473084516	73116768876680373	648518346497858151	[ 30823 108799 2988]	[ 30829 108835 2990]
2661	43233110	2022-11-17 14:28:59.843347+00:00		t	20	73116768876706271	648518346497475608	73116768876699488	648518346499385438	[ 31331 109055 2995]	[ 31327 109089 2997]
2662	43233047	2022-11-17 14:28:59.843347+00:00		t	57	73116768876749576	648518346487038617	73116768876756430	648518346498554608	[ 30859 108773 3026]	[ 30823 108777 3028]
2663	43233056	2022-11-17 14:28:59.843347+00:00		t	35	73116768876744740	648518346487038617	73116768876742357	648518346514428359	[ 30877 108875 3016]	[ 30899 108917 3018]
2664	43233071	2022-11-17 14:28:59.843347+00:00		t	30	73116768876591671	648518346473084516	73116768876591733	648518346498554608	[ 30939 108733 2963]	[ 30975 108745 2964]
2665	43233060	2022-11-17 14:28:59.843347+00:00		t	15	73116768876791160	648518346487038617	73116768876766033	648518346494038560	[ 30957 108971 3033]	[ 30927 108993 3032]
2666	43233061	2022-11-17 14:28:59.843347+00:00		t	21	73116768876791160	648518346487038617	73116768876784188	648518346514428359	[ 30965 108951 3039]	[ 30931 108953 3040]
2667	43233064	2022-11-17 14:28:59.843347+00:00		t	14	73116768876795429	648518346487038617	73116768876784224	648518346498554608	[ 30961 108971 3038]	[ 30941 108991 3039]
2668	30326444	2022-11-17 14:28:59.843347+00:00		t	16	73046399998289119	648518346473084516	73046399998301232	648518346488978410	[ 29757 109549 2730]	[ 29791 109557 2731]
2669	43233138	2022-11-17 14:28:59.843347+00:00		t	21	73116768876718657	648518346497475608	73116768876699495	648518346499385438	[ 31611 109149 3004]	[ 31569 109153 3006]
2670	43233144	2022-11-17 14:28:59.843347+00:00		t	51	73116768876697232	648518346497475608	73116768876685385	648518346494038560	[ 31629 109181 3002]	[ 31603 109201 3003]
2671	43233152	2022-11-17 14:28:59.843347+00:00		t	25	73116768876704141	648518346497475608	73116768876687987	648518346498554608	[ 31655 109195 3002]	[ 31645 109225 3002]
2675	30492274	2022-11-17 14:28:59.843347+00:00		t	12	72694006521466473	648518346499593822	72694075241028646	648518346488815453	[19947 94207 2719]	[19937 94213 2720]
2679	30495025	2022-11-17 14:28:59.843347+00:00		t	13	72413150020173983	648518346498002535	72413150020155382	648518346494933426	[ 10913 110807 2745]	[ 10945 110785 2744]
2683	30494906	2022-11-17 14:28:59.843347+00:00		t	32	72413150020175874	648518346501581144	72413150020181103	648518346501288024	[ 10783 110609 2749]	[ 10771 110627 2751]
2686	30494745	2022-11-17 14:28:59.843347+00:00		t	24	72413150020094153	648518346501581144	72413150020100846	648518346481857725	[ 10521 110701 2716]	[ 10495 110733 2717]
2687	30492312	2022-11-17 14:28:59.843347+00:00		t	21	72694075241021409	648518346499593822	72694075241028646	648518346488815453	[20029 94241 2718]	[20031 94263 2720]
2688	30494724	2022-11-17 14:28:59.843347+00:00		t	41	72413150020094153	648518346501581144	72413150020118598	648518346494933170	[ 10493 110655 2721]	[ 10461 110649 2722]
2689	30494731	2022-11-17 14:28:59.843347+00:00		t	43	72413150020100443	648518346501581144	72413150020104911	648518346494933170	[ 10501 110687 2718]	[ 10471 110689 2719]
2690	30494734	2022-11-17 14:28:59.843347+00:00		t	25	72413150020118768	648518346501581144	72413150020130759	648518346481856445	[ 10505 110673 2721]	[ 10473 110691 2723]
2693	33940662	2022-11-17 14:28:59.843347+00:00		t	25	72975962601815250	648518346473084516	72975962601824865	648518346511235381	[ 27731 107265 2907]	[ 27749 107229 2907]
2694	33940707	2022-11-17 14:28:59.843347+00:00		t	15	72975962601892332	648518346473084516	72975962601886640	648518346511235381	[ 27779 107205 2936]	[ 27805 107183 2937]
2696	33940634	2022-11-17 14:28:59.843347+00:00		t	18	72975962601778981	648518346487038617	72975962601753372	648518346486545841	[ 27675 107551 2879]	[ 27683 107513 2880]
2697	33940694	2022-11-17 14:28:59.843347+00:00		t	32	72975962601778833	648518346487038617	72975962601776185	648518346511235381	[ 27777 107313 2885]	[ 27795 107283 2886]
2698	33940789	2022-11-17 14:28:59.843347+00:00		t	29	72975962601773612	648518346494369081	72975962601773596	648518346511235381	[ 28033 107461 2886]	[ 28007 107439 2887]
2700	33940727	2022-11-17 14:28:59.843347+00:00		t	14	72975962601684676	648518346484222493	72975962601700468	648518346511235381	[ 27825 107053 2858]	[ 27841 107087 2860]
2701	33940755	2022-11-17 14:28:59.843347+00:00		t	36	72975962601776305	648518346487038617	72975962601786583	648518346511235381	[ 27881 107387 2891]	[ 27925 107375 2892]
2702	33940859	2022-11-17 14:28:59.843347+00:00		t	47	72975962601532708	648518346491888552	72975962601434068	648518346480125925	[ 28183 106657 2826]	[ 28185 106695 2826]
2704	33940914	2022-11-17 14:28:59.843347+00:00		t	12	72975962601705679	648518346499902531	72975962601747723	648518346488054046	[ 28313 107391 2872]	[ 28333 107377 2872]
2709	30781602	2022-11-17 14:28:59.843347+00:00		t	22	72975893815202583	648518346486716621	72975893815195025	648518346514448583	[ 26929 106465 2769]	[ 26963 106487 2770]
2711	30781703	2022-11-17 14:28:59.843347+00:00		t	15	72975893815043723	648518346467364359	72975893814989356	648518346481856445	[ 27115 106293 2704]	[ 27111 106259 2704]
2712	30781776	2022-11-17 14:28:59.843347+00:00		t	44	72975893815120679	648518346486716621	72975893815125138	648518346514448583	[ 27139 106469 2737]	[ 27179 106467 2738]
2719	34022506	2022-11-17 14:28:59.843347+00:00		t	12	72342781208844345	648518346502916595	72342781208844305	648518346500641203	[ 9725 112315 2603]	[ 9725 112273 2606]
2721	34022664	2022-11-17 14:28:59.843347+00:00		t	61	72342781208892108	648518346472653065	72342781208880650	648518346486653999	[ 9899 112119 2620]	[ 9919 112089 2620]
2723	34022645	2022-11-17 14:28:59.843347+00:00		t	34	72342781208804857	648518346531401754	72342781208812268	648518346486653999	[ 9899 112203 2583]	[ 9893 112239 2584]
2724	34022438	2022-11-17 14:28:59.843347+00:00		t	13	72342781142113228	648518346472653065	72342781208651237	648518346489569900	[ 9609 112621 2569]	[ 9615 112559 2570]
2725	34022467	2022-11-17 14:28:59.843347+00:00		t	14	72342781208744265	648518346472653065	72342781208778464	648518346500641203	[ 9627 112541 2580]	[ 9643 112509 2580]
2726	34022417	2022-11-17 14:28:59.843347+00:00		t	14	72342781208837621	648518346502916595	72342781208840044	648518346500641203	[ 9613 112337 2602]	[ 9595 112309 2603]
2732	34022800	2022-11-17 14:28:59.843347+00:00		t	13	72342781208628402	648518346531401754	72342781208777255	648518346474593218	[ 10035 112021 2579]	[ 10037 111985 2579]
2733	34022493	2022-11-17 14:28:59.843347+00:00		t	17	72342781208913719	648518346502916595	72342781208926063	648518346500641203	[ 9677 112339 2638]	[ 9703 112331 2640]
2736	34022926	2022-11-17 14:28:59.843347+00:00		t	12	72342781208632594	648518346531401754	72342781208629743	648518346474593218	[ 10159 112119 2570]	[ 10175 112093 2571]
2737	34022955	2022-11-17 14:28:59.843347+00:00		t	17	72342781208632594	648518346531401754	72342781208715207	648518346477981653	[ 10173 112137 2571]	[ 10197 112117 2572]
2740	34035165	2022-11-17 14:28:59.843347+00:00		t	27	72975962668983637	648518346487038617	72975962668994264	648518346499385438	[ 27657 107783 3071]	[ 27653 107807 3074]
2742	34035259	2022-11-17 14:28:59.843347+00:00		t	16	72975962668868342	648518346473084516	72975962668868369	648518346494038560	[ 27833 108279 3023]	[ 27865 108283 3023]
2744	34035266	2022-11-17 14:28:59.843347+00:00		t	25	72975962668919009	648518346487038617	72975962668938881	648518346499893315	[ 27869 107693 3047]	[ 27885 107723 3047]
2752	38147670	2022-11-17 14:28:59.843347+00:00		t	12	72905662510026126	648518346501581144	72905662510018930	648518346514448583	[ 24855 109365 2781]	[ 24827 109341 2782]
2756	31302437	2022-11-17 14:28:59.843347+00:00		t	13	72553818990206003	648518346467364359	72553818990258585	648518346509569667	[ 15075 108757 3088]	[ 15091 108783 3090]
2758	31302405	2022-11-17 14:28:59.843347+00:00		t	36	72553818990206003	648518346467364359	72553818990067039	648518346494933426	[ 15057 108759 3086]	[ 15047 108797 3087]
2761	34317140	2022-11-17 14:28:59.843347+00:00		t	17	72835225180367073	648518346486716621	72835225180378751	648518346514448583	[ 23265 106955 2965]	[ 23255 106959 2967]
2766	43351800	2022-11-17 14:28:59.843347+00:00		t	38	72342781275958497	648518346501581144	72342781275956013	648518346481857725	[ 9157 110835 2740]	[ 9127 110849 2740]
2767	43351805	2022-11-17 14:28:59.843347+00:00		t	30	72342781275958497	648518346501581144	72342781275977172	648518346480666625	[ 9167 110831 2744]	[ 9137 110839 2746]
2769	31674570	2022-11-17 14:28:59.843347+00:00		t	13	72342780940570811	648518346498429489	72342780940562877	648518346487912272	[ 10037 112501 2164]	[ 10047 112473 2165]
2771	43372690	2022-11-17 14:28:59.843347+00:00		t	12	72976100107889616	648518346485716499	72976100107892282	648518346511819888	[ 28419 110649 3032]	[ 28397 110677 3032]
2772	38147698	2022-11-17 14:28:59.843347+00:00		t	13	72905662510010216	648518346501581144	72905662510023769	648518346480125925	[ 24895 109353 2781]	[ 24903 109323 2783]
2773	38147727	2022-11-17 14:28:59.843347+00:00		t	53	72905662509988447	648518346501581144	72905662510003100	648518346480125925	[ 24963 109293 2775]	[ 24953 109331 2777]
2780	38147747	2022-11-17 14:28:59.843347+00:00		t	23	72905662510003065	648518346501581144	72905662510012289	648518346480125925	[ 24959 109233 2776]	[ 24975 109213 2778]
2781	31862776	2022-11-17 14:28:59.843347+00:00		t	21	73187137486783554	648518346518740959	73187137486781067	648518346503767201	[ 33815 108833 2784]	[ 33823 108859 2784]
2782	31862783	2022-11-17 14:28:59.843347+00:00		t	20	73187137486828255	648518346518740959	73187137486823416	648518346511819888	[ 33817 108841 2788]	[ 33845 108869 2789]
2785	38353498	2022-11-17 14:28:59.843347+00:00		t	19	73116700157227711	648518346487038617	73116700157239057	648518346514428359	[ 31619 108003 3010]	[ 31649 108013 3011]
2786	31862763	2022-11-17 14:28:59.843347+00:00		t	12	73187137486825488	648518346518740959	73187137486810560	648518346498554608	[ 33817 108587 2798]	[ 33793 108565 2799]
2789	38353238	2022-11-17 14:28:59.843347+00:00		t	22	73046331413011468	648518346501992810	73116700157212849	648518346499385438	[ 30703 107683 2998]	[ 30733 107687 2998]
2791	38353334	2022-11-17 14:28:59.843347+00:00		t	14	73116700157161453	648518346487038617	73116700157161480	648518346524142085	[ 31203 107715 2982]	[ 31171 107733 2982]
2792	38353489	2022-11-17 14:28:59.843347+00:00		t	19	73116700157210470	648518346487038617	73116700157232420	648518346497858151	[ 31613 108031 3007]	[ 31627 108065 3007]
2795	38353249	2022-11-17 14:28:59.843347+00:00		t	29	73116700157168247	648518346501992810	73116700157163728	648518346499385438	[ 30731 107627 2981]	[ 30755 107641 2982]
2796	38445777	2022-11-17 14:28:59.843347+00:00		t	16	72483312807231698	648518346501581144	72483312807216318	648518346480125925	[ 14121 105181 3154]	[ 14087 105171 3155]
2799	34524553	2022-11-17 14:28:59.843347+00:00		t	16	72975825162903297	648518346498429489	72975825162893760	648518346508752447	[ 28039 103873 2929]	[ 28063 103891 2928]
2800	34524315	2022-11-17 14:28:59.843347+00:00		t	31	72975825162891434	648518346502916595	72975825162889002	648518346477981653	[ 27621 103669 2925]	[ 27661 103679 2925]
2801	34524319	2022-11-17 14:28:59.843347+00:00		t	18	72975825162674819	648518346494217863	72975825162552072	648518346477981653	[ 27661 104265 2838]	[ 27679 104235 2839]
2802	34524606	2022-11-17 14:28:59.843347+00:00		t	27	72975825162922765	648518346498429489	72975825162898564	648518346508752447	[ 28063 103889 2932]	[ 28109 103879 2932]
2805	34601965	2022-11-17 14:28:59.843347+00:00		t	16	73257437511417985	648518346494810935	73257437511408522	648518346499385438	[ 34883 106873 2756]	[ 34877 106849 2756]
2809	38523513	2022-11-17 14:28:59.843347+00:00		t	33	73116631370765745	648518346487038617	73116700090288629	648518346524142085	[ 31381 106485 2942]	[ 31407 106511 2941]
2810	38523485	2022-11-17 14:28:59.843347+00:00		t	20	73116700090181474	648518346487038617	73116700090184018	648518346472537865	[ 31251 106577 2901]	[ 31279 106597 2901]
2811	38523596	2022-11-17 14:28:59.843347+00:00		t	26	73116700090127367	648518346494369081	73116700090113513	648518346472537865	[ 31573 106859 2870]	[ 31593 106885 2871]
2812	38523606	2022-11-17 14:28:59.843347+00:00		t	36	73116700090127367	648518346494369081	73116700090113451	648518346524142085	[ 31577 106845 2872]	[ 31607 106841 2873]
2813	38523611	2022-11-17 14:28:59.843347+00:00		t	13	73116700090091290	648518346494369081	73116700090093604	648518346472537865	[ 31571 106851 2865]	[ 31611 106861 2866]
2815	38523628	2022-11-17 14:28:59.843347+00:00		t	45	73116700090095948	648518346494369081	73116700090093604	648518346472537865	[ 31597 106815 2860]	[ 31641 106809 2861]
2818	38523442	2022-11-17 14:28:59.843347+00:00		t	14	73116700090232478	648518346487038617	73116700090234755	648518346524142085	[ 31149 106557 2910]	[ 31131 106535 2911]
2819	38523445	2022-11-17 14:28:59.843347+00:00		t	19	73116700090204371	648518346487038617	73116700090219856	648518346484528131	[ 31155 106663 2911]	[ 31135 106679 2911]
2820	38523455	2022-11-17 14:28:59.843347+00:00		t	20	73116700090219922	648518346487038617	73116700090230195	648518346488978410	[ 31173 106679 2911]	[ 31155 106707 2911]
2821	38523475	2022-11-17 14:28:59.843347+00:00		t	20	73116700090292067	648518346487038617	73116700090283433	648518346524142085	[ 31247 106549 2941]	[ 31233 106569 2940]
2822	43491366	2022-11-17 14:28:59.843347+00:00		t	20	73046331345947457	648518346494369081	73046331345957925	648518346490136273	[ 29699 107825 2872]	[ 29713 107857 2872]
2826	34892194	2022-11-17 14:28:59.843347+00:00		t	32	72623844070067689	648518346472653065	72623844070055582	648518346486653999	[17501 99743 3035]	[17483 99711 3035]
2827	34914018	2022-11-17 14:28:59.843347+00:00		t	38	72975962668978376	648518346487038617	72975962668934124	648518346499893315	[ 27369 107579 3055]	[ 27335 107605 3055]
2828	34914135	2022-11-17 14:28:59.843347+00:00		t	19	72975962668841645	648518346473084516	72975962668839094	648518346499893315	[ 27567 108171 3011]	[ 27557 108153 3010]
2832	34914143	2022-11-17 14:28:59.843347+00:00		t	28	72975962669013406	648518346487038617	72975962668975877	648518346499385438	[ 27589 107755 3066]	[ 27567 107787 3066]
2833	34914148	2022-11-17 14:28:59.843347+00:00		t	30	72975962669013406	648518346487038617	72975962668965689	648518346498554608	[ 27593 107745 3064]	[ 27581 107771 3063]
2834	38670897	2022-11-17 14:28:59.843347+00:00		t	13	72483587483784054	648518346498429489	72483587483781576	648518346508752447	[ 12507 112957 2725]	[ 12487 112993 2725]
2836	43372760	2022-11-17 14:28:59.843347+00:00		t	18	72976100107904291	648518346485716499	72976100107906646	648518346495765904	[ 28573 110789 3035]	[ 28551 110813 3036]
2838	43556251	2022-11-17 14:28:59.843347+00:00		t	44	73046331413105763	648518346494810935	73046331413098707	648518346499385438	[ 29563 107229 3028]	[ 29543 107257 3028]
2839	43556012	2022-11-17 14:28:59.843347+00:00		t	14	73046331412979457	648518346487038617	73046331413001002	648518346488978410	[ 29211 106903 2980]	[ 29175 106901 2980]
2841	38756353	2022-11-17 14:28:59.843347+00:00		t	25	73046331144864510	648518346487038617	73046331144888096	648518346511235381	[ 30131 107801 2566]	[ 30093 107805 2567]
2843	35323737	2022-11-17 14:28:59.843347+00:00		t	21	73187068767346445	648518346487038617	73187068767515892	648518346503767201	[ 34049 106817 2808]	[ 34017 106833 2808]
2844	35323796	2022-11-17 14:28:59.843347+00:00		t	42	73187068767363486	648518346487038617	73187068767355349	648518346498554608	[ 34159 106773 2809]	[ 34197 106779 2810]
2845	35323798	2022-11-17 14:28:59.843347+00:00		t	31	73187068767318042	648518346518740959	73187068767327473	648518346499385438	[ 34251 107081 2797]	[ 34209 107073 2798]
2847	35323987	2022-11-17 14:28:59.843347+00:00		t	18	73257437511387317	648518346477105680	73187068767171502	648518346499385438	[ 34835 106631 2743]	[ 34815 106599 2743]
2852	35383203	2022-11-17 14:28:59.843347+00:00		t	21	73116699955941534	648518346489566297	73116699955936235	648518346490136273	[ 32449 108181 2619]	[ 32415 108171 2621]
2853	35383129	2022-11-17 14:28:59.843347+00:00		t	28	73116699956049263	648518346494169591	73116699956056920	648518346511235381	[ 32169 107751 2664]	[ 32171 107719 2663]
2854	35383116	2022-11-17 14:28:59.843347+00:00		t	16	73116699956024841	648518346487038617	73116699956027272	648518346488054046	[ 32125 108301 2654]	[ 32141 108329 2654]
2855	35383136	2022-11-17 14:28:59.843347+00:00		t	56	73116699955990991	648518346487038617	73116699956016695	648518346490136273	[ 32159 108265 2651]	[ 32191 108273 2652]
2856	35383140	2022-11-17 14:28:59.843347+00:00		t	16	73116699955990991	648518346487038617	73116699956003703	648518346490136273	[ 32177 108219 2648]	[ 32207 108235 2647]
2857	35383164	2022-11-17 14:28:59.843347+00:00		t	39	73116699956021890	648518346487038617	73116699956006087	648518346531374106	[ 32263 108081 2646]	[ 32291 108065 2646]
2858	35383301	2022-11-17 14:28:59.843347+00:00		t	49	73116699956011433	648518346473084516	73116699956019264	648518346511235381	[ 32567 108349 2651]	[ 32603 108347 2652]
2859	35383310	2022-11-17 14:28:59.843347+00:00		t	29	73116699956052111	648518346473084516	73116699956030013	648518346511235381	[ 32593 108297 2655]	[ 32621 108289 2655]
2863	35435745	2022-11-17 14:28:59.843347+00:00		t	29	72342781343203466	648518346531401754	72342781343198906	648518346477981653	[ 9637 110829 2935]	[ 9649 110797 2935]
2864	35435795	2022-11-17 14:28:59.843347+00:00		t	48	72342781343243799	648518346531401754	72342781343278935	648518346477981653	[ 9687 110967 2948]	[ 9719 110973 2950]
2865	35589321	2022-11-17 14:28:59.843347+00:00		t	20	72342781141880244	648518346531401754	72342781142019545	648518346498453780	[ 9527 112383 2563]	[ 9537 112421 2565]
2866	35589452	2022-11-17 14:28:59.843347+00:00		t	60	72342781141765205	648518346494008718	72342781141751858	648518346476657526	[ 9653 111707 2502]	[ 9645 111677 2502]
2870	35589677	2022-11-17 14:28:59.843347+00:00		t	16	72342781141983838	648518346531401754	72342781141929316	648518346474593218	[ 9991 112037 2568]	[ 9997 112017 2567]
2873	35589695	2022-11-17 14:28:59.843347+00:00		t	22	72342781141778871	648518346499593822	72342781141785036	648518346477981653	[ 10045 112623 2514]	[ 10063 112595 2514]
2875	35589696	2022-11-17 14:28:59.843347+00:00		t	14	72342781141877728	648518346472653065	72342781141883338	648518346477981653	[ 10043 112475 2552]	[ 10069 112493 2554]
2876	35589706	2022-11-17 14:28:59.843347+00:00		t	65	72342781141837091	648518346472653065	72342781141837111	648518346477981653	[ 10079 112283 2537]	[ 10095 112255 2538]
2877	35589711	2022-11-17 14:28:59.843347+00:00		t	20	72342781141868058	648518346472653065	72342781141886728	648518346486653999	[ 10071 112469 2550]	[ 10107 112483 2552]
2878	35589722	2022-11-17 14:28:59.843347+00:00		t	30	72342781141839996	648518346472653065	72342781141872786	648518346486653999	[ 10093 112577 2550]	[ 10129 112555 2551]
2886	35742777	2022-11-17 14:28:59.843347+00:00		t	47	72834812729527412	648518346499860364	72834812729522301	648518346508752447	[22529 95249 2785]	[22543 95219 2785]
2888	35892309	2022-11-17 14:28:59.843347+00:00		t	25	73046468717523854	648518346497475608	73046468717525095	648518346495765904	[ 28959 111795 2698]	[ 28953 111819 2701]
2889	35892257	2022-11-17 14:28:59.843347+00:00		t	31	73046468650855540	648518346497475608	73046468717525095	648518346495765904	[ 28887 111821 2695]	[ 28867 111827 2698]
2891	35895796	2022-11-17 14:28:59.843347+00:00		t	18	72413218471146142	648518346521506809	72413218471155447	648518346487912272	[ 11607 113507 2225]	[ 11593 113513 2227]
2894	39119083	2022-11-17 14:28:59.843347+00:00		t	40	72623775283454062	648518346521506809	72623775283456488	648518346508752447	[16717 96971 2868]	[16703 96993 2867]
2895	36021288	2022-11-17 14:28:59.843347+00:00		t	14	73187068700102500	648518346499902531	73187068700102514	648518346511235381	[ 32799 108187 2627]	[ 32775 108191 2629]
2896	36021311	2022-11-17 14:28:59.843347+00:00		t	15	73187068700163527	648518346487038617	73187068700140569	648518346511235381	[ 32879 108173 2643]	[ 32851 108193 2643]
2897	36021349	2022-11-17 14:28:59.843347+00:00		t	19	73187068700095638	648518346487038617	73187068700109448	648518346511235381	[ 32993 108323 2624]	[ 32949 108331 2624]
2900	36064321	2022-11-17 14:28:59.843347+00:00		t	39	72413149886102251	648518346492247435	72413149886151083	648518346480125925	[ 10803 110887 2562]	[ 10773 110881 2563]
2903	36214814	2022-11-17 14:28:59.843347+00:00		t	18	72483450179033533	648518346489054813	72483450179014386	648518346501288024	[ 13185 109489 2997]	[ 13219 109503 2997]
2905	36270517	2022-11-17 14:28:59.843347+00:00		t	12	73187137486788979	648518346499385438	73187137486813971	648518346498554608	[ 33401 109159 2783]	[ 33363 109177 2784]
2907	36270569	2022-11-17 14:28:59.843347+00:00		t	44	73187137486842071	648518346502709318	73187137486851584	648518346498554608	[ 33471 108755 2803]	[ 33453 108775 2805]
2908	36270714	2022-11-17 14:28:59.843347+00:00		t	12	73187137486842031	648518346518740959	73187137486839780	648518346503767201	[ 33815 108625 2802]	[ 33783 108603 2803]
2910	36270611	2022-11-17 14:28:59.843347+00:00		t	33	73187137486851395	648518346477105680	73187137486844050	648518346503767201	[ 33541 108593 2807]	[ 33513 108613 2807]
2911	39334786	2022-11-17 14:28:59.843347+00:00		t	12	72342849928325475	648518346472653065	72342849928328757	648518346499722309	[ 9751 112695 2590]	[ 9785 112701 2591]
2912	39334787	2022-11-17 14:28:59.843347+00:00		t	23	72342849928325475	648518346472653065	72342849928304328	648518346485450515	[ 9759 112683 2586]	[ 9793 112687 2587]
2913	39334796	2022-11-17 14:28:59.843347+00:00		t	15	72342849928350091	648518346531401754	72342849928342526	648518346499722309	[ 9905 112867 2592]	[ 9891 112835 2592]
2916	43556313	2022-11-17 14:28:59.843347+00:00		t	13	73046331413056985	648518346494810935	73046331413047286	648518346499385438	[ 29613 107033 3011]	[ 29631 107035 3009]
2920	39408034	2022-11-17 14:28:59.843347+00:00		t	24	72342712422219622	648518346518548566	72342712422216759	648518346480125925	[ 8693 109561 2459]	[ 8663 109537 2459]
2921	39408040	2022-11-17 14:28:59.843347+00:00		t	52	72342712422175279	648518346518548566	72342712422180235	648518346480125925	[ 8699 109535 2448]	[ 8677 109503 2449]
2922	39408168	2022-11-17 14:28:59.843347+00:00		t	54	72342712422201106	648518346518548566	72342712422201088	648518346480125925	[ 8767 109563 2458]	[ 8797 109545 2458]
2925	39408390	2022-11-17 14:28:59.843347+00:00		t	25	72342712422360418	648518346472619314	72342712422384418	648518346480125925	[ 9169 109425 2524]	[ 9161 109419 2527]
2927	36598150	2022-11-17 14:28:59.843347+00:00		t	16	72624050295745525	648518346496671612	72624050295751019	648518346494264434	[ 16611 106077 3192]	[ 16635 106061 3191]
2928	36613517	2022-11-17 14:28:59.843347+00:00		t	35	73046262492358477	648518346474404290	73046262492371149	648518346477963245	[ 30585 106155 2665]	[ 30561 106177 2665]
2933	39463649	2022-11-17 14:28:59.843347+00:00		t	20	72483037929487651	648518346521506809	72483037929468943	648518346508752447	[14175 98127 3190]	[14175 98167 3191]
2936	36700036	2022-11-17 14:28:59.843347+00:00		t	21	72413150020251424	648518346472653065	72413150020246555	648518346489569900	[ 10905 111799 2774]	[ 10881 111763 2775]
2939	36700073	2022-11-17 14:28:59.843347+00:00		t	45	72413150020234512	648518346472653065	72413150020244020	648518346485450515	[ 10999 111675 2773]	[ 10977 111641 2775]
2940	36699835	2022-11-17 14:28:59.843347+00:00		t	13	72413150020227250	648518346498429489	72413150020231984	648518346487912272	[ 10391 111697 2769]	[ 10385 111733 2770]
2941	36700101	2022-11-17 14:28:59.843347+00:00		t	20	72413150020331874	648518346472653065	72413150020328639	648518346489569900	[ 11025 111677 2806]	[ 11051 111699 2807]
2942	36700115	2022-11-17 14:28:59.843347+00:00		t	27	72413150020278515	648518346472653065	72413150020297889	648518346500641203	[ 11075 111687 2795]	[ 11095 111689 2797]
2943	36699855	2022-11-17 14:28:59.843347+00:00		t	16	72413150020244122	648518346465091957	72413150020239437	648518346487912272	[ 10467 111735 2777]	[ 10429 111741 2779]
2944	36721259	2022-11-17 14:28:59.843347+00:00		t	23	72905731162466635	648518346501581144	72905731162469638	648518346480125925	[ 25441 111975 2688]	[ 25413 111973 2687]
2945	36721249	2022-11-17 14:28:59.843347+00:00		t	16	72905731162554988	648518346501581144	72905731162499217	648518346494932914	[ 25431 111949 2691]	[ 25399 111931 2691]
2946	36699862	2022-11-17 14:28:59.843347+00:00		t	52	72413150020322721	648518346498429489	72413150020332084	648518346487912272	[ 10515 111811 2813]	[ 10479 111807 2816]
2947	36721254	2022-11-17 14:28:59.843347+00:00		t	15	72905731162584970	648518346501581144	72905731162493463	648518346514448583	[ 25411 112179 2693]	[ 25407 112211 2692]
2948	36699874	2022-11-17 14:28:59.843347+00:00		t	32	72413150020212803	648518346465091957	72413150020220567	648518346487912272	[ 10541 111781 2764]	[ 10521 111815 2764]
2949	36721284	2022-11-17 14:28:59.843347+00:00		t	19	72905731162532764	648518346501581144	72905731162552396	648518346480125925	[ 25463 111819 2696]	[ 25447 111783 2696]
2950	36699811	2022-11-17 14:28:59.843347+00:00		t	15	72413150020293429	648518346493960696	72413150020300538	648518346487912272	[ 10271 112105 2798]	[ 10289 112073 2799]
2953	43949804	2022-11-17 14:28:59.843347+00:00		t	54	72624050362512858	648518346501581144	72624050362443662	648518346494933170	[ 17005 105509 3212]	[ 17047 105519 3213]
2954	43979096	2022-11-17 14:28:59.843347+00:00		t	35	73046331211982908	648518346473080420	73046331211951713	648518346480125925	[ 29413 106561 2693]	[ 29395 106553 2692]
2955	43979095	2022-11-17 14:28:59.843347+00:00		t	17	73046331211999286	648518346473080420	73046331212000596	648518346507233352	[ 29361 106765 2697]	[ 29387 106795 2697]
2958	36849567	2022-11-17 14:28:59.843347+00:00		t	49	72905593790674312	648518346501581144	72905593790659559	648518346514448583	[ 25033 108143 2821]	[ 25043 108107 2821]
2962	36849857	2022-11-17 14:28:59.843347+00:00		t	29	72905593790486876	648518346490237960	72905593790491862	648518346494264434	[ 25497 107555 2760]	[ 25485 107575 2762]
2965	36921018	2022-11-17 14:28:59.843347+00:00		t	15	72342712422438233	648518346467034222	72342712422412068	648518346481857725	[ 9503 109915 2545]	[ 9495 109947 2546]
2967	36922824	2022-11-17 14:28:59.843347+00:00		t	29	72553681551454542	648518346467364359	72553681551452126	648518346476657526	[ 14477 106423 3166]	[ 14509 106403 3166]
2972	36923130	2022-11-17 14:28:59.843347+00:00		t	53	72553681551500701	648518346498002535	72553681551513063	648518346494933426	[ 14989 106115 3180]	[ 15025 106131 3181]
2980	36921014	2022-11-17 14:28:59.843347+00:00		t	13	72342712422401933	648518346467034222	72342712422412068	648518346481857725	[ 9497 109909 2540]	[ 9481 109941 2541]
2981	36920814	2022-11-17 14:28:59.843347+00:00		t	20	72342712422417499	648518346501581144	72342712422412041	648518346480125925	[ 9205 109995 2546]	[ 9227 109971 2545]
2982	36920829	2022-11-17 14:28:59.843347+00:00		t	29	72342712422454588	648518346501581144	72342712422433018	648518346480125925	[ 9227 110215 2551]	[ 9239 110261 2551]
2983	36920845	2022-11-17 14:28:59.843347+00:00		t	15	72342712422450966	648518346501581144	72342712422447659	648518346501288024	[ 9273 110467 2557]	[ 9247 110443 2557]
2984	36920850	2022-11-17 14:28:59.843347+00:00		t	20	72342712422490944	648518346501581144	72342712422450962	648518346514448583	[ 9273 110509 2556]	[ 9253 110523 2555]
2985	36921117	2022-11-17 14:28:59.843347+00:00		t	47	72342712422407441	648518346501581144	72342712422415136	648518346480125925	[ 9717 110359 2540]	[ 9727 110385 2542]
2986	36921114	2022-11-17 14:28:59.843347+00:00		t	14	72342712422490488	648518346501581144	72342712422490154	648518346494933170	[ 9695 110449 2561]	[ 9717 110469 2563]
2987	36921094	2022-11-17 14:28:59.843347+00:00		t	24	72342712422417826	648518346501581144	72342712422415092	648518346507233352	[ 9675 110351 2539]	[ 9655 110381 2540]
2989	36921104	2022-11-17 14:28:59.843347+00:00		t	33	72342712422373099	648518346501581144	72342712422387407	648518346514448583	[ 9691 110377 2536]	[ 9681 110425 2537]
2990	36921110	2022-11-17 14:28:59.843347+00:00		t	23	72342712422490488	648518346501581144	72342712422459151	648518346494071307	[ 9683 110469 2558]	[ 9697 110497 2557]
2991	36921119	2022-11-17 14:28:59.843347+00:00		t	30	72342712422407441	648518346501581144	72342712422399774	648518346509569667	[ 9721 110367 2538]	[ 9741 110399 2540]
2992	36921120	2022-11-17 14:28:59.843347+00:00		t	27	72342712422441606	648518346501581144	72342712422417946	648518346514448583	[ 9717 110429 2555]	[ 9739 110449 2554]
2993	36921123	2022-11-17 14:28:59.843347+00:00		t	73	72342712422441606	648518346501581144	72342712422385404	648518346494071307	[ 9723 110435 2557]	[ 9757 110453 2557]
2995	36920864	2022-11-17 14:28:59.843347+00:00		t	52	72342712422422844	648518346501581144	72342712422433018	648518346480125925	[ 9311 110297 2548]	[ 9267 110311 2549]
2996	36920902	2022-11-17 14:28:59.843347+00:00		t	32	72342712422454588	648518346501581144	72342712422438511	648518346480125925	[ 9251 110173 2553]	[ 9291 110199 2554]
2998	36920913	2022-11-17 14:28:59.843347+00:00		t	34	72342712422430356	648518346501581144	72342712422435735	648518346481857725	[ 9343 110311 2551]	[ 9305 110325 2552]
2999	36920873	2022-11-17 14:28:59.843347+00:00		t	16	72342712422417527	648518346501581144	72342712422425188	648518346480666625	[ 9243 110045 2548]	[ 9269 110029 2548]
3000	36922949	2022-11-17 14:28:59.843347+00:00		t	19	72553681551393664	648518346498002535	72553681551393672	648518346486753761	[ 14795 106143 3141]	[ 14815 106151 3140]
3001	36922990	2022-11-17 14:28:59.843347+00:00		t	52	72553681551407287	648518346498002535	72553681551400743	648518346486753761	[ 14829 106133 3143]	[ 14873 106141 3144]
3002	36922972	2022-11-17 14:28:59.843347+00:00		t	14	72553681551400798	648518346498002535	72553681551414442	648518346514448583	[ 14821 106155 3144]	[ 14851 106189 3145]
3003	36922935	2022-11-17 14:28:59.843347+00:00		t	20	72553681551374028	648518346501581144	72553681551368862	648518346509569667	[ 14745 106451 3130]	[ 14793 106467 3130]
3004	36922945	2022-11-17 14:28:59.843347+00:00		t	22	72553681551374028	648518346501581144	72553681551374092	648518346501288024	[ 14763 106417 3130]	[ 14801 106421 3130]
3008	36973282	2022-11-17 14:28:59.843347+00:00		t	28	72413218672432140	648518346472653065	72413218672445718	648518346489569900	[ 11859 112721 2583]	[ 11887 112703 2585]
3011	44048927	2022-11-17 14:28:59.843347+00:00		t	15	73046399931245237	648518346487038617	73046399931258642	648518346500706739	[ 29755 109645 2635]	[ 29751 109671 2634]
3013	44058795	2022-11-17 14:28:59.843347+00:00		t	17	72976031388446774	648518346485716499	72976031388430500	648518346495414351	[ 28023 109901 3064]	[ 27981 109897 3065]
3015	44058974	2022-11-17 14:28:59.843347+00:00		t	15	72976031388391173	648518346485716499	72976031388374210	648518346511819888	[ 28335 110425 3034]	[ 28301 110417 3034]
3017	37031704	2022-11-17 14:28:59.843347+00:00		t	22	72483244221923010	648518346496671612	72483244221918891	648518346494264434	[ 12305 104027 3384]	[ 12291 104057 3384]
3020	44082004	2022-11-17 14:28:59.843347+00:00		t	54	72413149952989781	648518346501581144	72413149952985128	648518346501288024	[ 10265 110675 2595]	[ 10241 110701 2597]
3030	44082202	2022-11-17 14:28:59.843347+00:00		t	14	72413149952975844	648518346501581144	72413149952963174	648518346480125925	[ 10517 110709 2589]	[ 10517 110687 2587]
3031	44082225	2022-11-17 14:28:59.843347+00:00		t	49	72413149953001656	648518346501581144	72413149953006111	648518346480666625	[ 10545 110663 2601]	[ 10545 110635 2601]
3032	44082132	2022-11-17 14:28:59.843347+00:00		t	13	72413149953056862	648518346501581144	72413149953042100	648518346494933426	[ 10447 110849 2619]	[ 10415 110833 2620]
3033	44082328	2022-11-17 14:28:59.843347+00:00		t	38	72413149953175651	648518346498002535	72413149953173189	648518346501288024	[ 10703 110703 2680]	[ 10697 110739 2681]
3035	39599908	2022-11-17 14:28:59.843347+00:00		t	18	72835225180585091	648518346487757122	72835225180569447	648518346531363354	[ 23587 107363 3055]	[ 23587 107337 3055]
3036	39599936	2022-11-17 14:28:59.843347+00:00		t	49	72835225180442849	648518346501581144	72835225180450288	648518346480666625	[ 23617 106637 3002]	[ 23643 106631 3004]
3037	39599965	2022-11-17 14:28:59.843347+00:00		t	14	72835156460885898	648518346501581144	72835225180405559	648518346476657526	[ 23717 106473 2986]	[ 23713 106509 2985]
3038	39599931	2022-11-17 14:28:59.843347+00:00		t	25	72835225180590675	648518346487757122	72835225180596152	648518346531363354	[ 23609 107493 3062]	[ 23631 107511 3062]
3039	39599949	2022-11-17 14:28:59.843347+00:00		t	24	72835225180601784	648518346487757122	72835225180585139	648518346531363354	[ 23641 107461 3059]	[ 23671 107465 3060]
3040	39600335	2022-11-17 14:28:59.843347+00:00		t	29	72835225180393195	648518346491888552	72835225180391176	648518346477963245	[ 24455 107119 2976]	[ 24451 107157 2976]
3041	39600191	2022-11-17 14:28:59.843347+00:00		t	34	72835225180438067	648518346473080420	72835225180440552	648518346481857725	[ 24193 106931 2996]	[ 24179 106967 2997]
3042	39600254	2022-11-17 14:28:59.843347+00:00		t	39	72835225180438067	648518346473080420	72835225180425328	648518346481857725	[ 24247 106945 2994]	[ 24253 106983 2995]
3043	39600311	2022-11-17 14:28:59.843347+00:00		t	37	72835225180473589	648518346473080420	72835225180455865	648518346494932914	[ 24343 106955 3007]	[ 24369 106975 3007]
3044	39600373	2022-11-17 14:28:59.843347+00:00		t	28	72835225180389169	648518346491888552	72835225180326497	648518346494932914	[ 24483 107079 2975]	[ 24515 107089 2974]
3045	39641516	2022-11-17 14:28:59.843347+00:00		t	22	72483312807184040	648518346497880310	72483312807176570	648518346480125925	[ 14015 106125 3144]	[ 14047 106123 3143]
3047	39641592	2022-11-17 14:28:59.843347+00:00		t	18	72483312807275427	648518346497880310	72483312807277768	648518346480125925	[ 14199 105807 3182]	[ 14215 105783 3181]
3048	39641563	2022-11-17 14:28:59.843347+00:00		t	28	72483312807219080	648518346501581144	72483312807213877	648518346480666625	[ 14173 105501 3156]	[ 14147 105521 3156]
3049	44172030	2022-11-17 14:28:59.843347+00:00		t	15	73187000114644387	648518346487038617	73187000114697593	648518346494038560	[ 34351 106281 2833]	[ 34371 106309 2836]
3050	44288003	2022-11-17 14:28:59.843347+00:00		t	19	72342781141463617	648518346501581144	72342781141593492	648518346481856445	[ 9259 110835 2442]	[ 9275 110827 2445]
3052	44287986	2022-11-17 14:28:59.843347+00:00		t	45	72342781141881856	648518346489054813	72342781141874089	648518346481856445	[ 9211 110809 2554]	[ 9225 110799 2553]
3053	44287987	2022-11-17 14:28:59.843347+00:00		t	38	72342781141881786	648518346489054813	72342781141874012	648518346501288024	[ 9211 110787 2555]	[ 9221 110763 2554]
3054	44288023	2022-11-17 14:28:59.843347+00:00		t	39	72342781141667194	648518346501581144	72342781141646374	648518346514448583	[ 9289 110821 2460]	[ 9323 110839 2460]
3057	44288190	2022-11-17 14:28:59.843347+00:00		t	15	72342781141777986	648518346501581144	72342781141780048	648518346486753761	[ 9583 111393 2507]	[ 9559 111405 2509]
3058	44288150	2022-11-17 14:28:59.843347+00:00		t	22	72342781141699630	648518346467364359	72342781141702298	648518346509569667	[ 9543 110839 2474]	[ 9515 110823 2475]
3059	44288184	2022-11-17 14:28:59.843347+00:00		t	55	72342781141845553	648518346467364359	72342781141847827	648518346509569667	[ 9575 110777 2541]	[ 9559 110749 2542]
3060	44288229	2022-11-17 14:28:59.843347+00:00		t	16	72342781141867538	648518346467364359	72342781141874562	648518346501288024	[ 9579 111483 2549]	[ 9617 111499 2548]
3061	44288115	2022-11-17 14:28:59.843347+00:00		t	22	72342781141686820	648518346501581144	72342781141655159	648518346514448583	[ 9431 110757 2467]	[ 9467 110767 2467]
3062	44288293	2022-11-17 14:28:59.843347+00:00		t	45	72342781141841031	648518346489054813	72342781141885146	648518346494071307	[ 9685 111141 2543]	[ 9675 111179 2544]
3063	44288288	2022-11-17 14:28:59.843347+00:00		t	14	72342781141848426	648518346501581144	72342781141836523	648518346476657526	[ 9709 111491 2535]	[ 9673 111499 2534]
3064	44288299	2022-11-17 14:28:59.843347+00:00		t	38	72342781141848426	648518346501581144	72342781141839086	648518346501288024	[ 9699 111529 2531]	[ 9679 111559 2532]
3068	44288655	2022-11-17 14:28:59.843347+00:00		t	17	72342781141808304	648518346479847574	72342781141796969	648518346477034696	[ 10083 111111 2520]	[ 10055 111105 2520]
3070	44288705	2022-11-17 14:28:59.843347+00:00		t	18	72342781141860277	648518346501581144	72342781141874524	648518346481857725	[ 10075 111351 2546]	[ 10099 111377 2546]
3071	44288708	2022-11-17 14:28:59.843347+00:00		t	27	72342781141869758	648518346501581144	72342781141862668	648518346494933170	[ 10075 111329 2546]	[ 10107 111301 2547]
3072	39972975	2022-11-17 14:28:59.843347+00:00		t	13	72905593991710344	648518346487038617	72905593991712537	648518346514428359	[ 26353 108433 3104]	[ 26371 108461 3105]
3073	39641511	2022-11-17 14:28:59.843347+00:00		t	12	72483312807195314	648518346497880310	72483312807195321	648518346480666625	[ 14007 106105 3148]	[ 14043 106101 3148]
3076	39972944	2022-11-17 14:28:59.843347+00:00		t	33	72905593991704478	648518346487038617	72905593991630779	648518346499385438	[ 26271 108355 3088]	[ 26305 108339 3087]
3077	39972923	2022-11-17 14:28:59.843347+00:00		t	31	72905593991631557	648518346487038617	72905593991688220	648518346514007065	[ 26289 108441 3100]	[ 26279 108487 3100]
3078	36922799	2022-11-17 14:28:59.843347+00:00		t	15	72553681551419346	648518346501581144	72553681551429405	648518346476657526	[ 14407 106371 3151]	[ 14415 106375 3153]
3079	36922809	2022-11-17 14:28:59.843347+00:00		t	55	72553681551454542	648518346467364359	72553681551439354	648518346514448583	[ 14447 106447 3162]	[ 14471 106431 3161]
3080	36922813	2022-11-17 14:28:59.843347+00:00		t	15	72553750270975023	648518346467364359	72553681551429822	648518346509569667	[ 14461 106501 3161]	[ 14489 106479 3160]
3081	39972948	2022-11-17 14:28:59.843347+00:00		t	14	72905593991698058	648518346487038617	72905593991695778	648518346514428359	[ 26307 108443 3100]	[ 26317 108483 3100]
3082	44338495	2022-11-17 14:28:59.843347+00:00		t	16	73046399864264542	648518346494369081	73046399864294506	648518346511235381	[ 29637 109453 2551]	[ 29599 109457 2553]
3088	44362070	2022-11-17 14:28:59.843347+00:00		t	40	73116631437616564	648518346473084516	73116631437499795	648518346498554608	[ 31943 106305 2957]	[ 31975 106285 2957]
3090	44362037	2022-11-17 14:28:59.843347+00:00		t	22	73116631437694642	648518346487038617	73116631437685205	648518346497858151	[ 31827 105857 2974]	[ 31817 105885 2974]
3091	2177770	2022-11-17 14:28:59.843347+00:00		t	19	72764787716937541	648518346489054813	72764787716907141	648518346494933170	[ 21937 105485 3056]	[ 21929 105469 3055]
3092	2187499	2022-11-17 14:28:59.843347+00:00		t	33	72342712489423237	648518346494008718	72342712489418534	648518346476657526	[ 9211 109551 2619]	[ 9247 109551 2620]
3093	40033505	2022-11-17 14:28:59.843347+00:00		t	56	72342712556478732	648518346501581144	72342712556488279	648518346494932914	[ 9155 110167 2738]	[ 9137 110207 2739]
3094	40033510	2022-11-17 14:28:59.843347+00:00		t	13	72342712556495902	648518346501581144	72342712556518739	648518346494932914	[ 9143 110157 2753]	[ 9145 110197 2754]
3095	40033516	2022-11-17 14:28:59.843347+00:00		t	49	72342712556539408	648518346501581144	72342712556547759	648518346494932914	[ 9133 110095 2761]	[ 9155 110083 2763]
3096	40033524	2022-11-17 14:28:59.843347+00:00		t	36	72342712556464800	648518346501581144	72342712556460000	648518346494932914	[ 9159 110069 2729]	[ 9163 110111 2729]
3097	40033526	2022-11-17 14:28:59.843347+00:00		t	46	72342712556534255	648518346501581144	72342712556506325	648518346494932914	[ 9201 110425 2750]	[ 9169 110403 2750]
3098	40033532	2022-11-17 14:28:59.843347+00:00		t	53	72342712556478732	648518346501581144	72342712556478743	648518346494932914	[ 9195 110171 2736]	[ 9185 110199 2736]
3099	2187742	2022-11-17 14:28:59.843347+00:00		t	24	72342712489315589	648518346501581144	72342712489302835	648518346480666625	[ 9631 109537 2584]	[ 9593 109533 2584]
3101	44439527	2022-11-17 14:28:59.843347+00:00		t	23	73116631370679085	648518346487038617	73116631370683967	648518346499385438	[ 32521 106015 2894]	[ 32525 106001 2897]
3103	44439376	2022-11-17 14:28:59.843347+00:00		t	29	73116631370663461	648518346487038617	73116631370660822	648518346472537865	[ 32305 106047 2888]	[ 32299 106019 2887]
3110	40343921	2022-11-17 14:28:59.843347+00:00		t	39	72413149953117998	648518346502916595	72413149953104107	648518346483783343	[ 10279 111711 2643]	[ 10311 111695 2643]
3111	40343928	2022-11-17 14:28:59.843347+00:00		t	22	72413149953111169	648518346502916595	72413149953127573	648518346477981653	[ 10281 111731 2646]	[ 10315 111715 2647]
3112	40344054	2022-11-17 14:28:59.843347+00:00		t	20	72413149952885021	648518346502916595	72413149952885916	648518346474593218	[ 10415 112491 2573]	[ 10449 112537 2574]
3114	40344093	2022-11-17 14:28:59.843347+00:00		t	24	72413149952976852	648518346502916595	72413149952988377	648518346477981653	[ 10497 112279 2589]	[ 10515 112263 2591]
3120	40344346	2022-11-17 14:28:59.843347+00:00		t	13	72413149953288392	648518346472653065	72413149953249212	648518346500641203	[ 10859 111663 2694]	[ 10827 111665 2694]
3121	40343987	2022-11-17 14:28:59.843347+00:00		t	21	72413149953127940	648518346531401754	72413149953144481	648518346486653999	[ 10391 112255 2656]	[ 10377 112279 2657]
3130	40553981	2022-11-17 14:28:59.843347+00:00		t	32	72623706563924701	648518346465091957	72623706563942131	648518346487912272	[17767 95733 2850]	[17779 95745 2852]
3134	40554100	2022-11-17 14:28:59.843347+00:00		t	37	72623706563922024	648518346499593822	72623706563931584	648518346488815453	[17943 95311 2844]	[17957 95279 2844]
3135	40554115	2022-11-17 14:28:59.843347+00:00		t	24	72623706563931598	648518346499593822	72623706563931584	648518346488815453	[17979 95291 2846]	[17975 95265 2847]
3137	40554128	2022-11-17 14:28:59.843347+00:00		t	22	72623706563870662	648518346488659278	72623706563911882	648518346488815453	[18023 95327 2837]	[17991 95303 2838]
3139	40554149	2022-11-17 14:28:59.843347+00:00		t	35	72623706563960289	648518346521506809	72623706563939183	648518346487912272	[17995 95215 2849]	[18017 95233 2850]
3140	40554169	2022-11-17 14:28:59.843347+00:00		t	35	72623706563895373	648518346488659278	72623706563911882	648518346488815453	[18055 95339 2839]	[18033 95361 2843]
3141	40554153	2022-11-17 14:28:59.843347+00:00		t	23	72623706563965600	648518346472653065	72623706563989683	648518346484687181	[17987 96103 2870]	[18015 96097 2871]
3142	40554235	2022-11-17 14:28:59.843347+00:00		t	18	72623706563951924	648518346472653065	72623706563967752	648518346499722309	[18111 95847 2863]	[18147 95861 2865]
3145	40554264	2022-11-17 14:28:59.843347+00:00		t	27	72623775283547066	648518346531401754	72623706564079571	648518346499722309	[18171 96263 2911]	[18211 96255 2911]
3146	40033228	2022-11-17 14:28:59.843347+00:00		t	20	72342712556443480	648518346492247435	72342712556436210	648518346507233352	[ 8697 110523 2723]	[ 8721 110509 2723]
3148	40554328	2022-11-17 14:28:59.843347+00:00		t	32	72623706564076954	648518346531401754	72623706564093564	648518346486653999	[18307 95959 2918]	[18327 95933 2919]
3149	40554371	2022-11-17 14:28:59.843347+00:00		t	41	72623706564060764	648518346531401754	72623706564083659	648518346486653999	[18385 95579 2907]	[18411 95555 2908]
3153	40766604	2022-11-17 14:28:59.843347+00:00		t	63	73187068834270010	648518346518740959	73187068834260485	648518346499385438	[ 33675 107151 2865]	[ 33643 107149 2866]
3154	40766605	2022-11-17 14:28:59.843347+00:00		t	13	73187068834243606	648518346518740959	73187068834260485	648518346499385438	[ 33669 107159 2855]	[ 33641 107151 2856]
3156	40766355	2022-11-17 14:28:59.843347+00:00		t	28	73187068834354319	648518346497475608	73187068834361869	648518346499385438	[ 33039 107055 2896]	[ 33015 107037 2898]
3160	40766466	2022-11-17 14:28:59.843347+00:00		t	13	73187068834357129	648518346487038617	73187068834354611	648518346487705300	[ 33253 107431 2896]	[ 33269 107405 2896]
3161	40766495	2022-11-17 14:28:59.843347+00:00		t	22	73187000114788617	648518346473084516	73187068834298433	648518346498554608	[ 33327 106481 2873]	[ 33345 106499 2874]
3162	40766499	2022-11-17 14:28:59.843347+00:00		t	55	73187000114776470	648518346473084516	73187068834291076	648518346497858151	[ 33339 106495 2871]	[ 33361 106523 2872]
3165	3225238	2022-11-17 14:28:59.843347+00:00		t	24	73116631370745348	648518346487038617	73116631370758192	648518346472537865	[ 31521 106387 2932]	[ 31545 106405 2934]
3166	44675674	2022-11-17 14:28:59.843347+00:00		t	45	72694487759223415	648518346501581144	72694487759257705	648518346509569667	[ 19891 107011 3129]	[ 19869 106983 3131]
3168	44675600	2022-11-17 14:28:59.843347+00:00		t	15	72694487759207813	648518346494933426	72694487759220933	648518346476657526	[ 19701 107105 3116]	[ 19705 107113 3119]
3169	44675620	2022-11-17 14:28:59.843347+00:00		t	21	72694487759180087	648518346476657526	72694487759189777	648518346494933426	[ 19767 107135 3108]	[ 19747 107149 3109]
3173	3166200	2022-11-17 14:28:59.843347+00:00		t	21	73046331211497323	648518346473084516	73046331211493279	648518346511235381	[ 30049 108075 2570]	[ 30081 108059 2570]
3174	44717699	2022-11-17 14:28:59.843347+00:00		t	40	72342781141816474	648518346467364359	72342781141830206	648518346514448583	[ 9143 110641 2534]	[ 9167 110639 2536]
3175	44717652	2022-11-17 14:28:59.843347+00:00		t	28	72342781141628498	648518346501581144	72342781141612413	648518346480125925	[ 9093 110681 2448]	[ 9059 110703 2448]
3176	44717704	2022-11-17 14:28:59.843347+00:00		t	50	72342781141881786	648518346489054813	72342781141922753	648518346501288024	[ 9167 110733 2564]	[ 9167 110699 2565]
3178	44724830	2022-11-17 14:28:59.843347+00:00		t	12	72975825229943391	648518346501544291	72975825229940820	648518346490596093	[ 27301 103087 3029]	[ 27331 103069 3028]
3181	44724788	2022-11-17 14:28:59.843347+00:00		t	17	72975825230003875	648518346472653065	72975825230008411	648518346486653999	[ 27097 102767 3056]	[ 27117 102749 3057]
3183	44724879	2022-11-17 14:28:59.843347+00:00		t	24	72975825229945494	648518346472653065	72975825229961963	648518346486653999	[ 27453 102689 3028]	[ 27489 102683 3029]
3184	40909249	2022-11-17 14:28:59.843347+00:00		t	22	72342849861337749	648518346499593822	72342849861331833	648518346477981653	[ 10047 112671 2515]	[ 10081 112687 2516]
3185	40909169	2022-11-17 14:28:59.843347+00:00		t	52	72342849861403576	648518346472653065	72342849861406065	648518346477981653	[ 9919 112661 2550]	[ 9897 112681 2550]
3188	40909245	2022-11-17 14:28:59.843347+00:00		t	19	72342849861267913	648518346502916595	72342849861241736	648518346500641203	[ 10035 112655 2487]	[ 10063 112679 2489]
3191	40909273	2022-11-17 14:28:59.843347+00:00		t	24	72342849861280611	648518346499593822	72342849861293631	648518346477981653	[ 10107 112745 2498]	[ 10127 112717 2499]
3194	44815331	2022-11-17 14:28:59.843347+00:00		t	13	72764375198741929	648518346472653065	72764375198739418	648518346499722309	[20559 93335 2673]	[20571 93331 2672]
3197	41116496	2022-11-17 14:28:59.843347+00:00		t	17	72342712288242460	648518346501581144	72342712288234620	648518346476657526	[ 9363 110153 2296]	[ 9327 110163 2297]
3198	41116614	2022-11-17 14:28:59.843347+00:00		t	48	72342712288144639	648518346501581144	72342712288134163	648518346476657526	[ 9491 110065 2261]	[ 9469 110071 2260]
3199	41117000	2022-11-17 14:28:59.843347+00:00		t	13	72342712287978576	648518346492247435	72342712287975331	648518346480125925	[ 10023 109891 2196]	[ 10021 109859 2197]
3200	41116867	2022-11-17 14:28:59.843347+00:00		t	41	72342712287915771	648518346492247435	72342712287949680	648518346480666625	[ 9815 110079 2189]	[ 9791 110089 2189]
3203	41116811	2022-11-17 14:28:59.843347+00:00		t	18	72342712288204740	648518346501581144	72342712288183135	648518346480125925	[ 9677 110051 2277]	[ 9707 110057 2278]
3204	41116748	2022-11-17 14:28:59.843347+00:00		t	26	72342712288069582	648518346501581144	72342712288069642	648518346481857725	[ 9639 109717 2234]	[ 9621 109749 2234]
3205	41116794	2022-11-17 14:28:59.843347+00:00		t	42	72342712288126501	648518346501581144	72342712288129032	648518346481857725	[ 9689 109839 2249]	[ 9683 109875 2249]
3206	41116820	2022-11-17 14:28:59.843347+00:00		t	50	72342712288139217	648518346501581144	72342712288190355	648518346481857725	[ 9687 110069 2275]	[ 9723 110065 2275]
3207	41116692	2022-11-17 14:28:59.843347+00:00		t	63	72342712288069582	648518346501581144	72342712288074068	648518346480666625	[ 9597 109741 2239]	[ 9573 109759 2239]
3208	41116774	2022-11-17 14:28:59.843347+00:00		t	18	72342712288126501	648518346501581144	72342712288106636	648518346480666625	[ 9671 109837 2250]	[ 9653 109859 2251]
3209	41116813	2022-11-17 14:28:59.843347+00:00		t	40	72342712288152750	648518346501581144	72342712288173221	648518346480666625	[ 9675 110017 2277]	[ 9709 110005 2279]
3210	41116784	2022-11-17 14:28:59.843347+00:00		t	46	72342712288097078	648518346501581144	72342712288087709	648518346514448583	[ 9681 109835 2247]	[ 9673 109869 2246]
3211	41116810	2022-11-17 14:28:59.843347+00:00		t	38	72342712288150140	648518346501581144	72342712288160527	648518346514448583	[ 9683 110045 2274]	[ 9711 110031 2273]
3214	41155935	2022-11-17 14:28:59.843347+00:00		t	27	72413081367818110	648518346501581144	72413081367834245	648518346476657526	[ 11337 110207 2890]	[ 11317 110231 2891]
3215	41155966	2022-11-17 14:28:59.843347+00:00		t	35	72413081367848309	648518346501581144	72413081367853137	648518346476657526	[ 11387 110281 2902]	[ 11355 110295 2903]
3216	41156010	2022-11-17 14:28:59.843347+00:00		t	26	72413081367815739	648518346501581144	72413081367831701	648518346494933170	[ 11393 110079 2888]	[ 11401 110051 2886]
3218	41156188	2022-11-17 14:28:59.843347+00:00		t	29	72413081367776877	648518346498002535	72413081367774117	648518346494933170	[ 11633 110383 2875]	[ 11613 110369 2874]
3219	41156154	2022-11-17 14:28:59.843347+00:00		t	23	72413081367836732	648518346501581144	72413081367839204	648518346501288024	[ 11543 110321 2888]	[ 11579 110337 2889]
3221	41156175	2022-11-17 14:28:59.843347+00:00		t	38	72413081367702009	648518346489054813	72413081367690624	648518346494933170	[ 11587 110547 2838]	[ 11601 110517 2838]
3222	41156206	2022-11-17 14:28:59.843347+00:00		t	31	72413081367672983	648518346489054813	72413081367696734	648518346494933170	[ 11611 110577 2839]	[ 11635 110557 2839]
3224	41156312	2022-11-17 14:28:59.843347+00:00		t	31	72413081367871370	648518346501581144	72413081367855412	648518346481857725	[ 11831 110157 2906]	[ 11833 110181 2905]
3225	41156313	2022-11-17 14:28:59.843347+00:00		t	34	72413081367810583	648518346501581144	72413081367808009	648518346481857725	[ 11851 110173 2877]	[ 11833 110207 2878]
3227	41156436	2022-11-17 14:28:59.843347+00:00		t	25	72413081367873491	648518346501581144	72413081367880680	648518346494933170	[ 12061 110023 2910]	[ 12069 110049 2912]
3235	41344351	2022-11-17 14:28:59.843347+00:00		t	18	73257368791994780	648518346497475608	73257368791974224	648518346499385438	[ 35037 106437 2771]	[ 35051 106461 2771]
3236	41344353	2022-11-17 14:28:59.843347+00:00		t	17	73257368791964490	648518346497475608	73257368791974224	648518346499385438	[ 35047 106439 2767]	[ 35059 106467 2768]
3237	41344333	2022-11-17 14:28:59.843347+00:00		t	13	73257368792035624	648518346498554608	73257368792042935	648518346494038560	[ 34819 105765 2794]	[ 34855 105753 2795]
3240	41344361	2022-11-17 14:28:59.843347+00:00		t	13	73257368792012595	648518346502709318	73257368792010063	648518346494038560	[ 35141 105771 2778]	[ 35123 105817 2779]
3241	41373523	2022-11-17 14:28:59.843347+00:00		t	43	72553681551382671	648518346489054813	72553681551398575	648518346496729980	[ 15485 106363 3141]	[ 15483 106335 3143]
3243	41373553	2022-11-17 14:28:59.843347+00:00		t	26	72553681551395935	648518346479847574	72553681551393479	648518346477034696	[ 15551 105893 3140]	[ 15541 105919 3142]
3245	41373672	2022-11-17 14:28:59.843347+00:00		t	22	72553681551315325	648518346465091957	72553681551312902	648518346487912272	[ 15743 105509 3099]	[ 15753 105537 3101]
3246	41373679	2022-11-17 14:28:59.843347+00:00		t	30	72553681551310579	648518346521506809	72553681551290706	648518346487912272	[ 15759 105557 3093]	[ 15773 105539 3092]
3247	41373474	2022-11-17 14:28:59.843347+00:00		t	48	72553681551382630	648518346489054813	72553681551409764	648518346501288024	[ 15427 106337 3141]	[ 15431 106327 3143]
3253	41540939	2022-11-17 14:28:59.843347+00:00		t	13	72905593857660068	648518346485716499	72905593857667292	648518346495765904	[ 25295 108365 2924]	[ 25331 108371 2923]
3257	41155897	2022-11-17 14:28:59.843347+00:00		t	15	72413081367820357	648518346501581144	72413081367829403	648518346514448583	[ 11297 110169 2891]	[ 11265 110173 2891]
3259	41760670	2022-11-17 14:28:59.843347+00:00		t	102	72623775350492362	648518346521506809	72623775350525794	648518346477981653	[17589 97259 2992]	[17607 97291 2991]
3260	41760677	2022-11-17 14:28:59.843347+00:00		t	28	72623775350484333	648518346521506809	72623775350500128	648518346477981653	[17571 97303 2980]	[17611 97287 2980]
3261	41760707	2022-11-17 14:28:59.843347+00:00		t	47	72623775350572242	648518346531401754	72623775350632188	648518346474593218	[17695 98213 3018]	[17679 98239 3020]
3262	41760712	2022-11-17 14:28:59.843347+00:00		t	45	72623775350523609	648518346472653065	72623775350542801	648518346477981653	[17665 97645 2982]	[17695 97605 2982]
3266	41760764	2022-11-17 14:28:59.843347+00:00		t	29	72623775350502711	648518346472653065	72623775350508187	648518346500641203	[17829 97513 2980]	[17831 97557 2982]
3272	5651991	2022-11-17 14:28:59.843347+00:00		t	17	72905593790520883	648518346501581144	72905593790513055	648518346514448583	[ 26141 108359 2770]	[ 26167 108393 2771]
3273	5652114	2022-11-17 14:28:59.843347+00:00		t	31	72905593790525647	648518346491888552	72905593790492281	648518346514448583	[ 26481 108253 2764]	[ 26477 108221 2764]
3290	31153253	2022-11-17 14:28:59.843347+00:00		t	16	73186999980815889	648518346477105680	73186999980793839	648518346488054046	[ 33291 106399 2691]	[ 33263 106423 2692]
3292	26825326	2022-11-17 14:28:59.843347+00:00		t	16	73116700090249872	648518346477105680	73116700090217099	648518346499385438	[ 32651 106685 2913]	[ 32673 106717 2913]
3293	26825311	2022-11-17 14:28:59.843347+00:00		t	40	73116700090214443	648518346477105680	73116700090201656	648518346499385438	[ 32633 106571 2911]	[ 32643 106537 2911]
3296	7988645	2022-11-17 14:28:59.843347+00:00		t	17	72553612966199494	648518346487038617	72553612966199527	648518346497858151	[ 16213 102973 3415]	[ 16205 103013 3415]
3297	8039411	2022-11-17 14:28:59.843347+00:00		t	21	72905593857502675	648518346501581144	72905593857492136	648518346476657526	[ 24973 106591 2850]	[ 24959 106619 2850]
3304	10034883	2022-11-17 14:28:59.843347+00:00		t	25	72976031254040515	648518346501581144	72976031254050158	648518346509569667	[ 26959 108677 2718]	[ 26983 108715 2720]
3305	10134010	2022-11-17 14:28:59.843347+00:00		t	39	72975962669011934	648518346487038617	72975962669049666	648518346494038560	[ 26817 107149 3072]	[ 26797 107177 3073]
3306	10034785	2022-11-17 14:28:59.843347+00:00		t	26	72976031254061738	648518346501581144	72976031254064170	648518346509569667	[ 26829 108693 2728]	[ 26819 108731 2728]
3307	10034771	2022-11-17 14:28:59.843347+00:00		t	26	72976031254061738	648518346501581144	72976031254057101	648518346480666625	[ 26815 108689 2726]	[ 26805 108707 2724]
3310	10206364	2022-11-17 14:28:59.843347+00:00		t	24	72553681551666141	648518346498002535	72553681551665401	648518346514448583	[ 14753 105155 3207]	[ 14723 105175 3208]
3311	10206360	2022-11-17 14:28:59.843347+00:00		t	43	72553681551553689	648518346501581144	72553681551626090	648518346476657526	[ 14667 104725 3208]	[ 14693 104745 3209]
3313	11611004	2022-11-17 14:28:59.843347+00:00		t	27	72694419039646765	648518346501581144	72694419039597422	648518346496729980	[ 19995 106093 3087]	[ 20013 106095 3085]
3318	15753881	2022-11-17 14:28:59.843347+00:00		t	22	72975687791081284	648518346518741215	72975687791083904	648518346487912272	[27745 99881 3065]	[27751 99837 3066]
3321	16220396	2022-11-17 14:28:59.843347+00:00		t	43	72553612899143578	648518346514448583	72553612899182740	648518346494933426	[ 15433 103771 3319]	[ 15441 103805 3320]
3322	16220410	2022-11-17 14:28:59.843347+00:00		t	20	72553612899165093	648518346491888552	72553612899165041	648518346476657526	[ 15495 103493 3313]	[ 15487 103459 3314]
3324	17016969	2022-11-17 14:28:59.843347+00:00		t	53	72413149886043717	648518346479847574	72413149886053289	648518346481856445	[ 10749 111797 2533]	[ 10775 111813 2534]
3327	19047836	2022-11-17 14:28:59.843347+00:00		t	33	72975962534735118	648518346501581144	72975962534735075	648518346480125925	[ 26973 106881 2786]	[ 26997 106855 2786]
3329	19156025	2022-11-17 14:28:59.843347+00:00		t	35	72764856503595567	648518346487038617	72764856503581747	648518346499893315	[ 22387 106571 3200]	[ 22347 106557 3201]
3330	19156026	2022-11-17 14:28:59.843347+00:00		t	16	72764856503581601	648518346487038617	72764856503581747	648518346499893315	[ 22381 106589 3197]	[ 22355 106567 3197]
3331	19156032	2022-11-17 14:28:59.843347+00:00		t	12	72764856503591270	648518346487038617	72764856503607341	648518346497858151	[ 22395 106573 3203]	[ 22361 106549 3204]
3332	19156015	2022-11-17 14:28:59.843347+00:00		t	25	72764856503537077	648518346487038617	72764856503588743	648518346503767201	[ 22361 106893 3187]	[ 22325 106905 3188]
3334	19156035	2022-11-17 14:28:59.843347+00:00		t	20	72764856503579616	648518346487038617	72764856503588743	648518346503767201	[ 22359 106879 3196]	[ 22367 106921 3197]
3335	19156017	2022-11-17 14:28:59.843347+00:00		t	20	72764856503571860	648518346487038617	72764856503555852	648518346499893315	[ 22363 106849 3185]	[ 22329 106839 3186]
3341	19048005	2022-11-17 14:28:59.843347+00:00		t	34	72975962534822644	648518346473080420	72975962534795425	648518346480125925	[ 27239 106955 2816]	[ 27215 106971 2816]
3343	21704161	2022-11-17 14:28:59.843347+00:00		t	53	72976031187153862	648518346486716621	72976031187299280	648518346514448583	[ 27023 108935 2683]	[ 26985 108957 2684]
3344	21704358	2022-11-17 14:28:59.843347+00:00		t	18	72976031187245861	648518346491888552	72976031187160355	648518346480666625	[ 27333 109567 2683]	[ 27309 109531 2683]
3345	22973881	2022-11-17 14:28:59.843347+00:00		t	19	72413081300669223	648518346501581144	72413081300689801	648518346481856445	[ 11085 110415 2741]	[ 11097 110451 2742]
3347	23008841	2022-11-17 14:28:59.843347+00:00		t	31	72624050362693560	648518346473080420	72624050362674979	648518346507233352	[ 16783 105113 3252]	[ 16795 105089 3251]
3348	23008853	2022-11-17 14:28:59.843347+00:00		t	49	72624050362686715	648518346473080420	72624050362674979	648518346507233352	[ 16823 105123 3252]	[ 16849 105103 3252]
3349	23008915	2022-11-17 14:28:59.843347+00:00		t	29	72624050362607299	648518346501581144	72624050362616052	648518346507233352	[ 17039 105281 3222]	[ 17067 105267 3224]
3350	23385476	2022-11-17 14:28:59.843347+00:00		t	15	72694419039780761	648518346489054813	72694419039807562	648518346494933170	[ 19105 105955 3147]	[ 19129 105951 3148]
3353	26922974	2022-11-17 14:28:59.843347+00:00		t	14	72694419107005855	648518346487038617	72694419107020703	648518346498554608	[ 19677 104803 3310]	[ 19643 104807 3310]
3354	26922992	2022-11-17 14:28:59.843347+00:00		t	30	72694419107017979	648518346487038617	72694419107037890	648518346514007065	[ 19727 104723 3315]	[ 19705 104707 3316]
3355	26922983	2022-11-17 14:28:59.843347+00:00		t	23	72694419107010580	648518346487038617	72694419106993422	648518346494038560	[ 19705 104765 3304]	[ 19673 104741 3305]
3357	26922978	2022-11-17 14:28:59.843347+00:00		t	30	72694419106866527	648518346473084516	72694419106874059	648518346499893315	[ 19673 105379 3252]	[ 19659 105387 3254]
3358	27389636	2022-11-17 14:28:59.843347+00:00		t	30	72553818923391172	648518346489054813	72553818923381599	648518346501288024	[ 15447 109369 3049]	[ 15421 109371 3048]
3359	27389704	2022-11-17 14:28:59.843347+00:00		t	35	72553818923408453	648518346489054813	72553818923420931	648518346501288024	[ 15525 109463 3061]	[ 15511 109455 3064]
3360	27389640	2022-11-17 14:28:59.843347+00:00		t	16	72553818923445844	648518346501581144	72553818923445820	648518346476657526	[ 15449 108749 3071]	[ 15427 108707 3071]
3361	27389660	2022-11-17 14:28:59.843347+00:00		t	12	72553818923445844	648518346501581144	72553818923422807	648518346494933426	[ 15453 108757 3069]	[ 15459 108723 3069]
3362	27389642	2022-11-17 14:28:59.843347+00:00		t	20	72553818923408126	648518346501581144	72553818923393517	648518346477034696	[ 15407 109081 3054]	[ 15429 109117 3056]
3363	27389741	2022-11-17 14:28:59.843347+00:00		t	22	72553818923428032	648518346501581144	72553818923430745	648518346509569667	[ 15587 108729 3068]	[ 15561 108717 3068]
3364	27389802	2022-11-17 14:28:59.843347+00:00		t	31	72553818923410312	648518346501581144	72553818923400701	648518346476657526	[ 15639 108795 3057]	[ 15623 108769 3057]
3365	27389768	2022-11-17 14:28:59.843347+00:00		t	25	72553818923551205	648518346501581144	72553818923433852	648518346494933426	[ 15609 108709 3069]	[ 15585 108683 3069]
3366	27389821	2022-11-17 14:28:59.843347+00:00		t	34	72553818923410312	648518346501581144	72553818923398497	648518346477034696	[ 15645 108817 3056]	[ 15649 108797 3055]
3370	28918687	2022-11-17 14:28:59.843347+00:00		t	22	72693937667811947	648518346465091957	72693937667819092	648518346508752447	[19105 91795 2474]	[19129 91811 2473]
3372	29422508	2022-11-17 14:28:59.843347+00:00		t	38	72975962467818107	648518346467364359	72975962467721722	648518346514448583	[ 27319 106499 2696]	[ 27333 106533 2695]
3373	11892719	2022-11-17 14:28:59.843347+00:00		t	13	72624119082025114	648518346473080420	72624119081899973	648518346481857725	[ 17461 107267 3214]	[ 17449 107299 3214]
3375	25112998	2022-11-17 14:28:59.843347+00:00		t	20	72975893748216510	648518346501581144	72975893748249544	648518346480125925	[ 27437 106237 2696]	[ 27453 106277 2695]
3378	27246736	2022-11-17 14:28:59.843347+00:00		t	28	73046262559478596	648518346487038617	73046262559475875	648518346484528131	[ 30241 106299 2797]	[ 30279 106273 2798]
3381	32066648	2022-11-17 14:28:59.843347+00:00		t	23	72413081233568320	648518346472619314	72413081233570659	648518346480666625	[ 10999 110513 2600]	[ 10965 110519 2601]
3382	32990049	2022-11-17 14:28:59.843347+00:00		t	54	72694487759302470	648518346498002535	72694487759283501	648518346476657526	[ 18937 106659 3153]	[ 18959 106691 3153]
3387	33941011	2022-11-17 14:28:59.843347+00:00		t	23	72975962601804386	648518346496982580	72975962601801719	648518346488054046	[ 28567 107041 2900]	[ 28543 107053 2899]
3390	35323963	2022-11-17 14:28:59.843347+00:00		t	24	73187068767175880	648518346497475608	73187068767161378	648518346499385438	[ 34695 106527 2736]	[ 34711 106539 2736]
3392	35323962	2022-11-17 14:28:59.843347+00:00		t	14	73187068767359722	648518346518740959	73187068767375353	648518346511819888	[ 34667 107071 2818]	[ 34709 107079 2818]
3393	35323945	2022-11-17 14:28:59.843347+00:00		t	33	73187068767515715	648518346518740959	73187068767374256	648518346494038560	[ 34659 106773 2814]	[ 34679 106753 2814]
3395	35589367	2022-11-17 14:28:59.843347+00:00		t	29	72342781141931181	648518346531401754	72342781141988931	648518346498453780	[ 9565 112365 2566]	[ 9585 112379 2567]
3398	35589718	2022-11-17 14:28:59.843347+00:00		t	16	72342781141747630	648518346493960696	72342781141742671	648518346487912272	[ 10119 112319 2493]	[ 10121 112363 2492]
3399	35589719	2022-11-17 14:28:59.843347+00:00		t	32	72342781141872587	648518346531401754	72342781141860812	648518346477981653	[ 10129 112235 2548]	[ 10129 112265 2548]
3401	36920891	2022-11-17 14:28:59.843347+00:00		t	14	72342712422464563	648518346501581144	72342712422438816	648518346494071307	[ 9301 110527 2556]	[ 9283 110557 2556]
3402	36920878	2022-11-17 14:28:59.843347+00:00		t	27	72342712422503018	648518346501581144	72342712422615497	648518346481857725	[ 9275 110375 2566]	[ 9271 110337 2566]
3404	36922919	2022-11-17 14:28:59.843347+00:00		t	45	72553681551398584	648518346501581144	72553681551412249	648518346476657526	[ 14775 106349 3146]	[ 14767 106353 3148]
3405	36922916	2022-11-17 14:28:59.843347+00:00		t	18	72553681551389482	648518346501581144	72553681551361744	648518346494933170	[ 14717 106493 3128]	[ 14759 106479 3128]
3407	38147652	2022-11-17 14:28:59.843347+00:00		t	19	72905662509968170	648518346501581144	72905662509960503	648518346480125925	[ 24785 109411 2760]	[ 24783 109407 2759]
3408	29554019	2022-11-17 14:28:59.843347+00:00		t	53	72976099973590247	648518346483483980	72976099973571809	648518346480125925	[ 26997 110711 2737]	[ 27037 110735 2736]
3414	40033482	2022-11-17 14:28:59.843347+00:00		t	17	72342712556542079	648518346501581144	72342712556536616	648518346480666625	[ 9083 110145 2758]	[ 9075 110189 2760]
3418	40344379	2022-11-17 14:28:59.843347+00:00		t	17	72413149953005169	648518346472653065	72413149953023542	648518346484687181	[ 10901 112577 2602]	[ 10865 112571 2602]
