# Supplementary material for: Divergent neural circuits for proprioceptive and exteroceptive sensing of the Drosophila leg
Source: Nat Commun. 2025 May 2;16:4105. doi: 10.1038/s41467-025-59302-3 (PMC12048489; doi:10.1038/s41467-025-59302-3)
Supplement: Supplementary file 4 — Source Data [file 41467_2025_59302_MOESM4_ESM.zip › source_data/FigS1/feco_presynaptic_neurons_synapses.csv]

	id	pre_neurons	synapses	cell_type
0	648518346489572037	3	28	hook_ext
1	648518346499541854	0	0	club
2	648518346492002415	1	3	club
3	648518346488912397	2	6	club
4	648518346503767201	3	18	club
5	648518346476657526	8	100	hook_flx
6	648518346486753761	4	45	hook_ext
7	648518346507233352	5	58	hook_flx
8	648518346481856445	6	41	hook_ext
9	648518346503137403	2	9	club
10	648518346509233018	0	0	club
11	648518346480125925	8	98	hook_flx
12	648518346501288024	6	99	hook_ext
13	648518346472297010	0	0	claw_ext
14	648518346514361543	1	4	claw_ext
15	648518346490596093	1	3	claw_ext
16	648518346481759933	1	3	claw_ext
17	648518346514448583	6	99	hook_flx
18	648518346477034696	3	36	hook_ext
19	648518346484528131	2	8	club
20	648518346509569667	3	36	hook_flx
21	648518346522179866	0	0	club
22	648518346499385438	7	52	club
23	648518346500681907	3	14	claw_flx
24	648518346477963245	3	19	club
25	648518346494038560	8	41	club
26	648518346495414351	2	7	club
27	648518346494071307	2	32	hook_ext
28	648518346490237960	0	0	hook_flx
29	648518346483783343	2	8	claw_flx
30	648518346499840723	0	0	club
31	648518346486653999	3	30	claw_flx
32	648518346487912272	7	43	claw_ext
33	648518346508752447	5	20	claw_ext
34	648518346493169180	0	0	hook_ext
35	648518346500641203	5	27	claw_flx
36	648518346477981653	7	33	claw_flx
37	648518346488978410	4	25	club
38	648518346482976742	1	6	club
39	648518346511235381	7	45	club
40	648518346500706739	1	3	club
41	648518346511819888	2	8	club
42	648518346503978080	0	0	claw_ext
43	648518346495765904	2	6	club
44	648518346514428359	1	15	club
45	648518346489569900	1	8	claw_flx
46	648518346498453780	1	3	claw_flx
47	648518346488815453	2	7	claw_ext
48	648518346484687181	2	6	claw_flx
49	648518346497833063	0	0	claw_flx
50	648518346474593218	2	8	claw_flx
51	648518346499722309	2	14	claw_flx
52	648518346472537865	3	12	club
53	648518346487705300	5	26	club
54	648518346497858151	5	35	club
55	648518346481703327	1	3	club
56	648518346498554608	6	37	club
57	648518346496671612	0	0	hook_flx
58	648518346499893315	3	15	club
59	648518346494264434	2	6	hook_flx
60	648518346481068634	1	3	club
61	648518346494263154	1	4	club
62	648518346531363354	2	8	club
63	648518346531374106	3	11	club
64	648518346485450515	1	3	claw_flx
65	648518346514007065	2	8	club
66	648518346517527332	0	0	club
67	648518346490136273	4	14	club
68	648518346524142085	5	21	club
69	648518346496335735	1	3	claw_flx
70	648518346524144133	0	0	club
71	648518346486545841	1	6	club
72	648518346488054046	6	27	club
73	648518346496729980	2	28	hook_ext
74	648518346480666625	6	91	hook_flx
75	648518346494932914	4	22	hook_flx
76	648518346494933426	7	63	hook_flx
77	648518346494933170	5	59	hook_ext
78	648518346481857725	8	132	hook_flx
79	648518346517348645	0	0	hook_flx
