# Supplementary material for: Divergent neural circuits for proprioceptive and exteroceptive sensing of the Drosophila leg
Source: Nat Commun. 2025 May 2;16:4105. doi: 10.1038/s41467-025-59302-3 (PMC12048489; doi:10.1038/s41467-025-59302-3)
Supplement: Supplementary file 4 — Source Data [file 41467_2025_59302_MOESM4_ESM.zip › source_data/FigS1/feco_postsynaptic_neurons_synapses.csv]

	id	post_neurons	synapses	cell_type
0	648518346489572037	11	72	hook_ext
1	648518346499541854	15	118	club
2	648518346492002415	8	83	club
3	648518346488912397	12	108	club
4	648518346503767201	24	214	club
5	648518346476657526	35	291	hook_flx
6	648518346486753761	18	141	hook_ext
7	648518346507233352	12	80	hook_flx
8	648518346481856445	25	177	hook_ext
9	648518346503137403	10	100	club
10	648518346509233018	8	70	club
11	648518346480125925	30	268	hook_flx
12	648518346501288024	36	354	hook_ext
13	648518346472297010	31	232	claw_ext
14	648518346514361543	20	127	claw_ext
15	648518346490596093	10	64	claw_ext
16	648518346481759933	30	223	claw_ext
17	648518346514448583	56	444	hook_flx
18	648518346477034696	23	166	hook_ext
19	648518346484528131	13	90	club
20	648518346509569667	27	167	hook_flx
21	648518346522179866	23	263	club
22	648518346499385438	27	219	club
23	648518346500681907	21	176	claw_flx
24	648518346477963245	7	45	club
25	648518346494038560	27	237	club
26	648518346495414351	17	140	club
27	648518346494071307	23	174	hook_ext
28	648518346490237960	40	291	hook_flx
29	648518346483783343	21	176	claw_flx
30	648518346499840723	35	268	club
31	648518346486653999	21	214	claw_flx
32	648518346487912272	56	448	claw_ext
33	648518346508752447	50	445	claw_ext
34	648518346493169180	3	16	hook_ext
35	648518346500641203	20	201	claw_flx
36	648518346477981653	21	246	claw_flx
37	648518346488978410	15	102	club
38	648518346482976742	17	98	club
39	648518346511235381	20	251	club
40	648518346500706739	10	126	club
41	648518346511819888	21	207	club
42	648518346503978080	11	75	claw_ext
43	648518346495765904	23	176	club
44	648518346514428359	17	155	club
45	648518346489569900	5	50	claw_flx
46	648518346498453780	8	50	claw_flx
47	648518346488815453	38	306	claw_ext
48	648518346484687181	16	135	claw_flx
49	648518346497833063	4	26	claw_flx
50	648518346474593218	20	181	claw_flx
51	648518346499722309	28	261	claw_flx
52	648518346472537865	20	179	club
53	648518346487705300	17	158	club
54	648518346497858151	23	242	club
55	648518346481703327	6	65	club
56	648518346498554608	30	257	club
57	648518346496671612	52	385	hook_flx
58	648518346499893315	18	117	club
59	648518346494264434	34	248	hook_flx
60	648518346481068634	20	176	club
61	648518346494263154	10	66	club
62	648518346531363354	31	227	club
63	648518346531374106	11	131	club
64	648518346485450515	2	25	claw_flx
65	648518346514007065	13	110	club
66	648518346517527332	25	168	club
67	648518346490136273	15	92	club
68	648518346524142085	19	126	club
69	648518346496335735	21	137	claw_flx
70	648518346524144133	20	181	club
71	648518346486545841	21	186	club
72	648518346488054046	26	214	club
73	648518346496729980	16	119	hook_ext
74	648518346480666625	18	130	hook_flx
75	648518346494932914	4	32	hook_flx
76	648518346494933426	26	169	hook_flx
77	648518346494933170	22	182	hook_ext
78	648518346481857725	34	243	hook_flx
79	648518346517348645	48	388	hook_flx
